# Supplementary material for: Variation in selection constraints on teleost TLRs with emphasis on their repertoire in the Walking catfish, Clarias batrachus
Source: Sci Rep. 2020 Dec 7;10:21394. doi: 10.1038/s41598-020-78347-6 (PMC7721727; doi:10.1038/s41598-020-78347-6)
Supplement: Supplementary file 27 — Supplementary Information 27. [file 41598_2020_78347_MOESM27_ESM.zip › T3/struct/S506035_results/CH_complex1.pdb]

ATOM      1  N   MET A   1      47.603  69.418  88.115  1.00  1.00              
ATOM      2  CA  MET A   1      46.304  70.015  87.814  1.00  1.00              
ATOM      3  HA  MET A   1      46.466  71.063  87.564  1.00  1.00              
ATOM      4  CB  MET A   1      45.708  69.303  86.586  1.00  1.00              
ATOM      5  HB1 MET A   1      44.706  69.684  86.391  1.00  1.00              
ATOM      6  HB2 MET A   1      45.636  68.234  86.794  1.00  1.00              
ATOM      7  CG  MET A   1      46.550  69.529  85.323  1.00  1.00              
ATOM      8  HG1 MET A   1      47.562  69.153  85.487  1.00  1.00              
ATOM      9  HG2 MET A   1      46.618  70.602  85.146  1.00  1.00              
ATOM     10  SD  MET A   1      45.883  68.754  83.823  1.00  1.00              
ATOM     11  CE  MET A   1      46.311  67.020  84.139  1.00  1.00              
ATOM     12  HE1 MET A   1      45.963  66.404  83.309  1.00  1.00              
ATOM     13  HE2 MET A   1      47.393  66.923  84.229  1.00  1.00              
ATOM     14  HE3 MET A   1      45.838  66.680  85.059  1.00  1.00              
ATOM     15  C   MET A   1      45.339  69.978  88.997  1.00  1.00              
ATOM     16  O   MET A   1      45.620  69.348  90.007  1.00  1.00              
ATOM     17  N   SER A   2      44.149  70.580  88.877  1.00  1.00              
ATOM     18  H   SER A   2      43.966  71.161  88.073  1.00  1.00              
ATOM     19  CA  SER A   2      43.129  70.548  89.941  1.00  1.00              
ATOM     20  HA  SER A   2      43.512  71.118  90.790  1.00  1.00              
ATOM     21  CB  SER A   2      41.820  71.212  89.479  1.00  1.00              
ATOM     22  HB1 SER A   2      41.263  71.549  90.355  1.00  1.00              
ATOM     23  HB2 SER A   2      41.210  70.482  88.944  1.00  1.00              
ATOM     24  OG  SER A   2      42.051  72.305  88.604  1.00  1.00              
ATOM     25  HG  SER A   2      41.203  72.624  88.275  1.00  1.00              
ATOM     26  C   SER A   2      42.839  69.118  90.434  1.00  1.00              
ATOM     27  O   SER A   2      43.016  68.791  91.612  1.00  1.00              
ATOM     28  N   ARG A   3      42.490  68.230  89.488  1.00  1.00              
ATOM     29  H   ARG A   3      42.446  68.554  88.533  1.00  1.00              
ATOM     30  CA  ARG A   3      42.255  66.804  89.752  1.00  1.00              
ATOM     31  HA  ARG A   3      41.415  66.713  90.442  1.00  1.00              
ATOM     32  CB  ARG A   3      41.906  66.081  88.440  1.00  1.00              
ATOM     33  HB1 ARG A   3      42.750  66.182  87.755  1.00  1.00              
ATOM     34  HB2 ARG A   3      41.049  66.576  87.982  1.00  1.00              
ATOM     35  CG  ARG A   3      41.584  64.581  88.568  1.00  1.00              
ATOM     36  HG1 ARG A   3      42.428  64.060  89.017  1.00  1.00              
ATOM     37  HG2 ARG A   3      41.478  64.192  87.555  1.00  1.00              
ATOM     38  CD  ARG A   3      40.283  64.241  89.320  1.00  1.00              
ATOM     39  HD1 ARG A   3      39.935  63.276  88.945  1.00  1.00              
ATOM     40  HD2 ARG A   3      39.519  64.981  89.086  1.00  1.00              
ATOM     41  NE  ARG A   3      40.468  64.088  90.775  1.00  1.00              
ATOM     42  HE  ARG A   3      41.142  63.371  91.069  1.00  1.00              
ATOM     43  CZ  ARG A   3      39.831  64.687  91.764  1.00  1.00              
ATOM     44  NH1 ARG A   3      39.000  65.670  91.568  1.00  1.00              
ATOM     45 1HH1 ARG A   3      38.841  65.983  90.639  1.00  1.00              
ATOM     46 2HH1 ARG A   3      38.699  66.237  92.360  1.00  1.00              
ATOM     47  NH2 ARG A   3      40.016  64.312  92.989  1.00  1.00              
ATOM     48 1HH2 ARG A   3      40.670  63.539  93.147  1.00  1.00              
ATOM     49 2HH2 ARG A   3      39.585  64.798  93.748  1.00  1.00              
ATOM     50  C   ARG A   3      43.439  66.169  90.491  1.00  1.00              
ATOM     51  O   ARG A   3      43.246  65.612  91.565  1.00  1.00              
ATOM     52  N   LEU A   4      44.661  66.377  89.987  1.00  1.00              
ATOM     53  H   LEU A   4      44.756  66.964  89.178  1.00  1.00              
ATOM     54  CA  LEU A   4      45.883  65.879  90.621  1.00  1.00              
ATOM     55  HA  LEU A   4      45.801  64.792  90.654  1.00  1.00              
ATOM     56  CB  LEU A   4      47.110  66.236  89.762  1.00  1.00              
ATOM     57  HB1 LEU A   4      47.188  67.319  89.704  1.00  1.00              
ATOM     58  HB2 LEU A   4      46.950  65.852  88.754  1.00  1.00              
ATOM     59  CG  LEU A   4      48.457  65.696  90.285  1.00  1.00              
ATOM     60  HG  LEU A   4      48.674  66.151  91.251  1.00  1.00              
ATOM     61  CD1 LEU A   4      48.476  64.174  90.447  1.00  1.00              
ATOM     62 1HD1 LEU A   4      49.471  63.847  90.748  1.00  1.00              
ATOM     63 2HD1 LEU A   4      47.778  63.869  91.228  1.00  1.00              
ATOM     64 3HD1 LEU A   4      48.203  63.692  89.509  1.00  1.00              
ATOM     65  CD2 LEU A   4      49.575  66.080  89.315  1.00  1.00              
ATOM     66 1HD2 LEU A   4      50.535  65.742  89.702  1.00  1.00              
ATOM     67 2HD2 LEU A   4      49.397  65.626  88.340  1.00  1.00              
ATOM     68 3HD2 LEU A   4      49.601  67.164  89.202  1.00  1.00              
ATOM     69  C   LEU A   4      46.009  66.342  92.092  1.00  1.00              
ATOM     70  O   LEU A   4      46.261  65.531  92.990  1.00  1.00              
ATOM     71  N   CYS A   5      45.760  67.625  92.377  1.00  1.00              
ATOM     72  H   CYS A   5      45.495  68.265  91.635  1.00  1.00              
ATOM     73  CA  CYS A   5      45.883  68.114  93.749  1.00  1.00              
ATOM     74  HA  CYS A   5      46.841  67.755  94.130  1.00  1.00              
ATOM     75  CB  CYS A   5      45.952  69.653  93.804  1.00  1.00              
ATOM     76  HB1 CYS A   5      46.533  70.020  92.957  1.00  1.00              
ATOM     77  HB2 CYS A   5      46.478  69.926  94.718  1.00  1.00              
ATOM     78  SG  CYS A   5      44.337  70.484  93.838  1.00  1.00              
ATOM     79  HG  CYS A   5      43.801  69.791  92.821  1.00  1.00              
ATOM     80  C   CYS A   5      44.830  67.510  94.677  1.00  1.00              
ATOM     81  O   CYS A   5      45.109  67.251  95.843  1.00  1.00              
ATOM     82  N   GLU A   6      43.644  67.206  94.147  1.00  1.00              
ATOM     83  H   GLU A   6      43.491  67.355  93.158  1.00  1.00              
ATOM     84  CA  GLU A   6      42.610  66.529  94.927  1.00  1.00              
ATOM     85  HA  GLU A   6      42.611  66.945  95.936  1.00  1.00              
ATOM     86  CB  GLU A   6      41.242  66.829  94.318  1.00  1.00              
ATOM     87  HB1 GLU A   6      40.493  66.206  94.809  1.00  1.00              
ATOM     88  HB2 GLU A   6      41.272  66.613  93.251  1.00  1.00              
ATOM     89  CG  GLU A   6      40.856  68.302  94.518  1.00  1.00              
ATOM     90  HG1 GLU A   6      41.627  68.946  94.091  1.00  1.00              
ATOM     91  HG2 GLU A   6      40.803  68.508  95.589  1.00  1.00              
ATOM     92  CD  GLU A   6      39.514  68.663  93.877  1.00  1.00              
ATOM     93  OE1 GLU A   6      38.767  67.763  93.428  1.00  1.00              
ATOM     94  OE2 GLU A   6      39.187  69.872  93.880  1.00  1.00              
ATOM     95  C   GLU A   6      42.903  65.031  95.121  1.00  1.00              
ATOM     96  O   GLU A   6      42.500  64.469  96.139  1.00  1.00              
ATOM     97  N   GLU A   7      43.707  64.414  94.248  1.00  1.00              
ATOM     98  H   GLU A   7      43.971  64.913  93.408  1.00  1.00              
ATOM     99  CA  GLU A   7      44.332  63.101  94.475  1.00  1.00              
ATOM    100  HA  GLU A   7      43.576  62.411  94.852  1.00  1.00              
ATOM    101  CB  GLU A   7      44.898  62.541  93.147  1.00  1.00              
ATOM    102  HB1 GLU A   7      45.878  62.100  93.333  1.00  1.00              
ATOM    103  HB2 GLU A   7      45.044  63.343  92.424  1.00  1.00              
ATOM    104  CG  GLU A   7      44.035  61.450  92.500  1.00  1.00              
ATOM    105  HG1 GLU A   7      43.808  60.681  93.242  1.00  1.00              
ATOM    106  HG2 GLU A   7      44.619  60.978  91.707  1.00  1.00              
ATOM    107  CD  GLU A   7      42.741  62.010  91.908  1.00  1.00              
ATOM    108  OE1 GLU A   7      41.787  62.256  92.677  1.00  1.00              
ATOM    109  OE2 GLU A   7      42.669  62.223  90.678  1.00  1.00              
ATOM    110  C   GLU A   7      45.454  63.140  95.521  1.00  1.00              
ATOM    111  O   GLU A   7      45.850  62.106  96.061  1.00  1.00              
ATOM    112  N   LEU A   8      45.958  64.337  95.828  1.00  1.00              
ATOM    113  H   LEU A   8      45.597  65.141  95.331  1.00  1.00              
ATOM    114  CA  LEU A   8      47.035  64.563  96.790  1.00  1.00              
ATOM    115  HA  LEU A   8      47.351  63.608  97.204  1.00  1.00              
ATOM    116  CB  LEU A   8      48.231  65.160  96.032  1.00  1.00              
ATOM    117  HB1 LEU A   8      49.002  65.394  96.760  1.00  1.00              
ATOM    118  HB2 LEU A   8      47.898  66.085  95.562  1.00  1.00              
ATOM    119  CG  LEU A   8      48.834  64.238  94.947  1.00  1.00              
ATOM    120  HG  LEU A   8      48.060  63.950  94.239  1.00  1.00              
ATOM    121  CD1 LEU A   8      49.925  64.968  94.159  1.00  1.00              
ATOM    122 1HD1 LEU A   8      50.215  64.360  93.303  1.00  1.00              
ATOM    123 2HD1 LEU A   8      49.538  65.919  93.793  1.00  1.00              
ATOM    124 3HD1 LEU A   8      50.802  65.140  94.778  1.00  1.00              
ATOM    125  CD2 LEU A   8      49.451  62.964  95.535  1.00  1.00              
ATOM    126 1HD2 LEU A   8      49.955  62.405  94.747  1.00  1.00              
ATOM    127 2HD2 LEU A   8      50.160  63.213  96.321  1.00  1.00              
ATOM    128 3HD2 LEU A   8      48.659  62.334  95.939  1.00  1.00              
ATOM    129  C   LEU A   8      46.548  65.373  98.006  1.00  1.00              
ATOM    130  O   LEU A   8      47.257  66.254  98.494  1.00  1.00              
ATOM    131  N   SER A   9      45.338  65.022  98.469  1.00  1.00              
ATOM    132  H   SER A   9      44.828  64.371  97.893  1.00  1.00              
ATOM    133  CA  SER A   9      44.688  65.460  99.718  1.00  1.00              
ATOM    134  HA  SER A   9      44.695  66.552  99.726  1.00  1.00              
ATOM    135  CB  SER A   9      43.212  65.023  99.734  1.00  1.00              
ATOM    136  HB1 SER A   9      42.775  65.318 100.687  1.00  1.00              
ATOM    137  HB2 SER A   9      43.146  63.937  99.642  1.00  1.00              
ATOM    138  OG  SER A   9      42.451  65.629  98.707  1.00  1.00              
ATOM    139  HG  SER A   9      42.568  65.128  97.884  1.00  1.00              
ATOM    140  C   SER A   9      45.455  65.021 100.984  1.00  1.00              
ATOM    141  O   SER A   9      46.580  65.443 101.196  1.00  1.00              
ATOM    142  N   ASP A  10      44.874  64.156 101.825  1.00  1.00              
ATOM    143  H   ASP A  10      43.922  63.873 101.624  1.00  1.00              
ATOM    144  CA  ASP A  10      45.366  63.742 103.158  1.00  1.00              
ATOM    145  HA  ASP A  10      45.470  64.641 103.770  1.00  1.00              
ATOM    146  CB  ASP A  10      44.294  62.844 103.803  1.00  1.00              
ATOM    147  HB1 ASP A  10      44.585  62.625 104.831  1.00  1.00              
ATOM    148  HB2 ASP A  10      44.247  61.900 103.257  1.00  1.00              
ATOM    149  CG  ASP A  10      42.900  63.485 103.796  1.00  1.00              
ATOM    150  OD1 ASP A  10      42.299  63.640 102.702  1.00  1.00              
ATOM    151  OD2 ASP A  10      42.373  63.854 104.869  1.00  1.00              
ATOM    152  C   ASP A  10      46.751  63.036 103.173  1.00  1.00              
ATOM    153  O   ASP A  10      47.348  62.795 104.222  1.00  1.00              
ATOM    154  N   THR A  11      47.272  62.707 101.992  1.00  1.00              
ATOM    155  H   THR A  11      46.715  62.969 101.194  1.00  1.00              
ATOM    156  CA  THR A  11      48.640  62.284 101.688  1.00  1.00              
ATOM    157  HA  THR A  11      48.759  61.249 102.002  1.00  1.00              
ATOM    158  CB  THR A  11      48.812  62.364 100.152  1.00  1.00              
ATOM    159  HB  THR A  11      48.716  63.403  99.833  1.00  1.00              
ATOM    160  CG2 THR A  11      50.147  61.812  99.646  1.00  1.00              
ATOM    161 1HG2 THR A  11      50.152  61.810  98.556  1.00  1.00              
ATOM    162 2HG2 THR A  11      50.966  62.439  99.992  1.00  1.00              
ATOM    163 3HG2 THR A  11      50.285  60.792 100.005  1.00  1.00              
ATOM    164  OG1 THR A  11      47.804  61.608  99.514  1.00  1.00              
ATOM    165  HG1 THR A  11      47.764  61.845  98.582  1.00  1.00              
ATOM    166  C   THR A  11      49.716  63.146 102.338  1.00  1.00              
ATOM    167  O   THR A  11      49.745  64.363 102.183  1.00  1.00              
ATOM    168  N   SER A  12      50.706  62.499 102.960  1.00  1.00              
ATOM    169  H   SER A  12      50.581  61.512 103.133  1.00  1.00              
ATOM    170  CA  SER A  12      51.930  63.130 103.478  1.00  1.00              
ATOM    171  HA  SER A  12      51.630  64.021 104.034  1.00  1.00              
ATOM    172  CB  SER A  12      52.633  62.188 104.459  1.00  1.00              
ATOM    173  HB1 SER A  12      53.402  62.742 104.998  1.00  1.00              
ATOM    174  HB2 SER A  12      53.102  61.369 103.910  1.00  1.00              
ATOM    175  OG  SER A  12      51.722  61.639 105.383  1.00  1.00              
ATOM    176  HG  SER A  12      51.030  62.281 105.591  1.00  1.00              
ATOM    177  C   SER A  12      52.905  63.606 102.386  1.00  1.00              
ATOM    178  O   SER A  12      54.079  63.209 102.383  1.00  1.00              
ATOM    179  N   LEU A  13      52.447  64.469 101.474  1.00  1.00              
ATOM    180  H   LEU A  13      51.478  64.763 101.562  1.00  1.00              
ATOM    181  CA  LEU A  13      53.330  65.300 100.651  1.00  1.00              
ATOM    182  HA  LEU A  13      53.988  64.654 100.073  1.00  1.00              
ATOM    183  CB  LEU A  13      52.519  66.202  99.700  1.00  1.00              
ATOM    184  HB1 LEU A  13      53.203  66.950  99.301  1.00  1.00              
ATOM    185  HB2 LEU A  13      51.765  66.743 100.275  1.00  1.00              
ATOM    186  CG  LEU A  13      51.837  65.537  98.495  1.00  1.00              
ATOM    187  HG  LEU A  13      50.942  65.007  98.823  1.00  1.00              
ATOM    188  CD1 LEU A  13      51.446  66.653  97.524  1.00  1.00              
ATOM    189 1HD1 LEU A  13      50.985  66.236  96.639  1.00  1.00              
ATOM    190 2HD1 LEU A  13      50.732  67.323  98.005  1.00  1.00              
ATOM    191 3HD1 LEU A  13      52.325  67.220  97.214  1.00  1.00              
ATOM    192  CD2 LEU A  13      52.748  64.558  97.749  1.00  1.00              
ATOM    193 1HD2 LEU A  13      52.254  64.218  96.840  1.00  1.00              
ATOM    194 2HD2 LEU A  13      53.681  65.053  97.475  1.00  1.00              
ATOM    195 3HD2 LEU A  13      52.955  63.686  98.367  1.00  1.00              
ATOM    196  C   LEU A  13      54.225  66.200 101.521  1.00  1.00              
ATOM    197  O   LEU A  13      53.969  66.424 102.701  1.00  1.00              
ATOM    198  N   LYS A  14      55.285  66.733 100.913  1.00  1.00              
ATOM    199  H   LYS A  14      55.365  66.553  99.920  1.00  1.00              
ATOM    200  CA  LYS A  14      56.097  67.829 101.468  1.00  1.00              
ATOM    201  HA  LYS A  14      55.474  68.476 102.092  1.00  1.00              
ATOM    202  CB  LYS A  14      57.298  67.316 102.300  1.00  1.00              
ATOM    203  HB1 LYS A  14      58.108  68.044 102.211  1.00  1.00              
ATOM    204  HB2 LYS A  14      57.676  66.386 101.872  1.00  1.00              
ATOM    205  CG  LYS A  14      57.024  67.160 103.813  1.00  1.00              
ATOM    206  HG1 LYS A  14      56.011  67.485 104.055  1.00  1.00              
ATOM    207  HG2 LYS A  14      57.707  67.820 104.349  1.00  1.00              
ATOM    208  CD  LYS A  14      57.242  65.732 104.337  1.00  1.00              
ATOM    209  HD1 LYS A  14      57.185  65.744 105.427  1.00  1.00              
ATOM    210  HD2 LYS A  14      58.231  65.385 104.034  1.00  1.00              
ATOM    211  CE  LYS A  14      56.153  64.818 103.776  1.00  1.00              
ATOM    212  HE1 LYS A  14      56.118  64.947 102.692  1.00  1.00              
ATOM    213  HE2 LYS A  14      55.183  65.154 104.161  1.00  1.00              
ATOM    214  NZ  LYS A  14      56.351  63.385 104.085  1.00  1.00              
ATOM    215  HZ1 LYS A  14      55.632  62.861 103.586  1.00  1.00              
ATOM    216  HZ2 LYS A  14      57.253  63.070 103.757  1.00  1.00              
ATOM    217  HZ3 LYS A  14      56.262  63.211 105.077  1.00  1.00              
ATOM    218  C   LYS A  14      56.606  68.703 100.328  1.00  1.00              
ATOM    219  O   LYS A  14      56.382  69.912 100.328  1.00  1.00              
ATOM    220  N   ASN A  15      57.216  68.057  99.339  1.00  1.00              
ATOM    221  H   ASN A  15      57.428  67.079  99.455  1.00  1.00              
ATOM    222  CA  ASN A  15      57.530  68.670  98.063  1.00  1.00              
ATOM    223  HA  ASN A  15      57.649  69.748  98.198  1.00  1.00              
ATOM    224  CB  ASN A  15      58.844  68.094  97.499  1.00  1.00              
ATOM    225  HB1 ASN A  15      59.088  68.612  96.571  1.00  1.00              
ATOM    226  HB2 ASN A  15      58.709  67.038  97.264  1.00  1.00              
ATOM    227  CG  ASN A  15      60.020  68.210  98.451  1.00  1.00              
ATOM    228  OD1 ASN A  15      60.121  67.463  99.412  1.00  1.00              
ATOM    229  ND2 ASN A  15      60.930  69.129  98.223  1.00  1.00              
ATOM    230 1HD2 ASN A  15      60.833  69.778  97.459  1.00  1.00              
ATOM    231 2HD2 ASN A  15      61.648  69.236  98.922  1.00  1.00              
ATOM    232  C   ASN A  15      56.390  68.435  97.073  1.00  1.00              
ATOM    233  O   ASN A  15      55.725  67.394  97.087  1.00  1.00              
ATOM    234  N   LEU A  16      56.296  69.380  96.148  1.00  1.00              
ATOM    235  H   LEU A  16      56.743  70.275  96.336  1.00  1.00              
ATOM    236  CA  LEU A  16      55.789  69.217  94.800  1.00  1.00              
ATOM    237  HA  LEU A  16      55.710  68.155  94.569  1.00  1.00              
ATOM    238  CB  LEU A  16      54.397  69.875  94.732  1.00  1.00              
ATOM    239  HB1 LEU A  16      54.539  70.956  94.721  1.00  1.00              
ATOM    240  HB2 LEU A  16      53.831  69.629  95.630  1.00  1.00              
ATOM    241  CG  LEU A  16      53.562  69.452  93.514  1.00  1.00              
ATOM    242  HG  LEU A  16      54.188  69.425  92.623  1.00  1.00              
ATOM    243  CD1 LEU A  16      52.935  68.069  93.716  1.00  1.00              
ATOM    244 1HD1 LEU A  16      52.321  67.809  92.854  1.00  1.00              
ATOM    245 2HD1 LEU A  16      53.710  67.314  93.837  1.00  1.00              
ATOM    246 3HD1 LEU A  16      52.302  68.076  94.604  1.00  1.00              
ATOM    247  CD2 LEU A  16      52.445  70.467  93.287  1.00  1.00              
ATOM    248 1HD2 LEU A  16      51.750  70.112  92.529  1.00  1.00              
ATOM    249 2HD2 LEU A  16      51.910  70.653  94.218  1.00  1.00              
ATOM    250 3HD2 LEU A  16      52.886  71.398  92.933  1.00  1.00              
ATOM    251  C   LEU A  16      56.797  69.895  93.859  1.00  1.00              
ATOM    252  O   LEU A  16      57.333  70.967  94.169  1.00  1.00              
ATOM    253  N   SER A  17      57.013  69.272  92.698  1.00  1.00              
ATOM    254  H   SER A  17      56.652  68.340  92.564  1.00  1.00              
ATOM    255  CA  SER A  17      57.476  69.982  91.490  1.00  1.00              
ATOM    256  HA  SER A  17      58.428  70.468  91.713  1.00  1.00              
ATOM    257  CB  SER A  17      57.730  68.981  90.363  1.00  1.00              
ATOM    258  HB1 SER A  17      58.099  69.514  89.483  1.00  1.00              
ATOM    259  HB2 SER A  17      56.794  68.479  90.115  1.00  1.00              
ATOM    260  OG  SER A  17      58.685  68.021  90.768  1.00  1.00              
ATOM    261  HG  SER A  17      59.560  68.417  90.694  1.00  1.00              
ATOM    262  C   SER A  17      56.431  71.085  91.063  1.00  1.00              
ATOM    263  O   SER A  17      55.848  71.688  91.966  1.00  1.00              
ATOM    264  N   MET A  18      56.136  71.545  89.815  1.00  1.00              
ATOM    265  H   MET A  18      55.844  72.513  89.915  1.00  1.00              
ATOM    266  CA  MET A  18      55.541  70.924  88.572  1.00  1.00              
ATOM    267  HA  MET A  18      55.781  69.867  88.557  1.00  1.00              
ATOM    268  CB  MET A  18      54.005  71.083  88.657  1.00  1.00              
ATOM    269  HB1 MET A  18      53.715  72.070  88.296  1.00  1.00              
ATOM    270  HB2 MET A  18      53.690  71.014  89.698  1.00  1.00              
ATOM    271  CG  MET A  18      53.263  70.007  87.859  1.00  1.00              
ATOM    272  HG1 MET A  18      53.647  69.993  86.840  1.00  1.00              
ATOM    273  HG2 MET A  18      52.207  70.274  87.816  1.00  1.00              
ATOM    274  SD  MET A  18      53.395  68.326  88.535  1.00  1.00              
ATOM    275  CE  MET A  18      52.295  68.475  89.966  1.00  1.00              
ATOM    276  HE1 MET A  18      52.188  67.502  90.443  1.00  1.00              
ATOM    277  HE2 MET A  18      52.718  69.180  90.678  1.00  1.00              
ATOM    278  HE3 MET A  18      51.315  68.829  89.645  1.00  1.00              
ATOM    279  C   MET A  18      56.122  71.537  87.283  1.00  1.00              
ATOM    280  O   MET A  18      55.408  71.756  86.301  1.00  1.00              
ATOM    281  N   GLN A  19      57.415  71.860  87.318  1.00  1.00              
ATOM    282  H   GLN A  19      57.903  71.792  88.207  1.00  1.00              
ATOM    283  CA  GLN A  19      58.185  72.455  86.228  1.00  1.00              
ATOM    284  HA  GLN A  19      57.971  73.519  86.276  1.00  1.00              
ATOM    285  CB  GLN A  19      59.697  72.295  86.483  1.00  1.00              
ATOM    286  HB1 GLN A  19      59.948  72.855  87.380  1.00  1.00              
ATOM    287  HB2 GLN A  19      60.251  72.761  85.667  1.00  1.00              
ATOM    288  CG  GLN A  19      60.164  70.829  86.627  1.00  1.00              
ATOM    289  HG1 GLN A  19      60.272  70.386  85.637  1.00  1.00              
ATOM    290  HG2 GLN A  19      59.422  70.252  87.176  1.00  1.00              
ATOM    291  CD  GLN A  19      61.481  70.699  87.387  1.00  1.00              
ATOM    292  OE1 GLN A  19      62.491  70.236  86.883  1.00  1.00              
ATOM    293  NE2 GLN A  19      61.497  71.075  88.646  1.00  1.00              
ATOM    294 1HE2 GLN A  19      60.676  71.559  89.009  1.00  1.00              
ATOM    295 2HE2 GLN A  19      62.377  71.093  89.123  1.00  1.00              
ATOM    296  C   GLN A  19      57.834  71.980  84.816  1.00  1.00              
ATOM    297  O   GLN A  19      57.580  70.802  84.564  1.00  1.00              
ATOM    298  N   ASN A  20      57.856  72.935  83.884  1.00  1.00              
ATOM    299  H   ASN A  20      58.122  73.859  84.210  1.00  1.00              
ATOM    300  CA  ASN A  20      57.538  72.780  82.458  1.00  1.00              
ATOM    301  HA  ASN A  20      57.471  73.801  82.079  1.00  1.00              
ATOM    302  CB  ASN A  20      58.731  72.122  81.719  1.00  1.00              
ATOM    303  HB1 ASN A  20      58.548  71.052  81.627  1.00  1.00              
ATOM    304  HB2 ASN A  20      59.640  72.254  82.307  1.00  1.00              
ATOM    305  CG  ASN A  20      59.029  72.687  80.328  1.00  1.00              
ATOM    306  OD1 ASN A  20      60.168  72.858  79.934  1.00  1.00              
ATOM    307  ND2 ASN A  20      58.052  73.020  79.513  1.00  1.00              
ATOM    308 1HD2 ASN A  20      57.090  72.839  79.765  1.00  1.00              
ATOM    309 2HD2 ASN A  20      58.326  73.369  78.615  1.00  1.00              
ATOM    310  C   ASN A  20      56.171  72.158  82.089  1.00  1.00              
ATOM    311  O   ASN A  20      55.837  72.128  80.900  1.00  1.00              
ATOM    312  N   THR A  21      55.324  71.744  83.039  1.00  1.00              
ATOM    313  H   THR A  21      55.636  71.698  84.003  1.00  1.00              
ATOM    314  CA  THR A  21      53.898  71.561  82.723  1.00  1.00              
ATOM    315  HA  THR A  21      53.832  70.816  81.929  1.00  1.00              
ATOM    316  CB  THR A  21      53.098  71.016  83.915  1.00  1.00              
ATOM    317  HB  THR A  21      53.729  70.331  84.482  1.00  1.00              
ATOM    318  CG2 THR A  21      52.508  72.060  84.857  1.00  1.00              
ATOM    319 1HG2 THR A  21      52.094  71.572  85.738  1.00  1.00              
ATOM    320 2HG2 THR A  21      53.283  72.760  85.172  1.00  1.00              
ATOM    321 3HG2 THR A  21      51.712  72.603  84.352  1.00  1.00              
ATOM    322  OG1 THR A  21      52.004  70.294  83.406  1.00  1.00              
ATOM    323  HG1 THR A  21      51.535  69.923  84.160  1.00  1.00              
ATOM    324  C   THR A  21      53.342  72.875  82.167  1.00  1.00              
ATOM    325  O   THR A  21      53.732  73.963  82.599  1.00  1.00              
ATOM    326  N   GLN A  22      52.466  72.813  81.170  1.00  1.00              
ATOM    327  H   GLN A  22      52.179  71.893  80.848  1.00  1.00              
ATOM    328  CA  GLN A  22      51.953  73.977  80.442  1.00  1.00              
ATOM    329  HA  GLN A  22      52.770  74.689  80.311  1.00  1.00              
ATOM    330  CB  GLN A  22      51.466  73.555  79.038  1.00  1.00              
ATOM    331  HB1 GLN A  22      51.152  74.460  78.513  1.00  1.00              
ATOM    332  HB2 GLN A  22      50.591  72.908  79.124  1.00  1.00              
ATOM    333  CG  GLN A  22      52.533  72.868  78.160  1.00  1.00              
ATOM    334  HG1 GLN A  22      53.496  73.358  78.304  1.00  1.00              
ATOM    335  HG2 GLN A  22      52.245  73.002  77.118  1.00  1.00              
ATOM    336  CD  GLN A  22      52.689  71.366  78.401  1.00  1.00              
ATOM    337  OE1 GLN A  22      52.114  70.767  79.292  1.00  1.00              
ATOM    338  NE2 GLN A  22      53.467  70.679  77.595  1.00  1.00              
ATOM    339 1HE2 GLN A  22      53.948  71.114  76.831  1.00  1.00              
ATOM    340 2HE2 GLN A  22      53.544  69.698  77.798  1.00  1.00              
ATOM    341  C   GLN A  22      50.847  74.708  81.237  1.00  1.00              
ATOM    342  O   GLN A  22      49.782  75.025  80.710  1.00  1.00              
ATOM    343  N   GLN A  23      51.089  74.922  82.532  1.00  1.00              
ATOM    344  H   GLN A  23      51.997  74.616  82.856  1.00  1.00              
ATOM    345  CA  GLN A  23      50.272  75.620  83.527  1.00  1.00              
ATOM    346  HA  GLN A  23      49.273  75.183  83.501  1.00  1.00              
ATOM    347  CB  GLN A  23      50.877  75.356  84.929  1.00  1.00              
ATOM    348  HB1 GLN A  23      51.073  76.289  85.454  1.00  1.00              
ATOM    349  HB2 GLN A  23      51.833  74.851  84.803  1.00  1.00              
ATOM    350  CG  GLN A  23      50.003  74.500  85.858  1.00  1.00              
ATOM    351  HG1 GLN A  23      49.661  73.619  85.316  1.00  1.00              
ATOM    352  HG2 GLN A  23      49.134  75.086  86.157  1.00  1.00              
ATOM    353  CD  GLN A  23      50.729  74.025  87.125  1.00  1.00              
ATOM    354  OE1 GLN A  23      50.292  73.118  87.809  1.00  1.00              
ATOM    355  NE2 GLN A  23      51.870  74.565  87.498  1.00  1.00              
ATOM    356 1HE2 GLN A  23      52.323  75.287  86.944  1.00  1.00              
ATOM    357 2HE2 GLN A  23      52.293  74.199  88.330  1.00  1.00              
ATOM    358  C   GLN A  23      50.098  77.122  83.208  1.00  1.00              
ATOM    359  O   GLN A  23      50.582  78.010  83.906  1.00  1.00              
ATOM    360  N   LEU A  24      49.447  77.418  82.084  1.00  1.00              
ATOM    361  H   LEU A  24      49.166  76.634  81.506  1.00  1.00              
ATOM    362  CA  LEU A  24      49.350  78.755  81.500  1.00  1.00              
ATOM    363  HA  LEU A  24      50.370  79.114  81.355  1.00  1.00              
ATOM    364  CB  LEU A  24      48.690  78.599  80.110  1.00  1.00              
ATOM    365  HB1 LEU A  24      47.661  78.260  80.239  1.00  1.00              
ATOM    366  HB2 LEU A  24      49.221  77.794  79.598  1.00  1.00              
ATOM    367  CG  LEU A  24      48.700  79.794  79.129  1.00  1.00              
ATOM    368  HG  LEU A  24      48.544  79.377  78.133  1.00  1.00              
ATOM    369  CD1 LEU A  24      47.558  80.785  79.359  1.00  1.00              
ATOM    370 1HD1 LEU A  24      47.565  81.534  78.568  1.00  1.00              
ATOM    371 2HD1 LEU A  24      46.605  80.258  79.337  1.00  1.00              
ATOM    372 3HD1 LEU A  24      47.677  81.290  80.312  1.00  1.00              
ATOM    373  CD2 LEU A  24      50.029  80.545  79.095  1.00  1.00              
ATOM    374 1HD2 LEU A  24      50.022  81.272  78.283  1.00  1.00              
ATOM    375 2HD2 LEU A  24      50.199  81.063  80.036  1.00  1.00              
ATOM    376 3HD2 LEU A  24      50.847  79.845  78.921  1.00  1.00              
ATOM    377  C   LEU A  24      48.648  79.784  82.400  1.00  1.00              
ATOM    378  O   LEU A  24      49.030  80.947  82.376  1.00  1.00              
ATOM    379  N   ASN A  25      47.686  79.373  83.230  1.00  1.00              
ATOM    380  H   ASN A  25      47.487  78.384  83.271  1.00  1.00              
ATOM    381  CA  ASN A  25      47.050  80.215  84.248  1.00  1.00              
ATOM    382  HA  ASN A  25      47.716  81.038  84.510  1.00  1.00              
ATOM    383  CB  ASN A  25      45.718  80.788  83.721  1.00  1.00              
ATOM    384  HB1 ASN A  25      45.231  81.349  84.519  1.00  1.00              
ATOM    385  HB2 ASN A  25      45.066  79.959  83.449  1.00  1.00              
ATOM    386  CG  ASN A  25      45.858  81.731  82.541  1.00  1.00              
ATOM    387  OD1 ASN A  25      46.687  82.626  82.502  1.00  1.00              
ATOM    388  ND2 ASN A  25      45.027  81.585  81.535  1.00  1.00              
ATOM    389 1HD2 ASN A  25      44.331  80.863  81.538  1.00  1.00              
ATOM    390 2HD2 ASN A  25      45.183  82.195  80.753  1.00  1.00              
ATOM    391  C   ASN A  25      46.783  79.414  85.524  1.00  1.00              
ATOM    392  O   ASN A  25      46.563  78.203  85.457  1.00  1.00              
ATOM    393  N   LEU A  26      46.701  80.109  86.661  1.00  1.00              
ATOM    394  H   LEU A  26      46.806  81.118  86.619  1.00  1.00              
ATOM    395  CA  LEU A  26      46.189  79.525  87.907  1.00  1.00              
ATOM    396  HA  LEU A  26      45.866  78.498  87.737  1.00  1.00              
ATOM    397  CB  LEU A  26      47.267  79.530  89.017  1.00  1.00              
ATOM    398  HB1 LEU A  26      46.757  79.408  89.974  1.00  1.00              
ATOM    399  HB2 LEU A  26      47.745  80.511  89.042  1.00  1.00              
ATOM    400  CG  LEU A  26      48.362  78.440  88.976  1.00  1.00              
ATOM    401  HG  LEU A  26      48.940  78.546  89.895  1.00  1.00              
ATOM    402  CD1 LEU A  26      47.785  77.026  88.953  1.00  1.00              
ATOM    403 1HD1 LEU A  26      48.591  76.299  89.042  1.00  1.00              
ATOM    404 2HD1 LEU A  26      47.105  76.896  89.793  1.00  1.00              
ATOM    405 3HD1 LEU A  26      47.271  76.841  88.011  1.00  1.00              
ATOM    406  CD2 LEU A  26      49.340  78.589  87.815  1.00  1.00              
ATOM    407 1HD2 LEU A  26      50.191  77.927  87.974  1.00  1.00              
ATOM    408 2HD2 LEU A  26      48.869  78.321  86.871  1.00  1.00              
ATOM    409 3HD2 LEU A  26      49.692  79.617  87.770  1.00  1.00              
ATOM    410  C   LEU A  26      44.950  80.296  88.343  1.00  1.00              
ATOM    411  O   LEU A  26      44.800  81.472  88.024  1.00  1.00              
ATOM    412  N   LEU A  27      44.077  79.632  89.091  1.00  1.00              
ATOM    413  H   LEU A  27      44.289  78.671  89.334  1.00  1.00              
ATOM    414  CA  LEU A  27      42.782  80.130  89.538  1.00  1.00              
ATOM    415  HA  LEU A  27      42.754  81.206  89.514  1.00  1.00              
ATOM    416  CB  LEU A  27      41.683  79.589  88.593  1.00  1.00              
ATOM    417  HB1 LEU A  27      40.717  79.615  89.098  1.00  1.00              
ATOM    418  HB2 LEU A  27      41.896  78.543  88.377  1.00  1.00              
ATOM    419  CG  LEU A  27      41.545  80.352  87.260  1.00  1.00              
ATOM    420  HG  LEU A  27      42.528  80.577  86.850  1.00  1.00              
ATOM    421  CD1 LEU A  27      40.782  79.503  86.244  1.00  1.00              
ATOM    422 1HD1 LEU A  27      40.669  80.060  85.313  1.00  1.00              
ATOM    423 2HD1 LEU A  27      41.347  78.595  86.035  1.00  1.00              
ATOM    424 3HD1 LEU A  27      39.797  79.239  86.629  1.00  1.00              
ATOM    425  CD2 LEU A  27      40.754  81.651  87.441  1.00  1.00              
ATOM    426 1HD2 LEU A  27      40.734  82.197  86.498  1.00  1.00              
ATOM    427 2HD2 LEU A  27      39.731  81.430  87.744  1.00  1.00              
ATOM    428 3HD2 LEU A  27      41.216  82.276  88.198  1.00  1.00              
ATOM    429  C   LEU A  27      42.532  79.672  90.981  1.00  1.00              
ATOM    430  O   LEU A  27      43.150  78.737  91.490  1.00  1.00              
ATOM    431  N   ILE A  28      41.561  80.305  91.629  1.00  1.00              
ATOM    432  H   ILE A  28      41.087  81.046  91.136  1.00  1.00              
ATOM    433  CA  ILE A  28      41.181  80.139  93.037  1.00  1.00              
ATOM    434  HA  ILE A  28      42.100  80.087  93.624  1.00  1.00              
ATOM    435  CB  ILE A  28      40.435  81.439  93.443  1.00  1.00              
ATOM    436  HB  ILE A  28      41.034  82.255  93.055  1.00  1.00              
ATOM    437  CG2 ILE A  28      39.060  81.590  92.760  1.00  1.00              
ATOM    438 1HG2 ILE A  28      38.731  82.627  92.833  1.00  1.00              
ATOM    439 2HG2 ILE A  28      39.115  81.333  91.704  1.00  1.00              
ATOM    440 3HG2 ILE A  28      38.317  80.960  93.248  1.00  1.00              
ATOM    441  CG1 ILE A  28      40.369  81.649  94.971  1.00  1.00              
ATOM    442 1HG1 ILE A  28      41.374  81.544  95.380  1.00  1.00              
ATOM    443 2HG1 ILE A  28      39.735  80.894  95.431  1.00  1.00              
ATOM    444  CD1 ILE A  28      39.833  83.030  95.375  1.00  1.00              
ATOM    445  HD1 ILE A  28      38.782  83.124  95.104  1.00  1.00              
ATOM    446  HD2 ILE A  28      39.922  83.155  96.453  1.00  1.00              
ATOM    447  HD3 ILE A  28      40.407  83.816  94.883  1.00  1.00              
ATOM    448  C   ILE A  28      40.370  78.859  93.339  1.00  1.00              
ATOM    449  O   ILE A  28      39.390  78.838  94.077  1.00  1.00              
ATOM    450  N   SER A  29      40.773  77.747  92.741  1.00  1.00              
ATOM    451  H   SER A  29      41.581  77.844  92.134  1.00  1.00              
ATOM    452  CA  SER A  29      40.386  76.379  93.121  1.00  1.00              
ATOM    453  HA  SER A  29      40.320  76.311  94.207  1.00  1.00              
ATOM    454  CB  SER A  29      39.034  75.998  92.514  1.00  1.00              
ATOM    455  HB1 SER A  29      38.926  74.912  92.500  1.00  1.00              
ATOM    456  HB2 SER A  29      38.962  76.374  91.492  1.00  1.00              
ATOM    457  OG  SER A  29      38.002  76.537  93.310  1.00  1.00              
ATOM    458  HG  SER A  29      38.256  77.442  93.561  1.00  1.00              
ATOM    459  C   SER A  29      41.461  75.400  92.656  1.00  1.00              
ATOM    460  O   SER A  29      41.454  74.241  93.060  1.00  1.00              
ATOM    461  N   THR A  30      42.413  75.870  91.843  1.00  1.00              
ATOM    462  H   THR A  30      42.416  76.857  91.603  1.00  1.00              
ATOM    463  CA  THR A  30      43.403  75.035  91.165  1.00  1.00              
ATOM    464  HA  THR A  30      42.856  74.265  90.621  1.00  1.00              
ATOM    465  CB  THR A  30      44.211  75.829  90.129  1.00  1.00              
ATOM    466  HB  THR A  30      44.923  76.481  90.637  1.00  1.00              
ATOM    467  CG2 THR A  30      44.937  74.937  89.121  1.00  1.00              
ATOM    468 1HG2 THR A  30      45.296  75.534  88.283  1.00  1.00              
ATOM    469 2HG2 THR A  30      45.799  74.471  89.601  1.00  1.00              
ATOM    470 3HG2 THR A  30      44.273  74.155  88.752  1.00  1.00              
ATOM    471  OG1 THR A  30      43.339  76.624  89.359  1.00  1.00              
ATOM    472  HG1 THR A  30      43.025  76.067  88.641  1.00  1.00              
ATOM    473  C   THR A  30      44.348  74.281  92.090  1.00  1.00              
ATOM    474  O   THR A  30      44.845  73.226  91.712  1.00  1.00              
ATOM    475  N   PHE A  31      44.520  74.759  93.319  1.00  1.00              
ATOM    476  H   PHE A  31      44.148  75.671  93.524  1.00  1.00              
ATOM    477  CA  PHE A  31      45.295  74.088  94.355  1.00  1.00              
ATOM    478  HA  PHE A  31      45.694  73.146  93.977  1.00  1.00              
ATOM    479  CB  PHE A  31      46.474  75.005  94.731  1.00  1.00              
ATOM    480  HB1 PHE A  31      47.029  74.552  95.551  1.00  1.00              
ATOM    481  HB2 PHE A  31      46.066  75.942  95.113  1.00  1.00              
ATOM    482  CG  PHE A  31      47.473  75.319  93.624  1.00  1.00              
ATOM    483  CD1 PHE A  31      47.923  74.322  92.734  1.00  1.00              
ATOM    484  HD1 PHE A  31      47.523  73.320  92.785  1.00  1.00              
ATOM    485  CE1 PHE A  31      48.903  74.620  91.768  1.00  1.00              
ATOM    486  HE1 PHE A  31      49.247  73.854  91.084  1.00  1.00              
ATOM    487  CZ  PHE A  31      49.450  75.912  91.699  1.00  1.00              
ATOM    488  HZ  PHE A  31      50.214  76.139  90.969  1.00  1.00              
ATOM    489  CE2 PHE A  31      49.000  76.913  92.575  1.00  1.00              
ATOM    490  HE2 PHE A  31      49.423  77.906  92.526  1.00  1.00              
ATOM    491  CD2 PHE A  31      48.010  76.616  93.526  1.00  1.00              
ATOM    492  HD2 PHE A  31      47.691  77.382  94.214  1.00  1.00              
ATOM    493  C   PHE A  31      44.438  73.721  95.566  1.00  1.00              
ATOM    494  O   PHE A  31      44.995  73.412  96.612  1.00  1.00              
ATOM    495  N   LYS A  32      43.098  73.783  95.475  1.00  1.00              
ATOM    496  H   LYS A  32      42.662  73.925  94.572  1.00  1.00              
ATOM    497  CA  LYS A  32      42.253  73.635  96.666  1.00  1.00              
ATOM    498  HA  LYS A  32      42.629  74.351  97.400  1.00  1.00              
ATOM    499  CB  LYS A  32      40.783  74.020  96.434  1.00  1.00              
ATOM    500  HB1 LYS A  32      40.761  74.967  95.897  1.00  1.00              
ATOM    501  HB2 LYS A  32      40.337  74.201  97.414  1.00  1.00              
ATOM    502  CG  LYS A  32      39.903  72.990  95.701  1.00  1.00              
ATOM    503  HG1 LYS A  32      39.867  72.062  96.274  1.00  1.00              
ATOM    504  HG2 LYS A  32      40.317  72.773  94.719  1.00  1.00              
ATOM    505  CD  LYS A  32      38.477  73.552  95.558  1.00  1.00              
ATOM    506  HD1 LYS A  32      38.538  74.564  95.156  1.00  1.00              
ATOM    507  HD2 LYS A  32      38.015  73.618  96.545  1.00  1.00              
ATOM    508  CE  LYS A  32      37.575  72.739  94.618  1.00  1.00              
ATOM    509  HE1 LYS A  32      38.044  72.712  93.630  1.00  1.00              
ATOM    510  HE2 LYS A  32      36.618  73.259  94.525  1.00  1.00              
ATOM    511  NZ  LYS A  32      37.357  71.351  95.087  1.00  1.00              
ATOM    512  HZ1 LYS A  32      36.712  70.855  94.490  1.00  1.00              
ATOM    513  HZ2 LYS A  32      38.225  70.824  94.960  1.00  1.00              
ATOM    514  HZ3 LYS A  32      37.069  71.296  96.052  1.00  1.00              
ATOM    515  C   LYS A  32      42.418  72.293  97.368  1.00  1.00              
ATOM    516  O   LYS A  32      42.337  72.266  98.581  1.00  1.00              
ATOM    517  N   GLY A  33      42.720  71.207  96.652  1.00  1.00              
ATOM    518  H   GLY A  33      42.824  71.293  95.654  1.00  1.00              
ATOM    519  CA  GLY A  33      43.025  69.907  97.266  1.00  1.00              
ATOM    520  HA1 GLY A  33      43.287  69.198  96.482  1.00  1.00              
ATOM    521  HA2 GLY A  33      42.142  69.536  97.787  1.00  1.00              
ATOM    522  C   GLY A  33      44.187  69.945  98.267  1.00  1.00              
ATOM    523  O   GLY A  33      44.112  69.342  99.340  1.00  1.00              
ATOM    524  N   PHE A  34      45.216  70.743  97.956  1.00  1.00              
ATOM    525  H   PHE A  34      45.157  71.315  97.127  1.00  1.00              
ATOM    526  CA  PHE A  34      46.368  70.956  98.827  1.00  1.00              
ATOM    527  HA  PHE A  34      46.725  69.968  99.116  1.00  1.00              
ATOM    528  CB  PHE A  34      47.512  71.659  98.089  1.00  1.00              
ATOM    529  HB1 PHE A  34      48.323  71.808  98.802  1.00  1.00              
ATOM    530  HB2 PHE A  34      47.174  72.647  97.778  1.00  1.00              
ATOM    531  CG  PHE A  34      48.097  70.913  96.897  1.00  1.00              
ATOM    532  CD1 PHE A  34      48.402  69.538  96.976  1.00  1.00              
ATOM    533  HD1 PHE A  34      48.177  68.971  97.869  1.00  1.00              
ATOM    534  CE1 PHE A  34      49.007  68.883  95.889  1.00  1.00              
ATOM    535  HE1 PHE A  34      49.248  67.836  95.966  1.00  1.00              
ATOM    536  CZ  PHE A  34      49.312  69.592  94.716  1.00  1.00              
ATOM    537  HZ  PHE A  34      49.775  69.082  93.883  1.00  1.00              
ATOM    538  CE2 PHE A  34      49.021  70.964  94.634  1.00  1.00              
ATOM    539  HE2 PHE A  34      49.268  71.519  93.741  1.00  1.00              
ATOM    540  CD2 PHE A  34      48.407  71.617  95.718  1.00  1.00              
ATOM    541  HD2 PHE A  34      48.183  72.668  95.646  1.00  1.00              
ATOM    542  C   PHE A  34      46.049  71.636 100.165  1.00  1.00              
ATOM    543  O   PHE A  34      46.868  71.539 101.073  1.00  1.00              
ATOM    544  N   ASP A  35      44.841  72.184 100.342  1.00  1.00              
ATOM    545  H   ASP A  35      44.210  72.228  99.555  1.00  1.00              
ATOM    546  CA  ASP A  35      44.256  72.469 101.660  1.00  1.00              
ATOM    547  HA  ASP A  35      44.636  73.417 102.047  1.00  1.00              
ATOM    548  CB  ASP A  35      42.738  72.571 101.432  1.00  1.00              
ATOM    549  HB1 ASP A  35      42.399  71.640 100.973  1.00  1.00              
ATOM    550  HB2 ASP A  35      42.550  73.387 100.740  1.00  1.00              
ATOM    551  CG  ASP A  35      41.876  72.810 102.665  1.00  1.00              
ATOM    552  OD1 ASP A  35      42.058  73.882 103.281  1.00  1.00              
ATOM    553  OD2 ASP A  35      40.979  71.969 102.917  1.00  1.00              
ATOM    554  C   ASP A  35      44.523  71.376 102.697  1.00  1.00              
ATOM    555  O   ASP A  35      44.901  71.644 103.839  1.00  1.00              
ATOM    556  N   LYS A  36      44.366  70.116 102.281  1.00  1.00              
ATOM    557  H   LYS A  36      44.102  69.960 101.312  1.00  1.00              
ATOM    558  CA  LYS A  36      44.455  68.974 103.194  1.00  1.00              
ATOM    559  HA  LYS A  36      44.147  69.298 104.189  1.00  1.00              
ATOM    560  CB  LYS A  36      43.474  67.897 102.705  1.00  1.00              
ATOM    561  HB1 LYS A  36      43.525  67.052 103.390  1.00  1.00              
ATOM    562  HB2 LYS A  36      43.773  67.551 101.716  1.00  1.00              
ATOM    563  CG  LYS A  36      42.029  68.438 102.636  1.00  1.00              
ATOM    564  HG1 LYS A  36      41.925  69.064 101.748  1.00  1.00              
ATOM    565  HG2 LYS A  36      41.820  69.052 103.514  1.00  1.00              
ATOM    566  CD  LYS A  36      40.997  67.310 102.564  1.00  1.00              
ATOM    567  HD1 LYS A  36      41.288  66.616 101.775  1.00  1.00              
ATOM    568  HD2 LYS A  36      40.020  67.731 102.324  1.00  1.00              
ATOM    569  CE  LYS A  36      40.935  66.597 103.919  1.00  1.00              
ATOM    570  HE1 LYS A  36      40.378  67.210 104.631  1.00  1.00              
ATOM    571  HE2 LYS A  36      41.956  66.490 104.299  1.00  1.00              
ATOM    572  NZ  LYS A  36      40.360  65.243 103.806  1.00  1.00              
ATOM    573  HZ1 LYS A  36      39.368  65.224 103.659  1.00  1.00              
ATOM    574  HZ2 LYS A  36      40.857  64.729 103.076  1.00  1.00              
ATOM    575  HZ3 LYS A  36      40.652  64.699 104.618  1.00  1.00              
ATOM    576  C   LYS A  36      45.877  68.434 103.354  1.00  1.00              
ATOM    577  O   LYS A  36      46.027  67.323 103.858  1.00  1.00              
ATOM    578  N   THR A  37      46.915  69.183 102.959  1.00  1.00              
ATOM    579  H   THR A  37      46.744  70.109 102.577  1.00  1.00              
ATOM    580  CA  THR A  37      48.303  68.740 103.142  1.00  1.00              
ATOM    581  HA  THR A  37      48.305  68.039 103.977  1.00  1.00              
ATOM    582  CB  THR A  37      48.796  67.941 101.925  1.00  1.00              
ATOM    583  HB  THR A  37      47.996  67.283 101.605  1.00  1.00              
ATOM    584  CG2 THR A  37      49.243  68.760 100.720  1.00  1.00              
ATOM    585 1HG2 THR A  37      50.201  69.229 100.926  1.00  1.00              
ATOM    586 2HG2 THR A  37      49.334  68.097  99.861  1.00  1.00              
ATOM    587 3HG2 THR A  37      48.499  69.524 100.504  1.00  1.00              
ATOM    588  OG1 THR A  37      49.891  67.150 102.319  1.00  1.00              
ATOM    589  HG1 THR A  37      49.562  66.236 102.306  1.00  1.00              
ATOM    590  C   THR A  37      49.282  69.838 103.526  1.00  1.00              
ATOM    591  O   THR A  37      49.225  70.969 103.058  1.00  1.00              
ATOM    592  N   ASN A  38      50.237  69.484 104.388  1.00  1.00              
ATOM    593  H   ASN A  38      50.244  68.521 104.700  1.00  1.00              
ATOM    594  CA  ASN A  38      51.233  70.391 104.963  1.00  1.00              
ATOM    595  HA  ASN A  38      50.739  71.341 105.177  1.00  1.00              
ATOM    596  CB  ASN A  38      51.731  69.789 106.300  1.00  1.00              
ATOM    597  HB1 ASN A  38      52.289  70.544 106.849  1.00  1.00              
ATOM    598  HB2 ASN A  38      52.414  68.967 106.081  1.00  1.00              
ATOM    599  CG  ASN A  38      50.639  69.222 107.196  1.00  1.00              
ATOM    600  OD1 ASN A  38      50.367  68.037 107.164  1.00  1.00              
ATOM    601  ND2 ASN A  38      49.976  70.016 108.007  1.00  1.00              
ATOM    602 1HD2 ASN A  38      50.146  71.007 107.994  1.00  1.00              
ATOM    603 2HD2 ASN A  38      49.234  69.594 108.536  1.00  1.00              
ATOM    604  C   ASN A  38      52.395  70.705 103.997  1.00  1.00              
ATOM    605  O   ASN A  38      53.566  70.625 104.377  1.00  1.00              
ATOM    606  N   LEU A  39      52.076  70.974 102.727  1.00  1.00              
ATOM    607  H   LEU A  39      51.090  71.057 102.500  1.00  1.00              
ATOM    608  CA  LEU A  39      53.057  71.242 101.677  1.00  1.00              
ATOM    609  HA  LEU A  39      53.657  70.341 101.560  1.00  1.00              
ATOM    610  CB  LEU A  39      52.328  71.558 100.354  1.00  1.00              
ATOM    611  HB1 LEU A  39      51.980  72.591 100.387  1.00  1.00              
ATOM    612  HB2 LEU A  39      51.451  70.924 100.246  1.00  1.00              
ATOM    613  CG  LEU A  39      53.230  71.360  99.123  1.00  1.00              
ATOM    614  HG  LEU A  39      54.207  71.808  99.303  1.00  1.00              
ATOM    615  CD1 LEU A  39      53.396  69.871  98.808  1.00  1.00              
ATOM    616 1HD1 LEU A  39      54.055  69.760  97.950  1.00  1.00              
ATOM    617 2HD1 LEU A  39      53.831  69.350  99.655  1.00  1.00              
ATOM    618 3HD1 LEU A  39      52.426  69.432  98.578  1.00  1.00              
ATOM    619  CD2 LEU A  39      52.615  72.017  97.889  1.00  1.00              
ATOM    620 1HD2 LEU A  39      53.299  71.916  97.046  1.00  1.00              
ATOM    621 2HD2 LEU A  39      51.662  71.547  97.645  1.00  1.00              
ATOM    622 3HD2 LEU A  39      52.457  73.078  98.076  1.00  1.00              
ATOM    623  C   LEU A  39      53.980  72.399 102.073  1.00  1.00              
ATOM    624  O   LEU A  39      53.502  73.460 102.463  1.00  1.00              
ATOM    625  N   THR A  40      55.285  72.189 101.919  1.00  1.00              
ATOM    626  H   THR A  40      55.574  71.305 101.526  1.00  1.00              
ATOM    627  CA  THR A  40      56.355  73.106 102.349  1.00  1.00              
ATOM    628  HA  THR A  40      55.903  74.009 102.755  1.00  1.00              
ATOM    629  CB  THR A  40      57.162  72.499 103.520  1.00  1.00              
ATOM    630  HB  THR A  40      56.525  72.480 104.405  1.00  1.00              
ATOM    631  CG2 THR A  40      57.648  71.072 103.247  1.00  1.00              
ATOM    632 1HG2 THR A  40      58.292  70.752 104.066  1.00  1.00              
ATOM    633 2HG2 THR A  40      56.797  70.394 103.193  1.00  1.00              
ATOM    634 3HG2 THR A  40      58.215  71.044 102.317  1.00  1.00              
ATOM    635  OG1 THR A  40      58.314  73.243 103.818  1.00  1.00              
ATOM    636  HG1 THR A  40      58.304  73.524 104.754  1.00  1.00              
ATOM    637  C   THR A  40      57.223  73.577 101.168  1.00  1.00              
ATOM    638  O   THR A  40      57.765  74.686 101.192  1.00  1.00              
ATOM    639  N   ILE A  41      57.245  72.829 100.056  1.00  1.00              
ATOM    640  H   ILE A  41      56.777  71.933 100.040  1.00  1.00              
ATOM    641  CA  ILE A  41      57.981  73.250  98.854  1.00  1.00              
ATOM    642  HA  ILE A  41      58.268  74.300  98.935  1.00  1.00              
ATOM    643  CB  ILE A  41      59.298  72.435  98.740  1.00  1.00              
ATOM    644  HB  ILE A  41      59.058  71.376  98.818  1.00  1.00              
ATOM    645  CG2 ILE A  41      59.990  72.660  97.380  1.00  1.00              
ATOM    646 1HG2 ILE A  41      60.916  72.095  97.312  1.00  1.00              
ATOM    647 2HG2 ILE A  41      59.347  72.355  96.555  1.00  1.00              
ATOM    648 3HG2 ILE A  41      60.231  73.719  97.262  1.00  1.00              
ATOM    649  CG1 ILE A  41      60.229  72.805  99.924  1.00  1.00              
ATOM    650 1HG1 ILE A  41      59.721  72.587 100.862  1.00  1.00              
ATOM    651 2HG1 ILE A  41      60.418  73.878  99.904  1.00  1.00              
ATOM    652  CD1 ILE A  41      61.575  72.074  99.994  1.00  1.00              
ATOM    653  HD1 ILE A  41      62.190  72.308  99.126  1.00  1.00              
ATOM    654  HD2 ILE A  41      62.108  72.404 100.886  1.00  1.00              
ATOM    655  HD3 ILE A  41      61.410  71.001 100.066  1.00  1.00              
ATOM    656  C   ILE A  41      57.097  73.147  97.618  1.00  1.00              
ATOM    657  O   ILE A  41      56.490  72.092  97.390  1.00  1.00              
ATOM    658  N   LEU A  42      57.065  74.222  96.816  1.00  1.00              
ATOM    659  H   LEU A  42      57.607  75.048  97.066  1.00  1.00              
ATOM    660  CA  LEU A  42      56.308  74.230  95.553  1.00  1.00              
ATOM    661  HA  LEU A  42      56.036  73.209  95.284  1.00  1.00              
ATOM    662  CB  LEU A  42      55.021  75.040  95.784  1.00  1.00              
ATOM    663  HB1 LEU A  42      55.311  76.046  96.087  1.00  1.00              
ATOM    664  HB2 LEU A  42      54.471  74.582  96.606  1.00  1.00              
ATOM    665  CG  LEU A  42      54.081  75.170  94.575  1.00  1.00              
ATOM    666  HG  LEU A  42      54.606  75.667  93.763  1.00  1.00              
ATOM    667  CD1 LEU A  42      53.551  73.827  94.082  1.00  1.00              
ATOM    668 1HD1 LEU A  42      52.864  73.992  93.254  1.00  1.00              
ATOM    669 2HD1 LEU A  42      54.378  73.223  93.710  1.00  1.00              
ATOM    670 3HD1 LEU A  42      53.034  73.301  94.884  1.00  1.00              
ATOM    671  CD2 LEU A  42      52.877  76.028  94.970  1.00  1.00              
ATOM    672 1HD2 LEU A  42      52.222  76.164  94.110  1.00  1.00              
ATOM    673 2HD2 LEU A  42      52.331  75.540  95.776  1.00  1.00              
ATOM    674 3HD2 LEU A  42      53.222  77.001  95.314  1.00  1.00              
ATOM    675  C   LEU A  42      57.164  74.794  94.416  1.00  1.00              
ATOM    676  O   LEU A  42      57.574  75.960  94.459  1.00  1.00              
ATOM    677  N   ASP A  43      57.397  73.975  93.384  1.00  1.00              
ATOM    678  H   ASP A  43      57.025  73.029  93.387  1.00  1.00              
ATOM    679  CA  ASP A  43      58.001  74.489  92.139  1.00  1.00              
ATOM    680  HA  ASP A  43      58.530  75.419  92.337  1.00  1.00              
ATOM    681  CB  ASP A  43      59.059  73.478  91.671  1.00  1.00              
ATOM    682  HB1 ASP A  43      58.812  72.495  92.063  1.00  1.00              
ATOM    683  HB2 ASP A  43      60.019  73.753  92.109  1.00  1.00              
ATOM    684  CG  ASP A  43      59.223  73.375  90.160  1.00  1.00              
ATOM    685  OD1 ASP A  43      59.518  74.402  89.513  1.00  1.00              
ATOM    686  OD2 ASP A  43      59.071  72.244  89.640  1.00  1.00              
ATOM    687  C   ASP A  43      56.901  74.840  91.129  1.00  1.00              
ATOM    688  O   ASP A  43      55.840  74.253  91.148  1.00  1.00              
ATOM    689  N   LEU A  44      57.085  75.829  90.262  1.00  1.00              
ATOM    690  H   LEU A  44      57.910  76.407  90.388  1.00  1.00              
ATOM    691  CA  LEU A  44      56.149  76.197  89.182  1.00  1.00              
ATOM    692  HA  LEU A  44      55.611  75.314  88.841  1.00  1.00              
ATOM    693  CB  LEU A  44      55.149  77.266  89.692  1.00  1.00              
ATOM    694  HB1 LEU A  44      54.554  77.616  88.847  1.00  1.00              
ATOM    695  HB2 LEU A  44      55.732  78.113  90.054  1.00  1.00              
ATOM    696  CG  LEU A  44      54.165  76.852  90.800  1.00  1.00              
ATOM    697  HG  LEU A  44      54.708  76.470  91.659  1.00  1.00              
ATOM    698  CD1 LEU A  44      53.376  78.078  91.261  1.00  1.00              
ATOM    699 1HD1 LEU A  44      52.670  77.786  92.035  1.00  1.00              
ATOM    700 2HD1 LEU A  44      54.071  78.811  91.667  1.00  1.00              
ATOM    701 3HD1 LEU A  44      52.835  78.514  90.422  1.00  1.00              
ATOM    702  CD2 LEU A  44      53.132  75.825  90.328  1.00  1.00              
ATOM    703 1HD2 LEU A  44      52.516  76.253  89.537  1.00  1.00              
ATOM    704 2HD2 LEU A  44      53.646  74.940  89.958  1.00  1.00              
ATOM    705 3HD2 LEU A  44      52.510  75.522  91.168  1.00  1.00              
ATOM    706  C   LEU A  44      56.929  76.769  87.969  1.00  1.00              
ATOM    707  O   LEU A  44      56.397  77.510  87.134  1.00  1.00              
ATOM    708  N   SER A  45      58.232  76.504  87.922  1.00  1.00              
ATOM    709  H   SER A  45      58.620  75.839  88.586  1.00  1.00              
ATOM    710  CA  SER A  45      59.149  77.173  87.009  1.00  1.00              
ATOM    711  HA  SER A  45      58.926  78.238  87.023  1.00  1.00              
ATOM    712  CB  SER A  45      60.593  76.981  87.493  1.00  1.00              
ATOM    713  HB1 SER A  45      60.680  77.338  88.520  1.00  1.00              
ATOM    714  HB2 SER A  45      61.261  77.572  86.866  1.00  1.00              
ATOM    715  OG  SER A  45      60.996  75.624  87.432  1.00  1.00              
ATOM    716  HG  SER A  45      60.590  75.160  88.186  1.00  1.00              
ATOM    717  C   SER A  45      59.019  76.667  85.565  1.00  1.00              
ATOM    718  O   SER A  45      58.542  75.555  85.276  1.00  1.00              
ATOM    719  N   ASN A  46      59.436  77.510  84.621  1.00  1.00              
ATOM    720  H   ASN A  46      59.737  78.439  84.903  1.00  1.00              
ATOM    721  CA  ASN A  46      59.359  77.233  83.175  1.00  1.00              
ATOM    722  HA  ASN A  46      59.553  78.185  82.677  1.00  1.00              
ATOM    723  CB  ASN A  46      60.524  76.298  82.770  1.00  1.00              
ATOM    724  HB1 ASN A  46      60.214  75.260  82.884  1.00  1.00              
ATOM    725  HB2 ASN A  46      61.366  76.467  83.441  1.00  1.00              
ATOM    726  CG  ASN A  46      61.055  76.503  81.351  1.00  1.00              
ATOM    727  OD1 ASN A  46      62.197  76.866  81.127  1.00  1.00              
ATOM    728  ND2 ASN A  46      60.283  76.220  80.330  1.00  1.00              
ATOM    729 1HD2 ASN A  46      59.320  75.966  80.504  1.00  1.00              
ATOM    730 2HD2 ASN A  46      60.702  76.242  79.423  1.00  1.00              
ATOM    731  C   ASN A  46      57.955  76.798  82.662  1.00  1.00              
ATOM    732  O   ASN A  46      57.796  76.251  81.568  1.00  1.00              
ATOM    733  N   ASN A  47      56.902  77.055  83.437  1.00  1.00              
ATOM    734  H   ASN A  47      57.100  77.476  84.336  1.00  1.00              
ATOM    735  CA  ASN A  47      55.558  77.263  82.900  1.00  1.00              
ATOM    736  HA  ASN A  47      55.278  76.480  82.194  1.00  1.00              
ATOM    737  CB  ASN A  47      54.548  77.360  84.073  1.00  1.00              
ATOM    738  HB1 ASN A  47      53.551  77.520  83.664  1.00  1.00              
ATOM    739  HB2 ASN A  47      54.801  78.229  84.682  1.00  1.00              
ATOM    740  CG  ASN A  47      54.453  76.194  85.043  1.00  1.00              
ATOM    741  OD1 ASN A  47      53.620  76.199  85.933  1.00  1.00              
ATOM    742  ND2 ASN A  47      55.253  75.166  84.917  1.00  1.00              
ATOM    743 1HD2 ASN A  47      55.978  75.210  84.227  1.00  1.00              
ATOM    744 2HD2 ASN A  47      55.174  74.418  85.581  1.00  1.00              
ATOM    745  C   ASN A  47      55.598  78.638  82.222  1.00  1.00              
ATOM    746  O   ASN A  47      56.095  79.575  82.835  1.00  1.00              
ATOM    747  N   ASP A  48      55.009  78.846  81.043  1.00  1.00              
ATOM    748  H   ASP A  48      54.624  78.069  80.535  1.00  1.00              
ATOM    749  CA  ASP A  48      54.841  80.211  80.500  1.00  1.00              
ATOM    750  HA  ASP A  48      55.709  80.794  80.814  1.00  1.00              
ATOM    751  CB  ASP A  48      54.913  80.205  78.957  1.00  1.00              
ATOM    752  HB1 ASP A  48      54.010  79.734  78.564  1.00  1.00              
ATOM    753  HB2 ASP A  48      55.762  79.591  78.653  1.00  1.00              
ATOM    754  CG  ASP A  48      55.093  81.602  78.321  1.00  1.00              
ATOM    755  OD1 ASP A  48      56.150  82.274  78.481  1.00  1.00              
ATOM    756  OD2 ASP A  48      54.155  82.053  77.633  1.00  1.00              
ATOM    757  C   ASP A  48      53.622  80.936  81.117  1.00  1.00              
ATOM    758  O   ASP A  48      52.821  81.579  80.436  1.00  1.00              
ATOM    759  N   MET A  49      53.458  80.786  82.437  1.00  1.00              
ATOM    760  H   MET A  49      54.212  80.335  82.945  1.00  1.00              
ATOM    761  CA  MET A  49      52.330  81.277  83.216  1.00  1.00              
ATOM    762  HA  MET A  49      51.455  80.752  82.835  1.00  1.00              
ATOM    763  CB  MET A  49      52.496  80.904  84.684  1.00  1.00              
ATOM    764  HB1 MET A  49      53.164  81.624  85.148  1.00  1.00              
ATOM    765  HB2 MET A  49      52.940  79.910  84.756  1.00  1.00              
ATOM    766  CG  MET A  49      51.149  80.868  85.417  1.00  1.00              
ATOM    767  HG1 MET A  49      51.091  79.927  85.963  1.00  1.00              
ATOM    768  HG2 MET A  49      50.330  80.874  84.699  1.00  1.00              
ATOM    769  SD  MET A  49      50.906  82.220  86.590  1.00  1.00              
ATOM    770  CE  MET A  49      52.152  81.704  87.812  1.00  1.00              
ATOM    771  HE1 MET A  49      52.280  82.467  88.575  1.00  1.00              
ATOM    772  HE2 MET A  49      51.844  80.769  88.280  1.00  1.00              
ATOM    773  HE3 MET A  49      53.114  81.552  87.330  1.00  1.00              
ATOM    774  C   MET A  49      52.149  82.772  82.969  1.00  1.00              
ATOM    775  O   MET A  49      53.109  83.542  82.933  1.00  1.00              
ATOM    776  N   SER A  50      50.903  83.151  82.721  1.00  1.00              
ATOM    777  H   SER A  50      50.209  82.409  82.749  1.00  1.00              
ATOM    778  CA  SER A  50      50.491  84.415  82.123  1.00  1.00              
ATOM    779  HA  SER A  50      51.369  85.012  81.877  1.00  1.00              
ATOM    780  CB  SER A  50      49.708  84.120  80.837  1.00  1.00              
ATOM    781  HB1 SER A  50      49.061  84.963  80.598  1.00  1.00              
ATOM    782  HB2 SER A  50      49.077  83.238  80.968  1.00  1.00              
ATOM    783  OG  SER A  50      50.606  83.923  79.764  1.00  1.00              
ATOM    784  HG  SER A  50      51.037  83.055  79.886  1.00  1.00              
ATOM    785  C   SER A  50      49.636  85.227  83.096  1.00  1.00              
ATOM    786  O   SER A  50      49.937  86.406  83.370  1.00  1.00              
ATOM    787  N   ARG A  51      48.623  84.560  83.671  1.00  1.00              
ATOM    788  H   ARG A  51      48.392  83.636  83.313  1.00  1.00              
ATOM    789  CA  ARG A  51      47.800  85.063  84.763  1.00  1.00              
ATOM    790  HA  ARG A  51      48.270  85.972  85.130  1.00  1.00              
ATOM    791  CB  ARG A  51      46.382  85.433  84.286  1.00  1.00              
ATOM    792  HB1 ARG A  51      45.685  85.343  85.121  1.00  1.00              
ATOM    793  HB2 ARG A  51      46.042  84.734  83.527  1.00  1.00              
ATOM    794  CG  ARG A  51      46.275  86.857  83.720  1.00  1.00              
ATOM    795  HG1 ARG A  51      45.249  87.011  83.382  1.00  1.00              
ATOM    796  HG2 ARG A  51      46.930  86.947  82.852  1.00  1.00              
ATOM    797  CD  ARG A  51      46.629  87.966  84.725  1.00  1.00              
ATOM    798  HD1 ARG A  51      46.386  88.917  84.259  1.00  1.00              
ATOM    799  HD2 ARG A  51      47.704  87.965  84.909  1.00  1.00              
ATOM    800  NE  ARG A  51      45.915  87.825  86.013  1.00  1.00              
ATOM    801  HE  ARG A  51      46.373  87.309  86.756  1.00  1.00              
ATOM    802  CZ  ARG A  51      44.677  88.189  86.281  1.00  1.00              
ATOM    803  NH1 ARG A  51      43.969  88.952  85.501  1.00  1.00              
ATOM    804 1HH1 ARG A  51      44.487  89.531  84.848  1.00  1.00              
ATOM    805 2HH1 ARG A  51      43.056  89.255  85.776  1.00  1.00              
ATOM    806  NH2 ARG A  51      44.136  87.770  87.384  1.00  1.00              
ATOM    807 1HH2 ARG A  51      44.703  87.183  87.981  1.00  1.00              
ATOM    808 2HH2 ARG A  51      43.220  88.075  87.660  1.00  1.00              
ATOM    809  C   ARG A  51      47.740  84.130  85.978  1.00  1.00              
ATOM    810  O   ARG A  51      47.090  83.081  85.990  1.00  1.00              
ATOM    811  N   ILE A  52      48.358  84.631  87.048  1.00  1.00              
ATOM    812  H   ILE A  52      48.944  85.439  86.918  1.00  1.00              
ATOM    813  CA  ILE A  52      47.941  84.325  88.414  1.00  1.00              
ATOM    814  HA  ILE A  52      47.875  83.240  88.511  1.00  1.00              
ATOM    815  CB  ILE A  52      48.943  84.849  89.477  1.00  1.00              
ATOM    816  HB  ILE A  52      48.905  85.939  89.496  1.00  1.00              
ATOM    817  CG2 ILE A  52      48.542  84.300  90.859  1.00  1.00              
ATOM    818 1HG2 ILE A  52      49.217  84.653  91.636  1.00  1.00              
ATOM    819 2HG2 ILE A  52      47.552  84.648  91.131  1.00  1.00              
ATOM    820 3HG2 ILE A  52      48.546  83.209  90.858  1.00  1.00              
ATOM    821  CG1 ILE A  52      50.391  84.414  89.181  1.00  1.00              
ATOM    822 1HG1 ILE A  52      50.655  84.702  88.165  1.00  1.00              
ATOM    823 2HG1 ILE A  52      50.437  83.330  89.265  1.00  1.00              
ATOM    824  CD1 ILE A  52      51.457  85.025  90.099  1.00  1.00              
ATOM    825  HD1 ILE A  52      51.355  84.648  91.114  1.00  1.00              
ATOM    826  HD2 ILE A  52      52.447  84.756  89.731  1.00  1.00              
ATOM    827  HD3 ILE A  52      51.363  86.110  90.095  1.00  1.00              
ATOM    828  C   ILE A  52      46.550  84.925  88.628  1.00  1.00              
ATOM    829  O   ILE A  52      46.331  86.113  88.355  1.00  1.00              
ATOM    830  N   ALA A  53      45.600  84.133  89.115  1.00  1.00              
ATOM    831  H   ALA A  53      45.755  83.135  89.166  1.00  1.00              
ATOM    832  CA  ALA A  53      44.366  84.650  89.684  1.00  1.00              
ATOM    833  HA  ALA A  53      44.093  85.570  89.172  1.00  1.00              
ATOM    834  CB  ALA A  53      43.227  83.670  89.482  1.00  1.00              
ATOM    835  HB1 ALA A  53      42.284  84.126  89.785  1.00  1.00              
ATOM    836  HB2 ALA A  53      43.171  83.387  88.432  1.00  1.00              
ATOM    837  HB3 ALA A  53      43.420  82.810  90.119  1.00  1.00              
ATOM    838  C   ALA A  53      44.502  84.958  91.181  1.00  1.00              
ATOM    839  O   ALA A  53      45.273  84.339  91.928  1.00  1.00              
ATOM    840  N   ASP A  54      43.669  85.900  91.608  1.00  1.00              
ATOM    841  H   ASP A  54      42.987  86.277  90.974  1.00  1.00              
ATOM    842  CA  ASP A  54      43.466  86.194  93.014  1.00  1.00              
ATOM    843  HA  ASP A  54      44.366  86.684  93.390  1.00  1.00              
ATOM    844  CB  ASP A  54      42.306  87.184  93.157  1.00  1.00              
ATOM    845  HB1 ASP A  54      41.396  86.727  92.763  1.00  1.00              
ATOM    846  HB2 ASP A  54      42.526  88.078  92.569  1.00  1.00              
ATOM    847  CG  ASP A  54      42.087  87.596  94.613  1.00  1.00              
ATOM    848  OD1 ASP A  54      43.094  87.656  95.356  1.00  1.00              
ATOM    849  OD2 ASP A  54      40.920  87.847  94.959  1.00  1.00              
ATOM    850  C   ASP A  54      43.246  84.930  93.848  1.00  1.00              
ATOM    851  O   ASP A  54      42.678  83.951  93.358  1.00  1.00              
ATOM    852  N   GLY A  55      43.766  84.931  95.076  1.00  1.00              
ATOM    853  H   GLY A  55      44.079  85.826  95.452  1.00  1.00              
ATOM    854  CA  GLY A  55      43.626  83.799  95.982  1.00  1.00              
ATOM    855  HA1 GLY A  55      42.564  83.626  96.156  1.00  1.00              
ATOM    856  HA2 GLY A  55      44.077  84.057  96.938  1.00  1.00              
ATOM    857  C   GLY A  55      44.244  82.484  95.506  1.00  1.00              
ATOM    858  O   GLY A  55      44.053  81.479  96.192  1.00  1.00              
ATOM    859  N   ALA A  56      44.992  82.437  94.386  1.00  1.00              
ATOM    860  H   ALA A  56      45.041  83.258  93.792  1.00  1.00              
ATOM    861  CA  ALA A  56      45.478  81.150  93.868  1.00  1.00              
ATOM    862  HA  ALA A  56      44.603  80.586  93.541  1.00  1.00              
ATOM    863  CB  ALA A  56      46.343  81.394  92.624  1.00  1.00              
ATOM    864  HB1 ALA A  56      46.753  80.446  92.275  1.00  1.00              
ATOM    865  HB2 ALA A  56      45.732  81.822  91.830  1.00  1.00              
ATOM    866  HB3 ALA A  56      47.160  82.075  92.862  1.00  1.00              
ATOM    867  C   ALA A  56      46.198  80.242  94.885  1.00  1.00              
ATOM    868  O   ALA A  56      46.049  79.022  94.840  1.00  1.00              
ATOM    869  N   PHE A  57      46.918  80.838  95.834  1.00  1.00              
ATOM    870  H   PHE A  57      46.946  81.845  95.822  1.00  1.00              
ATOM    871  CA  PHE A  57      47.740  80.144  96.823  1.00  1.00              
ATOM    872  HA  PHE A  57      47.876  79.106  96.516  1.00  1.00              
ATOM    873  CB  PHE A  57      49.123  80.831  96.850  1.00  1.00              
ATOM    874  HB1 PHE A  57      49.727  80.376  97.634  1.00  1.00              
ATOM    875  HB2 PHE A  57      48.991  81.878  97.129  1.00  1.00              
ATOM    876  CG  PHE A  57      49.922  80.768  95.555  1.00  1.00              
ATOM    877  CD1 PHE A  57      50.900  79.769  95.371  1.00  1.00              
ATOM    878  HD1 PHE A  57      51.086  79.037  96.143  1.00  1.00              
ATOM    879  CE1 PHE A  57      51.659  79.726  94.188  1.00  1.00              
ATOM    880  HE1 PHE A  57      52.425  78.971  94.062  1.00  1.00              
ATOM    881  CZ  PHE A  57      51.431  80.672  93.173  1.00  1.00              
ATOM    882  HZ  PHE A  57      52.006  80.635  92.258  1.00  1.00              
ATOM    883  CE2 PHE A  57      50.463  81.675  93.353  1.00  1.00              
ATOM    884  HE2 PHE A  57      50.298  82.412  92.579  1.00  1.00              
ATOM    885  CD2 PHE A  57      49.721  81.732  94.546  1.00  1.00              
ATOM    886  HD2 PHE A  57      49.000  82.526  94.686  1.00  1.00              
ATOM    887  C   PHE A  57      47.130  80.111  98.231  1.00  1.00              
ATOM    888  O   PHE A  57      47.789  79.661  99.168  1.00  1.00              
ATOM    889  N   GLN A  58      45.890  80.582  98.406  1.00  1.00              
ATOM    890  H   GLN A  58      45.360  80.900  97.598  1.00  1.00              
ATOM    891  CA  GLN A  58      45.300  80.775  99.737  1.00  1.00              
ATOM    892  HA  GLN A  58      45.962  81.454 100.270  1.00  1.00              
ATOM    893  CB  GLN A  58      43.952  81.490  99.612  1.00  1.00              
ATOM    894  HB1 GLN A  58      44.105  82.377  98.996  1.00  1.00              
ATOM    895  HB2 GLN A  58      43.628  81.821 100.600  1.00  1.00              
ATOM    896  CG  GLN A  58      42.848  80.615  98.998  1.00  1.00              
ATOM    897  HG1 GLN A  58      42.520  79.883  99.736  1.00  1.00              
ATOM    898  HG2 GLN A  58      43.232  80.071  98.138  1.00  1.00              
ATOM    899  CD  GLN A  58      41.643  81.428  98.541  1.00  1.00              
ATOM    900  OE1 GLN A  58      41.636  82.644  98.482  1.00  1.00              
ATOM    901  NE2 GLN A  58      40.554  80.781  98.208  1.00  1.00              
ATOM    902 1HE2 GLN A  58      40.554  79.774  98.186  1.00  1.00              
ATOM    903 2HE2 GLN A  58      39.791  81.344  97.885  1.00  1.00              
ATOM    904  C   GLN A  58      45.231  79.500 100.595  1.00  1.00              
ATOM    905  O   GLN A  58      45.239  79.577 101.822  1.00  1.00              
ATOM    906  N   TRP A  59      45.244  78.338  99.937  1.00  1.00              
ATOM    907  H   TRP A  59      45.258  78.382  98.932  1.00  1.00              
ATOM    908  CA  TRP A  59      45.262  77.005 100.536  1.00  1.00              
ATOM    909  HA  TRP A  59      44.709  77.053 101.477  1.00  1.00              
ATOM    910  CB  TRP A  59      44.490  76.043  99.625  1.00  1.00              
ATOM    911  HB1 TRP A  59      44.648  75.017  99.956  1.00  1.00              
ATOM    912  HB2 TRP A  59      44.866  76.118  98.604  1.00  1.00              
ATOM    913  CG  TRP A  59      43.015  76.287  99.645  1.00  1.00              
ATOM    914  CD1 TRP A  59      42.202  76.000 100.685  1.00  1.00              
ATOM    915  HD1 TRP A  59      42.521  75.551 101.622  1.00  1.00              
ATOM    916  NE1 TRP A  59      40.900  76.316 100.366  1.00  1.00              
ATOM    917  HE1 TRP A  59      40.132  76.115 100.994  1.00  1.00              
ATOM    918  CE2 TRP A  59      40.815  76.884  99.114  1.00  1.00              
ATOM    919  CZ2 TRP A  59      39.746  77.385  98.358  1.00  1.00              
ATOM    920  HZ2 TRP A  59      38.742  77.358  98.755  1.00  1.00              
ATOM    921  CH2 TRP A  59      40.005  77.929  97.090  1.00  1.00              
ATOM    922  HH2 TRP A  59      39.191  78.328  96.499  1.00  1.00              
ATOM    923  CZ3 TRP A  59      41.327  77.993  96.610  1.00  1.00              
ATOM    924  HZ3 TRP A  59      41.538  78.463  95.663  1.00  1.00              
ATOM    925  CE3 TRP A  59      42.391  77.472  97.365  1.00  1.00              
ATOM    926  HE3 TRP A  59      43.402  77.525  96.986  1.00  1.00              
ATOM    927  CD2 TRP A  59      42.161  76.895  98.633  1.00  1.00              
ATOM    928  C   TRP A  59      46.643  76.456 100.938  1.00  1.00              
ATOM    929  O   TRP A  59      46.756  75.294 101.307  1.00  1.00              
ATOM    930  N   PHE A  60      47.691  77.281 100.968  1.00  1.00              
ATOM    931  H   PHE A  60      47.577  78.224 100.614  1.00  1.00              
ATOM    932  CA  PHE A  60      49.026  76.860 101.408  1.00  1.00              
ATOM    933  HA  PHE A  60      49.014  75.806 101.695  1.00  1.00              
ATOM    934  CB  PHE A  60      50.014  77.007 100.238  1.00  1.00              
ATOM    935  HB1 PHE A  60      50.982  76.668 100.592  1.00  1.00              
ATOM    936  HB2 PHE A  60      50.111  78.069 100.008  1.00  1.00              
ATOM    937  CG  PHE A  60      49.764  76.265  98.943  1.00  1.00              
ATOM    938  CD1 PHE A  60      49.676  76.999  97.748  1.00  1.00              
ATOM    939  HD1 PHE A  60      49.666  78.076  97.785  1.00  1.00              
ATOM    940  CE1 PHE A  60      49.654  76.340  96.509  1.00  1.00              
ATOM    941  HE1 PHE A  60      49.632  76.911  95.594  1.00  1.00              
ATOM    942  CZ  PHE A  60      49.723  74.938  96.461  1.00  1.00              
ATOM    943  HZ  PHE A  60      49.738  74.430  95.505  1.00  1.00              
ATOM    944  CE2 PHE A  60      49.797  74.201  97.655  1.00  1.00              
ATOM    945  HE2 PHE A  60      49.865  73.124  97.618  1.00  1.00              
ATOM    946  CD2 PHE A  60      49.810  74.859  98.898  1.00  1.00              
ATOM    947  HD2 PHE A  60      49.892  74.287  99.811  1.00  1.00              
ATOM    948  C   PHE A  60      49.581  77.650 102.623  1.00  1.00              
ATOM    949  O   PHE A  60      50.596  78.346 102.510  1.00  1.00              
ATOM    950  N   PRO A  61      48.983  77.557 103.826  1.00  1.00              
ATOM    951  CD  PRO A  61      47.730  76.886 104.148  1.00  1.00              
ATOM    952  HD1 PRO A  61      47.916  75.830 104.354  1.00  1.00              
ATOM    953  HD2 PRO A  61      46.981  76.992 103.371  1.00  1.00              
ATOM    954  CG  PRO A  61      47.210  77.585 105.397  1.00  1.00              
ATOM    955  HG1 PRO A  61      46.586  76.923 105.999  1.00  1.00              
ATOM    956  HG2 PRO A  61      46.657  78.480 105.107  1.00  1.00              
ATOM    957  CB  PRO A  61      48.491  77.981 106.121  1.00  1.00              
ATOM    958  HB1 PRO A  61      48.803  77.146 106.751  1.00  1.00              
ATOM    959  HB2 PRO A  61      48.344  78.870 106.732  1.00  1.00              
ATOM    960  CA  PRO A  61      49.527  78.227 105.011  1.00  1.00              
ATOM    961  HA  PRO A  61      49.591  79.296 104.805  1.00  1.00              
ATOM    962  C   PRO A  61      50.890  77.740 105.522  1.00  1.00              
ATOM    963  O   PRO A  61      51.427  78.363 106.436  1.00  1.00              
ATOM    964  N   MET A  62      51.407  76.624 104.998  1.00  1.00              
ATOM    965  H   MET A  62      50.902  76.180 104.247  1.00  1.00              
ATOM    966  CA  MET A  62      52.604  75.919 105.486  1.00  1.00              
ATOM    967  HA  MET A  62      53.045  76.490 106.304  1.00  1.00              
ATOM    968  CB  MET A  62      52.216  74.538 106.038  1.00  1.00              
ATOM    969  HB1 MET A  62      53.122  74.010 106.338  1.00  1.00              
ATOM    970  HB2 MET A  62      51.715  73.955 105.264  1.00  1.00              
ATOM    971  CG  MET A  62      51.298  74.677 107.261  1.00  1.00              
ATOM    972  HG1 MET A  62      50.365  75.141 106.941  1.00  1.00              
ATOM    973  HG2 MET A  62      51.774  75.343 107.982  1.00  1.00              
ATOM    974  SD  MET A  62      50.879  73.130 108.105  1.00  1.00              
ATOM    975  CE  MET A  62      52.483  72.712 108.846  1.00  1.00              
ATOM    976  HE1 MET A  62      52.384  71.805 109.442  1.00  1.00              
ATOM    977  HE2 MET A  62      53.224  72.545 108.064  1.00  1.00              
ATOM    978  HE3 MET A  62      52.817  73.528 109.488  1.00  1.00              
ATOM    979  C   MET A  62      53.705  75.826 104.428  1.00  1.00              
ATOM    980  O   MET A  62      54.725  75.189 104.665  1.00  1.00              
ATOM    981  N   LEU A  63      53.517  76.524 103.303  1.00  1.00              
ATOM    982  H   LEU A  63      52.669  77.062 103.229  1.00  1.00              
ATOM    983  CA  LEU A  63      54.526  76.771 102.278  1.00  1.00              
ATOM    984  HA  LEU A  63      54.876  75.813 101.897  1.00  1.00              
ATOM    985  CB  LEU A  63      53.856  77.606 101.161  1.00  1.00              
ATOM    986  HB1 LEU A  63      54.266  78.617 101.171  1.00  1.00              
ATOM    987  HB2 LEU A  63      52.799  77.723 101.381  1.00  1.00              
ATOM    988  CG  LEU A  63      53.947  77.054  99.731  1.00  1.00              
ATOM    989  HG  LEU A  63      53.230  77.604  99.121  1.00  1.00              
ATOM    990  CD1 LEU A  63      55.331  77.305  99.156  1.00  1.00              
ATOM    991 1HD1 LEU A  63      55.380  76.937  98.134  1.00  1.00              
ATOM    992 2HD1 LEU A  63      55.550  78.370  99.147  1.00  1.00              
ATOM    993 3HD1 LEU A  63      56.085  76.781  99.742  1.00  1.00              
ATOM    994  CD2 LEU A  63      53.615  75.566  99.616  1.00  1.00              
ATOM    995 1HD2 LEU A  63      53.407  75.328  98.575  1.00  1.00              
ATOM    996 2HD2 LEU A  63      54.458  74.957  99.946  1.00  1.00              
ATOM    997 3HD2 LEU A  63      52.743  75.319 100.217  1.00  1.00              
ATOM    998  C   LEU A  63      55.734  77.515 102.890  1.00  1.00              
ATOM    999  O   LEU A  63      55.568  78.399 103.742  1.00  1.00              
ATOM   1000  N   GLU A  64      56.939  77.186 102.427  1.00  1.00              
ATOM   1001  H   GLU A  64      57.002  76.407 101.781  1.00  1.00              
ATOM   1002  CA  GLU A  64      58.217  77.686 102.951  1.00  1.00              
ATOM   1003  HA  GLU A  64      58.023  78.607 103.498  1.00  1.00              
ATOM   1004  CB  GLU A  64      58.858  76.710 103.949  1.00  1.00              
ATOM   1005  HB1 GLU A  64      59.789  77.153 104.306  1.00  1.00              
ATOM   1006  HB2 GLU A  64      59.095  75.772 103.452  1.00  1.00              
ATOM   1007  CG  GLU A  64      57.952  76.451 105.155  1.00  1.00              
ATOM   1008  HG1 GLU A  64      57.130  75.810 104.846  1.00  1.00              
ATOM   1009  HG2 GLU A  64      57.534  77.400 105.500  1.00  1.00              
ATOM   1010  CD  GLU A  64      58.706  75.789 106.305  1.00  1.00              
ATOM   1011  OE1 GLU A  64      59.184  76.553 107.184  1.00  1.00              
ATOM   1012  OE2 GLU A  64      58.739  74.538 106.343  1.00  1.00              
ATOM   1013  C   GLU A  64      59.250  78.059 101.872  1.00  1.00              
ATOM   1014  O   GLU A  64      59.917  79.099 102.014  1.00  1.00              
ATOM   1015  N   ASP A  65      59.299  77.318 100.758  1.00  1.00              
ATOM   1016  H   ASP A  65      58.789  76.441 100.719  1.00  1.00              
ATOM   1017  CA  ASP A  65      59.919  77.821  99.517  1.00  1.00              
ATOM   1018  HA  ASP A  65      60.070  78.888  99.666  1.00  1.00              
ATOM   1019  CB  ASP A  65      61.351  77.282  99.287  1.00  1.00              
ATOM   1020  HB1 ASP A  65      61.800  77.037 100.252  1.00  1.00              
ATOM   1021  HB2 ASP A  65      61.934  78.105  98.873  1.00  1.00              
ATOM   1022  CG  ASP A  65      61.541  76.110  98.312  1.00  1.00              
ATOM   1023  OD1 ASP A  65      61.074  76.219  97.158  1.00  1.00              
ATOM   1024  OD2 ASP A  65      62.285  75.175  98.683  1.00  1.00              
ATOM   1025  C   ASP A  65      58.988  77.758  98.304  1.00  1.00              
ATOM   1026  O   ASP A  65      58.160  76.856  98.200  1.00  1.00              
ATOM   1027  N   LEU A  66      59.091  78.771  97.436  1.00  1.00              
ATOM   1028  H   LEU A  66      59.810  79.469  97.600  1.00  1.00              
ATOM   1029  CA  LEU A  66      58.286  78.934  96.238  1.00  1.00              
ATOM   1030  HA  LEU A  66      57.853  77.962  95.995  1.00  1.00              
ATOM   1031  CB  LEU A  66      57.120  79.917  96.468  1.00  1.00              
ATOM   1032  HB1 LEU A  66      57.528  80.846  96.865  1.00  1.00              
ATOM   1033  HB2 LEU A  66      56.460  79.483  97.218  1.00  1.00              
ATOM   1034  CG  LEU A  66      56.278  80.255  95.217  1.00  1.00              
ATOM   1035  HG  LEU A  66      56.886  80.835  94.523  1.00  1.00              
ATOM   1036  CD1 LEU A  66      55.742  79.028  94.475  1.00  1.00              
ATOM   1037 1HD1 LEU A  66      55.055  79.340  93.692  1.00  1.00              
ATOM   1038 2HD1 LEU A  66      56.553  78.475  94.005  1.00  1.00              
ATOM   1039 3HD1 LEU A  66      55.227  78.371  95.172  1.00  1.00              
ATOM   1040  CD2 LEU A  66      55.068  81.109  95.614  1.00  1.00              
ATOM   1041 1HD2 LEU A  66      54.499  81.388  94.729  1.00  1.00              
ATOM   1042 2HD2 LEU A  66      54.424  80.544  96.288  1.00  1.00              
ATOM   1043 3HD2 LEU A  66      55.399  82.015  96.118  1.00  1.00              
ATOM   1044  C   LEU A  66      59.183  79.349  95.068  1.00  1.00              
ATOM   1045  O   LEU A  66      59.808  80.430  95.092  1.00  1.00              
ATOM   1046  N   SER A  67      59.193  78.500  94.026  1.00  1.00              
ATOM   1047  H   SER A  67      58.662  77.629  94.062  1.00  1.00              
ATOM   1048  CA  SER A  67      59.981  78.796  92.828  1.00  1.00              
ATOM   1049  HA  SER A  67      60.669  79.619  93.007  1.00  1.00              
ATOM   1050  CB  SER A  67      60.823  77.577  92.430  1.00  1.00              
ATOM   1051  HB1 SER A  67      60.192  76.690  92.426  1.00  1.00              
ATOM   1052  HB2 SER A  67      61.625  77.429  93.155  1.00  1.00              
ATOM   1053  OG  SER A  67      61.366  77.742  91.131  1.00  1.00              
ATOM   1054  HG  SER A  67      62.268  78.108  91.192  1.00  1.00              
ATOM   1055  C   SER A  67      59.031  79.187  91.698  1.00  1.00              
ATOM   1056  O   SER A  67      58.223  78.373  91.252  1.00  1.00              
ATOM   1057  N   LEU A  68      59.116  80.439  91.232  1.00  1.00              
ATOM   1058  H   LEU A  68      59.729  81.100  91.694  1.00  1.00              
ATOM   1059  CA  LEU A  68      58.279  80.924  90.126  1.00  1.00              
ATOM   1060  HA  LEU A  68      57.726  80.094  89.688  1.00  1.00              
ATOM   1061  CB  LEU A  68      57.273  81.952  90.705  1.00  1.00              
ATOM   1062  HB1 LEU A  68      57.119  82.781  90.014  1.00  1.00              
ATOM   1063  HB2 LEU A  68      57.692  82.382  91.616  1.00  1.00              
ATOM   1064  CG  LEU A  68      55.898  81.344  91.027  1.00  1.00              
ATOM   1065  HG  LEU A  68      56.029  80.399  91.553  1.00  1.00              
ATOM   1066  CD1 LEU A  68      55.098  82.295  91.926  1.00  1.00              
ATOM   1067 1HD1 LEU A  68      54.147  81.837  92.193  1.00  1.00              
ATOM   1068 2HD1 LEU A  68      55.663  82.494  92.838  1.00  1.00              
ATOM   1069 3HD1 LEU A  68      54.916  83.237  91.408  1.00  1.00              
ATOM   1070  CD2 LEU A  68      55.068  81.122  89.758  1.00  1.00              
ATOM   1071 1HD2 LEU A  68      54.095  80.712  90.019  1.00  1.00              
ATOM   1072 2HD2 LEU A  68      54.937  82.061  89.218  1.00  1.00              
ATOM   1073 3HD2 LEU A  68      55.571  80.413  89.098  1.00  1.00              
ATOM   1074  C   LEU A  68      59.106  81.491  88.969  1.00  1.00              
ATOM   1075  O   LEU A  68      58.593  82.232  88.139  1.00  1.00              
ATOM   1076  N   GLU A  69      60.388  81.158  88.910  1.00  1.00              
ATOM   1077  H   GLU A  69      60.737  80.486  89.575  1.00  1.00              
ATOM   1078  CA  GLU A  69      61.289  81.593  87.849  1.00  1.00              
ATOM   1079  HA  GLU A  69      61.224  82.680  87.793  1.00  1.00              
ATOM   1080  CB  GLU A  69      62.719  81.246  88.277  1.00  1.00              
ATOM   1081  HB1 GLU A  69      62.922  81.821  89.183  1.00  1.00              
ATOM   1082  HB2 GLU A  69      63.416  81.576  87.508  1.00  1.00              
ATOM   1083  CG  GLU A  69      62.979  79.757  88.567  1.00  1.00              
ATOM   1084  HG1 GLU A  69      63.325  79.268  87.653  1.00  1.00              
ATOM   1085  HG2 GLU A  69      62.066  79.257  88.888  1.00  1.00              
ATOM   1086  CD  GLU A  69      64.028  79.634  89.671  1.00  1.00              
ATOM   1087  OE1 GLU A  69      63.668  79.239  90.807  1.00  1.00              
ATOM   1088  OE2 GLU A  69      65.183  80.049  89.421  1.00  1.00              
ATOM   1089  C   GLU A  69      60.966  81.062  86.438  1.00  1.00              
ATOM   1090  O   GLU A  69      60.378  79.989  86.237  1.00  1.00              
ATOM   1091  N   HIS A  70      61.404  81.849  85.448  1.00  1.00              
ATOM   1092  H   HIS A  70      61.901  82.691  85.724  1.00  1.00              
ATOM   1093  CA  HIS A  70      61.117  81.663  84.024  1.00  1.00              
ATOM   1094  HA  HIS A  70      61.383  82.575  83.490  1.00  1.00              
ATOM   1095  CB  HIS A  70      62.022  80.539  83.483  1.00  1.00              
ATOM   1096  HB1 HIS A  70      61.730  79.591  83.936  1.00  1.00              
ATOM   1097  HB2 HIS A  70      63.046  80.745  83.796  1.00  1.00              
ATOM   1098  CG  HIS A  70      62.026  80.354  81.985  1.00  1.00              
ATOM   1099  ND1 HIS A  70      60.904  80.229  81.166  1.00  1.00              
ATOM   1100  CE1 HIS A  70      61.362  79.898  79.952  1.00  1.00              
ATOM   1101  HE1 HIS A  70      60.727  79.666  79.109  1.00  1.00              
ATOM   1102  NE2 HIS A  70      62.704  79.830  79.957  1.00  1.00              
ATOM   1103  HE2 HIS A  70      63.275  79.482  79.200  1.00  1.00              
ATOM   1104  CD2 HIS A  70      63.139  80.111  81.233  1.00  1.00              
ATOM   1105  HD2 HIS A  70      64.151  80.051  81.605  1.00  1.00              
ATOM   1106  C   HIS A  70      59.619  81.425  83.792  1.00  1.00              
ATOM   1107  O   HIS A  70      59.121  80.308  83.699  1.00  1.00              
ATOM   1108  N   ASN A  71      58.874  82.518  83.813  1.00  1.00              
ATOM   1109  H   ASN A  71      59.370  83.405  83.850  1.00  1.00              
ATOM   1110  CA  ASN A  71      57.416  82.597  83.715  1.00  1.00              
ATOM   1111  HA  ASN A  71      57.011  81.745  83.173  1.00  1.00              
ATOM   1112  CB  ASN A  71      56.837  82.671  85.154  1.00  1.00              
ATOM   1113  HB1 ASN A  71      55.938  83.285  85.143  1.00  1.00              
ATOM   1114  HB2 ASN A  71      57.551  83.154  85.818  1.00  1.00              
ATOM   1115  CG  ASN A  71      56.439  81.357  85.815  1.00  1.00              
ATOM   1116  OD1 ASN A  71      55.321  81.215  86.279  1.00  1.00              
ATOM   1117  ND2 ASN A  71      57.276  80.352  85.890  1.00  1.00              
ATOM   1118 1HD2 ASN A  71      58.175  80.400  85.427  1.00  1.00              
ATOM   1119 2HD2 ASN A  71      56.951  79.509  86.338  1.00  1.00              
ATOM   1120  C   ASN A  71      57.104  83.878  82.943  1.00  1.00              
ATOM   1121  O   ASN A  71      57.971  84.744  82.832  1.00  1.00              
ATOM   1122  N   ASN A  72      55.874  84.079  82.457  1.00  1.00              
ATOM   1123  H   ASN A  72      55.128  83.425  82.666  1.00  1.00              
ATOM   1124  CA  ASN A  72      55.557  85.299  81.712  1.00  1.00              
ATOM   1125  HA  ASN A  72      56.313  85.994  82.026  1.00  1.00              
ATOM   1126  CB  ASN A  72      55.859  85.155  80.213  1.00  1.00              
ATOM   1127  HB1 ASN A  72      56.544  84.320  80.074  1.00  1.00              
ATOM   1128  HB2 ASN A  72      56.382  86.059  79.908  1.00  1.00              
ATOM   1129  CG  ASN A  72      54.698  84.975  79.266  1.00  1.00              
ATOM   1130  OD1 ASN A  72      54.628  85.657  78.249  1.00  1.00              
ATOM   1131  ND2 ASN A  72      53.788  84.075  79.526  1.00  1.00              
ATOM   1132 1HD2 ASN A  72      53.904  83.489  80.341  1.00  1.00              
ATOM   1133 2HD2 ASN A  72      53.464  83.556  78.705  1.00  1.00              
ATOM   1134  C   ASN A  72      54.353  86.114  82.190  1.00  1.00              
ATOM   1135  O   ASN A  72      53.543  86.607  81.400  1.00  1.00              
ATOM   1136  N   ILE A  73      54.287  86.272  83.514  1.00  1.00              
ATOM   1137  H   ILE A  73      54.985  85.807  84.073  1.00  1.00              
ATOM   1138  CA  ILE A  73      53.238  86.989  84.227  1.00  1.00              
ATOM   1139  HA  ILE A  73      52.308  86.531  83.902  1.00  1.00              
ATOM   1140  CB  ILE A  73      53.308  86.753  85.755  1.00  1.00              
ATOM   1141  HB  ILE A  73      52.552  87.392  86.217  1.00  1.00              
ATOM   1142  CG2 ILE A  73      52.918  85.291  86.052  1.00  1.00              
ATOM   1143 1HG2 ILE A  73      52.812  85.130  87.124  1.00  1.00              
ATOM   1144 2HG2 ILE A  73      51.965  85.053  85.581  1.00  1.00              
ATOM   1145 3HG2 ILE A  73      53.677  84.605  85.671  1.00  1.00              
ATOM   1146  CG1 ILE A  73      54.676  87.101  86.383  1.00  1.00              
ATOM   1147 1HG1 ILE A  73      54.969  88.105  86.080  1.00  1.00              
ATOM   1148 2HG1 ILE A  73      55.432  86.404  86.020  1.00  1.00              
ATOM   1149  CD1 ILE A  73      54.675  87.068  87.917  1.00  1.00              
ATOM   1150  HD1 ILE A  73      55.632  87.436  88.287  1.00  1.00              
ATOM   1151  HD2 ILE A  73      53.880  87.707  88.304  1.00  1.00              
ATOM   1152  HD3 ILE A  73      54.536  86.050  88.279  1.00  1.00              
ATOM   1153  C   ILE A  73      53.124  88.459  83.844  1.00  1.00              
ATOM   1154  O   ILE A  73      54.074  89.229  83.989  1.00  1.00              
ATOM   1155  N   LYS A  74      51.958  88.851  83.309  1.00  1.00              
ATOM   1156  H   LYS A  74      51.211  88.172  83.208  1.00  1.00              
ATOM   1157  CA  LYS A  74      51.832  90.217  82.731  1.00  1.00              
ATOM   1158  HA  LYS A  74      52.826  90.555  82.428  1.00  1.00              
ATOM   1159  CB  LYS A  74      50.977  90.233  81.442  1.00  1.00              
ATOM   1160  HB1 LYS A  74      51.671  90.229  80.617  1.00  1.00              
ATOM   1161  HB2 LYS A  74      50.460  91.193  81.389  1.00  1.00              
ATOM   1162  CG  LYS A  74      49.937  89.126  81.170  1.00  1.00              
ATOM   1163  HG1 LYS A  74      49.260  89.493  80.397  1.00  1.00              
ATOM   1164  HG2 LYS A  74      49.344  88.976  82.073  1.00  1.00              
ATOM   1165  CD  LYS A  74      50.479  87.760  80.692  1.00  1.00              
ATOM   1166  HD1 LYS A  74      49.625  87.095  80.579  1.00  1.00              
ATOM   1167  HD2 LYS A  74      51.122  87.350  81.460  1.00  1.00              
ATOM   1168  CE  LYS A  74      51.276  87.746  79.382  1.00  1.00              
ATOM   1169  HE1 LYS A  74      52.087  88.471  79.474  1.00  1.00              
ATOM   1170  HE2 LYS A  74      50.625  88.047  78.557  1.00  1.00              
ATOM   1171  NZ  LYS A  74      51.861  86.402  79.125  1.00  1.00              
ATOM   1172  HZ1 LYS A  74      52.439  86.369  78.295  1.00  1.00              
ATOM   1173  HZ2 LYS A  74      52.478  86.126  79.888  1.00  1.00              
ATOM   1174  HZ3 LYS A  74      51.164  85.662  79.062  1.00  1.00              
ATOM   1175  C   LYS A  74      51.394  91.294  83.734  1.00  1.00              
ATOM   1176  O   LYS A  74      51.673  92.483  83.578  1.00  1.00              
ATOM   1177  N   GLN A  75      50.709  90.854  84.775  1.00  1.00              
ATOM   1178  H   GLN A  75      50.581  89.861  84.875  1.00  1.00              
ATOM   1179  CA  GLN A  75      50.185  91.701  85.829  1.00  1.00              
ATOM   1180  HA  GLN A  75      50.862  92.538  85.986  1.00  1.00              
ATOM   1181  CB  GLN A  75      48.803  92.273  85.429  1.00  1.00              
ATOM   1182  HB1 GLN A  75      48.966  93.012  84.644  1.00  1.00              
ATOM   1183  HB2 GLN A  75      48.371  92.785  86.290  1.00  1.00              
ATOM   1184  CG  GLN A  75      47.792  91.238  84.897  1.00  1.00              
ATOM   1185  HG1 GLN A  75      47.621  90.494  85.672  1.00  1.00              
ATOM   1186  HG2 GLN A  75      48.212  90.745  84.021  1.00  1.00              
ATOM   1187  CD  GLN A  75      46.430  91.799  84.482  1.00  1.00              
ATOM   1188  OE1 GLN A  75      45.423  91.111  84.537  1.00  1.00              
ATOM   1189  NE2 GLN A  75      46.315  93.012  83.991  1.00  1.00              
ATOM   1190 1HE2 GLN A  75      47.113  93.619  83.907  1.00  1.00              
ATOM   1191 2HE2 GLN A  75      45.385  93.316  83.752  1.00  1.00              
ATOM   1192  C   GLN A  75      50.135  90.871  87.111  1.00  1.00              
ATOM   1193  O   GLN A  75      49.640  89.737  87.105  1.00  1.00              
ATOM   1194  N   LEU A  76      50.655  91.439  88.191  1.00  1.00              
ATOM   1195  H   LEU A  76      51.102  92.347  88.087  1.00  1.00              
ATOM   1196  CA  LEU A  76      50.552  90.907  89.541  1.00  1.00              
ATOM   1197  HA  LEU A  76      50.106  89.913  89.516  1.00  1.00              
ATOM   1198  CB  LEU A  76      51.979  90.817  90.116  1.00  1.00              
ATOM   1199  HB1 LEU A  76      52.362  91.832  90.225  1.00  1.00              
ATOM   1200  HB2 LEU A  76      52.623  90.292  89.408  1.00  1.00              
ATOM   1201  CG  LEU A  76      52.068  90.112  91.477  1.00  1.00              
ATOM   1202  HG  LEU A  76      51.306  90.519  92.135  1.00  1.00              
ATOM   1203  CD1 LEU A  76      51.850  88.603  91.372  1.00  1.00              
ATOM   1204 1HD1 LEU A  76      51.900  88.163  92.368  1.00  1.00              
ATOM   1205 2HD1 LEU A  76      50.873  88.389  90.947  1.00  1.00              
ATOM   1206 3HD1 LEU A  76      52.625  88.157  90.749  1.00  1.00              
ATOM   1207  CD2 LEU A  76      53.453  90.327  92.089  1.00  1.00              
ATOM   1208 1HD2 LEU A  76      53.485  89.879  93.082  1.00  1.00              
ATOM   1209 2HD2 LEU A  76      54.223  89.887  91.456  1.00  1.00              
ATOM   1210 3HD2 LEU A  76      53.642  91.392  92.203  1.00  1.00              
ATOM   1211  C   LEU A  76      49.636  91.857  90.331  1.00  1.00              
ATOM   1212  O   LEU A  76      49.746  93.081  90.196  1.00  1.00              
ATOM   1213  N   THR A  77      48.668  91.277  91.050  1.00  1.00              
ATOM   1214  H   THR A  77      48.715  90.282  91.230  1.00  1.00              
ATOM   1215  CA  THR A  77      47.458  91.983  91.492  1.00  1.00              
ATOM   1216  HA  THR A  77      47.733  93.034  91.589  1.00  1.00              
ATOM   1217  CB  THR A  77      46.373  91.995  90.394  1.00  1.00              
ATOM   1218  HB  THR A  77      46.863  92.369  89.494  1.00  1.00              
ATOM   1219  CG2 THR A  77      45.739  90.662  89.993  1.00  1.00              
ATOM   1220 1HG2 THR A  77      45.159  90.249  90.817  1.00  1.00              
ATOM   1221 2HG2 THR A  77      45.071  90.830  89.149  1.00  1.00              
ATOM   1222 3HG2 THR A  77      46.517  89.965  89.692  1.00  1.00              
ATOM   1223  OG1 THR A  77      45.339  92.910  90.671  1.00  1.00              
ATOM   1224  HG1 THR A  77      45.064  92.848  91.601  1.00  1.00              
ATOM   1225  C   THR A  77      46.982  91.585  92.891  1.00  1.00              
ATOM   1226  O   THR A  77      46.142  90.709  93.070  1.00  1.00              
ATOM   1227  N   ASN A  78      47.583  92.249  93.881  1.00  1.00              
ATOM   1228  H   ASN A  78      48.411  92.752  93.577  1.00  1.00              
ATOM   1229  CA  ASN A  78      47.118  92.688  95.209  1.00  1.00              
ATOM   1230  HA  ASN A  78      48.017  92.999  95.745  1.00  1.00              
ATOM   1231  CB  ASN A  78      46.269  93.962  95.017  1.00  1.00              
ATOM   1232  HB1 ASN A  78      46.760  94.641  94.322  1.00  1.00              
ATOM   1233  HB2 ASN A  78      46.187  94.479  95.972  1.00  1.00              
ATOM   1234  CG  ASN A  78      44.870  93.672  94.502  1.00  1.00              
ATOM   1235  OD1 ASN A  78      44.583  93.758  93.319  1.00  1.00              
ATOM   1236  ND2 ASN A  78      43.963  93.281  95.362  1.00  1.00              
ATOM   1237 1HD2 ASN A  78      44.251  93.067  96.310  1.00  1.00              
ATOM   1238 2HD2 ASN A  78      43.069  93.010  94.996  1.00  1.00              
ATOM   1239  C   ASN A  78      46.415  91.693  96.151  1.00  1.00              
ATOM   1240  O   ASN A  78      45.875  92.069  97.190  1.00  1.00              
ATOM   1241  N   GLY A  79      46.385  90.439  95.760  1.00  1.00              
ATOM   1242  H   GLY A  79      46.752  90.264  94.834  1.00  1.00              
ATOM   1243  CA  GLY A  79      45.615  89.345  96.337  1.00  1.00              
ATOM   1244  HA1 GLY A  79      44.553  89.511  96.155  1.00  1.00              
ATOM   1245  HA2 GLY A  79      45.796  89.286  97.410  1.00  1.00              
ATOM   1246  C   GLY A  79      46.047  88.025  95.665  1.00  1.00              
ATOM   1247  O   GLY A  79      45.866  86.915  96.178  1.00  1.00              
ATOM   1248  N   THR A  80      46.798  88.165  94.566  1.00  1.00              
ATOM   1249  H   THR A  80      46.828  89.092  94.150  1.00  1.00              
ATOM   1250  CA  THR A  80      47.536  87.096  93.892  1.00  1.00              
ATOM   1251  HA  THR A  80      46.795  86.369  93.556  1.00  1.00              
ATOM   1252  CB  THR A  80      48.265  87.601  92.630  1.00  1.00              
ATOM   1253  HB  THR A  80      49.020  86.877  92.325  1.00  1.00              
ATOM   1254  CG2 THR A  80      47.295  87.784  91.466  1.00  1.00              
ATOM   1255 1HG2 THR A  80      47.834  88.143  90.590  1.00  1.00              
ATOM   1256 2HG2 THR A  80      46.822  86.834  91.228  1.00  1.00              
ATOM   1257 3HG2 THR A  80      46.517  88.493  91.742  1.00  1.00              
ATOM   1258  OG1 THR A  80      48.891  88.852  92.829  1.00  1.00              
ATOM   1259  HG1 THR A  80      49.660  88.730  93.399  1.00  1.00              
ATOM   1260  C   THR A  80      48.518  86.276  94.725  1.00  1.00              
ATOM   1261  O   THR A  80      48.817  85.145  94.352  1.00  1.00              
ATOM   1262  N   PHE A  81      48.987  86.783  95.862  1.00  1.00              
ATOM   1263  H   PHE A  81      48.728  87.726  96.110  1.00  1.00              
ATOM   1264  CA  PHE A  81      49.809  86.019  96.808  1.00  1.00              
ATOM   1265  HA  PHE A  81      49.864  84.978  96.490  1.00  1.00              
ATOM   1266  CB  PHE A  81      51.244  86.582  96.842  1.00  1.00              
ATOM   1267  HB1 PHE A  81      51.788  86.042  97.613  1.00  1.00              
ATOM   1268  HB2 PHE A  81      51.194  87.628  97.153  1.00  1.00              
ATOM   1269  CG  PHE A  81      52.103  86.478  95.588  1.00  1.00              
ATOM   1270  CD1 PHE A  81      52.026  85.366  94.721  1.00  1.00              
ATOM   1271  HD1 PHE A  81      51.310  84.579  94.898  1.00  1.00              
ATOM   1272  CE1 PHE A  81      52.903  85.254  93.627  1.00  1.00              
ATOM   1273  HE1 PHE A  81      52.845  84.393  92.976  1.00  1.00              
ATOM   1274  CZ  PHE A  81      53.877  86.240  93.399  1.00  1.00              
ATOM   1275  HZ  PHE A  81      54.558  86.150  92.564  1.00  1.00              
ATOM   1276  CE2 PHE A  81      53.975  87.339  94.270  1.00  1.00              
ATOM   1277  HE2 PHE A  81      54.733  88.093  94.106  1.00  1.00              
ATOM   1278  CD2 PHE A  81      53.087  87.460  95.356  1.00  1.00              
ATOM   1279  HD2 PHE A  81      53.179  88.300  96.031  1.00  1.00              
ATOM   1280  C   PHE A  81      49.187  85.962  98.214  1.00  1.00              
ATOM   1281  O   PHE A  81      49.876  85.686  99.201  1.00  1.00              
ATOM   1282  N   SER A  82      47.873  86.205  98.308  1.00  1.00              
ATOM   1283  H   SER A  82      47.347  86.403  97.466  1.00  1.00              
ATOM   1284  CA  SER A  82      47.096  85.967  99.524  1.00  1.00              
ATOM   1285  HA  SER A  82      47.258  86.778 100.232  1.00  1.00              
ATOM   1286  CB  SER A  82      45.597  85.874  99.202  1.00  1.00              
ATOM   1287  HB1 SER A  82      45.058  85.537 100.089  1.00  1.00              
ATOM   1288  HB2 SER A  82      45.435  85.146  98.405  1.00  1.00              
ATOM   1289  OG  SER A  82      45.073  87.120  98.820  1.00  1.00              
ATOM   1290  HG  SER A  82      44.828  87.076  97.879  1.00  1.00              
ATOM   1291  C   SER A  82      47.456  84.633 100.166  1.00  1.00              
ATOM   1292  O   SER A  82      47.576  83.609  99.493  1.00  1.00              
ATOM   1293  N   GLY A  83      47.591  84.630 101.489  1.00  1.00              
ATOM   1294  H   GLY A  83      47.521  85.507 101.985  1.00  1.00              
ATOM   1295  CA  GLY A  83      47.668  83.388 102.248  1.00  1.00              
ATOM   1296  HA1 GLY A  83      47.086  82.615 101.745  1.00  1.00              
ATOM   1297  HA2 GLY A  83      47.219  83.548 103.227  1.00  1.00              
ATOM   1298  C   GLY A  83      49.078  82.831 102.463  1.00  1.00              
ATOM   1299  O   GLY A  83      49.247  82.058 103.404  1.00  1.00              
ATOM   1300  N   LEU A  84      50.090  83.255 101.689  1.00  1.00              
ATOM   1301  H   LEU A  84      49.861  83.901 100.942  1.00  1.00              
ATOM   1302  CA  LEU A  84      51.479  82.753 101.732  1.00  1.00              
ATOM   1303  HA  LEU A  84      51.401  81.668 101.784  1.00  1.00              
ATOM   1304  CB  LEU A  84      52.212  83.092 100.412  1.00  1.00              
ATOM   1305  HB1 LEU A  84      53.285  82.984 100.557  1.00  1.00              
ATOM   1306  HB2 LEU A  84      52.021  84.137 100.159  1.00  1.00              
ATOM   1307  CG  LEU A  84      51.849  82.195  99.209  1.00  1.00              
ATOM   1308  HG  LEU A  84      50.786  82.294  98.994  1.00  1.00              
ATOM   1309  CD1 LEU A  84      52.641  82.666  97.988  1.00  1.00              
ATOM   1310 1HD1 LEU A  84      52.345  82.094  97.108  1.00  1.00              
ATOM   1311 2HD1 LEU A  84      52.434  83.718  97.798  1.00  1.00              
ATOM   1312 3HD1 LEU A  84      53.711  82.540  98.160  1.00  1.00              
ATOM   1313  CD2 LEU A  84      52.186  80.713  99.421  1.00  1.00              
ATOM   1314 1HD2 LEU A  84      52.066  80.165  98.487  1.00  1.00              
ATOM   1315 2HD2 LEU A  84      53.215  80.606  99.763  1.00  1.00              
ATOM   1316 3HD2 LEU A  84      51.511  80.272 100.154  1.00  1.00              
ATOM   1317  C   LEU A  84      52.316  83.091 102.997  1.00  1.00              
ATOM   1318  O   LEU A  84      53.540  83.209 102.966  1.00  1.00              
ATOM   1319  N   LYS A  85      51.671  83.195 104.157  1.00  1.00              
ATOM   1320  H   LYS A  85      50.688  82.959 104.116  1.00  1.00              
ATOM   1321  CA  LYS A  85      52.169  83.723 105.438  1.00  1.00              
ATOM   1322  HA  LYS A  85      52.597  84.706 105.230  1.00  1.00              
ATOM   1323  CB  LYS A  85      50.939  83.935 106.346  1.00  1.00              
ATOM   1324  HB1 LYS A  85      50.200  84.535 105.813  1.00  1.00              
ATOM   1325  HB2 LYS A  85      51.241  84.497 107.232  1.00  1.00              
ATOM   1326  CG  LYS A  85      50.300  82.601 106.782  1.00  1.00              
ATOM   1327  HG1 LYS A  85      51.041  81.981 107.285  1.00  1.00              
ATOM   1328  HG2 LYS A  85      49.946  82.060 105.905  1.00  1.00              
ATOM   1329  CD  LYS A  85      49.125  82.811 107.739  1.00  1.00              
ATOM   1330  HD1 LYS A  85      48.359  83.415 107.247  1.00  1.00              
ATOM   1331  HD2 LYS A  85      49.479  83.325 108.635  1.00  1.00              
ATOM   1332  CE  LYS A  85      48.564  81.433 108.103  1.00  1.00              
ATOM   1333  HE1 LYS A  85      49.381  80.819 108.498  1.00  1.00              
ATOM   1334  HE2 LYS A  85      48.206  80.957 107.185  1.00  1.00              
ATOM   1335  NZ  LYS A  85      47.467  81.525 109.096  1.00  1.00              
ATOM   1336  HZ1 LYS A  85      47.107  80.604 109.312  1.00  1.00              
ATOM   1337  HZ2 LYS A  85      47.798  81.942 109.957  1.00  1.00              
ATOM   1338  HZ3 LYS A  85      46.708  82.087 108.735  1.00  1.00              
ATOM   1339  C   LYS A  85      53.266  82.960 106.197  1.00  1.00              
ATOM   1340  O   LYS A  85      53.428  83.122 107.402  1.00  1.00              
ATOM   1341  N   SER A  86      53.997  82.102 105.516  1.00  1.00              
ATOM   1342  H   SER A  86      53.879  82.109 104.511  1.00  1.00              
ATOM   1343  CA  SER A  86      55.041  81.226 106.057  1.00  1.00              
ATOM   1344  HA  SER A  86      55.417  81.603 107.003  1.00  1.00              
ATOM   1345  CB  SER A  86      54.404  79.846 106.309  1.00  1.00              
ATOM   1346  HB1 SER A  86      53.864  79.528 105.415  1.00  1.00              
ATOM   1347  HB2 SER A  86      53.686  79.937 107.124  1.00  1.00              
ATOM   1348  OG  SER A  86      55.346  78.849 106.643  1.00  1.00              
ATOM   1349  HG  SER A  86      55.585  78.418 105.804  1.00  1.00              
ATOM   1350  C   SER A  86      56.203  81.164 105.056  1.00  1.00              
ATOM   1351  O   SER A  86      57.213  80.522 105.317  1.00  1.00              
ATOM   1352  N   LEU A  87      56.072  81.838 103.906  1.00  1.00              
ATOM   1353  H   LEU A  87      55.234  82.383 103.759  1.00  1.00              
ATOM   1354  CA  LEU A  87      56.959  81.703 102.765  1.00  1.00              
ATOM   1355  HA  LEU A  87      57.181  80.638 102.680  1.00  1.00              
ATOM   1356  CB  LEU A  87      56.165  82.113 101.510  1.00  1.00              
ATOM   1357  HB1 LEU A  87      55.955  83.178 101.551  1.00  1.00              
ATOM   1358  HB2 LEU A  87      55.206  81.596 101.557  1.00  1.00              
ATOM   1359  CG  LEU A  87      56.759  81.757 100.137  1.00  1.00              
ATOM   1360  HG  LEU A  87      55.930  81.698  99.430  1.00  1.00              
ATOM   1361  CD1 LEU A  87      57.743  82.781  99.587  1.00  1.00              
ATOM   1362 1HD1 LEU A  87      58.114  82.435  98.624  1.00  1.00              
ATOM   1363 2HD1 LEU A  87      57.236  83.734  99.451  1.00  1.00              
ATOM   1364 3HD1 LEU A  87      58.591  82.910 100.255  1.00  1.00              
ATOM   1365  CD2 LEU A  87      57.463  80.411 100.146  1.00  1.00              
ATOM   1366 1HD2 LEU A  87      57.650  80.102  99.128  1.00  1.00              
ATOM   1367 2HD2 LEU A  87      58.417  80.495 100.656  1.00  1.00              
ATOM   1368 3HD2 LEU A  87      56.840  79.657 100.627  1.00  1.00              
ATOM   1369  C   LEU A  87      58.299  82.425 102.950  1.00  1.00              
ATOM   1370  O   LEU A  87      58.420  83.614 102.667  1.00  1.00              
ATOM   1371  N   LYS A  88      59.311  81.683 103.414  1.00  1.00              
ATOM   1372  H   LYS A  88      59.128  80.701 103.567  1.00  1.00              
ATOM   1373  CA  LYS A  88      60.678  82.177 103.617  1.00  1.00              
ATOM   1374  HA  LYS A  88      60.639  83.076 104.226  1.00  1.00              
ATOM   1375  CB  LYS A  88      61.546  81.133 104.358  1.00  1.00              
ATOM   1376  HB1 LYS A  88      62.577  81.489 104.340  1.00  1.00              
ATOM   1377  HB2 LYS A  88      61.529  80.175 103.836  1.00  1.00              
ATOM   1378  CG  LYS A  88      61.154  80.942 105.837  1.00  1.00              
ATOM   1379  HG1 LYS A  88      60.724  81.874 106.207  1.00  1.00              
ATOM   1380  HG2 LYS A  88      62.058  80.748 106.416  1.00  1.00              
ATOM   1381  CD  LYS A  88      60.178  79.780 106.087  1.00  1.00              
ATOM   1382  HD1 LYS A  88      60.726  78.837 106.147  1.00  1.00              
ATOM   1383  HD2 LYS A  88      59.484  79.702 105.256  1.00  1.00              
ATOM   1384  CE  LYS A  88      59.410  80.024 107.396  1.00  1.00              
ATOM   1385  HE1 LYS A  88      59.043  81.054 107.394  1.00  1.00              
ATOM   1386  HE2 LYS A  88      60.096  79.909 108.238  1.00  1.00              
ATOM   1387  NZ  LYS A  88      58.253  79.112 107.554  1.00  1.00              
ATOM   1388  HZ1 LYS A  88      57.745  79.317 108.402  1.00  1.00              
ATOM   1389  HZ2 LYS A  88      57.596  79.239 106.788  1.00  1.00              
ATOM   1390  HZ3 LYS A  88      58.550  78.132 107.557  1.00  1.00              
ATOM   1391  C   LYS A  88      61.347  82.593 102.314  1.00  1.00              
ATOM   1392  O   LYS A  88      62.014  83.645 102.303  1.00  1.00              
ATOM   1393  N   LYS A  89      61.185  81.799 101.231  1.00  1.00              
ATOM   1394  H   LYS A  89      60.650  80.934 101.310  1.00  1.00              
ATOM   1395  CA  LYS A  89      62.081  82.004 100.079  1.00  1.00              
ATOM   1396  HA  LYS A  89      62.594  82.962 100.173  1.00  1.00              
ATOM   1397  CB  LYS A  89      63.148  80.897 100.143  1.00  1.00              
ATOM   1398  HB1 LYS A  89      62.701  79.932  99.908  1.00  1.00              
ATOM   1399  HB2 LYS A  89      63.521  80.854 101.167  1.00  1.00              
ATOM   1400  CG  LYS A  89      64.321  81.170  99.197  1.00  1.00              
ATOM   1401  HG1 LYS A  89      64.621  82.203  99.317  1.00  1.00              
ATOM   1402  HG2 LYS A  89      63.989  81.035  98.167  1.00  1.00              
ATOM   1403  CD  LYS A  89      65.554  80.283  99.444  1.00  1.00              
ATOM   1404  HD1 LYS A  89      66.340  80.597  98.755  1.00  1.00              
ATOM   1405  HD2 LYS A  89      65.292  79.253  99.191  1.00  1.00              
ATOM   1406  CE  LYS A  89      66.118  80.296 100.879  1.00  1.00              
ATOM   1407  HE1 LYS A  89      67.054  79.731 100.880  1.00  1.00              
ATOM   1408  HE2 LYS A  89      65.414  79.775 101.537  1.00  1.00              
ATOM   1409  NZ  LYS A  89      66.362  81.663 101.408  1.00  1.00              
ATOM   1410  HZ1 LYS A  89      66.836  81.662 102.302  1.00  1.00              
ATOM   1411  HZ2 LYS A  89      66.860  82.269 100.772  1.00  1.00              
ATOM   1412  HZ3 LYS A  89      65.486  82.119 101.669  1.00  1.00              
ATOM   1413  C   LYS A  89      61.313  82.054  98.764  1.00  1.00              
ATOM   1414  O   LYS A  89      60.659  81.086  98.394  1.00  1.00              
ATOM   1415  N   LEU A  90      61.396  83.190  98.073  1.00  1.00              
ATOM   1416  H   LEU A  90      61.955  83.946  98.455  1.00  1.00              
ATOM   1417  CA  LEU A  90      60.607  83.471  96.874  1.00  1.00              
ATOM   1418  HA  LEU A  90      60.020  82.590  96.609  1.00  1.00              
ATOM   1419  CB  LEU A  90      59.647  84.638  97.191  1.00  1.00              
ATOM   1420  HB1 LEU A  90      60.237  85.538  97.371  1.00  1.00              
ATOM   1421  HB2 LEU A  90      59.134  84.415  98.119  1.00  1.00              
ATOM   1422  CG  LEU A  90      58.590  84.966  96.121  1.00  1.00              
ATOM   1423  HG  LEU A  90      59.085  85.432  95.273  1.00  1.00              
ATOM   1424  CD1 LEU A  90      57.810  83.747  95.628  1.00  1.00              
ATOM   1425 1HD1 LEU A  90      56.994  84.069  94.980  1.00  1.00              
ATOM   1426 2HD1 LEU A  90      58.460  83.090  95.049  1.00  1.00              
ATOM   1427 3HD1 LEU A  90      57.403  83.203  96.477  1.00  1.00              
ATOM   1428  CD2 LEU A  90      57.589  85.964  96.709  1.00  1.00              
ATOM   1429 1HD2 LEU A  90      56.888  86.282  95.936  1.00  1.00              
ATOM   1430 2HD2 LEU A  90      57.033  85.500  97.524  1.00  1.00              
ATOM   1431 3HD2 LEU A  90      58.117  86.838  97.092  1.00  1.00              
ATOM   1432  C   LEU A  90      61.550  83.800  95.714  1.00  1.00              
ATOM   1433  O   LEU A  90      62.163  84.878  95.683  1.00  1.00              
ATOM   1434  N   ASN A  91      61.680  82.858  94.773  1.00  1.00              
ATOM   1435  H   ASN A  91      61.140  81.999  94.843  1.00  1.00              
ATOM   1436  CA  ASN A  91      62.386  83.148  93.522  1.00  1.00              
ATOM   1437  HA  ASN A  91      63.118  83.933  93.703  1.00  1.00              
ATOM   1438  CB  ASN A  91      63.154  81.911  93.034  1.00  1.00              
ATOM   1439  HB1 ASN A  91      62.473  81.190  92.580  1.00  1.00              
ATOM   1440  HB2 ASN A  91      63.641  81.433  93.882  1.00  1.00              
ATOM   1441  CG  ASN A  91      64.227  82.279  92.021  1.00  1.00              
ATOM   1442  OD1 ASN A  91      64.229  83.339  91.412  1.00  1.00              
ATOM   1443  ND2 ASN A  91      65.209  81.435  91.866  1.00  1.00              
ATOM   1444 1HD2 ASN A  91      65.023  80.483  92.151  1.00  1.00              
ATOM   1445 2HD2 ASN A  91      65.673  81.486  90.970  1.00  1.00              
ATOM   1446  C   ASN A  91      61.406  83.662  92.469  1.00  1.00              
ATOM   1447  O   ASN A  91      60.320  83.112  92.346  1.00  1.00              
ATOM   1448  N   LEU A  92      61.789  84.717  91.750  1.00  1.00              
ATOM   1449  H   LEU A  92      62.712  85.096  91.947  1.00  1.00              
ATOM   1450  CA  LEU A  92      61.021  85.407  90.709  1.00  1.00              
ATOM   1451  HA  LEU A  92      60.250  84.737  90.330  1.00  1.00              
ATOM   1452  CB  LEU A  92      60.353  86.665  91.312  1.00  1.00              
ATOM   1453  HB1 LEU A  92      59.891  87.241  90.509  1.00  1.00              
ATOM   1454  HB2 LEU A  92      61.135  87.283  91.753  1.00  1.00              
ATOM   1455  CG  LEU A  92      59.272  86.402  92.373  1.00  1.00              
ATOM   1456  HG  LEU A  92      59.685  85.781  93.164  1.00  1.00              
ATOM   1457  CD1 LEU A  92      58.825  87.726  92.993  1.00  1.00              
ATOM   1458 1HD1 LEU A  92      58.111  87.531  93.792  1.00  1.00              
ATOM   1459 2HD1 LEU A  92      59.690  88.243  93.408  1.00  1.00              
ATOM   1460 3HD1 LEU A  92      58.361  88.356  92.234  1.00  1.00              
ATOM   1461  CD2 LEU A  92      58.037  85.718  91.786  1.00  1.00              
ATOM   1462 1HD2 LEU A  92      57.264  85.624  92.547  1.00  1.00              
ATOM   1463 2HD2 LEU A  92      57.651  86.292  90.944  1.00  1.00              
ATOM   1464 3HD2 LEU A  92      58.304  84.721  91.443  1.00  1.00              
ATOM   1465  C   LEU A  92      61.901  85.780  89.490  1.00  1.00              
ATOM   1466  O   LEU A  92      61.499  86.615  88.677  1.00  1.00              
ATOM   1467  N   GLN A  93      63.101  85.198  89.339  1.00  1.00              
ATOM   1468  H   GLN A  93      63.419  84.513  90.016  1.00  1.00              
ATOM   1469  CA  GLN A  93      63.984  85.558  88.225  1.00  1.00              
ATOM   1470  HA  GLN A  93      64.085  86.636  88.290  1.00  1.00              
ATOM   1471  CB  GLN A  93      65.408  84.953  88.347  1.00  1.00              
ATOM   1472  HB1 GLN A  93      65.808  85.199  89.328  1.00  1.00              
ATOM   1473  HB2 GLN A  93      66.034  85.458  87.610  1.00  1.00              
ATOM   1474  CG  GLN A  93      65.552  83.430  88.115  1.00  1.00              
ATOM   1475  HG1 GLN A  93      65.109  83.160  87.159  1.00  1.00              
ATOM   1476  HG2 GLN A  93      65.014  82.909  88.903  1.00  1.00              
ATOM   1477  CD  GLN A  93      66.996  82.909  88.087  1.00  1.00              
ATOM   1478  OE1 GLN A  93      67.956  83.629  87.846  1.00  1.00              
ATOM   1479  NE2 GLN A  93      67.215  81.638  88.341  1.00  1.00              
ATOM   1480 1HE2 GLN A  93      66.442  81.001  88.562  1.00  1.00              
ATOM   1481 2HE2 GLN A  93      68.168  81.329  88.356  1.00  1.00              
ATOM   1482  C   GLN A  93      63.367  85.241  86.862  1.00  1.00              
ATOM   1483  O   GLN A  93      62.821  84.152  86.678  1.00  1.00              
ATOM   1484  N   LEU A  94      63.446  86.166  85.899  1.00  1.00              
ATOM   1485  H   LEU A  94      63.963  87.024  86.079  1.00  1.00              
ATOM   1486  CA  LEU A  94      62.705  86.041  84.640  1.00  1.00              
ATOM   1487  HA  LEU A  94      62.659  87.035  84.207  1.00  1.00              
ATOM   1488  CB  LEU A  94      63.491  85.131  83.662  1.00  1.00              
ATOM   1489  HB1 LEU A  94      62.870  84.906  82.796  1.00  1.00              
ATOM   1490  HB2 LEU A  94      63.694  84.184  84.163  1.00  1.00              
ATOM   1491  CG  LEU A  94      64.811  85.722  83.135  1.00  1.00              
ATOM   1492  HG  LEU A  94      65.374  86.176  83.950  1.00  1.00              
ATOM   1493  CD1 LEU A  94      65.668  84.611  82.522  1.00  1.00              
ATOM   1494 1HD1 LEU A  94      66.602  85.023  82.146  1.00  1.00              
ATOM   1495 2HD1 LEU A  94      65.894  83.868  83.289  1.00  1.00              
ATOM   1496 3HD1 LEU A  94      65.126  84.129  81.708  1.00  1.00              
ATOM   1497  CD2 LEU A  94      64.567  86.764  82.036  1.00  1.00              
ATOM   1498 1HD2 LEU A  94      65.519  87.126  81.650  1.00  1.00              
ATOM   1499 2HD2 LEU A  94      63.988  86.327  81.223  1.00  1.00              
ATOM   1500 3HD2 LEU A  94      64.021  87.609  82.451  1.00  1.00              
ATOM   1501  C   LEU A  94      61.226  85.614  84.809  1.00  1.00              
ATOM   1502  O   LEU A  94      60.700  84.892  83.966  1.00  1.00              
ATOM   1503  N   ALA A  95      60.536  86.016  85.883  1.00  1.00              
ATOM   1504  H   ALA A  95      61.026  86.497  86.628  1.00  1.00              
ATOM   1505  CA  ALA A  95      59.118  85.717  86.099  1.00  1.00              
ATOM   1506  HA  ALA A  95      58.807  84.918  85.430  1.00  1.00              
ATOM   1507  CB  ALA A  95      58.934  85.223  87.538  1.00  1.00              
ATOM   1508  HB1 ALA A  95      57.929  84.821  87.664  1.00  1.00              
ATOM   1509  HB2 ALA A  95      59.667  84.449  87.755  1.00  1.00              
ATOM   1510  HB3 ALA A  95      59.068  86.042  88.243  1.00  1.00              
ATOM   1511  C   ALA A  95      58.264  86.955  85.805  1.00  1.00              
ATOM   1512  O   ALA A  95      57.870  87.699  86.704  1.00  1.00              
ATOM   1513  N   LEU A  96      58.089  87.229  84.514  1.00  1.00              
ATOM   1514  H   LEU A  96      58.404  86.532  83.842  1.00  1.00              
ATOM   1515  CA  LEU A  96      57.693  88.533  83.988  1.00  1.00              
ATOM   1516  HA  LEU A  96      56.846  88.922  84.557  1.00  1.00              
ATOM   1517  CB  LEU A  96      58.891  89.493  84.108  1.00  1.00              
ATOM   1518  HB1 LEU A  96      59.121  89.561  85.171  1.00  1.00              
ATOM   1519  HB2 LEU A  96      58.526  90.483  83.838  1.00  1.00              
ATOM   1520  CG  LEU A  96      60.247  89.233  83.372  1.00  1.00              
ATOM   1521  HG  LEU A  96      61.016  89.250  84.140  1.00  1.00              
ATOM   1522  CD1 LEU A  96      60.544  87.988  82.528  1.00  1.00              
ATOM   1523 1HD1 LEU A  96      61.620  87.864  82.440  1.00  1.00              
ATOM   1524 2HD1 LEU A  96      60.124  87.099  82.974  1.00  1.00              
ATOM   1525 3HD1 LEU A  96      60.148  88.081  81.519  1.00  1.00              
ATOM   1526  CD2 LEU A  96      60.532  90.371  82.393  1.00  1.00              
ATOM   1527 1HD2 LEU A  96      61.548  90.302  82.007  1.00  1.00              
ATOM   1528 2HD2 LEU A  96      59.838  90.322  81.561  1.00  1.00              
ATOM   1529 3HD2 LEU A  96      60.400  91.322  82.896  1.00  1.00              
ATOM   1530  C   LEU A  96      57.306  88.423  82.513  1.00  1.00              
ATOM   1531  O   LEU A  96      57.819  87.596  81.764  1.00  1.00              
ATOM   1532  N   LEU A  97      56.432  89.291  82.029  1.00  1.00              
ATOM   1533  H   LEU A  97      55.989  89.954  82.650  1.00  1.00              
ATOM   1534  CA  LEU A  97      56.259  89.413  80.589  1.00  1.00              
ATOM   1535  HA  LEU A  97      56.307  88.418  80.147  1.00  1.00              
ATOM   1536  CB  LEU A  97      54.830  89.956  80.297  1.00  1.00              
ATOM   1537  HB1 LEU A  97      54.670  90.861  80.882  1.00  1.00              
ATOM   1538  HB2 LEU A  97      54.102  89.216  80.631  1.00  1.00              
ATOM   1539  CG  LEU A  97      54.539  90.314  78.822  1.00  1.00              
ATOM   1540  HG  LEU A  97      55.257  91.066  78.521  1.00  1.00              
ATOM   1541  CD1 LEU A  97      54.614  89.107  77.881  1.00  1.00              
ATOM   1542 1HD1 LEU A  97      54.516  89.456  76.851  1.00  1.00              
ATOM   1543 2HD1 LEU A  97      55.560  88.599  77.985  1.00  1.00              
ATOM   1544 3HD1 LEU A  97      53.823  88.398  78.105  1.00  1.00              
ATOM   1545  CD2 LEU A  97      53.162  90.922  78.598  1.00  1.00              
ATOM   1546 1HD2 LEU A  97      53.148  91.386  77.615  1.00  1.00              
ATOM   1547 2HD2 LEU A  97      52.378  90.178  78.612  1.00  1.00              
ATOM   1548 3HD2 LEU A  97      52.975  91.700  79.338  1.00  1.00              
ATOM   1549  C   LEU A  97      57.361  90.269  79.927  1.00  1.00              
ATOM   1550  O   LEU A  97      57.889  91.236  80.470  1.00  1.00              
ATOM   1551  N   LYS A  98      57.684  89.899  78.694  1.00  1.00              
ATOM   1552  H   LYS A  98      57.096  89.200  78.273  1.00  1.00              
ATOM   1553  CA  LYS A  98      58.669  90.535  77.828  1.00  1.00              
ATOM   1554  HA  LYS A  98      59.492  90.929  78.428  1.00  1.00              
ATOM   1555  CB  LYS A  98      59.184  89.428  76.856  1.00  1.00              
ATOM   1556  HB1 LYS A  98      60.155  89.759  76.481  1.00  1.00              
ATOM   1557  HB2 LYS A  98      58.520  89.385  75.990  1.00  1.00              
ATOM   1558  CG  LYS A  98      59.350  87.972  77.403  1.00  1.00              
ATOM   1559  HG1 LYS A  98      59.509  87.998  78.482  1.00  1.00              
ATOM   1560  HG2 LYS A  98      60.256  87.553  76.961  1.00  1.00              
ATOM   1561  CD  LYS A  98      58.186  86.996  77.064  1.00  1.00              
ATOM   1562  HD1 LYS A  98      58.135  86.886  75.980  1.00  1.00              
ATOM   1563  HD2 LYS A  98      57.252  87.431  77.401  1.00  1.00              
ATOM   1564  CE  LYS A  98      58.317  85.591  77.709  1.00  1.00              
ATOM   1565  HE1 LYS A  98      58.314  85.714  78.797  1.00  1.00              
ATOM   1566  HE2 LYS A  98      59.287  85.165  77.435  1.00  1.00              
ATOM   1567  NZ  LYS A  98      57.219  84.648  77.311  1.00  1.00              
ATOM   1568  HZ1 LYS A  98      57.240  83.756  77.822  1.00  1.00              
ATOM   1569  HZ2 LYS A  98      56.298  85.021  77.523  1.00  1.00              
ATOM   1570  HZ3 LYS A  98      57.237  84.422  76.328  1.00  1.00              
ATOM   1571  C   LYS A  98      58.005  91.695  77.038  1.00  1.00              
ATOM   1572  O   LYS A  98      56.813  91.647  76.765  1.00  1.00              
ATOM   1573  N   SER A  99      58.757  92.731  76.686  1.00  1.00              
ATOM   1574  H   SER A  99      59.742  92.663  76.892  1.00  1.00              
ATOM   1575  CA  SER A  99      58.281  94.129  76.595  1.00  1.00              
ATOM   1576  HA  SER A  99      57.748  94.318  77.527  1.00  1.00              
ATOM   1577  CB  SER A  99      59.518  95.039  76.629  1.00  1.00              
ATOM   1578  HB1 SER A  99      59.207  96.073  76.786  1.00  1.00              
ATOM   1579  HB2 SER A  99      60.048  94.970  75.678  1.00  1.00              
ATOM   1580  OG  SER A  99      60.387  94.643  77.680  1.00  1.00              
ATOM   1581  HG  SER A  99      61.090  95.299  77.745  1.00  1.00              
ATOM   1582  C   SER A  99      57.308  94.596  75.492  1.00  1.00              
ATOM   1583  O   SER A  99      57.615  95.517  74.736  1.00  1.00              
ATOM   1584  N   HIS A 100      56.073  94.102  75.514  1.00  1.00              
ATOM   1585  H   HIS A 100      55.905  93.264  76.064  1.00  1.00              
ATOM   1586  CA  HIS A 100      54.891  94.783  74.967  1.00  1.00              
ATOM   1587  HA  HIS A 100      55.089  95.854  74.914  1.00  1.00              
ATOM   1588  CB  HIS A 100      54.612  94.272  73.541  1.00  1.00              
ATOM   1589  HB1 HIS A 100      55.442  94.574  72.900  1.00  1.00              
ATOM   1590  HB2 HIS A 100      53.714  94.761  73.162  1.00  1.00              
ATOM   1591  CG  HIS A 100      54.441  92.775  73.401  1.00  1.00              
ATOM   1592  ND1 HIS A 100      55.444  91.871  73.041  1.00  1.00              
ATOM   1593  CE1 HIS A 100      54.863  90.667  73.001  1.00  1.00              
ATOM   1594  HE1 HIS A 100      55.377  89.749  72.749  1.00  1.00              
ATOM   1595  NE2 HIS A 100      53.558  90.765  73.306  1.00  1.00              
ATOM   1596  HE2 HIS A 100      52.907  89.996  73.339  1.00  1.00              
ATOM   1597  CD2 HIS A 100      53.274  92.087  73.563  1.00  1.00              
ATOM   1598  HD2 HIS A 100      52.323  92.512  73.853  1.00  1.00              
ATOM   1599  C   HIS A 100      53.717  94.549  75.925  1.00  1.00              
ATOM   1600  O   HIS A 100      53.497  93.420  76.342  1.00  1.00              
ATOM   1601  N   ALA A 101      53.001  95.610  76.324  1.00  1.00              
ATOM   1602  H   ALA A 101      53.160  96.487  75.857  1.00  1.00              
ATOM   1603  CA  ALA A 101      52.336  95.660  77.642  1.00  1.00              
ATOM   1604  HA  ALA A 101      52.056  96.698  77.822  1.00  1.00              
ATOM   1605  CB  ALA A 101      51.021  94.864  77.628  1.00  1.00              
ATOM   1606  HB1 ALA A 101      50.512  94.993  78.584  1.00  1.00              
ATOM   1607  HB2 ALA A 101      50.377  95.222  76.826  1.00  1.00              
ATOM   1608  HB3 ALA A 101      51.222  93.802  77.484  1.00  1.00              
ATOM   1609  C   ALA A 101      53.325  95.290  78.766  1.00  1.00              
ATOM   1610  O   ALA A 101      53.275  94.206  79.342  1.00  1.00              
ATOM   1611  N   LEU A 102      54.269  96.207  79.027  1.00  1.00              
ATOM   1612  H   LEU A 102      54.252  97.066  78.508  1.00  1.00              
ATOM   1613  CA  LEU A 102      55.264  96.091  80.099  1.00  1.00              
ATOM   1614  HA  LEU A 102      55.992  95.359  79.765  1.00  1.00              
ATOM   1615  CB  LEU A 102      55.976  97.447  80.322  1.00  1.00              
ATOM   1616  HB1 LEU A 102      56.271  97.508  81.371  1.00  1.00              
ATOM   1617  HB2 LEU A 102      55.263  98.255  80.159  1.00  1.00              
ATOM   1618  CG  LEU A 102      57.245  97.720  79.493  1.00  1.00              
ATOM   1619  HG  LEU A 102      57.591  98.722  79.745  1.00  1.00              
ATOM   1620  CD1 LEU A 102      58.365  96.739  79.841  1.00  1.00              
ATOM   1621 1HD1 LEU A 102      59.288  97.053  79.354  1.00  1.00              
ATOM   1622 2HD1 LEU A 102      58.534  96.741  80.919  1.00  1.00              
ATOM   1623 3HD1 LEU A 102      58.123  95.728  79.522  1.00  1.00              
ATOM   1624  CD2 LEU A 102      56.989  97.679  77.987  1.00  1.00              
ATOM   1625 1HD2 LEU A 102      57.894  97.973  77.457  1.00  1.00              
ATOM   1626 2HD2 LEU A 102      56.704  96.677  77.672  1.00  1.00              
ATOM   1627 3HD2 LEU A 102      56.198  98.382  77.730  1.00  1.00              
ATOM   1628  C   LEU A 102      54.641  95.600  81.406  1.00  1.00              
ATOM   1629  O   LEU A 102      53.619  96.169  81.805  1.00  1.00              
ATOM   1630  N   PRO A 103      55.237  94.587  82.070  1.00  1.00              
ATOM   1631  CD  PRO A 103      56.499  93.937  81.756  1.00  1.00              
ATOM   1632  HD1 PRO A 103      57.316  94.625  81.975  1.00  1.00              
ATOM   1633  HD2 PRO A 103      56.541  93.605  80.719  1.00  1.00              
ATOM   1634  CG  PRO A 103      56.579  92.721  82.677  1.00  1.00              
ATOM   1635  HG1 PRO A 103      57.602  92.471  82.952  1.00  1.00              
ATOM   1636  HG2 PRO A 103      56.095  91.883  82.193  1.00  1.00              
ATOM   1637  CB  PRO A 103      55.754  93.102  83.885  1.00  1.00              
ATOM   1638  HB1 PRO A 103      56.384  93.657  84.584  1.00  1.00              
ATOM   1639  HB2 PRO A 103      55.319  92.229  84.372  1.00  1.00              
ATOM   1640  CA  PRO A 103      54.681  94.006  83.277  1.00  1.00              
ATOM   1641  HA  PRO A 103      53.816  93.409  82.997  1.00  1.00              
ATOM   1642  C   PRO A 103      54.297  95.064  84.290  1.00  1.00              
ATOM   1643  O   PRO A 103      55.070  95.984  84.576  1.00  1.00              
ATOM   1644  N   VAL A 104      53.127  94.882  84.881  1.00  1.00              
ATOM   1645  H   VAL A 104      52.534  94.121  84.575  1.00  1.00              
ATOM   1646  CA  VAL A 104      52.721  95.704  86.017  1.00  1.00              
ATOM   1647  HA  VAL A 104      53.441  96.504  86.151  1.00  1.00              
ATOM   1648  CB  VAL A 104      51.387  96.418  85.716  1.00  1.00              
ATOM   1649  HB  VAL A 104      51.534  97.010  84.811  1.00  1.00              
ATOM   1650  CG1 VAL A 104      50.217  95.469  85.452  1.00  1.00              
ATOM   1651 1HG1 VAL A 104      49.314  96.043  85.245  1.00  1.00              
ATOM   1652 2HG1 VAL A 104      50.443  94.851  84.584  1.00  1.00              
ATOM   1653 3HG1 VAL A 104      50.046  94.839  86.325  1.00  1.00              
ATOM   1654  CG2 VAL A 104      50.996  97.399  86.826  1.00  1.00              
ATOM   1655 1HG2 VAL A 104      50.129  97.979  86.509  1.00  1.00              
ATOM   1656 2HG2 VAL A 104      50.735  96.864  87.741  1.00  1.00              
ATOM   1657 3HG2 VAL A 104      51.821  98.082  87.028  1.00  1.00              
ATOM   1658  C   VAL A 104      52.729  94.874  87.302  1.00  1.00              
ATOM   1659  O   VAL A 104      52.444  93.677  87.306  1.00  1.00              
ATOM   1660  N   ILE A 105      53.068  95.546  88.398  1.00  1.00              
ATOM   1661  H   ILE A 105      53.277  96.529  88.318  1.00  1.00              
ATOM   1662  CA  ILE A 105      53.000  95.048  89.764  1.00  1.00              
ATOM   1663  HA  ILE A 105      52.455  94.104  89.794  1.00  1.00              
ATOM   1664  CB  ILE A 105      54.416  94.824  90.353  1.00  1.00              
ATOM   1665  HB  ILE A 105      54.969  95.763  90.283  1.00  1.00              
ATOM   1666  CG2 ILE A 105      54.317  94.436  91.841  1.00  1.00              
ATOM   1667 1HG2 ILE A 105      55.285  94.141  92.241  1.00  1.00              
ATOM   1668 2HG2 ILE A 105      53.992  95.298  92.419  1.00  1.00              
ATOM   1669 3HG2 ILE A 105      53.599  93.629  91.980  1.00  1.00              
ATOM   1670  CG1 ILE A 105      55.190  93.749  89.550  1.00  1.00              
ATOM   1671 1HG1 ILE A 105      55.161  94.000  88.491  1.00  1.00              
ATOM   1672 2HG1 ILE A 105      54.706  92.780  89.678  1.00  1.00              
ATOM   1673  CD1 ILE A 105      56.674  93.622  89.925  1.00  1.00              
ATOM   1674  HD1 ILE A 105      57.166  92.956  89.216  1.00  1.00              
ATOM   1675  HD2 ILE A 105      57.153  94.601  89.882  1.00  1.00              
ATOM   1676  HD3 ILE A 105      56.787  93.203  90.924  1.00  1.00              
ATOM   1677  C   ILE A 105      52.193  96.097  90.520  1.00  1.00              
ATOM   1678  O   ILE A 105      52.530  97.282  90.456  1.00  1.00              
ATOM   1679  N   ASP A 106      51.077  95.684  91.121  1.00  1.00              
ATOM   1680  H   ASP A 106      50.808  94.707  91.070  1.00  1.00              
ATOM   1681  CA  ASP A 106      50.321  96.552  92.028  1.00  1.00              
ATOM   1682  HA  ASP A 106      50.007  97.444  91.488  1.00  1.00              
ATOM   1683  CB  ASP A 106      49.082  95.801  92.524  1.00  1.00              
ATOM   1684  HB1 ASP A 106      48.572  95.320  91.687  1.00  1.00              
ATOM   1685  HB2 ASP A 106      48.387  96.512  92.975  1.00  1.00              
ATOM   1686  CG  ASP A 106      49.486  94.761  93.571  1.00  1.00              
ATOM   1687  OD1 ASP A 106      49.822  93.630  93.157  1.00  1.00              
ATOM   1688  OD2 ASP A 106      49.431  95.072  94.783  1.00  1.00              
ATOM   1689  C   ASP A 106      51.133  96.989  93.271  1.00  1.00              
ATOM   1690  O   ASP A 106      52.189  96.438  93.574  1.00  1.00              
ATOM   1691  N   ASP A 107      50.590  97.914  94.066  1.00  1.00              
ATOM   1692  H   ASP A 107      49.663  98.249  93.870  1.00  1.00              
ATOM   1693  CA  ASP A 107      51.383  98.613  95.076  1.00  1.00              
ATOM   1694  HA  ASP A 107      52.428  98.491  94.786  1.00  1.00              
ATOM   1695  CB  ASP A 107      51.112 100.134  95.002  1.00  1.00              
ATOM   1696  HB1 ASP A 107      50.225 100.371  95.593  1.00  1.00              
ATOM   1697  HB2 ASP A 107      50.906 100.409  93.966  1.00  1.00              
ATOM   1698  CG  ASP A 107      52.308 100.987  95.472  1.00  1.00              
ATOM   1699  OD1 ASP A 107      53.455 100.677  95.079  1.00  1.00              
ATOM   1700  OD2 ASP A 107      52.101 102.002  96.177  1.00  1.00              
ATOM   1701  C   ASP A 107      51.341  98.080  96.518  1.00  1.00              
ATOM   1702  O   ASP A 107      51.879  98.715  97.415  1.00  1.00              
ATOM   1703  N   PHE A 108      50.745  96.912  96.769  1.00  1.00              
ATOM   1704  H   PHE A 108      50.313  96.413  95.992  1.00  1.00              
ATOM   1705  CA  PHE A 108      50.779  96.258  98.091  1.00  1.00              
ATOM   1706  HA  PHE A 108      51.654  96.612  98.641  1.00  1.00              
ATOM   1707  CB  PHE A 108      49.517  96.639  98.890  1.00  1.00              
ATOM   1708  HB1 PHE A 108      49.502  96.070  99.820  1.00  1.00              
ATOM   1709  HB2 PHE A 108      48.635  96.349  98.318  1.00  1.00              
ATOM   1710  CG  PHE A 108      49.420  98.112  99.256  1.00  1.00              
ATOM   1711  CD1 PHE A 108      50.087  98.602 100.396  1.00  1.00              
ATOM   1712  HD1 PHE A 108      50.672  97.926 101.001  1.00  1.00              
ATOM   1713  CE1 PHE A 108      50.028  99.970 100.723  1.00  1.00              
ATOM   1714  HE1 PHE A 108      50.563 100.351 101.582  1.00  1.00              
ATOM   1715  CZ  PHE A 108      49.307 100.855  99.902  1.00  1.00              
ATOM   1716  HZ  PHE A 108      49.287 101.911 100.133  1.00  1.00              
ATOM   1717  CE2 PHE A 108      48.643 100.371  98.760  1.00  1.00              
ATOM   1718  HE2 PHE A 108      48.116 101.058  98.113  1.00  1.00              
ATOM   1719  CD2 PHE A 108      48.696  99.003  98.439  1.00  1.00              
ATOM   1720  HD2 PHE A 108      48.213  98.641  97.543  1.00  1.00              
ATOM   1721  C   PHE A 108      50.939  94.735  97.955  1.00  1.00              
ATOM   1722  O   PHE A 108      50.665  93.970  98.880  1.00  1.00              
ATOM   1723  N   SER A 109      51.387  94.291  96.781  1.00  1.00              
ATOM   1724  H   SER A 109      51.475  94.993  96.055  1.00  1.00              
ATOM   1725  CA  SER A 109      51.378  92.901  96.326  1.00  1.00              
ATOM   1726  HA  SER A 109      50.346  92.620  96.120  1.00  1.00              
ATOM   1727  CB  SER A 109      52.178  92.846  95.023  1.00  1.00              
ATOM   1728  HB1 SER A 109      53.230  92.645  95.225  1.00  1.00              
ATOM   1729  HB2 SER A 109      52.101  93.795  94.488  1.00  1.00              
ATOM   1730  OG  SER A 109      51.638  91.840  94.216  1.00  1.00              
ATOM   1731  HG  SER A 109      50.931  92.289  93.716  1.00  1.00              
ATOM   1732  C   SER A 109      51.974  91.883  97.300  1.00  1.00              
ATOM   1733  O   SER A 109      51.508  90.751  97.434  1.00  1.00              
ATOM   1734  N   PHE A 110      53.020  92.318  97.999  1.00  1.00              
ATOM   1735  H   PHE A 110      53.302  93.275  97.849  1.00  1.00              
ATOM   1736  CA  PHE A 110      53.807  91.496  98.904  1.00  1.00              
ATOM   1737  HA  PHE A 110      53.729  90.453  98.596  1.00  1.00              
ATOM   1738  CB  PHE A 110      55.273  91.921  98.753  1.00  1.00              
ATOM   1739  HB1 PHE A 110      55.845  91.450  99.544  1.00  1.00              
ATOM   1740  HB2 PHE A 110      55.361  93.001  98.886  1.00  1.00              
ATOM   1741  CG  PHE A 110      55.888  91.511  97.428  1.00  1.00              
ATOM   1742  CD1 PHE A 110      56.430  90.220  97.282  1.00  1.00              
ATOM   1743  HD1 PHE A 110      56.411  89.532  98.116  1.00  1.00              
ATOM   1744  CE1 PHE A 110      56.998  89.825  96.058  1.00  1.00              
ATOM   1745  HE1 PHE A 110      57.423  88.839  95.955  1.00  1.00              
ATOM   1746  CZ  PHE A 110      57.012  90.713  94.969  1.00  1.00              
ATOM   1747  HZ  PHE A 110      57.444  90.411  94.026  1.00  1.00              
ATOM   1748  CE2 PHE A 110      56.458  91.997  95.106  1.00  1.00              
ATOM   1749  HE2 PHE A 110      56.468  92.682  94.270  1.00  1.00              
ATOM   1750  CD2 PHE A 110      55.904  92.399  96.335  1.00  1.00              
ATOM   1751  HD2 PHE A 110      55.496  93.395  96.431  1.00  1.00              
ATOM   1752  C   PHE A 110      53.346  91.549 100.366  1.00  1.00              
ATOM   1753  O   PHE A 110      53.854  90.768 101.168  1.00  1.00              
ATOM   1754  N   GLN A 111      52.368  92.399 100.709  1.00  1.00              
ATOM   1755  H   GLN A 111      51.979  93.004  99.992  1.00  1.00              
ATOM   1756  CA  GLN A 111      51.847  92.565 102.073  1.00  1.00              
ATOM   1757  HA  GLN A 111      52.643  93.061 102.625  1.00  1.00              
ATOM   1758  CB  GLN A 111      50.658  93.547 102.050  1.00  1.00              
ATOM   1759  HB1 GLN A 111      49.808  93.099 101.533  1.00  1.00              
ATOM   1760  HB2 GLN A 111      50.973  94.415 101.470  1.00  1.00              
ATOM   1761  CG  GLN A 111      50.222  94.080 103.430  1.00  1.00              
ATOM   1762  HG1 GLN A 111      49.925  95.120 103.298  1.00  1.00              
ATOM   1763  HG2 GLN A 111      51.065  94.071 104.121  1.00  1.00              
ATOM   1764  CD  GLN A 111      49.041  93.344 104.068  1.00  1.00              
ATOM   1765  OE1 GLN A 111      48.768  92.179 103.828  1.00  1.00              
ATOM   1766  NE2 GLN A 111      48.270  94.001 104.913  1.00  1.00              
ATOM   1767 1HE2 GLN A 111      48.468  94.950 105.164  1.00  1.00              
ATOM   1768 2HE2 GLN A 111      47.506  93.473 105.297  1.00  1.00              
ATOM   1769  C   GLN A 111      51.575  91.273 102.880  1.00  1.00              
ATOM   1770  O   GLN A 111      51.880  91.265 104.077  1.00  1.00              
ATOM   1771  N   PRO A 112      51.079  90.164 102.288  1.00  1.00              
ATOM   1772  CD  PRO A 112      50.403  90.089 100.994  1.00  1.00              
ATOM   1773  HD1 PRO A 112      51.054  90.341 100.161  1.00  1.00              
ATOM   1774  HD2 PRO A 112      49.534  90.749 101.001  1.00  1.00              
ATOM   1775  CG  PRO A 112      49.947  88.644 100.830  1.00  1.00              
ATOM   1776  HG1 PRO A 112      50.732  88.067 100.345  1.00  1.00              
ATOM   1777  HG2 PRO A 112      49.018  88.576 100.264  1.00  1.00              
ATOM   1778  CB  PRO A 112      49.774  88.173 102.270  1.00  1.00              
ATOM   1779  HB1 PRO A 112      49.877  87.091 102.350  1.00  1.00              
ATOM   1780  HB2 PRO A 112      48.792  88.484 102.631  1.00  1.00              
ATOM   1781  CA  PRO A 112      50.859  88.935 103.046  1.00  1.00              
ATOM   1782  HA  PRO A 112      50.442  89.200 104.019  1.00  1.00              
ATOM   1783  C   PRO A 112      52.078  88.038 103.330  1.00  1.00              
ATOM   1784  O   PRO A 112      51.943  87.050 104.057  1.00  1.00              
ATOM   1785  N   LEU A 113      53.263  88.328 102.796  1.00  1.00              
ATOM   1786  H   LEU A 113      53.351  89.193 102.269  1.00  1.00              
ATOM   1787  CA  LEU A 113      54.469  87.491 102.906  1.00  1.00              
ATOM   1788  HA  LEU A 113      54.182  86.441 102.960  1.00  1.00              
ATOM   1789  CB  LEU A 113      55.316  87.712 101.627  1.00  1.00              
ATOM   1790  HB1 LEU A 113      56.321  87.363 101.820  1.00  1.00              
ATOM   1791  HB2 LEU A 113      55.398  88.780 101.443  1.00  1.00              
ATOM   1792  CG  LEU A 113      54.888  87.025 100.317  1.00  1.00              
ATOM   1793  HG  LEU A 113      55.582  87.356  99.543  1.00  1.00              
ATOM   1794  CD1 LEU A 113      55.008  85.509 100.427  1.00  1.00              
ATOM   1795 1HD1 LEU A 113      54.809  85.054  99.457  1.00  1.00              
ATOM   1796 2HD1 LEU A 113      56.021  85.261 100.742  1.00  1.00              
ATOM   1797 3HD1 LEU A 113      54.299  85.127 101.159  1.00  1.00              
ATOM   1798  CD2 LEU A 113      53.481  87.368  99.843  1.00  1.00              
ATOM   1799 1HD2 LEU A 113      53.366  87.027  98.817  1.00  1.00              
ATOM   1800 2HD2 LEU A 113      52.739  86.879 100.473  1.00  1.00              
ATOM   1801 3HD2 LEU A 113      53.335  88.446  99.873  1.00  1.00              
ATOM   1802  C   LEU A 113      55.259  87.805 104.196  1.00  1.00              
ATOM   1803  O   LEU A 113      56.461  88.075 104.185  1.00  1.00              
ATOM   1804  N   VAL A 114      54.567  87.794 105.336  1.00  1.00              
ATOM   1805  H   VAL A 114      53.577  87.589 105.249  1.00  1.00              
ATOM   1806  CA  VAL A 114      55.056  88.323 106.629  1.00  1.00              
ATOM   1807  HA  VAL A 114      55.227  89.388 106.478  1.00  1.00              
ATOM   1808  CB  VAL A 114      53.969  88.172 107.723  1.00  1.00              
ATOM   1809  HB  VAL A 114      53.988  87.149 108.102  1.00  1.00              
ATOM   1810  CG1 VAL A 114      54.207  89.132 108.896  1.00  1.00              
ATOM   1811 1HG1 VAL A 114      53.429  89.007 109.649  1.00  1.00              
ATOM   1812 2HG1 VAL A 114      55.167  88.931 109.369  1.00  1.00              
ATOM   1813 3HG1 VAL A 114      54.191  90.162 108.537  1.00  1.00              
ATOM   1814  CG2 VAL A 114      52.546  88.454 107.210  1.00  1.00              
ATOM   1815 1HG2 VAL A 114      51.844  88.467 108.043  1.00  1.00              
ATOM   1816 2HG2 VAL A 114      52.513  89.421 106.702  1.00  1.00              
ATOM   1817 3HG2 VAL A 114      52.227  87.671 106.525  1.00  1.00              
ATOM   1818  C   VAL A 114      56.379  87.730 107.121  1.00  1.00              
ATOM   1819  O   VAL A 114      57.117  88.403 107.834  1.00  1.00              
ATOM   1820  N   GLN A 115      56.701  86.496 106.719  1.00  1.00              
ATOM   1821  H   GLN A 115      56.065  86.032 106.089  1.00  1.00              
ATOM   1822  CA  GLN A 115      57.973  85.837 107.047  1.00  1.00              
ATOM   1823  HA  GLN A 115      58.611  86.604 107.478  1.00  1.00              
ATOM   1824  CB  GLN A 115      57.831  84.816 108.189  1.00  1.00              
ATOM   1825  HB1 GLN A 115      57.433  85.351 109.053  1.00  1.00              
ATOM   1826  HB2 GLN A 115      58.826  84.459 108.460  1.00  1.00              
ATOM   1827  CG  GLN A 115      56.937  83.603 107.907  1.00  1.00              
ATOM   1828  HG1 GLN A 115      57.344  83.046 107.063  1.00  1.00              
ATOM   1829  HG2 GLN A 115      55.936  83.949 107.656  1.00  1.00              
ATOM   1830  CD  GLN A 115      56.846  82.677 109.121  1.00  1.00              
ATOM   1831  OE1 GLN A 115      57.175  81.499 109.074  1.00  1.00              
ATOM   1832  NE2 GLN A 115      56.431  83.177 110.269  1.00  1.00              
ATOM   1833 1HE2 GLN A 115      56.212  84.154 110.354  1.00  1.00              
ATOM   1834 2HE2 GLN A 115      56.426  82.547 111.050  1.00  1.00              
ATOM   1835  C   GLN A 115      58.800  85.401 105.831  1.00  1.00              
ATOM   1836  O   GLN A 115      59.430  84.346 105.837  1.00  1.00              
ATOM   1837  N   LEU A 116      58.801  86.258 104.806  1.00  1.00              
ATOM   1838  H   LEU A 116      58.196  87.068 104.866  1.00  1.00              
ATOM   1839  CA  LEU A 116      59.797  86.296 103.738  1.00  1.00              
ATOM   1840  HA  LEU A 116      59.946  85.291 103.350  1.00  1.00              
ATOM   1841  CB  LEU A 116      59.230  87.199 102.636  1.00  1.00              
ATOM   1842  HB1 LEU A 116      59.092  88.198 103.051  1.00  1.00              
ATOM   1843  HB2 LEU A 116      58.257  86.801 102.367  1.00  1.00              
ATOM   1844  CG  LEU A 116      60.059  87.309 101.351  1.00  1.00              
ATOM   1845  HG  LEU A 116      61.093  87.552 101.589  1.00  1.00              
ATOM   1846  CD1 LEU A 116      60.028  86.017 100.542  1.00  1.00              
ATOM   1847 1HD1 LEU A 116      60.652  86.129  99.658  1.00  1.00              
ATOM   1848 2HD1 LEU A 116      60.413  85.194 101.135  1.00  1.00              
ATOM   1849 3HD1 LEU A 116      59.005  85.784 100.246  1.00  1.00              
ATOM   1850  CD2 LEU A 116      59.472  88.413 100.468  1.00  1.00              
ATOM   1851 1HD2 LEU A 116      59.978  88.428  99.507  1.00  1.00              
ATOM   1852 2HD2 LEU A 116      58.408  88.240 100.306  1.00  1.00              
ATOM   1853 3HD2 LEU A 116      59.613  89.377 100.951  1.00  1.00              
ATOM   1854  C   LEU A 116      61.130  86.813 104.272  1.00  1.00              
ATOM   1855  O   LEU A 116      61.192  87.901 104.838  1.00  1.00              
ATOM   1856  N   GLU A 117      62.197  86.051 104.053  1.00  1.00              
ATOM   1857  H   GLU A 117      62.070  85.150 103.601  1.00  1.00              
ATOM   1858  CA  GLU A 117      63.558  86.481 104.372  1.00  1.00              
ATOM   1859  HA  GLU A 117      63.520  87.473 104.821  1.00  1.00              
ATOM   1860  CB  GLU A 117      64.183  85.582 105.459  1.00  1.00              
ATOM   1861  HB1 GLU A 117      63.615  85.759 106.374  1.00  1.00              
ATOM   1862  HB2 GLU A 117      65.201  85.918 105.655  1.00  1.00              
ATOM   1863  CG  GLU A 117      64.180  84.058 105.223  1.00  1.00              
ATOM   1864  HG1 GLU A 117      63.191  83.741 104.890  1.00  1.00              
ATOM   1865  HG2 GLU A 117      64.358  83.575 106.186  1.00  1.00              
ATOM   1866  CD  GLU A 117      65.256  83.561 104.248  1.00  1.00              
ATOM   1867  OE1 GLU A 117      66.450  83.889 104.452  1.00  1.00              
ATOM   1868  OE2 GLU A 117      64.914  82.805 103.309  1.00  1.00              
ATOM   1869  C   GLU A 117      64.420  86.644 103.129  1.00  1.00              
ATOM   1870  O   GLU A 117      65.333  87.473 103.170  1.00  1.00              
ATOM   1871  N   TYR A 118      64.067  85.985 102.016  1.00  1.00              
ATOM   1872  H   TYR A 118      63.315  85.305 102.066  1.00  1.00              
ATOM   1873  CA  TYR A 118      64.865  86.038 100.781  1.00  1.00              
ATOM   1874  HA  TYR A 118      65.583  86.859 100.825  1.00  1.00              
ATOM   1875  CB  TYR A 118      65.628  84.718 100.728  1.00  1.00              
ATOM   1876  HB1 TYR A 118      64.901  83.908 100.721  1.00  1.00              
ATOM   1877  HB2 TYR A 118      66.204  84.627 101.650  1.00  1.00              
ATOM   1878  CG  TYR A 118      66.575  84.536  99.563  1.00  1.00              
ATOM   1879  CD1 TYR A 118      67.950  84.703  99.782  1.00  1.00              
ATOM   1880  HD1 TYR A 118      68.318  85.010 100.752  1.00  1.00              
ATOM   1881  CE1 TYR A 118      68.865  84.502  98.737  1.00  1.00              
ATOM   1882  HE1 TYR A 118      69.921  84.661  98.909  1.00  1.00              
ATOM   1883  CZ  TYR A 118      68.405  84.109  97.468  1.00  1.00              
ATOM   1884  OH  TYR A 118      69.296  83.905  96.469  1.00  1.00              
ATOM   1885  HH  TYR A 118      68.863  83.634  95.659  1.00  1.00              
ATOM   1886  CE2 TYR A 118      67.023  83.920  97.245  1.00  1.00              
ATOM   1887  HE2 TYR A 118      66.671  83.610  96.273  1.00  1.00              
ATOM   1888  CD2 TYR A 118      66.108  84.153  98.289  1.00  1.00              
ATOM   1889  HD2 TYR A 118      65.049  84.033  98.110  1.00  1.00              
ATOM   1890  C   TYR A 118      63.977  86.214  99.542  1.00  1.00              
ATOM   1891  O   TYR A 118      63.124  85.368  99.237  1.00  1.00              
ATOM   1892  N   LEU A 119      64.225  87.286  98.792  1.00  1.00              
ATOM   1893  H   LEU A 119      64.942  87.933  99.107  1.00  1.00              
ATOM   1894  CA  LEU A 119      63.467  87.674  97.607  1.00  1.00              
ATOM   1895  HA  LEU A 119      62.744  86.895  97.361  1.00  1.00              
ATOM   1896  CB  LEU A 119      62.712  88.972  97.962  1.00  1.00              
ATOM   1897  HB1 LEU A 119      63.446  89.723  98.259  1.00  1.00              
ATOM   1898  HB2 LEU A 119      62.080  88.773  98.825  1.00  1.00              
ATOM   1899  CG  LEU A 119      61.846  89.576  96.843  1.00  1.00              
ATOM   1900  HG  LEU A 119      62.485  89.853  96.004  1.00  1.00              
ATOM   1901  CD1 LEU A 119      60.763  88.618  96.344  1.00  1.00              
ATOM   1902 1HD1 LEU A 119      60.166  89.116  95.581  1.00  1.00              
ATOM   1903 2HD1 LEU A 119      61.209  87.728  95.905  1.00  1.00              
ATOM   1904 3HD1 LEU A 119      60.112  88.326  97.166  1.00  1.00              
ATOM   1905  CD2 LEU A 119      61.138  90.834  97.352  1.00  1.00              
ATOM   1906 1HD2 LEU A 119      60.606  91.319  96.533  1.00  1.00              
ATOM   1907 2HD2 LEU A 119      60.418  90.577  98.131  1.00  1.00              
ATOM   1908 3HD2 LEU A 119      61.857  91.534  97.771  1.00  1.00              
ATOM   1909  C   LEU A 119      64.423  87.857  96.430  1.00  1.00              
ATOM   1910  O   LEU A 119      65.428  88.588  96.570  1.00  1.00              
ATOM   1911  N   TYR A 120      64.100  87.187  95.295  1.00  1.00              
ATOM   1912  H   TYR A 120      63.295  86.560  95.281  1.00  1.00              
ATOM   1913  CA  TYR A 120      65.052  87.127  94.176  1.00  1.00              
ATOM   1914  HA  TYR A 120      65.863  87.829  94.371  1.00  1.00              
ATOM   1915  CB  TYR A 120      65.706  85.740  94.144  1.00  1.00              
ATOM   1916  HB1 TYR A 120      65.019  85.014  93.712  1.00  1.00              
ATOM   1917  HB2 TYR A 120      65.900  85.431  95.169  1.00  1.00              
ATOM   1918  CG  TYR A 120      67.020  85.702  93.392  1.00  1.00              
ATOM   1919  CD1 TYR A 120      68.224  85.988  94.066  1.00  1.00              
ATOM   1920  HD1 TYR A 120      68.215  86.228  95.123  1.00  1.00              
ATOM   1921  CE1 TYR A 120      69.447  85.951  93.367  1.00  1.00              
ATOM   1922  HE1 TYR A 120      70.378  86.136  93.883  1.00  1.00              
ATOM   1923  CZ  TYR A 120      69.462  85.646  91.987  1.00  1.00              
ATOM   1924  OH  TYR A 120      70.635  85.645  91.300  1.00  1.00              
ATOM   1925  HH  TYR A 120      70.501  85.358  90.394  1.00  1.00              
ATOM   1926  CE2 TYR A 120      68.257  85.340  91.319  1.00  1.00              
ATOM   1927  HE2 TYR A 120      68.271  85.072  90.270  1.00  1.00              
ATOM   1928  CD2 TYR A 120      67.039  85.371  92.025  1.00  1.00              
ATOM   1929  HD2 TYR A 120      66.113  85.116  91.524  1.00  1.00              
ATOM   1930  C   TYR A 120      64.450  87.563  92.829  1.00  1.00              
ATOM   1931  O   TYR A 120      63.925  86.755  92.069  1.00  1.00              
ATOM   1932  N   MET A 121      64.503  88.865  92.535  1.00  1.00              
ATOM   1933  H   MET A 121      64.985  89.486  93.175  1.00  1.00              
ATOM   1934  CA  MET A 121      63.731  89.499  91.456  1.00  1.00              
ATOM   1935  HA  MET A 121      62.909  88.834  91.188  1.00  1.00              
ATOM   1936  CB  MET A 121      63.121  90.799  92.022  1.00  1.00              
ATOM   1937  HB1 MET A 121      63.867  91.594  91.985  1.00  1.00              
ATOM   1938  HB2 MET A 121      62.849  90.643  93.067  1.00  1.00              
ATOM   1939  CG  MET A 121      61.854  91.243  91.278  1.00  1.00              
ATOM   1940  HG1 MET A 121      61.067  90.507  91.444  1.00  1.00              
ATOM   1941  HG2 MET A 121      62.060  91.270  90.212  1.00  1.00              
ATOM   1942  SD  MET A 121      61.230  92.884  91.740  1.00  1.00              
ATOM   1943  CE  MET A 121      60.617  92.570  93.418  1.00  1.00              
ATOM   1944  HE1 MET A 121      60.188  93.489  93.821  1.00  1.00              
ATOM   1945  HE2 MET A 121      59.848  91.798  93.391  1.00  1.00              
ATOM   1946  HE3 MET A 121      61.436  92.247  94.060  1.00  1.00              
ATOM   1947  C   MET A 121      64.537  89.732  90.159  1.00  1.00              
ATOM   1948  O   MET A 121      64.276  90.675  89.422  1.00  1.00              
ATOM   1949  N   GLU A 122      65.591  88.964  89.907  1.00  1.00              
ATOM   1950  H   GLU A 122      65.728  88.141  90.472  1.00  1.00              
ATOM   1951  CA  GLU A 122      66.594  89.270  88.872  1.00  1.00              
ATOM   1952  HA  GLU A 122      66.874  90.323  88.956  1.00  1.00              
ATOM   1953  CB  GLU A 122      67.829  88.416  89.228  1.00  1.00              
ATOM   1954  HB1 GLU A 122      67.520  87.370  89.251  1.00  1.00              
ATOM   1955  HB2 GLU A 122      68.151  88.682  90.237  1.00  1.00              
ATOM   1956  CG  GLU A 122      69.052  88.506  88.308  1.00  1.00              
ATOM   1957  HG1 GLU A 122      68.780  88.173  87.304  1.00  1.00              
ATOM   1958  HG2 GLU A 122      69.803  87.805  88.677  1.00  1.00              
ATOM   1959  CD  GLU A 122      69.671  89.906  88.227  1.00  1.00              
ATOM   1960  OE1 GLU A 122      70.781  90.106  88.763  1.00  1.00              
ATOM   1961  OE2 GLU A 122      69.146  90.738  87.454  1.00  1.00              
ATOM   1962  C   GLU A 122      66.138  89.035  87.427  1.00  1.00              
ATOM   1963  O   GLU A 122      65.372  88.121  87.141  1.00  1.00              
ATOM   1964  N   ARG A 123      66.680  89.830  86.496  1.00  1.00              
ATOM   1965  H   ARG A 123      67.371  90.506  86.812  1.00  1.00              
ATOM   1966  CA  ARG A 123      66.344  89.831  85.064  1.00  1.00              
ATOM   1967  HA  ARG A 123      66.706  90.757  84.629  1.00  1.00              
ATOM   1968  CB  ARG A 123      67.107  88.713  84.334  1.00  1.00              
ATOM   1969  HB1 ARG A 123      66.651  88.517  83.364  1.00  1.00              
ATOM   1970  HB2 ARG A 123      67.090  87.800  84.931  1.00  1.00              
ATOM   1971  CG  ARG A 123      68.550  89.205  84.120  1.00  1.00              
ATOM   1972  HG1 ARG A 123      68.854  89.787  84.986  1.00  1.00              
ATOM   1973  HG2 ARG A 123      68.573  89.864  83.251  1.00  1.00              
ATOM   1974  CD  ARG A 123      69.574  88.084  83.934  1.00  1.00              
ATOM   1975  HD1 ARG A 123      69.290  87.493  83.061  1.00  1.00              
ATOM   1976  HD2 ARG A 123      69.548  87.428  84.808  1.00  1.00              
ATOM   1977  NE  ARG A 123      70.946  88.613  83.746  1.00  1.00              
ATOM   1978  HE  ARG A 123      71.358  88.471  82.841  1.00  1.00              
ATOM   1979  CZ  ARG A 123      71.723  89.168  84.667  1.00  1.00              
ATOM   1980  NH1 ARG A 123      71.289  89.465  85.849  1.00  1.00              
ATOM   1981 1HH1 ARG A 123      70.295  89.532  86.011  1.00  1.00              
ATOM   1982 2HH1 ARG A 123      71.876  89.896  86.551  1.00  1.00              
ATOM   1983  NH2 ARG A 123      72.965  89.459  84.415  1.00  1.00              
ATOM   1984 1HH2 ARG A 123      73.352  89.315  83.504  1.00  1.00              
ATOM   1985 2HH2 ARG A 123      73.467  89.996  85.103  1.00  1.00              
ATOM   1986  C   ARG A 123      64.836  89.888  84.861  1.00  1.00              
ATOM   1987  O   ARG A 123      64.155  88.886  84.649  1.00  1.00              
ATOM   1988  N   THR A 124      64.340  91.118  84.966  1.00  1.00              
ATOM   1989  H   THR A 124      65.005  91.878  85.079  1.00  1.00              
ATOM   1990  CA  THR A 124      62.959  91.499  84.658  1.00  1.00              
ATOM   1991  HA  THR A 124      62.631  90.844  83.861  1.00  1.00              
ATOM   1992  CB  THR A 124      62.013  91.224  85.855  1.00  1.00              
ATOM   1993  HB  THR A 124      62.009  90.145  86.016  1.00  1.00              
ATOM   1994  CG2 THR A 124      62.326  91.868  87.193  1.00  1.00              
ATOM   1995 1HG2 THR A 124      61.752  91.364  87.970  1.00  1.00              
ATOM   1996 2HG2 THR A 124      63.377  91.742  87.415  1.00  1.00              
ATOM   1997 3HG2 THR A 124      62.053  92.917  87.187  1.00  1.00              
ATOM   1998  OG1 THR A 124      60.697  91.628  85.576  1.00  1.00              
ATOM   1999  HG1 THR A 124      60.146  91.290  86.290  1.00  1.00              
ATOM   2000  C   THR A 124      62.917  92.912  84.066  1.00  1.00              
ATOM   2001  O   THR A 124      63.958  93.517  83.828  1.00  1.00              
ATOM   2002  N   SER A 125      61.740  93.422  83.725  1.00  1.00              
ATOM   2003  H   SER A 125      60.915  92.892  83.980  1.00  1.00              
ATOM   2004  CA  SER A 125      61.550  94.607  82.883  1.00  1.00              
ATOM   2005  HA  SER A 125      62.525  95.025  82.634  1.00  1.00              
ATOM   2006  CB  SER A 125      60.888  94.202  81.556  1.00  1.00              
ATOM   2007  HB1 SER A 125      61.547  93.508  81.033  1.00  1.00              
ATOM   2008  HB2 SER A 125      60.738  95.081  80.928  1.00  1.00              
ATOM   2009  OG  SER A 125      59.650  93.569  81.794  1.00  1.00              
ATOM   2010  HG  SER A 125      59.428  92.974  81.063  1.00  1.00              
ATOM   2011  C   SER A 125      60.802  95.726  83.603  1.00  1.00              
ATOM   2012  O   SER A 125      60.284  96.645  82.961  1.00  1.00              
ATOM   2013  N   PHE A 126      60.726  95.654  84.941  1.00  1.00              
ATOM   2014  H   PHE A 126      61.293  94.982  85.444  1.00  1.00              
ATOM   2015  CA  PHE A 126      59.777  96.482  85.671  1.00  1.00              
ATOM   2016  HA  PHE A 126      58.822  96.341  85.166  1.00  1.00              
ATOM   2017  CB  PHE A 126      59.597  95.994  87.112  1.00  1.00              
ATOM   2018  HB1 PHE A 126      60.500  96.215  87.683  1.00  1.00              
ATOM   2019  HB2 PHE A 126      59.450  94.913  87.107  1.00  1.00              
ATOM   2020  CG  PHE A 126      58.386  96.630  87.767  1.00  1.00              
ATOM   2021  CD1 PHE A 126      57.114  96.528  87.170  1.00  1.00              
ATOM   2022  HD1 PHE A 126      56.971  95.919  86.288  1.00  1.00              
ATOM   2023  CE1 PHE A 126      56.025  97.236  87.706  1.00  1.00              
ATOM   2024  HE1 PHE A 126      55.063  97.169  87.234  1.00  1.00              
ATOM   2025  CZ  PHE A 126      56.190  98.034  88.848  1.00  1.00              
ATOM   2026  HZ  PHE A 126      55.349  98.567  89.275  1.00  1.00              
ATOM   2027  CE2 PHE A 126      57.452  98.118  89.454  1.00  1.00              
ATOM   2028  HE2 PHE A 126      57.587  98.735  90.332  1.00  1.00              
ATOM   2029  CD2 PHE A 126      58.541  97.402  88.927  1.00  1.00              
ATOM   2030  HD2 PHE A 126      59.506  97.457  89.408  1.00  1.00              
ATOM   2031  C   PHE A 126      60.110  97.976  85.530  1.00  1.00              
ATOM   2032  O   PHE A 126      61.263  98.371  85.344  1.00  1.00              
ATOM   2033  N   ARG A 127      59.072  98.815  85.504  1.00  1.00              
ATOM   2034  H   ARG A 127      58.149  98.431  85.647  1.00  1.00              
ATOM   2035  CA  ARG A 127      59.217 100.227  85.134  1.00  1.00              
ATOM   2036  HA  ARG A 127      59.809 100.289  84.222  1.00  1.00              
ATOM   2037  CB  ARG A 127      57.843 100.859  84.825  1.00  1.00              
ATOM   2038  HB1 ARG A 127      57.478 100.434  83.888  1.00  1.00              
ATOM   2039  HB2 ARG A 127      57.990 101.928  84.662  1.00  1.00              
ATOM   2040  CG  ARG A 127      56.751 100.652  85.896  1.00  1.00              
ATOM   2041  HG1 ARG A 127      57.114 100.969  86.873  1.00  1.00              
ATOM   2042  HG2 ARG A 127      56.505  99.591  85.950  1.00  1.00              
ATOM   2043  CD  ARG A 127      55.464 101.426  85.574  1.00  1.00              
ATOM   2044  HD1 ARG A 127      54.676 101.063  86.237  1.00  1.00              
ATOM   2045  HD2 ARG A 127      55.173 101.231  84.540  1.00  1.00              
ATOM   2046  NE  ARG A 127      55.644 102.873  85.789  1.00  1.00              
ATOM   2047  HE  ARG A 127      56.588 103.191  86.002  1.00  1.00              
ATOM   2048  CZ  ARG A 127      54.739 103.827  85.838  1.00  1.00              
ATOM   2049  NH1 ARG A 127      53.498 103.602  85.516  1.00  1.00              
ATOM   2050 1HH1 ARG A 127      53.253 102.677  85.223  1.00  1.00              
ATOM   2051 2HH1 ARG A 127      52.833 104.351  85.537  1.00  1.00              
ATOM   2052  NH2 ARG A 127      55.060 105.026  86.218  1.00  1.00              
ATOM   2053 1HH2 ARG A 127      55.983 105.138  86.655  1.00  1.00              
ATOM   2054 2HH2 ARG A 127      54.384 105.746  86.356  1.00  1.00              
ATOM   2055  C   ARG A 127      60.007 101.038  86.160  1.00  1.00              
ATOM   2056  O   ARG A 127      60.872 101.822  85.773  1.00  1.00              
ATOM   2057  N   GLU A 128      59.730 100.820  87.447  1.00  1.00              
ATOM   2058  H   GLU A 128      59.080 100.087  87.689  1.00  1.00              
ATOM   2059  CA  GLU A 128      60.366 101.539  88.550  1.00  1.00              
ATOM   2060  HA  GLU A 128      61.443 101.499  88.385  1.00  1.00              
ATOM   2061  CB  GLU A 128      59.973 103.038  88.536  1.00  1.00              
ATOM   2062  HB1 GLU A 128      60.269 103.476  87.585  1.00  1.00              
ATOM   2063  HB2 GLU A 128      60.564 103.572  89.282  1.00  1.00              
ATOM   2064  CG  GLU A 128      58.481 103.297  88.814  1.00  1.00              
ATOM   2065  HG1 GLU A 128      58.382 103.748  89.804  1.00  1.00              
ATOM   2066  HG2 GLU A 128      57.931 102.353  88.829  1.00  1.00              
ATOM   2067  CD  GLU A 128      57.854 104.204  87.758  1.00  1.00              
ATOM   2068  OE1 GLU A 128      57.084 105.121  88.106  1.00  1.00              
ATOM   2069  OE2 GLU A 128      58.056 103.952  86.549  1.00  1.00              
ATOM   2070  C   GLU A 128      60.141 100.889  89.921  1.00  1.00              
ATOM   2071  O   GLU A 128      60.076  99.674  90.019  1.00  1.00              
ATOM   2072  N   ILE A 129      60.050 101.690  90.982  1.00  1.00              
ATOM   2073  H   ILE A 129      60.122 102.686  90.833  1.00  1.00              
ATOM   2074  CA  ILE A 129      59.737 101.268  92.341  1.00  1.00              
ATOM   2075  HA  ILE A 129      59.288 100.275  92.332  1.00  1.00              
ATOM   2076  CB  ILE A 129      61.027 101.227  93.208  1.00  1.00              
ATOM   2077  HB  ILE A 129      61.417 102.244  93.278  1.00  1.00              
ATOM   2078  CG2 ILE A 129      60.721 100.735  94.634  1.00  1.00              
ATOM   2079 1HG2 ILE A 129      61.559 100.961  95.290  1.00  1.00              
ATOM   2080 2HG2 ILE A 129      59.843 101.237  95.043  1.00  1.00              
ATOM   2081 3HG2 ILE A 129      60.568  99.659  94.627  1.00  1.00              
ATOM   2082  CG1 ILE A 129      62.137 100.337  92.596  1.00  1.00              
ATOM   2083 1HG1 ILE A 129      62.347 100.665  91.581  1.00  1.00              
ATOM   2084 2HG1 ILE A 129      61.793  99.303  92.545  1.00  1.00              
ATOM   2085  CD1 ILE A 129      63.468 100.388  93.359  1.00  1.00              
ATOM   2086  HD1 ILE A 129      64.239  99.889  92.773  1.00  1.00              
ATOM   2087  HD2 ILE A 129      63.767 101.425  93.516  1.00  1.00              
ATOM   2088  HD3 ILE A 129      63.378  99.883  94.320  1.00  1.00              
ATOM   2089  C   ILE A 129      58.723 102.276  92.893  1.00  1.00              
ATOM   2090  O   ILE A 129      59.066 103.422  93.196  1.00  1.00              
ATOM   2091  N   THR A 130      57.456 101.863  92.925  1.00  1.00              
ATOM   2092  H   THR A 130      57.235 100.921  92.635  1.00  1.00              
ATOM   2093  CA  THR A 130      56.326 102.630  93.467  1.00  1.00              
ATOM   2094  HA  THR A 130      56.455 103.676  93.190  1.00  1.00              
ATOM   2095  CB  THR A 130      55.003 102.137  92.852  1.00  1.00              
ATOM   2096  HB  THR A 130      54.160 102.503  93.438  1.00  1.00              
ATOM   2097  CG2 THR A 130      54.846 102.642  91.417  1.00  1.00              
ATOM   2098 1HG2 THR A 130      53.903 102.276  91.010  1.00  1.00              
ATOM   2099 2HG2 THR A 130      54.840 103.732  91.409  1.00  1.00              
ATOM   2100 3HG2 THR A 130      55.668 102.280  90.799  1.00  1.00              
ATOM   2101  OG1 THR A 130      54.965 100.732  92.769  1.00  1.00              
ATOM   2102  HG1 THR A 130      54.444 100.443  93.543  1.00  1.00              
ATOM   2103  C   THR A 130      56.282 102.580  94.997  1.00  1.00              
ATOM   2104  O   THR A 130      56.885 101.688  95.603  1.00  1.00              
ATOM   2105  N   GLU A 131      55.636 103.580  95.627  1.00  1.00              
ATOM   2106  H   GLU A 131      55.076 104.215  95.082  1.00  1.00              
ATOM   2107  CA  GLU A 131      55.840 103.888  97.057  1.00  1.00              
ATOM   2108  HA  GLU A 131      56.868 104.234  97.161  1.00  1.00              
ATOM   2109  CB  GLU A 131      54.919 105.011  97.583  1.00  1.00              
ATOM   2110  HB1 GLU A 131      53.935 104.608  97.827  1.00  1.00              
ATOM   2111  HB2 GLU A 131      54.785 105.730  96.774  1.00  1.00              
ATOM   2112  CG  GLU A 131      55.480 105.803  98.794  1.00  1.00              
ATOM   2113  HG1 GLU A 131      54.900 106.724  98.876  1.00  1.00              
ATOM   2114  HG2 GLU A 131      56.503 106.107  98.557  1.00  1.00              
ATOM   2115  CD  GLU A 131      55.460 105.110 100.180  1.00  1.00              
ATOM   2116  OE1 GLU A 131      54.380 104.979 100.802  1.00  1.00              
ATOM   2117  OE2 GLU A 131      56.544 104.769 100.713  1.00  1.00              
ATOM   2118  C   GLU A 131      55.724 102.650  97.948  1.00  1.00              
ATOM   2119  O   GLU A 131      56.607 102.410  98.775  1.00  1.00              
ATOM   2120  N   ASN A 132      54.714 101.807  97.716  1.00  1.00              
ATOM   2121  H   ASN A 132      54.066 101.976  96.945  1.00  1.00              
ATOM   2122  CA  ASN A 132      54.454 100.654  98.563  1.00  1.00              
ATOM   2123  HA  ASN A 132      55.127 100.744  99.406  1.00  1.00              
ATOM   2124  CB  ASN A 132      53.080 100.745  99.242  1.00  1.00              
ATOM   2125  HB1 ASN A 132      52.821  99.796  99.705  1.00  1.00              
ATOM   2126  HB2 ASN A 132      52.309 100.987  98.512  1.00  1.00              
ATOM   2127  CG  ASN A 132      53.134 101.800 100.326  1.00  1.00              
ATOM   2128  OD1 ASN A 132      53.715 101.616 101.394  1.00  1.00              
ATOM   2129  ND2 ASN A 132      52.605 102.961 100.035  1.00  1.00              
ATOM   2130 1HD2 ASN A 132      52.268 103.076  99.094  1.00  1.00              
ATOM   2131 2HD2 ASN A 132      52.955 103.754 100.567  1.00  1.00              
ATOM   2132  C   ASN A 132      54.880  99.284  98.018  1.00  1.00              
ATOM   2133  O   ASN A 132      54.586  98.264  98.644  1.00  1.00              
ATOM   2134  N   ILE A 133      55.703  99.227  96.965  1.00  1.00              
ATOM   2135  H   ILE A 133      55.894 100.090  96.463  1.00  1.00              
ATOM   2136  CA  ILE A 133      56.027  97.944  96.313  1.00  1.00              
ATOM   2137  HA  ILE A 133      55.050  97.512  96.092  1.00  1.00              
ATOM   2138  CB  ILE A 133      56.683  98.194  94.942  1.00  1.00              
ATOM   2139  HB  ILE A 133      56.169  99.044  94.491  1.00  1.00              
ATOM   2140  CG2 ILE A 133      58.164  98.563  95.082  1.00  1.00              
ATOM   2141 1HG2 ILE A 133      58.276  99.359  95.818  1.00  1.00              
ATOM   2142 2HG2 ILE A 133      58.747  97.695  95.392  1.00  1.00              
ATOM   2143 3HG2 ILE A 133      58.530  98.921  94.124  1.00  1.00              
ATOM   2144  CG1 ILE A 133      56.482  96.987  93.999  1.00  1.00              
ATOM   2145 1HG1 ILE A 133      55.435  96.680  94.034  1.00  1.00              
ATOM   2146 2HG1 ILE A 133      57.096  96.149  94.325  1.00  1.00              
ATOM   2147  CD1 ILE A 133      56.827  97.291  92.541  1.00  1.00              
ATOM   2148  HD1 ILE A 133      56.618  96.412  91.933  1.00  1.00              
ATOM   2149  HD2 ILE A 133      56.218  98.123  92.187  1.00  1.00              
ATOM   2150  HD3 ILE A 133      57.884  97.534  92.442  1.00  1.00              
ATOM   2151  C   ILE A 133      56.738  96.851  97.144  1.00  1.00              
ATOM   2152  O   ILE A 133      56.705  95.678  96.771  1.00  1.00              
ATOM   2153  N   PHE A 134      57.302  97.172  98.311  1.00  1.00              
ATOM   2154  H   PHE A 134      57.347  98.155  98.539  1.00  1.00              
ATOM   2155  CA  PHE A 134      57.822  96.178  99.275  1.00  1.00              
ATOM   2156  HA  PHE A 134      57.698  95.178  98.859  1.00  1.00              
ATOM   2157  CB  PHE A 134      59.333  96.407  99.468  1.00  1.00              
ATOM   2158  HB1 PHE A 134      59.710  95.683 100.190  1.00  1.00              
ATOM   2159  HB2 PHE A 134      59.498  97.392  99.902  1.00  1.00              
ATOM   2160  CG  PHE A 134      60.178  96.275  98.213  1.00  1.00              
ATOM   2161  CD1 PHE A 134      60.675  97.422  97.565  1.00  1.00              
ATOM   2162  HD1 PHE A 134      60.412  98.405  97.932  1.00  1.00              
ATOM   2163  CE1 PHE A 134      61.508  97.292  96.438  1.00  1.00              
ATOM   2164  HE1 PHE A 134      61.885  98.175  95.944  1.00  1.00              
ATOM   2165  CZ  PHE A 134      61.835  96.015  95.947  1.00  1.00              
ATOM   2166  HZ  PHE A 134      62.462  95.914  95.072  1.00  1.00              
ATOM   2167  CE2 PHE A 134      61.330  94.868  96.585  1.00  1.00              
ATOM   2168  HE2 PHE A 134      61.575  93.888  96.203  1.00  1.00              
ATOM   2169  CD2 PHE A 134      60.503  94.998  97.716  1.00  1.00              
ATOM   2170  HD2 PHE A 134      60.111  94.116  98.201  1.00  1.00              
ATOM   2171  C   PHE A 134      57.056  96.161 100.603  1.00  1.00              
ATOM   2172  O   PHE A 134      57.562  95.650 101.604  1.00  1.00              
ATOM   2173  N   TYR A 135      55.885  96.796 100.668  1.00  1.00              
ATOM   2174  H   TYR A 135      55.440  97.124  99.817  1.00  1.00              
ATOM   2175  CA  TYR A 135      55.238  97.068 101.941  1.00  1.00              
ATOM   2176  HA  TYR A 135      56.044  97.394 102.597  1.00  1.00              
ATOM   2177  CB  TYR A 135      54.264  98.244 101.841  1.00  1.00              
ATOM   2178  HB1 TYR A 135      53.339  97.912 101.368  1.00  1.00              
ATOM   2179  HB2 TYR A 135      54.709  99.015 101.213  1.00  1.00              
ATOM   2180  CG  TYR A 135      53.981  98.877 103.192  1.00  1.00              
ATOM   2181  CD1 TYR A 135      55.046  99.403 103.956  1.00  1.00              
ATOM   2182  HD1 TYR A 135      56.056  99.383 103.567  1.00  1.00              
ATOM   2183  CE1 TYR A 135      54.799  99.954 105.226  1.00  1.00              
ATOM   2184  HE1 TYR A 135      55.605 100.337 105.832  1.00  1.00              
ATOM   2185  CZ  TYR A 135      53.481 100.010 105.721  1.00  1.00              
ATOM   2186  OH  TYR A 135      53.252 100.558 106.940  1.00  1.00              
ATOM   2187  HH  TYR A 135      52.322 100.528 107.160  1.00  1.00              
ATOM   2188  CE2 TYR A 135      52.412  99.498 104.953  1.00  1.00              
ATOM   2189  HE2 TYR A 135      51.401  99.549 105.327  1.00  1.00              
ATOM   2190  CD2 TYR A 135      52.666  98.928 103.691  1.00  1.00              
ATOM   2191  HD2 TYR A 135      51.849  98.546 103.092  1.00  1.00              
ATOM   2192  C   TYR A 135      54.642  95.826 102.593  1.00  1.00              
ATOM   2193  O   TYR A 135      54.056  94.964 101.948  1.00  1.00              
ATOM   2194  N   GLY A 136      54.831  95.748 103.914  1.00  1.00              
ATOM   2195  H   GLY A 136      55.284  96.525 104.369  1.00  1.00              
ATOM   2196  CA  GLY A 136      54.441  94.599 104.726  1.00  1.00              
ATOM   2197  HA1 GLY A 136      53.448  94.263 104.427  1.00  1.00              
ATOM   2198  HA2 GLY A 136      54.393  94.910 105.768  1.00  1.00              
ATOM   2199  C   GLY A 136      55.384  93.398 104.647  1.00  1.00              
ATOM   2200  O   GLY A 136      54.938  92.267 104.792  1.00  1.00              
ATOM   2201  N   LEU A 137      56.690  93.644 104.498  1.00  1.00              
ATOM   2202  H   LEU A 137      56.974  94.592 104.298  1.00  1.00              
ATOM   2203  CA  LEU A 137      57.738  92.618 104.478  1.00  1.00              
ATOM   2204  HA  LEU A 137      57.274  91.632 104.507  1.00  1.00              
ATOM   2205  CB  LEU A 137      58.507  92.736 103.143  1.00  1.00              
ATOM   2206  HB1 LEU A 137      59.384  92.094 103.192  1.00  1.00              
ATOM   2207  HB2 LEU A 137      58.855  93.763 103.023  1.00  1.00              
ATOM   2208  CG  LEU A 137      57.714  92.317 101.891  1.00  1.00              
ATOM   2209  HG  LEU A 137      56.832  92.945 101.768  1.00  1.00              
ATOM   2210  CD1 LEU A 137      58.612  92.485 100.660  1.00  1.00              
ATOM   2211 1HD1 LEU A 137      59.477  91.829 100.739  1.00  1.00              
ATOM   2212 2HD1 LEU A 137      58.059  92.232  99.757  1.00  1.00              
ATOM   2213 3HD1 LEU A 137      58.941  93.520 100.589  1.00  1.00              
ATOM   2214  CD2 LEU A 137      57.279  90.852 102.001  1.00  1.00              
ATOM   2215 1HD2 LEU A 137      58.063  90.256 102.460  1.00  1.00              
ATOM   2216 2HD2 LEU A 137      56.382  90.786 102.620  1.00  1.00              
ATOM   2217 3HD2 LEU A 137      57.053  90.438 101.023  1.00  1.00              
ATOM   2218  C   LEU A 137      58.655  92.666 105.712  1.00  1.00              
ATOM   2219  O   LEU A 137      59.862  92.855 105.549  1.00  1.00              
ATOM   2220  N   PRO A 138      58.123  92.531 106.948  1.00  1.00              
ATOM   2221  CD  PRO A 138      56.777  92.085 107.281  1.00  1.00              
ATOM   2222  HD1 PRO A 138      56.496  91.198 106.713  1.00  1.00              
ATOM   2223  HD2 PRO A 138      56.072  92.895 107.101  1.00  1.00              
ATOM   2224  CG  PRO A 138      56.785  91.782 108.777  1.00  1.00              
ATOM   2225  HG1 PRO A 138      57.146  90.769 108.952  1.00  1.00              
ATOM   2226  HG2 PRO A 138      55.803  91.928 109.226  1.00  1.00              
ATOM   2227  CB  PRO A 138      57.803  92.785 109.304  1.00  1.00              
ATOM   2228  HB1 PRO A 138      58.227  92.466 110.258  1.00  1.00              
ATOM   2229  HB2 PRO A 138      57.332  93.763 109.410  1.00  1.00              
ATOM   2230  CA  PRO A 138      58.846  92.840 108.184  1.00  1.00              
ATOM   2231  HA  PRO A 138      59.221  93.862 108.131  1.00  1.00              
ATOM   2232  C   PRO A 138      60.039  91.930 108.494  1.00  1.00              
ATOM   2233  O   PRO A 138      60.849  92.272 109.350  1.00  1.00              
ATOM   2234  N   CYS A 139      60.173  90.799 107.799  1.00  1.00              
ATOM   2235  H   CYS A 139      59.466  90.570 107.120  1.00  1.00              
ATOM   2236  CA  CYS A 139      61.265  89.848 108.010  1.00  1.00              
ATOM   2237  HA  CYS A 139      61.774  90.067 108.949  1.00  1.00              
ATOM   2238  CB  CYS A 139      60.673  88.436 108.131  1.00  1.00              
ATOM   2239  HB1 CYS A 139      61.494  87.720 108.199  1.00  1.00              
ATOM   2240  HB2 CYS A 139      60.092  88.207 107.236  1.00  1.00              
ATOM   2241  SG  CYS A 139      59.644  88.281 109.624  1.00  1.00              
ATOM   2242  HG  CYS A 139      58.513  88.752 109.073  1.00  1.00              
ATOM   2243  C   CYS A 139      62.350  89.872 106.926  1.00  1.00              
ATOM   2244  O   CYS A 139      63.321  89.118 107.031  1.00  1.00              
ATOM   2245  N   LEU A 140      62.198  90.694 105.883  1.00  1.00              
ATOM   2246  H   LEU A 140      61.416  91.333 105.862  1.00  1.00              
ATOM   2247  CA  LEU A 140      63.086  90.639 104.730  1.00  1.00              
ATOM   2248  HA  LEU A 140      63.061  89.612 104.372  1.00  1.00              
ATOM   2249  CB  LEU A 140      62.551  91.550 103.615  1.00  1.00              
ATOM   2250  HB1 LEU A 140      62.684  92.591 103.915  1.00  1.00              
ATOM   2251  HB2 LEU A 140      61.485  91.362 103.496  1.00  1.00              
ATOM   2252  CG  LEU A 140      63.236  91.310 102.256  1.00  1.00              
ATOM   2253  HG  LEU A 140      64.315  91.421 102.362  1.00  1.00              
ATOM   2254  CD1 LEU A 140      62.926  89.928 101.680  1.00  1.00              
ATOM   2255 1HD1 LEU A 140      63.343  89.850 100.678  1.00  1.00              
ATOM   2256 2HD1 LEU A 140      63.380  89.150 102.288  1.00  1.00              
ATOM   2257 3HD1 LEU A 140      61.850  89.781 101.637  1.00  1.00              
ATOM   2258  CD2 LEU A 140      62.745  92.348 101.250  1.00  1.00              
ATOM   2259 1HD2 LEU A 140      63.239  92.196 100.291  1.00  1.00              
ATOM   2260 2HD2 LEU A 140      61.668  92.265 101.119  1.00  1.00              
ATOM   2261 3HD2 LEU A 140      62.981  93.349 101.613  1.00  1.00              
ATOM   2262  C   LEU A 140      64.530  90.965 105.122  1.00  1.00              
ATOM   2263  O   LEU A 140      64.806  91.995 105.742  1.00  1.00              
ATOM   2264  N   ARG A 141      65.456  90.090 104.718  1.00  1.00              
ATOM   2265  H   ARG A 141      65.155  89.238 104.260  1.00  1.00              
ATOM   2266  CA  ARG A 141      66.891  90.289 104.930  1.00  1.00              
ATOM   2267  HA  ARG A 141      67.078  91.188 105.519  1.00  1.00              
ATOM   2268  CB  ARG A 141      67.490  89.081 105.661  1.00  1.00              
ATOM   2269  HB1 ARG A 141      68.540  89.302 105.861  1.00  1.00              
ATOM   2270  HB2 ARG A 141      67.440  88.236 104.975  1.00  1.00              
ATOM   2271  CG  ARG A 141      66.822  88.655 106.976  1.00  1.00              
ATOM   2272  HG1 ARG A 141      65.812  88.302 106.769  1.00  1.00              
ATOM   2273  HG2 ARG A 141      66.764  89.511 107.649  1.00  1.00              
ATOM   2274  CD  ARG A 141      67.610  87.524 107.665  1.00  1.00              
ATOM   2275  HD1 ARG A 141      67.043  87.193 108.537  1.00  1.00              
ATOM   2276  HD2 ARG A 141      68.559  87.922 108.026  1.00  1.00              
ATOM   2277  NE  ARG A 141      67.847  86.366 106.771  1.00  1.00              
ATOM   2278  HE  ARG A 141      67.085  85.723 106.616  1.00  1.00              
ATOM   2279  CZ  ARG A 141      68.898  86.179 105.987  1.00  1.00              
ATOM   2280  NH1 ARG A 141      69.972  86.919 106.023  1.00  1.00              
ATOM   2281 1HH1 ARG A 141      70.081  87.681 106.675  1.00  1.00              
ATOM   2282 2HH1 ARG A 141      70.618  86.808 105.242  1.00  1.00              
ATOM   2283  NH2 ARG A 141      68.883  85.242 105.092  1.00  1.00              
ATOM   2284 1HH2 ARG A 141      68.036  84.711 104.898  1.00  1.00              
ATOM   2285 2HH2 ARG A 141      69.657  85.216 104.432  1.00  1.00              
ATOM   2286  C   ARG A 141      67.641  90.428 103.614  1.00  1.00              
ATOM   2287  O   ARG A 141      68.647  91.138 103.553  1.00  1.00              
ATOM   2288  N   GLU A 142      67.176  89.759 102.567  1.00  1.00              
ATOM   2289  H   GLU A 142      66.385  89.134 102.686  1.00  1.00              
ATOM   2290  CA  GLU A 142      67.929  89.660 101.322  1.00  1.00              
ATOM   2291  HA  GLU A 142      68.666  90.452 101.297  1.00  1.00              
ATOM   2292  CB  GLU A 142      68.633  88.290 101.251  1.00  1.00              
ATOM   2293  HB1 GLU A 142      69.180  88.235 100.309  1.00  1.00              
ATOM   2294  HB2 GLU A 142      67.880  87.501 101.260  1.00  1.00              
ATOM   2295  CG  GLU A 142      69.608  88.069 102.424  1.00  1.00              
ATOM   2296  HG1 GLU A 142      69.045  88.078 103.356  1.00  1.00              
ATOM   2297  HG2 GLU A 142      70.321  88.890 102.465  1.00  1.00              
ATOM   2298  CD  GLU A 142      70.372  86.744 102.364  1.00  1.00              
ATOM   2299  OE1 GLU A 142      70.868  86.335 103.442  1.00  1.00              
ATOM   2300  OE2 GLU A 142      70.415  86.117 101.287  1.00  1.00              
ATOM   2301  C   GLU A 142      66.994  89.858 100.112  1.00  1.00              
ATOM   2302  O   GLU A 142      65.830  89.459 100.102  1.00  1.00              
ATOM   2303  N   LEU A 143      67.526  90.527  99.092  1.00  1.00              
ATOM   2304  H   LEU A 143      68.530  90.602  99.077  1.00  1.00              
ATOM   2305  CA  LEU A 143      66.835  91.343  98.109  1.00  1.00              
ATOM   2306  HA  LEU A 143      65.997  90.760  97.724  1.00  1.00              
ATOM   2307  CB  LEU A 143      66.277  92.647  98.722  1.00  1.00              
ATOM   2308  HB1 LEU A 143      67.089  93.189  99.209  1.00  1.00              
ATOM   2309  HB2 LEU A 143      65.549  92.372  99.487  1.00  1.00              
ATOM   2310  CG  LEU A 143      65.596  93.596  97.705  1.00  1.00              
ATOM   2311  HG  LEU A 143      66.362  94.067  97.091  1.00  1.00              
ATOM   2312  CD1 LEU A 143      64.614  92.891  96.765  1.00  1.00              
ATOM   2313 1HD1 LEU A 143      63.870  92.361  97.352  1.00  1.00              
ATOM   2314 2HD1 LEU A 143      64.121  93.629  96.132  1.00  1.00              
ATOM   2315 3HD1 LEU A 143      65.134  92.189  96.116  1.00  1.00              
ATOM   2316  CD2 LEU A 143      64.823  94.703  98.428  1.00  1.00              
ATOM   2317 1HD2 LEU A 143      64.378  95.385  97.703  1.00  1.00              
ATOM   2318 2HD2 LEU A 143      64.031  94.275  99.041  1.00  1.00              
ATOM   2319 3HD2 LEU A 143      65.499  95.273  99.062  1.00  1.00              
ATOM   2320  C   LEU A 143      67.817  91.594  96.955  1.00  1.00              
ATOM   2321  O   LEU A 143      68.575  92.572  96.947  1.00  1.00              
ATOM   2322  N   ASN A 144      67.848  90.657  96.009  1.00  1.00              
ATOM   2323  H   ASN A 144      67.213  89.873  96.091  1.00  1.00              
ATOM   2324  CA  ASN A 144      68.442  90.932  94.709  1.00  1.00              
ATOM   2325  HA  ASN A 144      69.288  91.593  94.855  1.00  1.00              
ATOM   2326  CB  ASN A 144      68.954  89.638  94.052  1.00  1.00              
ATOM   2327  HB1 ASN A 144      69.027  89.792  92.975  1.00  1.00              
ATOM   2328  HB2 ASN A 144      68.260  88.818  94.231  1.00  1.00              
ATOM   2329  CG  ASN A 144      70.333  89.260  94.573  1.00  1.00              
ATOM   2330  OD1 ASN A 144      70.708  89.510  95.706  1.00  1.00              
ATOM   2331  ND2 ASN A 144      71.196  88.737  93.741  1.00  1.00              
ATOM   2332 1HD2 ASN A 144      70.938  88.493  92.798  1.00  1.00              
ATOM   2333 2HD2 ASN A 144      72.083  88.483  94.140  1.00  1.00              
ATOM   2334  C   ASN A 144      67.449  91.709  93.871  1.00  1.00              
ATOM   2335  O   ASN A 144      66.284  91.358  93.839  1.00  1.00              
ATOM   2336  N   LEU A 145      67.921  92.766  93.228  1.00  1.00              
ATOM   2337  H   LEU A 145      68.843  93.096  93.482  1.00  1.00              
ATOM   2338  CA  LEU A 145      67.192  93.656  92.338  1.00  1.00              
ATOM   2339  HA  LEU A 145      66.401  93.094  91.846  1.00  1.00              
ATOM   2340  CB  LEU A 145      66.565  94.787  93.177  1.00  1.00              
ATOM   2341  HB1 LEU A 145      67.362  95.422  93.564  1.00  1.00              
ATOM   2342  HB2 LEU A 145      66.039  94.361  94.033  1.00  1.00              
ATOM   2343  CG  LEU A 145      65.581  95.644  92.370  1.00  1.00              
ATOM   2344  HG  LEU A 145      65.982  95.834  91.376  1.00  1.00              
ATOM   2345  CD1 LEU A 145      64.217  94.962  92.233  1.00  1.00              
ATOM   2346 1HD1 LEU A 145      63.566  95.565  91.600  1.00  1.00              
ATOM   2347 2HD1 LEU A 145      64.332  93.983  91.774  1.00  1.00              
ATOM   2348 3HD1 LEU A 145      63.753  94.841  93.212  1.00  1.00              
ATOM   2349  CD2 LEU A 145      65.368  96.990  93.057  1.00  1.00              
ATOM   2350 1HD2 LEU A 145      64.690  97.594  92.454  1.00  1.00              
ATOM   2351 2HD2 LEU A 145      64.945  96.845  94.050  1.00  1.00              
ATOM   2352 3HD2 LEU A 145      66.322  97.511  93.145  1.00  1.00              
ATOM   2353  C   LEU A 145      68.202  94.127  91.294  1.00  1.00              
ATOM   2354  O   LEU A 145      68.653  95.264  91.321  1.00  1.00              
ATOM   2355  N   GLY A 146      68.700  93.159  90.521  1.00  1.00              
ATOM   2356  H   GLY A 146      68.243  92.264  90.543  1.00  1.00              
ATOM   2357  CA  GLY A 146      69.828  93.323  89.616  1.00  1.00              
ATOM   2358  HA1 GLY A 146      70.188  92.354  89.290  1.00  1.00              
ATOM   2359  HA2 GLY A 146      70.633  93.834  90.139  1.00  1.00              
ATOM   2360  C   GLY A 146      69.435  94.180  88.399  1.00  1.00              
ATOM   2361  O   GLY A 146      68.943  95.298  88.521  1.00  1.00              
ATOM   2362  N   TRP A 147      69.554  93.597  87.213  1.00  1.00              
ATOM   2363  H   TRP A 147      69.957  92.670  87.229  1.00  1.00              
ATOM   2364  CA  TRP A 147      68.824  93.906  85.989  1.00  1.00              
ATOM   2365  HA  TRP A 147      68.883  94.960  85.761  1.00  1.00              
ATOM   2366  CB  TRP A 147      69.474  93.087  84.851  1.00  1.00              
ATOM   2367  HB1 TRP A 147      68.948  93.329  83.926  1.00  1.00              
ATOM   2368  HB2 TRP A 147      69.289  92.034  85.050  1.00  1.00              
ATOM   2369  CG  TRP A 147      70.956  93.234  84.588  1.00  1.00              
ATOM   2370  CD1 TRP A 147      71.478  93.822  83.486  1.00  1.00              
ATOM   2371  HD1 TRP A 147      70.886  94.288  82.706  1.00  1.00              
ATOM   2372  NE1 TRP A 147      72.855  93.726  83.504  1.00  1.00              
ATOM   2373  HE1 TRP A 147      73.455  94.138  82.800  1.00  1.00              
ATOM   2374  CE2 TRP A 147      73.302  93.053  84.616  1.00  1.00              
ATOM   2375  CZ2 TRP A 147      74.584  92.686  85.053  1.00  1.00              
ATOM   2376  HZ2 TRP A 147      75.453  92.958  84.470  1.00  1.00              
ATOM   2377  CH2 TRP A 147      74.730  91.990  86.263  1.00  1.00              
ATOM   2378  HH2 TRP A 147      75.716  91.707  86.611  1.00  1.00              
ATOM   2379  CZ3 TRP A 147      73.591  91.698  87.031  1.00  1.00              
ATOM   2380  HZ3 TRP A 147      73.691  91.173  87.974  1.00  1.00              
ATOM   2381  CE3 TRP A 147      72.316  92.115  86.601  1.00  1.00              
ATOM   2382  HE3 TRP A 147      71.461  91.913  87.227  1.00  1.00              
ATOM   2383  CD2 TRP A 147      72.118  92.767  85.362  1.00  1.00              
ATOM   2384  C   TRP A 147      67.299  93.654  86.082  1.00  1.00              
ATOM   2385  O   TRP A 147      66.702  92.971  85.252  1.00  1.00              
ATOM   2386  N   SER A 148      66.649  94.195  87.111  1.00  1.00              
ATOM   2387  H   SER A 148      67.209  94.700  87.790  1.00  1.00              
ATOM   2388  CA  SER A 148      65.216  94.062  87.378  1.00  1.00              
ATOM   2389  HA  SER A 148      64.888  93.099  86.999  1.00  1.00              
ATOM   2390  CB  SER A 148      64.971  94.109  88.889  1.00  1.00              
ATOM   2391  HB1 SER A 148      63.904  94.014  89.097  1.00  1.00              
ATOM   2392  HB2 SER A 148      65.325  95.063  89.280  1.00  1.00              
ATOM   2393  OG  SER A 148      65.661  93.056  89.525  1.00  1.00              
ATOM   2394  HG  SER A 148      65.124  92.258  89.385  1.00  1.00              
ATOM   2395  C   SER A 148      64.327  95.125  86.738  1.00  1.00              
ATOM   2396  O   SER A 148      63.099  95.001  86.746  1.00  1.00              
ATOM   2397  N   SER A 149      64.928  96.200  86.227  1.00  1.00              
ATOM   2398  H   SER A 149      65.936  96.214  86.147  1.00  1.00              
ATOM   2399  CA  SER A 149      64.164  97.320  85.693  1.00  1.00              
ATOM   2400  HA  SER A 149      63.127  97.010  85.619  1.00  1.00              
ATOM   2401  CB  SER A 149      64.200  98.546  86.623  1.00  1.00              
ATOM   2402  HB1 SER A 149      64.249  98.225  87.665  1.00  1.00              
ATOM   2403  HB2 SER A 149      63.284  99.121  86.494  1.00  1.00              
ATOM   2404  OG  SER A 149      65.285  99.404  86.323  1.00  1.00              
ATOM   2405  HG  SER A 149      66.105  98.921  86.474  1.00  1.00              
ATOM   2406  C   SER A 149      64.596  97.686  84.285  1.00  1.00              
ATOM   2407  O   SER A 149      65.773  97.584  83.934  1.00  1.00              
ATOM   2408  N   THR A 150      63.645  98.189  83.499  1.00  1.00              
ATOM   2409  H   THR A 150      62.699  98.249  83.869  1.00  1.00              
ATOM   2410  CA  THR A 150      63.944  98.736  82.169  1.00  1.00              
ATOM   2411  HA  THR A 150      64.555  98.002  81.642  1.00  1.00              
ATOM   2412  CB  THR A 150      62.657  98.914  81.345  1.00  1.00              
ATOM   2413  HB  THR A 150      62.108  97.971  81.353  1.00  1.00              
ATOM   2414  CG2 THR A 150      61.736 100.010  81.880  1.00  1.00              
ATOM   2415 1HG2 THR A 150      60.808 100.005  81.308  1.00  1.00              
ATOM   2416 2HG2 THR A 150      61.502  99.810  82.924  1.00  1.00              
ATOM   2417 3HG2 THR A 150      62.206 100.989  81.794  1.00  1.00              
ATOM   2418  OG1 THR A 150      62.970  99.224  80.006  1.00  1.00              
ATOM   2419  HG1 THR A 150      63.708  99.852  80.014  1.00  1.00              
ATOM   2420  C   THR A 150      64.756 100.036  82.186  1.00  1.00              
ATOM   2421  O   THR A 150      65.176 100.525  81.137  1.00  1.00              
ATOM   2422  N   GLY A 151      64.953 100.638  83.359  1.00  1.00              
ATOM   2423  H   GLY A 151      64.609 100.182  84.195  1.00  1.00              
ATOM   2424  CA  GLY A 151      65.759 101.837  83.512  1.00  1.00              
ATOM   2425  HA1 GLY A 151      65.552 102.527  82.694  1.00  1.00              
ATOM   2426  HA2 GLY A 151      66.813 101.560  83.472  1.00  1.00              
ATOM   2427  C   GLY A 151      65.479 102.548  84.830  1.00  1.00              
ATOM   2428  O   GLY A 151      64.520 103.322  84.911  1.00  1.00              
ATOM   2429  N   LEU A 152      66.346 102.391  85.833  1.00  1.00              
ATOM   2430  H   LEU A 152      67.126 101.744  85.729  1.00  1.00              
ATOM   2431  CA  LEU A 152      66.157 103.059  87.131  1.00  1.00              
ATOM   2432  HA  LEU A 152      65.129 103.406  87.226  1.00  1.00              
ATOM   2433  CB  LEU A 152      66.431 102.037  88.260  1.00  1.00              
ATOM   2434  HB1 LEU A 152      67.503 101.998  88.444  1.00  1.00              
ATOM   2435  HB2 LEU A 152      66.156 101.045  87.919  1.00  1.00              
ATOM   2436  CG  LEU A 152      65.706 102.240  89.605  1.00  1.00              
ATOM   2437  HG  LEU A 152      66.075 101.491  90.305  1.00  1.00              
ATOM   2438  CD1 LEU A 152      65.952 103.612  90.222  1.00  1.00              
ATOM   2439 1HD1 LEU A 152      65.514 103.645  91.218  1.00  1.00              
ATOM   2440 2HD1 LEU A 152      67.024 103.785  90.311  1.00  1.00              
ATOM   2441 3HD1 LEU A 152      65.502 104.393  89.614  1.00  1.00              
ATOM   2442  CD2 LEU A 152      64.197 102.025  89.460  1.00  1.00              
ATOM   2443 1HD2 LEU A 152      63.726 102.120  90.438  1.00  1.00              
ATOM   2444 2HD2 LEU A 152      63.760 102.762  88.791  1.00  1.00              
ATOM   2445 3HD2 LEU A 152      64.005 101.024  89.073  1.00  1.00              
ATOM   2446  C   LEU A 152      67.098 104.286  87.202  1.00  1.00              
ATOM   2447  O   LEU A 152      68.064 104.350  87.957  1.00  1.00              
ATOM   2448  N   LYS A 153      66.894 105.245  86.292  1.00  1.00              
ATOM   2449  H   LYS A 153      66.117 105.097  85.667  1.00  1.00              
ATOM   2450  CA  LYS A 153      67.838 106.348  86.010  1.00  1.00              
ATOM   2451  HA  LYS A 153      68.712 105.951  85.493  1.00  1.00              
ATOM   2452  CB  LYS A 153      67.147 107.413  85.119  1.00  1.00              
ATOM   2453  HB1 LYS A 153      67.871 108.217  84.972  1.00  1.00              
ATOM   2454  HB2 LYS A 153      66.316 107.852  85.673  1.00  1.00              
ATOM   2455  CG  LYS A 153      66.644 107.034  83.710  1.00  1.00              
ATOM   2456  HG1 LYS A 153      67.468 106.573  83.164  1.00  1.00              
ATOM   2457  HG2 LYS A 153      66.399 107.964  83.196  1.00  1.00              
ATOM   2458  CD  LYS A 153      65.411 106.117  83.599  1.00  1.00              
ATOM   2459  HD1 LYS A 153      65.725 105.122  83.891  1.00  1.00              
ATOM   2460  HD2 LYS A 153      65.128 106.063  82.545  1.00  1.00              
ATOM   2461  CE  LYS A 153      64.175 106.557  84.415  1.00  1.00              
ATOM   2462  HE1 LYS A 153      63.856 107.543  84.061  1.00  1.00              
ATOM   2463  HE2 LYS A 153      64.454 106.654  85.468  1.00  1.00              
ATOM   2464  NZ  LYS A 153      63.046 105.590  84.300  1.00  1.00              
ATOM   2465  HZ1 LYS A 153      62.234 105.888  84.828  1.00  1.00              
ATOM   2466  HZ2 LYS A 153      62.766 105.455  83.339  1.00  1.00              
ATOM   2467  HZ3 LYS A 153      63.310 104.672  84.659  1.00  1.00              
ATOM   2468  C   LYS A 153      68.350 107.102  87.251  1.00  1.00              
ATOM   2469  O   LYS A 153      69.505 107.541  87.293  1.00  1.00              
ATOM   2470  N   THR A 154      67.484 107.276  88.241  1.00  1.00              
ATOM   2471  H   THR A 154      66.582 106.825  88.206  1.00  1.00              
ATOM   2472  CA  THR A 154      67.816 107.999  89.462  1.00  1.00              
ATOM   2473  HA  THR A 154      68.897 108.013  89.562  1.00  1.00              
ATOM   2474  CB  THR A 154      67.347 109.465  89.435  1.00  1.00              
ATOM   2475  HB  THR A 154      67.928 110.000  88.683  1.00  1.00              
ATOM   2476  CG2 THR A 154      65.863 109.643  89.111  1.00  1.00              
ATOM   2477 1HG2 THR A 154      65.615 110.704  89.145  1.00  1.00              
ATOM   2478 2HG2 THR A 154      65.645 109.265  88.114  1.00  1.00              
ATOM   2479 3HG2 THR A 154      65.251 109.116  89.844  1.00  1.00              
ATOM   2480  OG1 THR A 154      67.557 110.080  90.686  1.00  1.00              
ATOM   2481  HG1 THR A 154      68.503 110.087  90.880  1.00  1.00              
ATOM   2482  C   THR A 154      67.289 107.281  90.690  1.00  1.00              
ATOM   2483  O   THR A 154      66.189 106.729  90.656  1.00  1.00              
ATOM   2484  N   VAL A 155      68.053 107.362  91.782  1.00  1.00              
ATOM   2485  H   VAL A 155      68.939 107.854  91.720  1.00  1.00              
ATOM   2486  CA  VAL A 155      67.497 107.142  93.116  1.00  1.00              
ATOM   2487  HA  VAL A 155      66.479 106.771  93.001  1.00  1.00              
ATOM   2488  CB  VAL A 155      68.221 106.064  93.946  1.00  1.00              
ATOM   2489  HB  VAL A 155      67.757 106.038  94.932  1.00  1.00              
ATOM   2490  CG1 VAL A 155      67.996 104.683  93.320  1.00  1.00              
ATOM   2491 1HG1 VAL A 155      68.678 103.949  93.749  1.00  1.00              
ATOM   2492 2HG1 VAL A 155      66.975 104.360  93.510  1.00  1.00              
ATOM   2493 3HG1 VAL A 155      68.144 104.719  92.246  1.00  1.00              
ATOM   2494  CG2 VAL A 155      69.714 106.333  94.169  1.00  1.00              
ATOM   2495 1HG2 VAL A 155      70.167 105.500  94.707  1.00  1.00              
ATOM   2496 2HG2 VAL A 155      70.224 106.468  93.223  1.00  1.00              
ATOM   2497 3HG2 VAL A 155      69.832 107.229  94.776  1.00  1.00              
ATOM   2498  C   VAL A 155      67.386 108.451  93.869  1.00  1.00              
ATOM   2499  O   VAL A 155      68.322 109.248  93.929  1.00  1.00              
ATOM   2500  N   SER A 156      66.205 108.634  94.445  1.00  1.00              
ATOM   2501  H   SER A 156      65.535 107.877  94.388  1.00  1.00              
ATOM   2502  CA  SER A 156      65.765 109.835  95.141  1.00  1.00              
ATOM   2503  HA  SER A 156      66.591 110.546  95.170  1.00  1.00              
ATOM   2504  CB  SER A 156      64.618 110.489  94.369  1.00  1.00              
ATOM   2505  HB1 SER A 156      64.869 110.545  93.308  1.00  1.00              
ATOM   2506  HB2 SER A 156      64.457 111.500  94.744  1.00  1.00              
ATOM   2507  OG  SER A 156      63.432 109.749  94.543  1.00  1.00              
ATOM   2508  HG  SER A 156      63.589 108.829  94.288  1.00  1.00              
ATOM   2509  C   SER A 156      65.388 109.502  96.579  1.00  1.00              
ATOM   2510  O   SER A 156      65.246 108.332  96.942  1.00  1.00              
ATOM   2511  N   ASN A 157      65.193 110.534  97.401  1.00  1.00              
ATOM   2512  H   ASN A 157      65.338 111.464  97.043  1.00  1.00              
ATOM   2513  CA  ASN A 157      64.865 110.394  98.822  1.00  1.00              
ATOM   2514  HA  ASN A 157      65.663 109.796  99.270  1.00  1.00              
ATOM   2515  CB  ASN A 157      64.886 111.797  99.474  1.00  1.00              
ATOM   2516  HB1 ASN A 157      63.869 112.161  99.613  1.00  1.00              
ATOM   2517  HB2 ASN A 157      65.410 112.507  98.834  1.00  1.00              
ATOM   2518  CG  ASN A 157      65.596 111.816 100.819  1.00  1.00              
ATOM   2519  OD1 ASN A 157      66.534 112.564 101.016  1.00  1.00              
ATOM   2520  ND2 ASN A 157      65.210 110.977 101.749  1.00  1.00              
ATOM   2521 1HD2 ASN A 157      64.447 110.335 101.571  1.00  1.00              
ATOM   2522 2HD2 ASN A 157      65.737 110.970 102.604  1.00  1.00              
ATOM   2523  C   ASN A 157      63.548 109.643  99.121  1.00  1.00              
ATOM   2524  O   ASN A 157      63.229 109.443 100.291  1.00  1.00              
ATOM   2525  N   THR A 158      62.798 109.230  98.094  1.00  1.00              
ATOM   2526  H   THR A 158      63.064 109.519  97.162  1.00  1.00              
ATOM   2527  CA  THR A 158      61.580 108.414  98.184  1.00  1.00              
ATOM   2528  HA  THR A 158      61.301 108.294  99.230  1.00  1.00              
ATOM   2529  CB  THR A 158      60.411 109.105  97.465  1.00  1.00              
ATOM   2530  HB  THR A 158      59.603 108.389  97.311  1.00  1.00              
ATOM   2531  CG2 THR A 158      59.863 110.283  98.267  1.00  1.00              
ATOM   2532 1HG2 THR A 158      59.026 110.734  97.735  1.00  1.00              
ATOM   2533 2HG2 THR A 158      59.513 109.933  99.238  1.00  1.00              
ATOM   2534 3HG2 THR A 158      60.641 111.032  98.415  1.00  1.00              
ATOM   2535  OG1 THR A 158      60.834 109.608  96.218  1.00  1.00              
ATOM   2536  HG1 THR A 158      60.061 109.908  95.735  1.00  1.00              
ATOM   2537  C   THR A 158      61.727 106.995  97.620  1.00  1.00              
ATOM   2538  O   THR A 158      60.940 106.127  97.979  1.00  1.00              
ATOM   2539  N   THR A 159      62.733 106.699  96.794  1.00  1.00              
ATOM   2540  H   THR A 159      63.435 107.414  96.629  1.00  1.00              
ATOM   2541  CA  THR A 159      62.791 105.497  95.930  1.00  1.00              
ATOM   2542  HA  THR A 159      61.863 105.453  95.357  1.00  1.00              
ATOM   2543  CB  THR A 159      63.952 105.676  94.929  1.00  1.00              
ATOM   2544  HB  THR A 159      64.896 105.736  95.474  1.00  1.00              
ATOM   2545  CG2 THR A 159      64.071 104.619  93.833  1.00  1.00              
ATOM   2546 1HG2 THR A 159      64.711 104.982  93.029  1.00  1.00              
ATOM   2547 2HG2 THR A 159      64.521 103.715  94.245  1.00  1.00              
ATOM   2548 3HG2 THR A 159      63.086 104.378  93.432  1.00  1.00              
ATOM   2549  OG1 THR A 159      63.756 106.884  94.224  1.00  1.00              
ATOM   2550  HG1 THR A 159      63.047 106.690  93.598  1.00  1.00              
ATOM   2551  C   THR A 159      62.901 104.140  96.637  1.00  1.00              
ATOM   2552  O   THR A 159      62.745 103.107  95.999  1.00  1.00              
ATOM   2553  N   PHE A 160      63.111 104.110  97.949  1.00  1.00              
ATOM   2554  H   PHE A 160      63.240 104.991  98.423  1.00  1.00              
ATOM   2555  CA  PHE A 160      63.157 102.872  98.739  1.00  1.00              
ATOM   2556  HA  PHE A 160      62.765 102.045  98.146  1.00  1.00              
ATOM   2557  CB  PHE A 160      64.629 102.567  99.075  1.00  1.00              
ATOM   2558  HB1 PHE A 160      64.679 101.678  99.701  1.00  1.00              
ATOM   2559  HB2 PHE A 160      65.041 103.394  99.656  1.00  1.00              
ATOM   2560  CG  PHE A 160      65.492 102.329  97.846  1.00  1.00              
ATOM   2561  CD1 PHE A 160      65.281 101.187  97.048  1.00  1.00              
ATOM   2562  HD1 PHE A 160      64.526 100.467  97.325  1.00  1.00              
ATOM   2563  CE1 PHE A 160      66.033 100.993  95.876  1.00  1.00              
ATOM   2564  HE1 PHE A 160      65.861 100.122  95.257  1.00  1.00              
ATOM   2565  CZ  PHE A 160      67.001 101.938  95.497  1.00  1.00              
ATOM   2566  HZ  PHE A 160      67.570 101.790  94.590  1.00  1.00              
ATOM   2567  CE2 PHE A 160      67.222 103.073  96.297  1.00  1.00              
ATOM   2568  HE2 PHE A 160      67.971 103.798  96.015  1.00  1.00              
ATOM   2569  CD2 PHE A 160      66.469 103.270  97.467  1.00  1.00              
ATOM   2570  HD2 PHE A 160      66.635 104.154  98.066  1.00  1.00              
ATOM   2571  C   PHE A 160      62.260 102.957  99.979  1.00  1.00              
ATOM   2572  O   PHE A 160      62.423 102.189 100.933  1.00  1.00              
ATOM   2573  N   ALA A 161      61.333 103.924  99.981  1.00  1.00              
ATOM   2574  H   ALA A 161      61.203 104.496  99.153  1.00  1.00              
ATOM   2575  CA  ALA A 161      60.466 104.201 101.109  1.00  1.00              
ATOM   2576  HA  ALA A 161      61.092 104.545 101.934  1.00  1.00              
ATOM   2577  CB  ALA A 161      59.526 105.348 100.740  1.00  1.00              
ATOM   2578  HB1 ALA A 161      58.855 105.555 101.574  1.00  1.00              
ATOM   2579  HB2 ALA A 161      60.103 106.248 100.529  1.00  1.00              
ATOM   2580  HB3 ALA A 161      58.938 105.084  99.859  1.00  1.00              
ATOM   2581  C   ALA A 161      59.750 102.942 101.600  1.00  1.00              
ATOM   2582  O   ALA A 161      59.834 102.665 102.783  1.00  1.00              
ATOM   2583  N   SER A 162      59.173 102.081 100.757  1.00  1.00              
ATOM   2584  H   SER A 162      59.085 102.317  99.779  1.00  1.00              
ATOM   2585  CA  SER A 162      58.542 100.838 101.242  1.00  1.00              
ATOM   2586  HA  SER A 162      57.700 101.149 101.857  1.00  1.00              
ATOM   2587  CB  SER A 162      57.918  99.987 100.130  1.00  1.00              
ATOM   2588  HB1 SER A 162      56.848 100.168 100.125  1.00  1.00              
ATOM   2589  HB2 SER A 162      58.054  98.933 100.363  1.00  1.00              
ATOM   2590  OG  SER A 162      58.437 100.262  98.847  1.00  1.00              
ATOM   2591  HG  SER A 162      57.912 101.004  98.494  1.00  1.00              
ATOM   2592  C   SER A 162      59.388  99.941 102.155  1.00  1.00              
ATOM   2593  O   SER A 162      58.824  99.312 103.052  1.00  1.00              
ATOM   2594  N   LEU A 163      60.718  99.915 101.988  1.00  1.00              
ATOM   2595  H   LEU A 163      61.122 100.541 101.301  1.00  1.00              
ATOM   2596  CA  LEU A 163      61.639  99.082 102.788  1.00  1.00              
ATOM   2597  HA  LEU A 163      61.206  98.086 102.898  1.00  1.00              
ATOM   2598  CB  LEU A 163      62.983  98.965 102.042  1.00  1.00              
ATOM   2599  HB1 LEU A 163      63.693  98.429 102.674  1.00  1.00              
ATOM   2600  HB2 LEU A 163      63.379  99.968 101.887  1.00  1.00              
ATOM   2601  CG  LEU A 163      62.893  98.240 100.685  1.00  1.00              
ATOM   2602  HG  LEU A 163      62.096  98.677 100.083  1.00  1.00              
ATOM   2603  CD1 LEU A 163      64.202  98.388  99.911  1.00  1.00              
ATOM   2604 1HD1 LEU A 163      64.121  97.884  98.946  1.00  1.00              
ATOM   2605 2HD1 LEU A 163      64.406  99.442  99.740  1.00  1.00              
ATOM   2606 3HD1 LEU A 163      65.025  97.953 100.478  1.00  1.00              
ATOM   2607  CD2 LEU A 163      62.627  96.746 100.857  1.00  1.00              
ATOM   2608 1HD2 LEU A 163      62.598  96.263  99.881  1.00  1.00              
ATOM   2609 2HD2 LEU A 163      63.412  96.291 101.461  1.00  1.00              
ATOM   2610 3HD2 LEU A 163      61.668  96.587 101.347  1.00  1.00              
ATOM   2611  C   LEU A 163      61.864  99.606 104.225  1.00  1.00              
ATOM   2612  O   LEU A 163      62.357  98.879 105.081  1.00  1.00              
ATOM   2613  N   LYS A 164      61.433 100.837 104.521  1.00  1.00              
ATOM   2614  H   LYS A 164      61.001 101.350 103.759  1.00  1.00              
ATOM   2615  CA  LYS A 164      61.527 101.538 105.821  1.00  1.00              
ATOM   2616  HA  LYS A 164      62.555 101.865 105.994  1.00  1.00              
ATOM   2617  CB  LYS A 164      60.579 102.792 105.729  1.00  1.00              
ATOM   2618  HB1 LYS A 164      60.908 103.415 104.899  1.00  1.00              
ATOM   2619  HB2 LYS A 164      60.704 103.394 106.630  1.00  1.00              
ATOM   2620  CG  LYS A 164      59.048 102.472 105.563  1.00  1.00              
ATOM   2621  HG1 LYS A 164      58.642 102.214 106.542  1.00  1.00              
ATOM   2622  HG2 LYS A 164      58.967 101.570 104.958  1.00  1.00              
ATOM   2623  CD  LYS A 164      58.096 103.535 104.923  1.00  1.00              
ATOM   2624  HD1 LYS A 164      58.662 104.192 104.263  1.00  1.00              
ATOM   2625  HD2 LYS A 164      57.660 104.153 105.709  1.00  1.00              
ATOM   2626  CE  LYS A 164      56.973 102.817 104.115  1.00  1.00              
ATOM   2627  HE1 LYS A 164      56.294 102.333 104.822  1.00  1.00              
ATOM   2628  HE2 LYS A 164      57.452 102.025 103.534  1.00  1.00              
ATOM   2629  NZ  LYS A 164      56.174 103.660 103.167  1.00  1.00              
ATOM   2630  HZ1 LYS A 164      55.456 103.124 102.680  1.00  1.00              
ATOM   2631  HZ2 LYS A 164      55.700 104.436 103.598  1.00  1.00              
ATOM   2632  HZ3 LYS A 164      56.717 104.045 102.391  1.00  1.00              
ATOM   2633  C   LYS A 164      61.070 100.761 107.052  1.00  1.00              
ATOM   2634  O   LYS A 164      61.489 101.038 108.171  1.00  1.00              
ATOM   2635  N   GLY A 165      60.109  99.864 106.838  1.00  1.00              
ATOM   2636  H   GLY A 165      59.835  99.724 105.877  1.00  1.00              
ATOM   2637  CA  GLY A 165      59.410  99.102 107.868  1.00  1.00              
ATOM   2638  HA1 GLY A 165      58.346  99.092 107.636  1.00  1.00              
ATOM   2639  HA2 GLY A 165      59.547  99.575 108.841  1.00  1.00              
ATOM   2640  C   GLY A 165      59.882  97.654 107.975  1.00  1.00              
ATOM   2641  O   GLY A 165      59.378  96.901 108.802  1.00  1.00              
ATOM   2642  N   SER A 166      60.913  97.318 107.202  1.00  1.00              
ATOM   2643  H   SER A 166      61.214  97.965 106.482  1.00  1.00              
ATOM   2644  CA  SER A 166      61.876  96.269 107.506  1.00  1.00              
ATOM   2645  HA  SER A 166      61.712  95.929 108.529  1.00  1.00              
ATOM   2646  CB  SER A 166      61.706  95.030 106.617  1.00  1.00              
ATOM   2647  HB1 SER A 166      60.985  94.387 107.111  1.00  1.00              
ATOM   2648  HB2 SER A 166      62.642  94.472 106.551  1.00  1.00              
ATOM   2649  OG  SER A 166      61.222  95.317 105.318  1.00  1.00              
ATOM   2650  HG  SER A 166      60.794  94.506 105.011  1.00  1.00              
ATOM   2651  C   SER A 166      63.282  96.867 107.479  1.00  1.00              
ATOM   2652  O   SER A 166      64.084  96.510 106.614  1.00  1.00              
ATOM   2653  N   PRO A 167      63.631  97.749 108.451  1.00  1.00              
ATOM   2654  CD  PRO A 167      62.816  98.250 109.553  1.00  1.00              
ATOM   2655  HD1 PRO A 167      62.654  97.452 110.279  1.00  1.00              
ATOM   2656  HD2 PRO A 167      61.867  98.649 109.214  1.00  1.00              
ATOM   2657  CG  PRO A 167      63.613  99.383 110.197  1.00  1.00              
ATOM   2658  HG1 PRO A 167      63.399  99.475 111.262  1.00  1.00              
ATOM   2659  HG2 PRO A 167      63.407 100.322 109.685  1.00  1.00              
ATOM   2660  CB  PRO A 167      65.059  98.988 109.941  1.00  1.00              
ATOM   2661  HB1 PRO A 167      65.391  98.314 110.733  1.00  1.00              
ATOM   2662  HB2 PRO A 167      65.713  99.861 109.888  1.00  1.00              
ATOM   2663  CA  PRO A 167      64.998  98.250 108.601  1.00  1.00              
ATOM   2664  HA  PRO A 167      65.195  98.955 107.791  1.00  1.00              
ATOM   2665  C   PRO A 167      66.064  97.144 108.561  1.00  1.00              
ATOM   2666  O   PRO A 167      67.192  97.374 108.134  1.00  1.00              
ATOM   2667  N   LEU A 168      65.645  95.943 108.984  1.00  1.00              
ATOM   2668  H   LEU A 168      64.692  95.921 109.308  1.00  1.00              
ATOM   2669  CA  LEU A 168      66.284  94.635 108.904  1.00  1.00              
ATOM   2670  HA  LEU A 168      67.038  94.595 109.689  1.00  1.00              
ATOM   2671  CB  LEU A 168      65.185  93.597 109.231  1.00  1.00              
ATOM   2672  HB1 LEU A 168      64.423  93.660 108.451  1.00  1.00              
ATOM   2673  HB2 LEU A 168      64.714  93.874 110.176  1.00  1.00              
ATOM   2674  CG  LEU A 168      65.631  92.124 109.333  1.00  1.00              
ATOM   2675  HG  LEU A 168      66.044  91.793 108.382  1.00  1.00              
ATOM   2676  CD1 LEU A 168      66.668  91.898 110.437  1.00  1.00              
ATOM   2677 1HD1 LEU A 168      66.883  90.833 110.522  1.00  1.00              
ATOM   2678 2HD1 LEU A 168      67.593  92.414 110.183  1.00  1.00              
ATOM   2679 3HD1 LEU A 168      66.289  92.267 111.389  1.00  1.00              
ATOM   2680  CD2 LEU A 168      64.416  91.252 109.642  1.00  1.00              
ATOM   2681 1HD2 LEU A 168      64.697  90.199 109.635  1.00  1.00              
ATOM   2682 2HD2 LEU A 168      63.991  91.514 110.611  1.00  1.00              
ATOM   2683 3HD2 LEU A 168      63.663  91.418 108.873  1.00  1.00              
ATOM   2684  C   LEU A 168      67.001  94.279 107.595  1.00  1.00              
ATOM   2685  O   LEU A 168      67.897  93.443 107.639  1.00  1.00              
ATOM   2686  N   LEU A 169      66.643  94.897 106.471  1.00  1.00              
ATOM   2687  H   LEU A 169      65.889  95.572 106.537  1.00  1.00              
ATOM   2688  CA  LEU A 169      67.251  94.740 105.146  1.00  1.00              
ATOM   2689  HA  LEU A 169      66.911  93.784 104.749  1.00  1.00              
ATOM   2690  CB  LEU A 169      66.617  95.877 104.311  1.00  1.00              
ATOM   2691  HB1 LEU A 169      66.973  96.837 104.690  1.00  1.00              
ATOM   2692  HB2 LEU A 169      65.541  95.853 104.492  1.00  1.00              
ATOM   2693  CG  LEU A 169      66.772  95.860 102.789  1.00  1.00              
ATOM   2694  HG  LEU A 169      66.061  96.582 102.385  1.00  1.00              
ATOM   2695  CD1 LEU A 169      68.158  96.292 102.333  1.00  1.00              
ATOM   2696 1HD1 LEU A 169      68.145  96.447 101.256  1.00  1.00              
ATOM   2697 2HD1 LEU A 169      68.441  97.222 102.824  1.00  1.00              
ATOM   2698 3HD1 LEU A 169      68.896  95.531 102.577  1.00  1.00              
ATOM   2699  CD2 LEU A 169      66.445  94.495 102.184  1.00  1.00              
ATOM   2700 1HD2 LEU A 169      66.425  94.577 101.101  1.00  1.00              
ATOM   2701 2HD2 LEU A 169      67.202  93.762 102.464  1.00  1.00              
ATOM   2702 3HD2 LEU A 169      65.470  94.158 102.535  1.00  1.00              
ATOM   2703  C   LEU A 169      68.795  94.728 105.181  1.00  1.00              
ATOM   2704  O   LEU A 169      69.419  95.771 105.337  1.00  1.00              
ATOM   2705  N   GLN A 170      69.416  93.546 105.072  1.00  1.00              
ATOM   2706  H   GLN A 170      68.851  92.730 104.886  1.00  1.00              
ATOM   2707  CA  GLN A 170      70.850  93.342 105.317  1.00  1.00              
ATOM   2708  HA  GLN A 170      71.224  94.151 105.945  1.00  1.00              
ATOM   2709  CB  GLN A 170      71.116  92.004 106.038  1.00  1.00              
ATOM   2710  HB1 GLN A 170      72.187  91.944 106.239  1.00  1.00              
ATOM   2711  HB2 GLN A 170      70.854  91.174 105.379  1.00  1.00              
ATOM   2712  CG  GLN A 170      70.375  91.817 107.363  1.00  1.00              
ATOM   2713  HG1 GLN A 170      69.337  91.573 107.146  1.00  1.00              
ATOM   2714  HG2 GLN A 170      70.422  92.742 107.940  1.00  1.00              
ATOM   2715  CD  GLN A 170      70.944  90.672 108.185  1.00  1.00              
ATOM   2716  OE1 GLN A 170      70.775  89.500 107.872  1.00  1.00              
ATOM   2717  NE2 GLN A 170      71.627  90.955 109.277  1.00  1.00              
ATOM   2718 1HE2 GLN A 170      71.688  91.903 109.602  1.00  1.00              
ATOM   2719 2HE2 GLN A 170      71.921  90.160 109.816  1.00  1.00              
ATOM   2720  C   GLN A 170      71.688  93.305 104.043  1.00  1.00              
ATOM   2721  O   GLN A 170      72.808  93.822 104.078  1.00  1.00              
ATOM   2722  N   ILE A 171      71.213  92.694 102.946  1.00  1.00              
ATOM   2723  H   ILE A 171      70.310  92.233 102.977  1.00  1.00              
ATOM   2724  CA  ILE A 171      71.932  92.853 101.668  1.00  1.00              
ATOM   2725  HA  ILE A 171      72.961  93.108 101.919  1.00  1.00              
ATOM   2726  CB  ILE A 171      72.152  91.566 100.840  1.00  1.00              
ATOM   2727  HB  ILE A 171      72.887  91.823 100.075  1.00  1.00              
ATOM   2728  CG2 ILE A 171      72.824  90.484 101.703  1.00  1.00              
ATOM   2729 1HG2 ILE A 171      73.039  89.603 101.097  1.00  1.00              
ATOM   2730 2HG2 ILE A 171      73.760  90.864 102.114  1.00  1.00              
ATOM   2731 3HG2 ILE A 171      72.172  90.191 102.526  1.00  1.00              
ATOM   2732  CG1 ILE A 171      70.905  91.028 100.122  1.00  1.00              
ATOM   2733 1HG1 ILE A 171      70.094  91.755 100.174  1.00  1.00              
ATOM   2734 2HG1 ILE A 171      70.598  90.113 100.612  1.00  1.00              
ATOM   2735  CD1 ILE A 171      71.166  90.687  98.652  1.00  1.00              
ATOM   2736  HD1 ILE A 171      71.435  91.586  98.098  1.00  1.00              
ATOM   2737  HD2 ILE A 171      71.974  89.958  98.577  1.00  1.00              
ATOM   2738  HD3 ILE A 171      70.264  90.258  98.218  1.00  1.00              
ATOM   2739  C   ILE A 171      71.507  94.110 100.913  1.00  1.00              
ATOM   2740  O   ILE A 171      71.231  95.095 101.576  1.00  1.00              
ATOM   2741  N   LEU A 172      71.531  94.065  99.575  1.00  1.00              
ATOM   2742  H   LEU A 172      72.072  93.301  99.207  1.00  1.00              
ATOM   2743  CA  LEU A 172      70.821  94.856  98.557  1.00  1.00              
ATOM   2744  HA  LEU A 172      69.874  94.344  98.389  1.00  1.00              
ATOM   2745  CB  LEU A 172      70.487  96.304  98.973  1.00  1.00              
ATOM   2746  HB1 LEU A 172      71.414  96.835  99.196  1.00  1.00              
ATOM   2747  HB2 LEU A 172      69.884  96.281  99.876  1.00  1.00              
ATOM   2748  CG  LEU A 172      69.696  97.085  97.901  1.00  1.00              
ATOM   2749  HG  LEU A 172      70.313  97.207  97.011  1.00  1.00              
ATOM   2750  CD1 LEU A 172      68.386  96.390  97.504  1.00  1.00              
ATOM   2751 1HD1 LEU A 172      67.816  97.037  96.837  1.00  1.00              
ATOM   2752 2HD1 LEU A 172      68.592  95.467  96.964  1.00  1.00              
ATOM   2753 3HD1 LEU A 172      67.792  96.174  98.391  1.00  1.00              
ATOM   2754  CD2 LEU A 172      69.333  98.474  98.429  1.00  1.00              
ATOM   2755 1HD2 LEU A 172      68.849  99.055  97.643  1.00  1.00              
ATOM   2756 2HD2 LEU A 172      68.656  98.380  99.278  1.00  1.00              
ATOM   2757 3HD2 LEU A 172      70.231  98.995  98.753  1.00  1.00              
ATOM   2758  C   LEU A 172      71.622  94.796  97.237  1.00  1.00              
ATOM   2759  O   LEU A 172      72.624  95.521  97.059  1.00  1.00              
ATOM   2760  N   ASN A 173      71.205  93.900  96.320  1.00  1.00              
ATOM   2761  H   ASN A 173      70.329  93.393  96.450  1.00  1.00              
ATOM   2762  CA  ASN A 173      71.846  93.914  95.005  1.00  1.00              
ATOM   2763  HA  ASN A 173      72.863  94.285  95.087  1.00  1.00              
ATOM   2764  CB  ASN A 173      71.915  92.496  94.409  1.00  1.00              
ATOM   2765  HB1 ASN A 173      71.874  92.553  93.320  1.00  1.00              
ATOM   2766  HB2 ASN A 173      71.079  91.911  94.752  1.00  1.00              
ATOM   2767  CG  ASN A 173      73.200  91.778  94.767  1.00  1.00              
ATOM   2768  OD1 ASN A 173      74.228  92.004  94.159  1.00  1.00              
ATOM   2769  ND2 ASN A 173      73.191  90.895  95.739  1.00  1.00              
ATOM   2770 1HD2 ASN A 173      72.308  90.597  96.143  1.00  1.00              
ATOM   2771 2HD2 ASN A 173      74.065  90.468  95.990  1.00  1.00              
ATOM   2772  C   ASN A 173      71.042  94.862  94.115  1.00  1.00              
ATOM   2773  O   ASN A 173      69.817  94.864  94.137  1.00  1.00              
ATOM   2774  N   LEU A 174      71.790  95.645  93.357  1.00  1.00              
ATOM   2775  H   LEU A 174      72.780  95.469  93.422  1.00  1.00              
ATOM   2776  CA  LEU A 174      71.443  96.842  92.603  1.00  1.00              
ATOM   2777  HA  LEU A 174      70.501  96.712  92.070  1.00  1.00              
ATOM   2778  CB  LEU A 174      71.355  98.011  93.629  1.00  1.00              
ATOM   2779  HB1 LEU A 174      72.359  98.235  93.988  1.00  1.00              
ATOM   2780  HB2 LEU A 174      70.800  97.659  94.500  1.00  1.00              
ATOM   2781  CG  LEU A 174      70.697  99.341  93.203  1.00  1.00              
ATOM   2782  HG  LEU A 174      70.925 100.083  93.970  1.00  1.00              
ATOM   2783  CD1 LEU A 174      71.205  99.896  91.871  1.00  1.00              
ATOM   2784 1HD1 LEU A 174      70.715 100.844  91.651  1.00  1.00              
ATOM   2785 2HD1 LEU A 174      72.279 100.063  91.924  1.00  1.00              
ATOM   2786 3HD1 LEU A 174      70.990  99.192  91.070  1.00  1.00              
ATOM   2787  CD2 LEU A 174      69.178  99.199  93.160  1.00  1.00              
ATOM   2788 1HD2 LEU A 174      68.721 100.116  92.787  1.00  1.00              
ATOM   2789 2HD2 LEU A 174      68.908  98.361  92.523  1.00  1.00              
ATOM   2790 3HD2 LEU A 174      68.804  99.002  94.165  1.00  1.00              
ATOM   2791  C   LEU A 174      72.610  96.983  91.612  1.00  1.00              
ATOM   2792  O   LEU A 174      73.517  97.804  91.769  1.00  1.00              
ATOM   2793  N   THR A 175      72.725  95.984  90.745  1.00  1.00              
ATOM   2794  H   THR A 175      71.995  95.284  90.717  1.00  1.00              
ATOM   2795  CA  THR A 175      73.764  95.891  89.716  1.00  1.00              
ATOM   2796  HA  THR A 175      74.649  96.450  90.019  1.00  1.00              
ATOM   2797  CB  THR A 175      74.181  94.417  89.514  1.00  1.00              
ATOM   2798  HB  THR A 175      74.730  94.299  88.581  1.00  1.00              
ATOM   2799  CG2 THR A 175      75.081  93.901  90.630  1.00  1.00              
ATOM   2800 1HG2 THR A 175      75.493  92.933  90.348  1.00  1.00              
ATOM   2801 2HG2 THR A 175      75.900  94.596  90.803  1.00  1.00              
ATOM   2802 3HG2 THR A 175      74.505  93.781  91.544  1.00  1.00              
ATOM   2803  OG1 THR A 175      73.043  93.587  89.512  1.00  1.00              
ATOM   2804  HG1 THR A 175      73.335  92.674  89.429  1.00  1.00              
ATOM   2805  C   THR A 175      73.246  96.563  88.453  1.00  1.00              
ATOM   2806  O   THR A 175      72.602  97.602  88.578  1.00  1.00              
ATOM   2807  N   GLY A 176      73.522  96.005  87.275  1.00  1.00              
ATOM   2808  H   GLY A 176      74.030  95.138  87.270  1.00  1.00              
ATOM   2809  CA  GLY A 176      73.047  96.489  85.990  1.00  1.00              
ATOM   2810  HA1 GLY A 176      73.167  95.699  85.254  1.00  1.00              
ATOM   2811  HA2 GLY A 176      73.640  97.334  85.658  1.00  1.00              
ATOM   2812  C   GLY A 176      71.590  96.916  85.983  1.00  1.00              
ATOM   2813  O   GLY A 176      70.739  96.091  85.696  1.00  1.00              
ATOM   2814  N   MET A 177      71.322  98.201  86.231  1.00  1.00              
ATOM   2815  H   MET A 177      72.056  98.743  86.682  1.00  1.00              
ATOM   2816  CA  MET A 177      70.013  98.830  86.035  1.00  1.00              
ATOM   2817  HA  MET A 177      69.491  98.210  85.305  1.00  1.00              
ATOM   2818  CB  MET A 177      69.147  98.770  87.293  1.00  1.00              
ATOM   2819  HB1 MET A 177      69.085  97.728  87.604  1.00  1.00              
ATOM   2820  HB2 MET A 177      68.140  99.099  87.034  1.00  1.00              
ATOM   2821  CG  MET A 177      69.642  99.609  88.469  1.00  1.00              
ATOM   2822  HG1 MET A 177      69.891 100.610  88.118  1.00  1.00              
ATOM   2823  HG2 MET A 177      70.548  99.151  88.865  1.00  1.00              
ATOM   2824  SD  MET A 177      68.420  99.768  89.803  1.00  1.00              
ATOM   2825  CE  MET A 177      67.933  98.036  90.040  1.00  1.00              
ATOM   2826  HE1 MET A 177      67.289  97.951  90.913  1.00  1.00              
ATOM   2827  HE2 MET A 177      67.392  97.668  89.169  1.00  1.00              
ATOM   2828  HE3 MET A 177      68.827  97.430  90.188  1.00  1.00              
ATOM   2829  C   MET A 177      70.042 100.211  85.369  1.00  1.00              
ATOM   2830  O   MET A 177      69.045 100.956  85.314  1.00  1.00              
ATOM   2831  N   GLY A 178      71.238 100.514  84.851  1.00  1.00              
ATOM   2832  H   GLY A 178      71.968  99.834  85.023  1.00  1.00              
ATOM   2833  CA  GLY A 178      71.625 101.725  84.147  1.00  1.00              
ATOM   2834  HA1 GLY A 178      71.018 101.822  83.248  1.00  1.00              
ATOM   2835  HA2 GLY A 178      72.672 101.637  83.858  1.00  1.00              
ATOM   2836  C   GLY A 178      71.472 102.988  84.978  1.00  1.00              
ATOM   2837  O   GLY A 178      71.257 104.050  84.378  1.00  1.00              
ATOM   2838  N   ILE A 179      71.546 102.876  86.313  1.00  1.00              
ATOM   2839  H   ILE A 179      71.750 101.972  86.724  1.00  1.00              
ATOM   2840  CA  ILE A 179      71.443 104.033  87.192  1.00  1.00              
ATOM   2841  HA  ILE A 179      70.502 104.504  86.907  1.00  1.00              
ATOM   2842  CB  ILE A 179      71.259 103.695  88.687  1.00  1.00              
ATOM   2843  HB  ILE A 179      70.340 103.112  88.766  1.00  1.00              
ATOM   2844  CG2 ILE A 179      72.374 102.843  89.299  1.00  1.00              
ATOM   2845 1HG2 ILE A 179      72.324 102.841  90.386  1.00  1.00              
ATOM   2846 2HG2 ILE A 179      72.212 101.817  88.986  1.00  1.00              
ATOM   2847 3HG2 ILE A 179      73.353 103.197  88.987  1.00  1.00              
ATOM   2848  CG1 ILE A 179      71.037 105.004  89.468  1.00  1.00              
ATOM   2849 1HG1 ILE A 179      70.296 105.605  88.943  1.00  1.00              
ATOM   2850 2HG1 ILE A 179      71.960 105.578  89.533  1.00  1.00              
ATOM   2851  CD1 ILE A 179      70.502 104.768  90.873  1.00  1.00              
ATOM   2852  HD1 ILE A 179      70.108 105.710  91.236  1.00  1.00              
ATOM   2853  HD2 ILE A 179      69.704 104.027  90.841  1.00  1.00              
ATOM   2854  HD3 ILE A 179      71.292 104.428  91.541  1.00  1.00              
ATOM   2855  C   ILE A 179      72.535 105.059  86.886  1.00  1.00              
ATOM   2856  O   ILE A 179      73.719 104.737  86.775  1.00  1.00              
ATOM   2857  N   LYS A 180      72.074 106.298  86.693  1.00  1.00              
ATOM   2858  H   LYS A 180      71.082 106.441  86.841  1.00  1.00              
ATOM   2859  CA  LYS A 180      72.844 107.486  86.331  1.00  1.00              
ATOM   2860  HA  LYS A 180      73.788 107.186  85.870  1.00  1.00              
ATOM   2861  CB  LYS A 180      72.052 108.380  85.348  1.00  1.00              
ATOM   2862  HB1 LYS A 180      72.658 109.253  85.100  1.00  1.00              
ATOM   2863  HB2 LYS A 180      71.162 108.755  85.852  1.00  1.00              
ATOM   2864  CG  LYS A 180      71.600 107.703  84.042  1.00  1.00              
ATOM   2865  HG1 LYS A 180      70.789 108.293  83.614  1.00  1.00              
ATOM   2866  HG2 LYS A 180      71.206 106.712  84.256  1.00  1.00              
ATOM   2867  CD  LYS A 180      72.725 107.621  83.000  1.00  1.00              
ATOM   2868  HD1 LYS A 180      73.626 107.208  83.448  1.00  1.00              
ATOM   2869  HD2 LYS A 180      72.965 108.635  82.673  1.00  1.00              
ATOM   2870  CE  LYS A 180      72.304 106.801  81.771  1.00  1.00              
ATOM   2871  HE1 LYS A 180      73.046 106.966  80.982  1.00  1.00              
ATOM   2872  HE2 LYS A 180      71.345 107.181  81.409  1.00  1.00              
ATOM   2873  NZ  LYS A 180      72.213 105.345  82.057  1.00  1.00              
ATOM   2874  HZ1 LYS A 180      71.874 104.836  81.254  1.00  1.00              
ATOM   2875  HZ2 LYS A 180      73.137 104.992  82.273  1.00  1.00              
ATOM   2876  HZ3 LYS A 180      71.622 105.137  82.860  1.00  1.00              
ATOM   2877  C   LYS A 180      73.212 108.313  87.563  1.00  1.00              
ATOM   2878  O   LYS A 180      74.377 108.722  87.683  1.00  1.00              
ATOM   2879  N   ALA A 181      72.230 108.522  88.460  1.00  1.00              
ATOM   2880  H   ALA A 181      71.304 108.168  88.259  1.00  1.00              
ATOM   2881  CA  ALA A 181      72.400 109.463  89.573  1.00  1.00              
ATOM   2882  HA  ALA A 181      73.467 109.600  89.757  1.00  1.00              
ATOM   2883  CB  ALA A 181      71.847 110.823  89.126  1.00  1.00              
ATOM   2884  HB1 ALA A 181      72.000 111.559  89.916  1.00  1.00              
ATOM   2885  HB2 ALA A 181      72.372 111.163  88.231  1.00  1.00              
ATOM   2886  HB3 ALA A 181      70.779 110.747  88.912  1.00  1.00              
ATOM   2887  C   ALA A 181      71.762 109.048  90.912  1.00  1.00              
ATOM   2888  O   ALA A 181      70.542 108.900  91.027  1.00  1.00              
ATOM   2889  N   LEU A 182      72.604 108.961  91.944  1.00  1.00              
ATOM   2890  H   LEU A 182      73.582 109.109  91.760  1.00  1.00              
ATOM   2891  CA  LEU A 182      72.212 108.976  93.354  1.00  1.00              
ATOM   2892  HA  LEU A 182      71.321 108.371  93.493  1.00  1.00              
ATOM   2893  CB  LEU A 182      73.371 108.423  94.224  1.00  1.00              
ATOM   2894  HB1 LEU A 182      72.966 108.172  95.206  1.00  1.00              
ATOM   2895  HB2 LEU A 182      74.097 109.224  94.374  1.00  1.00              
ATOM   2896  CG  LEU A 182      74.159 107.208  93.687  1.00  1.00              
ATOM   2897  HG  LEU A 182      74.651 107.487  92.755  1.00  1.00              
ATOM   2898  CD1 LEU A 182      75.246 106.792  94.678  1.00  1.00              
ATOM   2899 1HD1 LEU A 182      75.853 105.993  94.253  1.00  1.00              
ATOM   2900 2HD1 LEU A 182      75.898 107.642  94.888  1.00  1.00              
ATOM   2901 3HD1 LEU A 182      74.800 106.458  95.615  1.00  1.00              
ATOM   2902  CD2 LEU A 182      73.261 106.003  93.422  1.00  1.00              
ATOM   2903 1HD2 LEU A 182      73.865 105.165  93.080  1.00  1.00              
ATOM   2904 2HD2 LEU A 182      72.742 105.717  94.337  1.00  1.00              
ATOM   2905 3HD2 LEU A 182      72.535 106.246  92.649  1.00  1.00              
ATOM   2906  C   LEU A 182      71.915 110.428  93.785  1.00  1.00              
ATOM   2907  O   LEU A 182      72.659 111.344  93.411  1.00  1.00              
ATOM   2908  N   GLY A 183      70.879 110.621  94.607  1.00  1.00              
ATOM   2909  H   GLY A 183      70.266 109.842  94.809  1.00  1.00              
ATOM   2910  CA  GLY A 183      70.506 111.904  95.203  1.00  1.00              
ATOM   2911  HA1 GLY A 183      69.615 112.286  94.707  1.00  1.00              
ATOM   2912  HA2 GLY A 183      71.317 112.613  95.041  1.00  1.00              
ATOM   2913  C   GLY A 183      70.224 111.818  96.710  1.00  1.00              
ATOM   2914  O   GLY A 183      69.792 110.769  97.185  1.00  1.00              
ATOM   2915  N   PRO A 184      70.440 112.920  97.457  1.00  1.00              
ATOM   2916  CD  PRO A 184      70.480 114.289  96.948  1.00  1.00              
ATOM   2917  HD1 PRO A 184      69.513 114.540  96.510  1.00  1.00              
ATOM   2918  HD2 PRO A 184      71.272 114.419  96.210  1.00  1.00              
ATOM   2919  CG  PRO A 184      70.752 115.199  98.152  1.00  1.00              
ATOM   2920  HG1 PRO A 184      70.156 116.112  98.112  1.00  1.00              
ATOM   2921  HG2 PRO A 184      71.816 115.441  98.195  1.00  1.00              
ATOM   2922  CB  PRO A 184      70.379 114.337  99.356  1.00  1.00              
ATOM   2923  HB1 PRO A 184      69.299 114.362  99.510  1.00  1.00              
ATOM   2924  HB2 PRO A 184      70.908 114.648 100.258  1.00  1.00              
ATOM   2925  CA  PRO A 184      70.823 112.957  98.869  1.00  1.00              
ATOM   2926  HA  PRO A 184      71.914 112.964  98.879  1.00  1.00              
ATOM   2927  C   PRO A 184      70.441 111.793  99.791  1.00  1.00              
ATOM   2928  O   PRO A 184      71.196 110.841  99.831  1.00  1.00              
ATOM   2929  N   GLY A 185      69.338 111.797 100.545  1.00  1.00              
ATOM   2930  H   GLY A 185      68.703 112.585 100.528  1.00  1.00              
ATOM   2931  CA  GLY A 185      69.099 110.762 101.563  1.00  1.00              
ATOM   2932  HA1 GLY A 185      68.404 111.154 102.305  1.00  1.00              
ATOM   2933  HA2 GLY A 185      70.039 110.541 102.073  1.00  1.00              
ATOM   2934  C   GLY A 185      68.532 109.436 101.025  1.00  1.00              
ATOM   2935  O   GLY A 185      67.722 108.797 101.701  1.00  1.00              
ATOM   2936  N   ALA A 186      68.927 109.029  99.812  1.00  1.00              
ATOM   2937  H   ALA A 186      69.653 109.585  99.366  1.00  1.00              
ATOM   2938  CA  ALA A 186      68.424 107.875  99.074  1.00  1.00              
ATOM   2939  HA  ALA A 186      67.437 108.130  98.686  1.00  1.00              
ATOM   2940  CB  ALA A 186      69.334 107.583  97.873  1.00  1.00              
ATOM   2941  HB1 ALA A 186      69.018 106.656  97.392  1.00  1.00              
ATOM   2942  HB2 ALA A 186      69.259 108.383  97.142  1.00  1.00              
ATOM   2943  HB3 ALA A 186      70.370 107.477  98.199  1.00  1.00              
ATOM   2944  C   ALA A 186      68.240 106.606  99.907  1.00  1.00              
ATOM   2945  O   ALA A 186      67.237 105.906  99.769  1.00  1.00              
ATOM   2946  N   PHE A 187      69.188 106.330 100.800  1.00  1.00              
ATOM   2947  H   PHE A 187      69.992 106.944 100.846  1.00  1.00              
ATOM   2948  CA  PHE A 187      69.235 105.086 101.553  1.00  1.00              
ATOM   2949  HA  PHE A 187      68.470 104.410 101.171  1.00  1.00              
ATOM   2950  CB  PHE A 187      70.585 104.417 101.274  1.00  1.00              
ATOM   2951  HB1 PHE A 187      70.584 103.447 101.760  1.00  1.00              
ATOM   2952  HB2 PHE A 187      71.370 105.027 101.725  1.00  1.00              
ATOM   2953  CG  PHE A 187      70.907 104.177  99.803  1.00  1.00              
ATOM   2954  CD1 PHE A 187      70.102 103.319  99.026  1.00  1.00              
ATOM   2955  HD1 PHE A 187      69.242 102.837  99.466  1.00  1.00              
ATOM   2956  CE1 PHE A 187      70.413 103.073  97.676  1.00  1.00              
ATOM   2957  HE1 PHE A 187      69.804 102.390  97.098  1.00  1.00              
ATOM   2958  CZ  PHE A 187      71.518 103.707  97.084  1.00  1.00              
ATOM   2959  HZ  PHE A 187      71.752 103.532  96.043  1.00  1.00              
ATOM   2960  CE2 PHE A 187      72.327 104.561  97.853  1.00  1.00              
ATOM   2961  HE2 PHE A 187      73.188 105.038  97.407  1.00  1.00              
ATOM   2962  CD2 PHE A 187      72.029 104.786  99.209  1.00  1.00              
ATOM   2963  HD2 PHE A 187      72.674 105.426  99.794  1.00  1.00              
ATOM   2964  C   PHE A 187      68.907 105.261 103.042  1.00  1.00              
ATOM   2965  O   PHE A 187      69.042 104.307 103.802  1.00  1.00              
ATOM   2966  N   SER A 188      68.412 106.437 103.457  1.00  1.00              
ATOM   2967  H   SER A 188      68.288 107.177 102.772  1.00  1.00              
ATOM   2968  CA  SER A 188      68.094 106.738 104.868  1.00  1.00              
ATOM   2969  HA  SER A 188      69.021 106.633 105.426  1.00  1.00              
ATOM   2970  CB  SER A 188      67.616 108.188 104.992  1.00  1.00              
ATOM   2971  HB1 SER A 188      66.529 108.240 104.914  1.00  1.00              
ATOM   2972  HB2 SER A 188      68.058 108.790 104.197  1.00  1.00              
ATOM   2973  OG  SER A 188      68.047 108.730 106.216  1.00  1.00              
ATOM   2974  HG  SER A 188      69.015 108.783 106.161  1.00  1.00              
ATOM   2975  C   SER A 188      67.086 105.772 105.517  1.00  1.00              
ATOM   2976  O   SER A 188      67.031 105.572 106.724  1.00  1.00              
ATOM   2977  N   SER A 189      66.317 105.108 104.661  1.00  1.00              
ATOM   2978  H   SER A 189      66.484 105.321 103.692  1.00  1.00              
ATOM   2979  CA  SER A 189      65.330 104.064 104.949  1.00  1.00              
ATOM   2980  HA  SER A 189      64.610 104.429 105.681  1.00  1.00              
ATOM   2981  CB  SER A 189      64.626 103.809 103.596  1.00  1.00              
ATOM   2982  HB1 SER A 189      65.161 103.034 103.047  1.00  1.00              
ATOM   2983  HB2 SER A 189      64.658 104.719 102.993  1.00  1.00              
ATOM   2984  OG  SER A 189      63.270 103.446 103.707  1.00  1.00              
ATOM   2985  HG  SER A 189      63.018 102.946 102.915  1.00  1.00              
ATOM   2986  C   SER A 189      65.897 102.722 105.436  1.00  1.00              
ATOM   2987  O   SER A 189      65.131 101.841 105.815  1.00  1.00              
ATOM   2988  N   LEU A 190      67.214 102.515 105.347  1.00  1.00              
ATOM   2989  H   LEU A 190      67.809 103.298 105.091  1.00  1.00              
ATOM   2990  CA  LEU A 190      67.833 101.187 105.304  1.00  1.00              
ATOM   2991  HA  LEU A 190      67.063 100.424 105.427  1.00  1.00              
ATOM   2992  CB  LEU A 190      68.500 100.960 103.928  1.00  1.00              
ATOM   2993  HB1 LEU A 190      68.885  99.941 103.909  1.00  1.00              
ATOM   2994  HB2 LEU A 190      69.350 101.635 103.848  1.00  1.00              
ATOM   2995  CG  LEU A 190      67.614 101.149 102.683  1.00  1.00              
ATOM   2996  HG  LEU A 190      67.266 102.181 102.636  1.00  1.00              
ATOM   2997  CD1 LEU A 190      68.434 100.872 101.421  1.00  1.00              
ATOM   2998 1HD1 LEU A 190      67.823 101.041 100.534  1.00  1.00              
ATOM   2999 2HD1 LEU A 190      69.299 101.532 101.396  1.00  1.00              
ATOM   3000 3HD1 LEU A 190      68.782  99.838 101.423  1.00  1.00              
ATOM   3001  CD2 LEU A 190      66.402 100.213 102.666  1.00  1.00              
ATOM   3002 1HD2 LEU A 190      65.852 100.341 101.736  1.00  1.00              
ATOM   3003 2HD2 LEU A 190      66.731  99.177 102.747  1.00  1.00              
ATOM   3004 3HD2 LEU A 190      65.737 100.440 103.498  1.00  1.00              
ATOM   3005  C   LEU A 190      68.809 100.987 106.473  1.00  1.00              
ATOM   3006  O   LEU A 190      69.886 100.420 106.313  1.00  1.00              
ATOM   3007  N   GLY A 191      68.444 101.439 107.673  1.00  1.00              
ATOM   3008  H   GLY A 191      67.564 101.931 107.728  1.00  1.00              
ATOM   3009  CA  GLY A 191      69.309 101.443 108.862  1.00  1.00              
ATOM   3010  HA1 GLY A 191      68.828 102.032 109.642  1.00  1.00              
ATOM   3011  HA2 GLY A 191      70.240 101.949 108.602  1.00  1.00              
ATOM   3012  C   GLY A 191      69.684 100.074 109.469  1.00  1.00              
ATOM   3013  O   GLY A 191      70.001  99.985 110.656  1.00  1.00              
ATOM   3014  N   ASN A 192      69.663  98.981 108.705  1.00  1.00              
ATOM   3015  H   ASN A 192      69.295  99.062 107.766  1.00  1.00              
ATOM   3016  CA  ASN A 192      70.387  97.752 109.044  1.00  1.00              
ATOM   3017  HA  ASN A 192      71.224  98.078 109.661  1.00  1.00              
ATOM   3018  CB  ASN A 192      69.527  96.803 109.902  1.00  1.00              
ATOM   3019  HB1 ASN A 192      69.264  95.907 109.337  1.00  1.00              
ATOM   3020  HB2 ASN A 192      68.607  97.301 110.205  1.00  1.00              
ATOM   3021  CG  ASN A 192      70.264  96.416 111.162  1.00  1.00              
ATOM   3022  OD1 ASN A 192      70.820  95.338 111.304  1.00  1.00              
ATOM   3023  ND2 ASN A 192      70.398  97.337 112.083  1.00  1.00              
ATOM   3024 1HD2 ASN A 192      70.067  98.283 111.899  1.00  1.00              
ATOM   3025 2HD2 ASN A 192      70.835  97.087 112.951  1.00  1.00              
ATOM   3026  C   ASN A 192      71.078  97.078 107.846  1.00  1.00              
ATOM   3027  O   ASN A 192      71.637  95.988 107.995  1.00  1.00              
ATOM   3028  N   LEU A 193      71.154  97.789 106.722  1.00  1.00              
ATOM   3029  H   LEU A 193      70.684  98.688 106.707  1.00  1.00              
ATOM   3030  CA  LEU A 193      71.975  97.494 105.554  1.00  1.00              
ATOM   3031  HA  LEU A 193      71.583  96.614 105.046  1.00  1.00              
ATOM   3032  CB  LEU A 193      71.853  98.707 104.611  1.00  1.00              
ATOM   3033  HB1 LEU A 193      72.119  99.598 105.176  1.00  1.00              
ATOM   3034  HB2 LEU A 193      70.805  98.786 104.324  1.00  1.00              
ATOM   3035  CG  LEU A 193      72.701  98.705 103.328  1.00  1.00              
ATOM   3036  HG  LEU A 193      73.760  98.704 103.577  1.00  1.00              
ATOM   3037  CD1 LEU A 193      72.420  97.496 102.466  1.00  1.00              
ATOM   3038 1HD1 LEU A 193      73.032  97.511 101.567  1.00  1.00              
ATOM   3039 2HD1 LEU A 193      72.639  96.583 103.012  1.00  1.00              
ATOM   3040 3HD1 LEU A 193      71.367  97.493 102.182  1.00  1.00              
ATOM   3041  CD2 LEU A 193      72.383  99.926 102.466  1.00  1.00              
ATOM   3042 1HD2 LEU A 193      72.581  99.732 101.417  1.00  1.00              
ATOM   3043 2HD2 LEU A 193      71.332 100.197 102.567  1.00  1.00              
ATOM   3044 3HD2 LEU A 193      73.014 100.749 102.777  1.00  1.00              
ATOM   3045  C   LEU A 193      73.424  97.234 105.957  1.00  1.00              
ATOM   3046  O   LEU A 193      74.078  98.035 106.622  1.00  1.00              
ATOM   3047  N   LYS A 194      73.927  96.090 105.512  1.00  1.00              
ATOM   3048  H   LYS A 194      73.285  95.489 105.003  1.00  1.00              
ATOM   3049  CA  LYS A 194      75.302  95.621 105.659  1.00  1.00              
ATOM   3050  HA  LYS A 194      75.861  96.319 106.280  1.00  1.00              
ATOM   3051  CB  LYS A 194      75.295  94.235 106.339  1.00  1.00              
ATOM   3052  HB1 LYS A 194      76.320  93.899 106.445  1.00  1.00              
ATOM   3053  HB2 LYS A 194      74.795  93.519 105.688  1.00  1.00              
ATOM   3054  CG  LYS A 194      74.623  94.171 107.726  1.00  1.00              
ATOM   3055  HG1 LYS A 194      74.740  93.160 108.117  1.00  1.00              
ATOM   3056  HG2 LYS A 194      73.557  94.359 107.614  1.00  1.00              
ATOM   3057  CD  LYS A 194      75.222  95.163 108.736  1.00  1.00              
ATOM   3058  HD1 LYS A 194      75.095  96.172 108.353  1.00  1.00              
ATOM   3059  HD2 LYS A 194      76.290  94.965 108.833  1.00  1.00              
ATOM   3060  CE  LYS A 194      74.580  95.080 110.129  1.00  1.00              
ATOM   3061  HE1 LYS A 194      75.274  95.498 110.864  1.00  1.00              
ATOM   3062  HE2 LYS A 194      74.415  94.028 110.378  1.00  1.00              
ATOM   3063  NZ  LYS A 194      73.306  95.833 110.189  1.00  1.00              
ATOM   3064  HZ1 LYS A 194      72.775  95.715 109.328  1.00  1.00              
ATOM   3065  HZ2 LYS A 194      72.688  95.509 110.927  1.00  1.00              
ATOM   3066  HZ3 LYS A 194      73.457  96.829 110.338  1.00  1.00              
ATOM   3067  C   LYS A 194      75.993  95.596 104.306  1.00  1.00              
ATOM   3068  O   LYS A 194      77.192  95.891 104.283  1.00  1.00              
ATOM   3069  N   VAL A 195      75.295  95.299 103.196  1.00  1.00              
ATOM   3070  H   VAL A 195      74.316  95.030 103.256  1.00  1.00              
ATOM   3071  CA  VAL A 195      76.029  95.158 101.916  1.00  1.00              
ATOM   3072  HA  VAL A 195      76.991  95.668 101.963  1.00  1.00              
ATOM   3073  CB  VAL A 195      76.312  93.667 101.590  1.00  1.00              
ATOM   3074  HB  VAL A 195      75.365  93.133 101.500  1.00  1.00              
ATOM   3075  CG1 VAL A 195      77.090  93.492 100.272  1.00  1.00              
ATOM   3076 1HG1 VAL A 195      77.299  92.436 100.103  1.00  1.00              
ATOM   3077 2HG1 VAL A 195      76.499  93.854  99.430  1.00  1.00              
ATOM   3078 3HG1 VAL A 195      78.032  94.038 100.311  1.00  1.00              
ATOM   3079  CG2 VAL A 195      77.129  92.982 102.697  1.00  1.00              
ATOM   3080 1HG2 VAL A 195      77.359  91.958 102.401  1.00  1.00              
ATOM   3081 2HG2 VAL A 195      78.061  93.524 102.849  1.00  1.00              
ATOM   3082 3HG2 VAL A 195      76.557  92.948 103.622  1.00  1.00              
ATOM   3083  C   VAL A 195      75.253  95.776 100.765  1.00  1.00              
ATOM   3084  O   VAL A 195      74.180  95.287 100.419  1.00  1.00              
ATOM   3085  N   LEU A 196      75.826  96.816 100.154  1.00  1.00              
ATOM   3086  H   LEU A 196      76.740  97.127 100.468  1.00  1.00              
ATOM   3087  CA  LEU A 196      75.170  97.591  99.099  1.00  1.00              
ATOM   3088  HA  LEU A 196      74.168  97.201  98.915  1.00  1.00              
ATOM   3089  CB  LEU A 196      75.070  99.043  99.612  1.00  1.00              
ATOM   3090  HB1 LEU A 196      76.076  99.396  99.842  1.00  1.00              
ATOM   3091  HB2 LEU A 196      74.510  99.041 100.544  1.00  1.00              
ATOM   3092  CG  LEU A 196      74.426 100.047  98.640  1.00  1.00              
ATOM   3093  HG  LEU A 196      75.023 100.093  97.732  1.00  1.00              
ATOM   3094  CD1 LEU A 196      72.996  99.663  98.273  1.00  1.00              
ATOM   3095 1HD1 LEU A 196      72.555 100.435  97.643  1.00  1.00              
ATOM   3096 2HD1 LEU A 196      72.982  98.722  97.724  1.00  1.00              
ATOM   3097 3HD1 LEU A 196      72.400  99.561  99.177  1.00  1.00              
ATOM   3098  CD2 LEU A 196      74.402 101.441  99.268  1.00  1.00              
ATOM   3099 1HD2 LEU A 196      73.968 102.157  98.569  1.00  1.00              
ATOM   3100 2HD2 LEU A 196      73.806 101.440 100.180  1.00  1.00              
ATOM   3101 3HD2 LEU A 196      75.418 101.758  99.505  1.00  1.00              
ATOM   3102  C   LEU A 196      75.981  97.511  97.808  1.00  1.00              
ATOM   3103  O   LEU A 196      77.141  97.940  97.808  1.00  1.00              
ATOM   3104  N   VAL A 197      75.406  96.968  96.719  1.00  1.00              
ATOM   3105  H   VAL A 197      74.477  96.558  96.775  1.00  1.00              
ATOM   3106  CA  VAL A 197      76.284  96.763  95.541  1.00  1.00              
ATOM   3107  HA  VAL A 197      77.256  96.521  95.974  1.00  1.00              
ATOM   3108  CB  VAL A 197      76.051  95.473  94.746  1.00  1.00              
ATOM   3109  HB  VAL A 197      76.916  95.314  94.103  1.00  1.00              
ATOM   3110  CG1 VAL A 197      75.962  94.281  95.707  1.00  1.00              
ATOM   3111 1HG1 VAL A 197      76.063  93.359  95.137  1.00  1.00              
ATOM   3112 2HG1 VAL A 197      76.778  94.322  96.427  1.00  1.00              
ATOM   3113 3HG1 VAL A 197      75.011  94.280  96.239  1.00  1.00              
ATOM   3114  CG2 VAL A 197      74.826  95.539  93.856  1.00  1.00              
ATOM   3115 1HG2 VAL A 197      75.073  96.055  92.931  1.00  1.00              
ATOM   3116 2HG2 VAL A 197      74.510  94.530  93.605  1.00  1.00              
ATOM   3117 3HG2 VAL A 197      74.042  96.067  94.395  1.00  1.00              
ATOM   3118  C   VAL A 197      76.637  98.033  94.735  1.00  1.00              
ATOM   3119  O   VAL A 197      77.700  98.632  94.951  1.00  1.00              
ATOM   3120  N   LEU A 198      75.747  98.447  93.824  1.00  1.00              
ATOM   3121  H   LEU A 198      74.890  97.914  93.756  1.00  1.00              
ATOM   3122  CA  LEU A 198      75.838  99.584  92.888  1.00  1.00              
ATOM   3123  HA  LEU A 198      74.833  99.717  92.489  1.00  1.00              
ATOM   3124  CB  LEU A 198      76.178 100.911  93.612  1.00  1.00              
ATOM   3125  HB1 LEU A 198      76.106 101.723  92.888  1.00  1.00              
ATOM   3126  HB2 LEU A 198      77.214 100.879  93.947  1.00  1.00              
ATOM   3127  CG  LEU A 198      75.283 101.279  94.811  1.00  1.00              
ATOM   3128  HG  LEU A 198      75.340 100.492  95.558  1.00  1.00              
ATOM   3129  CD1 LEU A 198      75.784 102.579  95.447  1.00  1.00              
ATOM   3130 1HD1 LEU A 198      75.155 102.839  96.299  1.00  1.00              
ATOM   3131 2HD1 LEU A 198      76.808 102.445  95.796  1.00  1.00              
ATOM   3132 3HD1 LEU A 198      75.757 103.394  94.724  1.00  1.00              
ATOM   3133  CD2 LEU A 198      73.819 101.467  94.409  1.00  1.00              
ATOM   3134 1HD2 LEU A 198      73.240 101.795  95.271  1.00  1.00              
ATOM   3135 2HD2 LEU A 198      73.733 102.202  93.610  1.00  1.00              
ATOM   3136 3HD2 LEU A 198      73.414 100.513  94.075  1.00  1.00              
ATOM   3137  C   LEU A 198      76.706  99.393  91.627  1.00  1.00              
ATOM   3138  O   LEU A 198      76.780 100.319  90.822  1.00  1.00              
ATOM   3139  N   SER A 199      77.356  98.240  91.450  1.00  1.00              
ATOM   3140  H   SER A 199      77.142  97.480  92.072  1.00  1.00              
ATOM   3141  CA  SER A 199      78.536  98.084  90.581  1.00  1.00              
ATOM   3142  HA  SER A 199      79.240  98.851  90.901  1.00  1.00              
ATOM   3143  CB  SER A 199      79.254  96.754  90.852  1.00  1.00              
ATOM   3144  HB1 SER A 199      79.724  96.812  91.835  1.00  1.00              
ATOM   3145  HB2 SER A 199      80.040  96.598  90.111  1.00  1.00              
ATOM   3146  OG  SER A 199      78.366  95.653  90.851  1.00  1.00              
ATOM   3147  HG  SER A 199      78.823  94.912  91.270  1.00  1.00              
ATOM   3148  C   SER A 199      78.350  98.361  89.100  1.00  1.00              
ATOM   3149  O   SER A 199      78.556  99.497  88.730  1.00  1.00              
ATOM   3150  N   HIS A 200      78.007  97.416  88.228  1.00  1.00              
ATOM   3151  H   HIS A 200      77.819  96.477  88.550  1.00  1.00              
ATOM   3152  CA  HIS A 200      77.940  97.740  86.792  1.00  1.00              
ATOM   3153  HA  HIS A 200      78.846  98.282  86.510  1.00  1.00              
ATOM   3154  CB  HIS A 200      77.891  96.436  85.979  1.00  1.00              
ATOM   3155  HB1 HIS A 200      76.989  95.880  86.240  1.00  1.00              
ATOM   3156  HB2 HIS A 200      78.750  95.824  86.251  1.00  1.00              
ATOM   3157  CG  HIS A 200      77.923  96.621  84.481  1.00  1.00              
ATOM   3158  ND1 HIS A 200      77.275  95.794  83.562  1.00  1.00              
ATOM   3159  CE1 HIS A 200      77.678  96.204  82.349  1.00  1.00              
ATOM   3160  HE1 HIS A 200      77.387  95.740  81.416  1.00  1.00              
ATOM   3161  NE2 HIS A 200      78.531  97.236  82.459  1.00  1.00              
ATOM   3162  HE2 HIS A 200      79.066  97.643  81.699  1.00  1.00              
ATOM   3163  CD2 HIS A 200      78.694  97.517  83.798  1.00  1.00              
ATOM   3164  HD2 HIS A 200      79.363  98.252  84.229  1.00  1.00              
ATOM   3165  C   HIS A 200      76.745  98.643  86.495  1.00  1.00              
ATOM   3166  O   HIS A 200      75.629  98.139  86.487  1.00  1.00              
ATOM   3167  N   ASN A 201      76.921  99.956  86.309  1.00  1.00              
ATOM   3168  H   ASN A 201      77.841 100.364  86.432  1.00  1.00              
ATOM   3169  CA  ASN A 201      75.768 100.831  86.130  1.00  1.00              
ATOM   3170  HA  ASN A 201      74.966 100.249  85.672  1.00  1.00              
ATOM   3171  CB  ASN A 201      75.272 101.318  87.509  1.00  1.00              
ATOM   3172  HB1 ASN A 201      74.890 102.333  87.481  1.00  1.00              
ATOM   3173  HB2 ASN A 201      76.080 101.278  88.241  1.00  1.00              
ATOM   3174  CG  ASN A 201      74.115 100.448  87.940  1.00  1.00              
ATOM   3175  OD1 ASN A 201      73.125 100.322  87.226  1.00  1.00              
ATOM   3176  ND2 ASN A 201      74.181  99.867  89.110  1.00  1.00              
ATOM   3177 1HD2 ASN A 201      74.992  99.987  89.697  1.00  1.00              
ATOM   3178 2HD2 ASN A 201      73.463  99.170  89.290  1.00  1.00              
ATOM   3179  C   ASN A 201      76.032 101.882  85.063  1.00  1.00              
ATOM   3180  O   ASN A 201      76.312 101.538  83.918  1.00  1.00              
ATOM   3181  N   PHE A 202      75.868 103.153  85.384  1.00  1.00              
ATOM   3182  H   PHE A 202      75.527 103.377  86.308  1.00  1.00              
ATOM   3183  CA  PHE A 202      76.131 104.265  84.492  1.00  1.00              
ATOM   3184  HA  PHE A 202      76.990 104.052  83.867  1.00  1.00              
ATOM   3185  CB  PHE A 202      74.900 104.412  83.586  1.00  1.00              
ATOM   3186  HB1 PHE A 202      74.264 105.208  83.963  1.00  1.00              
ATOM   3187  HB2 PHE A 202      74.288 103.510  83.640  1.00  1.00              
ATOM   3188  CG  PHE A 202      75.229 104.638  82.124  1.00  1.00              
ATOM   3189  CD1 PHE A 202      75.124 103.563  81.220  1.00  1.00              
ATOM   3190  HD1 PHE A 202      74.885 102.570  81.579  1.00  1.00              
ATOM   3191  CE1 PHE A 202      75.366 103.766  79.851  1.00  1.00              
ATOM   3192  HE1 PHE A 202      75.311 102.936  79.159  1.00  1.00              
ATOM   3193  CZ  PHE A 202      75.723 105.042  79.382  1.00  1.00              
ATOM   3194  HZ  PHE A 202      75.938 105.195  78.333  1.00  1.00              
ATOM   3195  CE2 PHE A 202      75.847 106.111  80.286  1.00  1.00              
ATOM   3196  HE2 PHE A 202      76.164 107.084  79.932  1.00  1.00              
ATOM   3197  CD2 PHE A 202      75.607 105.910  81.655  1.00  1.00              
ATOM   3198  HD2 PHE A 202      75.739 106.737  82.340  1.00  1.00              
ATOM   3199  C   PHE A 202      76.428 105.532  85.304  1.00  1.00              
ATOM   3200  O   PHE A 202      76.152 106.640  84.844  1.00  1.00              
ATOM   3201  N   ILE A 203      76.895 105.364  86.551  1.00  1.00              
ATOM   3202  H   ILE A 203      77.171 104.435  86.850  1.00  1.00              
ATOM   3203  CA  ILE A 203      76.946 106.477  87.497  1.00  1.00              
ATOM   3204  HA  ILE A 203      75.954 106.918  87.524  1.00  1.00              
ATOM   3205  CB  ILE A 203      77.300 106.031  88.930  1.00  1.00              
ATOM   3206  HB  ILE A 203      78.236 105.478  88.867  1.00  1.00              
ATOM   3207  CG2 ILE A 203      77.528 107.240  89.863  1.00  1.00              
ATOM   3208 1HG2 ILE A 203      77.677 106.893  90.886  1.00  1.00              
ATOM   3209 2HG2 ILE A 203      78.430 107.777  89.571  1.00  1.00              
ATOM   3210 3HG2 ILE A 203      76.680 107.926  89.831  1.00  1.00              
ATOM   3211  CG1 ILE A 203      76.232 105.097  89.550  1.00  1.00              
ATOM   3212 1HG1 ILE A 203      76.615 104.725  90.499  1.00  1.00              
ATOM   3213 2HG1 ILE A 203      76.085 104.236  88.898  1.00  1.00              
ATOM   3214  CD1 ILE A 203      74.865 105.735  89.843  1.00  1.00              
ATOM   3215  HD1 ILE A 203      74.214 104.987  90.293  1.00  1.00              
ATOM   3216  HD2 ILE A 203      74.966 106.560  90.546  1.00  1.00              
ATOM   3217  HD3 ILE A 203      74.410 106.097  88.925  1.00  1.00              
ATOM   3218  C   ILE A 203      77.919 107.558  86.987  1.00  1.00              
ATOM   3219  O   ILE A 203      79.063 107.271  86.591  1.00  1.00              
ATOM   3220  N   ASN A 204      77.453 108.806  87.054  1.00  1.00              
ATOM   3221  H   ASN A 204      76.491 108.951  87.345  1.00  1.00              
ATOM   3222  CA  ASN A 204      78.276 109.976  86.731  1.00  1.00              
ATOM   3223  HA  ASN A 204      79.335 109.753  86.804  1.00  1.00              
ATOM   3224  CB  ASN A 204      77.963 110.380  85.272  1.00  1.00              
ATOM   3225  HB1 ASN A 204      76.882 110.405  85.133  1.00  1.00              
ATOM   3226  HB2 ASN A 204      78.357 109.619  84.609  1.00  1.00              
ATOM   3227  CG  ASN A 204      78.516 111.730  84.832  1.00  1.00              
ATOM   3228  OD1 ASN A 204      79.526 111.835  84.154  1.00  1.00              
ATOM   3229  ND2 ASN A 204      77.843 112.812  85.153  1.00  1.00              
ATOM   3230 1HD2 ASN A 204      77.061 112.727  85.795  1.00  1.00              
ATOM   3231 2HD2 ASN A 204      78.186 113.695  84.820  1.00  1.00              
ATOM   3232  C   ASN A 204      77.921 111.106  87.709  1.00  1.00              
ATOM   3233  O   ASN A 204      76.843 111.697  87.594  1.00  1.00              
ATOM   3234  N   GLN A 205      78.788 111.375  88.684  1.00  1.00              
ATOM   3235  H   GLN A 205      79.670 110.872  88.716  1.00  1.00              
ATOM   3236  CA  GLN A 205      78.425 112.261  89.805  1.00  1.00              
ATOM   3237  HA  GLN A 205      77.873 113.121  89.422  1.00  1.00              
ATOM   3238  CB  GLN A 205      77.526 111.445  90.788  1.00  1.00              
ATOM   3239  HB1 GLN A 205      77.967 111.438  91.786  1.00  1.00              
ATOM   3240  HB2 GLN A 205      77.499 110.400  90.474  1.00  1.00              
ATOM   3241  CG  GLN A 205      76.064 111.919  90.923  1.00  1.00              
ATOM   3242  HG1 GLN A 205      75.514 111.173  91.496  1.00  1.00              
ATOM   3243  HG2 GLN A 205      75.603 111.990  89.938  1.00  1.00              
ATOM   3244  CD  GLN A 205      75.937 113.267  91.628  1.00  1.00              
ATOM   3245  OE1 GLN A 205      76.549 114.249  91.232  1.00  1.00              
ATOM   3246  NE2 GLN A 205      75.174 113.396  92.693  1.00  1.00              
ATOM   3247 1HE2 GLN A 205      74.613 112.636  93.059  1.00  1.00              
ATOM   3248 2HE2 GLN A 205      75.222 114.288  93.153  1.00  1.00              
ATOM   3249  C   GLN A 205      79.651 112.791  90.566  1.00  1.00              
ATOM   3250  O   GLN A 205      80.791 112.352  90.370  1.00  1.00              
ATOM   3251  N   GLN A 206      79.374 113.685  91.513  1.00  1.00              
ATOM   3252  H   GLN A 206      78.405 113.977  91.619  1.00  1.00              
ATOM   3253  CA  GLN A 206      80.286 114.089  92.576  1.00  1.00              
ATOM   3254  HA  GLN A 206      81.240 113.578  92.457  1.00  1.00              
ATOM   3255  CB  GLN A 206      80.519 115.611  92.530  1.00  1.00              
ATOM   3256  HB1 GLN A 206      81.400 115.837  93.135  1.00  1.00              
ATOM   3257  HB2 GLN A 206      79.665 116.126  92.975  1.00  1.00              
ATOM   3258  CG  GLN A 206      80.717 116.172  91.111  1.00  1.00              
ATOM   3259  HG1 GLN A 206      79.772 116.139  90.567  1.00  1.00              
ATOM   3260  HG2 GLN A 206      81.444 115.568  90.570  1.00  1.00              
ATOM   3261  CD  GLN A 206      81.218 117.606  91.151  1.00  1.00              
ATOM   3262  OE1 GLN A 206      82.400 117.854  91.301  1.00  1.00              
ATOM   3263  NE2 GLN A 206      80.361 118.597  91.037  1.00  1.00              
ATOM   3264 1HE2 GLN A 206      79.384 118.421  90.886  1.00  1.00              
ATOM   3265 2HE2 GLN A 206      80.746 119.525  91.079  1.00  1.00              
ATOM   3266  C   GLN A 206      79.661 113.655  93.889  1.00  1.00              
ATOM   3267  O   GLN A 206      78.526 114.049  94.148  1.00  1.00              
ATOM   3268  N   LEU A 207      80.368 112.827  94.666  1.00  1.00              
ATOM   3269  H   LEU A 207      81.305 112.574  94.371  1.00  1.00              
ATOM   3270  CA  LEU A 207      79.781 112.098  95.796  1.00  1.00              
ATOM   3271  HA  LEU A 207      79.045 111.394  95.408  1.00  1.00              
ATOM   3272  CB  LEU A 207      80.864 111.280  96.514  1.00  1.00              
ATOM   3273  HB1 LEU A 207      80.428 110.861  97.424  1.00  1.00              
ATOM   3274  HB2 LEU A 207      81.663 111.963  96.787  1.00  1.00              
ATOM   3275  CG  LEU A 207      81.471 110.125  95.688  1.00  1.00              
ATOM   3276  HG  LEU A 207      81.942 110.533  94.793  1.00  1.00              
ATOM   3277  CD1 LEU A 207      82.552 109.425  96.511  1.00  1.00              
ATOM   3278 1HD1 LEU A 207      82.985 108.606  95.940  1.00  1.00              
ATOM   3279 2HD1 LEU A 207      83.338 110.131  96.762  1.00  1.00              
ATOM   3280 3HD1 LEU A 207      82.115 109.021  97.426  1.00  1.00              
ATOM   3281  CD2 LEU A 207      80.472 109.053  95.258  1.00  1.00              
ATOM   3282 1HD2 LEU A 207      80.976 108.262  94.705  1.00  1.00              
ATOM   3283 2HD2 LEU A 207      79.990 108.627  96.140  1.00  1.00              
ATOM   3284 3HD2 LEU A 207      79.705 109.486  94.620  1.00  1.00              
ATOM   3285  C   LEU A 207      78.969 113.021  96.715  1.00  1.00              
ATOM   3286  O   LEU A 207      77.813 112.765  97.005  1.00  1.00              
ATOM   3287  N   THR A 208      79.519 114.181  97.073  1.00  1.00              
ATOM   3288  H   THR A 208      80.421 114.375  96.668  1.00  1.00              
ATOM   3289  CA  THR A 208      79.147 114.941  98.283  1.00  1.00              
ATOM   3290  HA  THR A 208      79.832 115.787  98.316  1.00  1.00              
ATOM   3291  CB  THR A 208      77.749 115.601  98.298  1.00  1.00              
ATOM   3292  HB  THR A 208      77.732 116.311  99.126  1.00  1.00              
ATOM   3293  CG2 THR A 208      77.455 116.374  97.012  1.00  1.00              
ATOM   3294 1HG2 THR A 208      76.506 116.898  97.119  1.00  1.00              
ATOM   3295 2HG2 THR A 208      78.245 117.101  96.829  1.00  1.00              
ATOM   3296 3HG2 THR A 208      77.390 115.687  96.168  1.00  1.00              
ATOM   3297  OG1 THR A 208      76.694 114.704  98.498  1.00  1.00              
ATOM   3298  HG1 THR A 208      76.785 114.014  97.820  1.00  1.00              
ATOM   3299  C   THR A 208      79.501 114.119  99.518  1.00  1.00              
ATOM   3300  O   THR A 208      80.576 114.336 100.081  1.00  1.00              
ATOM   3301  N   GLY A 209      78.694 113.119  99.853  1.00  1.00              
ATOM   3302  H   GLY A 209      77.989 112.829  99.174  1.00  1.00              
ATOM   3303  CA  GLY A 209      78.651 112.368 101.105  1.00  1.00              
ATOM   3304  HA1 GLY A 209      79.242 112.877 101.865  1.00  1.00              
ATOM   3305  HA2 GLY A 209      79.058 111.371 100.936  1.00  1.00              
ATOM   3306  C   GLY A 209      77.221 112.215 101.628  1.00  1.00              
ATOM   3307  O   GLY A 209      76.962 111.323 102.438  1.00  1.00              
ATOM   3308  N   GLU A 210      76.293 113.062 101.159  1.00  1.00              
ATOM   3309  H   GLU A 210      76.569 113.730 100.453  1.00  1.00              
ATOM   3310  CA  GLU A 210      74.870 112.990 101.522  1.00  1.00              
ATOM   3311  HA  GLU A 210      74.772 113.145 102.597  1.00  1.00              
ATOM   3312  CB  GLU A 210      74.054 114.070 100.788  1.00  1.00              
ATOM   3313  HB1 GLU A 210      73.008 113.769 100.782  1.00  1.00              
ATOM   3314  HB2 GLU A 210      74.377 114.120  99.748  1.00  1.00              
ATOM   3315  CG  GLU A 210      74.126 115.470 101.410  1.00  1.00              
ATOM   3316  HG1 GLU A 210      73.711 116.185 100.695  1.00  1.00              
ATOM   3317  HG2 GLU A 210      75.171 115.742 101.582  1.00  1.00              
ATOM   3318  CD  GLU A 210      73.321 115.547 102.716  1.00  1.00              
ATOM   3319  OE1 GLU A 210      72.073 115.592 102.647  1.00  1.00              
ATOM   3320  OE2 GLU A 210      73.956 115.524 103.793  1.00  1.00              
ATOM   3321  C   GLU A 210      74.240 111.617 101.211  1.00  1.00              
ATOM   3322  O   GLU A 210      73.404 111.146 101.987  1.00  1.00              
ATOM   3323  N   GLU A 211      74.660 110.964 100.116  1.00  1.00              
ATOM   3324  H   GLU A 211      75.484 111.325  99.639  1.00  1.00              
ATOM   3325  CA  GLU A 211      74.058 109.729  99.578  1.00  1.00              
ATOM   3326  HA  GLU A 211      73.069 109.943  99.219  1.00  1.00              
ATOM   3327  CB  GLU A 211      74.801 109.151  98.346  1.00  1.00              
ATOM   3328  HB1 GLU A 211      74.047 108.669  97.721  1.00  1.00              
ATOM   3329  HB2 GLU A 211      75.477 108.356  98.669  1.00  1.00              
ATOM   3330  CG  GLU A 211      75.602 110.103  97.450  1.00  1.00              
ATOM   3331  HG1 GLU A 211      75.122 111.083  97.413  1.00  1.00              
ATOM   3332  HG2 GLU A 211      75.610 109.698  96.434  1.00  1.00              
ATOM   3333  CD  GLU A 211      77.043 110.211  97.960  1.00  1.00              
ATOM   3334  OE1 GLU A 211      77.955 109.646  97.318  1.00  1.00              
ATOM   3335  OE2 GLU A 211      77.221 110.855  99.017  1.00  1.00              
ATOM   3336  C   GLU A 211      73.962 108.592 100.604  1.00  1.00              
ATOM   3337  O   GLU A 211      73.090 107.722 100.534  1.00  1.00              
ATOM   3338  N   PHE A 212      74.918 108.587 101.531  1.00  1.00              
ATOM   3339  H   PHE A 212      75.553 109.376 101.518  1.00  1.00              
ATOM   3340  CA  PHE A 212      75.136 107.567 102.547  1.00  1.00              
ATOM   3341  HA  PHE A 212      74.988 106.577 102.117  1.00  1.00              
ATOM   3342  CB  PHE A 212      76.579 107.705 103.047  1.00  1.00              
ATOM   3343  HB1 PHE A 212      76.707 107.076 103.929  1.00  1.00              
ATOM   3344  HB2 PHE A 212      76.732 108.735 103.367  1.00  1.00              
ATOM   3345  CG  PHE A 212      77.665 107.347 102.057  1.00  1.00              
ATOM   3346  CD1 PHE A 212      78.105 108.286 101.105  1.00  1.00              
ATOM   3347  HD1 PHE A 212      77.628 109.251 101.016  1.00  1.00              
ATOM   3348  CE1 PHE A 212      79.180 107.979 100.256  1.00  1.00              
ATOM   3349  HE1 PHE A 212      79.504 108.699  99.513  1.00  1.00              
ATOM   3350  CZ  PHE A 212      79.843 106.749 100.385  1.00  1.00              
ATOM   3351  HZ  PHE A 212      80.690 106.534  99.751  1.00  1.00              
ATOM   3352  CE2 PHE A 212      79.400 105.806 101.329  1.00  1.00              
ATOM   3353  HE2 PHE A 212      79.913 104.864 101.439  1.00  1.00              
ATOM   3354  CD2 PHE A 212      78.292 106.092 102.143  1.00  1.00              
ATOM   3355  HD2 PHE A 212      77.951 105.365 102.866  1.00  1.00              
ATOM   3356  C   PHE A 212      74.222 107.703 103.784  1.00  1.00              
ATOM   3357  O   PHE A 212      74.146 106.793 104.617  1.00  1.00              
ATOM   3358  N   GLN A 213      73.606 108.867 103.975  1.00  1.00              
ATOM   3359  H   GLN A 213      73.640 109.550 103.224  1.00  1.00              
ATOM   3360  CA  GLN A 213      73.089 109.322 105.265  1.00  1.00              
ATOM   3361  HA  GLN A 213      73.904 109.308 105.988  1.00  1.00              
ATOM   3362  CB  GLN A 213      72.678 110.783 105.037  1.00  1.00              
ATOM   3363  HB1 GLN A 213      71.922 110.811 104.250  1.00  1.00              
ATOM   3364  HB2 GLN A 213      73.561 111.319 104.683  1.00  1.00              
ATOM   3365  CG  GLN A 213      72.127 111.535 106.258  1.00  1.00              
ATOM   3366  HG1 GLN A 213      72.815 111.407 107.094  1.00  1.00              
ATOM   3367  HG2 GLN A 213      71.156 111.123 106.528  1.00  1.00              
ATOM   3368  CD  GLN A 213      71.962 113.037 105.998  1.00  1.00              
ATOM   3369  OE1 GLN A 213      71.870 113.819 106.929  1.00  1.00              
ATOM   3370  NE2 GLN A 213      71.936 113.472 104.752  1.00  1.00              
ATOM   3371 1HE2 GLN A 213      72.103 112.844 103.987  1.00  1.00              
ATOM   3372 2HE2 GLN A 213      72.028 114.474 104.572  1.00  1.00              
ATOM   3373  C   GLN A 213      71.933 108.469 105.819  1.00  1.00              
ATOM   3374  O   GLN A 213      70.799 108.524 105.338  1.00  1.00              
ATOM   3375  N   GLY A 214      72.230 107.691 106.859  1.00  1.00              
ATOM   3376  H   GLY A 214      73.162 107.735 107.247  1.00  1.00              
ATOM   3377  CA  GLY A 214      71.313 106.705 107.439  1.00  1.00              
ATOM   3378  HA1 GLY A 214      70.313 106.806 107.028  1.00  1.00              
ATOM   3379  HA2 GLY A 214      71.245 106.894 108.510  1.00  1.00              
ATOM   3380  C   GLY A 214      71.764 105.258 107.267  1.00  1.00              
ATOM   3381  O   GLY A 214      70.978 104.341 107.503  1.00  1.00              
ATOM   3382  N   LEU A 215      73.013 105.040 106.835  1.00  1.00              
ATOM   3383  H   LEU A 215      73.566 105.836 106.544  1.00  1.00              
ATOM   3384  CA  LEU A 215      73.597 103.708 106.679  1.00  1.00              
ATOM   3385  HA  LEU A 215      72.795 102.974 106.748  1.00  1.00              
ATOM   3386  CB  LEU A 215      74.208 103.588 105.271  1.00  1.00              
ATOM   3387  HB1 LEU A 215      74.688 102.614 105.184  1.00  1.00              
ATOM   3388  HB2 LEU A 215      74.972 104.355 105.139  1.00  1.00              
ATOM   3389  CG  LEU A 215      73.148 103.705 104.154  1.00  1.00              
ATOM   3390  HG  LEU A 215      72.698 104.696 104.158  1.00  1.00              
ATOM   3391  CD1 LEU A 215      73.832 103.516 102.797  1.00  1.00              
ATOM   3392 1HD1 LEU A 215      73.099 103.540 101.996  1.00  1.00              
ATOM   3393 2HD1 LEU A 215      74.554 104.317 102.641  1.00  1.00              
ATOM   3394 3HD1 LEU A 215      74.341 102.561 102.767  1.00  1.00              
ATOM   3395  CD2 LEU A 215      72.025 102.684 104.347  1.00  1.00              
ATOM   3396 1HD2 LEU A 215      71.490 102.523 103.421  1.00  1.00              
ATOM   3397 2HD2 LEU A 215      72.434 101.742 104.700  1.00  1.00              
ATOM   3398 3HD2 LEU A 215      71.311 103.050 105.086  1.00  1.00              
ATOM   3399  C   LEU A 215      74.523 103.308 107.835  1.00  1.00              
ATOM   3400  O   LEU A 215      75.599 102.743 107.628  1.00  1.00              
ATOM   3401  N   ASP A 216      74.065 103.574 109.059  1.00  1.00              
ATOM   3402  H   ASP A 216      73.193 104.099 109.106  1.00  1.00              
ATOM   3403  CA  ASP A 216      74.688 103.324 110.371  1.00  1.00              
ATOM   3404  HA  ASP A 216      75.698 103.734 110.345  1.00  1.00              
ATOM   3405  CB  ASP A 216      73.897 104.110 111.435  1.00  1.00              
ATOM   3406  HB1 ASP A 216      74.436 104.072 112.383  1.00  1.00              
ATOM   3407  HB2 ASP A 216      72.921 103.641 111.579  1.00  1.00              
ATOM   3408  CG  ASP A 216      73.683 105.569 111.027  1.00  1.00              
ATOM   3409  OD1 ASP A 216      72.682 105.808 110.312  1.00  1.00              
ATOM   3410  OD2 ASP A 216      74.555 106.402 111.357  1.00  1.00              
ATOM   3411  C   ASP A 216      74.797 101.831 110.746  1.00  1.00              
ATOM   3412  O   ASP A 216      74.309 101.338 111.767  1.00  1.00              
ATOM   3413  N   SER A 217      75.392 101.060 109.846  1.00  1.00              
ATOM   3414  H   SER A 217      75.742 101.533 109.020  1.00  1.00              
ATOM   3415  CA  SER A 217      75.483  99.602 109.891  1.00  1.00              
ATOM   3416  HA  SER A 217      75.883  99.265 110.847  1.00  1.00              
ATOM   3417  CB  SER A 217      74.090  99.011 109.640  1.00  1.00              
ATOM   3418  HB1 SER A 217      74.176  98.067 109.107  1.00  1.00              
ATOM   3419  HB2 SER A 217      73.493  99.690 109.027  1.00  1.00              
ATOM   3420  OG  SER A 217      73.440  98.757 110.863  1.00  1.00              
ATOM   3421  HG  SER A 217      73.442  99.619 111.330  1.00  1.00              
ATOM   3422  C   SER A 217      76.356  99.064 108.767  1.00  1.00              
ATOM   3423  O   SER A 217      76.765  97.903 108.852  1.00  1.00              
ATOM   3424  N   ILE A 218      76.583  99.855 107.703  1.00  1.00              
ATOM   3425  H   ILE A 218      76.254 100.816 107.721  1.00  1.00              
ATOM   3426  CA  ILE A 218      77.198  99.339 106.480  1.00  1.00              
ATOM   3427  HA  ILE A 218      76.532  98.551 106.131  1.00  1.00              
ATOM   3428  CB  ILE A 218      77.320 100.399 105.343  1.00  1.00              
ATOM   3429  HB  ILE A 218      77.003 101.369 105.729  1.00  1.00              
ATOM   3430  CG2 ILE A 218      78.751 100.579 104.785  1.00  1.00              
ATOM   3431 1HG2 ILE A 218      78.779 101.391 104.060  1.00  1.00              
ATOM   3432 2HG2 ILE A 218      79.430 100.851 105.593  1.00  1.00              
ATOM   3433 3HG2 ILE A 218      79.100  99.668 104.298  1.00  1.00              
ATOM   3434  CG1 ILE A 218      76.342  99.995 104.214  1.00  1.00              
ATOM   3435 1HG1 ILE A 218      75.328 100.104 104.599  1.00  1.00              
ATOM   3436 2HG1 ILE A 218      76.497  98.946 103.955  1.00  1.00              
ATOM   3437  CD1 ILE A 218      76.454 100.805 102.917  1.00  1.00              
ATOM   3438  HD1 ILE A 218      75.599 100.583 102.278  1.00  1.00              
ATOM   3439  HD2 ILE A 218      76.475 101.871 103.143  1.00  1.00              
ATOM   3440  HD3 ILE A 218      77.362 100.530 102.379  1.00  1.00              
ATOM   3441  C   ILE A 218      78.522  98.657 106.807  1.00  1.00              
ATOM   3442  O   ILE A 218      79.332  99.190 107.576  1.00  1.00              
ATOM   3443  N   LYS A 219      78.762  97.503 106.173  1.00  1.00              
ATOM   3444  H   LYS A 219      78.045  97.126 105.564  1.00  1.00              
ATOM   3445  CA  LYS A 219      80.091  96.904 106.126  1.00  1.00              
ATOM   3446  HA  LYS A 219      80.727  97.631 106.634  1.00  1.00              
ATOM   3447  CB  LYS A 219      80.262  95.670 107.052  1.00  1.00              
ATOM   3448  HB1 LYS A 219      79.442  95.659 107.772  1.00  1.00              
ATOM   3449  HB2 LYS A 219      81.154  95.872 107.647  1.00  1.00              
ATOM   3450  CG  LYS A 219      80.459  94.239 106.507  1.00  1.00              
ATOM   3451  HG1 LYS A 219      80.831  93.635 107.336  1.00  1.00              
ATOM   3452  HG2 LYS A 219      81.234  94.227 105.745  1.00  1.00              
ATOM   3453  CD  LYS A 219      79.162  93.578 106.016  1.00  1.00              
ATOM   3454  HD1 LYS A 219      78.817  94.052 105.099  1.00  1.00              
ATOM   3455  HD2 LYS A 219      78.418  93.765 106.786  1.00  1.00              
ATOM   3456  CE  LYS A 219      79.234  92.047 105.838  1.00  1.00              
ATOM   3457  HE1 LYS A 219      78.210  91.677 105.731  1.00  1.00              
ATOM   3458  HE2 LYS A 219      79.649  91.607 106.749  1.00  1.00              
ATOM   3459  NZ  LYS A 219      80.022  91.594 104.663  1.00  1.00              
ATOM   3460  HZ1 LYS A 219      80.069  90.591 104.566  1.00  1.00              
ATOM   3461  HZ2 LYS A 219      79.678  91.953 103.771  1.00  1.00              
ATOM   3462  HZ3 LYS A 219      80.986  91.931 104.650  1.00  1.00              
ATOM   3463  C   LYS A 219      80.762  96.931 104.760  1.00  1.00              
ATOM   3464  O   LYS A 219      81.992  97.055 104.728  1.00  1.00              
ATOM   3465  N   GLU A 220      79.999  96.948 103.661  1.00  1.00              
ATOM   3466  H   GLU A 220      78.993  96.843 103.736  1.00  1.00              
ATOM   3467  CA  GLU A 220      80.596  96.859 102.314  1.00  1.00              
ATOM   3468  HA  GLU A 220      81.629  97.208 102.337  1.00  1.00              
ATOM   3469  CB  GLU A 220      80.583  95.377 101.857  1.00  1.00              
ATOM   3470  HB1 GLU A 220      81.121  95.271 100.916  1.00  1.00              
ATOM   3471  HB2 GLU A 220      79.553  95.060 101.697  1.00  1.00              
ATOM   3472  CG  GLU A 220      81.204  94.482 102.939  1.00  1.00              
ATOM   3473  HG1 GLU A 220      80.499  94.474 103.760  1.00  1.00              
ATOM   3474  HG2 GLU A 220      82.128  94.917 103.306  1.00  1.00              
ATOM   3475  CD  GLU A 220      81.432  93.015 102.625  1.00  1.00              
ATOM   3476  OE1 GLU A 220      82.284  92.435 103.337  1.00  1.00              
ATOM   3477  OE2 GLU A 220      80.509  92.366 102.092  1.00  1.00              
ATOM   3478  C   GLU A 220      79.835  97.708 101.295  1.00  1.00              
ATOM   3479  O   GLU A 220      78.601  97.604 101.196  1.00  1.00              
ATOM   3480  N   MET A 221      80.580  98.473 100.485  1.00  1.00              
ATOM   3481  H   MET A 221      81.589  98.523 100.619  1.00  1.00              
ATOM   3482  CA  MET A 221      79.988  99.096  99.291  1.00  1.00              
ATOM   3483  HA  MET A 221      78.989  98.688  99.156  1.00  1.00              
ATOM   3484  CB  MET A 221      79.793 100.607  99.467  1.00  1.00              
ATOM   3485  HB1 MET A 221      79.348 100.803 100.444  1.00  1.00              
ATOM   3486  HB2 MET A 221      79.090 100.936  98.702  1.00  1.00              
ATOM   3487  CG  MET A 221      81.082 101.420  99.323  1.00  1.00              
ATOM   3488  HG1 MET A 221      81.480 101.268  98.322  1.00  1.00              
ATOM   3489  HG2 MET A 221      81.817 101.042 100.035  1.00  1.00              
ATOM   3490  SD  MET A 221      80.917 103.205  99.578  1.00  1.00              
ATOM   3491  CE  MET A 221      79.421 103.644  98.641  1.00  1.00              
ATOM   3492  HE1 MET A 221      79.287 104.725  98.658  1.00  1.00              
ATOM   3493  HE2 MET A 221      79.511 103.322  97.608  1.00  1.00              
ATOM   3494  HE3 MET A 221      78.548 103.177  99.095  1.00  1.00              
ATOM   3495  C   MET A 221      80.777  98.712  98.033  1.00  1.00              
ATOM   3496  O   MET A 221      82.025  98.793  98.025  1.00  1.00              
ATOM   3497  N   HIS A 222      80.059  98.242  96.981  1.00  1.00              
ATOM   3498  H   HIS A 222      79.042  98.209  96.992  1.00  1.00              
ATOM   3499  CA  HIS A 222      80.824  97.800  95.808  1.00  1.00              
ATOM   3500  HA  HIS A 222      81.707  97.285  96.196  1.00  1.00              
ATOM   3501  CB  HIS A 222      80.197  96.750  94.868  1.00  1.00              
ATOM   3502  HB1 HIS A 222      80.927  96.576  94.076  1.00  1.00              
ATOM   3503  HB2 HIS A 222      79.315  97.113  94.366  1.00  1.00              
ATOM   3504  CG  HIS A 222      79.904  95.393  95.457  1.00  1.00              
ATOM   3505  ND1 HIS A 222      79.625  94.259  94.691  1.00  1.00              
ATOM   3506  CE1 HIS A 222      79.467  93.254  95.568  1.00  1.00              
ATOM   3507  HE1 HIS A 222      79.254  92.229  95.296  1.00  1.00              
ATOM   3508  NE2 HIS A 222      79.624  93.697  96.829  1.00  1.00              
ATOM   3509  HE2 HIS A 222      79.572  93.131  97.669  1.00  1.00              
ATOM   3510  CD2 HIS A 222      79.896  95.045  96.778  1.00  1.00              
ATOM   3511  HD2 HIS A 222      80.091  95.696  97.618  1.00  1.00              
ATOM   3512  C   HIS A 222      81.409  99.010  95.088  1.00  1.00              
ATOM   3513  O   HIS A 222      82.596  99.284  95.237  1.00  1.00              
ATOM   3514  N   LEU A 223      80.550  99.721  94.352  1.00  1.00              
ATOM   3515  H   LEU A 223      79.575  99.474  94.464  1.00  1.00              
ATOM   3516  CA  LEU A 223      80.874 100.658  93.275  1.00  1.00              
ATOM   3517  HA  LEU A 223      80.126 100.418  92.520  1.00  1.00              
ATOM   3518  CB  LEU A 223      80.525 102.123  93.619  1.00  1.00              
ATOM   3519  HB1 LEU A 223      79.543 102.140  94.094  1.00  1.00              
ATOM   3520  HB2 LEU A 223      80.422 102.634  92.668  1.00  1.00              
ATOM   3521  CG  LEU A 223      81.483 102.989  94.447  1.00  1.00              
ATOM   3522  HG  LEU A 223      82.436 103.045  93.934  1.00  1.00              
ATOM   3523  CD1 LEU A 223      80.937 104.416  94.537  1.00  1.00              
ATOM   3524 1HD1 LEU A 223      81.677 105.066  95.005  1.00  1.00              
ATOM   3525 2HD1 LEU A 223      80.730 104.797  93.536  1.00  1.00              
ATOM   3526 3HD1 LEU A 223      80.017 104.440  95.121  1.00  1.00              
ATOM   3527  CD2 LEU A 223      81.667 102.470  95.869  1.00  1.00              
ATOM   3528 1HD2 LEU A 223      82.073 103.249  96.514  1.00  1.00              
ATOM   3529 2HD2 LEU A 223      80.713 102.130  96.262  1.00  1.00              
ATOM   3530 3HD2 LEU A 223      82.365 101.638  95.864  1.00  1.00              
ATOM   3531  C   LEU A 223      82.211 100.407  92.547  1.00  1.00              
ATOM   3532  O   LEU A 223      83.265 100.922  92.894  1.00  1.00              
ATOM   3533  N   SER A 224      82.141  99.597  91.488  1.00  1.00              
ATOM   3534  H   SER A 224      81.251  99.215  91.223  1.00  1.00              
ATOM   3535  CA  SER A 224      83.248  99.328  90.568  1.00  1.00              
ATOM   3536  HA  SER A 224      83.919 100.184  90.559  1.00  1.00              
ATOM   3537  CB  SER A 224      84.033  98.099  91.037  1.00  1.00              
ATOM   3538  HB1 SER A 224      83.332  97.300  91.283  1.00  1.00              
ATOM   3539  HB2 SER A 224      84.590  98.369  91.933  1.00  1.00              
ATOM   3540  OG  SER A 224      84.942  97.623  90.062  1.00  1.00              
ATOM   3541  HG  SER A 224      84.498  96.954  89.530  1.00  1.00              
ATOM   3542  C   SER A 224      82.695  99.112  89.168  1.00  1.00              
ATOM   3543  O   SER A 224      81.653  98.462  89.043  1.00  1.00              
ATOM   3544  N   TYR A 225      83.339  99.691  88.141  1.00  1.00              
ATOM   3545  H   TYR A 225      84.212 100.181  88.326  1.00  1.00              
ATOM   3546  CA  TYR A 225      82.743  99.852  86.819  1.00  1.00              
ATOM   3547  HA  TYR A 225      83.353 100.488  86.208  1.00  1.00              
ATOM   3548  CB  TYR A 225      82.748  98.468  86.134  1.00  1.00              
ATOM   3549  HB1 TYR A 225      82.028  97.828  86.643  1.00  1.00              
ATOM   3550  HB2 TYR A 225      83.735  98.026  86.280  1.00  1.00              
ATOM   3551  CG  TYR A 225      82.456  98.382  84.648  1.00  1.00              
ATOM   3552  CD1 TYR A 225      82.043  97.140  84.126  1.00  1.00              
ATOM   3553  HD1 TYR A 225      81.952  96.281  84.776  1.00  1.00              
ATOM   3554  CE1 TYR A 225      81.703  97.016  82.767  1.00  1.00              
ATOM   3555  HE1 TYR A 225      81.334  96.080  82.379  1.00  1.00              
ATOM   3556  CZ  TYR A 225      81.770  98.142  81.926  1.00  1.00              
ATOM   3557  OH  TYR A 225      81.288  98.073  80.660  1.00  1.00              
ATOM   3558  HH  TYR A 225      81.211  98.958  80.282  1.00  1.00              
ATOM   3559  CE2 TYR A 225      82.273  99.361  82.423  1.00  1.00              
ATOM   3560  HE2 TYR A 225      82.357 100.213  81.766  1.00  1.00              
ATOM   3561  CD2 TYR A 225      82.612  99.485  83.782  1.00  1.00              
ATOM   3562  HD2 TYR A 225      82.971 100.437  84.145  1.00  1.00              
ATOM   3563  C   TYR A 225      81.379 100.557  86.941  1.00  1.00              
ATOM   3564  O   TYR A 225      80.432 100.288  86.200  1.00  1.00              
ATOM   3565  N   ASN A 226      81.290 101.435  87.960  1.00  1.00              
ATOM   3566  H   ASN A 226      82.131 101.559  88.499  1.00  1.00              
ATOM   3567  CA  ASN A 226      80.094 102.147  88.415  1.00  1.00              
ATOM   3568  HA  ASN A 226      79.371 101.461  88.788  1.00  1.00              
ATOM   3569  CB  ASN A 226      80.519 103.039  89.597  1.00  1.00              
ATOM   3570  HB1 ASN A 226      81.056 103.914  89.230  1.00  1.00              
ATOM   3571  HB2 ASN A 226      81.184 102.476  90.250  1.00  1.00              
ATOM   3572  CG  ASN A 226      79.368 103.504  90.471  1.00  1.00              
ATOM   3573  OD1 ASN A 226      79.374 104.602  90.989  1.00  1.00              
ATOM   3574  ND2 ASN A 226      78.368 102.681  90.716  1.00  1.00              
ATOM   3575 1HD2 ASN A 226      78.290 101.760  90.297  1.00  1.00              
ATOM   3576 2HD2 ASN A 226      77.621 103.034  91.285  1.00  1.00              
ATOM   3577  C   ASN A 226      79.448 102.892  87.207  1.00  1.00              
ATOM   3578  O   ASN A 226      78.265 102.691  86.928  1.00  1.00              
ATOM   3579  N   GLN A 227      80.265 103.654  86.443  1.00  1.00              
ATOM   3580  H   GLN A 227      81.075 103.978  86.947  1.00  1.00              
ATOM   3581  CA  GLN A 227      80.591 103.469  84.994  1.00  1.00              
ATOM   3582  HA  GLN A 227      81.395 102.735  85.029  1.00  1.00              
ATOM   3583  CB  GLN A 227      79.550 102.729  84.113  1.00  1.00              
ATOM   3584  HB1 GLN A 227      78.697 103.375  83.972  1.00  1.00              
ATOM   3585  HB2 GLN A 227      79.232 101.818  84.615  1.00  1.00              
ATOM   3586  CG  GLN A 227      80.136 102.365  82.720  1.00  1.00              
ATOM   3587  HG1 GLN A 227      81.182 102.091  82.844  1.00  1.00              
ATOM   3588  HG2 GLN A 227      80.103 103.258  82.096  1.00  1.00              
ATOM   3589  CD  GLN A 227      79.506 101.209  81.928  1.00  1.00              
ATOM   3590  OE1 GLN A 227      80.053 100.747  80.940  1.00  1.00              
ATOM   3591  NE2 GLN A 227      78.368 100.662  82.279  1.00  1.00              
ATOM   3592 1HE2 GLN A 227      77.833 101.032  83.053  1.00  1.00              
ATOM   3593 2HE2 GLN A 227      78.016  99.912  81.718  1.00  1.00              
ATOM   3594  C   GLN A 227      81.299 104.627  84.301  1.00  1.00              
ATOM   3595  O   GLN A 227      82.271 104.396  83.584  1.00  1.00              
ATOM   3596  N   GLN A 228      80.847 105.847  84.530  1.00  1.00              
ATOM   3597  H   GLN A 228      80.094 105.974  85.194  1.00  1.00              
ATOM   3598  CA  GLN A 228      81.201 106.958  83.648  1.00  1.00              
ATOM   3599  HA  GLN A 228      81.798 106.608  82.805  1.00  1.00              
ATOM   3600  CB  GLN A 228      79.877 107.511  83.080  1.00  1.00              
ATOM   3601  HB1 GLN A 228      79.204 107.724  83.907  1.00  1.00              
ATOM   3602  HB2 GLN A 228      79.413 106.730  82.474  1.00  1.00              
ATOM   3603  CG  GLN A 228      80.018 108.776  82.218  1.00  1.00              
ATOM   3604  HG1 GLN A 228      80.653 108.564  81.358  1.00  1.00              
ATOM   3605  HG2 GLN A 228      80.493 109.562  82.804  1.00  1.00              
ATOM   3606  CD  GLN A 228      78.669 109.294  81.715  1.00  1.00              
ATOM   3607  OE1 GLN A 228      77.822 108.564  81.228  1.00  1.00              
ATOM   3608  NE2 GLN A 228      78.395 110.575  81.835  1.00  1.00              
ATOM   3609 1HE2 GLN A 228      79.027 111.175  82.355  1.00  1.00              
ATOM   3610 2HE2 GLN A 228      77.510 110.889  81.487  1.00  1.00              
ATOM   3611  C   GLN A 228      82.032 108.024  84.353  1.00  1.00              
ATOM   3612  O   GLN A 228      82.916 108.578  83.711  1.00  1.00              
ATOM   3613  N   MET A 229      81.810 108.245  85.656  1.00  1.00              
ATOM   3614  H   MET A 229      80.986 107.811  86.062  1.00  1.00              
ATOM   3615  CA  MET A 229      82.836 108.744  86.589  1.00  1.00              
ATOM   3616  HA  MET A 229      83.596 107.973  86.677  1.00  1.00              
ATOM   3617  CB  MET A 229      83.549 110.043  86.126  1.00  1.00              
ATOM   3618  HB1 MET A 229      84.224 109.837  85.297  1.00  1.00              
ATOM   3619  HB2 MET A 229      84.188 110.398  86.936  1.00  1.00              
ATOM   3620  CG  MET A 229      82.609 111.188  85.729  1.00  1.00              
ATOM   3621  HG1 MET A 229      81.836 111.305  86.488  1.00  1.00              
ATOM   3622  HG2 MET A 229      82.125 110.931  84.786  1.00  1.00              
ATOM   3623  SD  MET A 229      83.450 112.785  85.537  1.00  1.00              
ATOM   3624  CE  MET A 229      82.089 113.734  84.810  1.00  1.00              
ATOM   3625  HE1 MET A 229      82.421 114.753  84.607  1.00  1.00              
ATOM   3626  HE2 MET A 229      81.778 113.265  83.876  1.00  1.00              
ATOM   3627  HE3 MET A 229      81.246 113.753  85.501  1.00  1.00              
ATOM   3628  C   MET A 229      82.295 109.034  87.994  1.00  1.00              
ATOM   3629  O   MET A 229      81.140 109.447  88.179  1.00  1.00              
ATOM   3630  N   ILE A 230      83.197 108.931  88.975  1.00  1.00              
ATOM   3631  H   ILE A 230      84.105 108.538  88.754  1.00  1.00              
ATOM   3632  CA  ILE A 230      82.913 109.301  90.368  1.00  1.00              
ATOM   3633  HA  ILE A 230      81.993 109.887  90.381  1.00  1.00              
ATOM   3634  CB  ILE A 230      82.624 108.040  91.228  1.00  1.00              
ATOM   3635  HB  ILE A 230      82.608 108.353  92.274  1.00  1.00              
ATOM   3636  CG2 ILE A 230      81.221 107.500  90.887  1.00  1.00              
ATOM   3637 1HG2 ILE A 230      80.921 106.733  91.600  1.00  1.00              
ATOM   3638 2HG2 ILE A 230      80.490 108.307  90.948  1.00  1.00              
ATOM   3639 3HG2 ILE A 230      81.203 107.082  89.880  1.00  1.00              
ATOM   3640  CG1 ILE A 230      83.684 106.923  91.068  1.00  1.00              
ATOM   3641 1HG1 ILE A 230      84.679 107.341  91.213  1.00  1.00              
ATOM   3642 2HG1 ILE A 230      83.635 106.515  90.058  1.00  1.00              
ATOM   3643  CD1 ILE A 230      83.524 105.760  92.053  1.00  1.00              
ATOM   3644  HD1 ILE A 230      83.500 106.140  93.075  1.00  1.00              
ATOM   3645  HD2 ILE A 230      82.609 105.207  91.845  1.00  1.00              
ATOM   3646  HD3 ILE A 230      84.370 105.081  91.943  1.00  1.00              
ATOM   3647  C   ILE A 230      83.970 110.218  90.993  1.00  1.00              
ATOM   3648  O   ILE A 230      85.097 109.808  91.283  1.00  1.00              
ATOM   3649  N   ASN A 231      83.581 111.485  91.192  1.00  1.00              
ATOM   3650  H   ASN A 231      82.634 111.739  90.933  1.00  1.00              
ATOM   3651  CA  ASN A 231      84.431 112.533  91.766  1.00  1.00              
ATOM   3652  HA  ASN A 231      85.469 112.302  91.528  1.00  1.00              
ATOM   3653  CB  ASN A 231      84.076 113.885  91.117  1.00  1.00              
ATOM   3654  HB1 ASN A 231      83.079 114.185  91.420  1.00  1.00              
ATOM   3655  HB2 ASN A 231      84.105 113.799  90.032  1.00  1.00              
ATOM   3656  CG  ASN A 231      85.064 114.958  91.531  1.00  1.00              
ATOM   3657  OD1 ASN A 231      86.205 114.663  91.819  1.00  1.00              
ATOM   3658  ND2 ASN A 231      84.703 116.216  91.583  1.00  1.00              
ATOM   3659 1HD2 ASN A 231      83.769 116.525  91.355  1.00  1.00              
ATOM   3660 2HD2 ASN A 231      85.361 116.879  91.945  1.00  1.00              
ATOM   3661  C   ASN A 231      84.321 112.597  93.290  1.00  1.00              
ATOM   3662  O   ASN A 231      83.230 112.756  93.841  1.00  1.00              
ATOM   3663  N   LEU A 232      85.458 112.496  93.975  1.00  1.00              
ATOM   3664  H   LEU A 232      86.335 112.443  93.468  1.00  1.00              
ATOM   3665  CA  LEU A 232      85.477 112.517  95.440  1.00  1.00              
ATOM   3666  HA  LEU A 232      84.562 112.079  95.842  1.00  1.00              
ATOM   3667  CB  LEU A 232      86.689 111.680  95.908  1.00  1.00              
ATOM   3668  HB1 LEU A 232      86.909 111.953  96.940  1.00  1.00              
ATOM   3669  HB2 LEU A 232      87.558 111.963  95.310  1.00  1.00              
ATOM   3670  CG  LEU A 232      86.526 110.146  95.882  1.00  1.00              
ATOM   3671  HG  LEU A 232      85.849 109.858  96.686  1.00  1.00              
ATOM   3672  CD1 LEU A 232      85.996 109.557  94.575  1.00  1.00              
ATOM   3673 1HD1 LEU A 232      85.992 108.469  94.624  1.00  1.00              
ATOM   3674 2HD1 LEU A 232      84.968 109.880  94.416  1.00  1.00              
ATOM   3675 3HD1 LEU A 232      86.607 109.880  93.731  1.00  1.00              
ATOM   3676  CD2 LEU A 232      87.883 109.482  96.131  1.00  1.00              
ATOM   3677 1HD2 LEU A 232      87.746 108.406  96.230  1.00  1.00              
ATOM   3678 2HD2 LEU A 232      88.557 109.702  95.301  1.00  1.00              
ATOM   3679 3HD2 LEU A 232      88.314 109.865  97.054  1.00  1.00              
ATOM   3680  C   LEU A 232      85.604 113.952  95.979  1.00  1.00              
ATOM   3681  O   LEU A 232      86.149 114.843  95.328  1.00  1.00              
ATOM   3682  N   THR A 233      85.172 114.155  97.221  1.00  1.00              
ATOM   3683  H   THR A 233      84.667 113.414  97.697  1.00  1.00              
ATOM   3684  CA  THR A 233      85.535 115.315  98.037  1.00  1.00              
ATOM   3685  HA  THR A 233      86.501 115.683  97.687  1.00  1.00              
ATOM   3686  CB  THR A 233      84.540 116.478  97.845  1.00  1.00              
ATOM   3687  HB  THR A 233      84.539 116.747  96.788  1.00  1.00              
ATOM   3688  CG2 THR A 233      83.099 116.196  98.262  1.00  1.00              
ATOM   3689 1HG2 THR A 233      82.505 117.107  98.185  1.00  1.00              
ATOM   3690 2HG2 THR A 233      82.670 115.454  97.590  1.00  1.00              
ATOM   3691 3HG2 THR A 233      83.064 115.829  99.286  1.00  1.00              
ATOM   3692  OG1 THR A 233      84.956 117.610  98.574  1.00  1.00              
ATOM   3693  HG1 THR A 233      84.674 118.385  98.073  1.00  1.00              
ATOM   3694  C   THR A 233      85.741 114.888  99.491  1.00  1.00              
ATOM   3695  O   THR A 233      85.529 113.731  99.856  1.00  1.00              
ATOM   3696  N   SER A 234      86.228 115.780 100.353  1.00  1.00              
ATOM   3697  H   SER A 234      86.320 116.739 100.036  1.00  1.00              
ATOM   3698  CA  SER A 234      86.741 115.367 101.667  1.00  1.00              
ATOM   3699  HA  SER A 234      87.504 114.603 101.501  1.00  1.00              
ATOM   3700  CB  SER A 234      87.415 116.530 102.400  1.00  1.00              
ATOM   3701  HB1 SER A 234      86.665 117.264 102.700  1.00  1.00              
ATOM   3702  HB2 SER A 234      88.145 117.010 101.747  1.00  1.00              
ATOM   3703  OG  SER A 234      88.078 116.024 103.543  1.00  1.00              
ATOM   3704  HG  SER A 234      88.972 115.772 103.245  1.00  1.00              
ATOM   3705  C   SER A 234      85.668 114.745 102.566  1.00  1.00              
ATOM   3706  O   SER A 234      85.978 113.888 103.389  1.00  1.00              
ATOM   3707  N   MET A 235      84.400 115.135 102.425  1.00  1.00              
ATOM   3708  H   MET A 235      84.172 115.820 101.719  1.00  1.00              
ATOM   3709  CA  MET A 235      83.316 114.566 103.228  1.00  1.00              
ATOM   3710  HA  MET A 235      83.737 114.251 104.178  1.00  1.00              
ATOM   3711  CB  MET A 235      82.293 115.661 103.578  1.00  1.00              
ATOM   3712  HB1 MET A 235      82.830 116.504 104.016  1.00  1.00              
ATOM   3713  HB2 MET A 235      81.601 115.282 104.332  1.00  1.00              
ATOM   3714  CG  MET A 235      81.484 116.163 102.382  1.00  1.00              
ATOM   3715  HG1 MET A 235      80.701 115.438 102.169  1.00  1.00              
ATOM   3716  HG2 MET A 235      82.135 116.240 101.512  1.00  1.00              
ATOM   3717  SD  MET A 235      80.711 117.779 102.630  1.00  1.00              
ATOM   3718  CE  MET A 235      79.225 117.284 103.545  1.00  1.00              
ATOM   3719  HE1 MET A 235      78.641 118.168 103.805  1.00  1.00              
ATOM   3720  HE2 MET A 235      78.614 116.630 102.921  1.00  1.00              
ATOM   3721  HE3 MET A 235      79.498 116.755 104.458  1.00  1.00              
ATOM   3722  C   MET A 235      82.676 113.305 102.621  1.00  1.00              
ATOM   3723  O   MET A 235      81.767 112.746 103.228  1.00  1.00              
ATOM   3724  N   SER A 236      83.173 112.812 101.480  1.00  1.00              
ATOM   3725  H   SER A 236      83.954 113.294 101.045  1.00  1.00              
ATOM   3726  CA  SER A 236      82.500 111.809 100.633  1.00  1.00              
ATOM   3727  HA  SER A 236      81.461 112.116 100.535  1.00  1.00              
ATOM   3728  CB  SER A 236      83.097 111.830  99.238  1.00  1.00              
ATOM   3729  HB1 SER A 236      82.564 111.118  98.615  1.00  1.00              
ATOM   3730  HB2 SER A 236      84.155 111.567  99.268  1.00  1.00              
ATOM   3731  OG  SER A 236      82.914 113.131  98.729  1.00  1.00              
ATOM   3732  HG  SER A 236      82.120 113.498  99.152  1.00  1.00              
ATOM   3733  C   SER A 236      82.394 110.371 101.132  1.00  1.00              
ATOM   3734  O   SER A 236      82.052 109.482 100.365  1.00  1.00              
ATOM   3735  N   PHE A 237      82.677 110.161 102.410  1.00  1.00              
ATOM   3736  H   PHE A 237      82.924 110.977 102.946  1.00  1.00              
ATOM   3737  CA  PHE A 237      82.461 108.916 103.140  1.00  1.00              
ATOM   3738  HA  PHE A 237      81.579 108.405 102.743  1.00  1.00              
ATOM   3739  CB  PHE A 237      83.692 108.008 102.957  1.00  1.00              
ATOM   3740  HB1 PHE A 237      83.558 107.117 103.570  1.00  1.00              
ATOM   3741  HB2 PHE A 237      84.564 108.548 103.327  1.00  1.00              
ATOM   3742  CG  PHE A 237      83.984 107.547 101.539  1.00  1.00              
ATOM   3743  CD1 PHE A 237      83.303 106.437 101.006  1.00  1.00              
ATOM   3744  HD1 PHE A 237      82.579 105.904 101.609  1.00  1.00              
ATOM   3745  CE1 PHE A 237      83.532 106.043  99.675  1.00  1.00              
ATOM   3746  HE1 PHE A 237      82.995 105.198  99.266  1.00  1.00              
ATOM   3747  CZ  PHE A 237      84.439 106.757  98.872  1.00  1.00              
ATOM   3748  HZ  PHE A 237      84.591 106.464  97.844  1.00  1.00              
ATOM   3749  CE2 PHE A 237      85.135 107.857  99.405  1.00  1.00              
ATOM   3750  HE2 PHE A 237      85.824 108.416  98.789  1.00  1.00              
ATOM   3751  CD2 PHE A 237      84.911 108.245 100.738  1.00  1.00              
ATOM   3752  HD2 PHE A 237      85.423 109.107 101.137  1.00  1.00              
ATOM   3753  C   PHE A 237      82.227 109.194 104.635  1.00  1.00              
ATOM   3754  O   PHE A 237      82.115 108.291 105.461  1.00  1.00              
ATOM   3755  N   LYS A 238      82.179 110.477 105.008  1.00  1.00              
ATOM   3756  H   LYS A 238      82.144 111.159 104.257  1.00  1.00              
ATOM   3757  CA  LYS A 238      82.234 110.998 106.384  1.00  1.00              
ATOM   3758  HA  LYS A 238      82.994 110.425 106.917  1.00  1.00              
ATOM   3759  CB  LYS A 238      82.716 112.462 106.280  1.00  1.00              
ATOM   3760  HB1 LYS A 238      81.871 113.114 106.052  1.00  1.00              
ATOM   3761  HB2 LYS A 238      83.397 112.506 105.432  1.00  1.00              
ATOM   3762  CG  LYS A 238      83.480 113.018 107.496  1.00  1.00              
ATOM   3763  HG1 LYS A 238      83.898 112.197 108.078  1.00  1.00              
ATOM   3764  HG2 LYS A 238      82.772 113.548 108.135  1.00  1.00              
ATOM   3765  CD  LYS A 238      84.621 113.984 107.092  1.00  1.00              
ATOM   3766  HD1 LYS A 238      84.953 114.516 107.985  1.00  1.00              
ATOM   3767  HD2 LYS A 238      84.237 114.717 106.382  1.00  1.00              
ATOM   3768  CE  LYS A 238      85.827 113.232 106.489  1.00  1.00              
ATOM   3769  HE1 LYS A 238      85.479 112.565 105.695  1.00  1.00              
ATOM   3770  HE2 LYS A 238      86.245 112.594 107.266  1.00  1.00              
ATOM   3771  NZ  LYS A 238      86.897 114.115 105.957  1.00  1.00              
ATOM   3772  HZ1 LYS A 238      87.717 113.568 105.724  1.00  1.00              
ATOM   3773  HZ2 LYS A 238      86.601 114.525 105.074  1.00  1.00              
ATOM   3774  HZ3 LYS A 238      87.146 114.849 106.603  1.00  1.00              
ATOM   3775  C   LYS A 238      80.945 110.790 107.192  1.00  1.00              
ATOM   3776  O   LYS A 238      80.847 111.232 108.329  1.00  1.00              
ATOM   3777  N   TYR A 239      80.011 110.051 106.601  1.00  1.00              
ATOM   3778  H   TYR A 239      80.223 109.745 105.668  1.00  1.00              
ATOM   3779  CA  TYR A 239      78.708 109.641 107.115  1.00  1.00              
ATOM   3780  HA  TYR A 239      78.481 110.173 108.040  1.00  1.00              
ATOM   3781  CB  TYR A 239      77.648 110.001 106.051  1.00  1.00              
ATOM   3782  HB1 TYR A 239      76.688 109.602 106.383  1.00  1.00              
ATOM   3783  HB2 TYR A 239      77.905 109.471 105.135  1.00  1.00              
ATOM   3784  CG  TYR A 239      77.453 111.473 105.687  1.00  1.00              
ATOM   3785  CD1 TYR A 239      78.456 112.197 105.002  1.00  1.00              
ATOM   3786  HD1 TYR A 239      79.385 111.725 104.738  1.00  1.00              
ATOM   3787  CE1 TYR A 239      78.222 113.518 104.573  1.00  1.00              
ATOM   3788  HE1 TYR A 239      78.974 114.060 104.022  1.00  1.00              
ATOM   3789  CZ  TYR A 239      76.957 114.107 104.769  1.00  1.00              
ATOM   3790  OH  TYR A 239      76.710 115.351 104.283  1.00  1.00              
ATOM   3791  HH  TYR A 239      75.753 115.534 104.294  1.00  1.00              
ATOM   3792  CE2 TYR A 239      75.946 113.388 105.442  1.00  1.00              
ATOM   3793  HE2 TYR A 239      74.971 113.840 105.574  1.00  1.00              
ATOM   3794  CD2 TYR A 239      76.202 112.083 105.912  1.00  1.00              
ATOM   3795  HD2 TYR A 239      75.414 111.534 106.406  1.00  1.00              
ATOM   3796  C   TYR A 239      78.661 108.130 107.401  1.00  1.00              
ATOM   3797  O   TYR A 239      77.675 107.635 107.935  1.00  1.00              
ATOM   3798  N   VAL A 240      79.718 107.381 107.052  1.00  1.00              
ATOM   3799  H   VAL A 240      80.514 107.829 106.615  1.00  1.00              
ATOM   3800  CA  VAL A 240      79.753 105.916 107.169  1.00  1.00              
ATOM   3801  HA  VAL A 240      78.983 105.624 107.885  1.00  1.00              
ATOM   3802  CB  VAL A 240      79.308 105.318 105.819  1.00  1.00              
ATOM   3803  HB  VAL A 240      78.358 105.789 105.559  1.00  1.00              
ATOM   3804  CG1 VAL A 240      80.275 105.655 104.674  1.00  1.00              
ATOM   3805 1HG1 VAL A 240      80.172 104.925 103.874  1.00  1.00              
ATOM   3806 2HG1 VAL A 240      80.047 106.648 104.288  1.00  1.00              
ATOM   3807 3HG1 VAL A 240      81.305 105.662 105.017  1.00  1.00              
ATOM   3808  CG2 VAL A 240      78.988 103.824 105.906  1.00  1.00              
ATOM   3809 1HG2 VAL A 240      78.535 103.508 104.968  1.00  1.00              
ATOM   3810 2HG2 VAL A 240      79.881 103.236 106.092  1.00  1.00              
ATOM   3811 3HG2 VAL A 240      78.269 103.650 106.708  1.00  1.00              
ATOM   3812  C   VAL A 240      81.065 105.357 107.767  1.00  1.00              
ATOM   3813  O   VAL A 240      81.703 104.483 107.175  1.00  1.00              
ATOM   3814  N   PRO A 241      81.501 105.823 108.961  1.00  1.00              
ATOM   3815  CD  PRO A 241      80.884 106.840 109.814  1.00  1.00              
ATOM   3816  HD1 PRO A 241      80.026 106.410 110.333  1.00  1.00              
ATOM   3817  HD2 PRO A 241      80.586 107.730 109.269  1.00  1.00              
ATOM   3818  CG  PRO A 241      81.951 107.258 110.820  1.00  1.00              
ATOM   3819  HG1 PRO A 241      81.511 107.591 111.761  1.00  1.00              
ATOM   3820  HG2 PRO A 241      82.576 108.040 110.387  1.00  1.00              
ATOM   3821  CB  PRO A 241      82.769 105.988 110.992  1.00  1.00              
ATOM   3822  HB1 PRO A 241      82.283 105.348 111.731  1.00  1.00              
ATOM   3823  HB2 PRO A 241      83.794 106.207 111.296  1.00  1.00              
ATOM   3824  CA  PRO A 241      82.721 105.331 109.609  1.00  1.00              
ATOM   3825  HA  PRO A 241      83.573 105.688 109.032  1.00  1.00              
ATOM   3826  C   PRO A 241      82.872 103.810 109.774  1.00  1.00              
ATOM   3827  O   PRO A 241      83.978 103.333 110.014  1.00  1.00              
ATOM   3828  N   THR A 242      81.772 103.056 109.705  1.00  1.00              
ATOM   3829  H   THR A 242      80.898 103.498 109.466  1.00  1.00              
ATOM   3830  CA  THR A 242      81.723 101.609 109.942  1.00  1.00              
ATOM   3831  HA  THR A 242      82.354 101.366 110.796  1.00  1.00              
ATOM   3832  CB  THR A 242      80.285 101.161 110.258  1.00  1.00              
ATOM   3833  HB  THR A 242      80.261 100.076 110.368  1.00  1.00              
ATOM   3834  CG2 THR A 242      79.760 101.783 111.551  1.00  1.00              
ATOM   3835 1HG2 THR A 242      78.780 101.364 111.779  1.00  1.00              
ATOM   3836 2HG2 THR A 242      80.441 101.559 112.371  1.00  1.00              
ATOM   3837 3HG2 THR A 242      79.662 102.863 111.443  1.00  1.00              
ATOM   3838  OG1 THR A 242      79.393 101.541 109.230  1.00  1.00              
ATOM   3839  HG1 THR A 242      79.339 100.792 108.615  1.00  1.00              
ATOM   3840  C   THR A 242      82.216 100.756 108.776  1.00  1.00              
ATOM   3841  O   THR A 242      82.509  99.572 108.977  1.00  1.00              
ATOM   3842  N   LEU A 243      82.278 101.311 107.557  1.00  1.00              
ATOM   3843  H   LEU A 243      82.056 102.293 107.455  1.00  1.00              
ATOM   3844  CA  LEU A 243      82.634 100.529 106.373  1.00  1.00              
ATOM   3845  HA  LEU A 243      81.907  99.718 106.334  1.00  1.00              
ATOM   3846  CB  LEU A 243      82.429 101.349 105.075  1.00  1.00              
ATOM   3847  HB1 LEU A 243      81.595 102.028 105.245  1.00  1.00              
ATOM   3848  HB2 LEU A 243      82.100 100.663 104.292  1.00  1.00              
ATOM   3849  CG  LEU A 243      83.619 102.163 104.519  1.00  1.00              
ATOM   3850  HG  LEU A 243      84.227 102.549 105.334  1.00  1.00              
ATOM   3851  CD1 LEU A 243      84.484 101.342 103.561  1.00  1.00              
ATOM   3852 1HD1 LEU A 243      85.308 101.957 103.203  1.00  1.00              
ATOM   3853 2HD1 LEU A 243      84.894 100.472 104.066  1.00  1.00              
ATOM   3854 3HD1 LEU A 243      83.889 101.014 102.708  1.00  1.00              
ATOM   3855  CD2 LEU A 243      83.108 103.346 103.694  1.00  1.00              
ATOM   3856 1HD2 LEU A 243      83.947 103.919 103.301  1.00  1.00              
ATOM   3857 2HD2 LEU A 243      82.494 102.997 102.863  1.00  1.00              
ATOM   3858 3HD2 LEU A 243      82.515 103.987 104.337  1.00  1.00              
ATOM   3859  C   LEU A 243      84.019  99.877 106.506  1.00  1.00              
ATOM   3860  O   LEU A 243      85.004 100.543 106.823  1.00  1.00              
ATOM   3861  N   ARG A 244      84.089  98.573 106.210  1.00  1.00              
ATOM   3862  H   ARG A 244      83.230  98.107 105.941  1.00  1.00              
ATOM   3863  CA  ARG A 244      85.344  97.813 106.179  1.00  1.00              
ATOM   3864  HA  ARG A 244      86.136  98.484 106.500  1.00  1.00              
ATOM   3865  CB  ARG A 244      85.355  96.665 107.206  1.00  1.00              
ATOM   3866  HB1 ARG A 244      85.125  97.069 108.192  1.00  1.00              
ATOM   3867  HB2 ARG A 244      86.375  96.279 107.251  1.00  1.00              
ATOM   3868  CG  ARG A 244      84.385  95.507 106.899  1.00  1.00              
ATOM   3869  HG1 ARG A 244      84.046  95.571 105.867  1.00  1.00              
ATOM   3870  HG2 ARG A 244      83.507  95.597 107.538  1.00  1.00              
ATOM   3871  CD  ARG A 244      85.033  94.125 107.095  1.00  1.00              
ATOM   3872  HD1 ARG A 244      85.935  94.077 106.482  1.00  1.00              
ATOM   3873  HD2 ARG A 244      84.340  93.372 106.712  1.00  1.00              
ATOM   3874  NE  ARG A 244      85.328  93.817 108.516  1.00  1.00              
ATOM   3875  HE  ARG A 244      84.586  93.998 109.169  1.00  1.00              
ATOM   3876  CZ  ARG A 244      86.434  93.289 109.020  1.00  1.00              
ATOM   3877  NH1 ARG A 244      87.492  93.062 108.291  1.00  1.00              
ATOM   3878 1HH1 ARG A 244      87.484  93.364 107.332  1.00  1.00              
ATOM   3879 2HH1 ARG A 244      88.344  92.724 108.704  1.00  1.00              
ATOM   3880  NH2 ARG A 244      86.516  92.968 110.284  1.00  1.00              
ATOM   3881 1HH2 ARG A 244      85.748  93.120 110.912  1.00  1.00              
ATOM   3882 2HH2 ARG A 244      87.388  92.624 110.648  1.00  1.00              
ATOM   3883  C   ARG A 244      85.757  97.358 104.783  1.00  1.00              
ATOM   3884  O   ARG A 244      86.899  96.914 104.596  1.00  1.00              
ATOM   3885  N   THR A 245      84.879  97.509 103.792  1.00  1.00              
ATOM   3886  H   THR A 245      83.924  97.785 103.985  1.00  1.00              
ATOM   3887  CA  THR A 245      85.287  97.305 102.402  1.00  1.00              
ATOM   3888  HA  THR A 245      86.371  97.368 102.337  1.00  1.00              
ATOM   3889  CB  THR A 245      84.884  95.906 101.876  1.00  1.00              
ATOM   3890  HB  THR A 245      85.471  95.703 100.986  1.00  1.00              
ATOM   3891  CG2 THR A 245      85.037  94.740 102.866  1.00  1.00              
ATOM   3892 1HG2 THR A 245      84.870  93.796 102.347  1.00  1.00              
ATOM   3893 2HG2 THR A 245      86.027  94.725 103.312  1.00  1.00              
ATOM   3894 3HG2 THR A 245      84.306  94.828 103.666  1.00  1.00              
ATOM   3895  OG1 THR A 245      83.557  95.854 101.456  1.00  1.00              
ATOM   3896  HG1 THR A 245      83.471  95.085 100.887  1.00  1.00              
ATOM   3897  C   THR A 245      84.736  98.374 101.463  1.00  1.00              
ATOM   3898  O   THR A 245      83.535  98.713 101.457  1.00  1.00              
ATOM   3899  N   LEU A 246      85.658  98.849 100.622  1.00  1.00              
ATOM   3900  H   LEU A 246      86.615  98.508 100.663  1.00  1.00              
ATOM   3901  CA  LEU A 246      85.347  99.809  99.574  1.00  1.00              
ATOM   3902  HA  LEU A 246      84.266  99.912  99.462  1.00  1.00              
ATOM   3903  CB  LEU A 246      85.967 101.152  99.998  1.00  1.00              
ATOM   3904  HB1 LEU A 246      87.033 101.005 100.171  1.00  1.00              
ATOM   3905  HB2 LEU A 246      85.513 101.472 100.933  1.00  1.00              
ATOM   3906  CG  LEU A 246      85.794 102.266  98.964  1.00  1.00              
ATOM   3907  HG  LEU A 246      86.280 101.959  98.046  1.00  1.00              
ATOM   3908  CD1 LEU A 246      84.322 102.560  98.697  1.00  1.00              
ATOM   3909 1HD1 LEU A 246      84.226 103.438  98.065  1.00  1.00              
ATOM   3910 2HD1 LEU A 246      83.856 101.721  98.185  1.00  1.00              
ATOM   3911 3HD1 LEU A 246      83.810 102.744  99.640  1.00  1.00              
ATOM   3912  CD2 LEU A 246      86.437 103.564  99.447  1.00  1.00              
ATOM   3913 1HD2 LEU A 246      86.358 104.319  98.669  1.00  1.00              
ATOM   3914 2HD2 LEU A 246      85.935 103.925 100.346  1.00  1.00              
ATOM   3915 3HD2 LEU A 246      87.488 103.394  99.668  1.00  1.00              
ATOM   3916  C   LEU A 246      85.925  99.272  98.261  1.00  1.00              
ATOM   3917  O   LEU A 246      87.146  99.010  98.239  1.00  1.00              
ATOM   3918  N   LEU A 247      85.095  99.112  97.198  1.00  1.00              
ATOM   3919  H   LEU A 247      84.090  99.255  97.241  1.00  1.00              
ATOM   3920  CA  LEU A 247      85.773  98.824  95.925  1.00  1.00              
ATOM   3921  HA  LEU A 247      86.650  98.250  96.190  1.00  1.00              
ATOM   3922  CB  LEU A 247      85.011  97.801  95.042  1.00  1.00              
ATOM   3923  HB1 LEU A 247      84.600  98.303  94.170  1.00  1.00              
ATOM   3924  HB2 LEU A 247      84.179  97.409  95.628  1.00  1.00              
ATOM   3925  CG  LEU A 247      85.816  96.568  94.565  1.00  1.00              
ATOM   3926  HG  LEU A 247      86.613  96.893  93.900  1.00  1.00              
ATOM   3927  CD1 LEU A 247      86.394  95.713  95.705  1.00  1.00              
ATOM   3928 1HD1 LEU A 247      86.890  94.837  95.285  1.00  1.00              
ATOM   3929 2HD1 LEU A 247      87.138  96.261  96.279  1.00  1.00              
ATOM   3930 3HD1 LEU A 247      85.598  95.394  96.377  1.00  1.00              
ATOM   3931  CD2 LEU A 247      84.887  95.628  93.786  1.00  1.00              
ATOM   3932 1HD2 LEU A 247      85.461  94.781  93.408  1.00  1.00              
ATOM   3933 2HD2 LEU A 247      84.090  95.263  94.436  1.00  1.00              
ATOM   3934 3HD2 LEU A 247      84.453  96.151  92.940  1.00  1.00              
ATOM   3935  C   LEU A 247      86.476 100.062  95.326  1.00  1.00              
ATOM   3936  O   LEU A 247      87.418 100.574  95.945  1.00  1.00              
ATOM   3937  N   LEU A 248      86.018 100.492  94.145  1.00  1.00              
ATOM   3938  H   LEU A 248      85.230  99.962  93.807  1.00  1.00              
ATOM   3939  CA  LEU A 248      86.268 101.708  93.346  1.00  1.00              
ATOM   3940  HA  LEU A 248      85.296 102.072  93.026  1.00  1.00              
ATOM   3941  CB  LEU A 248      86.932 102.889  94.091  1.00  1.00              
ATOM   3942  HB1 LEU A 248      86.955 103.694  93.367  1.00  1.00              
ATOM   3943  HB2 LEU A 248      87.957 102.624  94.346  1.00  1.00              
ATOM   3944  CG  LEU A 248      86.246 103.508  95.315  1.00  1.00              
ATOM   3945  HG  LEU A 248      86.430 102.896  96.185  1.00  1.00              
ATOM   3946  CD1 LEU A 248      86.833 104.900  95.574  1.00  1.00              
ATOM   3947 1HD1 LEU A 248      86.419 105.293  96.502  1.00  1.00              
ATOM   3948 2HD1 LEU A 248      87.910 104.804  95.680  1.00  1.00              
ATOM   3949 3HD1 LEU A 248      86.573 105.577  94.759  1.00  1.00              
ATOM   3950  CD2 LEU A 248      84.748 103.672  95.126  1.00  1.00              
ATOM   3951 1HD2 LEU A 248      84.320 104.255  95.938  1.00  1.00              
ATOM   3952 2HD2 LEU A 248      84.534 104.158  94.177  1.00  1.00              
ATOM   3953 3HD2 LEU A 248      84.308 102.676  95.136  1.00  1.00              
ATOM   3954  C   LEU A 248      87.006 101.419  92.025  1.00  1.00              
ATOM   3955  O   LEU A 248      87.436 102.354  91.345  1.00  1.00              
ATOM   3956  N   GLY A 249      87.115 100.151  91.625  1.00  1.00              
ATOM   3957  H   GLY A 249      86.863  99.427  92.277  1.00  1.00              
ATOM   3958  CA  GLY A 249      87.604  99.760  90.306  1.00  1.00              
ATOM   3959  HA1 GLY A 249      87.428  98.695  90.160  1.00  1.00              
ATOM   3960  HA2 GLY A 249      88.679  99.924  90.285  1.00  1.00              
ATOM   3961  C   GLY A 249      86.951 100.513  89.154  1.00  1.00              
ATOM   3962  O   GLY A 249      85.766 100.825  89.229  1.00  1.00              
ATOM   3963  N   HIS A 250      87.720 100.757  88.087  1.00  1.00              
ATOM   3964  H   HIS A 250      88.708 100.543  88.181  1.00  1.00              
ATOM   3965  CA  HIS A 250      87.260 101.326  86.810  1.00  1.00              
ATOM   3966  HA  HIS A 250      88.071 101.934  86.412  1.00  1.00              
ATOM   3967  CB  HIS A 250      87.013 100.191  85.807  1.00  1.00              
ATOM   3968  HB1 HIS A 250      86.147  99.608  86.124  1.00  1.00              
ATOM   3969  HB2 HIS A 250      87.880  99.529  85.792  1.00  1.00              
ATOM   3970  CG  HIS A 250      86.791 100.694  84.405  1.00  1.00              
ATOM   3971  ND1 HIS A 250      87.368 101.845  83.863  1.00  1.00              
ATOM   3972  CE1 HIS A 250      86.888 101.938  82.613  1.00  1.00              
ATOM   3973  HE1 HIS A 250      87.131 102.736  81.923  1.00  1.00              
ATOM   3974  NE2 HIS A 250      86.063 100.908  82.346  1.00  1.00              
ATOM   3975  HE2 HIS A 250      85.544 100.769  81.488  1.00  1.00              
ATOM   3976  CD2 HIS A 250      85.996 100.110  83.465  1.00  1.00              
ATOM   3977  HD2 HIS A 250      85.414  99.207  83.591  1.00  1.00              
ATOM   3978  C   HIS A 250      86.054 102.275  86.945  1.00  1.00              
ATOM   3979  O   HIS A 250      84.912 101.935  86.644  1.00  1.00              
ATOM   3980  N   GLY A 251      86.287 103.464  87.488  1.00  1.00              
ATOM   3981  H   GLY A 251      87.209 103.638  87.872  1.00  1.00              
ATOM   3982  CA  GLY A 251      85.259 104.490  87.678  1.00  1.00              
ATOM   3983  HA1 GLY A 251      84.852 104.409  88.686  1.00  1.00              
ATOM   3984  HA2 GLY A 251      84.456 104.350  86.955  1.00  1.00              
ATOM   3985  C   GLY A 251      85.816 105.907  87.486  1.00  1.00              
ATOM   3986  O   GLY A 251      85.257 106.885  87.994  1.00  1.00              
ATOM   3987  N   LEU A 252      86.927 105.980  86.738  1.00  1.00              
ATOM   3988  H   LEU A 252      87.306 105.093  86.439  1.00  1.00              
ATOM   3989  CA  LEU A 252      87.634 107.166  86.251  1.00  1.00              
ATOM   3990  HA  LEU A 252      88.567 106.812  85.810  1.00  1.00              
ATOM   3991  CB  LEU A 252      86.835 107.826  85.103  1.00  1.00              
ATOM   3992  HB1 LEU A 252      87.274 108.805  84.910  1.00  1.00              
ATOM   3993  HB2 LEU A 252      85.803 107.989  85.414  1.00  1.00              
ATOM   3994  CG  LEU A 252      86.862 107.044  83.769  1.00  1.00              
ATOM   3995  HG  LEU A 252      87.897 106.811  83.514  1.00  1.00              
ATOM   3996  CD1 LEU A 252      86.055 105.741  83.785  1.00  1.00              
ATOM   3997 1HD1 LEU A 252      85.975 105.344  82.773  1.00  1.00              
ATOM   3998 2HD1 LEU A 252      86.551 104.987  84.394  1.00  1.00              
ATOM   3999 3HD1 LEU A 252      85.048 105.926  84.164  1.00  1.00              
ATOM   4000  CD2 LEU A 252      86.292 107.921  82.657  1.00  1.00              
ATOM   4001 1HD2 LEU A 252      86.374 107.411  81.698  1.00  1.00              
ATOM   4002 2HD2 LEU A 252      85.246 108.144  82.858  1.00  1.00              
ATOM   4003 3HD2 LEU A 252      86.849 108.856  82.601  1.00  1.00              
ATOM   4004  C   LEU A 252      88.106 108.137  87.364  1.00  1.00              
ATOM   4005  O   LEU A 252      88.430 109.293  87.103  1.00  1.00              
ATOM   4006  N   ARG A 253      88.176 107.648  88.609  1.00  1.00              
ATOM   4007  H   ARG A 253      88.014 106.650  88.669  1.00  1.00              
ATOM   4008  CA  ARG A 253      88.172 108.391  89.883  1.00  1.00              
ATOM   4009  HA  ARG A 253      87.134 108.626  90.134  1.00  1.00              
ATOM   4010  CB  ARG A 253      88.722 107.489  90.998  1.00  1.00              
ATOM   4011  HB1 ARG A 253      88.816 108.107  91.892  1.00  1.00              
ATOM   4012  HB2 ARG A 253      89.724 107.197  90.680  1.00  1.00              
ATOM   4013  CG  ARG A 253      87.976 106.221  91.431  1.00  1.00              
ATOM   4014  HG1 ARG A 253      87.616 105.674  90.565  1.00  1.00              
ATOM   4015  HG2 ARG A 253      87.116 106.483  92.049  1.00  1.00              
ATOM   4016  CD  ARG A 253      88.969 105.346  92.231  1.00  1.00              
ATOM   4017  HD1 ARG A 253      89.887 105.220  91.660  1.00  1.00              
ATOM   4018  HD2 ARG A 253      88.561 104.348  92.346  1.00  1.00              
ATOM   4019  NE  ARG A 253      89.291 105.914  93.555  1.00  1.00              
ATOM   4020  HE  ARG A 253      88.639 105.710  94.295  1.00  1.00              
ATOM   4021  CZ  ARG A 253      90.270 106.761  93.822  1.00  1.00              
ATOM   4022  NH1 ARG A 253      91.174 107.083  92.946  1.00  1.00              
ATOM   4023 1HH1 ARG A 253      91.143 106.653  92.041  1.00  1.00              
ATOM   4024 2HH1 ARG A 253      91.733 107.906  93.116  1.00  1.00              
ATOM   4025  NH2 ARG A 253      90.346 107.357  94.973  1.00  1.00              
ATOM   4026 1HH2 ARG A 253      89.633 107.207  95.663  1.00  1.00              
ATOM   4027 2HH2 ARG A 253      91.081 108.038  95.110  1.00  1.00              
ATOM   4028  C   ARG A 253      88.967 109.718  89.984  1.00  1.00              
ATOM   4029  O   ARG A 253      90.165 109.686  90.314  1.00  1.00              
ATOM   4030  N   PRO A 254      88.294 110.884  89.928  1.00  1.00              
ATOM   4031  CD  PRO A 254      87.067 111.126  89.187  1.00  1.00              
ATOM   4032  HD1 PRO A 254      86.264 111.367  89.874  1.00  1.00              
ATOM   4033  HD2 PRO A 254      86.766 110.294  88.554  1.00  1.00              
ATOM   4034  CG  PRO A 254      87.374 112.360  88.352  1.00  1.00              
ATOM   4035  HG1 PRO A 254      86.465 112.874  88.036  1.00  1.00              
ATOM   4036  HG2 PRO A 254      87.987 112.084  87.492  1.00  1.00              
ATOM   4037  CB  PRO A 254      88.192 113.194  89.339  1.00  1.00              
ATOM   4038  HB1 PRO A 254      87.513 113.798  89.933  1.00  1.00              
ATOM   4039  HB2 PRO A 254      88.897 113.841  88.815  1.00  1.00              
ATOM   4040  CA  PRO A 254      88.921 112.170  90.229  1.00  1.00              
ATOM   4041  HA  PRO A 254      89.956 112.128  89.886  1.00  1.00              
ATOM   4042  C   PRO A 254      88.928 112.618  91.722  1.00  1.00              
ATOM   4043  O   PRO A 254      88.207 112.096  92.582  1.00  1.00              
ATOM   4044  N   ASN A 255      89.784 113.617  91.992  1.00  1.00              
ATOM   4045  H   ASN A 255      90.255 114.005  91.187  1.00  1.00              
ATOM   4046  CA  ASN A 255      90.007 114.359  93.258  1.00  1.00              
ATOM   4047  HA  ASN A 255      90.953 114.882  93.115  1.00  1.00              
ATOM   4048  CB  ASN A 255      88.975 115.480  93.424  1.00  1.00              
ATOM   4049  HB1 ASN A 255      89.139 116.005  94.364  1.00  1.00              
ATOM   4050  HB2 ASN A 255      87.973 115.064  93.448  1.00  1.00              
ATOM   4051  CG  ASN A 255      89.135 116.493  92.312  1.00  1.00              
ATOM   4052  OD1 ASN A 255      90.185 117.089  92.143  1.00  1.00              
ATOM   4053  ND2 ASN A 255      88.159 116.651  91.460  1.00  1.00              
ATOM   4054 1HD2 ASN A 255      87.350 116.050  91.546  1.00  1.00              
ATOM   4055 2HD2 ASN A 255      88.296 117.302  90.710  1.00  1.00              
ATOM   4056  C   ASN A 255      90.284 113.571  94.553  1.00  1.00              
ATOM   4057  O   ASN A 255      90.314 114.128  95.643  1.00  1.00              
ATOM   4058  N   THR A 256      90.678 112.310  94.409  1.00  1.00              
ATOM   4059  H   THR A 256      90.409 111.875  93.541  1.00  1.00              
ATOM   4060  CA  THR A 256      91.632 111.577  95.273  1.00  1.00              
ATOM   4061  HA  THR A 256      91.085 110.932  95.959  1.00  1.00              
ATOM   4062  CB  THR A 256      92.482 110.705  94.314  1.00  1.00              
ATOM   4063  HB  THR A 256      92.927 111.356  93.560  1.00  1.00              
ATOM   4064  CG2 THR A 256      93.621 109.897  94.931  1.00  1.00              
ATOM   4065 1HG2 THR A 256      94.046 109.224  94.185  1.00  1.00              
ATOM   4066 2HG2 THR A 256      94.411 110.567  95.272  1.00  1.00              
ATOM   4067 3HG2 THR A 256      93.262 109.323  95.775  1.00  1.00              
ATOM   4068  OG1 THR A 256      91.652 109.784  93.636  1.00  1.00              
ATOM   4069  HG1 THR A 256      91.415 110.183  92.785  1.00  1.00              
ATOM   4070  C   THR A 256      92.599 112.429  96.098  1.00  1.00              
ATOM   4071  O   THR A 256      92.727 112.221  97.299  1.00  1.00              
ATOM   4072  N   LYS A 257      93.319 113.360  95.452  1.00  1.00              
ATOM   4073  H   LYS A 257      93.127 113.503  94.472  1.00  1.00              
ATOM   4074  CA  LYS A 257      94.306 114.250  96.089  1.00  1.00              
ATOM   4075  HA  LYS A 257      94.764 113.702  96.915  1.00  1.00              
ATOM   4076  CB  LYS A 257      95.410 114.616  95.075  1.00  1.00              
ATOM   4077  HB1 LYS A 257      95.081 115.416  94.410  1.00  1.00              
ATOM   4078  HB2 LYS A 257      95.602 113.739  94.452  1.00  1.00              
ATOM   4079  CG  LYS A 257      96.749 114.971  95.747  1.00  1.00              
ATOM   4080  HG1 LYS A 257      97.527 114.909  94.991  1.00  1.00              
ATOM   4081  HG2 LYS A 257      96.953 114.192  96.474  1.00  1.00              
ATOM   4082  CD  LYS A 257      96.896 116.327  96.461  1.00  1.00              
ATOM   4083  HD1 LYS A 257      97.914 116.414  96.843  1.00  1.00              
ATOM   4084  HD2 LYS A 257      96.234 116.354  97.328  1.00  1.00              
ATOM   4085  CE  LYS A 257      96.594 117.533  95.561  1.00  1.00              
ATOM   4086  HE1 LYS A 257      96.575 118.433  96.184  1.00  1.00              
ATOM   4087  HE2 LYS A 257      95.589 117.412  95.145  1.00  1.00              
ATOM   4088  NZ  LYS A 257      97.589 117.682  94.471  1.00  1.00              
ATOM   4089  HZ1 LYS A 257      97.682 116.816  93.940  1.00  1.00              
ATOM   4090  HZ2 LYS A 257      97.301 118.409  93.832  1.00  1.00              
ATOM   4091  HZ3 LYS A 257      98.499 117.907  94.845  1.00  1.00              
ATOM   4092  C   LYS A 257      93.601 115.454  96.719  1.00  1.00              
ATOM   4093  O   LYS A 257      93.901 116.599  96.398  1.00  1.00              
ATOM   4094  N   MET A 258      92.636 115.171  97.579  1.00  1.00              
ATOM   4095  H   MET A 258      92.477 114.197  97.801  1.00  1.00              
ATOM   4096  CA  MET A 258      91.958 116.161  98.389  1.00  1.00              
ATOM   4097  HA  MET A 258      92.127 117.152  97.964  1.00  1.00              
ATOM   4098  CB  MET A 258      90.442 115.908  98.366  1.00  1.00              
ATOM   4099  HB1 MET A 258      90.235 114.879  98.642  1.00  1.00              
ATOM   4100  HB2 MET A 258      90.080 116.061  97.349  1.00  1.00              
ATOM   4101  CG  MET A 258      89.667 116.850  99.289  1.00  1.00              
ATOM   4102  HG1 MET A 258      90.023 116.723 100.312  1.00  1.00              
ATOM   4103  HG2 MET A 258      88.615 116.571  99.260  1.00  1.00              
ATOM   4104  SD  MET A 258      89.806 118.595  98.822  1.00  1.00              
ATOM   4105  CE  MET A 258      89.072 119.384 100.276  1.00  1.00              
ATOM   4106  HE1 MET A 258      89.121 120.467 100.162  1.00  1.00              
ATOM   4107  HE2 MET A 258      88.031 119.078 100.374  1.00  1.00              
ATOM   4108  HE3 MET A 258      89.627 119.097 101.170  1.00  1.00              
ATOM   4109  C   MET A 258      92.567 116.136  99.773  1.00  1.00              
ATOM   4110  O   MET A 258      92.823 115.071 100.335  1.00  1.00              
ATOM   4111  N   ASP A 259      92.823 117.326 100.297  1.00  1.00              
ATOM   4112  H   ASP A 259      92.547 118.161  99.799  1.00  1.00              
ATOM   4113  CA  ASP A 259      93.497 117.493 101.567  1.00  1.00              
ATOM   4114  HA  ASP A 259      93.960 116.561 101.855  1.00  1.00              
ATOM   4115  CB  ASP A 259      94.629 118.536 101.441  1.00  1.00              
ATOM   4116  HB1 ASP A 259      94.585 119.210 102.297  1.00  1.00              
ATOM   4117  HB2 ASP A 259      94.493 119.135 100.538  1.00  1.00              
ATOM   4118  CG  ASP A 259      95.986 117.837 101.424  1.00  1.00              
ATOM   4119  OD1 ASP A 259      96.410 117.288 100.378  1.00  1.00              
ATOM   4120  OD2 ASP A 259      96.584 117.672 102.508  1.00  1.00              
ATOM   4121  C   ASP A 259      92.448 117.809 102.721  1.00  1.00              
ATOM   4122  O   ASP A 259      91.802 118.843 102.539  1.00  1.00              
ATOM   4123  N   PRO A 260      92.170 117.103 103.921  1.00  1.00              
ATOM   4124  CD  PRO A 260      91.514 117.861 104.980  1.00  1.00              
ATOM   4125  HD1 PRO A 260      90.478 118.053 104.695  1.00  1.00              
ATOM   4126  HD2 PRO A 260      92.023 118.807 105.166  1.00  1.00              
ATOM   4127  CG  PRO A 260      91.541 117.007 106.246  1.00  1.00              
ATOM   4128  HG1 PRO A 260      90.748 117.284 106.940  1.00  1.00              
ATOM   4129  HG2 PRO A 260      92.520 117.082 106.722  1.00  1.00              
ATOM   4130  CB  PRO A 260      91.342 115.607 105.693  1.00  1.00              
ATOM   4131  HB1 PRO A 260      90.290 115.445 105.459  1.00  1.00              
ATOM   4132  HB2 PRO A 260      91.716 114.838 106.372  1.00  1.00              
ATOM   4133  CA  PRO A 260      92.165 115.657 104.402  1.00  1.00              
ATOM   4134  HA  PRO A 260      93.187 115.388 104.644  1.00  1.00              
ATOM   4135  C   PRO A 260      91.624 114.718 103.338  1.00  1.00              
ATOM   4136  O   PRO A 260      90.612 115.016 102.681  1.00  1.00              
ATOM   4137  N   SER A 261      92.274 113.559 103.223  1.00  1.00              
ATOM   4138  H   SER A 261      92.973 113.338 103.926  1.00  1.00              
ATOM   4139  CA  SER A 261      91.901 112.508 102.282  1.00  1.00              
ATOM   4140  HA  SER A 261      92.048 112.903 101.280  1.00  1.00              
ATOM   4141  CB  SER A 261      92.820 111.294 102.432  1.00  1.00              
ATOM   4142  HB1 SER A 261      92.969 111.055 103.482  1.00  1.00              
ATOM   4143  HB2 SER A 261      93.790 111.537 102.001  1.00  1.00              
ATOM   4144  OG  SER A 261      92.264 110.167 101.775  1.00  1.00              
ATOM   4145  HG  SER A 261      92.891 109.426 101.855  1.00  1.00              
ATOM   4146  C   SER A 261      90.436 112.091 102.490  1.00  1.00              
ATOM   4147  O   SER A 261      89.977 111.908 103.627  1.00  1.00              
ATOM   4148  N   PRO A 262      89.692 111.862 101.398  1.00  1.00              
ATOM   4149  CD  PRO A 262      89.981 112.368 100.069  1.00  1.00              
ATOM   4150  HD1 PRO A 262      90.840 111.850  99.652  1.00  1.00              
ATOM   4151  HD2 PRO A 262      90.185 113.435 100.124  1.00  1.00              
ATOM   4152  CG  PRO A 262      88.736 112.110  99.227  1.00  1.00              
ATOM   4153  HG1 PRO A 262      88.999 111.855  98.200  1.00  1.00              
ATOM   4154  HG2 PRO A 262      88.094 112.991  99.250  1.00  1.00              
ATOM   4155  CB  PRO A 262      88.052 110.952  99.954  1.00  1.00              
ATOM   4156  HB1 PRO A 262      88.493 110.008  99.630  1.00  1.00              
ATOM   4157  HB2 PRO A 262      86.974 110.950  99.786  1.00  1.00              
ATOM   4158  CA  PRO A 262      88.397 111.213 101.424  1.00  1.00              
ATOM   4159  HA  PRO A 262      87.679 111.936 101.816  1.00  1.00              
ATOM   4160  C   PRO A 262      88.270 109.941 102.274  1.00  1.00              
ATOM   4161  O   PRO A 262      87.203 109.681 102.827  1.00  1.00              
ATOM   4162  N   PHE A 263      89.341 109.154 102.402  1.00  1.00              
ATOM   4163  H   PHE A 263      90.204 109.430 101.946  1.00  1.00              
ATOM   4164  CA  PHE A 263      89.335 107.896 103.163  1.00  1.00              
ATOM   4165  HA  PHE A 263      88.338 107.460 103.116  1.00  1.00              
ATOM   4166  CB  PHE A 263      90.300 106.907 102.504  1.00  1.00              
ATOM   4167  HB1 PHE A 263      90.293 105.985 103.085  1.00  1.00              
ATOM   4168  HB2 PHE A 263      91.308 107.322 102.554  1.00  1.00              
ATOM   4169  CG  PHE A 263      89.993 106.534 101.060  1.00  1.00              
ATOM   4170  CD1 PHE A 263      88.716 106.710 100.478  1.00  1.00              
ATOM   4171  HD1 PHE A 263      87.900 107.137 101.039  1.00  1.00              
ATOM   4172  CE1 PHE A 263      88.475 106.310  99.154  1.00  1.00              
ATOM   4173  HE1 PHE A 263      87.488 106.427  98.730  1.00  1.00              
ATOM   4174  CZ  PHE A 263      89.496 105.700  98.409  1.00  1.00              
ATOM   4175  HZ  PHE A 263      89.300 105.338  97.414  1.00  1.00              
ATOM   4176  CE2 PHE A 263      90.761 105.515  98.987  1.00  1.00              
ATOM   4177  HE2 PHE A 263      91.552 105.035  98.434  1.00  1.00              
ATOM   4178  CD2 PHE A 263      91.013 105.946 100.298  1.00  1.00              
ATOM   4179  HD2 PHE A 263      91.994 105.809 100.730  1.00  1.00              
ATOM   4180  C   PHE A 263      89.628 108.074 104.670  1.00  1.00              
ATOM   4181  O   PHE A 263      89.513 107.142 105.468  1.00  1.00              
ATOM   4182  N   GLN A 264      89.943 109.293 105.104  1.00  1.00              
ATOM   4183  H   GLN A 264      89.959 110.049 104.426  1.00  1.00              
ATOM   4184  CA  GLN A 264      90.537 109.577 106.417  1.00  1.00              
ATOM   4185  HA  GLN A 264      91.163 108.724 106.688  1.00  1.00              
ATOM   4186  CB  GLN A 264      91.453 110.796 106.200  1.00  1.00              
ATOM   4187  HB1 GLN A 264      90.878 111.720 106.271  1.00  1.00              
ATOM   4188  HB2 GLN A 264      91.835 110.723 105.186  1.00  1.00              
ATOM   4189  CG  GLN A 264      92.684 110.879 107.112  1.00  1.00              
ATOM   4190  HG1 GLN A 264      93.053 109.870 107.298  1.00  1.00              
ATOM   4191  HG2 GLN A 264      92.420 111.328 108.069  1.00  1.00              
ATOM   4192  CD  GLN A 264      93.814 111.681 106.460  1.00  1.00              
ATOM   4193  OE1 GLN A 264      93.615 112.535 105.597  1.00  1.00              
ATOM   4194  NE2 GLN A 264      95.043 111.417 106.819  1.00  1.00              
ATOM   4195 1HE2 GLN A 264      95.277 110.784 107.590  1.00  1.00              
ATOM   4196 2HE2 GLN A 264      95.798 111.864 106.340  1.00  1.00              
ATOM   4197  C   GLN A 264      89.538 109.782 107.570  1.00  1.00              
ATOM   4198  O   GLN A 264      89.857 110.362 108.602  1.00  1.00              
ATOM   4199  N   THR A 265      88.320 109.272 107.406  1.00  1.00              
ATOM   4200  H   THR A 265      88.131 108.871 106.500  1.00  1.00              
ATOM   4201  CA  THR A 265      87.356 109.013 108.496  1.00  1.00              
ATOM   4202  HA  THR A 265      87.897 109.084 109.441  1.00  1.00              
ATOM   4203  CB  THR A 265      86.212 110.036 108.559  1.00  1.00              
ATOM   4204  HB  THR A 265      85.388 109.647 109.157  1.00  1.00              
ATOM   4205  CG2 THR A 265      86.696 111.317 109.239  1.00  1.00              
ATOM   4206 1HG2 THR A 265      85.875 112.026 109.323  1.00  1.00              
ATOM   4207 2HG2 THR A 265      87.046 111.083 110.246  1.00  1.00              
ATOM   4208 3HG2 THR A 265      87.520 111.758 108.679  1.00  1.00              
ATOM   4209  OG1 THR A 265      85.731 110.351 107.268  1.00  1.00              
ATOM   4210  HG1 THR A 265      85.381 109.535 106.892  1.00  1.00              
ATOM   4211  C   THR A 265      86.862 107.571 108.459  1.00  1.00              
ATOM   4212  O   THR A 265      85.816 107.275 109.024  1.00  1.00              
ATOM   4213  N   LEU A 266      87.627 106.665 107.829  1.00  1.00              
ATOM   4214  H   LEU A 266      88.476 106.972 107.363  1.00  1.00              
ATOM   4215  CA  LEU A 266      87.294 105.244 107.695  1.00  1.00              
ATOM   4216  HA  LEU A 266      86.349 105.050 108.205  1.00  1.00              
ATOM   4217  CB  LEU A 266      87.093 104.850 106.213  1.00  1.00              
ATOM   4218  HB1 LEU A 266      86.931 103.772 106.190  1.00  1.00              
ATOM   4219  HB2 LEU A 266      88.009 105.040 105.653  1.00  1.00              
ATOM   4220  CG  LEU A 266      85.898 105.482 105.468  1.00  1.00              
ATOM   4221  HG  LEU A 266      85.737 104.884 104.572  1.00  1.00              
ATOM   4222  CD1 LEU A 266      84.603 105.431 106.277  1.00  1.00              
ATOM   4223 1HD1 LEU A 266      83.756 105.668 105.635  1.00  1.00              
ATOM   4224 2HD1 LEU A 266      84.457 104.433 106.688  1.00  1.00              
ATOM   4225 3HD1 LEU A 266      84.626 106.148 107.092  1.00  1.00              
ATOM   4226  CD2 LEU A 266      86.121 106.927 105.002  1.00  1.00              
ATOM   4227 1HD2 LEU A 266      86.252 106.928 103.920  1.00  1.00              
ATOM   4228 2HD2 LEU A 266      85.270 107.554 105.260  1.00  1.00              
ATOM   4229 3HD2 LEU A 266      87.009 107.352 105.448  1.00  1.00              
ATOM   4230  C   LEU A 266      88.313 104.356 108.436  1.00  1.00              
ATOM   4231  O   LEU A 266      89.001 103.518 107.862  1.00  1.00              
ATOM   4232  N   VAL A 267      88.414 104.570 109.750  1.00  1.00              
ATOM   4233  H   VAL A 267      87.783 105.249 110.151  1.00  1.00              
ATOM   4234  CA  VAL A 267      89.410 103.958 110.660  1.00  1.00              
ATOM   4235  HA  VAL A 267      90.397 104.114 110.221  1.00  1.00              
ATOM   4236  CB  VAL A 267      89.398 104.672 112.030  1.00  1.00              
ATOM   4237  HB  VAL A 267      90.193 104.258 112.650  1.00  1.00              
ATOM   4238  CG1 VAL A 267      89.678 106.173 111.871  1.00  1.00              
ATOM   4239 1HG1 VAL A 267      89.810 106.623 112.855  1.00  1.00              
ATOM   4240 2HG1 VAL A 267      90.597 106.315 111.299  1.00  1.00              
ATOM   4241 3HG1 VAL A 267      88.857 106.677 111.362  1.00  1.00              
ATOM   4242  CG2 VAL A 267      88.068 104.509 112.781  1.00  1.00              
ATOM   4243 1HG2 VAL A 267      88.118 105.042 113.730  1.00  1.00              
ATOM   4244 2HG2 VAL A 267      87.240 104.903 112.193  1.00  1.00              
ATOM   4245 3HG2 VAL A 267      87.889 103.454 112.992  1.00  1.00              
ATOM   4246  C   VAL A 267      89.287 102.439 110.880  1.00  1.00              
ATOM   4247  O   VAL A 267      90.101 101.857 111.590  1.00  1.00              
ATOM   4248  N   ASN A 268      88.303 101.780 110.267  1.00  1.00              
ATOM   4249  H   ASN A 268      87.667 102.310 109.689  1.00  1.00              
ATOM   4250  CA  ASN A 268      88.148 100.321 110.298  1.00  1.00              
ATOM   4251  HA  ASN A 268      89.008  99.880 110.807  1.00  1.00              
ATOM   4252  CB  ASN A 268      86.894  99.982 111.125  1.00  1.00              
ATOM   4253  HB1 ASN A 268      86.003 100.267 110.565  1.00  1.00              
ATOM   4254  HB2 ASN A 268      86.911 100.556 112.052  1.00  1.00              
ATOM   4255  CG  ASN A 268      86.815  98.512 111.512  1.00  1.00              
ATOM   4256  OD1 ASN A 268      87.578  97.998 112.312  1.00  1.00              
ATOM   4257  ND2 ASN A 268      85.851  97.783 110.997  1.00  1.00              
ATOM   4258 1HD2 ASN A 268      85.261  98.180 110.285  1.00  1.00              
ATOM   4259 2HD2 ASN A 268      85.802  96.838 111.311  1.00  1.00              
ATOM   4260  C   ASN A 268      88.144  99.701 108.888  1.00  1.00              
ATOM   4261  O   ASN A 268      87.727  98.557 108.702  1.00  1.00              
ATOM   4262  N   LEU A 269      88.601 100.452 107.883  1.00  1.00              
ATOM   4263  H   LEU A 269      88.930 101.390 108.080  1.00  1.00              
ATOM   4264  CA  LEU A 269      88.797  99.937 106.533  1.00  1.00              
ATOM   4265  HA  LEU A 269      87.838  99.569 106.179  1.00  1.00              
ATOM   4266  CB  LEU A 269      89.228 101.107 105.644  1.00  1.00              
ATOM   4267  HB1 LEU A 269      90.197 101.472 105.989  1.00  1.00              
ATOM   4268  HB2 LEU A 269      88.503 101.914 105.754  1.00  1.00              
ATOM   4269  CG  LEU A 269      89.334 100.747 104.157  1.00  1.00              
ATOM   4270  HG  LEU A 269      90.097  99.984 104.005  1.00  1.00              
ATOM   4271  CD1 LEU A 269      88.009 100.246 103.589  1.00  1.00              
ATOM   4272 1HD1 LEU A 269      88.044 100.226 102.501  1.00  1.00              
ATOM   4273 2HD1 LEU A 269      87.808  99.240 103.941  1.00  1.00              
ATOM   4274 3HD1 LEU A 269      87.209 100.911 103.903  1.00  1.00              
ATOM   4275  CD2 LEU A 269      89.737 101.996 103.393  1.00  1.00              
ATOM   4276 1HD2 LEU A 269      89.801 101.760 102.339  1.00  1.00              
ATOM   4277 2HD2 LEU A 269      89.000 102.787 103.542  1.00  1.00              
ATOM   4278 3HD2 LEU A 269      90.708 102.334 103.738  1.00  1.00              
ATOM   4279  C   LEU A 269      89.823  98.793 106.502  1.00  1.00              
ATOM   4280  O   LEU A 269      90.905  98.895 107.079  1.00  1.00              
ATOM   4281  N   VAL A 270      89.478  97.728 105.773  1.00  1.00              
ATOM   4282  H   VAL A 270      88.563  97.739 105.343  1.00  1.00              
ATOM   4283  CA  VAL A 270      90.273  96.499 105.637  1.00  1.00              
ATOM   4284  HA  VAL A 270      91.258  96.688 106.065  1.00  1.00              
ATOM   4285  CB  VAL A 270      89.675  95.343 106.468  1.00  1.00              
ATOM   4286  HB  VAL A 270      88.628  95.200 106.196  1.00  1.00              
ATOM   4287  CG1 VAL A 270      90.413  94.009 106.270  1.00  1.00              
ATOM   4288 1HG1 VAL A 270      90.037  93.254 106.957  1.00  1.00              
ATOM   4289 2HG1 VAL A 270      90.276  93.647 105.251  1.00  1.00              
ATOM   4290 3HG1 VAL A 270      91.479  94.150 106.458  1.00  1.00              
ATOM   4291  CG2 VAL A 270      89.762  95.662 107.966  1.00  1.00              
ATOM   4292 1HG2 VAL A 270      89.358  94.857 108.569  1.00  1.00              
ATOM   4293 2HG2 VAL A 270      90.804  95.806 108.246  1.00  1.00              
ATOM   4294 3HG2 VAL A 270      89.210  96.570 108.197  1.00  1.00              
ATOM   4295  C   VAL A 270      90.539  96.114 104.185  1.00  1.00              
ATOM   4296  O   VAL A 270      91.607  95.560 103.922  1.00  1.00              
ATOM   4297  N   VAL A 271      89.670  96.459 103.226  1.00  1.00              
ATOM   4298  H   VAL A 271      88.793  96.905 103.470  1.00  1.00              
ATOM   4299  CA  VAL A 271      90.029  96.271 101.795  1.00  1.00              
ATOM   4300  HA  VAL A 271      91.108  96.155 101.721  1.00  1.00              
ATOM   4301  CB  VAL A 271      89.388  95.001 101.181  1.00  1.00              
ATOM   4302  HB  VAL A 271      89.782  94.846 100.181  1.00  1.00              
ATOM   4303  CG1 VAL A 271      89.665  93.748 102.022  1.00  1.00              
ATOM   4304 1HG1 VAL A 271      89.366  92.858 101.468  1.00  1.00              
ATOM   4305 2HG1 VAL A 271      90.727  93.683 102.246  1.00  1.00              
ATOM   4306 3HG1 VAL A 271      89.109  93.785 102.959  1.00  1.00              
ATOM   4307  CG2 VAL A 271      87.887  95.109 101.015  1.00  1.00              
ATOM   4308 1HG2 VAL A 271      87.456  94.142 100.752  1.00  1.00              
ATOM   4309 2HG2 VAL A 271      87.491  95.461 101.957  1.00  1.00              
ATOM   4310 3HG2 VAL A 271      87.651  95.822 100.223  1.00  1.00              
ATOM   4311  C   VAL A 271      89.698  97.483 100.960  1.00  1.00              
ATOM   4312  O   VAL A 271      88.652  98.080 101.195  1.00  1.00              
ATOM   4313  N   LEU A 272      90.579  97.819 100.015  1.00  1.00              
ATOM   4314  H   LEU A 272      91.447  97.300  99.948  1.00  1.00              
ATOM   4315  CA  LEU A 272      90.489  99.053  99.240  1.00  1.00              
ATOM   4316  HA  LEU A 272      89.455  99.398  99.250  1.00  1.00              
ATOM   4317  CB  LEU A 272      91.377 100.066  99.971  1.00  1.00              
ATOM   4318  HB1 LEU A 272      92.413  99.729  99.913  1.00  1.00              
ATOM   4319  HB2 LEU A 272      91.081 100.085 101.021  1.00  1.00              
ATOM   4320  CG  LEU A 272      91.296 101.489  99.432  1.00  1.00              
ATOM   4321  HG  LEU A 272      91.728 101.520  98.434  1.00  1.00              
ATOM   4322  CD1 LEU A 272      89.853 101.985  99.362  1.00  1.00              
ATOM   4323 1HD1 LEU A 272      89.831 103.062  99.244  1.00  1.00              
ATOM   4324 2HD1 LEU A 272      89.342 101.536  98.509  1.00  1.00              
ATOM   4325 3HD1 LEU A 272      89.312 101.717 100.264  1.00  1.00              
ATOM   4326  CD2 LEU A 272      92.132 102.385 100.345  1.00  1.00              
ATOM   4327 1HD2 LEU A 272      92.221 103.374  99.909  1.00  1.00              
ATOM   4328 2HD2 LEU A 272      91.675 102.476 101.327  1.00  1.00              
ATOM   4329 3HD2 LEU A 272      93.132 101.970 100.462  1.00  1.00              
ATOM   4330  C   LEU A 272      90.906  98.810  97.779  1.00  1.00              
ATOM   4331  O   LEU A 272      92.082  98.470  97.534  1.00  1.00              
ATOM   4332  N   ASP A 273      89.962  98.974  96.827  1.00  1.00              
ATOM   4333  H   ASP A 273      89.010  99.255  97.059  1.00  1.00              
ATOM   4334  CA  ASP A 273      90.282  98.614  95.423  1.00  1.00              
ATOM   4335  HA  ASP A 273      91.316  98.281  95.359  1.00  1.00              
ATOM   4336  CB  ASP A 273      89.437  97.432  94.931  1.00  1.00              
ATOM   4337  HB1 ASP A 273      88.397  97.741  94.922  1.00  1.00              
ATOM   4338  HB2 ASP A 273      89.550  96.604  95.634  1.00  1.00              
ATOM   4339  CG  ASP A 273      89.820  96.940  93.522  1.00  1.00              
ATOM   4340  OD1 ASP A 273      90.671  97.561  92.833  1.00  1.00              
ATOM   4341  OD2 ASP A 273      89.378  95.835  93.138  1.00  1.00              
ATOM   4342  C   ASP A 273      90.156  99.795  94.434  1.00  1.00              
ATOM   4343  O   ASP A 273      89.102 100.106  93.867  1.00  1.00              
ATOM   4344  N   LEU A 274      91.309 100.415  94.178  1.00  1.00              
ATOM   4345  H   LEU A 274      92.148 100.023  94.588  1.00  1.00              
ATOM   4346  CA  LEU A 274      91.436 101.665  93.428  1.00  1.00              
ATOM   4347  HA  LEU A 274      90.462 102.153  93.382  1.00  1.00              
ATOM   4348  CB  LEU A 274      92.428 102.576  94.179  1.00  1.00              
ATOM   4349  HB1 LEU A 274      92.413 103.564  93.719  1.00  1.00              
ATOM   4350  HB2 LEU A 274      93.427 102.158  94.048  1.00  1.00              
ATOM   4351  CG  LEU A 274      92.180 102.726  95.691  1.00  1.00              
ATOM   4352  HG  LEU A 274      92.237 101.752  96.173  1.00  1.00              
ATOM   4353  CD1 LEU A 274      93.285 103.594  96.290  1.00  1.00              
ATOM   4354 1HD1 LEU A 274      93.324 104.558  95.787  1.00  1.00              
ATOM   4355 2HD1 LEU A 274      93.114 103.723  97.356  1.00  1.00              
ATOM   4356 3HD1 LEU A 274      94.237 103.080  96.165  1.00  1.00              
ATOM   4357  CD2 LEU A 274      90.817 103.345  95.998  1.00  1.00              
ATOM   4358 1HD2 LEU A 274      90.687 103.404  97.073  1.00  1.00              
ATOM   4359 2HD2 LEU A 274      90.743 104.332  95.549  1.00  1.00              
ATOM   4360 3HD2 LEU A 274      90.027 102.698  95.612  1.00  1.00              
ATOM   4361  C   LEU A 274      91.908 101.448  91.980  1.00  1.00              
ATOM   4362  O   LEU A 274      92.342 102.390  91.307  1.00  1.00              
ATOM   4363  N   SER A 275      91.886 100.206  91.506  1.00  1.00              
ATOM   4364  H   SER A 275      91.451  99.489  92.085  1.00  1.00              
ATOM   4365  CA  SER A 275      92.510  99.790  90.247  1.00  1.00              
ATOM   4366  HA  SER A 275      93.546 100.127  90.230  1.00  1.00              
ATOM   4367  CB  SER A 275      92.488  98.258  90.235  1.00  1.00              
ATOM   4368  HB1 SER A 275      91.454  97.914  90.288  1.00  1.00              
ATOM   4369  HB2 SER A 275      93.023  97.892  91.112  1.00  1.00              
ATOM   4370  OG  SER A 275      93.086  97.724  89.073  1.00  1.00              
ATOM   4371  HG  SER A 275      93.952  98.143  88.968  1.00  1.00              
ATOM   4372  C   SER A 275      91.791 100.319  88.989  1.00  1.00              
ATOM   4373  O   SER A 275      90.587 100.594  88.982  1.00  1.00              
ATOM   4374  N   ASN A 276      92.552 100.413  87.895  1.00  1.00              
ATOM   4375  H   ASN A 276      93.519 100.117  87.972  1.00  1.00              
ATOM   4376  CA  ASN A 276      92.120 100.917  86.595  1.00  1.00              
ATOM   4377  HA  ASN A 276      93.019 101.062  86.000  1.00  1.00              
ATOM   4378  CB  ASN A 276      91.283  99.853  85.857  1.00  1.00              
ATOM   4379  HB1 ASN A 276      90.272  99.826  86.261  1.00  1.00              
ATOM   4380  HB2 ASN A 276      91.739  98.873  85.986  1.00  1.00              
ATOM   4381  CG  ASN A 276      91.243 100.145  84.365  1.00  1.00              
ATOM   4382  OD1 ASN A 276      92.248 100.055  83.682  1.00  1.00              
ATOM   4383  ND2 ASN A 276      90.126 100.515  83.783  1.00  1.00              
ATOM   4384 1HD2 ASN A 276      89.308 100.797  84.309  1.00  1.00              
ATOM   4385 2HD2 ASN A 276      90.191 100.706  82.800  1.00  1.00              
ATOM   4386  C   ASN A 276      91.436 102.291  86.652  1.00  1.00              
ATOM   4387  O   ASN A 276      90.384 102.506  86.051  1.00  1.00              
ATOM   4388  N   ASN A 277      92.028 103.236  87.382  1.00  1.00              
ATOM   4389  H   ASN A 277      92.893 103.015  87.860  1.00  1.00              
ATOM   4390  CA  ASN A 277      91.528 104.609  87.445  1.00  1.00              
ATOM   4391  HA  ASN A 277      90.637 104.691  86.821  1.00  1.00              
ATOM   4392  CB  ASN A 277      91.081 104.931  88.869  1.00  1.00              
ATOM   4393  HB1 ASN A 277      90.883 105.998  88.947  1.00  1.00              
ATOM   4394  HB2 ASN A 277      91.854 104.653  89.584  1.00  1.00              
ATOM   4395  CG  ASN A 277      89.783 104.220  89.176  1.00  1.00              
ATOM   4396  OD1 ASN A 277      88.728 104.583  88.676  1.00  1.00              
ATOM   4397  ND2 ASN A 277      89.821 103.240  90.040  1.00  1.00              
ATOM   4398 1HD2 ASN A 277      90.710 102.859  90.332  1.00  1.00              
ATOM   4399 2HD2 ASN A 277      88.954 102.765  90.275  1.00  1.00              
ATOM   4400  C   ASN A 277      92.485 105.615  86.811  1.00  1.00              
ATOM   4401  O   ASN A 277      92.238 106.813  86.874  1.00  1.00              
ATOM   4402  N   ASN A 278      93.546 105.125  86.160  1.00  1.00              
ATOM   4403  H   ASN A 278      93.685 104.125  86.199  1.00  1.00              
ATOM   4404  CA  ASN A 278      94.578 105.915  85.493  1.00  1.00              
ATOM   4405  HA  ASN A 278      95.431 105.257  85.334  1.00  1.00              
ATOM   4406  CB  ASN A 278      94.076 106.297  84.082  1.00  1.00              
ATOM   4407  HB1 ASN A 278      94.649 107.138  83.697  1.00  1.00              
ATOM   4408  HB2 ASN A 278      93.029 106.597  84.111  1.00  1.00              
ATOM   4409  CG  ASN A 278      94.264 105.147  83.107  1.00  1.00              
ATOM   4410  OD1 ASN A 278      95.219 105.114  82.352  1.00  1.00              
ATOM   4411  ND2 ASN A 278      93.403 104.153  83.127  1.00  1.00              
ATOM   4412 1HD2 ASN A 278      92.608 104.171  83.740  1.00  1.00              
ATOM   4413 2HD2 ASN A 278      93.618 103.368  82.532  1.00  1.00              
ATOM   4414  C   ASN A 278      95.161 107.067  86.338  1.00  1.00              
ATOM   4415  O   ASN A 278      95.736 108.001  85.782  1.00  1.00              
ATOM   4416  N   ILE A 279      95.035 107.024  87.671  1.00  1.00              
ATOM   4417  H   ILE A 279      94.627 106.197  88.087  1.00  1.00              
ATOM   4418  CA  ILE A 279      95.330 108.180  88.524  1.00  1.00              
ATOM   4419  HA  ILE A 279      94.818 109.026  88.063  1.00  1.00              
ATOM   4420  CB  ILE A 279      94.749 108.056  89.953  1.00  1.00              
ATOM   4421  HB  ILE A 279      94.893 109.021  90.443  1.00  1.00              
ATOM   4422  CG2 ILE A 279      93.229 107.839  89.874  1.00  1.00              
ATOM   4423 1HG2 ILE A 279      92.786 107.987  90.856  1.00  1.00              
ATOM   4424 2HG2 ILE A 279      92.779 108.558  89.186  1.00  1.00              
ATOM   4425 3HG2 ILE A 279      93.021 106.831  89.522  1.00  1.00              
ATOM   4426  CG1 ILE A 279      95.380 106.964  90.844  1.00  1.00              
ATOM   4427 1HG1 ILE A 279      95.736 106.141  90.231  1.00  1.00              
ATOM   4428 2HG1 ILE A 279      94.627 106.570  91.529  1.00  1.00              
ATOM   4429  CD1 ILE A 279      96.535 107.488  91.701  1.00  1.00              
ATOM   4430  HD1 ILE A 279      97.366 107.819  91.082  1.00  1.00              
ATOM   4431  HD2 ILE A 279      96.181 108.326  92.300  1.00  1.00              
ATOM   4432  HD3 ILE A 279      96.885 106.694  92.361  1.00  1.00              
ATOM   4433  C   ILE A 279      96.821 108.516  88.492  1.00  1.00              
ATOM   4434  O   ILE A 279      97.676 107.633  88.540  1.00  1.00              
ATOM   4435  N   ALA A 280      97.116 109.813  88.425  1.00  1.00              
ATOM   4436  H   ALA A 280      96.351 110.458  88.314  1.00  1.00              
ATOM   4437  CA  ALA A 280      98.468 110.339  88.235  1.00  1.00              
ATOM   4438  HA  ALA A 280      99.182 109.512  88.218  1.00  1.00              
ATOM   4439  CB  ALA A 280      98.519 111.022  86.861  1.00  1.00              
ATOM   4440  HB1 ALA A 280      99.539 111.346  86.651  1.00  1.00              
ATOM   4441  HB2 ALA A 280      98.209 110.321  86.084  1.00  1.00              
ATOM   4442  HB3 ALA A 280      97.859 111.890  86.846  1.00  1.00              
ATOM   4443  C   ALA A 280      98.915 111.278  89.372  1.00  1.00              
ATOM   4444  O   ALA A 280      99.944 111.956  89.300  1.00  1.00              
ATOM   4445  N   ASN A 281      98.108 111.361  90.431  1.00  1.00              
ATOM   4446  H   ASN A 281      97.272 110.793  90.456  1.00  1.00              
ATOM   4447  CA  ASN A 281      98.400 112.188  91.587  1.00  1.00              
ATOM   4448  HA  ASN A 281      99.479 112.170  91.760  1.00  1.00              
ATOM   4449  CB  ASN A 281      97.938 113.633  91.267  1.00  1.00              
ATOM   4450  HB1 ASN A 281      96.892 113.761  91.547  1.00  1.00              
ATOM   4451  HB2 ASN A 281      98.018 113.817  90.195  1.00  1.00              
ATOM   4452  CG  ASN A 281      98.771 114.706  91.943  1.00  1.00              
ATOM   4453  OD1 ASN A 281      98.279 115.536  92.699  1.00  1.00              
ATOM   4454  ND2 ASN A 281     100.056 114.741  91.661  1.00  1.00              
ATOM   4455 1HD2 ASN A 281     100.438 114.103  90.977  1.00  1.00              
ATOM   4456 2HD2 ASN A 281     100.622 115.429  92.126  1.00  1.00              
ATOM   4457  C   ASN A 281      97.693 111.613  92.812  1.00  1.00              
ATOM   4458  O   ASN A 281      96.502 111.299  92.787  1.00  1.00              
ATOM   4459  N   ILE A 282      98.451 111.504  93.886  1.00  1.00              
ATOM   4460  H   ILE A 282      99.390 111.871  93.820  1.00  1.00              
ATOM   4461  CA  ILE A 282      98.025 111.110  95.227  1.00  1.00              
ATOM   4462  HA  ILE A 282      96.939 111.178  95.302  1.00  1.00              
ATOM   4463  CB  ILE A 282      98.450 109.657  95.573  1.00  1.00              
ATOM   4464  HB  ILE A 282      97.934 109.394  96.498  1.00  1.00              
ATOM   4465  CG2 ILE A 282      97.932 108.677  94.513  1.00  1.00              
ATOM   4466 1HG2 ILE A 282      98.172 107.652  94.790  1.00  1.00              
ATOM   4467 2HG2 ILE A 282      96.849 108.775  94.437  1.00  1.00              
ATOM   4468 3HG2 ILE A 282      98.387 108.873  93.542  1.00  1.00              
ATOM   4469  CG1 ILE A 282      99.956 109.430  95.853  1.00  1.00              
ATOM   4470 1HG1 ILE A 282     100.129 108.361  95.958  1.00  1.00              
ATOM   4471 2HG1 ILE A 282     100.213 109.889  96.806  1.00  1.00              
ATOM   4472  CD1 ILE A 282     100.947 109.925  94.801  1.00  1.00              
ATOM   4473  HD1 ILE A 282     101.948 109.601  95.081  1.00  1.00              
ATOM   4474  HD2 ILE A 282     100.691 109.499  93.832  1.00  1.00              
ATOM   4475  HD3 ILE A 282     100.944 111.013  94.749  1.00  1.00              
ATOM   4476  C   ILE A 282      98.630 112.148  96.168  1.00  1.00              
ATOM   4477  O   ILE A 282      99.281 113.097  95.723  1.00  1.00              
ATOM   4478  N   LYS A 283      98.467 111.968  97.472  1.00  1.00              
ATOM   4479  H   LYS A 283      97.936 111.170  97.795  1.00  1.00              
ATOM   4480  CA  LYS A 283      99.163 112.767  98.474  1.00  1.00              
ATOM   4481  HA  LYS A 283      99.965 113.347  98.011  1.00  1.00              
ATOM   4482  CB  LYS A 283      98.175 113.737  99.169  1.00  1.00              
ATOM   4483  HB1 LYS A 283      97.851 114.490  98.457  1.00  1.00              
ATOM   4484  HB2 LYS A 283      98.713 114.264  99.955  1.00  1.00              
ATOM   4485  CG  LYS A 283      96.926 113.048  99.769  1.00  1.00              
ATOM   4486  HG1 LYS A 283      97.230 112.300 100.496  1.00  1.00              
ATOM   4487  HG2 LYS A 283      96.394 112.538  98.965  1.00  1.00              
ATOM   4488  CD  LYS A 283      95.913 113.976 100.455  1.00  1.00              
ATOM   4489  HD1 LYS A 283      94.952 113.460 100.459  1.00  1.00              
ATOM   4490  HD2 LYS A 283      95.782 114.885  99.867  1.00  1.00              
ATOM   4491  CE  LYS A 283      96.231 114.325 101.919  1.00  1.00              
ATOM   4492  HE1 LYS A 283      96.354 113.408 102.500  1.00  1.00              
ATOM   4493  HE2 LYS A 283      95.363 114.859 102.316  1.00  1.00              
ATOM   4494  NZ  LYS A 283      97.416 115.199 102.062  1.00  1.00              
ATOM   4495  HZ1 LYS A 283      97.402 115.687 102.953  1.00  1.00              
ATOM   4496  HZ2 LYS A 283      98.298 114.718 101.933  1.00  1.00              
ATOM   4497  HZ3 LYS A 283      97.319 115.997 101.426  1.00  1.00              
ATOM   4498  C   LYS A 283      99.787 111.831  99.502  1.00  1.00              
ATOM   4499  O   LYS A 283      99.191 110.827  99.900  1.00  1.00              
ATOM   4500  N   ASN A 284     100.930 112.229 100.034  1.00  1.00              
ATOM   4501  H   ASN A 284     101.342 113.078  99.686  1.00  1.00              
ATOM   4502  CA  ASN A 284     101.312 111.782 101.363  1.00  1.00              
ATOM   4503  HA  ASN A 284     101.420 110.695 101.369  1.00  1.00              
ATOM   4504  CB  ASN A 284     102.667 112.448 101.687  1.00  1.00              
ATOM   4505  HB1 ASN A 284     102.531 113.526 101.771  1.00  1.00              
ATOM   4506  HB2 ASN A 284     103.351 112.260 100.860  1.00  1.00              
ATOM   4507  CG  ASN A 284     103.375 111.966 102.945  1.00  1.00              
ATOM   4508  OD1 ASN A 284     102.823 111.334 103.837  1.00  1.00              
ATOM   4509  ND2 ASN A 284     104.643 112.295 103.057  1.00  1.00              
ATOM   4510 1HD2 ASN A 284     105.075 112.894 102.371  1.00  1.00              
ATOM   4511 2HD2 ASN A 284     105.134 111.988 103.877  1.00  1.00              
ATOM   4512  C   ASN A 284     100.186 112.196 102.335  1.00  1.00              
ATOM   4513  O   ASN A 284      99.653 113.308 102.238  1.00  1.00              
ATOM   4514  N   GLY A 285      99.747 111.258 103.172  1.00  1.00              
ATOM   4515  H   GLY A 285     100.264 110.394 103.238  1.00  1.00              
ATOM   4516  CA  GLY A 285      98.546 111.397 104.000  1.00  1.00              
ATOM   4517  HA1 GLY A 285      98.293 112.448 104.144  1.00  1.00              
ATOM   4518  HA2 GLY A 285      98.764 110.974 104.975  1.00  1.00              
ATOM   4519  C   GLY A 285      97.307 110.666 103.472  1.00  1.00              
ATOM   4520  O   GLY A 285      96.364 110.467 104.226  1.00  1.00              
ATOM   4521  N   TRP A 286      97.298 110.220 102.208  1.00  1.00              
ATOM   4522  H   TRP A 286      98.111 110.400 101.633  1.00  1.00              
ATOM   4523  CA  TRP A 286      96.148 109.554 101.564  1.00  1.00              
ATOM   4524  HA  TRP A 286      95.370 110.293 101.397  1.00  1.00              
ATOM   4525  CB  TRP A 286      96.632 109.054 100.188  1.00  1.00              
ATOM   4526  HB1 TRP A 286      97.567 108.511 100.337  1.00  1.00              
ATOM   4527  HB2 TRP A 286      96.853 109.927  99.576  1.00  1.00              
ATOM   4528  CG  TRP A 286      95.732 108.178  99.365  1.00  1.00              
ATOM   4529  CD1 TRP A 286      96.025 106.924  98.952  1.00  1.00              
ATOM   4530  HD1 TRP A 286      96.938 106.390  99.195  1.00  1.00              
ATOM   4531  NE1 TRP A 286      95.015 106.435  98.148  1.00  1.00              
ATOM   4532  HE1 TRP A 286      95.042 105.517  97.720  1.00  1.00              
ATOM   4533  CE2 TRP A 286      93.967 107.328  98.067  1.00  1.00              
ATOM   4534  CZ2 TRP A 286      92.709 107.278  97.446  1.00  1.00              
ATOM   4535  HZ2 TRP A 286      92.419 106.412  96.876  1.00  1.00              
ATOM   4536  CH2 TRP A 286      91.798 108.324  97.681  1.00  1.00              
ATOM   4537  HH2 TRP A 286      90.778 108.268  97.335  1.00  1.00              
ATOM   4538  CZ3 TRP A 286      92.205 109.451  98.405  1.00  1.00              
ATOM   4539  HZ3 TRP A 286      91.510 110.260  98.558  1.00  1.00              
ATOM   4540  CE3 TRP A 286      93.501 109.533  98.947  1.00  1.00              
ATOM   4541  HE3 TRP A 286      93.789 110.415  99.498  1.00  1.00              
ATOM   4542  CD2 TRP A 286      94.398 108.453  98.837  1.00  1.00              
ATOM   4543  C   TRP A 286      95.498 108.414 102.354  1.00  1.00              
ATOM   4544  O   TRP A 286      94.281 108.240 102.279  1.00  1.00              
ATOM   4545  N   LEU A 287      96.301 107.690 103.129  1.00  1.00              
ATOM   4546  H   LEU A 287      97.273 107.946 103.174  1.00  1.00              
ATOM   4547  CA  LEU A 287      95.865 106.565 103.943  1.00  1.00              
ATOM   4548  HA  LEU A 287      94.784 106.458 103.865  1.00  1.00              
ATOM   4549  CB  LEU A 287      96.525 105.269 103.420  1.00  1.00              
ATOM   4550  HB1 LEU A 287      96.213 104.434 104.051  1.00  1.00              
ATOM   4551  HB2 LEU A 287      97.607 105.370 103.526  1.00  1.00              
ATOM   4552  CG  LEU A 287      96.207 104.901 101.961  1.00  1.00              
ATOM   4553  HG  LEU A 287      96.523 105.715 101.314  1.00  1.00              
ATOM   4554  CD1 LEU A 287      96.987 103.651 101.556  1.00  1.00              
ATOM   4555 1HD1 LEU A 287      96.796 103.414 100.512  1.00  1.00              
ATOM   4556 2HD1 LEU A 287      98.057 103.827 101.684  1.00  1.00              
ATOM   4557 3HD1 LEU A 287      96.687 102.811 102.181  1.00  1.00              
ATOM   4558  CD2 LEU A 287      94.719 104.625 101.726  1.00  1.00              
ATOM   4559 1HD2 LEU A 287      94.559 104.298 100.699  1.00  1.00              
ATOM   4560 2HD2 LEU A 287      94.376 103.852 102.412  1.00  1.00              
ATOM   4561 3HD2 LEU A 287      94.145 105.535 101.897  1.00  1.00              
ATOM   4562  C   LEU A 287      96.147 106.757 105.435  1.00  1.00              
ATOM   4563  O   LEU A 287      95.957 105.801 106.186  1.00  1.00              
ATOM   4564  N   ASP A 288      96.635 107.928 105.881  1.00  1.00              
ATOM   4565  H   ASP A 288      96.520 108.781 105.347  1.00  1.00              
ATOM   4566  CA  ASP A 288      97.152 107.969 107.251  1.00  1.00              
ATOM   4567  HA  ASP A 288      97.705 107.027 107.320  1.00  1.00              
ATOM   4568  CB  ASP A 288      98.302 108.938 107.514  1.00  1.00              
ATOM   4569  HB1 ASP A 288      98.978 108.877 106.658  1.00  1.00              
ATOM   4570  HB2 ASP A 288      98.841 108.553 108.380  1.00  1.00              
ATOM   4571  CG  ASP A 288      98.004 110.398 107.807  1.00  1.00              
ATOM   4572  OD1 ASP A 288      97.064 110.699 108.566  1.00  1.00              
ATOM   4573  OD2 ASP A 288      98.826 111.204 107.306  1.00  1.00              
ATOM   4574  C   ASP A 288      96.080 107.797 108.337  1.00  1.00              
ATOM   4575  O   ASP A 288      95.002 108.397 108.293  1.00  1.00              
ATOM   4576  N   GLY A 289      96.345 106.832 109.226  1.00  1.00              
ATOM   4577  H   GLY A 289      97.263 106.388 109.205  1.00  1.00              
ATOM   4578  CA  GLY A 289      95.370 106.332 110.191  1.00  1.00              
ATOM   4579  HA1 GLY A 289      94.549 107.043 110.283  1.00  1.00              
ATOM   4580  HA2 GLY A 289      95.859 106.262 111.162  1.00  1.00              
ATOM   4581  C   GLY A 289      94.759 104.963 109.878  1.00  1.00              
ATOM   4582  O   GLY A 289      94.214 104.327 110.782  1.00  1.00              
ATOM   4583  N   LEU A 290      94.819 104.482 108.631  1.00  1.00              
ATOM   4584  H   LEU A 290      95.274 105.047 107.916  1.00  1.00              
ATOM   4585  CA  LEU A 290      94.176 103.229 108.211  1.00  1.00              
ATOM   4586  HA  LEU A 290      93.249 103.126 108.780  1.00  1.00              
ATOM   4587  CB  LEU A 290      93.764 103.316 106.725  1.00  1.00              
ATOM   4588  HB1 LEU A 290      93.658 102.309 106.325  1.00  1.00              
ATOM   4589  HB2 LEU A 290      94.555 103.796 106.154  1.00  1.00              
ATOM   4590  CG  LEU A 290      92.411 104.018 106.470  1.00  1.00              
ATOM   4591  HG  LEU A 290      91.621 103.329 106.766  1.00  1.00              
ATOM   4592  CD1 LEU A 290      92.179 105.337 107.210  1.00  1.00              
ATOM   4593 1HD1 LEU A 290      91.227 105.767 106.904  1.00  1.00              
ATOM   4594 2HD1 LEU A 290      92.145 105.163 108.285  1.00  1.00              
ATOM   4595 3HD1 LEU A 290      92.985 106.036 106.985  1.00  1.00              
ATOM   4596  CD2 LEU A 290      92.267 104.298 104.975  1.00  1.00              
ATOM   4597 1HD2 LEU A 290      91.238 104.587 104.762  1.00  1.00              
ATOM   4598 2HD2 LEU A 290      92.942 105.104 104.688  1.00  1.00              
ATOM   4599 3HD2 LEU A 290      92.527 103.406 104.410  1.00  1.00              
ATOM   4600  C   LEU A 290      95.001 101.987 108.593  1.00  1.00              
ATOM   4601  O   LEU A 290      95.229 101.089 107.788  1.00  1.00              
ATOM   4602  N   GLN A 291      95.397 101.898 109.864  1.00  1.00              
ATOM   4603  H   GLN A 291      95.172 102.684 110.464  1.00  1.00              
ATOM   4604  CA  GLN A 291      96.182 100.805 110.451  1.00  1.00              
ATOM   4605  HA  GLN A 291      97.036 100.641 109.792  1.00  1.00              
ATOM   4606  CB  GLN A 291      96.748 101.239 111.814  1.00  1.00              
ATOM   4607  HB1 GLN A 291      97.299 100.395 112.232  1.00  1.00              
ATOM   4608  HB2 GLN A 291      95.935 101.482 112.500  1.00  1.00              
ATOM   4609  CG  GLN A 291      97.717 102.433 111.714  1.00  1.00              
ATOM   4610  HG1 GLN A 291      97.176 103.367 111.866  1.00  1.00              
ATOM   4611  HG2 GLN A 291      98.164 102.464 110.720  1.00  1.00              
ATOM   4612  CD  GLN A 291      98.832 102.315 112.752  1.00  1.00              
ATOM   4613  OE1 GLN A 291      98.590 102.256 113.947  1.00  1.00              
ATOM   4614  NE2 GLN A 291     100.068 102.211 112.315  1.00  1.00              
ATOM   4615 1HE2 GLN A 291     100.232 102.250 111.315  1.00  1.00              
ATOM   4616 2HE2 GLN A 291     100.798 101.934 112.956  1.00  1.00              
ATOM   4617  C   GLN A 291      95.477  99.429 110.544  1.00  1.00              
ATOM   4618  O   GLN A 291      96.023  98.481 111.108  1.00  1.00              
ATOM   4619  N   HIS A 292      94.291  99.275 109.956  1.00  1.00              
ATOM   4620  H   HIS A 292      93.884 100.092 109.526  1.00  1.00              
ATOM   4621  CA  HIS A 292      93.625  97.982 109.733  1.00  1.00              
ATOM   4622  HA  HIS A 292      94.070  97.198 110.345  1.00  1.00              
ATOM   4623  CB  HIS A 292      92.144  98.125 110.133  1.00  1.00              
ATOM   4624  HB1 HIS A 292      91.532  97.481 109.507  1.00  1.00              
ATOM   4625  HB2 HIS A 292      91.800  99.146 109.962  1.00  1.00              
ATOM   4626  CG  HIS A 292      91.865  97.724 111.553  1.00  1.00              
ATOM   4627  ND1 HIS A 292      91.925  96.415 112.035  1.00  1.00              
ATOM   4628  CE1 HIS A 292      91.585  96.492 113.329  1.00  1.00              
ATOM   4629  HE1 HIS A 292      91.547  95.644 114.001  1.00  1.00              
ATOM   4630  NE2 HIS A 292      91.302  97.761 113.672  1.00  1.00              
ATOM   4631  HE2 HIS A 292      90.986  98.071 114.579  1.00  1.00              
ATOM   4632  CD2 HIS A 292      91.484  98.557 112.562  1.00  1.00              
ATOM   4633  HD2 HIS A 292      91.334  99.626 112.486  1.00  1.00              
ATOM   4634  C   HIS A 292      93.703  97.486 108.278  1.00  1.00              
ATOM   4635  O   HIS A 292      93.388  96.326 108.004  1.00  1.00              
ATOM   4636  N   LEU A 293      94.111  98.345 107.341  1.00  1.00              
ATOM   4637  H   LEU A 293      94.423  99.265 107.626  1.00  1.00              
ATOM   4638  CA  LEU A 293      94.084  98.066 105.909  1.00  1.00              
ATOM   4639  HA  LEU A 293      93.054  97.856 105.627  1.00  1.00              
ATOM   4640  CB  LEU A 293      94.537  99.350 105.194  1.00  1.00              
ATOM   4641  HB1 LEU A 293      95.559  99.569 105.509  1.00  1.00              
ATOM   4642  HB2 LEU A 293      93.903 100.172 105.525  1.00  1.00              
ATOM   4643  CG  LEU A 293      94.496  99.304 103.661  1.00  1.00              
ATOM   4644  HG  LEU A 293      95.043  98.432 103.303  1.00  1.00              
ATOM   4645  CD1 LEU A 293      93.068  99.250 103.113  1.00  1.00              
ATOM   4646 1HD1 LEU A 293      92.567  98.348 103.461  1.00  1.00              
ATOM   4647 2HD1 LEU A 293      92.505 100.128 103.431  1.00  1.00              
ATOM   4648 3HD1 LEU A 293      93.110  99.212 102.027  1.00  1.00              
ATOM   4649  CD2 LEU A 293      95.181 100.558 103.120  1.00  1.00              
ATOM   4650 1HD2 LEU A 293      95.186 100.523 102.035  1.00  1.00              
ATOM   4651 2HD2 LEU A 293      94.651 101.451 103.453  1.00  1.00              
ATOM   4652 3HD2 LEU A 293      96.211 100.600 103.477  1.00  1.00              
ATOM   4653  C   LEU A 293      94.959  96.862 105.544  1.00  1.00              
ATOM   4654  O   LEU A 293      96.180  96.905 105.690  1.00  1.00              
ATOM   4655  N   SER A 294      94.324  95.802 105.040  1.00  1.00              
ATOM   4656  H   SER A 294      93.317  95.850 104.943  1.00  1.00              
ATOM   4657  CA  SER A 294      94.977  94.525 104.760  1.00  1.00              
ATOM   4658  HA  SER A 294      96.023  94.644 105.021  1.00  1.00              
ATOM   4659  CB  SER A 294      94.456  93.420 105.679  1.00  1.00              
ATOM   4660  HB1 SER A 294      93.642  92.880 105.195  1.00  1.00              
ATOM   4661  HB2 SER A 294      94.095  93.855 106.614  1.00  1.00              
ATOM   4662  OG  SER A 294      95.530  92.545 105.976  1.00  1.00              
ATOM   4663  HG  SER A 294      96.118  93.009 106.604  1.00  1.00              
ATOM   4664  C   SER A 294      94.987  94.140 103.285  1.00  1.00              
ATOM   4665  O   SER A 294      95.914  93.400 102.912  1.00  1.00              
ATOM   4666  N   VAL A 295      94.111  94.725 102.431  1.00  1.00              
ATOM   4667  H   VAL A 295      93.348  95.307 102.774  1.00  1.00              
ATOM   4668  CA  VAL A 295      94.461  94.739 100.995  1.00  1.00              
ATOM   4669  HA  VAL A 295      95.506  94.449 100.903  1.00  1.00              
ATOM   4670  CB  VAL A 295      93.695  93.708 100.126  1.00  1.00              
ATOM   4671  HB  VAL A 295      94.332  93.461  99.281  1.00  1.00              
ATOM   4672  CG1 VAL A 295      93.356  92.407 100.870  1.00  1.00              
ATOM   4673 1HG1 VAL A 295      93.008  91.658 100.160  1.00  1.00              
ATOM   4674 2HG1 VAL A 295      94.236  92.026 101.381  1.00  1.00              
ATOM   4675 3HG1 VAL A 295      92.580  92.584 101.610  1.00  1.00              
ATOM   4676  CG2 VAL A 295      92.407  94.241  99.515  1.00  1.00              
ATOM   4677 1HG2 VAL A 295      91.824  93.434  99.071  1.00  1.00              
ATOM   4678 2HG2 VAL A 295      91.856  94.720 100.306  1.00  1.00              
ATOM   4679 3HG2 VAL A 295      92.632  94.971  98.738  1.00  1.00              
ATOM   4680  C   VAL A 295      94.391  96.137 100.404  1.00  1.00              
ATOM   4681  O   VAL A 295      93.424  96.882 100.625  1.00  1.00              
ATOM   4682  N   LEU A 296      95.405  96.434  99.589  1.00  1.00              
ATOM   4683  H   LEU A 296      96.165  95.767  99.479  1.00  1.00              
ATOM   4684  CA  LEU A 296      95.451  97.660  98.802  1.00  1.00              
ATOM   4685  HA  LEU A 296      94.470  98.138  98.809  1.00  1.00              
ATOM   4686  CB  LEU A 296      96.471  98.614  99.463  1.00  1.00              
ATOM   4687  HB1 LEU A 296      97.443  98.118  99.457  1.00  1.00              
ATOM   4688  HB2 LEU A 296      96.184  98.761 100.505  1.00  1.00              
ATOM   4689  CG  LEU A 296      96.642  99.998  98.806  1.00  1.00              
ATOM   4690  HG  LEU A 296      96.902  99.860  97.757  1.00  1.00              
ATOM   4691  CD1 LEU A 296      95.398 100.887  98.888  1.00  1.00              
ATOM   4692 1HD1 LEU A 296      95.587 101.825  98.368  1.00  1.00              
ATOM   4693 2HD1 LEU A 296      94.546 100.390  98.424  1.00  1.00              
ATOM   4694 3HD1 LEU A 296      95.169 101.100  99.928  1.00  1.00              
ATOM   4695  CD2 LEU A 296      97.790 100.737  99.498  1.00  1.00              
ATOM   4696 1HD2 LEU A 296      97.951 101.709  99.032  1.00  1.00              
ATOM   4697 2HD2 LEU A 296      97.567 100.877 100.557  1.00  1.00              
ATOM   4698 3HD2 LEU A 296      98.707 100.157  99.408  1.00  1.00              
ATOM   4699  C   LEU A 296      95.799  97.298  97.372  1.00  1.00              
ATOM   4700  O   LEU A 296      96.885  96.766  97.102  1.00  1.00              
ATOM   4701  N   LYS A 297      94.872  97.595  96.459  1.00  1.00              
ATOM   4702  H   LYS A 297      93.973  97.981  96.741  1.00  1.00              
ATOM   4703  CA  LYS A 297      95.163  97.380  95.038  1.00  1.00              
ATOM   4704  HA  LYS A 297      96.224  97.140  94.951  1.00  1.00              
ATOM   4705  CB  LYS A 297      94.492  96.105  94.516  1.00  1.00              
ATOM   4706  HB1 LYS A 297      94.947  95.257  95.030  1.00  1.00              
ATOM   4707  HB2 LYS A 297      94.728  96.007  93.462  1.00  1.00              
ATOM   4708  CG  LYS A 297      92.981  96.016  94.717  1.00  1.00              
ATOM   4709  HG1 LYS A 297      92.528  96.829  94.166  1.00  1.00              
ATOM   4710  HG2 LYS A 297      92.741  96.132  95.774  1.00  1.00              
ATOM   4711  CD  LYS A 297      92.426  94.659  94.245  1.00  1.00              
ATOM   4712  HD1 LYS A 297      91.362  94.607  94.480  1.00  1.00              
ATOM   4713  HD2 LYS A 297      92.927  93.870  94.808  1.00  1.00              
ATOM   4714  CE  LYS A 297      92.633  94.385  92.749  1.00  1.00              
ATOM   4715  HE1 LYS A 297      92.374  93.343  92.546  1.00  1.00              
ATOM   4716  HE2 LYS A 297      93.694  94.507  92.511  1.00  1.00              
ATOM   4717  NZ  LYS A 297      91.812  95.287  91.909  1.00  1.00              
ATOM   4718  HZ1 LYS A 297      91.973  96.261  92.155  1.00  1.00              
ATOM   4719  HZ2 LYS A 297      91.973  95.159  90.923  1.00  1.00              
ATOM   4720  HZ3 LYS A 297      90.819  95.201  92.134  1.00  1.00              
ATOM   4721  C   LYS A 297      95.055  98.649  94.230  1.00  1.00              
ATOM   4722  O   LYS A 297      94.146  99.433  94.435  1.00  1.00              
ATOM   4723  N   LEU A 298      96.072  98.874  93.403  1.00  1.00              
ATOM   4724  H   LEU A 298      96.802  98.166  93.404  1.00  1.00              
ATOM   4725  CA  LEU A 298      96.423 100.137  92.748  1.00  1.00              
ATOM   4726  HA  LEU A 298      95.549 100.786  92.706  1.00  1.00              
ATOM   4727  CB  LEU A 298      97.545 100.799  93.575  1.00  1.00              
ATOM   4728  HB1 LEU A 298      98.143 101.462  92.947  1.00  1.00              
ATOM   4729  HB2 LEU A 298      98.216 100.019  93.934  1.00  1.00              
ATOM   4730  CG  LEU A 298      97.029 101.613  94.769  1.00  1.00              
ATOM   4731  HG  LEU A 298      96.216 101.087  95.269  1.00  1.00              
ATOM   4732  CD1 LEU A 298      98.163 101.805  95.772  1.00  1.00              
ATOM   4733 1HD1 LEU A 298      97.824 102.416  96.609  1.00  1.00              
ATOM   4734 2HD1 LEU A 298      98.481 100.835  96.155  1.00  1.00              
ATOM   4735 3HD1 LEU A 298      99.012 102.281  95.281  1.00  1.00              
ATOM   4736  CD2 LEU A 298      96.536 102.987  94.299  1.00  1.00              
ATOM   4737 1HD2 LEU A 298      96.207 103.570  95.156  1.00  1.00              
ATOM   4738 2HD2 LEU A 298      97.343 103.523  93.796  1.00  1.00              
ATOM   4739 3HD2 LEU A 298      95.702 102.869  93.609  1.00  1.00              
ATOM   4740  C   LEU A 298      96.879  99.890  91.298  1.00  1.00              
ATOM   4741  O   LEU A 298      97.384 100.814  90.656  1.00  1.00              
ATOM   4742  N   GLN A 299      96.746  98.671  90.769  1.00  1.00              
ATOM   4743  H   GLN A 299      96.317  97.927  91.308  1.00  1.00              
ATOM   4744  CA  GLN A 299      97.235  98.357  89.430  1.00  1.00              
ATOM   4745  HA  GLN A 299      98.256  98.728  89.390  1.00  1.00              
ATOM   4746  CB  GLN A 299      97.347  96.833  89.198  1.00  1.00              
ATOM   4747  HB1 GLN A 299      97.874  96.374  90.037  1.00  1.00              
ATOM   4748  HB2 GLN A 299      97.976  96.695  88.323  1.00  1.00              
ATOM   4749  CG  GLN A 299      96.069  96.036  88.895  1.00  1.00              
ATOM   4750  HG1 GLN A 299      96.359  95.171  88.296  1.00  1.00              
ATOM   4751  HG2 GLN A 299      95.377  96.619  88.293  1.00  1.00              
ATOM   4752  CD  GLN A 299      95.361  95.527  90.140  1.00  1.00              
ATOM   4753  OE1 GLN A 299      95.051  96.276  91.056  1.00  1.00              
ATOM   4754  NE2 GLN A 299      95.062  94.249  90.197  1.00  1.00              
ATOM   4755 1HE2 GLN A 299      95.463  93.613  89.531  1.00  1.00              
ATOM   4756 2HE2 GLN A 299      94.943  93.852  91.131  1.00  1.00              
ATOM   4757  C   GLN A 299      96.467  99.059  88.305  1.00  1.00              
ATOM   4758  O   GLN A 299      95.297  99.414  88.475  1.00  1.00              
ATOM   4759  N   HIS A 300      97.112  99.200  87.145  1.00  1.00              
ATOM   4760  H   HIS A 300      98.066  98.856  87.093  1.00  1.00              
ATOM   4761  CA  HIS A 300      96.633 100.040  86.035  1.00  1.00              
ATOM   4762  HA  HIS A 300      97.452 100.144  85.321  1.00  1.00              
ATOM   4763  CB  HIS A 300      95.483  99.356  85.274  1.00  1.00              
ATOM   4764  HB1 HIS A 300      95.082 100.055  84.537  1.00  1.00              
ATOM   4765  HB2 HIS A 300      94.675  99.088  85.955  1.00  1.00              
ATOM   4766  CG  HIS A 300      95.940  98.134  84.530  1.00  1.00              
ATOM   4767  ND1 HIS A 300      96.579  98.162  83.295  1.00  1.00              
ATOM   4768  CE1 HIS A 300      96.874  96.891  83.000  1.00  1.00              
ATOM   4769  HE1 HIS A 300      97.387  96.576  82.099  1.00  1.00              
ATOM   4770  NE2 HIS A 300      96.450  96.073  83.979  1.00  1.00              
ATOM   4771  HE2 HIS A 300      96.545  95.069  83.977  1.00  1.00              
ATOM   4772  CD2 HIS A 300      95.857  96.841  84.958  1.00  1.00              
ATOM   4773  HD2 HIS A 300      95.409  96.506  85.881  1.00  1.00              
ATOM   4774  C   HIS A 300      96.300 101.470  86.484  1.00  1.00              
ATOM   4775  O   HIS A 300      95.163 101.943  86.432  1.00  1.00              
ATOM   4776  N   ASN A 301      97.328 102.162  86.957  1.00  1.00              
ATOM   4777  H   ASN A 301      98.250 101.742  86.873  1.00  1.00              
ATOM   4778  CA  ASN A 301      97.302 103.599  87.215  1.00  1.00              
ATOM   4779  HA  ASN A 301      96.506 104.058  86.635  1.00  1.00              
ATOM   4780  CB  ASN A 301      97.022 103.859  88.710  1.00  1.00              
ATOM   4781  HB1 ASN A 301      97.245 104.895  88.950  1.00  1.00              
ATOM   4782  HB2 ASN A 301      97.672 103.236  89.319  1.00  1.00              
ATOM   4783  CG  ASN A 301      95.574 103.610  89.107  1.00  1.00              
ATOM   4784  OD1 ASN A 301      94.652 104.290  88.681  1.00  1.00              
ATOM   4785  ND2 ASN A 301      95.312 102.681  89.993  1.00  1.00              
ATOM   4786 1HD2 ASN A 301      96.076 102.104  90.318  1.00  1.00              
ATOM   4787 2HD2 ASN A 301      94.351 102.538  90.263  1.00  1.00              
ATOM   4788  C   ASN A 301      98.624 104.188  86.682  1.00  1.00              
ATOM   4789  O   ASN A 301      99.409 103.490  86.044  1.00  1.00              
ATOM   4790  N   ASN A 302      98.875 105.477  86.895  1.00  1.00              
ATOM   4791  H   ASN A 302      98.237 106.017  87.471  1.00  1.00              
ATOM   4792  CA  ASN A 302      99.997 106.195  86.283  1.00  1.00              
ATOM   4793  HA  ASN A 302     100.585 105.509  85.668  1.00  1.00              
ATOM   4794  CB  ASN A 302      99.424 107.270  85.346  1.00  1.00              
ATOM   4795  HB1 ASN A 302     100.220 107.936  85.016  1.00  1.00              
ATOM   4796  HB2 ASN A 302      98.672 107.863  85.867  1.00  1.00              
ATOM   4797  CG  ASN A 302      98.835 106.635  84.103  1.00  1.00              
ATOM   4798  OD1 ASN A 302      99.522 106.001  83.325  1.00  1.00              
ATOM   4799  ND2 ASN A 302      97.554 106.779  83.870  1.00  1.00              
ATOM   4800 1HD2 ASN A 302      96.976 107.346  84.474  1.00  1.00              
ATOM   4801 2HD2 ASN A 302      97.193 106.294  83.060  1.00  1.00              
ATOM   4802  C   ASN A 302     100.977 106.723  87.346  1.00  1.00              
ATOM   4803  O   ASN A 302     101.523 107.821  87.227  1.00  1.00              
ATOM   4804  N   LEU A 303     101.161 105.943  88.419  1.00  1.00              
ATOM   4805  H   LEU A 303     100.681 105.050  88.432  1.00  1.00              
ATOM   4806  CA  LEU A 303     101.872 106.337  89.638  1.00  1.00              
ATOM   4807  HA  LEU A 303     101.299 107.143  90.096  1.00  1.00              
ATOM   4808  CB  LEU A 303     101.858 105.115  90.577  1.00  1.00              
ATOM   4809  HB1 LEU A 303     102.548 104.370  90.177  1.00  1.00              
ATOM   4810  HB2 LEU A 303     100.857 104.684  90.574  1.00  1.00              
ATOM   4811  CG  LEU A 303     102.220 105.389  92.043  1.00  1.00              
ATOM   4812  HG  LEU A 303     103.164 105.924  92.090  1.00  1.00              
ATOM   4813  CD1 LEU A 303     101.133 106.198  92.763  1.00  1.00              
ATOM   4814 1HD1 LEU A 303     101.427 106.358  93.800  1.00  1.00              
ATOM   4815 2HD1 LEU A 303     100.996 107.165  92.283  1.00  1.00              
ATOM   4816 3HD1 LEU A 303     100.189 105.654  92.742  1.00  1.00              
ATOM   4817  CD2 LEU A 303     102.392 104.060  92.781  1.00  1.00              
ATOM   4818 1HD2 LEU A 303     102.573 104.252  93.838  1.00  1.00              
ATOM   4819 2HD2 LEU A 303     101.501 103.440  92.673  1.00  1.00              
ATOM   4820 3HD2 LEU A 303     103.258 103.532  92.378  1.00  1.00              
ATOM   4821  C   LEU A 303     103.297 106.882  89.393  1.00  1.00              
ATOM   4822  O   LEU A 303     103.726 107.830  90.048  1.00  1.00              
ATOM   4823  N   ALA A 304     104.010 106.307  88.421  1.00  1.00              
ATOM   4824  H   ALA A 304     103.570 105.542  87.926  1.00  1.00              
ATOM   4825  CA  ALA A 304     105.396 106.586  88.046  1.00  1.00              
ATOM   4826  HA  ALA A 304     105.963 105.697  88.324  1.00  1.00              
ATOM   4827  CB  ALA A 304     105.462 106.662  86.511  1.00  1.00              
ATOM   4828  HB1 ALA A 304     106.493 106.823  86.191  1.00  1.00              
ATOM   4829  HB2 ALA A 304     105.113 105.722  86.080  1.00  1.00              
ATOM   4830  HB3 ALA A 304     104.832 107.471  86.140  1.00  1.00              
ATOM   4831  C   ALA A 304     106.133 107.758  88.739  1.00  1.00              
ATOM   4832  O   ALA A 304     106.889 107.568  89.697  1.00  1.00              
ATOM   4833  N   ARG A 305     105.919 108.990  88.261  1.00  1.00              
ATOM   4834  H   ARG A 305     105.235 109.064  87.521  1.00  1.00              
ATOM   4835  CA  ARG A 305     106.659 110.205  88.670  1.00  1.00              
ATOM   4836  HA  ARG A 305     107.720 109.960  88.649  1.00  1.00              
ATOM   4837  CB  ARG A 305     106.416 111.308  87.624  1.00  1.00              
ATOM   4838  HB1 ARG A 305     106.702 110.940  86.637  1.00  1.00              
ATOM   4839  HB2 ARG A 305     107.086 112.137  87.856  1.00  1.00              
ATOM   4840  CG  ARG A 305     104.952 111.795  87.569  1.00  1.00              
ATOM   4841  HG1 ARG A 305     104.498 111.770  88.561  1.00  1.00              
ATOM   4842  HG2 ARG A 305     104.378 111.130  86.922  1.00  1.00              
ATOM   4843  CD  ARG A 305     104.858 113.229  87.034  1.00  1.00              
ATOM   4844  HD1 ARG A 305     103.803 113.484  86.903  1.00  1.00              
ATOM   4845  HD2 ARG A 305     105.357 113.274  86.064  1.00  1.00              
ATOM   4846  NE  ARG A 305     105.473 114.171  87.989  1.00  1.00              
ATOM   4847  HE  ARG A 305     105.515 113.863  88.953  1.00  1.00              
ATOM   4848  CZ  ARG A 305     106.083 115.313  87.737  1.00  1.00              
ATOM   4849  NH1 ARG A 305     106.154 115.845  86.543  1.00  1.00              
ATOM   4850 1HH1 ARG A 305     105.721 115.364  85.776  1.00  1.00              
ATOM   4851 2HH1 ARG A 305     106.648 116.706  86.389  1.00  1.00              
ATOM   4852  NH2 ARG A 305     106.660 115.939  88.716  1.00  1.00              
ATOM   4853 1HH2 ARG A 305     106.625 115.536  89.653  1.00  1.00              
ATOM   4854 2HH2 ARG A 305     107.137 116.803  88.561  1.00  1.00              
ATOM   4855  C   ARG A 305     106.389 110.705  90.095  1.00  1.00              
ATOM   4856  O   ARG A 305     106.762 111.834  90.399  1.00  1.00              
ATOM   4857  N   VAL A 306     105.757 109.900  90.950  1.00  1.00              
ATOM   4858  H   VAL A 306     105.397 109.017  90.606  1.00  1.00              
ATOM   4859  CA  VAL A 306     105.630 110.187  92.390  1.00  1.00              
ATOM   4860  HA  VAL A 306     105.794 111.255  92.534  1.00  1.00              
ATOM   4861  CB  VAL A 306     104.207 109.927  92.918  1.00  1.00              
ATOM   4862  HB  VAL A 306     104.113 110.439  93.875  1.00  1.00              
ATOM   4863  CG1 VAL A 306     103.154 110.550  91.985  1.00  1.00              
ATOM   4864 1HG1 VAL A 306     102.168 110.481  92.433  1.00  1.00              
ATOM   4865 2HG1 VAL A 306     103.389 111.601  91.823  1.00  1.00              
ATOM   4866 3HG1 VAL A 306     103.128 110.039  91.026  1.00  1.00              
ATOM   4867  CG2 VAL A 306     103.943 108.443  93.183  1.00  1.00              
ATOM   4868 1HG2 VAL A 306     104.423 108.147  94.116  1.00  1.00              
ATOM   4869 2HG2 VAL A 306     102.876 108.269  93.279  1.00  1.00              
ATOM   4870 3HG2 VAL A 306     104.347 107.829  92.383  1.00  1.00              
ATOM   4871  C   VAL A 306     106.687 109.501  93.254  1.00  1.00              
ATOM   4872  O   VAL A 306     106.840 109.860  94.419  1.00  1.00              
ATOM   4873  N   TRP A 307     107.443 108.565  92.673  1.00  1.00              
ATOM   4874  H   TRP A 307     107.192 108.274  91.736  1.00  1.00              
ATOM   4875  CA  TRP A 307     108.545 107.850  93.327  1.00  1.00              
ATOM   4876  HA  TRP A 307     108.657 108.212  94.347  1.00  1.00              
ATOM   4877  CB  TRP A 307     108.195 106.357  93.394  1.00  1.00              
ATOM   4878  HB1 TRP A 307     109.094 105.786  93.610  1.00  1.00              
ATOM   4879  HB2 TRP A 307     107.856 106.030  92.409  1.00  1.00              
ATOM   4880  CG  TRP A 307     107.153 105.976  94.410  1.00  1.00              
ATOM   4881  CD1 TRP A 307     106.716 106.737  95.444  1.00  1.00              
ATOM   4882  HD1 TRP A 307     107.056 107.736  95.682  1.00  1.00              
ATOM   4883  NE1 TRP A 307     105.731 106.075  96.140  1.00  1.00              
ATOM   4884  HE1 TRP A 307     105.249 106.493  96.930  1.00  1.00              
ATOM   4885  CE2 TRP A 307     105.489 104.829  95.602  1.00  1.00              
ATOM   4886  CZ2 TRP A 307     104.602 103.798  95.938  1.00  1.00              
ATOM   4887  HZ2 TRP A 307     103.918 103.920  96.758  1.00  1.00              
ATOM   4888  CH2 TRP A 307     104.622 102.606  95.197  1.00  1.00              
ATOM   4889  HH2 TRP A 307     103.947 101.801  95.453  1.00  1.00              
ATOM   4890  CZ3 TRP A 307     105.517 102.464  94.121  1.00  1.00              
ATOM   4891  HZ3 TRP A 307     105.523 101.545  93.552  1.00  1.00              
ATOM   4892  CE3 TRP A 307     106.398 103.513  93.781  1.00  1.00              
ATOM   4893  HE3 TRP A 307     107.085 103.398  92.955  1.00  1.00              
ATOM   4894  CD2 TRP A 307     106.402 104.725  94.508  1.00  1.00              
ATOM   4895  C   TRP A 307     109.907 108.130  92.695  1.00  1.00              
ATOM   4896  O   TRP A 307     110.935 107.857  93.312  1.00  1.00              
ATOM   4897  N   LYS A 308     109.912 108.791  91.533  1.00  1.00              
ATOM   4898  H   LYS A 308     109.020 108.967  91.100  1.00  1.00              
ATOM   4899  CA  LYS A 308     111.096 109.425  90.962  1.00  1.00              
ATOM   4900  HA  LYS A 308     111.817 108.648  90.732  1.00  1.00              
ATOM   4901  CB  LYS A 308     110.712 110.159  89.660  1.00  1.00              
ATOM   4902  HB1 LYS A 308     110.403 111.180  89.891  1.00  1.00              
ATOM   4903  HB2 LYS A 308     109.864 109.663  89.189  1.00  1.00              
ATOM   4904  CG  LYS A 308     111.888 110.199  88.670  1.00  1.00              
ATOM   4905  HG1 LYS A 308     112.823 110.034  89.203  1.00  1.00              
ATOM   4906  HG2 LYS A 308     111.935 111.185  88.205  1.00  1.00              
ATOM   4907  CD  LYS A 308     111.736 109.147  87.564  1.00  1.00              
ATOM   4908  HD1 LYS A 308     111.155 109.577  86.748  1.00  1.00              
ATOM   4909  HD2 LYS A 308     111.193 108.278  87.940  1.00  1.00              
ATOM   4910  CE  LYS A 308     113.096 108.692  87.029  1.00  1.00              
ATOM   4911  HE1 LYS A 308     113.772 109.545  86.932  1.00  1.00              
ATOM   4912  HE2 LYS A 308     112.941 108.245  86.041  1.00  1.00              
ATOM   4913  NZ  LYS A 308     113.674 107.651  87.904  1.00  1.00              
ATOM   4914  HZ1 LYS A 308     112.981 106.904  87.973  1.00  1.00              
ATOM   4915  HZ2 LYS A 308     114.458 107.207  87.450  1.00  1.00              
ATOM   4916  HZ3 LYS A 308     113.927 107.989  88.831  1.00  1.00              
ATOM   4917  C   LYS A 308     111.739 110.384  91.968  1.00  1.00              
ATOM   4918  O   LYS A 308     111.107 111.355  92.399  1.00  1.00              
ATOM   4919  N   ASN A 309     113.020 110.189  92.259  1.00  1.00              
ATOM   4920  H   ASN A 309     113.488 109.392  91.844  1.00  1.00              
ATOM   4921  CA  ASN A 309     113.857 111.309  92.649  1.00  1.00              
ATOM   4922  HA  ASN A 309     113.470 111.720  93.584  1.00  1.00              
ATOM   4923  CB  ASN A 309     115.298 110.837  92.880  1.00  1.00              
ATOM   4924  HB1 ASN A 309     115.993 111.659  92.716  1.00  1.00              
ATOM   4925  HB2 ASN A 309     115.556 110.028  92.195  1.00  1.00              
ATOM   4926  CG  ASN A 309     115.450 110.390  94.315  1.00  1.00              
ATOM   4927  OD1 ASN A 309     115.506 111.207  95.216  1.00  1.00              
ATOM   4928  ND2 ASN A 309     115.467 109.110  94.583  1.00  1.00              
ATOM   4929 1HD2 ASN A 309     115.367 108.438  93.817  1.00  1.00              
ATOM   4930 2HD2 ASN A 309     115.510 108.842  95.544  1.00  1.00              
ATOM   4931  C   ASN A 309     113.746 112.417  91.593  1.00  1.00              
ATOM   4932  O   ASN A 309     113.445 112.164  90.429  1.00  1.00              
ATOM   4933  N   ALA A 310     113.922 113.664  92.016  1.00  1.00              
ATOM   4934  H   ALA A 310     114.205 113.815  92.973  1.00  1.00              
ATOM   4935  CA  ALA A 310     113.561 114.825  91.209  1.00  1.00              
ATOM   4936  HA  ALA A 310     113.716 115.683  91.863  1.00  1.00              
ATOM   4937  CB  ALA A 310     114.568 115.006  90.058  1.00  1.00              
ATOM   4938  HB1 ALA A 310     114.426 115.984  89.597  1.00  1.00
[truncated: 418,881 more chars]
