# Supplementary material for: Variation in selection constraints on teleost TLRs with emphasis on their repertoire in the Walking catfish, Clarias batrachus
Source: Sci Rep. 2020 Dec 7;10:21394. doi: 10.1038/s41598-020-78347-6 (PMC7721727; doi:10.1038/s41598-020-78347-6)
Supplement: Supplementary file 27 — Supplementary Information 27. [file 41598_2020_78347_MOESM27_ESM.zip › T3/struct/S506035_results/lscore.txt]

		%%%%%%%%%%%%%%%%%%%%%%%%%%%%%%%%%%%%%%%%%%%%%%%%%%%
		% B-factor and local structure quality estimation %
		%       in I-TASSER structure modeling            %
		%%%%%%%%%%%%%%%%%%%%%%%%%%%%%%%%%%%%%%%%%%%%%%%%%%%

1. How was the local accuracy estimated?

    The local accuracy was defined as the distance deviation (in Angstrom) between residue positions 
    in the model and the native structure. It was estimated using support vector regression that makes 
    use of the coverage of threading alignment, divergence of I-TASSER simulation decoys, and 
    sequence-based secondary structure and solvent accessibility predictions. Large-scale benchmark 
    tests show that the estimated local accuracy has an average error of 2.21 Angstrom and the
    Pearson's correlation coefficient between estimated and actual error is 0.7. 

    Based on these tests, the local accuracy estimations tend to be  more accurate for residues:
	 1) that have higher threading alignment coverage
	 2) that are located at alpha-helix and beta-strand regions
	 3) that are buried (at 25% threshold)

    The estimated local accuracy for each model is available at the columns 61-66 in the model's PDB file
    and also at the bottom of this page (columns with label RSQ_*).

2. What is normalized B-factor?

    Normalized B-factor for a target protein is defined as z-score-based normalization of the 
    raw B-factor values. The normalized B-factor (called B-factor profile, BFP) is predicted using a 
    combination of both template-based assignment and profile-based prediction. Based on the distributions
    and predictions of the BFP, residues with BFP values higher than 0 are less stable in experimental 
    structures. The estimated normalized B-factor is shown at the bottom of this page.

For more information about the local accuracy and normalized B-factor predictions, please refer to the 
following article:

J Yang, Y Wang, Y Zhang. ResQ: An approach to unified estimation of B-factor and residue-specific error 
in protein structure prediction, Journal of Molecular Biology, 428: 693-701 (2016).
#RES	SS	SA	COV	BFP	RSQ_1	RSQ_2	RSQ_3	RSQ_4	RSQ_5	
1	C	E	0.69	1.87	3.78	7.75	7.72	8.03	7.87	
2	C	E	0.74	1.24	3.95	7.49	7.38	7.88	7.70	
3	C	E	0.72	0.61	3.78	7.95	7.90	8.23	8.07	
4	C	B	0.71	0.30	3.71	8.02	8.06	8.22	8.09	
5	C	B	0.74	0.48	4.37	7.70	7.72	8.01	7.90	
6	C	E	0.79	0.26	3.94	7.68	7.70	7.99	7.89	
7	C	E	0.78	0.64	4.80	8.32	8.43	8.48	8.40	
8	C	B	0.79	0.17	5.38	7.97	8.17	8.21	8.15	
9	C	E	0.75	0.00	5.70	7.94	8.10	8.19	8.24	
10	C	E	0.50	-0.12	5.16	8.66	8.91	8.81	8.91	
11	C	B	0.89	-0.12	4.21	8.07	8.31	8.12	8.18	
12	C	E	0.93	-0.15	3.47	7.91	8.15	7.91	7.97	
13	C	E	0.92	-0.29	2.94	7.61	7.78	7.69	7.70	
14	C	E	0.93	-0.24	2.93	7.28	7.41	7.42	7.40	
15	S	E	0.93	-0.44	2.54	6.74	6.86	6.88	6.85	
16	S	B	0.93	-0.66	2.61	6.68	6.80	6.87	6.84	
17	S	E	0.94	-0.50	2.69	6.66	6.83	6.89	6.88	
18	C	E	0.94	-0.36	3.19	7.08	7.26	7.25	7.25	
19	C	E	0.94	-0.26	3.25	6.97	7.25	7.10	7.15	
20	C	E	0.94	-0.34	3.32	7.18	7.54	7.23	7.33	
21	C	B	0.94	-0.49	3.32	7.32	7.55	7.39	7.42	
22	C	E	0.91	-0.30	3.09	6.90	7.12	7.01	7.02	
23	C	B	0.94	-0.45	3.43	6.85	6.94	7.12	7.06	
24	C	E	0.93	-0.24	3.52	6.71	6.82	7.00	6.92	
25	S	E	0.92	-0.12	3.28	6.12	6.12	6.57	6.42	
26	S	B	0.92	-0.32	3.09	5.81	5.71	6.37	6.28	
27	C	E	0.93	-0.09	3.50	6.06	5.97	6.73	6.55	
28	H	E	0.91	0.06	3.50	5.94	5.80	6.70	6.57	
29	H	E	0.91	-0.01	3.40	6.37	6.17	7.03	6.90	
30	H	B	0.92	-0.28	3.36	6.56	6.41	7.11	6.98	
31	C	B	0.91	-0.24	3.24	6.52	6.44	7.06	6.98	
32	C	E	0.84	-0.01	3.39	6.71	6.65	7.30	7.18	
33	C	E	0.84	0.15	3.31	7.16	7.17	7.60	7.51	
34	C	B	0.84	0.10	3.41	7.01	7.05	7.43	7.36	
35	C	E	0.27	0.08	5.16	8.04	8.15	8.46	8.52	
36	C	B	0.26	-0.03	5.04	8.52	8.72	8.80	8.89	
37	C	E	0.90	-0.04	3.80	7.18	7.35	7.46	7.52	
38	C	E	0.94	-0.24	4.04	7.00	7.17	7.26	7.31	
39	C	B	0.94	-0.50	2.98	6.81	6.90	7.11	7.10	
40	C	E	0.94	-0.44	2.97	6.57	6.62	6.89	6.84	
41	S	E	0.94	-0.65	2.63	6.13	6.18	6.46	6.39	
42	S	B	0.94	-0.89	2.67	6.00	6.05	6.38	6.31	
43	S	B	0.94	-0.83	2.77	6.06	6.19	6.39	6.42	
44	C	B	0.94	-0.67	3.25	6.38	6.53	6.74	6.70	
45	C	E	0.94	-0.51	3.34	6.34	6.64	6.64	6.67	
46	C	E	0.94	-0.41	3.35	6.64	7.06	6.81	6.92	
47	C	B	0.92	-0.43	3.46	6.75	7.04	6.96	6.99	
48	C	E	0.94	-0.10	3.38	6.59	6.96	6.79	6.85	
49	C	E	0.94	-0.21	3.68	6.28	6.51	6.65	6.61	
50	C	E	0.94	-0.17	3.52	6.18	6.43	6.57	6.50	
51	C	E	0.94	-0.20	3.56	5.94	6.07	6.46	6.31	
52	C	E	0.94	-0.20	3.30	5.46	5.54	6.12	5.89	
53	C	E	0.92	-0.17	3.66	5.63	5.71	6.36	6.18	
54	H	E	0.89	-0.04	3.61	5.34	5.52	6.19	6.07	
55	H	E	0.89	-0.13	3.50	5.46	5.57	6.34	6.27	
56	H	B	0.94	-0.31	3.32	5.70	5.63	6.46	6.34	
57	H	B	0.93	-0.34	3.38	5.72	5.68	6.45	6.38	
58	C	E	0.95	0.00	3.22	5.56	5.63	6.34	6.35	
59	C	E	0.95	-0.09	3.15	6.04	6.08	6.68	6.70	
60	C	B	0.95	-0.29	3.11	6.08	6.11	6.65	6.65	
61	C	E	0.95	-0.24	3.07	6.00	6.15	6.54	6.62	
62	C	E	0.95	-0.19	2.98	6.30	6.42	6.72	6.75	
63	C	E	0.95	-0.39	3.05	6.11	6.13	6.58	6.54	
64	C	E	0.95	-0.45	3.02	6.00	5.99	6.44	6.36	
65	S	E	0.95	-0.69	2.69	5.55	5.54	6.00	5.89	
66	S	B	0.95	-0.86	2.79	5.40	5.43	5.93	5.83	
67	S	E	0.95	-0.84	2.84	5.49	5.64	5.95	5.96	
68	C	B	0.95	-0.77	3.29	5.71	5.93	6.21	6.17	
69	C	E	0.95	-0.56	3.20	5.62	6.04	6.04	6.08	
70	C	E	0.95	-0.53	3.46	6.05	6.61	6.34	6.48	
71	C	B	0.95	-0.67	3.57	6.09	6.55	6.42	6.49	
72	C	E	0.94	-0.51	3.55	6.03	6.53	6.35	6.41	
73	C	B	0.95	-0.45	3.59	5.78	6.19	6.25	6.16	
74	C	E	0.95	-0.20	3.68	5.71	6.21	6.13	6.12	
75	C	E	0.95	-0.25	3.69	5.37	5.87	5.92	5.80	
76	C	B	0.95	-0.38	3.38	4.80	5.29	5.51	5.37	
77	C	E	0.94	-0.29	3.59	4.87	5.44	5.67	5.61	
78	H	E	0.93	-0.15	3.60	4.58	5.37	5.48	5.51	
79	H	E	0.94	-0.12	3.51	4.78	5.35	5.72	5.71	
80	H	B	0.95	-0.45	3.45	5.05	5.35	5.91	5.81	
81	H	B	0.95	-0.49	3.39	5.02	5.29	5.90	5.82	
82	C	E	0.95	-0.16	3.32	4.97	5.30	5.87	5.88	
83	C	E	0.95	-0.16	3.22	5.30	5.52	6.08	6.15	
84	C	B	0.95	-0.39	3.18	5.35	5.46	6.07	6.07	
85	C	E	0.95	-0.22	3.12	5.40	5.63	6.02	6.09	
86	C	E	0.95	-0.43	3.06	5.74	5.85	6.25	6.26	
87	C	B	0.95	-0.73	3.14	5.55	5.56	6.14	6.06	
88	C	E	0.95	-0.69	3.14	5.55	5.51	6.08	5.95	
89	S	E	0.95	-0.89	2.78	5.02	5.00	5.60	5.45	
90	S	B	0.95	-0.96	3.01	4.98	5.08	5.65	5.52	
91	S	B	0.95	-1.05	2.97	4.96	5.23	5.57	5.50	
92	C	B	0.95	-0.99	3.37	5.13	5.57	5.76	5.75	
93	C	B	0.91	-0.68	3.44	5.31	5.95	5.82	5.92	
94	C	E	0.78	-0.53	3.95	5.91	6.65	6.30	6.49	
95	C	B	0.56	-0.54	4.61	6.26	6.79	6.73	6.79	
96	C	E	0.54	-0.27	4.61	6.33	6.97	6.78	6.79	
97	C	B	0.54	-0.19	4.55	6.68	7.39	6.93	7.11	
98	C	E	0.51	0.17	6.06	6.91	7.80	6.99	7.31	
99	C	E	0.64	0.12	8.57	7.14	7.83	6.70	7.16	
100	C	B	0.71	-0.17	9.68	7.31	8.15	7.06	7.46	
101	C	E	0.71	-0.17	8.44	7.03	7.75	6.74	7.18	
102	C	B	0.72	-0.29	6.36	6.16	7.20	6.46	6.64	
103	C	E	0.80	-0.11	4.67	5.95	6.50	6.07	6.18	
104	C	E	0.81	-0.18	4.72	5.24	6.07	5.73	5.72	
105	C	B	0.91	-0.42	4.50	4.80	5.66	5.45	5.45	
106	C	E	0.92	-0.32	4.73	4.63	5.62	5.32	5.42	
107	H	E	0.91	-0.12	7.56	4.38	5.66	5.07	5.32	
108	H	E	0.91	-0.28	7.25	4.26	5.49	5.10	5.33	
109	H	B	0.94	-0.57	5.83	4.40	5.27	5.33	5.37	
110	H	B	0.95	-0.55	6.07	4.39	5.18	5.34	5.36	
111	C	E	0.95	-0.14	5.75	4.41	5.31	5.26	5.42	
112	C	E	0.95	-0.14	5.66	4.75	5.32	5.57	5.68	
113	C	B	0.95	-0.39	4.99	4.90	5.24	5.66	5.67	
114	C	E	0.95	-0.29	4.65	5.12	5.54	5.70	5.80	
115	C	E	0.95	-0.34	4.06	5.39	5.57	5.91	5.90	
116	C	B	0.95	-0.60	4.02	5.09	5.21	5.74	5.64	
117	C	E	0.95	-0.47	3.69	5.15	5.18	5.74	5.56	
118	S	E	0.95	-0.60	3.16	4.56	4.64	5.23	5.10	
119	S	B	0.95	-0.79	3.15	4.28	4.65	5.07	5.00	
120	S	E	0.95	-0.65	3.15	4.38	4.88	5.11	5.06	
121	C	E	0.95	-0.43	3.78	4.71	5.44	5.43	5.48	
122	C	E	0.95	-0.25	3.47	4.86	5.78	5.45	5.64	
123	C	E	0.95	-0.38	3.47	5.18	6.25	5.59	5.93	
124	C	B	0.95	-0.67	3.49	5.19	6.21	5.59	5.89	
125	C	E	0.95	-0.51	3.48	4.94	6.08	5.24	5.60	
126	C	B	0.95	-0.47	4.28	5.03	6.17	5.45	5.66	
127	C	E	0.95	-0.21	4.61	5.07	6.42	5.35	5.73	
128	C	E	0.95	-0.20	4.88	4.57	6.05	4.92	5.42	
129	C	B	0.95	-0.38	4.48	4.30	5.84	4.78	5.19	
130	C	E	0.95	-0.27	5.35	4.48	6.01	4.85	5.29	
131	H	E	0.95	0.00	6.83	4.57	6.17	4.79	5.36	
132	H	E	0.95	-0.03	6.83	4.31	5.81	4.77	5.26	
133	H	B	0.95	-0.31	7.25	4.14	5.51	4.89	5.15	
134	H	E	0.95	-0.32	6.92	4.09	5.32	4.93	5.10	
135	C	E	0.95	0.03	6.77	4.28	5.52	4.90	5.23	
136	C	B	0.94	-0.20	6.39	4.56	5.53	5.17	5.43	
137	C	B	0.94	-0.46	7.02	4.60	5.29	5.26	5.34	
138	C	E	0.93	-0.28	8.51	5.02	5.64	5.45	5.59	
139	C	E	0.93	-0.40	9.62	5.16	5.46	5.62	5.59	
140	C	B	0.93	-0.71	7.76	4.79	5.11	5.42	5.29	
141	C	B	0.91	-0.65	9.19	4.88	5.05	5.47	5.22	
142	C	B	0.91	-0.60	9.12	4.52	4.81	5.24	4.91	
143	C	B	0.91	-0.92	8.56	4.30	5.01	5.18	4.95	
144	C	B	0.92	-0.81	8.82	4.14	5.02	5.00	5.00	
145	C	B	0.92	-0.76	7.97	4.22	5.35	5.02	5.16	
146	C	B	0.75	-0.57	8.59	4.76	6.06	5.40	5.77	
147	C	E	0.69	-0.55	9.35	5.29	6.68	5.72	6.23	
148	C	B	0.81	-0.66	7.44	5.02	6.24	5.54	5.90	
149	C	E	0.83	-0.51	7.37	5.20	6.60	5.58	5.97	
150	C	B	0.79	-0.56	6.16	5.54	7.01	5.72	6.27	
151	C	B	0.82	-0.33	7.04	5.23	6.91	5.37	6.04	
152	C	B	0.85	-0.40	7.39	4.97	6.71	5.19	5.85	
153	C	E	0.84	-0.24	6.44	5.29	7.17	5.34	6.12	
154	C	E	0.84	-0.22	7.54	5.25	7.14	5.28	6.02	
155	C	B	0.86	-0.33	6.89	4.88	6.78	5.09	5.68	
156	C	E	0.87	-0.16	8.47	5.25	7.02	5.22	5.86	
157	C	E	0.86	0.03	8.65	5.36	7.03	5.25	5.87	
158	H	E	0.85	-0.07	7.88	5.21	6.87	5.17	5.79	
159	H	B	0.83	-0.27	7.00	4.84	6.52	5.03	5.60	
160	H	B	0.76	-0.33	8.41	4.68	6.24	5.03	5.48	
161	C	E	0.66	-0.01	9.94	5.25	6.75	5.39	5.85	
162	C	E	0.68	0.04	10.89	4.88	6.31	5.27	5.65	
163	C	B	0.69	-0.15	10.93	4.91	6.11	5.39	5.58	
164	C	E	0.67	0.10	8.24	5.26	6.42	5.44	5.80	
165	C	E	0.82	0.09	7.38	5.14	6.15	5.33	5.68	
166	C	B	0.81	-0.20	5.76	5.11	5.91	5.55	5.61	
167	C	E	0.85	-0.23	4.73	5.36	6.14	6.13	5.76	
168	C	E	0.89	-0.32	4.56	5.11	5.59	5.61	5.39	
169	C	B	0.91	-0.59	3.62	4.69	5.24	5.22	5.07	
170	C	E	0.93	-0.59	4.04	4.82	5.11	5.37	5.05	
171	S	B	0.94	-0.79	3.36	4.14	4.58	4.88	4.50	
172	S	B	0.94	-0.94	3.70	3.68	4.66	4.59	4.43	
173	S	B	0.94	-0.81	4.98	3.55	4.89	4.47	4.68	
174	C	B	0.94	-0.71	6.77	3.98	5.63	4.78	5.23	
175	C	E	0.94	-0.55	10.21	4.23	5.93	4.85	5.47	
176	C	E	0.90	-0.51	11.77	4.75	6.48	5.12	5.87	
177	C	B	0.94	-0.62	7.86	4.71	6.44	5.05	5.77	
178	C	B	0.94	-0.46	8.19	4.92	6.84	5.08	5.96	
179	C	B	0.94	-0.47	8.97	4.75	6.72	4.96	5.81	
180	C	E	0.94	-0.30	9.80	5.12	7.18	5.17	6.09	
181	S	E	0.94	-0.30	10.09	4.89	6.90	4.91	5.83	
182	S	B	0.95	-0.37	9.71	4.68	6.51	4.71	5.51	
183	C	E	0.95	-0.35	7.28	5.32	7.16	5.26	5.94	
184	H	E	0.93	-0.23	8.00	5.56	7.28	5.44	6.04	
185	H	E	0.94	-0.10	8.74	5.44	6.99	5.36	5.87	
186	H	B	0.91	-0.58	6.58	4.97	6.59	5.06	5.57	
187	H	B	0.92	-0.52	5.11	4.82	6.22	5.03	5.36	
188	C	E	0.88	-0.07	6.16	5.31	6.61	5.33	5.68	
189	C	E	0.90	-0.05	5.06	5.10	6.33	5.19	5.53	
190	C	B	0.91	-0.29	4.17	4.92	5.94	5.20	5.32	
191	C	E	0.88	-0.09	4.89	5.40	6.21	5.55	5.60	
192	C	E	0.94	-0.14	3.56	5.20	5.72	5.47	5.34	
193	C	E	0.94	-0.39	3.04	4.79	5.38	5.25	5.02	
194	C	E	0.94	-0.44	2.74	4.84	5.18	5.37	4.96	
195	S	B	0.94	-0.74	2.37	3.98	4.58	4.70	4.33	
196	S	B	0.94	-0.96	2.62	3.61	4.82	4.44	4.43	
197	S	B	0.94	-0.92	2.67	3.41	4.99	4.35	4.72	
198	C	B	0.94	-0.78	3.36	3.88	5.84	4.65	5.29	
199	C	B	0.94	-0.71	3.22	3.99	6.02	4.66	5.54	
200	C	E	0.94	-0.57	3.35	4.46	6.48	4.85	5.89	
201	C	B	0.94	-0.67	3.76	4.68	6.67	4.97	5.95	
202	C	E	0.94	-0.54	3.09	4.92	7.09	5.02	6.10	
203	C	B	0.94	-0.48	3.23	4.87	7.04	5.02	6.03	
204	C	E	0.91	-0.24	3.48	5.37	7.69	5.39	6.44	
205	C	E	0.84	-0.13	4.12	5.67	7.83	5.66	6.53	
206	C	E	0.63	-0.20	5.16	6.19	8.21	6.21	6.98	
207	C	B	0.83	-0.29	3.45	5.43	7.34	5.56	6.23	
208	C	E	0.80	-0.20	2.89	5.91	7.70	5.88	6.48	
209	H	E	0.84	-0.10	3.72	5.76	7.34	5.75	6.26	
210	H	E	0.86	-0.12	2.89	5.71	7.36	5.64	6.19	
211	H	B	0.86	-0.49	3.12	5.23	6.92	5.31	5.87	
212	C	B	0.89	-0.57	3.76	5.23	6.53	5.40	5.61	
213	C	E	0.91	-0.37	3.51	5.54	6.82	5.53	5.83	
214	C	B	0.93	-0.41	3.67	5.48	6.57	5.49	5.69	
215	C	B	0.92	-0.58	3.91	5.25	6.18	5.46	5.47	
216	C	E	0.91	-0.38	2.96	5.67	6.34	5.78	5.69	
217	C	B	0.91	-0.59	3.72	5.48	5.88	5.72	5.44	
218	C	B	0.91	-0.66	3.59	5.02	5.55	5.44	5.11	
219	C	B	0.89	-0.65	3.83	5.02	5.28	5.54	5.01	
220	C	B	0.91	-0.56	3.39	4.29	4.92	5.00	4.62	
221	C	B	0.91	-0.81	3.47	4.13	5.39	4.93	4.98	
222	C	B	0.91	-0.86	3.60	3.87	5.61	4.82	5.14	
223	C	B	0.91	-0.67	3.15	3.98	6.08	4.74	5.48	
224	C	B	0.89	-0.62	2.83	4.07	6.34	4.73	5.79	
225	C	E	0.87	-0.45	3.11	4.58	7.08	5.29	5.74	
226	C	B	0.64	-0.52	4.46	6.67	8.71	6.71	7.73	
227	C	B	0.89	-0.41	4.78	5.31	7.15	5.16	6.65	
228	C	B	0.62	-0.46	5.25	6.20	8.07	5.72	6.98	
229	C	B	0.79	-0.48	4.69	5.19	7.66	5.32	6.49	
230	C	B	0.85	-0.34	4.41	5.10	7.35	5.34	6.24	
231	C	E	0.87	-0.29	5.54	5.50	7.62	5.66	6.49	
232	C	B	0.88	-0.36	4.66	5.40	7.38	5.63	6.33	
233	C	E	0.86	-0.34	4.99	5.94	7.77	6.04	6.63	
234	H	E	0.86	-0.11	4.99	6.13	7.70	6.24	6.63	
235	H	E	0.89	-0.26	5.88	6.07	7.56	6.12	6.47	
236	H	B	0.89	-0.50	5.03	5.58	7.17	5.77	6.18	
237	H	B	0.89	-0.58	3.69	5.44	6.74	5.72	5.90	
238	H	E	0.89	-0.25	4.22	5.95	7.10	6.06	6.18	
239	C	B	0.89	-0.30	4.08	5.84	6.94	5.90	6.02	
240	C	B	0.89	-0.54	3.76	5.55	6.43	5.78	5.70	
241	C	E	0.88	-0.42	4.51	5.82	6.43	6.03	5.79	
242	C	E	0.87	-0.46	3.56	5.71	6.07	5.99	5.58	
243	C	B	0.86	-0.67	3.26	5.26	5.75	5.72	5.32	
244	C	B	0.86	-0.65	3.32	5.22	5.42	5.77	5.17	
245	S	B	0.86	-0.85	2.90	4.30	4.87	5.04	4.70	
246	S	B	0.86	-0.98	2.95	3.98	5.21	4.81	4.93	
247	S	B	0.86	-0.88	2.96	3.63	5.41	4.58	5.02	
248	C	B	0.86	-0.86	3.65	4.14	6.35	4.97	5.76	
249	C	B	0.86	-0.70	3.75	4.11	6.51	4.82	5.89	
250	C	E	0.86	-0.56	4.23	4.56	7.07	4.94	6.27	
251	C	B	0.86	-0.67	4.66	4.71	7.16	5.06	6.35	
252	C	E	0.79	-0.47	5.13	5.15	7.72	5.38	6.70	
253	C	B	0.81	-0.36	5.03	5.04	7.46	5.41	6.50	
254	C	E	0.70	-0.13	6.70	5.76	8.13	6.00	7.04	
255	C	E	0.55	-0.09	7.84	6.37	8.57	6.60	7.47	
256	C	B	0.68	-0.13	7.35	5.74	7.79	6.17	6.88	
257	C	E	0.79	-0.21	5.30	5.57	7.58	5.94	6.62	
258	C	B	0.85	-0.38	4.83	5.99	7.83	6.21	6.77	
259	C	E	0.87	-0.22	4.50	6.34	7.94	6.51	6.90	
260	H	E	0.89	-0.19	4.44	6.31	7.69	6.49	6.72	
261	H	E	0.89	-0.35	3.25	5.82	7.24	6.16	6.41	
262	H	B	0.89	-0.58	3.43	5.58	7.07	5.92	6.22	
263	H	B	0.91	-0.50	4.02	5.39	6.57	5.86	5.92	
264	C	E	0.89	-0.08	3.77	5.88	6.82	6.21	6.13	
265	C	E	0.91	-0.16	3.55	5.97	6.77	6.19	6.05	
266	C	B	0.93	-0.39	3.26	5.53	6.16	5.91	5.61	
267	C	E	0.94	-0.23	3.50	5.83	6.09	6.16	5.64	
268	C	E	0.96	-0.30	3.46	5.64	5.67	6.02	5.36	
269	C	E	0.96	-0.41	3.53	5.16	5.41	5.72	5.15	
270	C	E	0.96	-0.35	3.45	5.07	5.06	5.69	4.96	
271	S	B	0.96	-0.56	2.86	4.15	4.65	4.93	4.59	
272	S	E	0.96	-0.62	3.01	3.83	5.01	4.71	4.83	
273	S	E	0.96	-0.53	2.94	3.51	5.32	4.46	4.95	
274	C	E	0.96	-0.37	3.51	3.99	6.25	4.89	5.70	
275	C	E	0.96	-0.63	3.23	3.91	6.42	4.67	5.81	
276	C	E	0.96	-0.32	3.02	4.33	7.00	4.75	6.21	
277	C	B	0.96	-0.47	3.45	4.52	7.18	4.93	6.38	
278	C	E	0.96	-0.26	4.16	4.66	7.48	4.99	6.51	
279	C	E	0.96	-0.34	4.31	4.72	7.39	5.20	6.47	
280	C	E	0.96	-0.23	6.14	5.00	7.72	5.45	6.73	
281	C	E	0.96	-0.24	5.30	5.09	7.53	5.57	6.59	
282	C	B	0.96	-0.28	5.39	5.02	7.12	5.60	6.31	
283	C	E	0.96	-0.22	7.00	5.49	7.27	6.01	6.48	
284	C	E	0.95	-0.02	7.38	5.52	6.94	6.10	6.32	
285	C	E	0.92	0.10	9.95	5.74	6.91	6.24	6.29	
286	C	B	0.86	-0.35	10.00	5.46	6.82	6.04	6.21	
287	C	E	0.94	-0.31	10.78	5.24	6.17	5.86	5.75	
288	C	E	0.93	-0.05	12.74	5.89	6.55	6.37	6.09	
289	C	E	0.95	-0.10	12.10	5.99	6.30	6.37	5.87	
290	C	B	0.95	-0.30	11.15	5.59	5.84	6.09	5.54	
291	C	E	0.95	-0.11	11.58	5.85	5.66	6.30	5.49	
292	C	E	0.95	-0.27	10.35	5.68	5.35	6.14	5.25	
293	C	E	0.95	-0.35	9.86	5.20	5.19	5.83	5.12	
294	C	E	0.95	-0.28	9.33	5.14	5.00	5.78	5.00	
295	S	E	0.95	-0.52	8.33	4.26	4.72	5.02	4.71	
296	S	E	0.95	-0.69	8.45	3.92	5.03	4.82	4.92	
297	S	E	0.95	-0.56	8.19	3.67	5.43	4.56	5.17	
298	C	E	0.95	-0.48	8.99	4.01	6.30	4.94	5.81	
299	C	E	0.94	-0.43	8.52	4.08	6.64	4.78	6.04	
300	C	E	0.95	-0.53	8.54	4.36	7.16	4.78	6.37	
301	C	B	0.96	-0.76	9.29	4.42	7.25	4.96	6.43	
302	C	B	0.96	-0.59	10.32	4.64	7.57	5.12	6.66	
303	C	B	0.96	-0.56	9.33	4.56	7.30	5.26	6.51	
304	C	E	0.96	-0.30	10.34	4.66	7.59	5.35	6.70	
305	C	E	0.91	-0.30	11.19	4.84	7.70	5.47	6.73	
306	C	B	0.89	-0.43	9.79	5.04	7.52	5.77	6.69	
307	C	E	0.82	-0.24	8.36	5.06	7.47	5.94	6.79	
308	C	E	0.80	0.11	8.73	5.20	7.88	6.01	7.15	
309	C	E	0.76	0.13	6.67	5.50	7.95	6.32	7.28	
310	C	B	0.71	-0.05	5.21	5.90	8.57	6.56	7.70	
311	C	B	0.44	0.00	7.03	6.40	8.95	7.00	8.05	
312	C	E	0.46	0.43	8.69	6.86	9.29	7.32	8.27	
313	C	E	0.50	0.38	8.92	6.92	8.99	7.40	8.07	
314	C	B	0.54	0.01	7.33	6.48	8.47	7.13	7.74	
315	C	B	0.57	0.07	6.42	6.01	7.99	6.78	7.38	
316	H	B	0.54	-0.08	7.69	6.02	7.81	6.76	7.23	
317	H	E	0.57	-0.10	9.21	5.99	7.29	6.77	6.92	
318	H	B	0.65	-0.39	8.13	5.58	6.89	6.36	6.51	
319	H	B	0.98	-0.44	8.24	5.04	5.89	5.85	5.73	
320	C	E	0.98	-0.13	8.69	5.48	5.95	6.17	5.79	
321	C	E	0.98	-0.16	7.91	5.76	5.76	6.33	5.65	
322	C	B	0.98	-0.28	8.15	5.45	5.41	6.08	5.39	
323	C	E	0.99	-0.22	8.82	5.79	5.24	6.32	5.31	
324	C	E	0.99	-0.41	10.53	5.65	5.02	6.16	5.12	
325	C	B	0.99	-0.63	10.32	5.19	5.01	5.85	5.05	
326	C	E	0.99	-0.48	11.23	5.20	5.05	5.80	5.06	
327	S	B	0.99	-0.67	11.10	4.35	4.80	5.04	4.79	
328	S	B	0.99	-0.86	9.28	4.01	5.06	4.83	4.97	
329	S	B	0.99	-0.76	9.91	3.77	5.51	4.56	5.24	
330	C	B	1.00	-0.69	9.13	4.09	6.32	4.92	5.86	
331	C	E	1.00	-0.50	10.84	4.12	6.69	4.70	6.07	
332	C	E	1.00	-0.40	11.39	4.35	7.24	4.72	6.45	
333	C	B	1.00	-0.55	12.10	4.30	7.25	4.87	6.47	
334	C	E	1.00	-0.40	9.92	4.42	7.55	4.86	6.68	
335	C	B	1.00	-0.42	9.20	4.31	7.29	5.03	6.57	
336	C	E	1.00	-0.17	10.30	4.40	7.50	5.10	6.75	
337	C	E	1.00	-0.13	8.73	4.26	7.02	5.17	6.42	
338	C	B	1.00	-0.37	7.46	4.40	6.58	5.38	6.18	
339	C	E	0.99	-0.25	8.08	4.84	6.57	5.80	6.28	
340	H	E	0.98	0.01	8.00	5.15	6.30	6.09	6.15	
341	H	E	0.90	0.19	7.29	5.52	6.26	6.39	6.17	
342	H	B	0.91	-0.24	6.95	5.14	6.14	6.03	5.97	
343	C	B	1.00	-0.23	7.24	5.04	5.54	5.87	5.66	
344	C	E	0.99	0.11	8.98	5.49	5.49	6.24	5.63	
345	C	E	1.00	0.11	7.48	5.66	5.38	6.31	5.50	
346	C	B	1.00	-0.13	6.98	5.42	5.15	6.10	5.28	
347	C	E	1.00	0.07	8.62	5.82	5.05	6.36	5.23	
348	C	E	1.00	-0.09	9.59	5.75	4.97	6.24	5.14	
349	C	B	1.00	-0.35	8.83	5.32	5.11	5.92	5.13	
350	C	E	1.00	-0.29	10.17	5.41	5.26	5.91	5.26	
351	S	E	1.00	-0.43	9.80	4.60	5.08	5.16	5.02	
352	S	E	1.00	-0.63	8.34	4.23	5.27	4.91	5.13	
353	S	E	1.00	-0.58	8.60	4.02	5.73	4.65	5.41	
354	C	E	1.00	-0.45	7.04	4.31	6.50	4.98	6.01	
355	C	B	1.00	-0.48	8.63	4.47	6.93	4.85	6.28	
356	C	E	1.00	-0.43	8.35	4.57	7.40	4.75	6.59	
357	C	B	1.00	-0.59	8.34	4.39	7.38	4.77	6.59	
358	C	E	1.00	-0.24	6.99	4.22	7.42	4.56	6.56	
359	C	E	1.00	-0.32	5.08	4.36	7.33	4.94	6.63	
360	C	E	1.00	-0.14	5.66	4.45	7.44	5.02	6.74	
361	C	E	1.00	-0.14	6.45	4.12	6.82	4.91	6.26	
362	C	B	1.00	-0.41	6.93	4.45	6.54	5.31	6.18	
363	C	E	1.00	-0.12	7.40	4.82	6.46	5.76	6.27	
364	H	E	0.99	0.13	6.74	5.13	6.13	6.00	6.11	
365	H	E	0.99	0.08	7.05	5.35	5.76	6.16	5.86	
366	H	B	0.99	-0.25	8.34	5.07	5.85	5.93	5.86	
367	H	B	0.99	-0.17	6.51	5.23	5.60	5.97	5.63	
368	C	E	0.94	0.33	6.52	5.76	5.56	6.43	5.68	
369	C	E	0.88	0.22	6.79	6.21	5.71	6.83	5.86	
370	C	B	0.94	-0.11	6.09	5.90	5.59	6.49	5.64	
371	C	E	0.99	0.05	5.65	6.03	5.21	6.46	5.36	
372	C	E	1.00	-0.18	5.36	5.94	5.18	6.33	5.33	
373	C	B	1.00	-0.44	4.98	5.57	5.39	6.03	5.37	
374	C	E	0.94	-0.42	5.16	5.80	5.79	6.11	5.65	
375	S	B	0.99	-0.57	3.98	4.95	5.54	5.31	5.33	
376	S	B	1.00	-0.73	4.18	4.61	5.69	5.06	5.42	
377	S	B	1.00	-0.64	3.78	4.41	6.10	4.80	5.67	
378	C	B	1.00	-0.59	4.56	4.67	6.84	5.07	6.24	
379	C	E	1.00	-0.40	4.30	4.88	7.30	4.99	6.53	
380	C	E	1.00	-0.24	4.36	4.95	7.76	4.88	6.85	
381	C	B	1.00	-0.48	4.93	4.65	7.61	4.81	6.77	
382	C	E	1.00	-0.33	5.17	4.60	7.78	4.73	6.88	
383	C	B	0.98	-0.31	5.07	4.70	7.59	4.98	6.82	
384	C	E	1.00	-0.03	5.23	4.82	7.79	5.03	6.97	
385	C	E	0.99	-0.06	4.71	4.80	7.32	5.21	6.66	
386	C	B	0.99	-0.18	5.84	4.99	6.93	5.41	6.39	
387	C	E	0.99	0.00	5.89	5.18	6.66	5.71	6.28	
388	H	E	0.99	0.21	6.62	5.41	6.18	5.93	6.03	
389	H	E	0.99	0.33	6.01	5.31	5.99	6.00	6.00	
390	H	B	0.94	0.05	5.12	5.12	6.11	5.84	6.05	
391	H	B	0.94	0.04	7.98	5.26	6.12	5.90	5.97	
392	H	E	0.71	0.32	9.86	6.35	6.60	6.90	6.54	
393	H	E	0.66	0.37	9.20	6.53	6.34	7.03	6.41	
394	H	E	0.73	0.27	9.45	6.10	6.31	6.60	6.28	
395	H	B	0.86	0.16	7.76	6.14	6.46	6.48	6.29	
396	H	E	0.94	0.13	6.67	6.16	5.98	6.49	5.84	
397	C	B	0.99	-0.05	3.66	6.24	5.90	6.40	5.73	
398	C	B	1.00	-0.35	3.17	5.92	6.05	6.11	5.76	
399	C	E	1.00	-0.39	2.97	6.03	6.29	6.10	5.89	
400	S	E	1.00	-0.47	2.57	5.38	6.15	5.47	5.71	
401	S	B	1.00	-0.64	2.62	5.09	6.27	5.22	5.78	
402	S	E	1.00	-0.56	2.60	4.88	6.57	4.98	5.98	
403	C	B	1.00	-0.44	3.06	5.13	7.20	5.23	6.47	
404	C	E	1.00	-0.14	2.98	5.37	7.69	5.21	6.78	
405	C	E	1.00	-0.04	3.03	5.41	8.12	5.10	7.10	
406	C	B	1.00	-0.21	3.13	5.13	7.98	4.98	7.02	
407	C	E	0.99	-0.27	3.19	5.20	8.32	4.96	7.27	
408	C	B	0.99	-0.33	3.17	5.18	8.13	5.04	7.10	
409	C	E	0.96	-0.17	3.33	5.25	8.26	5.17	7.23	
410	C	B	0.93	-0.11	3.25	5.53	8.35	5.30	7.33	
411	C	B	0.94	-0.08	3.39	5.48	8.24	5.43	7.31	
412	H	B	0.93	0.27	3.57	5.58	7.86	5.76	7.15	
413	H	E	0.91	0.47	3.54	5.30	7.53	5.74	6.98	
414	H	B	0.43	0.13	5.30	6.22	8.60	6.60	7.92	
415	H	B	0.79	0.01	4.95	5.66	7.77	5.77	7.02	
416	H	E	0.90	0.09	4.05	5.81	7.54	5.87	6.81	
417	H	B	0.93	-0.02	4.25	5.81	7.03	5.98	6.46	
418	H	B	0.94	-0.19	4.61	5.70	7.14	5.80	6.49	
419	H	B	0.94	-0.05	4.46	6.05	7.61	5.91	6.78	
420	H	E	0.94	0.03	4.12	6.32	7.40	6.20	6.65	
421	H	B	0.92	-0.24	4.18	6.25	7.08	6.22	6.44	
422	H	B	0.94	-0.08	4.86	6.31	7.45	6.13	6.65	
423	H	E	0.95	0.32	4.02	6.74	7.77	6.38	6.86	
424	H	E	0.95	0.52	4.24	6.97	7.52	6.61	6.67	
425	C	E	0.95	0.38	4.59	6.72	7.19	6.54	6.52	
426	C	E	0.93	0.39	4.09	6.91	7.27	6.67	6.58	
427	C	E	0.87	0.27	3.84	6.47	7.01	6.39	6.41	
428	C	E	0.86	0.23	3.19	6.54	7.39	6.37	6.59	
429	C	B	0.89	0.05	4.07	6.14	7.42	5.96	6.62	
430	C	E	0.91	0.22	3.64	6.19	7.70	5.88	6.80	
431	C	E	0.86	0.20	4.52	6.38	8.25	5.91	7.19	
432	C	B	0.86	0.13	5.02	6.55	8.64	6.23	7.27	
433	C	E	0.91	0.29	3.73	6.73	8.88	6.18	7.66	
434	C	E	0.91	0.15	2.80	6.34	8.66	5.90	7.54	
435	C	B	0.90	-0.09	3.07	5.97	8.36	5.55	7.29	
436	C	B	0.90	-0.08	3.12	6.03	8.75	5.49	7.51	
437	C	B	0.89	-0.01	3.25	5.86	8.81	5.37	7.65	
438	C	B	0.90	0.19	3.28	5.76	9.12	5.22	7.83	
439	C	B	0.90	0.33	3.45	5.68	9.12	5.26	7.87	
440	H	B	0.90	0.47	3.36	5.77	9.29	5.25	8.05	
441	H	E	0.86	0.83	3.38	6.22	9.86	5.41	8.52	
442	H	E	0.85	0.86	3.36	6.43	9.91	5.54	8.54	
443	H	B	0.83	0.61	3.35	6.37	9.56	5.60	8.29	
444	C	B	0.84	0.71	3.35	6.43	9.74	5.60	8.35	
445	C	E	0.91	0.68	3.13	6.47	9.54	5.59	8.14	
446	C	E	0.93	0.43	3.16	6.54	9.38	5.72	8.03	
447	S	E	0.93	0.13	2.73	6.03	8.53	5.37	7.37	
448	S	B	0.91	-0.15	2.95	5.87	8.19	5.45	7.11	
449	S	E	0.89	0.05	2.97	6.28	8.24	5.79	7.15	
450	S	E	0.86	0.04	3.05	6.62	8.75	5.95	7.52	
451	C	B	0.86	0.12	3.27	6.45	8.67	5.94	7.53	
452	C	E	0.84	0.34	3.45	6.69	8.77	6.19	7.64	
453	H	B	0.73	0.43	3.77	6.76	8.51	6.49	7.55	
454	H	E	0.69	0.67	3.88	7.08	8.73	6.72	7.72	
455	H	E	0.65	0.59	4.04	6.80	8.86	6.53	7.87	
456	C	B	0.67	0.47	4.08	6.67	8.66	6.77	7.70	
457	C	E	0.34	0.23	5.95	7.93	9.70	9.06	8.24	
458	C	B	0.31	0.25	6.35	9.35	10.19	11.79	8.39	
459	C	B	0.24	0.22	6.97	11.33	10.98	13.71	8.50	
460	C	B	0.20	0.09	7.13	12.50	9.73	15.20	9.52	
461	H	B	0.17	-0.01	7.75	14.56	10.50	17.31	11.91	
462	H	B	0.14	0.01	8.03	16.06	10.09	18.16	11.58	
463	H	B	0.14	0.02	7.11	15.54	9.85	19.58	12.30	
464	H	B	0.19	0.01	6.07	15.90	9.93	19.95	14.73	
465	H	B	0.15	-0.27	6.48	16.86	10.74	20.20	14.83	
466	H	B	0.15	-0.38	6.64	16.58	11.91	19.74	14.09	
467	H	B	0.15	-0.43	6.55	15.31	11.86	19.09	14.11	
468	H	B	0.14	-0.50	6.19	15.64	12.23	18.33	13.99	
469	H	B	0.14	-0.50	6.11	16.00	12.66	17.83	13.64	
470	H	B	0.13	-0.50	6.26	15.08	12.57	17.23	12.96	
471	H	B	0.11	-0.31	6.38	14.20	11.87	16.24	13.16	
472	H	E	0.11	-0.36	6.18	14.97	11.58	15.33	13.20	
473	H	B	0.10	-0.44	6.35	14.55	12.97	14.06	12.61	
474	H	E	0.10	-0.10	6.53	13.85	13.36	12.86	11.98	
475	H	E	0.10	0.03	6.28	14.44	12.55	11.96	12.44	
476	H	B	0.10	0.01	6.00	14.54	13.56	11.70	12.51	
477	H	B	0.10	-0.17	6.16	14.05	14.93	12.30	12.99	
478	H	B	0.10	-0.30	6.64	14.22	14.54	11.28	11.31	
479	H	B	0.11	-0.36	6.29	13.63	13.87	12.10	10.40	
480	H	B	0.11	-0.23	6.43	14.72	15.56	13.59	11.69	
481	H	B	0.11	-0.25	6.87	14.53	16.27	12.84	10.66	
482	H	B	0.16	-0.00	6.37	13.30	15.38	11.15	10.26	
483	H	B	0.16	0.04	6.76	13.95	16.04	12.44	11.33	
484	H	B	0.17	0.05	6.61	13.86	17.31	12.56	11.20	
485	H	B	0.17	0.18	6.31	13.84	17.60	11.58	9.72	
486	H	B	0.17	0.04	6.71	15.13	17.34	11.45	10.76	
487	H	B	0.16	-0.16	7.51	15.83	17.25	11.25	11.73	
488	H	B	0.15	-0.18	7.36	14.88	16.95	10.84	11.76	
489	H	B	0.11	-0.16	9.00	14.71	18.93	12.13	12.36	
490	H	B	0.10	-0.08	10.37	15.25	20.23	13.61	11.58	
491	H	B	0.09	0.01	11.27	15.40	21.79	13.70	13.15	
492	H	B	0.10	-0.20	11.24	13.68	20.92	13.64	13.37	
493	H	B	0.10	-0.12	11.94	12.70	21.09	14.59	12.96	
494	H	B	0.10	-0.08	13.26	13.38	22.51	15.07	13.56	
495	H	B	0.11	-0.16	14.30	14.19	22.94	14.58	14.90	
496	H	B	0.12	-0.18	14.42	12.54	21.96	14.42	16.11	
497	H	B	0.12	-0.16	15.38	11.49	22.03	14.62	16.08	
498	H	B	0.13	-0.21	16.36	12.69	22.92	15.20	16.33	
499	H	B	0.13	-0.23	16.90	13.52	22.56	16.25	18.27	
500	H	B	0.13	-0.29	16.49	12.55	22.32	15.43	19.31	
501	H	B	0.14	-0.26	15.47	11.94	21.48	15.22	18.95	
502	H	B	0.14	-0.25	13.52	11.28	20.46	14.51	18.93	
503	C	B	0.15	0.18	13.21	11.30	19.88	14.03	18.52	
504	H	B	0.15	0.44	11.64	11.03	19.00	13.72	17.64	
505	H	E	0.16	0.62	13.00	12.02	19.57	13.70	16.55	
506	H	E	0.16	0.49	12.39	11.70	20.34	14.37	15.88	
507	H	E	0.14	0.65	10.25	10.40	19.65	14.28	15.49	
508	H	E	0.18	0.66	9.24	9.68	19.82	14.04	15.06	
509	H	E	0.17	0.55	6.94	9.72	20.86	14.63	14.14	
510	C	E	0.15	0.67	6.86	10.37	22.58	14.95	15.88	
511	C	E	0.21	0.90	5.61	11.37	23.17	15.14	15.26	
512	C	E	0.21	0.93	4.56	10.92	21.60	14.02	14.25	
513	C	E	0.19	1.07	4.39	11.31	21.63	13.76	15.57	
514	C	E	0.22	0.99	4.16	12.40	22.86	14.32	17.09	
515	C	E	0.22	0.74	3.95	12.86	22.42	14.76	16.00	
516	C	E	0.23	0.46	4.03	13.43	21.61	15.51	15.85	
517	C	B	0.23	0.15	3.98	11.83	19.41	15.22	14.02	
518	C	E	0.24	0.05	3.91	11.84	18.30	16.64	14.76	
519	C	B	0.23	-0.25	3.82	10.05	16.27	16.13	12.51	
520	C	B	0.23	-0.45	3.93	9.37	15.64	17.14	11.86	
521	S	B	0.23	-0.59	3.61	9.59	16.31	15.93	10.70	
522	S	B	0.23	-0.65	3.44	9.44	16.97	14.88	10.44	
523	S	B	0.22	-0.67	3.43	10.98	17.44	15.64	9.73	
524	S	B	0.22	-0.53	3.53	11.68	18.68	16.06	9.79	
525	C	B	0.20	-0.53	3.86	12.88	18.51	16.67	10.42	
526	C	B	0.20	-0.46	3.86	14.58	18.47	17.37	10.85	
527	H	B	0.21	-0.32	3.91	14.38	17.68	17.71	12.24	
528	H	E	0.20	-0.20	3.99	15.63	19.00	18.09	14.30	
529	H	B	0.19	-0.29	3.99	14.94	18.01	17.35	13.78	
530	H	B	0.19	-0.23	3.97	13.69	15.88	18.00	14.47	
531	H	E	0.19	-0.15	4.06	13.96	16.83	17.82	17.18	
532	H	B	0.19	-0.37	4.05	13.57	16.09	15.82	16.75	
533	H	B	0.18	-0.58	3.99	12.64	13.69	15.39	14.44	
534	H	E	0.19	-0.26	3.98	12.17	13.67	17.34	16.94	
535	H	E	0.19	-0.00	4.06	12.75	15.19	18.23	19.10	
536	H	B	0.19	-0.25	4.08	12.60	14.81	16.22	18.20	
537	H	B	0.19	-0.41	4.02	11.79	12.60	14.42	15.39	
538	H	B	0.19	-0.31	3.98	11.05	11.64	15.36	15.65	
539	H	E	0.19	0.07	4.02	11.13	12.82	16.46	18.50	
540	H	E	0.19	-0.12	4.07	11.19	12.88	15.42	17.29	
541	H	B	0.21	-0.11	4.02	10.76	11.74	14.66	14.78	
542	C	E	0.21	0.21	3.93	10.54	12.65	16.05	16.68	
543	C	E	0.21	0.44	4.25	10.60	14.93	16.76	18.27	
544	C	E	0.20	0.31	4.63	9.95	15.39	17.17	16.17	
545	C	B	0.21	-0.13	4.13	9.39	13.85	16.34	13.96	
546	S	B	0.21	-0.26	3.83	8.49	13.42	14.39	12.18	
547	S	B	0.21	-0.40	3.57	8.32	11.31	13.38	10.97	
548	S	B	0.21	-0.47	3.45	9.14	11.55	13.45	11.57	
549	S	B	0.21	-0.46	3.46	9.29	10.51	14.17	11.76	
550	S	B	0.21	-0.40	3.56	10.52	11.36	16.08	13.48	
551	C	B	0.21	0.01	3.85	11.19	12.60	17.84	14.68	
552	C	B	0.23	-0.18	3.90	11.59	13.36	18.25	15.07	
553	C	B	0.23	0.04	3.88	13.54	13.85	19.03	16.56	
554	C	B	0.23	0.01	3.89	14.43	14.49	19.20	18.18	
555	C	E	0.21	0.22	3.96	16.65	16.83	20.67	21.35	
556	C	B	0.21	0.16	4.02	17.77	17.82	22.95	23.09	
557	C	B	0.21	0.03	4.04	19.09	19.34	23.01	25.51	
558	C	E	0.24	0.09	3.92	17.58	17.12	20.47	23.58	
559	C	E	0.23	-0.07	3.85	16.72	15.85	20.26	22.31	
560	H	B	0.22	-0.16	3.86	14.90	15.01	19.17	19.23	
561	H	B	0.22	-0.19	3.83	14.86	16.15	18.08	19.47	
562	H	B	0.21	-0.01	3.87	15.28	17.42	16.91	20.76	
563	H	B	0.21	-0.09	3.88	14.15	16.72	15.93	18.49	
564	H	B	0.21	-0.23	3.87	12.61	16.35	13.89	16.07	
565	H	B	0.20	-0.16	3.90	13.89	19.12	12.84	17.79	
566	H	B	0.19	0.07	3.94	14.14	20.81	12.75	17.75	
567	H	B	0.20	0.01	3.92	12.07	20.34	12.28	15.38	
568	H	B	0.20	0.15	3.95	12.12	21.04	11.14	15.00	
569	H	E	0.20	0.45	3.98	13.66	22.64	11.81	16.86	
570	H	B	0.20	0.54	3.99	13.09	22.78	13.33	15.10	
571	C	B	0.21	0.25	3.98	11.55	23.08	13.06	12.73	
572	C	B	0.21	0.15	4.00	11.85	24.39	14.17	13.37	
573	C	B	0.21	-0.24	3.93	12.10	23.63	12.98	12.69	
574	S	B	0.21	-0.40	3.60	12.31	21.04	12.00	11.37	
575	S	B	0.21	-0.62	3.56	13.91	20.27	12.00	11.08	
576	S	B	0.21	-0.62	3.53	14.75	18.98	12.35	9.95	
577	S	B	0.22	-0.76	3.54	16.03	18.95	12.92	10.74	
578	S	B	0.22	-0.66	3.60	18.27	19.38	15.25	10.57	
579	C	B	0.22	-0.54	3.93	20.35	20.19	17.16	12.13	
580	H	E	0.22	-0.24	4.02	21.48	20.98	19.86	12.08	
581	H	E	0.22	-0.36	3.93	19.35	18.99	19.11	10.95	
582	H	B	0.21	-0.32	3.89	17.55	18.34	17.73	10.16	
583	H	B	0.23	0.03	3.88	18.63	19.60	19.44	11.01	
584	C	E	0.23	0.63	3.82	19.10	19.51	20.89	11.85	
585	C	E	0.21	0.66	3.83	16.89	18.13	20.59	13.59	
586	C	E	0.22	0.58	3.74	15.09	17.90	19.55	12.42	
587	C	E	0.23	0.84	4.01	15.00	18.59	18.80	12.83	
588	C	B	0.23	1.04	3.86	15.31	18.80	20.74	15.39	
589	C	E	0.20	1.80	3.98	13.63	18.29	20.73	17.08	
590	C	E	0.19	2.32	4.25	13.54	19.05	20.02	16.21	


RES:   Residue number
SS:    Predicted secondary structure: C - random coil; H - alpha-helix; S - beta-strand
SA:    Predicted solvent accessibility at 25% cutoff: E - exposed; B - buried
COV:   Threading alignment coverage defined as the number of threading alignments on the residue divided 
       by the number of total threading programs
BFP:   Predicted normalized B-factor 
RSQ_*: Residue-Specific Quality of models defined as the estimated deviation of the residue on the model
       from the native structure of the protein


You are requested to cite the following article when you use the ResQ prediction results:

     J Yang, Y Wang, Y Zhang. ResQ: An approach to unified estimation of B-factor and residue-specific 
     error in protein structure prediction, Journal of Molecular Biology, 428: 693-701 (2016).
