# Supplementary material for: Variation in selection constraints on teleost TLRs with emphasis on their repertoire in the Walking catfish, Clarias batrachus
Source: Sci Rep. 2020 Dec 7;10:21394. doi: 10.1038/s41598-020-78347-6 (PMC7721727; doi:10.1038/s41598-020-78347-6)
Supplement: Supplementary file 27 — Supplementary Information 27. [file 41598_2020_78347_MOESM27_ESM.zip › T3/struct/S506035_results/model2.pdb]

HEADER protein
METHOD
METHOD    The models are generated by I-TASSER which combines the
METHOD    methods of threading, ab initio modeling and structural
METHOD    refinement. The procedure is fully automated.
METHOD
METHOD    Please cite following articles when you use the I-TASSER server:
METHOD 1. Ambrish Roy, Alper Kucukural, Yang Zhang. I-TASSER: a unified
METHOD    platform for automated protein structure and function prediction.
METHOD    Nature Protocols, vol 5, 725-738 (2010). 
METHOD 2. Yang Zhang. I-TASSER server for protein 3D structure prediction. 
METHOD    BMC Bioinformatics, 9:40 (2008).
METHOD
MODEL  2
REMARK PARENT 2a0z_A 3j0a 3j0a_A 4qxe_A 4u7l_A 
ATOM      1  N   MET A   1      44.680  64.469  85.084  1.00  7.75              
ATOM      2  CA  MET A   1      45.636  64.718  86.162  1.00  7.75              
ATOM      3  HA  MET A   1      46.523  64.113  85.991  1.00  7.75              
ATOM      4  CB  MET A   1      46.052  66.203  86.142  1.00  7.75              
ATOM      5  HB1 MET A   1      46.715  66.392  86.988  1.00  7.75              
ATOM      6  HB2 MET A   1      45.172  66.837  86.257  1.00  7.75              
ATOM      7  CG  MET A   1      46.802  66.581  84.848  1.00  7.75              
ATOM      8  HG1 MET A   1      46.958  65.688  84.242  1.00  7.75              
ATOM      9  HG2 MET A   1      47.790  66.940  85.135  1.00  7.75              
ATOM     10  SD  MET A   1      46.059  67.860  83.783  1.00  7.75              
ATOM     11  CE  MET A   1      44.559  67.031  83.201  1.00  7.75              
ATOM     12  HE1 MET A   1      44.060  67.660  82.464  1.00  7.75              
ATOM     13  HE2 MET A   1      44.824  66.078  82.742  1.00  7.75              
ATOM     14  HE3 MET A   1      43.886  66.858  84.041  1.00  7.75              
ATOM     15  C   MET A   1      45.027  64.282  87.497  1.00  7.75              
ATOM     16  O   MET A   1      45.665  63.572  88.282  1.00  7.75              
ATOM     17  N   SER A   2      43.746  64.596  87.708  1.00  7.49              
ATOM     18  H   SER A   2      43.282  65.154  87.003  1.00  7.49              
ATOM     19  CA  SER A   2      43.009  64.307  88.942  1.00  7.49              
ATOM     20  HA  SER A   2      43.462  64.889  89.744  1.00  7.49              
ATOM     21  CB  SER A   2      41.540  64.744  88.821  1.00  7.49              
ATOM     22  HB1 SER A   2      41.098  64.786  89.817  1.00  7.49              
ATOM     23  HB2 SER A   2      40.992  64.013  88.225  1.00  7.49              
ATOM     24  OG  SER A   2      41.417  66.005  88.193  1.00  7.49              
ATOM     25  HG  SER A   2      40.484  66.236  88.125  1.00  7.49              
ATOM     26  C   SER A   2      43.048  62.841  89.370  1.00  7.49              
ATOM     27  O   SER A   2      43.360  62.514  90.514  1.00  7.49              
ATOM     28  N   ARG A   3      42.758  61.954  88.417  1.00  7.95              
ATOM     29  H   ARG A   3      42.560  62.326  87.499  1.00  7.95              
ATOM     30  CA  ARG A   3      42.757  60.494  88.579  1.00  7.95              
ATOM     31  HA  ARG A   3      42.136  60.215  89.434  1.00  7.95              
ATOM     32  CB  ARG A   3      42.167  59.931  87.266  1.00  7.95              
ATOM     33  HB1 ARG A   3      42.942  59.973  86.498  1.00  7.95              
ATOM     34  HB2 ARG A   3      41.358  60.581  86.927  1.00  7.95              
ATOM     35  CG  ARG A   3      41.612  58.501  87.296  1.00  7.95              
ATOM     36  HG1 ARG A   3      42.334  57.834  87.767  1.00  7.95              
ATOM     37  HG2 ARG A   3      41.498  58.178  86.260  1.00  7.95              
ATOM     38  CD  ARG A   3      40.223  58.392  87.961  1.00  7.95              
ATOM     39  HD1 ARG A   3      39.709  57.520  87.553  1.00  7.95              
ATOM     40  HD2 ARG A   3      39.625  59.271  87.716  1.00  7.95              
ATOM     41  NE  ARG A   3      40.311  58.243  89.422  1.00  7.95              
ATOM     42  HE  ARG A   3      40.119  59.042  90.022  1.00  7.95              
ATOM     43  CZ  ARG A   3      40.817  57.202  90.049  1.00  7.95              
ATOM     44  NH1 ARG A   3      41.077  56.089  89.443  1.00  7.95              
ATOM     45 1HH1 ARG A   3      41.169  56.108  88.453  1.00  7.95              
ATOM     46 2HH1 ARG A   3      41.791  55.519  89.900  1.00  7.95              
ATOM     47  NH2 ARG A   3      41.114  57.274  91.302  1.00  7.95              
ATOM     48 1HH2 ARG A   3      40.939  58.157  91.764  1.00  7.95              
ATOM     49 2HH2 ARG A   3      41.792  56.590  91.638  1.00  7.95              
ATOM     50  C   ARG A   3      44.165  59.951  88.836  1.00  7.95              
ATOM     51  O   ARG A   3      44.328  59.052  89.650  1.00  7.95              
ATOM     52  N   LEU A   4      45.177  60.559  88.200  1.00  8.02              
ATOM     53  H   LEU A   4      44.977  61.371  87.639  1.00  8.02              
ATOM     54  CA  LEU A   4      46.574  60.184  88.418  1.00  8.02              
ATOM     55  HA  LEU A   4      46.679  59.110  88.249  1.00  8.02              
ATOM     56  CB  LEU A   4      47.522  60.935  87.456  1.00  8.02              
ATOM     57  HB1 LEU A   4      48.520  60.509  87.571  1.00  8.02              
ATOM     58  HB2 LEU A   4      47.584  61.979  87.761  1.00  8.02              
ATOM     59  CG  LEU A   4      47.140  60.895  85.963  1.00  8.02              
ATOM     60  HG  LEU A   4      46.169  61.372  85.829  1.00  8.02              
ATOM     61  CD1 LEU A   4      48.168  61.676  85.143  1.00  8.02              
ATOM     62 1HD1 LEU A   4      47.852  61.712  84.100  1.00  8.02              
ATOM     63 2HD1 LEU A   4      48.243  62.695  85.520  1.00  8.02              
ATOM     64 3HD1 LEU A   4      49.145  61.197  85.211  1.00  8.02              
ATOM     65  CD2 LEU A   4      47.065  59.468  85.419  1.00  8.02              
ATOM     66 1HD2 LEU A   4      46.834  59.492  84.355  1.00  8.02              
ATOM     67 2HD2 LEU A   4      48.017  58.957  85.569  1.00  8.02              
ATOM     68 3HD2 LEU A   4      46.278  58.913  85.928  1.00  8.02              
ATOM     69  C   LEU A   4      46.953  60.441  89.885  1.00  8.02              
ATOM     70  O   LEU A   4      47.465  59.562  90.571  1.00  8.02              
ATOM     71  N   CYS A   5      46.611  61.628  90.393  1.00  7.70              
ATOM     72  H   CYS A   5      46.180  62.305  89.777  1.00  7.70              
ATOM     73  CA  CYS A   5      46.858  62.003  91.782  1.00  7.70              
ATOM     74  HA  CYS A   5      47.932  61.943  91.967  1.00  7.70              
ATOM     75  CB  CYS A   5      46.411  63.462  91.987  1.00  7.70              
ATOM     76  HB1 CYS A   5      46.602  63.752  93.021  1.00  7.70              
ATOM     77  HB2 CYS A   5      45.342  63.555  91.789  1.00  7.70              
ATOM     78  SG  CYS A   5      47.327  64.584  90.886  1.00  7.70              
ATOM     79  HG  CYS A   5      46.767  64.189  89.732  1.00  7.70              
ATOM     80  C   CYS A   5      46.188  61.077  92.808  1.00  7.70              
ATOM     81  O   CYS A   5      46.809  60.668  93.794  1.00  7.70              
ATOM     82  N   GLU A   6      44.918  60.741  92.570  1.00  7.68              
ATOM     83  H   GLU A   6      44.466  61.100  91.738  1.00  7.68              
ATOM     84  CA  GLU A   6      44.226  59.713  93.350  1.00  7.68              
ATOM     85  HA  GLU A   6      44.185  60.032  94.392  1.00  7.68              
ATOM     86  CB  GLU A   6      42.791  59.539  92.855  1.00  7.68              
ATOM     87  HB1 GLU A   6      42.353  58.669  93.347  1.00  7.68              
ATOM     88  HB2 GLU A   6      42.800  59.379  91.778  1.00  7.68              
ATOM     89  CG  GLU A   6      41.937  60.768  93.195  1.00  7.68              
ATOM     90  HG1 GLU A   6      42.370  61.662  92.747  1.00  7.68              
ATOM     91  HG2 GLU A   6      41.945  60.910  94.278  1.00  7.68              
ATOM     92  CD  GLU A   6      40.490  60.631  92.714  1.00  7.68              
ATOM     93  OE1 GLU A   6      40.249  59.980  91.670  1.00  7.68              
ATOM     94  OE2 GLU A   6      39.615  61.222  93.388  1.00  7.68              
ATOM     95  C   GLU A   6      45.014  58.397  93.352  1.00  7.68              
ATOM     96  O   GLU A   6      45.310  57.895  94.434  1.00  7.68              
ATOM     97  N   GLU A   7      45.483  57.921  92.197  1.00  8.32              
ATOM     98  H   GLU A   7      45.261  58.390  91.326  1.00  8.32              
ATOM     99  CA  GLU A   7      46.311  56.710  92.121  1.00  8.32              
ATOM    100  HA  GLU A   7      45.807  55.929  92.692  1.00  8.32              
ATOM    101  CB  GLU A   7      46.427  56.238  90.654  1.00  8.32              
ATOM    102  HB1 GLU A   7      47.460  55.951  90.452  1.00  8.32              
ATOM    103  HB2 GLU A   7      46.187  57.047  89.964  1.00  8.32              
ATOM    104  CG  GLU A   7      45.554  55.013  90.343  1.00  8.32              
ATOM    105  HG1 GLU A   7      45.636  54.283  91.151  1.00  8.32              
ATOM    106  HG2 GLU A   7      45.952  54.539  89.442  1.00  8.32              
ATOM    107  CD  GLU A   7      44.083  55.368  90.096  1.00  8.32              
ATOM    108  OE1 GLU A   7      43.286  55.467  91.061  1.00  8.32              
ATOM    109  OE2 GLU A   7      43.696  55.506  88.913  1.00  8.32              
ATOM    110  C   GLU A   7      47.707  56.825  92.751  1.00  8.32              
ATOM    111  O   GLU A   7      48.395  55.817  92.906  1.00  8.32              
ATOM    112  N   LEU A   8      48.122  58.032  93.140  1.00  7.97              
ATOM    113  H   LEU A   8      47.522  58.822  92.948  1.00  7.97              
ATOM    114  CA  LEU A   8      49.381  58.271  93.842  1.00  7.97              
ATOM    115  HA  LEU A   8      49.981  57.362  93.800  1.00  7.97              
ATOM    116  CB  LEU A   8      50.151  59.364  93.087  1.00  7.97              
ATOM    117  HB1 LEU A   8      51.052  59.612  93.645  1.00  7.97              
ATOM    118  HB2 LEU A   8      49.524  60.255  93.034  1.00  7.97              
ATOM    119  CG  LEU A   8      50.537  58.913  91.657  1.00  7.97              
ATOM    120  HG  LEU A   8      49.679  58.490  91.143  1.00  7.97              
ATOM    121  CD1 LEU A   8      50.987  60.117  90.830  1.00  7.97              
ATOM    122 1HD1 LEU A   8      51.316  59.787  89.846  1.00  7.97              
ATOM    123 2HD1 LEU A   8      50.139  60.790  90.703  1.00  7.97              
ATOM    124 3HD1 LEU A   8      51.788  60.651  91.330  1.00  7.97              
ATOM    125  CD2 LEU A   8      51.628  57.837  91.654  1.00  7.97              
ATOM    126 1HD2 LEU A   8      51.965  57.653  90.635  1.00  7.97              
ATOM    127 2HD2 LEU A   8      52.465  58.130  92.280  1.00  7.97              
ATOM    128 3HD2 LEU A   8      51.213  56.906  92.041  1.00  7.97              
ATOM    129  C   LEU A   8      49.186  58.510  95.347  1.00  7.97              
ATOM    130  O   LEU A   8      50.174  58.508  96.085  1.00  7.97              
ATOM    131  N   SER A   9      47.934  58.598  95.822  1.00  7.94              
ATOM    132  H   SER A   9      47.163  58.568  95.167  1.00  7.94              
ATOM    133  CA  SER A   9      47.652  58.472  97.265  1.00  7.94              
ATOM    134  HA  SER A   9      48.052  59.371  97.734  1.00  7.94              
ATOM    135  CB  SER A   9      46.147  58.464  97.553  1.00  7.94              
ATOM    136  HB1 SER A   9      45.682  59.322  97.065  1.00  7.94              
ATOM    137  HB2 SER A   9      45.993  58.551  98.626  1.00  7.94              
ATOM    138  OG  SER A   9      45.515  57.279  97.125  1.00  7.94              
ATOM    139  HG  SER A   9      45.553  57.248  96.156  1.00  7.94              
ATOM    140  C   SER A   9      48.357  57.272  97.934  1.00  7.94              
ATOM    141  O   SER A   9      48.675  56.270  97.287  1.00  7.94              
ATOM    142  N   ASP A  10      48.676  57.429  99.222  1.00  8.66              
ATOM    143  H   ASP A  10      48.208  58.172  99.714  1.00  8.66              
ATOM    144  CA  ASP A  10      49.573  56.620 100.070  1.00  8.66              
ATOM    145  HA  ASP A  10      49.820  57.252 100.924  1.00  8.66              
ATOM    146  CB  ASP A  10      48.809  55.417 100.662  1.00  8.66              
ATOM    147  HB1 ASP A  10      49.531  54.705 101.065  1.00  8.66              
ATOM    148  HB2 ASP A  10      48.255  54.908  99.871  1.00  8.66              
ATOM    149  CG  ASP A  10      47.845  55.815 101.794  1.00  8.66              
ATOM    150  OD1 ASP A  10      47.907  55.172 102.869  1.00  8.66              
ATOM    151  OD2 ASP A  10      47.028  56.742 101.579  1.00  8.66              
ATOM    152  C   ASP A  10      50.962  56.243  99.485  1.00  8.66              
ATOM    153  O   ASP A  10      51.820  55.733 100.210  1.00  8.66              
ATOM    154  N   THR A  11      51.256  56.521  98.208  1.00  8.07              
ATOM    155  H   THR A  11      50.547  56.973  97.638  1.00  8.07              
ATOM    156  CA  THR A  11      52.505  56.071  97.573  1.00  8.07              
ATOM    157  HA  THR A  11      52.709  55.049  97.889  1.00  8.07              
ATOM    158  CB  THR A  11      52.332  56.080  96.041  1.00  8.07              
ATOM    159  HB  THR A  11      52.070  57.080  95.703  1.00  8.07              
ATOM    160  CG2 THR A  11      53.578  55.636  95.270  1.00  8.07              
ATOM    161 1HG2 THR A  11      54.366  56.381  95.361  1.00  8.07              
ATOM    162 2HG2 THR A  11      53.923  54.674  95.648  1.00  8.07              
ATOM    163 3HG2 THR A  11      53.325  55.530  94.214  1.00  8.07              
ATOM    164  OG1 THR A  11      51.319  55.175  95.663  1.00  8.07              
ATOM    165  HG1 THR A  11      50.476  55.471  96.041  1.00  8.07              
ATOM    166  C   THR A  11      53.673  56.961  97.983  1.00  8.07              
ATOM    167  O   THR A  11      53.557  58.177  98.095  1.00  8.07              
ATOM    168  N   SER A  12      54.864  56.388  98.143  1.00  7.91              
ATOM    169  H   SER A  12      54.917  55.380  98.072  1.00  7.91              
ATOM    170  CA  SER A  12      56.051  57.078  98.669  1.00  7.91              
ATOM    171  HA  SER A  12      55.780  57.488  99.642  1.00  7.91              
ATOM    172  CB  SER A  12      57.167  56.043  98.887  1.00  7.91              
ATOM    173  HB1 SER A  12      57.943  56.466  99.527  1.00  7.91              
ATOM    174  HB2 SER A  12      57.611  55.786  97.924  1.00  7.91              
ATOM    175  OG  SER A  12      56.660  54.858  99.477  1.00  7.91              
ATOM    176  HG  SER A  12      56.270  55.056 100.335  1.00  7.91              
ATOM    177  C   SER A  12      56.602  58.251  97.844  1.00  7.91              
ATOM    178  O   SER A  12      57.689  58.718  98.180  1.00  7.91              
ATOM    179  N   LEU A  13      55.920  58.739  96.796  1.00  7.61              
ATOM    180  H   LEU A  13      54.952  58.453  96.705  1.00  7.61              
ATOM    181  CA  LEU A  13      56.421  59.784  95.893  1.00  7.61              
ATOM    182  HA  LEU A  13      57.212  59.344  95.289  1.00  7.61              
ATOM    183  CB  LEU A  13      55.317  60.328  94.963  1.00  7.61              
ATOM    184  HB1 LEU A  13      55.645  61.309  94.619  1.00  7.61              
ATOM    185  HB2 LEU A  13      54.405  60.483  95.543  1.00  7.61              
ATOM    186  CG  LEU A  13      54.973  59.522  93.697  1.00  7.61              
ATOM    187  HG  LEU A  13      54.443  58.613  93.981  1.00  7.61              
ATOM    188  CD1 LEU A  13      54.068  60.386  92.818  1.00  7.61              
ATOM    189 1HD1 LEU A  13      53.846  59.860  91.891  1.00  7.61              
ATOM    190 2HD1 LEU A  13      53.142  60.605  93.348  1.00  7.61              
ATOM    191 3HD1 LEU A  13      54.569  61.323  92.569  1.00  7.61              
ATOM    192  CD2 LEU A  13      56.192  59.142  92.851  1.00  7.61              
ATOM    193 1HD2 LEU A  13      55.860  58.663  91.929  1.00  7.61              
ATOM    194 2HD2 LEU A  13      56.767  60.032  92.597  1.00  7.61              
ATOM    195 3HD2 LEU A  13      56.820  58.430  93.383  1.00  7.61              
ATOM    196  C   LEU A  13      57.053  60.975  96.639  1.00  7.61              
ATOM    197  O   LEU A  13      56.503  61.467  97.624  1.00  7.61              
ATOM    198  N   LYS A  14      58.193  61.463  96.138  1.00  7.28              
ATOM    199  H   LYS A  14      58.593  60.977  95.350  1.00  7.28              
ATOM    200  CA  LYS A  14      58.801  62.740  96.557  1.00  7.28              
ATOM    201  HA  LYS A  14      58.186  63.223  97.318  1.00  7.28              
ATOM    202  CB  LYS A  14      60.230  62.564  97.126  1.00  7.28              
ATOM    203  HB1 LYS A  14      60.777  63.495  96.961  1.00  7.28              
ATOM    204  HB2 LYS A  14      60.769  61.782  96.589  1.00  7.28              
ATOM    205  CG  LYS A  14      60.281  62.314  98.640  1.00  7.28              
ATOM    206  HG1 LYS A  14      59.542  62.950  99.128  1.00  7.28              
ATOM    207  HG2 LYS A  14      61.260  62.622  99.010  1.00  7.28              
ATOM    208  CD  LYS A  14      60.080  60.837  99.013  1.00  7.28              
ATOM    209  HD1 LYS A  14      61.058  60.389  99.196  1.00  7.28              
ATOM    210  HD2 LYS A  14      59.629  60.298  98.182  1.00  7.28              
ATOM    211  CE  LYS A  14      59.208  60.665 100.260  1.00  7.28              
ATOM    212  HE1 LYS A  14      59.636  61.240 101.086  1.00  7.28              
ATOM    213  HE2 LYS A  14      59.206  59.608 100.539  1.00  7.28              
ATOM    214  NZ  LYS A  14      57.823  61.106  99.994  1.00  7.28              
ATOM    215  HZ1 LYS A  14      57.770  62.096  99.768  1.00  7.28              
ATOM    216  HZ2 LYS A  14      57.424  60.627  99.190  1.00  7.28              
ATOM    217  HZ3 LYS A  14      57.206  60.973 100.788  1.00  7.28              
ATOM    218  C   LYS A  14      58.877  63.749  95.411  1.00  7.28              
ATOM    219  O   LYS A  14      58.570  64.923  95.607  1.00  7.28              
ATOM    220  N   ASN A  15      59.206  63.279  94.209  1.00  6.74              
ATOM    221  H   ASN A  15      59.509  62.325  94.114  1.00  6.74              
ATOM    222  CA  ASN A  15      59.050  64.067  92.994  1.00  6.74              
ATOM    223  HA  ASN A  15      59.062  65.128  93.240  1.00  6.74              
ATOM    224  CB  ASN A  15      60.191  63.771  91.998  1.00  6.74              
ATOM    225  HB1 ASN A  15      60.014  64.345  91.088  1.00  6.74              
ATOM    226  HB2 ASN A  15      60.167  62.716  91.725  1.00  6.74              
ATOM    227  CG  ASN A  15      61.582  64.085  92.514  1.00  6.74              
ATOM    228  OD1 ASN A  15      62.088  63.423  93.405  1.00  6.74              
ATOM    229  ND2 ASN A  15      62.258  65.064  91.951  1.00  6.74              
ATOM    230 1HD2 ASN A  15      61.852  65.617  91.217  1.00  6.74              
ATOM    231 2HD2 ASN A  15      63.187  65.223  92.300  1.00  6.74              
ATOM    232  C   ASN A  15      57.713  63.755  92.321  1.00  6.74              
ATOM    233  O   ASN A  15      57.307  62.595  92.232  1.00  6.74              
ATOM    234  N   LEU A  16      57.130  64.797  91.736  1.00  6.68              
ATOM    235  H   LEU A  16      57.419  65.743  91.983  1.00  6.68              
ATOM    236  CA  LEU A  16      56.339  64.683  90.526  1.00  6.68              
ATOM    237  HA  LEU A  16      56.471  63.685  90.111  1.00  6.68              
ATOM    238  CB  LEU A  16      54.841  64.868  90.860  1.00  6.68              
ATOM    239  HB1 LEU A  16      54.708  65.881  91.239  1.00  6.68              
ATOM    240  HB2 LEU A  16      54.604  64.181  91.671  1.00  6.68              
ATOM    241  CG  LEU A  16      53.864  64.618  89.702  1.00  6.68              
ATOM    242  HG  LEU A  16      54.055  65.319  88.893  1.00  6.68              
ATOM    243  CD1 LEU A  16      53.949  63.195  89.139  1.00  6.68              
ATOM    244 1HD1 LEU A  16      53.169  63.046  88.391  1.00  6.68              
ATOM    245 2HD1 LEU A  16      54.914  63.033  88.664  1.00  6.68              
ATOM    246 3HD1 LEU A  16      53.812  62.471  89.943  1.00  6.68              
ATOM    247  CD2 LEU A  16      52.423  64.827  90.178  1.00  6.68              
ATOM    248 1HD2 LEU A  16      51.737  64.724  89.335  1.00  6.68              
ATOM    249 2HD2 LEU A  16      52.168  64.095  90.944  1.00  6.68              
ATOM    250 3HD2 LEU A  16      52.316  65.834  90.583  1.00  6.68              
ATOM    251  C   LEU A  16      56.891  65.677  89.493  1.00  6.68              
ATOM    252  O   LEU A  16      57.328  66.791  89.841  1.00  6.68              
ATOM    253  N   SER A  17      56.897  65.250  88.236  1.00  6.66              
ATOM    254  H   SER A  17      56.642  64.291  88.058  1.00  6.66              
ATOM    255  CA  SER A  17      56.990  66.157  87.086  1.00  6.66              
ATOM    256  HA  SER A  17      57.891  66.752  87.174  1.00  6.66              
ATOM    257  CB  SER A  17      57.135  65.325  85.787  1.00  6.66              
ATOM    258  HB1 SER A  17      57.259  66.020  84.958  1.00  6.66              
ATOM    259  HB2 SER A  17      56.210  64.767  85.659  1.00  6.66              
ATOM    260  OG  SER A  17      58.231  64.452  85.886  1.00  6.66              
ATOM    261  HG  SER A  17      59.034  64.958  85.724  1.00  6.66              
ATOM    262  C   SER A  17      55.738  67.095  87.005  1.00  6.66              
ATOM    263  O   SER A  17      55.340  67.536  88.096  1.00  6.66              
ATOM    264  N   MET A  18      55.048  67.607  85.933  1.00  7.08              
ATOM    265  H   MET A  18      54.658  68.481  86.215  1.00  7.08              
ATOM    266  CA  MET A  18      54.287  67.020  84.749  1.00  7.08              
ATOM    267  HA  MET A  18      54.492  65.960  84.699  1.00  7.08              
ATOM    268  CB  MET A  18      52.772  67.176  84.984  1.00  7.08              
ATOM    269  HB1 MET A  18      52.240  66.785  84.123  1.00  7.08              
ATOM    270  HB2 MET A  18      52.521  68.232  85.091  1.00  7.08              
ATOM    271  CG  MET A  18      52.323  66.410  86.237  1.00  7.08              
ATOM    272  HG1 MET A  18      52.703  66.923  87.122  1.00  7.08              
ATOM    273  HG2 MET A  18      52.755  65.409  86.218  1.00  7.08              
ATOM    274  SD  MET A  18      50.530  66.229  86.445  1.00  7.08              
ATOM    275  CE  MET A  18      50.149  65.076  85.097  1.00  7.08              
ATOM    276  HE1 MET A  18      49.083  64.858  85.103  1.00  7.08              
ATOM    277  HE2 MET A  18      50.409  65.522  84.138  1.00  7.08              
ATOM    278  HE3 MET A  18      50.711  64.152  85.235  1.00  7.08              
ATOM    279  C   MET A  18      54.689  67.561  83.360  1.00  7.08              
ATOM    280  O   MET A  18      54.219  67.067  82.358  1.00  7.08              
ATOM    281  N   GLN A  19      55.590  68.560  83.357  1.00  6.97              
ATOM    282  H   GLN A  19      56.074  68.774  84.225  1.00  6.97              
ATOM    283  CA  GLN A  19      55.977  69.405  82.229  1.00  6.97              
ATOM    284  HA  GLN A  19      56.151  70.385  82.675  1.00  6.97              
ATOM    285  CB  GLN A  19      57.353  68.960  81.676  1.00  6.97              
ATOM    286  HB1 GLN A  19      57.244  68.063  81.066  1.00  6.97              
ATOM    287  HB2 GLN A  19      57.992  68.713  82.525  1.00  6.97              
ATOM    288  CG  GLN A  19      58.060  70.071  80.868  1.00  6.97              
ATOM    289  HG1 GLN A  19      57.766  71.047  81.247  1.00  6.97              
ATOM    290  HG2 GLN A  19      57.757  70.016  79.824  1.00  6.97              
ATOM    291  CD  GLN A  19      59.579  69.967  80.924  1.00  6.97              
ATOM    292  OE1 GLN A  19      60.196  69.209  80.193  1.00  6.97              
ATOM    293  NE2 GLN A  19      60.248  70.735  81.755  1.00  6.97              
ATOM    294 1HE2 GLN A  19      59.742  71.370  82.365  1.00  6.97              
ATOM    295 2HE2 GLN A  19      61.237  70.592  81.816  1.00  6.97              
ATOM    296  C   GLN A  19      54.856  69.627  81.206  1.00  6.97              
ATOM    297  O   GLN A  19      53.702  69.794  81.594  1.00  6.97              
ATOM    298  N   ASN A  20      55.167  69.644  79.913  1.00  7.18              
ATOM    299  H   ASN A  20      56.102  69.352  79.674  1.00  7.18              
ATOM    300  CA  ASN A  20      54.282  70.002  78.800  1.00  7.18              
ATOM    301  HA  ASN A  20      53.814  70.947  79.081  1.00  7.18              
ATOM    302  CB  ASN A  20      55.149  70.290  77.557  1.00  7.18              
ATOM    303  HB1 ASN A  20      55.760  71.167  77.761  1.00  7.18              
ATOM    304  HB2 ASN A  20      54.503  70.533  76.715  1.00  7.18              
ATOM    305  CG  ASN A  20      56.076  69.154  77.156  1.00  7.18              
ATOM    306  OD1 ASN A  20      56.090  68.076  77.718  1.00  7.18              
ATOM    307  ND2 ASN A  20      56.955  69.384  76.212  1.00  7.18              
ATOM    308 1HD2 ASN A  20      56.997  70.275  75.752  1.00  7.18              
ATOM    309 2HD2 ASN A  20      57.592  68.629  76.016  1.00  7.18              
ATOM    310  C   ASN A  20      53.079  69.072  78.534  1.00  7.18              
ATOM    311  O   ASN A  20      52.478  69.124  77.455  1.00  7.18              
ATOM    312  N   THR A  21      52.652  68.290  79.529  1.00  7.32              
ATOM    313  H   THR A  21      53.212  68.321  80.372  1.00  7.32              
ATOM    314  CA  THR A  21      51.227  67.981  79.713  1.00  7.32              
ATOM    315  HA  THR A  21      50.924  67.239  78.976  1.00  7.32              
ATOM    316  CB  THR A  21      50.973  67.411  81.127  1.00  7.32              
ATOM    317  HB  THR A  21      51.287  68.141  81.875  1.00  7.32              
ATOM    318  CG2 THR A  21      49.503  67.059  81.364  1.00  7.32              
ATOM    319 1HG2 THR A  21      49.390  66.616  82.352  1.00  7.32              
ATOM    320 2HG2 THR A  21      48.886  67.955  81.325  1.00  7.32              
ATOM    321 3HG2 THR A  21      49.164  66.349  80.610  1.00  7.32              
ATOM    322  OG1 THR A  21      51.686  66.212  81.334  1.00  7.32              
ATOM    323  HG1 THR A  21      52.614  66.444  81.483  1.00  7.32              
ATOM    324  C   THR A  21      50.393  69.254  79.532  1.00  7.32              
ATOM    325  O   THR A  21      50.685  70.287  80.135  1.00  7.32              
ATOM    326  N   GLN A  22      49.351  69.187  78.705  1.00  6.90              
ATOM    327  H   GLN A  22      49.193  68.308  78.240  1.00  6.90              
ATOM    328  CA  GLN A  22      48.451  70.292  78.344  1.00  6.90              
ATOM    329  HA  GLN A  22      49.059  71.165  78.097  1.00  6.90              
ATOM    330  CB  GLN A  22      47.657  69.876  77.079  1.00  6.90              
ATOM    331  HB1 GLN A  22      47.030  70.716  76.774  1.00  6.90              
ATOM    332  HB2 GLN A  22      47.003  69.040  77.331  1.00  6.90              
ATOM    333  CG  GLN A  22      48.532  69.468  75.876  1.00  6.90              
ATOM    334  HG1 GLN A  22      49.142  68.602  76.133  1.00  6.90              
ATOM    335  HG2 GLN A  22      49.203  70.291  75.629  1.00  6.90              
ATOM    336  CD  GLN A  22      47.698  69.101  74.646  1.00  6.90              
ATOM    337  OE1 GLN A  22      47.103  68.041  74.547  1.00  6.90              
ATOM    338  NE2 GLN A  22      47.616  69.964  73.656  1.00  6.90              
ATOM    339 1HE2 GLN A  22      48.107  70.838  73.707  1.00  6.90              
ATOM    340 2HE2 GLN A  22      47.055  69.682  72.872  1.00  6.90              
ATOM    341  C   GLN A  22      47.502  70.715  79.495  1.00  6.90              
ATOM    342  O   GLN A  22      46.276  70.734  79.357  1.00  6.90              
ATOM    343  N   GLN A  23      48.071  70.973  80.670  1.00  6.85              
ATOM    344  H   GLN A  23      49.085  70.957  80.685  1.00  6.85              
ATOM    345  CA  GLN A  23      47.410  71.242  81.948  1.00  6.85              
ATOM    346  HA  GLN A  23      46.522  70.610  82.002  1.00  6.85              
ATOM    347  CB  GLN A  23      48.359  70.745  83.054  1.00  6.85              
ATOM    348  HB1 GLN A  23      49.313  71.240  82.923  1.00  6.85              
ATOM    349  HB2 GLN A  23      48.529  69.683  82.874  1.00  6.85              
ATOM    350  CG  GLN A  23      47.899  70.890  84.515  1.00  6.85              
ATOM    351  HG1 GLN A  23      46.858  70.581  84.608  1.00  6.85              
ATOM    352  HG2 GLN A  23      47.984  71.930  84.820  1.00  6.85              
ATOM    353  CD  GLN A  23      48.757  70.042  85.458  1.00  6.85              
ATOM    354  OE1 GLN A  23      48.280  69.236  86.240  1.00  6.85              
ATOM    355  NE2 GLN A  23      50.061  70.191  85.418  1.00  6.85              
ATOM    356 1HE2 GLN A  23      50.453  70.958  84.879  1.00  6.85              
ATOM    357 2HE2 GLN A  23      50.599  69.634  86.058  1.00  6.85              
ATOM    358  C   GLN A  23      46.903  72.696  82.058  1.00  6.85              
ATOM    359  O   GLN A  23      47.299  73.492  82.907  1.00  6.85              
ATOM    360  N   LEU A  24      46.000  73.042  81.138  1.00  6.71              
ATOM    361  H   LEU A  24      45.779  72.319  80.462  1.00  6.71              
ATOM    362  CA  LEU A  24      45.508  74.397  80.850  1.00  6.71              
ATOM    363  HA  LEU A  24      46.376  74.986  80.550  1.00  6.71              
ATOM    364  CB  LEU A  24      44.535  74.282  79.646  1.00  6.71              
ATOM    365  HB1 LEU A  24      43.514  74.414  80.005  1.00  6.71              
ATOM    366  HB2 LEU A  24      44.581  73.273  79.231  1.00  6.71              
ATOM    367  CG  LEU A  24      44.757  75.244  78.462  1.00  6.71              
ATOM    368  HG  LEU A  24      43.972  75.043  77.731  1.00  6.71              
ATOM    369  CD1 LEU A  24      44.634  76.711  78.864  1.00  6.71              
ATOM    370 1HD1 LEU A  24      44.712  77.337  77.975  1.00  6.71              
ATOM    371 2HD1 LEU A  24      43.669  76.882  79.341  1.00  6.71              
ATOM    372 3HD1 LEU A  24      45.435  76.971  79.550  1.00  6.71              
ATOM    373  CD2 LEU A  24      46.098  75.001  77.770  1.00  6.71              
ATOM    374 1HD2 LEU A  24      46.197  75.664  76.910  1.00  6.71              
ATOM    375 2HD2 LEU A  24      46.927  75.194  78.451  1.00  6.71              
ATOM    376 3HD2 LEU A  24      46.153  73.967  77.432  1.00  6.71              
ATOM    377  C   LEU A  24      44.852  75.160  82.023  1.00  6.71              
ATOM    378  O   LEU A  24      44.795  76.394  82.026  1.00  6.71              
ATOM    379  N   ASN A  25      44.334  74.444  83.016  1.00  6.12              
ATOM    380  H   ASN A  25      44.463  73.443  83.001  1.00  6.12              
ATOM    381  CA  ASN A  25      43.574  74.991  84.133  1.00  6.12              
ATOM    382  HA  ASN A  25      43.945  75.983  84.386  1.00  6.12              
ATOM    383  CB  ASN A  25      42.092  75.079  83.681  1.00  6.12              
ATOM    384  HB1 ASN A  25      41.858  74.212  83.062  1.00  6.12              
ATOM    385  HB2 ASN A  25      41.967  75.966  83.061  1.00  6.12              
ATOM    386  CG  ASN A  25      41.053  75.109  84.797  1.00  6.12              
ATOM    387  OD1 ASN A  25      40.432  76.125  85.089  1.00  6.12              
ATOM    388  ND2 ASN A  25      40.802  73.981  85.426  1.00  6.12              
ATOM    389 1HD2 ASN A  25      41.379  73.171  85.227  1.00  6.12              
ATOM    390 2HD2 ASN A  25      40.132  73.978  86.170  1.00  6.12              
ATOM    391  C   ASN A  25      43.742  74.084  85.344  1.00  6.12              
ATOM    392  O   ASN A  25      43.611  72.868  85.210  1.00  6.12              
ATOM    393  N   LEU A  26      43.869  74.685  86.528  1.00  5.81              
ATOM    394  H   LEU A  26      43.884  75.700  86.565  1.00  5.81              
ATOM    395  CA  LEU A  26      43.842  73.939  87.792  1.00  5.81              
ATOM    396  HA  LEU A  26      43.698  72.873  87.604  1.00  5.81              
ATOM    397  CB  LEU A  26      45.170  74.126  88.551  1.00  5.81              
ATOM    398  HB1 LEU A  26      45.042  73.714  89.553  1.00  5.81              
ATOM    399  HB2 LEU A  26      45.369  75.192  88.668  1.00  5.81              
ATOM    400  CG  LEU A  26      46.423  73.453  87.952  1.00  5.81              
ATOM    401  HG  LEU A  26      47.212  73.558  88.696  1.00  5.81              
ATOM    402  CD1 LEU A  26      46.227  71.964  87.685  1.00  5.81              
ATOM    403 1HD1 LEU A  26      47.184  71.517  87.421  1.00  5.81              
ATOM    404 2HD1 LEU A  26      45.854  71.475  88.582  1.00  5.81              
ATOM    405 3HD1 LEU A  26      45.535  71.801  86.859  1.00  5.81              
ATOM    406  CD2 LEU A  26      46.941  74.102  86.675  1.00  5.81              
ATOM    407 1HD2 LEU A  26      46.329  73.838  85.817  1.00  5.81              
ATOM    408 2HD2 LEU A  26      46.975  75.183  86.794  1.00  5.81              
ATOM    409 3HD2 LEU A  26      47.950  73.737  86.482  1.00  5.81              
ATOM    410  C   LEU A  26      42.654  74.405  88.610  1.00  5.81              
ATOM    411  O   LEU A  26      42.189  75.537  88.489  1.00  5.81              
ATOM    412  N   LEU A  27      42.190  73.512  89.467  1.00  6.06              
ATOM    413  H   LEU A  27      42.637  72.603  89.487  1.00  6.06              
ATOM    414  CA  LEU A  27      41.064  73.712  90.362  1.00  6.06              
ATOM    415  HA  LEU A  27      40.862  74.767  90.468  1.00  6.06              
ATOM    416  CB  LEU A  27      39.839  73.009  89.737  1.00  6.06              
ATOM    417  HB1 LEU A  27      39.931  71.937  89.918  1.00  6.06              
ATOM    418  HB2 LEU A  27      39.854  73.153  88.656  1.00  6.06              
ATOM    419  CG  LEU A  27      38.471  73.487  90.257  1.00  6.06              
ATOM    420  HG  LEU A  27      38.473  73.511  91.343  1.00  6.06              
ATOM    421  CD1 LEU A  27      38.125  74.885  89.735  1.00  6.06              
ATOM    422 1HD1 LEU A  27      37.126  75.159  90.077  1.00  6.06              
ATOM    423 2HD1 LEU A  27      38.832  75.612  90.124  1.00  6.06              
ATOM    424 3HD1 LEU A  27      38.147  74.879  88.646  1.00  6.06              
ATOM    425  CD2 LEU A  27      37.373  72.534  89.785  1.00  6.06              
ATOM    426 1HD2 LEU A  27      36.407  72.861  90.169  1.00  6.06              
ATOM    427 2HD2 LEU A  27      37.339  72.494  88.697  1.00  6.06              
ATOM    428 3HD2 LEU A  27      37.571  71.534  90.175  1.00  6.06              
ATOM    429  C   LEU A  27      41.447  73.138  91.727  1.00  6.06              
ATOM    430  O   LEU A  27      42.217  72.169  91.798  1.00  6.06              
ATOM    431  N   ILE A  28      40.834  73.635  92.803  1.00  5.94              
ATOM    432  H   ILE A  28      40.267  74.465  92.721  1.00  5.94              
ATOM    433  CA  ILE A  28      40.618  72.777  93.972  1.00  5.94              
ATOM    434  HA  ILE A  28      41.589  72.621  94.431  1.00  5.94              
ATOM    435  CB  ILE A  28      39.660  73.393  95.027  1.00  5.94              
ATOM    436  HB  ILE A  28      39.138  72.576  95.526  1.00  5.94              
ATOM    437  CG2 ILE A  28      40.493  74.093  96.105  1.00  5.94              
ATOM    438 1HG2 ILE A  28      41.200  73.410  96.572  1.00  5.94              
ATOM    439 2HG2 ILE A  28      41.057  74.889  95.640  1.00  5.94              
ATOM    440 3HG2 ILE A  28      39.858  74.506  96.889  1.00  5.94              
ATOM    441  CG1 ILE A  28      38.575  74.310  94.416  1.00  5.94              
ATOM    442 1HG1 ILE A  28      38.077  73.767  93.613  1.00  5.94              
ATOM    443 2HG1 ILE A  28      39.035  75.206  93.998  1.00  5.94              
ATOM    444  CD1 ILE A  28      37.493  74.747  95.411  1.00  5.94              
ATOM    445  HD1 ILE A  28      36.711  75.286  94.877  1.00  5.94              
ATOM    446  HD2 ILE A  28      37.055  73.873  95.894  1.00  5.94              
ATOM    447  HD3 ILE A  28      37.915  75.410  96.166  1.00  5.94              
ATOM    448  C   ILE A  28      40.074  71.418  93.517  1.00  5.94              
ATOM    449  O   ILE A  28      39.333  71.320  92.541  1.00  5.94              
ATOM    450  N   SER A  29      40.478  70.355  94.206  1.00  6.37              
ATOM    451  H   SER A  29      41.070  70.501  95.014  1.00  6.37              
ATOM    452  CA  SER A  29      40.176  68.975  93.829  1.00  6.37              
ATOM    453  HA  SER A  29      40.633  68.367  94.601  1.00  6.37              
ATOM    454  CB  SER A  29      38.664  68.711  93.937  1.00  6.37              
ATOM    455  HB1 SER A  29      38.134  69.205  93.122  1.00  6.37              
ATOM    456  HB2 SER A  29      38.292  69.098  94.888  1.00  6.37              
ATOM    457  OG  SER A  29      38.415  67.325  93.879  1.00  6.37              
ATOM    458  HG  SER A  29      38.738  67.052  93.009  1.00  6.37              
ATOM    459  C   SER A  29      40.808  68.480  92.516  1.00  6.37              
ATOM    460  O   SER A  29      40.431  67.404  92.045  1.00  6.37              
ATOM    461  N   THR A  30      41.798  69.191  91.952  1.00  6.56              
ATOM    462  H   THR A  30      41.978  70.133  92.278  1.00  6.56              
ATOM    463  CA  THR A  30      42.724  68.595  90.965  1.00  6.56              
ATOM    464  HA  THR A  30      42.153  67.916  90.329  1.00  6.56              
ATOM    465  CB  THR A  30      43.359  69.630  90.025  1.00  6.56              
ATOM    466  HB  THR A  30      44.083  70.241  90.566  1.00  6.56              
ATOM    467  CG2 THR A  30      44.039  68.950  88.837  1.00  6.56              
ATOM    468 1HG2 THR A  30      44.355  69.702  88.115  1.00  6.56              
ATOM    469 2HG2 THR A  30      44.919  68.398  89.170  1.00  6.56              
ATOM    470 3HG2 THR A  30      43.348  68.265  88.345  1.00  6.56              
ATOM    471  OG1 THR A  30      42.346  70.467  89.521  1.00  6.56              
ATOM    472  HG1 THR A  30      41.913  70.865  90.287  1.00  6.56              
ATOM    473  C   THR A  30      43.766  67.746  91.676  1.00  6.56              
ATOM    474  O   THR A  30      43.682  66.524  91.644  1.00  6.56              
ATOM    475  N   PHE A  31      44.648  68.362  92.462  1.00  6.52              
ATOM    476  H   PHE A  31      44.690  69.370  92.462  1.00  6.52              
ATOM    477  CA  PHE A  31      45.692  67.645  93.201  1.00  6.52              
ATOM    478  HA  PHE A  31      46.046  66.828  92.569  1.00  6.52              
ATOM    479  CB  PHE A  31      46.870  68.603  93.398  1.00  6.52              
ATOM    480  HB1 PHE A  31      47.666  68.075  93.924  1.00  6.52              
ATOM    481  HB2 PHE A  31      46.545  69.434  94.027  1.00  6.52              
ATOM    482  CG  PHE A  31      47.448  69.135  92.093  1.00  6.52              
ATOM    483  CD1 PHE A  31      48.120  68.264  91.214  1.00  6.52              
ATOM    484  HD1 PHE A  31      48.237  67.221  91.466  1.00  6.52              
ATOM    485  CE1 PHE A  31      48.659  68.746  90.007  1.00  6.52              
ATOM    486  HE1 PHE A  31      49.173  68.078  89.327  1.00  6.52              
ATOM    487  CZ  PHE A  31      48.541  70.107  89.682  1.00  6.52              
ATOM    488  HZ  PHE A  31      48.959  70.475  88.754  1.00  6.52              
ATOM    489  CE2 PHE A  31      47.883  70.984  90.561  1.00  6.52              
ATOM    490  HE2 PHE A  31      47.812  72.033  90.317  1.00  6.52              
ATOM    491  CD2 PHE A  31      47.329  70.498  91.758  1.00  6.52              
ATOM    492  HD2 PHE A  31      46.829  71.183  92.424  1.00  6.52              
ATOM    493  C   PHE A  31      45.222  66.989  94.498  1.00  6.52              
ATOM    494  O   PHE A  31      46.062  66.592  95.289  1.00  6.52              
ATOM    495  N   LYS A  32      43.909  66.859  94.754  1.00  6.71              
ATOM    496  H   LYS A  32      43.258  67.127  94.035  1.00  6.71              
ATOM    497  CA  LYS A  32      43.405  66.353  96.048  1.00  6.71              
ATOM    498  HA  LYS A  32      43.659  67.085  96.817  1.00  6.71              
ATOM    499  CB  LYS A  32      41.877  66.173  96.075  1.00  6.71              
ATOM    500  HB1 LYS A  32      41.402  67.150  96.132  1.00  6.71              
ATOM    501  HB2 LYS A  32      41.619  65.648  96.998  1.00  6.71              
ATOM    502  CG  LYS A  32      41.312  65.391  94.875  1.00  6.71              
ATOM    503  HG1 LYS A  32      41.986  64.585  94.589  1.00  6.71              
ATOM    504  HG2 LYS A  32      41.228  66.066  94.029  1.00  6.71              
ATOM    505  CD  LYS A  32      39.948  64.761  95.180  1.00  6.71              
ATOM    506  HD1 LYS A  32      39.277  65.506  95.607  1.00  6.71              
ATOM    507  HD2 LYS A  32      40.089  63.950  95.898  1.00  6.71              
ATOM    508  CE  LYS A  32      39.356  64.214  93.877  1.00  6.71              
ATOM    509  HE1 LYS A  32      40.135  63.653  93.349  1.00  6.71              
ATOM    510  HE2 LYS A  32      39.055  65.049  93.242  1.00  6.71              
ATOM    511  NZ  LYS A  32      38.216  63.303  94.122  1.00  6.71              
ATOM    512  HZ1 LYS A  32      38.585  62.442  94.529  1.00  6.71              
ATOM    513  HZ2 LYS A  32      37.485  63.704  94.687  1.00  6.71              
ATOM    514  HZ3 LYS A  32      37.871  62.950  93.240  1.00  6.71              
ATOM    515  C   LYS A  32      44.070  65.070  96.519  1.00  6.71              
ATOM    516  O   LYS A  32      44.416  65.011  97.681  1.00  6.71              
ATOM    517  N   GLY A  33      44.286  64.088  95.635  1.00  7.16              
ATOM    518  H   GLY A  33      43.997  64.237  94.684  1.00  7.16              
ATOM    519  CA  GLY A  33      44.909  62.804  95.984  1.00  7.16              
ATOM    520  HA1 GLY A  33      45.074  62.224  95.079  1.00  7.16              
ATOM    521  HA2 GLY A  33      44.236  62.246  96.636  1.00  7.16              
ATOM    522  C   GLY A  33      46.252  62.945  96.708  1.00  7.16              
ATOM    523  O   GLY A  33      46.559  62.225  97.665  1.00  7.16              
ATOM    524  N   PHE A  34      47.006  63.965  96.293  1.00  7.01              
ATOM    525  H   PHE A  34      46.618  64.605  95.617  1.00  7.01              
ATOM    526  CA  PHE A  34      48.274  64.344  96.881  1.00  7.01              
ATOM    527  HA  PHE A  34      48.939  63.492  96.738  1.00  7.01              
ATOM    528  CB  PHE A  34      48.887  65.540  96.128  1.00  7.01              
ATOM    529  HB1 PHE A  34      48.242  66.409  96.219  1.00  7.01              
ATOM    530  HB2 PHE A  34      49.026  65.296  95.074  1.00  7.01              
ATOM    531  CG  PHE A  34      50.206  65.875  96.756  1.00  7.01              
ATOM    532  CD1 PHE A  34      51.183  64.873  96.773  1.00  7.01              
ATOM    533  HD1 PHE A  34      51.099  64.020  96.114  1.00  7.01              
ATOM    534  CE1 PHE A  34      52.135  64.863  97.796  1.00  7.01              
ATOM    535  HE1 PHE A  34      52.773  64.002  97.885  1.00  7.01              
ATOM    536  CZ  PHE A  34      52.194  65.916  98.721  1.00  7.01              
ATOM    537  HZ  PHE A  34      52.902  65.918  99.535  1.00  7.01              
ATOM    538  CE2 PHE A  34      51.277  66.959  98.638  1.00  7.01              
ATOM    539  HE2 PHE A  34      51.276  67.703  99.410  1.00  7.01              
ATOM    540  CD2 PHE A  34      50.275  66.946  97.659  1.00  7.01              
ATOM    541  HD2 PHE A  34      49.488  67.684  97.685  1.00  7.01              
ATOM    542  C   PHE A  34      48.221  64.572  98.406  1.00  7.01              
ATOM    543  O   PHE A  34      49.222  64.330  99.074  1.00  7.01              
ATOM    544  N   ASP A  35      47.074  64.913  98.994  1.00  8.04              
ATOM    545  H   ASP A  35      46.239  65.020  98.429  1.00  8.04              
ATOM    546  CA  ASP A  35      46.912  65.028 100.444  1.00  8.04              
ATOM    547  HA  ASP A  35      47.614  65.797 100.772  1.00  8.04              
ATOM    548  CB  ASP A  35      45.491  65.540 100.783  1.00  8.04              
ATOM    549  HB1 ASP A  35      45.141  66.157  99.963  1.00  8.04              
ATOM    550  HB2 ASP A  35      45.582  66.178 101.664  1.00  8.04              
ATOM    551  CG  ASP A  35      44.391  64.502 101.068  1.00  8.04              
ATOM    552  OD1 ASP A  35      43.920  63.786 100.157  1.00  8.04              
ATOM    553  OD2 ASP A  35      43.930  64.389 102.227  1.00  8.04              
ATOM    554  C   ASP A  35      47.259  63.765 101.251  1.00  8.04              
ATOM    555  O   ASP A  35      47.405  63.864 102.469  1.00  8.04              
ATOM    556  N   LYS A  36      47.420  62.594 100.608  1.00  8.52              
ATOM    557  H   LYS A  36      47.269  62.571  99.602  1.00  8.52              
ATOM    558  CA  LYS A  36      47.873  61.363 101.298  1.00  8.52              
ATOM    559  HA  LYS A  36      47.614  61.429 102.356  1.00  8.52              
ATOM    560  CB  LYS A  36      47.153  60.129 100.715  1.00  8.52              
ATOM    561  HB1 LYS A  36      47.760  59.242 100.884  1.00  8.52              
ATOM    562  HB2 LYS A  36      47.039  60.260  99.641  1.00  8.52              
ATOM    563  CG  LYS A  36      45.791  59.826 101.354  1.00  8.52              
ATOM    564  HG1 LYS A  36      45.935  59.562 102.403  1.00  8.52              
ATOM    565  HG2 LYS A  36      45.341  58.976 100.841  1.00  8.52              
ATOM    566  CD  LYS A  36      44.856  61.026 101.261  1.00  8.52              
ATOM    567  HD1 LYS A  36      44.799  61.349 100.220  1.00  8.52              
ATOM    568  HD2 LYS A  36      45.267  61.834 101.868  1.00  8.52              
ATOM    569  CE  LYS A  36      43.458  60.734 101.781  1.00  8.52              
ATOM    570  HE1 LYS A  36      43.537  60.336 102.797  1.00  8.52              
ATOM    571  HE2 LYS A  36      42.989  59.986 101.137  1.00  8.52              
ATOM    572  NZ  LYS A  36      42.703  62.003 101.775  1.00  8.52              
ATOM    573  HZ1 LYS A  36      41.753  61.933 102.086  1.00  8.52              
ATOM    574  HZ2 LYS A  36      43.195  62.710 102.325  1.00  8.52              
ATOM    575  HZ3 LYS A  36      42.782  62.458 100.864  1.00  8.52              
ATOM    576  C   LYS A  36      49.383  61.147 101.302  1.00  8.52              
ATOM    577  O   LYS A  36      49.878  60.140 101.801  1.00  8.52              
ATOM    578  N   THR A  37      50.130  62.072 100.722  1.00  7.18              
ATOM    579  H   THR A  37      49.673  62.923 100.417  1.00  7.18              
ATOM    580  CA  THR A  37      51.524  61.871 100.342  1.00  7.18              
ATOM    581  HA  THR A  37      51.913  61.035 100.922  1.00  7.18              
ATOM    582  CB  THR A  37      51.644  61.468  98.866  1.00  7.18              
ATOM    583  HB  THR A  37      52.681  61.567  98.545  1.00  7.18              
ATOM    584  CG2 THR A  37      51.216  60.022  98.681  1.00  7.18              
ATOM    585 1HG2 THR A  37      51.533  59.703  97.692  1.00  7.18              
ATOM    586 2HG2 THR A  37      51.687  59.381  99.426  1.00  7.18              
ATOM    587 3HG2 THR A  37      50.134  59.927  98.763  1.00  7.18              
ATOM    588  OG1 THR A  37      50.810  62.214  98.015  1.00  7.18              
ATOM    589  HG1 THR A  37      50.506  63.010  98.480  1.00  7.18              
ATOM    590  C   THR A  37      52.392  63.049 100.739  1.00  7.18              
ATOM    591  O   THR A  37      51.927  64.142 101.033  1.00  7.18              
ATOM    592  N   ASN A  38      53.699  62.819 100.783  1.00  7.00              
ATOM    593  H   ASN A  38      54.031  61.885 100.577  1.00  7.00              
ATOM    594  CA  ASN A  38      54.694  63.835 101.109  1.00  7.00              
ATOM    595  HA  ASN A  38      54.196  64.796 101.246  1.00  7.00              
ATOM    596  CB  ASN A  38      55.396  63.560 102.457  1.00  7.00              
ATOM    597  HB1 ASN A  38      54.772  64.000 103.229  1.00  7.00              
ATOM    598  HB2 ASN A  38      56.358  64.071 102.493  1.00  7.00              
ATOM    599  CG  ASN A  38      55.586  62.102 102.826  1.00  7.00              
ATOM    600  OD1 ASN A  38      55.938  61.261 102.013  1.00  7.00              
ATOM    601  ND2 ASN A  38      55.323  61.744 104.059  1.00  7.00              
ATOM    602 1HD2 ASN A  38      55.001  62.429 104.722  1.00  7.00              
ATOM    603 2HD2 ASN A  38      55.356  60.764 104.280  1.00  7.00              
ATOM    604  C   ASN A  38      55.590  64.062  99.883  1.00  7.00              
ATOM    605  O   ASN A  38      56.772  63.710  99.874  1.00  7.00              
ATOM    606  N   LEU A  39      54.970  64.612  98.825  1.00  6.81              
ATOM    607  H   LEU A  39      53.994  64.848  98.930  1.00  6.81              
ATOM    608  CA  LEU A  39      55.678  65.319  97.764  1.00  6.81              
ATOM    609  HA  LEU A  39      56.423  64.634  97.364  1.00  6.81              
ATOM    610  CB  LEU A  39      54.840  65.851  96.570  1.00  6.81              
ATOM    611  HB1 LEU A  39      55.450  66.595  96.053  1.00  6.81              
ATOM    612  HB2 LEU A  39      53.986  66.413  96.937  1.00  6.81              
ATOM    613  CG  LEU A  39      54.401  64.852  95.479  1.00  6.81              
ATOM    614  HG  LEU A  39      53.809  64.047  95.908  1.00  6.81              
ATOM    615  CD1 LEU A  39      53.573  65.577  94.415  1.00  6.81              
ATOM    616 1HD1 LEU A  39      53.241  64.873  93.653  1.00  6.81              
ATOM    617 2HD1 LEU A  39      52.694  66.026  94.877  1.00  6.81              
ATOM    618 3HD1 LEU A  39      54.170  66.361  93.946  1.00  6.81              
ATOM    619  CD2 LEU A  39      55.593  64.226  94.768  1.00  6.81              
ATOM    620 1HD2 LEU A  39      55.245  63.619  93.933  1.00  6.81              
ATOM    621 2HD2 LEU A  39      56.243  65.016  94.395  1.00  6.81              
ATOM    622 3HD2 LEU A  39      56.130  63.586  95.460  1.00  6.81              
ATOM    623  C   LEU A  39      56.441  66.492  98.359  1.00  6.81              
ATOM    624  O   LEU A  39      55.956  67.174  99.260  1.00  6.81              
ATOM    625  N   THR A  40      57.597  66.724  97.757  1.00  6.57              
ATOM    626  H   THR A  40      57.897  66.078  97.039  1.00  6.57              
ATOM    627  CA  THR A  40      58.528  67.796  98.066  1.00  6.57              
ATOM    628  HA  THR A  40      58.054  68.515  98.730  1.00  6.57              
ATOM    629  CB  THR A  40      59.769  67.256  98.797  1.00  6.57              
ATOM    630  HB  THR A  40      60.506  68.055  98.883  1.00  6.57              
ATOM    631  CG2 THR A  40      59.458  66.726 100.196  1.00  6.57              
ATOM    632 1HG2 THR A  40      60.379  66.394 100.675  1.00  6.57              
ATOM    633 2HG2 THR A  40      59.034  67.530 100.798  1.00  6.57              
ATOM    634 3HG2 THR A  40      58.750  65.899 100.148  1.00  6.57              
ATOM    635  OG1 THR A  40      60.331  66.178  98.080  1.00  6.57              
ATOM    636  HG1 THR A  40      61.209  66.061  98.453  1.00  6.57              
ATOM    637  C   THR A  40      58.967  68.552  96.807  1.00  6.57              
ATOM    638  O   THR A  40      59.354  69.715  96.900  1.00  6.57              
ATOM    639  N   ILE A  41      58.805  67.955  95.620  1.00  6.13              
ATOM    640  H   ILE A  41      58.519  66.983  95.602  1.00  6.13              
ATOM    641  CA  ILE A  41      59.052  68.630  94.336  1.00  6.13              
ATOM    642  HA  ILE A  41      59.265  69.686  94.506  1.00  6.13              
ATOM    643  CB  ILE A  41      60.269  68.002  93.600  1.00  6.13              
ATOM    644  HB  ILE A  41      59.945  67.041  93.207  1.00  6.13              
ATOM    645  CG2 ILE A  41      60.678  68.849  92.377  1.00  6.13              
ATOM    646 1HG2 ILE A  41      60.920  69.867  92.683  1.00  6.13              
ATOM    647 2HG2 ILE A  41      61.547  68.410  91.887  1.00  6.13              
ATOM    648 3HG2 ILE A  41      59.863  68.888  91.653  1.00  6.13              
ATOM    649  CG1 ILE A  41      61.505  67.683  94.477  1.00  6.13              
ATOM    650 1HG1 ILE A  41      62.223  67.131  93.871  1.00  6.13              
ATOM    651 2HG1 ILE A  41      61.212  67.017  95.288  1.00  6.13              
ATOM    652  CD1 ILE A  41      62.243  68.884  95.078  1.00  6.13              
ATOM    653  HD1 ILE A  41      62.667  69.502  94.286  1.00  6.13              
ATOM    654  HD2 ILE A  41      61.569  69.482  95.685  1.00  6.13              
ATOM    655  HD3 ILE A  41      63.055  68.528  95.711  1.00  6.13              
ATOM    656  C   ILE A  41      57.818  68.528  93.446  1.00  6.13              
ATOM    657  O   ILE A  41      57.305  67.414  93.255  1.00  6.13              
ATOM    658  N   LEU A  42      57.407  69.660  92.854  1.00  6.00              
ATOM    659  H   LEU A  42      57.858  70.542  93.077  1.00  6.00              
ATOM    660  CA  LEU A  42      56.439  69.625  91.745  1.00  6.00              
ATOM    661  HA  LEU A  42      56.326  68.596  91.403  1.00  6.00              
ATOM    662  CB  LEU A  42      55.069  70.121  92.244  1.00  6.00              
ATOM    663  HB1 LEU A  42      55.180  71.158  92.559  1.00  6.00              
ATOM    664  HB2 LEU A  42      54.774  69.534  93.115  1.00  6.00              
ATOM    665  CG  LEU A  42      53.951  70.034  91.187  1.00  6.00              
ATOM    666  HG  LEU A  42      54.290  70.514  90.277  1.00  6.00              
ATOM    667  CD1 LEU A  42      53.567  68.591  90.865  1.00  6.00              
ATOM    668 1HD1 LEU A  42      52.778  68.585  90.113  1.00  6.00              
ATOM    669 2HD1 LEU A  42      54.426  68.074  90.441  1.00  6.00              
ATOM    670 3HD1 LEU A  42      53.231  68.077  91.763  1.00  6.00              
ATOM    671  CD2 LEU A  42      52.707  70.769  91.689  1.00  6.00              
ATOM    672 1HD2 LEU A  42      51.885  70.636  90.988  1.00  6.00              
ATOM    673 2HD2 LEU A  42      52.416  70.383  92.663  1.00  6.00              
ATOM    674 3HD2 LEU A  42      52.928  71.831  91.776  1.00  6.00              
ATOM    675  C   LEU A  42      56.976  70.437  90.561  1.00  6.00              
ATOM    676  O   LEU A  42      57.333  71.614  90.725  1.00  6.00              
ATOM    677  N   ASP A  43      57.019  69.819  89.373  1.00  6.06              
ATOM    678  H   ASP A  43      56.702  68.855  89.293  1.00  6.06              
ATOM    679  CA  ASP A  43      57.178  70.603  88.133  1.00  6.06              
ATOM    680  HA  ASP A  43      57.584  71.585  88.365  1.00  6.06              
ATOM    681  CB  ASP A  43      58.197  69.918  87.196  1.00  6.06              
ATOM    682  HB1 ASP A  43      58.374  68.900  87.544  1.00  6.06              
ATOM    683  HB2 ASP A  43      59.148  70.442  87.288  1.00  6.06              
ATOM    684  CG  ASP A  43      57.819  69.862  85.710  1.00  6.06              
ATOM    685  OD1 ASP A  43      57.651  70.927  85.073  1.00  6.06              
ATOM    686  OD2 ASP A  43      57.703  68.727  85.204  1.00  6.06              
ATOM    687  C   ASP A  43      55.786  70.861  87.537  1.00  6.06              
ATOM    688  O   ASP A  43      54.874  70.089  87.719  1.00  6.06              
ATOM    689  N   LEU A  44      55.561  71.968  86.853  1.00  6.38              
ATOM    690  H   LEU A  44      56.280  72.683  86.857  1.00  6.38              
ATOM    691  CA  LEU A  44      54.324  72.275  86.126  1.00  6.38              
ATOM    692  HA  LEU A  44      53.874  71.365  85.731  1.00  6.38              
ATOM    693  CB  LEU A  44      53.324  73.032  87.037  1.00  6.38              
ATOM    694  HB1 LEU A  44      52.483  73.349  86.419  1.00  6.38              
ATOM    695  HB2 LEU A  44      53.823  73.931  87.399  1.00  6.38              
ATOM    696  CG  LEU A  44      52.718  72.307  88.242  1.00  6.38              
ATOM    697  HG  LEU A  44      53.507  71.940  88.886  1.00  6.38              
ATOM    698  CD1 LEU A  44      51.873  73.298  89.042  1.00  6.38              
ATOM    699 1HD1 LEU A  44      51.302  72.758  89.792  1.00  6.38              
ATOM    700 2HD1 LEU A  44      52.529  74.008  89.534  1.00  6.38              
ATOM    701 3HD1 LEU A  44      51.181  73.826  88.385  1.00  6.38              
ATOM    702  CD2 LEU A  44      51.784  71.172  87.832  1.00  6.38              
ATOM    703 1HD2 LEU A  44      51.454  70.628  88.715  1.00  6.38              
ATOM    704 2HD2 LEU A  44      50.923  71.597  87.322  1.00  6.38              
ATOM    705 3HD2 LEU A  44      52.315  70.477  87.185  1.00  6.38              
ATOM    706  C   LEU A  44      54.678  73.207  84.941  1.00  6.38              
ATOM    707  O   LEU A  44      53.936  74.121  84.569  1.00  6.38              
ATOM    708  N   SER A  45      55.891  73.085  84.416  1.00  6.34              
ATOM    709  H   SER A  45      56.467  72.302  84.711  1.00  6.34              
ATOM    710  CA  SER A  45      56.405  74.012  83.415  1.00  6.34              
ATOM    711  HA  SER A  45      56.103  75.021  83.689  1.00  6.34              
ATOM    712  CB  SER A  45      57.943  73.990  83.417  1.00  6.34              
ATOM    713  HB1 SER A  45      58.296  74.288  84.406  1.00  6.34              
ATOM    714  HB2 SER A  45      58.312  74.717  82.692  1.00  6.34              
ATOM    715  OG  SER A  45      58.486  72.717  83.104  1.00  6.34              
ATOM    716  HG  SER A  45      58.269  72.116  83.844  1.00  6.34              
ATOM    717  C   SER A  45      55.848  73.719  82.019  1.00  6.34              
ATOM    718  O   SER A  45      55.478  72.591  81.693  1.00  6.34              
ATOM    719  N   ASN A  46      55.825  74.740  81.161  1.00  6.64              
ATOM    720  H   ASN A  46      56.103  75.661  81.495  1.00  6.64              
ATOM    721  CA  ASN A  46      55.379  74.626  79.768  1.00  6.64              
ATOM    722  HA  ASN A  46      55.313  75.631  79.357  1.00  6.64              
ATOM    723  CB  ASN A  46      56.478  73.889  78.955  1.00  6.64              
ATOM    724  HB1 ASN A  46      56.113  73.732  77.941  1.00  6.64              
ATOM    725  HB2 ASN A  46      56.671  72.909  79.389  1.00  6.64              
ATOM    726  CG  ASN A  46      57.792  74.650  78.818  1.00  6.64              
ATOM    727  OD1 ASN A  46      57.945  75.489  77.948  1.00  6.64              
ATOM    728  ND2 ASN A  46      58.802  74.368  79.614  1.00  6.64              
ATOM    729 1HD2 ASN A  46      58.702  73.697  80.355  1.00  6.64              
ATOM    730 2HD2 ASN A  46      59.656  74.871  79.451  1.00  6.64              
ATOM    731  C   ASN A  46      53.948  74.032  79.588  1.00  6.64              
ATOM    732  O   ASN A  46      53.682  73.357  78.596  1.00  6.64              
ATOM    733  N   ASN A  47      53.018  74.265  80.529  1.00  6.75              
ATOM    734  H   ASN A  47      53.253  74.893  81.289  1.00  6.75              
ATOM    735  CA  ASN A  47      51.635  73.743  80.484  1.00  6.75              
ATOM    736  HA  ASN A  47      51.649  72.718  80.106  1.00  6.75              
ATOM    737  CB  ASN A  47      51.012  73.742  81.908  1.00  6.75              
ATOM    738  HB1 ASN A  47      49.960  73.473  81.815  1.00  6.75              
ATOM    739  HB2 ASN A  47      51.045  74.734  82.337  1.00  6.75              
ATOM    740  CG  ASN A  47      51.585  72.782  82.932  1.00  6.75              
ATOM    741  OD1 ASN A  47      51.020  72.559  83.994  1.00  6.75              
ATOM    742  ND2 ASN A  47      52.674  72.124  82.640  1.00  6.75              
ATOM    743 1HD2 ASN A  47      53.165  72.285  81.777  1.00  6.75              
ATOM    744 2HD2 ASN A  47      52.932  71.339  83.205  1.00  6.75              
ATOM    745  C   ASN A  47      50.669  74.536  79.570  1.00  6.75              
ATOM    746  O   ASN A  47      49.554  74.083  79.308  1.00  6.75              
ATOM    747  N   ASP A  48      51.060  75.752  79.176  1.00  6.59              
ATOM    748  H   ASP A  48      52.012  75.993  79.401  1.00  6.59              
ATOM    749  CA  ASP A  48      50.162  76.883  78.867  1.00  6.59              
ATOM    750  HA  ASP A  48      50.796  77.757  79.013  1.00  6.59              
ATOM    751  CB  ASP A  48      49.718  76.972  77.394  1.00  6.59              
ATOM    752  HB1 ASP A  48      48.802  76.402  77.237  1.00  6.59              
ATOM    753  HB2 ASP A  48      50.497  76.547  76.759  1.00  6.59              
ATOM    754  CG  ASP A  48      49.518  78.450  77.000  1.00  6.59              
ATOM    755  OD1 ASP A  48      50.521  79.096  76.623  1.00  6.59              
ATOM    756  OD2 ASP A  48      48.408  79.020  77.137  1.00  6.59              
ATOM    757  C   ASP A  48      49.026  77.081  79.893  1.00  6.59              
ATOM    758  O   ASP A  48      47.892  77.440  79.568  1.00  6.59              
ATOM    759  N   MET A  49      49.340  76.864  81.179  1.00  6.28              
ATOM    760  H   MET A  49      50.273  76.536  81.398  1.00  6.28              
ATOM    761  CA  MET A  49      48.437  77.205  82.280  1.00  6.28              
ATOM    762  HA  MET A  49      47.600  76.506  82.294  1.00  6.28              
ATOM    763  CB  MET A  49      49.176  77.151  83.634  1.00  6.28              
ATOM    764  HB1 MET A  49      48.787  77.942  84.277  1.00  6.28              
ATOM    765  HB2 MET A  49      50.234  77.355  83.482  1.00  6.28              
ATOM    766  CG  MET A  49      49.010  75.853  84.419  1.00  6.28              
ATOM    767  HG1 MET A  49      49.454  75.022  83.874  1.00  6.28              
ATOM    768  HG2 MET A  49      47.944  75.649  84.525  1.00  6.28              
ATOM    769  SD  MET A  49      49.740  75.948  86.083  1.00  6.28              
ATOM    770  CE  MET A  49      51.500  75.986  85.663  1.00  6.28              
ATOM    771  HE1 MET A  49      52.099  75.835  86.561  1.00  6.28              
ATOM    772  HE2 MET A  49      51.717  75.191  84.949  1.00  6.28              
ATOM    773  HE3 MET A  49      51.753  76.950  85.224  1.00  6.28              
ATOM    774  C   MET A  49      47.906  78.628  82.106  1.00  6.28              
ATOM    775  O   MET A  49      48.678  79.591  82.091  1.00  6.28              
ATOM    776  N   SER A  50      46.585  78.763  82.014  1.00  6.18              
ATOM    777  H   SER A  50      46.034  77.910  81.940  1.00  6.18              
ATOM    778  CA  SER A  50      45.927  80.055  81.798  1.00  6.18              
ATOM    779  HA  SER A  50      46.658  80.792  81.466  1.00  6.18              
ATOM    780  CB  SER A  50      44.879  79.893  80.695  1.00  6.18              
ATOM    781  HB1 SER A  50      44.225  80.765  80.688  1.00  6.18              
ATOM    782  HB2 SER A  50      44.275  79.001  80.871  1.00  6.18              
ATOM    783  OG  SER A  50      45.530  79.806  79.443  1.00  6.18              
ATOM    784  HG  SER A  50      45.987  78.945  79.370  1.00  6.18              
ATOM    785  C   SER A  50      45.283  80.605  83.064  1.00  6.18              
ATOM    786  O   SER A  50      45.384  81.809  83.342  1.00  6.18              
ATOM    787  N   ARG A  51      44.674  79.693  83.838  1.00  5.94              
ATOM    788  H   ARG A  51      44.692  78.737  83.504  1.00  5.94              
ATOM    789  CA  ARG A  51      43.961  79.941  85.090  1.00  5.94              
ATOM    790  HA  ARG A  51      44.237  80.931  85.460  1.00  5.94              
ATOM    791  CB  ARG A  51      42.446  79.943  84.836  1.00  5.94              
ATOM    792  HB1 ARG A  51      42.112  78.926  84.621  1.00  5.94              
ATOM    793  HB2 ARG A  51      42.225  80.569  83.970  1.00  5.94              
ATOM    794  CG  ARG A  51      41.689  80.509  86.049  1.00  5.94              
ATOM    795  HG1 ARG A  51      41.929  81.569  86.151  1.00  5.94              
ATOM    796  HG2 ARG A  51      41.995  79.996  86.961  1.00  5.94              
ATOM    797  CD  ARG A  51      40.176  80.354  85.885  1.00  5.94              
ATOM    798  HD1 ARG A  51      39.885  80.681  84.885  1.00  5.94              
ATOM    799  HD2 ARG A  51      39.682  81.013  86.602  1.00  5.94              
ATOM    800  NE  ARG A  51      39.760  78.952  86.092  1.00  5.94              
ATOM    801  HE  ARG A  51      40.114  78.257  85.445  1.00  5.94              
ATOM    802  CZ  ARG A  51      39.022  78.475  87.074  1.00  5.94              
ATOM    803  NH1 ARG A  51      38.591  79.215  88.054  1.00  5.94              
ATOM    804 1HH1 ARG A  51      38.882  80.173  88.104  1.00  5.94              
ATOM    805 2HH1 ARG A  51      38.026  78.819  88.779  1.00  5.94              
ATOM    806  NH2 ARG A  51      38.700  77.218  87.074  1.00  5.94              
ATOM    807 1HH2 ARG A  51      39.098  76.632  86.345  1.00  5.94              
ATOM    808 2HH2 ARG A  51      38.174  76.822  87.827  1.00  5.94              
ATOM    809  C   ARG A  51      44.355  78.911  86.150  1.00  5.94              
ATOM    810  O   ARG A  51      43.993  77.732  86.073  1.00  5.94              
ATOM    811  N   ILE A  52      45.068  79.396  87.164  1.00  5.46              
ATOM    812  H   ILE A  52      45.309  80.375  87.150  1.00  5.46              
ATOM    813  CA  ILE A  52      45.108  78.741  88.472  1.00  5.46              
ATOM    814  HA  ILE A  52      45.122  77.660  88.324  1.00  5.46              
ATOM    815  CB  ILE A  52      46.377  79.120  89.270  1.00  5.46              
ATOM    816  HB  ILE A  52      46.389  80.200  89.425  1.00  5.46              
ATOM    817  CG2 ILE A  52      46.351  78.418  90.643  1.00  5.46              
ATOM    818 1HG2 ILE A  52      47.219  78.711  91.230  1.00  5.46              
ATOM    819 2HG2 ILE A  52      45.473  78.716  91.216  1.00  5.46              
ATOM    820 3HG2 ILE A  52      46.350  77.334  90.520  1.00  5.46              
ATOM    821  CG1 ILE A  52      47.644  78.713  88.475  1.00  5.46              
ATOM    822 1HG1 ILE A  52      47.636  79.210  87.505  1.00  5.46              
ATOM    823 2HG1 ILE A  52      47.629  77.636  88.298  1.00  5.46              
ATOM    824  CD1 ILE A  52      48.974  79.077  89.150  1.00  5.46              
ATOM    825  HD1 ILE A  52      49.794  78.848  88.469  1.00  5.46              
ATOM    826  HD2 ILE A  52      48.992  80.142  89.386  1.00  5.46              
ATOM    827  HD3 ILE A  52      49.118  78.496  90.059  1.00  5.46              
ATOM    828  C   ILE A  52      43.813  79.100  89.197  1.00  5.46              
ATOM    829  O   ILE A  52      43.453  80.275  89.220  1.00  5.46              
ATOM    830  N   ALA A  53      43.099  78.118  89.757  1.00  5.63              
ATOM    831  H   ALA A  53      43.346  77.153  89.600  1.00  5.63              
ATOM    832  CA  ALA A  53      41.978  78.396  90.649  1.00  5.63              
ATOM    833  HA  ALA A  53      41.630  79.413  90.454  1.00  5.63              
ATOM    834  CB  ALA A  53      40.795  77.486  90.355  1.00  5.63              
ATOM    835  HB1 ALA A  53      39.907  77.870  90.858  1.00  5.63              
ATOM    836  HB2 ALA A  53      40.615  77.435  89.282  1.00  5.63              
ATOM    837  HB3 ALA A  53      41.024  76.506  90.752  1.00  5.63              
ATOM    838  C   ALA A  53      42.353  78.352  92.132  1.00  5.63              
ATOM    839  O   ALA A  53      43.250  77.621  92.558  1.00  5.63              
ATOM    840  N   ASP A  54      41.622  79.132  92.921  1.00  5.34              
ATOM    841  H   ASP A  54      40.974  79.796  92.515  1.00  5.34              
ATOM    842  CA  ASP A  54      41.858  79.281  94.345  1.00  5.34              
ATOM    843  HA  ASP A  54      42.867  79.682  94.459  1.00  5.34              
ATOM    844  CB  ASP A  54      40.911  80.328  94.937  1.00  5.34              
ATOM    845  HB1 ASP A  54      41.035  80.356  96.021  1.00  5.34              
ATOM    846  HB2 ASP A  54      39.876  80.068  94.710  1.00  5.34              
ATOM    847  CG  ASP A  54      41.256  81.693  94.355  1.00  5.34              
ATOM    848  OD1 ASP A  54      42.018  82.442  95.002  1.00  5.34              
ATOM    849  OD2 ASP A  54      40.846  81.944  93.203  1.00  5.34              
ATOM    850  C   ASP A  54      41.812  77.980  95.124  1.00  5.34              
ATOM    851  O   ASP A  54      40.942  77.136  94.913  1.00  5.34              
ATOM    852  N   GLY A  55      42.802  77.825  96.002  1.00  5.46              
ATOM    853  H   GLY A  55      43.455  78.591  96.131  1.00  5.46              
ATOM    854  CA  GLY A  55      43.018  76.598  96.751  1.00  5.46              
ATOM    855  HA1 GLY A  55      42.069  76.249  97.159  1.00  5.46              
ATOM    856  HA2 GLY A  55      43.675  76.838  97.576  1.00  5.46              
ATOM    857  C   GLY A  55      43.671  75.457  95.979  1.00  5.46              
ATOM    858  O   GLY A  55      43.809  74.380  96.556  1.00  5.46              
ATOM    859  N   ALA A  56      44.093  75.648  94.721  1.00  5.70              
ATOM    860  H   ALA A  56      43.913  76.539  94.266  1.00  5.70              
ATOM    861  CA  ALA A  56      44.642  74.549  93.916  1.00  5.70              
ATOM    862  HA  ALA A  56      43.827  73.848  93.731  1.00  5.70              
ATOM    863  CB  ALA A  56      45.095  75.078  92.549  1.00  5.70              
ATOM    864  HB1 ALA A  56      45.594  74.282  91.994  1.00  5.70              
ATOM    865  HB2 ALA A  56      44.230  75.404  91.974  1.00  5.70              
ATOM    866  HB3 ALA A  56      45.788  75.910  92.679  1.00  5.70              
ATOM    867  C   ALA A  56      45.756  73.710  94.576  1.00  5.70              
ATOM    868  O   ALA A  56      45.867  72.510  94.320  1.00  5.70              
ATOM    869  N   PHE A  57      46.540  74.327  95.460  1.00  5.72              
ATOM    870  H   PHE A  57      46.403  75.318  95.604  1.00  5.72              
ATOM    871  CA  PHE A  57      47.670  73.695  96.135  1.00  5.72              
ATOM    872  HA  PHE A  57      47.848  72.727  95.676  1.00  5.72              
ATOM    873  CB  PHE A  57      48.914  74.567  95.900  1.00  5.72              
ATOM    874  HB1 PHE A  57      49.769  74.097  96.388  1.00  5.72              
ATOM    875  HB2 PHE A  57      48.762  75.540  96.371  1.00  5.72              
ATOM    876  CG  PHE A  57      49.267  74.771  94.440  1.00  5.72              
ATOM    877  CD1 PHE A  57      50.056  73.817  93.772  1.00  5.72              
ATOM    878  HD1 PHE A  57      50.424  72.947  94.299  1.00  5.72              
ATOM    879  CE1 PHE A  57      50.367  73.988  92.413  1.00  5.72              
ATOM    880  HE1 PHE A  57      50.966  73.246  91.907  1.00  5.72              
ATOM    881  CZ  PHE A  57      49.892  75.111  91.715  1.00  5.72              
ATOM    882  HZ  PHE A  57      50.129  75.238  90.667  1.00  5.72              
ATOM    883  CE2 PHE A  57      49.105  76.066  92.382  1.00  5.72              
ATOM    884  HE2 PHE A  57      48.735  76.927  91.848  1.00  5.72              
ATOM    885  CD2 PHE A  57      48.794  75.899  93.742  1.00  5.72              
ATOM    886  HD2 PHE A  57      48.184  76.636  94.247  1.00  5.72              
ATOM    887  C   PHE A  57      47.447  73.462  97.638  1.00  5.72              
ATOM    888  O   PHE A  57      48.395  73.098  98.329  1.00  5.72              
ATOM    889  N   GLN A  58      46.222  73.624  98.157  1.00  5.56              
ATOM    890  H   GLN A  58      45.458  73.903  97.551  1.00  5.56              
ATOM    891  CA  GLN A  58      45.951  73.472  99.595  1.00  5.56              
ATOM    892  HA  GLN A  58      46.504  74.245 100.123  1.00  5.56              
ATOM    893  CB  GLN A  58      44.453  73.676  99.888  1.00  5.56              
ATOM    894  HB1 GLN A  58      44.201  73.224 100.848  1.00  5.56              
ATOM    895  HB2 GLN A  58      43.853  73.199  99.111  1.00  5.56              
ATOM    896  CG  GLN A  58      44.140  75.177  99.967  1.00  5.56              
ATOM    897  HG1 GLN A  58      44.541  75.659  99.081  1.00  5.56              
ATOM    898  HG2 GLN A  58      44.653  75.601 100.831  1.00  5.56              
ATOM    899  CD  GLN A  58      42.656  75.520 100.078  1.00  5.56              
ATOM    900  OE1 GLN A  58      41.778  74.685 100.218  1.00  5.56              
ATOM    901  NE2 GLN A  58      42.322  76.789 100.000  1.00  5.56              
ATOM    902 1HE2 GLN A  58      43.027  77.492  99.812  1.00  5.56              
ATOM    903 2HE2 GLN A  58      41.341  76.985 100.066  1.00  5.56              
ATOM    904  C   GLN A  58      46.451  72.149 100.180  1.00  5.56              
ATOM    905  O   GLN A  58      46.927  72.111 101.314  1.00  5.56              
ATOM    906  N   TRP A  59      46.406  71.088  99.372  1.00  6.04              
ATOM    907  H   TRP A  59      45.975  71.219  98.471  1.00  6.04              
ATOM    908  CA  TRP A  59      46.823  69.738  99.733  1.00  6.04              
ATOM    909  HA  TRP A  59      46.525  69.568 100.769  1.00  6.04              
ATOM    910  CB  TRP A  59      46.051  68.735  98.877  1.00  6.04              
ATOM    911  HB1 TRP A  59      46.392  67.729  99.105  1.00  6.04              
ATOM    912  HB2 TRP A  59      46.268  68.917  97.823  1.00  6.04              
ATOM    913  CG  TRP A  59      44.575  68.816  99.107  1.00  6.04              
ATOM    914  CD1 TRP A  59      43.916  68.438 100.227  1.00  6.04              
ATOM    915  HD1 TRP A  59      44.377  67.985 101.097  1.00  6.04              
ATOM    916  NE1 TRP A  59      42.576  68.735 100.105  1.00  6.04              
ATOM    917  HE1 TRP A  59      41.902  68.555 100.835  1.00  6.04              
ATOM    918  CE2 TRP A  59      42.320  69.413  98.938  1.00  6.04              
ATOM    919  CZ2 TRP A  59      41.173  70.020  98.416  1.00  6.04              
ATOM    920  HZ2 TRP A  59      40.244  70.003  98.968  1.00  6.04              
ATOM    921  CH2 TRP A  59      41.278  70.731  97.213  1.00  6.04              
ATOM    922  HH2 TRP A  59      40.413  71.262  96.851  1.00  6.04              
ATOM    923  CZ3 TRP A  59      42.514  70.801  96.537  1.00  6.04              
ATOM    924  HZ3 TRP A  59      42.636  71.403  95.654  1.00  6.04              
ATOM    925  CE3 TRP A  59      43.646  70.153  97.047  1.00  6.04              
ATOM    926  HE3 TRP A  59      44.595  70.236  96.538  1.00  6.04              
ATOM    927  CD2 TRP A  59      43.580  69.462  98.271  1.00  6.04              
ATOM    928  C   TRP A  59      48.332  69.462  99.719  1.00  6.04              
ATOM    929  O   TRP A  59      48.730  68.340 100.015  1.00  6.04              
ATOM    930  N   PHE A  60      49.189  70.451  99.443  1.00  6.08              
ATOM    931  H   PHE A  60      48.805  71.368  99.241  1.00  6.08              
ATOM    932  CA  PHE A  60      50.649  70.292  99.379  1.00  6.08              
ATOM    933  HA  PHE A  60      50.888  69.243  99.420  1.00  6.08              
ATOM    934  CB  PHE A  60      51.203  70.838  98.050  1.00  6.08              
ATOM    935  HB1 PHE A  60      52.282  70.766  98.095  1.00  6.08              
ATOM    936  HB2 PHE A  60      50.959  71.900  97.984  1.00  6.08              
ATOM    937  CG  PHE A  60      50.814  70.182  96.748  1.00  6.08              
ATOM    938  CD1 PHE A  60      49.646  70.603  96.105  1.00  6.08              
ATOM    939  HD1 PHE A  60      48.983  71.273  96.619  1.00  6.08              
ATOM    940  CE1 PHE A  60      49.385  70.212  94.786  1.00  6.08              
ATOM    941  HE1 PHE A  60      48.525  70.608  94.273  1.00  6.08              
ATOM    942  CZ  PHE A  60      50.268  69.343  94.121  1.00  6.08              
ATOM    943  HZ  PHE A  60      50.082  69.051  93.097  1.00  6.08              
ATOM    944  CE2 PHE A  60      51.418  68.876  94.780  1.00  6.08              
ATOM    945  HE2 PHE A  60      52.107  68.224  94.263  1.00  6.08              
ATOM    946  CD2 PHE A  60      51.701  69.309  96.086  1.00  6.08              
ATOM    947  HD2 PHE A  60      52.612  68.986  96.569  1.00  6.08              
ATOM    948  C   PHE A  60      51.427  70.951 100.553  1.00  6.08              
ATOM    949  O   PHE A  60      52.336  71.763 100.333  1.00  6.08              
ATOM    950  N   PRO A  61      51.160  70.621 101.830  1.00  6.00              
ATOM    951  CD  PRO A  61      50.214  69.631 102.325  1.00  6.00              
ATOM    952  HD1 PRO A  61      50.384  68.652 101.875  1.00  6.00              
ATOM    953  HD2 PRO A  61      49.196  69.974 102.137  1.00  6.00              
ATOM    954  CG  PRO A  61      50.427  69.557 103.834  1.00  6.00              
ATOM    955  HG1 PRO A  61      51.210  68.835 104.063  1.00  6.00              
ATOM    956  HG2 PRO A  61      49.505  69.309 104.360  1.00  6.00              
ATOM    957  CB  PRO A  61      50.912  70.966 104.162  1.00  6.00              
ATOM    958  HB1 PRO A  61      51.454  70.994 105.107  1.00  6.00              
ATOM    959  HB2 PRO A  61      50.056  71.642 104.201  1.00  6.00              
ATOM    960  CA  PRO A  61      51.785  71.323 102.951  1.00  6.00              
ATOM    961  HA  PRO A  61      51.712  72.398 102.778  1.00  6.00              
ATOM    962  C   PRO A  61      53.264  71.006 103.208  1.00  6.00              
ATOM    963  O   PRO A  61      53.827  71.501 104.186  1.00  6.00              
ATOM    964  N   MET A  62      53.882  70.185 102.363  1.00  6.30              
ATOM    965  H   MET A  62      53.353  69.843 101.576  1.00  6.30              
ATOM    966  CA  MET A  62      55.248  69.675 102.498  1.00  6.30              
ATOM    967  HA  MET A  62      55.785  70.221 103.275  1.00  6.30              
ATOM    968  CB  MET A  62      55.171  68.185 102.892  1.00  6.30              
ATOM    969  HB1 MET A  62      56.178  67.766 102.939  1.00  6.30              
ATOM    970  HB2 MET A  62      54.619  67.648 102.119  1.00  6.30              
ATOM    971  CG  MET A  62      54.496  67.957 104.256  1.00  6.30              
ATOM    972  HG1 MET A  62      53.578  68.538 104.318  1.00  6.30              
ATOM    973  HG2 MET A  62      55.172  68.323 105.030  1.00  6.30              
ATOM    974  SD  MET A  62      54.068  66.234 104.636  1.00  6.30              
ATOM    975  CE  MET A  62      52.605  65.997 103.582  1.00  6.30              
ATOM    976  HE1 MET A  62      52.276  64.959 103.638  1.00  6.30              
ATOM    977  HE2 MET A  62      51.792  66.636 103.924  1.00  6.30              
ATOM    978  HE3 MET A  62      52.836  66.236 102.543  1.00  6.30              
ATOM    979  C   MET A  62      56.041  69.855 101.200  1.00  6.30              
ATOM    980  O   MET A  62      57.140  69.328 101.075  1.00  6.30              
ATOM    981  N   LEU A  63      55.490  70.606 100.236  1.00  6.11              
ATOM    982  H   LEU A  63      54.623  71.091 100.421  1.00  6.11              
ATOM    983  CA  LEU A  63      56.227  70.993  99.046  1.00  6.11              
ATOM    984  HA  LEU A  63      56.624  70.093  98.581  1.00  6.11              
ATOM    985  CB  LEU A  63      55.266  71.702  98.084  1.00  6.11              
ATOM    986  HB1 LEU A  63      55.056  72.701  98.467  1.00  6.11              
ATOM    987  HB2 LEU A  63      54.337  71.145  98.051  1.00  6.11              
ATOM    988  CG  LEU A  63      55.803  71.801  96.651  1.00  6.11              
ATOM    989  HG  LEU A  63      56.819  72.191  96.662  1.00  6.11              
ATOM    990  CD1 LEU A  63      55.779  70.447  95.945  1.00  6.11              
ATOM    991 1HD1 LEU A  63      56.422  69.739  96.459  1.00  6.11              
ATOM    992 2HD1 LEU A  63      54.764  70.056  95.896  1.00  6.11              
ATOM    993 3HD1 LEU A  63      56.165  70.581  94.939  1.00  6.11              
ATOM    994  CD2 LEU A  63      54.932  72.748  95.838  1.00  6.11              
ATOM    995 1HD2 LEU A  63      55.307  72.758  94.819  1.00  6.11              
ATOM    996 2HD2 LEU A  63      53.895  72.411  95.839  1.00  6.11              
ATOM    997 3HD2 LEU A  63      55.007  73.752  96.246  1.00  6.11              
ATOM    998  C   LEU A  63      57.397  71.910  99.455  1.00  6.11              
ATOM    999  O   LEU A  63      57.271  72.743 100.360  1.00  6.11              
ATOM   1000  N   GLU A  64      58.522  71.797  98.761  1.00  6.00              
ATOM   1001  H   GLU A  64      58.575  71.070  98.058  1.00  6.00              
ATOM   1002  CA  GLU A  64      59.754  72.549  99.015  1.00  6.00              
ATOM   1003  HA  GLU A  64      59.523  73.372  99.688  1.00  6.00              
ATOM   1004  CB  GLU A  64      60.795  71.680  99.738  1.00  6.00              
ATOM   1005  HB1 GLU A  64      61.718  72.257  99.822  1.00  6.00              
ATOM   1006  HB2 GLU A  64      61.001  70.780  99.157  1.00  6.00              
ATOM   1007  CG  GLU A  64      60.329  71.299 101.150  1.00  6.00              
ATOM   1008  HG1 GLU A  64      59.559  70.529 101.085  1.00  6.00              
ATOM   1009  HG2 GLU A  64      59.889  72.177 101.631  1.00  6.00              
ATOM   1010  CD  GLU A  64      61.498  70.802 102.004  1.00  6.00              
ATOM   1011  OE1 GLU A  64      61.842  69.606 101.892  1.00  6.00              
ATOM   1012  OE2 GLU A  64      62.037  71.652 102.762  1.00  6.00              
ATOM   1013  C   GLU A  64      60.366  73.217  97.766  1.00  6.00              
ATOM   1014  O   GLU A  64      60.949  74.309  97.855  1.00  6.00              
ATOM   1015  N   ASP A  65      60.104  72.654  96.589  1.00  5.55              
ATOM   1016  H   ASP A  65      59.700  71.722  96.579  1.00  5.55              
ATOM   1017  CA  ASP A  65      60.370  73.284  95.292  1.00  5.55              
ATOM   1018  HA  ASP A  65      60.725  74.308  95.413  1.00  5.55              
ATOM   1019  CB  ASP A  65      61.413  72.472  94.508  1.00  5.55              
ATOM   1020  HB1 ASP A  65      61.472  72.866  93.492  1.00  5.55              
ATOM   1021  HB2 ASP A  65      61.080  71.437  94.439  1.00  5.55              
ATOM   1022  CG  ASP A  65      62.807  72.510  95.117  1.00  5.55              
ATOM   1023  OD1 ASP A  65      63.686  73.223  94.578  1.00  5.55              
ATOM   1024  OD2 ASP A  65      63.050  71.869  96.163  1.00  5.55              
ATOM   1025  C   ASP A  65      59.096  73.286  94.447  1.00  5.55              
ATOM   1026  O   ASP A  65      58.366  72.294  94.415  1.00  5.55              
ATOM   1027  N   LEU A  66      58.880  74.371  93.703  1.00  5.40              
ATOM   1028  H   LEU A  66      59.509  75.163  93.801  1.00  5.40              
ATOM   1029  CA  LEU A  66      57.782  74.508  92.759  1.00  5.40              
ATOM   1030  HA  LEU A  66      57.447  73.506  92.487  1.00  5.40              
ATOM   1031  CB  LEU A  66      56.611  75.243  93.436  1.00  5.40              
ATOM   1032  HB1 LEU A  66      56.947  76.246  93.695  1.00  5.40              
ATOM   1033  HB2 LEU A  66      56.367  74.723  94.360  1.00  5.40              
ATOM   1034  CG  LEU A  66      55.329  75.371  92.591  1.00  5.40              
ATOM   1035  HG  LEU A  66      55.549  75.998  91.732  1.00  5.40              
ATOM   1036  CD1 LEU A  66      54.760  74.040  92.089  1.00  5.40              
ATOM   1037 1HD1 LEU A  66      53.857  74.223  91.511  1.00  5.40              
ATOM   1038 2HD1 LEU A  66      55.473  73.531  91.441  1.00  5.40              
ATOM   1039 3HD1 LEU A  66      54.506  73.395  92.923  1.00  5.40              
ATOM   1040  CD2 LEU A  66      54.229  76.043  93.416  1.00  5.40              
ATOM   1041 1HD2 LEU A  66      53.335  76.179  92.809  1.00  5.40              
ATOM   1042 2HD2 LEU A  66      53.977  75.422  94.275  1.00  5.40              
ATOM   1043 3HD2 LEU A  66      54.563  77.017  93.768  1.00  5.40              
ATOM   1044  C   LEU A  66      58.266  75.218  91.492  1.00  5.40              
ATOM   1045  O   LEU A  66      58.739  76.371  91.544  1.00  5.40              
ATOM   1046  N   SER A  67      58.131  74.507  90.360  1.00  5.49              
ATOM   1047  H   SER A  67      57.731  73.567  90.380  1.00  5.49              
ATOM   1048  CA  SER A  67      58.541  75.070  89.070  1.00  5.49              
ATOM   1049  HA  SER A  67      59.092  75.999  89.208  1.00  5.49              
ATOM   1050  CB  SER A  67      59.470  74.107  88.327  1.00  5.49              
ATOM   1051  HB1 SER A  67      59.014  73.119  88.293  1.00  5.49              
ATOM   1052  HB2 SER A  67      60.422  74.034  88.854  1.00  5.49              
ATOM   1053  OG  SER A  67      59.689  74.546  87.001  1.00  5.49              
ATOM   1054  HG  SER A  67      60.419  75.194  86.969  1.00  5.49              
ATOM   1055  C   SER A  67      57.290  75.372  88.259  1.00  5.49              
ATOM   1056  O   SER A  67      56.507  74.473  87.985  1.00  5.49              
ATOM   1057  N   LEU A  68      57.091  76.637  87.881  1.00  5.71              
ATOM   1058  H   LEU A  68      57.736  77.349  88.207  1.00  5.71              
ATOM   1059  CA  LEU A  68      55.919  77.093  87.124  1.00  5.71              
ATOM   1060  HA  LEU A  68      55.300  76.243  86.833  1.00  5.71              
ATOM   1061  CB  LEU A  68      55.079  78.066  87.989  1.00  5.71              
ATOM   1062  HB1 LEU A  68      54.168  78.304  87.438  1.00  5.71              
ATOM   1063  HB2 LEU A  68      55.645  78.993  88.089  1.00  5.71              
ATOM   1064  CG  LEU A  68      54.671  77.630  89.401  1.00  5.71              
ATOM   1065  HG  LEU A  68      55.563  77.466  90.005  1.00  5.71              
ATOM   1066  CD1 LEU A  68      53.840  78.736  90.053  1.00  5.71              
ATOM   1067 1HD1 LEU A  68      53.612  78.466  91.083  1.00  5.71              
ATOM   1068 2HD1 LEU A  68      54.407  79.665  90.051  1.00  5.71              
ATOM   1069 3HD1 LEU A  68      52.910  78.882  89.503  1.00  5.71              
ATOM   1070  CD2 LEU A  68      53.811  76.372  89.401  1.00  5.71              
ATOM   1071 1HD2 LEU A  68      53.385  76.211  90.388  1.00  5.71              
ATOM   1072 2HD2 LEU A  68      53.001  76.472  88.681  1.00  5.71              
ATOM   1073 3HD2 LEU A  68      54.426  75.513  89.135  1.00  5.71              
ATOM   1074  C   LEU A  68      56.324  77.834  85.839  1.00  5.71              
ATOM   1075  O   LEU A  68      55.539  78.606  85.285  1.00  5.71              
ATOM   1076  N   GLU A  69      57.558  77.676  85.380  1.00  5.62              
ATOM   1077  H   GLU A  69      58.147  76.978  85.809  1.00  5.62              
ATOM   1078  CA  GLU A  69      58.135  78.509  84.323  1.00  5.62              
ATOM   1079  HA  GLU A  69      57.831  79.542  84.496  1.00  5.62              
ATOM   1080  CB  GLU A  69      59.661  78.451  84.446  1.00  5.62              
ATOM   1081  HB1 GLU A  69      59.917  78.906  85.405  1.00  5.62              
ATOM   1082  HB2 GLU A  69      60.104  79.057  83.659  1.00  5.62              
ATOM   1083  CG  GLU A  69      60.283  77.045  84.383  1.00  5.62              
ATOM   1084  HG1 GLU A  69      60.522  76.804  83.344  1.00  5.62              
ATOM   1085  HG2 GLU A  69      59.585  76.291  84.748  1.00  5.62              
ATOM   1086  CD  GLU A  69      61.541  77.007  85.251  1.00  5.62              
ATOM   1087  OE1 GLU A  69      61.430  76.654  86.450  1.00  5.62              
ATOM   1088  OE2 GLU A  69      62.609  77.432  84.764  1.00  5.62              
ATOM   1089  C   GLU A  69      57.645  78.129  82.906  1.00  5.62              
ATOM   1090  O   GLU A  69      57.145  77.028  82.653  1.00  5.62              
ATOM   1091  N   HIS A  70      57.772  79.104  82.000  1.00  6.05              
ATOM   1092  H   HIS A  70      58.265  79.928  82.327  1.00  6.05              
ATOM   1093  CA  HIS A  70      56.961  79.279  80.787  1.00  6.05              
ATOM   1094  HA  HIS A  70      56.869  80.355  80.643  1.00  6.05              
ATOM   1095  CB  HIS A  70      57.628  78.786  79.497  1.00  6.05              
ATOM   1096  HB1 HIS A  70      57.809  77.713  79.568  1.00  6.05              
ATOM   1097  HB2 HIS A  70      58.581  79.297  79.357  1.00  6.05              
ATOM   1098  CG  HIS A  70      56.724  79.079  78.314  1.00  6.05              
ATOM   1099  ND1 HIS A  70      56.229  80.346  77.961  1.00  6.05              
ATOM   1100  CE1 HIS A  70      55.271  80.120  77.047  1.00  6.05              
ATOM   1101  HE1 HIS A  70      54.662  80.884  76.582  1.00  6.05              
ATOM   1102  NE2 HIS A  70      55.128  78.805  76.824  1.00  6.05              
ATOM   1103  HE2 HIS A  70      54.408  78.378  76.256  1.00  6.05              
ATOM   1104  CD2 HIS A  70      56.036  78.136  77.609  1.00  6.05              
ATOM   1105  HD2 HIS A  70      56.121  77.066  77.730  1.00  6.05              
ATOM   1106  C   HIS A  70      55.531  78.762  80.910  1.00  6.05              
ATOM   1107  O   HIS A  70      55.211  77.608  80.638  1.00  6.05              
ATOM   1108  N   ASN A  71      54.650  79.679  81.276  1.00  6.09              
ATOM   1109  H   ASN A  71      54.970  80.634  81.388  1.00  6.09              
ATOM   1110  CA  ASN A  71      53.212  79.435  81.329  1.00  6.09              
ATOM   1111  HA  ASN A  71      52.929  78.699  80.573  1.00  6.09              
ATOM   1112  CB  ASN A  71      52.880  78.878  82.725  1.00  6.09              
ATOM   1113  HB1 ASN A  71      51.831  79.045  82.959  1.00  6.09              
ATOM   1114  HB2 ASN A  71      53.477  79.373  83.491  1.00  6.09              
ATOM   1115  CG  ASN A  71      53.112  77.376  82.764  1.00  6.09              
ATOM   1116  OD1 ASN A  71      52.435  76.631  82.074  1.00  6.09              
ATOM   1117  ND2 ASN A  71      54.012  76.879  83.578  1.00  6.09              
ATOM   1118 1HD2 ASN A  71      54.649  77.498  84.063  1.00  6.09              
ATOM   1119 2HD2 ASN A  71      54.039  75.876  83.720  1.00  6.09              
ATOM   1120  C   ASN A  71      52.506  80.735  80.947  1.00  6.09              
ATOM   1121  O   ASN A  71      53.149  81.684  80.501  1.00  6.09              
ATOM   1122  N   ASN A  72      51.186  80.811  81.029  1.00  6.03              
ATOM   1123  H   ASN A  72      50.653  80.046  81.427  1.00  6.03              
ATOM   1124  CA  ASN A  72      50.439  81.869  80.354  1.00  6.03              
ATOM   1125  HA  ASN A  72      51.118  82.672  80.066  1.00  6.03              
ATOM   1126  CB  ASN A  72      49.872  81.245  79.061  1.00  6.03              
ATOM   1127  HB1 ASN A  72      48.979  80.662  79.292  1.00  6.03              
ATOM   1128  HB2 ASN A  72      50.609  80.551  78.658  1.00  6.03              
ATOM   1129  CG  ASN A  72      49.584  82.226  77.934  1.00  6.03              
ATOM   1130  OD1 ASN A  72      50.044  83.358  77.915  1.00  6.03              
ATOM   1131  ND2 ASN A  72      48.794  81.819  76.966  1.00  6.03              
ATOM   1132 1HD2 ASN A  72      48.670  80.796  76.900  1.00  6.03              
ATOM   1133 2HD2 ASN A  72      48.833  82.332  76.105  1.00  6.03              
ATOM   1134  C   ASN A  72      49.418  82.536  81.287  1.00  6.03              
ATOM   1135  O   ASN A  72      48.369  82.985  80.829  1.00  6.03              
ATOM   1136  N   ILE A  73      49.706  82.550  82.593  1.00  5.78              
ATOM   1137  H   ILE A  73      50.619  82.200  82.868  1.00  5.78              
ATOM   1138  CA  ILE A  73      48.805  82.931  83.684  1.00  5.78              
ATOM   1139  HA  ILE A  73      47.949  82.258  83.647  1.00  5.78              
ATOM   1140  CB  ILE A  73      49.495  82.715  85.055  1.00  5.78              
ATOM   1141  HB  ILE A  73      50.416  83.297  85.068  1.00  5.78              
ATOM   1142  CG2 ILE A  73      48.603  83.207  86.212  1.00  5.78              
ATOM   1143 1HG2 ILE A  73      48.420  84.278  86.120  1.00  5.78              
ATOM   1144 2HG2 ILE A  73      47.649  82.677  86.214  1.00  5.78              
ATOM   1145 3HG2 ILE A  73      49.095  83.058  87.172  1.00  5.78              
ATOM   1146  CG1 ILE A  73      49.848  81.220  85.261  1.00  5.78              
ATOM   1147 1HG1 ILE A  73      50.347  80.830  84.375  1.00  5.78              
ATOM   1148 2HG1 ILE A  73      48.932  80.644  85.403  1.00  5.78              
ATOM   1149  CD1 ILE A  73      50.793  80.964  86.444  1.00  5.78              
ATOM   1150  HD1 ILE A  73      51.079  79.912  86.452  1.00  5.78              
ATOM   1151  HD2 ILE A  73      51.692  81.572  86.339  1.00  5.78              
ATOM   1152  HD3 ILE A  73      50.304  81.199  87.388  1.00  5.78              
ATOM   1153  C   ILE A  73      48.275  84.358  83.503  1.00  5.78              
ATOM   1154  O   ILE A  73      49.050  85.316  83.463  1.00  5.78              
ATOM   1155  N   LYS A  74      46.947  84.499  83.371  1.00  5.71              
ATOM   1156  H   LYS A  74      46.372  83.665  83.409  1.00  5.71              
ATOM   1157  CA  LYS A  74      46.314  85.813  83.103  1.00  5.71              
ATOM   1158  HA  LYS A  74      46.967  86.415  82.471  1.00  5.71              
ATOM   1159  CB  LYS A  74      44.964  85.596  82.373  1.00  5.71              
ATOM   1160  HB1 LYS A  74      44.403  86.531  82.440  1.00  5.71              
ATOM   1161  HB2 LYS A  74      44.375  84.828  82.878  1.00  5.71              
ATOM   1162  CG  LYS A  74      45.083  85.267  80.873  1.00  5.71              
ATOM   1163  HG1 LYS A  74      45.902  85.859  80.484  1.00  5.71              
ATOM   1164  HG2 LYS A  74      44.172  85.596  80.371  1.00  5.71              
ATOM   1165  CD  LYS A  74      45.310  83.789  80.510  1.00  5.71              
ATOM   1166  HD1 LYS A  74      44.365  83.249  80.573  1.00  5.71              
ATOM   1167  HD2 LYS A  74      45.999  83.349  81.223  1.00  5.71              
ATOM   1168  CE  LYS A  74      45.890  83.674  79.087  1.00  5.71              
ATOM   1169  HE1 LYS A  74      46.663  84.440  78.982  1.00  5.71              
ATOM   1170  HE2 LYS A  74      45.106  83.880  78.353  1.00  5.71              
ATOM   1171  NZ  LYS A  74      46.513  82.351  78.838  1.00  5.71              
ATOM   1172  HZ1 LYS A  74      46.992  82.296  77.944  1.00  5.71              
ATOM   1173  HZ2 LYS A  74      47.221  82.170  79.544  1.00  5.71              
ATOM   1174  HZ3 LYS A  74      45.851  81.581  78.880  1.00  5.71              
ATOM   1175  C   LYS A  74      46.060  86.669  84.360  1.00  5.71              
ATOM   1176  O   LYS A  74      46.309  87.877  84.371  1.00  5.71              
ATOM   1177  N   GLN A  75      45.593  86.015  85.416  1.00  5.37              
ATOM   1178  H   GLN A  75      45.478  85.018  85.343  1.00  5.37              
ATOM   1179  CA  GLN A  75      45.414  86.598  86.740  1.00  5.37              
ATOM   1180  HA  GLN A  75      45.974  87.526  86.797  1.00  5.37              
ATOM   1181  CB  GLN A  75      43.927  86.925  87.026  1.00  5.37              
ATOM   1182  HB1 GLN A  75      43.315  86.054  86.781  1.00  5.37              
ATOM   1183  HB2 GLN A  75      43.623  87.750  86.381  1.00  5.37              
ATOM   1184  CG  GLN A  75      43.658  87.310  88.504  1.00  5.37              
ATOM   1185  HG1 GLN A  75      44.376  88.065  88.821  1.00  5.37              
ATOM   1186  HG2 GLN A  75      43.800  86.436  89.138  1.00  5.37              
ATOM   1187  CD  GLN A  75      42.255  87.831  88.796  1.00  5.37              
ATOM   1188  OE1 GLN A  75      41.293  87.524  88.108  1.00  5.37              
ATOM   1189  NE2 GLN A  75      42.084  88.630  89.827  1.00  5.37              
ATOM   1190 1HE2 GLN A  75      42.860  88.899  90.442  1.00  5.37              
ATOM   1191 2HE2 GLN A  75      41.153  88.924  90.039  1.00  5.37              
ATOM   1192  C   GLN A  75      45.968  85.632  87.786  1.00  5.37              
ATOM   1193  O   GLN A  75      45.911  84.413  87.609  1.00  5.37              
ATOM   1194  N   LEU A  76      46.452  86.189  88.890  1.00  4.80              
ATOM   1195  H   LEU A  76      46.529  87.202  88.905  1.00  4.80              
ATOM   1196  CA  LEU A  76      46.947  85.466  90.051  1.00  4.80              
ATOM   1197  HA  LEU A  76      46.734  84.402  89.943  1.00  4.80              
ATOM   1198  CB  LEU A  76      48.475  85.684  90.063  1.00  4.80              
ATOM   1199  HB1 LEU A  76      48.664  86.745  90.221  1.00  4.80              
ATOM   1200  HB2 LEU A  76      48.860  85.433  89.073  1.00  4.80              
ATOM   1201  CG  LEU A  76      49.298  84.902  91.100  1.00  4.80              
ATOM   1202  HG  LEU A  76      48.954  85.126  92.109  1.00  4.80              
ATOM   1203  CD1 LEU A  76      49.218  83.396  90.853  1.00  4.80              
ATOM   1204 1HD1 LEU A  76      49.845  82.870  91.570  1.00  4.80              
ATOM   1205 2HD1 LEU A  76      48.197  83.054  91.001  1.00  4.80              
ATOM   1206 3HD1 LEU A  76      49.542  83.156  89.842  1.00  4.80              
ATOM   1207  CD2 LEU A  76      50.764  85.326  90.951  1.00  4.80              
ATOM   1208 1HD2 LEU A  76      51.415  84.681  91.532  1.00  4.80              
ATOM   1209 2HD2 LEU A  76      51.069  85.262  89.905  1.00  4.80              
ATOM   1210 3HD2 LEU A  76      50.885  86.351  91.297  1.00  4.80              
ATOM   1211  C   LEU A  76      46.227  85.991  91.299  1.00  4.80              
ATOM   1212  O   LEU A  76      46.593  87.038  91.835  1.00  4.80              
ATOM   1213  N   THR A  77      45.146  85.301  91.680  1.00  4.87              
ATOM   1214  H   THR A  77      44.900  84.446  91.201  1.00  4.87              
ATOM   1215  CA  THR A  77      44.270  85.672  92.798  1.00  4.87              
ATOM   1216  HA  THR A  77      44.074  86.734  92.713  1.00  4.87              
ATOM   1217  CB  THR A  77      42.908  84.943  92.757  1.00  4.87              
ATOM   1218  HB  THR A  77      42.397  85.083  93.710  1.00  4.87              
ATOM   1219  CG2 THR A  77      42.000  85.473  91.653  1.00  4.87              
ATOM   1220 1HG2 THR A  77      41.033  84.975  91.712  1.00  4.87              
ATOM   1221 2HG2 THR A  77      41.856  86.546  91.787  1.00  4.87              
ATOM   1222 3HG2 THR A  77      42.444  85.279  90.678  1.00  4.87              
ATOM   1223  OG1 THR A  77      43.070  83.568  92.524  1.00  4.87              
ATOM   1224  HG1 THR A  77      42.300  83.112  92.917  1.00  4.87              
ATOM   1225  C   THR A  77      44.891  85.419  94.171  1.00  4.87              
ATOM   1226  O   THR A  77      45.717  84.520  94.363  1.00  4.87              
ATOM   1227  N   ASN A  78      44.409  86.179  95.156  1.00  4.58              
ATOM   1228  H   ASN A  78      43.785  86.927  94.873  1.00  4.58              
ATOM   1229  CA  ASN A  78      44.847  86.137  96.554  1.00  4.58              
ATOM   1230  HA  ASN A  78      45.861  86.538  96.603  1.00  4.58              
ATOM   1231  CB  ASN A  78      43.919  87.064  97.373  1.00  4.58              
ATOM   1232  HB1 ASN A  78      44.085  86.866  98.432  1.00  4.58              
ATOM   1233  HB2 ASN A  78      42.877  86.827  97.160  1.00  4.58              
ATOM   1234  CG  ASN A  78      44.143  88.558  97.197  1.00  4.58              
ATOM   1235  OD1 ASN A  78      44.985  89.159  97.845  1.00  4.58              
ATOM   1236  ND2 ASN A  78      43.347  89.237  96.407  1.00  4.58              
ATOM   1237 1HD2 ASN A  78      42.869  88.780  95.635  1.00  4.58              
ATOM   1238 2HD2 ASN A  78      43.542  90.216  96.335  1.00  4.58              
ATOM   1239  C   ASN A  78      44.886  84.762  97.244  1.00  4.58              
ATOM   1240  O   ASN A  78      45.637  84.583  98.203  1.00  4.58              
ATOM   1241  N   GLY A  79      44.078  83.796  96.802  1.00  4.78              
ATOM   1242  H   GLY A  79      43.465  83.976  96.013  1.00  4.78              
ATOM   1243  CA  GLY A  79      44.016  82.452  97.375  1.00  4.78              
ATOM   1244  HA1 GLY A  79      42.969  82.209  97.557  1.00  4.78              
ATOM   1245  HA2 GLY A  79      44.551  82.410  98.324  1.00  4.78              
ATOM   1246  C   GLY A  79      44.585  81.376  96.448  1.00  4.78              
ATOM   1247  O   GLY A  79      44.507  80.194  96.804  1.00  4.78              
ATOM   1248  N   THR A  80      45.206  81.740  95.314  1.00  5.05              
ATOM   1249  H   THR A  80      45.236  82.727  95.073  1.00  5.05              
ATOM   1250  CA  THR A  80      45.842  80.761  94.415  1.00  5.05              
ATOM   1251  HA  THR A  80      45.064  80.103  94.031  1.00  5.05              
ATOM   1252  CB  THR A  80      46.590  81.340  93.201  1.00  5.05              
ATOM   1253  HB  THR A  80      47.197  80.540  92.774  1.00  5.05              
ATOM   1254  CG2 THR A  80      45.678  81.839  92.096  1.00  5.05              
ATOM   1255 1HG2 THR A  80      46.221  81.876  91.155  1.00  5.05              
ATOM   1256 2HG2 THR A  80      44.813  81.185  91.985  1.00  5.05              
ATOM   1257 3HG2 THR A  80      45.349  82.834  92.352  1.00  5.05              
ATOM   1258  OG1 THR A  80      47.451  82.388  93.581  1.00  5.05              
ATOM   1259  HG1 THR A  80      46.911  83.188  93.694  1.00  5.05              
ATOM   1260  C   THR A  80      46.839  79.864  95.145  1.00  5.05              
ATOM   1261  O   THR A  80      46.691  78.643  95.178  1.00  5.05              
ATOM   1262  N   PHE A  81      47.843  80.480  95.770  1.00  5.02              
ATOM   1263  H   PHE A  81      47.935  81.477  95.610  1.00  5.02              
ATOM   1264  CA  PHE A  81      48.944  79.794  96.438  1.00  5.02              
ATOM   1265  HA  PHE A  81      49.284  78.974  95.805  1.00  5.02              
ATOM   1266  CB  PHE A  81      50.103  80.791  96.634  1.00  5.02              
ATOM   1267  HB1 PHE A  81      50.871  80.324  97.251  1.00  5.02              
ATOM   1268  HB2 PHE A  81      49.733  81.648  97.201  1.00  5.02              
ATOM   1269  CG  PHE A  81      50.809  81.294  95.389  1.00  5.02              
ATOM   1270  CD1 PHE A  81      51.745  80.481  94.719  1.00  5.02              
ATOM   1271  HD1 PHE A  81      51.915  79.468  95.043  1.00  5.02              
ATOM   1272  CE1 PHE A  81      52.477  80.992  93.632  1.00  5.02              
ATOM   1273  HE1 PHE A  81      53.187  80.361  93.115  1.00  5.02              
ATOM   1274  CZ  PHE A  81      52.304  82.330  93.237  1.00  5.02              
ATOM   1275  HZ  PHE A  81      52.871  82.733  92.412  1.00  5.02              
ATOM   1276  CE2 PHE A  81      51.384  83.147  93.915  1.00  5.02              
ATOM   1277  HE2 PHE A  81      51.249  84.181  93.632  1.00  5.02              
ATOM   1278  CD2 PHE A  81      50.618  82.620  94.964  1.00  5.02              
ATOM   1279  HD2 PHE A  81      49.889  83.249  95.450  1.00  5.02              
ATOM   1280  C   PHE A  81      48.602  79.192  97.818  1.00  5.02              
ATOM   1281  O   PHE A  81      49.478  78.639  98.490  1.00  5.02              
ATOM   1282  N   SER A  82      47.366  79.363  98.295  1.00  4.97              
ATOM   1283  H   SER A  82      46.667  79.753  97.680  1.00  4.97              
ATOM   1284  CA  SER A  82      46.993  79.002  99.666  1.00  4.97              
ATOM   1285  HA  SER A  82      47.554  79.663 100.325  1.00  4.97              
ATOM   1286  CB  SER A  82      45.506  79.282  99.940  1.00  4.97              
ATOM   1287  HB1 SER A  82      45.317  80.348  99.806  1.00  4.97              
ATOM   1288  HB2 SER A  82      45.288  79.028 100.978  1.00  4.97              
ATOM   1289  OG  SER A  82      44.623  78.558  99.105  1.00  4.97              
ATOM   1290  HG  SER A  82      44.671  78.939  98.213  1.00  4.97              
ATOM   1291  C   SER A  82      47.368  77.565 100.045  1.00  4.97              
ATOM   1292  O   SER A  82      47.029  76.610  99.355  1.00  4.97              
ATOM   1293  N   GLY A  83      48.109  77.431 101.150  1.00  5.30              
ATOM   1294  H   GLY A  83      48.365  78.265 101.654  1.00  5.30              
ATOM   1295  CA  GLY A  83      48.567  76.138 101.673  1.00  5.30              
ATOM   1296  HA1 GLY A  83      48.040  75.326 101.174  1.00  5.30              
ATOM   1297  HA2 GLY A  83      48.323  76.080 102.734  1.00  5.30              
ATOM   1298  C   GLY A  83      50.061  75.860 101.516  1.00  5.30              
ATOM   1299  O   GLY A  83      50.608  75.066 102.281  1.00  5.30              
ATOM   1300  N   LEU A  84      50.740  76.552 100.595  1.00  5.35              
ATOM   1301  H   LEU A  84      50.204  77.174  99.998  1.00  5.35              
ATOM   1302  CA  LEU A  84      52.143  76.328 100.213  1.00  5.35              
ATOM   1303  HA  LEU A  84      52.253  75.252 100.085  1.00  5.35              
ATOM   1304  CB  LEU A  84      52.397  76.981  98.839  1.00  5.35              
ATOM   1305  HB1 LEU A  84      53.467  77.083  98.663  1.00  5.35              
ATOM   1306  HB2 LEU A  84      51.968  77.982  98.839  1.00  5.35              
ATOM   1307  CG  LEU A  84      51.813  76.167  97.668  1.00  5.35              
ATOM   1308  HG  LEU A  84      50.756  75.977  97.846  1.00  5.35              
ATOM   1309  CD1 LEU A  84      51.941  76.978  96.382  1.00  5.35              
ATOM   1310 1HD1 LEU A  84      51.549  76.407  95.538  1.00  5.35              
ATOM   1311 2HD1 LEU A  84      51.353  77.886  96.489  1.00  5.35              
ATOM   1312 3HD1 LEU A  84      52.983  77.232  96.194  1.00  5.35              
ATOM   1313  CD2 LEU A  84      52.533  74.831  97.475  1.00  5.35              
ATOM   1314 1HD2 LEU A  84      52.258  74.391  96.517  1.00  5.35              
ATOM   1315 2HD2 LEU A  84      53.608  74.987  97.505  1.00  5.35              
ATOM   1316 3HD2 LEU A  84      52.250  74.127  98.256  1.00  5.35              
ATOM   1317  C   LEU A  84      53.229  76.657 101.266  1.00  5.35              
ATOM   1318  O   LEU A  84      54.384  76.934 100.943  1.00  5.35              
ATOM   1319  N   LYS A  85      52.903  76.585 102.558  1.00  5.40              
ATOM   1320  H   LYS A  85      51.975  76.235 102.756  1.00  5.40              
ATOM   1321  CA  LYS A  85      53.703  77.067 103.689  1.00  5.40              
ATOM   1322  HA  LYS A  85      54.174  77.991 103.345  1.00  5.40              
ATOM   1323  CB  LYS A  85      52.768  77.520 104.838  1.00  5.40              
ATOM   1324  HB1 LYS A  85      52.237  78.399 104.473  1.00  5.40              
ATOM   1325  HB2 LYS A  85      53.376  77.870 105.675  1.00  5.40              
ATOM   1326  CG  LYS A  85      51.672  76.574 105.377  1.00  5.40              
ATOM   1327  HG1 LYS A  85      51.067  76.184 104.560  1.00  5.40              
ATOM   1328  HG2 LYS A  85      51.010  77.189 105.988  1.00  5.40              
ATOM   1329  CD  LYS A  85      52.153  75.423 106.271  1.00  5.40              
ATOM   1330  HD1 LYS A  85      51.341  75.144 106.945  1.00  5.40              
ATOM   1331  HD2 LYS A  85      52.980  75.783 106.885  1.00  5.40              
ATOM   1332  CE  LYS A  85      52.557  74.178 105.472  1.00  5.40              
ATOM   1333  HE1 LYS A  85      52.866  74.484 104.469  1.00  5.40              
ATOM   1334  HE2 LYS A  85      51.686  73.525 105.362  1.00  5.40              
ATOM   1335  NZ  LYS A  85      53.675  73.460 106.130  1.00  5.40              
ATOM   1336  HZ1 LYS A  85      53.895  72.603 105.619  1.00  5.40              
ATOM   1337  HZ2 LYS A  85      54.499  74.057 106.115  1.00  5.40              
ATOM   1338  HZ3 LYS A  85      53.456  73.219 107.085  1.00  5.40              
ATOM   1339  C   LYS A  85      54.897  76.206 104.130  1.00  5.40              
ATOM   1340  O   LYS A  85      55.044  75.813 105.286  1.00  5.40              
ATOM   1341  N   SER A  86      55.730  75.857 103.167  1.00  5.74              
ATOM   1342  H   SER A  86      55.523  76.234 102.247  1.00  5.74              
ATOM   1343  CA  SER A  86      56.944  75.038 103.275  1.00  5.74              
ATOM   1344  HA  SER A  86      57.475  75.250 104.202  1.00  5.74              
ATOM   1345  CB  SER A  86      56.519  73.561 103.262  1.00  5.74              
ATOM   1346  HB1 SER A  86      55.965  73.337 102.350  1.00  5.74              
ATOM   1347  HB2 SER A  86      55.857  73.382 104.109  1.00  5.74              
ATOM   1348  OG  SER A  86      57.623  72.698 103.382  1.00  5.74              
ATOM   1349  HG  SER A  86      57.993  72.560 102.494  1.00  5.74              
ATOM   1350  C   SER A  86      57.874  75.349 102.089  1.00  5.74              
ATOM   1351  O   SER A  86      59.056  75.006 102.109  1.00  5.74              
ATOM   1352  N   LEU A  87      57.313  76.022 101.075  1.00  5.55              
ATOM   1353  H   LEU A  87      56.350  76.315 101.188  1.00  5.55              
ATOM   1354  CA  LEU A  87      57.873  76.229  99.750  1.00  5.55              
ATOM   1355  HA  LEU A  87      58.177  75.250  99.376  1.00  5.55              
ATOM   1356  CB  LEU A  87      56.746  76.745  98.833  1.00  5.55              
ATOM   1357  HB1 LEU A  87      56.356  77.680  99.240  1.00  5.55              
ATOM   1358  HB2 LEU A  87      55.941  76.010  98.838  1.00  5.55              
ATOM   1359  CG  LEU A  87      57.161  76.998  97.374  1.00  5.55              
ATOM   1360  HG  LEU A  87      57.823  77.862  97.325  1.00  5.55              
ATOM   1361  CD1 LEU A  87      57.876  75.800  96.760  1.00  5.55              
ATOM   1362 1HD1 LEU A  87      58.060  75.998  95.710  1.00  5.55              
ATOM   1363 2HD1 LEU A  87      58.840  75.650  97.234  1.00  5.55              
ATOM   1364 3HD1 LEU A  87      57.273  74.897  96.858  1.00  5.55              
ATOM   1365  CD2 LEU A  87      55.926  77.291  96.525  1.00  5.55              
ATOM   1366 1HD2 LEU A  87      56.239  77.572  95.523  1.00  5.55              
ATOM   1367 2HD2 LEU A  87      55.288  76.410  96.475  1.00  5.55              
ATOM   1368 3HD2 LEU A  87      55.371  78.121  96.953  1.00  5.55              
ATOM   1369  C   LEU A  87      59.112  77.136  99.740  1.00  5.55              
ATOM   1370  O   LEU A  87      58.996  78.357  99.688  1.00  5.55              
ATOM   1371  N   LYS A  88      60.296  76.517  99.743  1.00  5.55              
ATOM   1372  H   LYS A  88      60.293  75.507  99.740  1.00  5.55              
ATOM   1373  CA  LYS A  88      61.599  77.190  99.688  1.00  5.55              
ATOM   1374  HA  LYS A  88      61.627  77.953 100.465  1.00  5.55              
ATOM   1375  CB  LYS A  88      62.741  76.187  99.952  1.00  5.55              
ATOM   1376  HB1 LYS A  88      63.669  76.751 100.065  1.00  5.55              
ATOM   1377  HB2 LYS A  88      62.856  75.544  99.082  1.00  5.55              
ATOM   1378  CG  LYS A  88      62.576  75.275 101.180  1.00  5.55              
ATOM   1379  HG1 LYS A  88      63.481  74.674 101.281  1.00  5.55              
ATOM   1380  HG2 LYS A  88      61.740  74.596 101.012  1.00  5.55              
ATOM   1381  CD  LYS A  88      62.351  76.057 102.480  1.00  5.55              
ATOM   1382  HD1 LYS A  88      61.395  76.578 102.435  1.00  5.55              
ATOM   1383  HD2 LYS A  88      63.140  76.804 102.591  1.00  5.55              
ATOM   1384  CE  LYS A  88      62.366  75.152 103.716  1.00  5.55              
ATOM   1385  HE1 LYS A  88      62.234  75.790 104.594  1.00  5.55              
ATOM   1386  HE2 LYS A  88      63.344  74.670 103.800  1.00  5.55              
ATOM   1387  NZ  LYS A  88      61.301  74.121 103.684  1.00  5.55              
ATOM   1388  HZ1 LYS A  88      61.621  73.278 103.199  1.00  5.55              
ATOM   1389  HZ2 LYS A  88      61.062  73.833 104.621  1.00  5.55              
ATOM   1390  HZ3 LYS A  88      60.470  74.451 103.202  1.00  5.55              
ATOM   1391  C   LYS A  88      61.853  77.915  98.369  1.00  5.55              
ATOM   1392  O   LYS A  88      62.395  79.033  98.389  1.00  5.55              
ATOM   1393  N   LYS A  89      61.517  77.269  97.233  1.00  5.02              
ATOM   1394  H   LYS A  89      61.123  76.331  97.296  1.00  5.02              
ATOM   1395  CA  LYS A  89      62.008  77.771  95.935  1.00  5.02              
ATOM   1396  HA  LYS A  89      62.428  78.774  96.030  1.00  5.02              
ATOM   1397  CB  LYS A  89      63.119  76.821  95.444  1.00  5.02              
ATOM   1398  HB1 LYS A  89      63.338  77.032  94.396  1.00  5.02              
ATOM   1399  HB2 LYS A  89      62.746  75.796  95.496  1.00  5.02              
ATOM   1400  CG  LYS A  89      64.437  76.947  96.241  1.00  5.02              
ATOM   1401  HG1 LYS A  89      64.245  77.212  97.279  1.00  5.02              
ATOM   1402  HG2 LYS A  89      65.028  77.746  95.795  1.00  5.02              
ATOM   1403  CD  LYS A  89      65.266  75.656  96.217  1.00  5.02              
ATOM   1404  HD1 LYS A  89      66.289  75.879  96.522  1.00  5.02              
ATOM   1405  HD2 LYS A  89      65.282  75.272  95.194  1.00  5.02              
ATOM   1406  CE  LYS A  89      64.677  74.604  97.169  1.00  5.02              
ATOM   1407  HE1 LYS A  89      63.590  74.593  97.036  1.00  5.02              
ATOM   1408  HE2 LYS A  89      64.889  74.869  98.207  1.00  5.02              
ATOM   1409  NZ  LYS A  89      65.177  73.250  96.851  1.00  5.02              
ATOM   1410  HZ1 LYS A  89      64.531  72.541  97.210  1.00  5.02              
ATOM   1411  HZ2 LYS A  89      65.012  73.100  95.854  1.00  5.02              
ATOM   1412  HZ3 LYS A  89      66.135  73.071  97.090  1.00  5.02              
ATOM   1413  C   LYS A  89      60.873  77.841  94.929  1.00  5.02              
ATOM   1414  O   LYS A  89      60.241  76.824  94.654  1.00  5.02              
ATOM   1415  N   LEU A  90      60.637  79.026  94.376  1.00  4.98              
ATOM   1416  H   LEU A  90      61.199  79.821  94.667  1.00  4.98              
ATOM   1417  CA  LEU A  90      59.552  79.262  93.427  1.00  4.98              
ATOM   1418  HA  LEU A  90      59.111  78.307  93.137  1.00  4.98              
ATOM   1419  CB  LEU A  90      58.458  80.078  94.139  1.00  4.98              
ATOM   1420  HB1 LEU A  90      58.904  80.994  94.531  1.00  4.98              
ATOM   1421  HB2 LEU A  90      58.104  79.491  94.989  1.00  4.98              
ATOM   1422  CG  LEU A  90      57.244  80.470  93.275  1.00  4.98              
ATOM   1423  HG  LEU A  90      57.555  81.210  92.537  1.00  4.98              
ATOM   1424  CD1 LEU A  90      56.606  79.289  92.543  1.00  4.98              
ATOM   1425 1HD1 LEU A  90      55.700  79.626  92.045  1.00  4.98              
ATOM   1426 2HD1 LEU A  90      57.281  78.886  91.789  1.00  4.98              
ATOM   1427 3HD1 LEU A  90      56.354  78.509  93.257  1.00  4.98              
ATOM   1428  CD2 LEU A  90      56.180  81.096  94.179  1.00  4.98              
ATOM   1429 1HD2 LEU A  90      55.362  81.486  93.574  1.00  4.98              
ATOM   1430 2HD2 LEU A  90      55.791  80.350  94.874  1.00  4.98              
ATOM   1431 3HD2 LEU A  90      56.614  81.921  94.746  1.00  4.98              
ATOM   1432  C   LEU A  90      60.107  79.921  92.158  1.00  4.98              
ATOM   1433  O   LEU A  90      60.520  81.098  92.174  1.00  4.98              
ATOM   1434  N   ASN A  91      60.093  79.145  91.059  1.00  4.96              
ATOM   1435  H   ASN A  91      59.720  78.200  91.109  1.00  4.96              
ATOM   1436  CA  ASN A  91      60.372  79.731  89.742  1.00  4.96              
ATOM   1437  HA  ASN A  91      60.904  80.668  89.911  1.00  4.96              
ATOM   1438  CB  ASN A  91      61.316  78.878  88.874  1.00  4.96              
ATOM   1439  HB1 ASN A  91      60.758  78.066  88.410  1.00  4.96              
ATOM   1440  HB2 ASN A  91      62.099  78.444  89.495  1.00  4.96              
ATOM   1441  CG  ASN A  91      61.989  79.721  87.785  1.00  4.96              
ATOM   1442  OD1 ASN A  91      61.704  80.895  87.601  1.00  4.96              
ATOM   1443  ND2 ASN A  91      62.925  79.189  87.046  1.00  4.96              
ATOM   1444 1HD2 ASN A  91      62.913  78.175  86.914  1.00  4.96              
ATOM   1445 2HD2 ASN A  91      63.358  79.762  86.344  1.00  4.96              
ATOM   1446  C   ASN A  91      59.075  80.089  89.005  1.00  4.96              
ATOM   1447  O   ASN A  91      58.157  79.277  88.875  1.00  4.96              
ATOM   1448  N   LEU A  92      59.053  81.327  88.514  1.00  5.13              
ATOM   1449  H   LEU A  92      59.908  81.865  88.628  1.00  5.13              
ATOM   1450  CA  LEU A  92      57.962  82.024  87.841  1.00  5.13              
ATOM   1451  HA  LEU A  92      57.204  81.297  87.549  1.00  5.13              
ATOM   1452  CB  LEU A  92      57.341  83.050  88.818  1.00  5.13              
ATOM   1453  HB1 LEU A  92      56.943  83.899  88.260  1.00  5.13              
ATOM   1454  HB2 LEU A  92      58.135  83.440  89.455  1.00  5.13              
ATOM   1455  CG  LEU A  92      56.200  82.510  89.702  1.00  5.13              
ATOM   1456  HG  LEU A  92      56.506  81.576  90.171  1.00  5.13              
ATOM   1457  CD1 LEU A  92      55.901  83.533  90.799  1.00  5.13              
ATOM   1458 1HD1 LEU A  92      55.098  83.164  91.434  1.00  5.13              
ATOM   1459 2HD1 LEU A  92      56.788  83.673  91.415  1.00  5.13              
ATOM   1460 3HD1 LEU A  92      55.607  84.486  90.359  1.00  5.13              
ATOM   1461  CD2 LEU A  92      54.901  82.289  88.921  1.00  5.13              
ATOM   1462 1HD2 LEU A  92      54.092  82.024  89.601  1.00  5.13              
ATOM   1463 2HD2 LEU A  92      54.623  83.194  88.380  1.00  5.13              
ATOM   1464 3HD2 LEU A  92      55.032  81.475  88.210  1.00  5.13              
ATOM   1465  C   LEU A  92      58.423  82.699  86.532  1.00  5.13              
ATOM   1466  O   LEU A  92      57.631  83.413  85.914  1.00  5.13              
ATOM   1467  N   GLN A  93      59.668  82.487  86.082  1.00  5.31              
ATOM   1468  H   GLN A  93      60.326  81.967  86.653  1.00  5.31              
ATOM   1469  CA  GLN A  93      60.112  82.999  84.778  1.00  5.31              
ATOM   1470  HA  GLN A  93      60.123  84.076  84.917  1.00  5.31              
ATOM   1471  CB  GLN A  93      61.574  82.635  84.457  1.00  5.31              
ATOM   1472  HB1 GLN A  93      62.182  82.904  85.319  1.00  5.31              
ATOM   1473  HB2 GLN A  93      61.883  83.272  83.628  1.00  5.31              
ATOM   1474  CG  GLN A  93      61.908  81.184  84.069  1.00  5.31              
ATOM   1475  HG1 GLN A  93      61.365  80.914  83.164  1.00  5.31              
ATOM   1476  HG2 GLN A  93      61.600  80.524  84.876  1.00  5.31              
ATOM   1477  CD  GLN A  93      63.406  80.980  83.806  1.00  5.31              
ATOM   1478  OE1 GLN A  93      64.155  81.911  83.555  1.00  5.31              
ATOM   1479  NE2 GLN A  93      63.930  79.778  83.894  1.00  5.31              
ATOM   1480 1HE2 GLN A  93      63.361  78.947  84.084  1.00  5.31              
ATOM   1481 2HE2 GLN A  93      64.911  79.696  83.705  1.00  5.31              
ATOM   1482  C   GLN A  93      59.147  82.753  83.604  1.00  5.31              
ATOM   1483  O   GLN A  93      58.736  81.610  83.356  1.00  5.31              
ATOM   1484  N   LEU A  94      58.783  83.824  82.871  1.00  5.91              
ATOM   1485  H   LEU A  94      59.173  84.733  83.100  1.00  5.91              
ATOM   1486  CA  LEU A  94      57.833  83.718  81.749  1.00  5.91              
ATOM   1487  HA  LEU A  94      57.587  84.731  81.439  1.00  5.91              
ATOM   1488  CB  LEU A  94      58.508  83.008  80.539  1.00  5.91              
ATOM   1489  HB1 LEU A  94      57.749  82.897  79.765  1.00  5.91              
ATOM   1490  HB2 LEU A  94      58.798  81.999  80.833  1.00  5.91              
ATOM   1491  CG  LEU A  94      59.716  83.685  79.857  1.00  5.91              
ATOM   1492  HG  LEU A  94      59.423  84.677  79.512  1.00  5.91              
ATOM   1493  CD1 LEU A  94      60.974  83.809  80.723  1.00  5.91              
ATOM   1494 1HD1 LEU A  94      61.819  84.126  80.114  1.00  5.91              
ATOM   1495 2HD1 LEU A  94      60.826  84.555  81.500  1.00  5.91              
ATOM   1496 3HD1 LEU A  94      61.213  82.847  81.175  1.00  5.91              
ATOM   1497  CD2 LEU A  94      60.104  82.842  78.635  1.00  5.91              
ATOM   1498 1HD2 LEU A  94      60.924  83.317  78.096  1.00  5.91              
ATOM   1499 2HD2 LEU A  94      60.414  81.843  78.949  1.00  5.91              
ATOM   1500 3HD2 LEU A  94      59.252  82.752  77.959  1.00  5.91              
ATOM   1501  C   LEU A  94      56.470  83.060  82.109  1.00  5.91              
ATOM   1502  O   LEU A  94      55.769  82.561  81.221  1.00  5.91              
ATOM   1503  N   ALA A  95      56.065  83.028  83.385  1.00  6.26              
ATOM   1504  H   ALA A  95      56.687  83.384  84.105  1.00  6.26              
ATOM   1505  CA  ALA A  95      54.858  82.317  83.822  1.00  6.26              
ATOM   1506  HA  ALA A  95      54.809  81.375  83.279  1.00  6.26              
ATOM   1507  CB  ALA A  95      54.988  81.958  85.303  1.00  6.26              
ATOM   1508  HB1 ALA A  95      54.136  81.351  85.614  1.00  6.26              
ATOM   1509  HB2 ALA A  95      55.897  81.377  85.462  1.00  6.26              
ATOM   1510  HB3 ALA A  95      55.022  82.866  85.906  1.00  6.26              
ATOM   1511  C   ALA A  95      53.533  83.042  83.555  1.00  6.26              
ATOM   1512  O   ALA A  95      52.476  82.418  83.606  1.00  6.26              
ATOM   1513  N   LEU A  96      53.599  84.337  83.263  1.00  6.33              
ATOM   1514  H   LEU A  96      54.522  84.738  83.231  1.00  6.33              
ATOM   1515  CA  LEU A  96      52.473  85.240  83.048  1.00  6.33              
ATOM   1516  HA  LEU A  96      51.575  84.817  83.497  1.00  6.33              
ATOM   1517  CB  LEU A  96      52.823  86.566  83.769  1.00  6.33              
ATOM   1518  HB1 LEU A  96      52.607  87.397  83.106  1.00  6.33              
ATOM   1519  HB2 LEU A  96      53.895  86.609  83.961  1.00  6.33              
ATOM   1520  CG  LEU A  96      52.081  86.790  85.103  1.00  6.33              
ATOM   1521  HG  LEU A  96      51.010  86.742  84.917  1.00  6.33              
ATOM   1522  CD1 LEU A  96      52.451  85.726  86.142  1.00  6.33              
ATOM   1523 1HD1 LEU A  96      51.920  85.929  87.073  1.00  6.33              
ATOM   1524 2HD1 LEU A  96      52.168  84.735  85.791  1.00  6.33              
ATOM   1525 3HD1 LEU A  96      53.525  85.744  86.330  1.00  6.33              
ATOM   1526  CD2 LEU A  96      52.413  88.154  85.713  1.00  6.33              
ATOM   1527 1HD2 LEU A  96      53.403  88.137  86.166  1.00  6.33              
ATOM   1528 2HD2 LEU A  96      52.397  88.930  84.956  1.00  6.33              
ATOM   1529 3HD2 LEU A  96      51.673  88.392  86.476  1.00  6.33              
ATOM   1530  C   LEU A  96      52.188  85.434  81.547  1.00  6.33              
ATOM   1531  O   LEU A  96      53.060  85.239  80.692  1.00  6.33              
ATOM   1532  N   LEU A  97      50.952  85.829  81.237  1.00  6.68              
ATOM   1533  H   LEU A  97      50.288  85.884  82.004  1.00  6.68              
ATOM   1534  CA  LEU A  97      50.487  86.243  79.909  1.00  6.68              
ATOM   1535  HA  LEU A  97      50.591  85.392  79.236  1.00  6.68              
ATOM   1536  CB  LEU A  97      48.979  86.582  80.041  1.00  6.68              
ATOM   1537  HB1 LEU A  97      48.873  87.344  80.810  1.00  6.68              
ATOM   1538  HB2 LEU A  97      48.494  85.686  80.431  1.00  6.68              
ATOM   1539  CG  LEU A  97      48.129  87.042  78.832  1.00  6.68              
ATOM   1540  HG  LEU A  97      47.094  86.881  79.112  1.00  6.68              
ATOM   1541  CD1 LEU A  97      48.208  88.542  78.553  1.00  6.68              
ATOM   1542 1HD1 LEU A  97      47.497  88.801  77.770  1.00  6.68              
ATOM   1543 2HD1 LEU A  97      47.932  89.083  79.457  1.00  6.68              
ATOM   1544 3HD1 LEU A  97      49.197  88.851  78.248  1.00  6.68              
ATOM   1545  CD2 LEU A  97      48.323  86.229  77.551  1.00  6.68              
ATOM   1546 1HD2 LEU A  97      47.527  86.476  76.848  1.00  6.68              
ATOM   1547 2HD2 LEU A  97      49.270  86.446  77.069  1.00  6.68              
ATOM   1548 3HD2 LEU A  97      48.273  85.168  77.780  1.00  6.68              
ATOM   1549  C   LEU A  97      51.327  87.401  79.328  1.00  6.68              
ATOM   1550  O   LEU A  97      51.956  88.189  80.033  1.00  6.68              
ATOM   1551  N   LYS A  98      51.318  87.524  78.003  1.00  6.91              
ATOM   1552  H   LYS A  98      50.704  86.912  77.482  1.00  6.91              
ATOM   1553  CA  LYS A  98      52.142  88.461  77.244  1.00  6.91              
ATOM   1554  HA  LYS A  98      52.811  88.987  77.929  1.00  6.91              
ATOM   1555  CB  LYS A  98      53.048  87.710  76.223  1.00  6.91              
ATOM   1556  HB1 LYS A  98      54.061  88.105  76.307  1.00  6.91              
ATOM   1557  HB2 LYS A  98      52.712  87.960  75.214  1.00  6.91              
ATOM   1558  CG  LYS A  98      53.115  86.164  76.285  1.00  6.91              
ATOM   1559  HG1 LYS A  98      53.603  85.810  75.376  1.00  6.91              
ATOM   1560  HG2 LYS A  98      52.101  85.762  76.273  1.00  6.91              
ATOM   1561  CD  LYS A  98      53.892  85.587  77.484  1.00  6.91              
ATOM   1562  HD1 LYS A  98      53.633  86.132  78.390  1.00  6.91              
ATOM   1563  HD2 LYS A  98      54.962  85.706  77.309  1.00  6.91              
ATOM   1564  CE  LYS A  98      53.547  84.097  77.659  1.00  6.91              
ATOM   1565  HE1 LYS A  98      53.797  83.563  76.738  1.00  6.91              
ATOM   1566  HE2 LYS A  98      52.466  84.014  77.815  1.00  6.91              
ATOM   1567  NZ  LYS A  98      54.249  83.481  78.812  1.00  6.91              
ATOM   1568  HZ1 LYS A  98      53.889  82.555  79.024  1.00  6.91              
ATOM   1569  HZ2 LYS A  98      55.244  83.383  78.685  1.00  6.91              
ATOM   1570  HZ3 LYS A  98      54.063  83.994  79.673  1.00  6.91              
ATOM   1571  C   LYS A  98      51.264  89.521  76.549  1.00  6.91              
ATOM   1572  O   LYS A  98      50.490  89.207  75.647  1.00  6.91              
ATOM   1573  N   SER A  99      51.405  90.765  77.003  1.00  7.14              
ATOM   1574  H   SER A  99      51.984  90.858  77.822  1.00  7.14              
ATOM   1575  CA  SER A  99      51.238  91.992  76.205  1.00  7.14              
ATOM   1576  HA  SER A  99      51.171  92.802  76.930  1.00  7.14              
ATOM   1577  CB  SER A  99      52.543  92.248  75.429  1.00  7.14              
ATOM   1578  HB1 SER A  99      53.375  92.284  76.133  1.00  7.14              
ATOM   1579  HB2 SER A  99      52.490  93.209  74.914  1.00  7.14              
ATOM   1580  OG  SER A  99      52.784  91.216  74.492  1.00  7.14              
ATOM   1581  HG  SER A  99      52.117  91.304  73.797  1.00  7.14              
ATOM   1582  C   SER A  99      49.999  92.195  75.315  1.00  7.14              
ATOM   1583  O   SER A  99      50.124  92.632  74.173  1.00  7.14              
ATOM   1584  N   HIS A 100      48.806  91.996  75.876  1.00  7.31              
ATOM   1585  H   HIS A 100      48.795  91.556  76.783  1.00  7.31              
ATOM   1586  CA  HIS A 100      47.572  92.669  75.431  1.00  7.31              
ATOM   1587  HA  HIS A 100      47.814  93.537  74.812  1.00  7.31              
ATOM   1588  CB  HIS A 100      46.702  91.702  74.601  1.00  7.31              
ATOM   1589  HB1 HIS A 100      45.740  92.179  74.408  1.00  7.31              
ATOM   1590  HB2 HIS A 100      46.520  90.789  75.169  1.00  7.31              
ATOM   1591  CG  HIS A 100      47.290  91.310  73.270  1.00  7.31              
ATOM   1592  ND1 HIS A 100      46.940  91.876  72.046  1.00  7.31              
ATOM   1593  CE1 HIS A 100      47.681  91.245  71.124  1.00  7.31              
ATOM   1594  HE1 HIS A 100      47.654  91.463  70.065  1.00  7.31              
ATOM   1595  NE2 HIS A 100      48.455  90.310  71.703  1.00  7.31              
ATOM   1596  HE2 HIS A 100      49.109  89.709  71.225  1.00  7.31              
ATOM   1597  CD2 HIS A 100      48.217  90.332  73.059  1.00  7.31              
ATOM   1598  HD2 HIS A 100      48.692  89.726  73.817  1.00  7.31              
ATOM   1599  C   HIS A 100      46.875  93.181  76.698  1.00  7.31              
ATOM   1600  O   HIS A 100      47.264  94.216  77.232  1.00  7.31              
ATOM   1601  N   ALA A 101      45.973  92.387  77.281  1.00  7.03              
ATOM   1602  H   ALA A 101      45.707  91.542  76.804  1.00  7.03              
ATOM   1603  CA  ALA A 101      45.528  92.523  78.668  1.00  7.03              
ATOM   1604  HA  ALA A 101      45.366  93.580  78.887  1.00  7.03              
ATOM   1605  CB  ALA A 101      44.177  91.804  78.812  1.00  7.03              
ATOM   1606  HB1 ALA A 101      43.820  91.909  79.838  1.00  7.03              
ATOM   1607  HB2 ALA A 101      43.444  92.247  78.137  1.00  7.03              
ATOM   1608  HB3 ALA A 101      44.289  90.743  78.585  1.00  7.03              
ATOM   1609  C   ALA A 101      46.600  92.006  79.652  1.00  7.03              
ATOM   1610  O   ALA A 101      46.449  90.945  80.252  1.00  7.03              
ATOM   1611  N   LEU A 102      47.709  92.751  79.730  1.00  6.16              
ATOM   1612  H   LEU A 102      47.734  93.524  79.075  1.00  6.16              
ATOM   1613  CA  LEU A 102      48.674  92.844  80.835  1.00  6.16              
ATOM   1614  HA  LEU A 102      49.637  92.489  80.479  1.00  6.16              
ATOM   1615  CB  LEU A 102      48.767  94.374  81.085  1.00  6.16              
ATOM   1616  HB1 LEU A 102      47.851  94.698  81.581  1.00  6.16              
ATOM   1617  HB2 LEU A 102      48.780  94.886  80.120  1.00  6.16              
ATOM   1618  CG  LEU A 102      49.953  94.933  81.880  1.00  6.16              
ATOM   1619  HG  LEU A 102      49.744  95.985  82.080  1.00  6.16              
ATOM   1620  CD1 LEU A 102      50.163  94.254  83.227  1.00  6.16              
ATOM   1621 1HD1 LEU A 102      50.937  94.783  83.757  1.00  6.16              
ATOM   1622 2HD1 LEU A 102      49.241  94.276  83.809  1.00  6.16              
ATOM   1623 3HD1 LEU A 102      50.484  93.221  83.095  1.00  6.16              
ATOM   1624  CD2 LEU A 102      51.242  94.882  81.059  1.00  6.16              
ATOM   1625 1HD2 LEU A 102      52.057  95.277  81.662  1.00  6.16              
ATOM   1626 2HD2 LEU A 102      51.465  93.853  80.780  1.00  6.16              
ATOM   1627 3HD2 LEU A 102      51.128  95.484  80.158  1.00  6.16              
ATOM   1628  C   LEU A 102      48.244  92.078  82.098  1.00  6.16              
ATOM   1629  O   LEU A 102      47.326  92.533  82.784  1.00  6.16              
ATOM   1630  N   PRO A 103      48.862  90.924  82.403  1.00  5.95              
ATOM   1631  CD  PRO A 103      50.008  90.334  81.740  1.00  5.95              
ATOM   1632  HD1 PRO A 103      50.791  91.068  81.545  1.00  5.95              
ATOM   1633  HD2 PRO A 103      49.693  89.851  80.815  1.00  5.95              
ATOM   1634  CG  PRO A 103      50.520  89.297  82.725  1.00  5.95              
ATOM   1635  HG1 PRO A 103      51.193  89.797  83.419  1.00  5.95              
ATOM   1636  HG2 PRO A 103      51.008  88.474  82.225  1.00  5.95              
ATOM   1637  CB  PRO A 103      49.275  88.819  83.457  1.00  5.95              
ATOM   1638  HB1 PRO A 103      49.505  88.458  84.460  1.00  5.95              
ATOM   1639  HB2 PRO A 103      48.776  88.039  82.886  1.00  5.95              
ATOM   1640  CA  PRO A 103      48.400  90.066  83.482  1.00  5.95              
ATOM   1641  HA  PRO A 103      47.366  89.789  83.274  1.00  5.95              
ATOM   1642  C   PRO A 103      48.457  90.746  84.831  1.00  5.95              
ATOM   1643  O   PRO A 103      49.395  91.482  85.156  1.00  5.95              
ATOM   1644  N   VAL A 104      47.450  90.442  85.639  1.00  5.24              
ATOM   1645  H   VAL A 104      46.776  89.748  85.336  1.00  5.24              
ATOM   1646  CA  VAL A 104      47.285  91.074  86.948  1.00  5.24              
ATOM   1647  HA  VAL A 104      47.978  91.911  87.022  1.00  5.24              
ATOM   1648  CB  VAL A 104      45.873  91.680  87.093  1.00  5.24              
ATOM   1649  HB  VAL A 104      45.749  92.407  86.289  1.00  5.24              
ATOM   1650  CG1 VAL A 104      44.741  90.655  86.961  1.00  5.24              
ATOM   1651 1HG1 VAL A 104      43.777  91.157  87.034  1.00  5.24              
ATOM   1652 2HG1 VAL A 104      44.798  90.149  85.997  1.00  5.24              
ATOM   1653 3HG1 VAL A 104      44.819  89.924  87.760  1.00  5.24              
ATOM   1654  CG2 VAL A 104      45.701  92.441  88.415  1.00  5.24              
ATOM   1655 1HG2 VAL A 104      44.754  92.982  88.400  1.00  5.24              
ATOM   1656 2HG2 VAL A 104      45.690  91.749  89.260  1.00  5.24              
ATOM   1657 3HG2 VAL A 104      46.509  93.160  88.543  1.00  5.24              
ATOM   1658  C   VAL A 104      47.658  90.084  88.051  1.00  5.24              
ATOM   1659  O   VAL A 104      47.435  88.876  87.966  1.00  5.24              
ATOM   1660  N   ILE A 105      48.250  90.629  89.104  1.00  4.80              
ATOM   1661  H   ILE A 105      48.318  91.634  89.146  1.00  4.80              
ATOM   1662  CA  ILE A 105      48.609  89.922  90.323  1.00  4.80              
ATOM   1663  HA  ILE A 105      48.248  88.895  90.304  1.00  4.80              
ATOM   1664  CB  ILE A 105      50.144  89.932  90.527  1.00  4.80              
ATOM   1665  HB  ILE A 105      50.486  90.967  90.480  1.00  4.80              
ATOM   1666  CG2 ILE A 105      50.519  89.398  91.921  1.00  4.80              
ATOM   1667 1HG2 ILE A 105      51.592  89.477  92.074  1.00  4.80              
ATOM   1668 2HG2 ILE A 105      50.057  90.005  92.700  1.00  4.80              
ATOM   1669 3HG2 ILE A 105      50.188  88.369  92.041  1.00  4.80              
ATOM   1670  CG1 ILE A 105      50.861  89.144  89.405  1.00  4.80              
ATOM   1671 1HG1 ILE A 105      50.583  89.570  88.441  1.00  4.80              
ATOM   1672 2HG1 ILE A 105      50.528  88.106  89.419  1.00  4.80              
ATOM   1673  CD1 ILE A 105      52.394  89.175  89.492  1.00  4.80              
ATOM   1674  HD1 ILE A 105      52.817  88.720  88.598  1.00  4.80              
ATOM   1675  HD2 ILE A 105      52.741  90.207  89.563  1.00  4.80              
ATOM   1676  HD3 ILE A 105      52.741  88.609  90.356  1.00  4.80              
ATOM   1677  C   ILE A 105      47.892  90.673  91.443  1.00  4.80              
ATOM   1678  O   ILE A 105      48.107  91.879  91.588  1.00  4.80              
ATOM   1679  N   ASP A 106      47.014  90.005  92.190  1.00  4.63              
ATOM   1680  H   ASP A 106      46.805  89.030  91.990  1.00  4.63              
ATOM   1681  CA  ASP A 106      46.366  90.638  93.341  1.00  4.63              
ATOM   1682  HA  ASP A 106      45.940  91.596  93.043  1.00  4.63              
ATOM   1683  CB  ASP A 106      45.257  89.742  93.913  1.00  4.63              
ATOM   1684  HB1 ASP A 106      44.834  90.316  94.734  1.00  4.63              
ATOM   1685  HB2 ASP A 106      45.714  88.846  94.337  1.00  4.63              
ATOM   1686  CG  ASP A 106      44.076  89.290  93.045  1.00  4.63              
ATOM   1687  OD1 ASP A 106      44.042  89.508  91.812  1.00  4.63              
ATOM   1688  OD2 ASP A 106      43.172  88.683  93.671  1.00  4.63              
ATOM   1689  C   ASP A 106      47.354  90.848  94.505  1.00  4.63              
ATOM   1690  O   ASP A 106      48.338  90.117  94.637  1.00  4.63              
ATOM   1691  N   ASP A 107      47.058  91.797  95.400  1.00  4.38              
ATOM   1692  H   ASP A 107      46.234  92.352  95.245  1.00  4.38              
ATOM   1693  CA  ASP A 107      48.069  92.333  96.317  1.00  4.38              
ATOM   1694  HA  ASP A 107      48.893  92.629  95.666  1.00  4.38              
ATOM   1695  CB  ASP A 107      47.563  93.624  97.010  1.00  4.38              
ATOM   1696  HB1 ASP A 107      47.447  93.437  98.079  1.00  4.38              
ATOM   1697  HB2 ASP A 107      46.576  93.881  96.623  1.00  4.38              
ATOM   1698  CG  ASP A 107      48.480  94.850  96.799  1.00  4.38              
ATOM   1699  OD1 ASP A 107      48.578  95.695  97.719  1.00  4.38              
ATOM   1700  OD2 ASP A 107      49.075  94.984  95.708  1.00  4.38              
ATOM   1701  C   ASP A 107      48.722  91.317  97.276  1.00  4.38              
ATOM   1702  O   ASP A 107      49.926  91.083  97.221  1.00  4.38              
ATOM   1703  N   PHE A 108      47.959  90.625  98.119  1.00  4.26              
ATOM   1704  H   PHE A 108      46.955  90.719  98.066  1.00  4.26              
ATOM   1705  CA  PHE A 108      48.542  89.766  99.163  1.00  4.26              
ATOM   1706  HA  PHE A 108      49.471  90.225  99.508  1.00  4.26              
ATOM   1707  CB  PHE A 108      47.572  89.721 100.360  1.00  4.26              
ATOM   1708  HB1 PHE A 108      47.994  89.085 101.139  1.00  4.26              
ATOM   1709  HB2 PHE A 108      46.630  89.271 100.043  1.00  4.26              
ATOM   1710  CG  PHE A 108      47.302  91.088 100.963  1.00  4.26              
ATOM   1711  CD1 PHE A 108      48.146  91.595 101.971  1.00  4.26              
ATOM   1712  HD1 PHE A 108      48.961  90.996 102.351  1.00  4.26              
ATOM   1713  CE1 PHE A 108      47.945  92.892 102.476  1.00  4.26              
ATOM   1714  HE1 PHE A 108      48.609  93.289 103.234  1.00  4.26              
ATOM   1715  CZ  PHE A 108      46.904  93.689 101.970  1.00  4.26              
ATOM   1716  HZ  PHE A 108      46.774  94.698 102.339  1.00  4.26              
ATOM   1717  CE2 PHE A 108      46.051  93.183 100.974  1.00  4.26              
ATOM   1718  HE2 PHE A 108      45.261  93.802 100.574  1.00  4.26              
ATOM   1719  CD2 PHE A 108      46.244  91.881 100.478  1.00  4.26              
ATOM   1720  HD2 PHE A 108      45.594  91.502  99.701  1.00  4.26              
ATOM   1721  C   PHE A 108      48.907  88.370  98.643  1.00  4.26              
ATOM   1722  O   PHE A 108      49.091  87.458  99.448  1.00  4.26              
ATOM   1723  N   SER A 109      49.011  88.170  97.323  1.00  4.40              
ATOM   1724  H   SER A 109      48.911  88.977  96.714  1.00  4.40              
ATOM   1725  CA  SER A 109      49.036  86.824  96.720  1.00  4.40              
ATOM   1726  HA  SER A 109      48.074  86.356  96.927  1.00  4.40              
ATOM   1727  CB  SER A 109      49.179  86.900  95.203  1.00  4.40              
ATOM   1728  HB1 SER A 109      49.387  85.906  94.804  1.00  4.40              
ATOM   1729  HB2 SER A 109      49.983  87.583  94.923  1.00  4.40              
ATOM   1730  OG  SER A 109      47.950  87.338  94.686  1.00  4.40              
ATOM   1731  HG  SER A 109      48.041  88.261  94.398  1.00  4.40              
ATOM   1732  C   SER A 109      50.084  85.869  97.291  1.00  4.40              
ATOM   1733  O   SER A 109      49.847  84.668  97.396  1.00  4.40              
ATOM   1734  N   PHE A 110      51.228  86.398  97.719  1.00  4.39              
ATOM   1735  H   PHE A 110      51.340  87.399  97.629  1.00  4.39              
ATOM   1736  CA  PHE A 110      52.362  85.612  98.210  1.00  4.39              
ATOM   1737  HA  PHE A 110      52.299  84.605  97.794  1.00  4.39              
ATOM   1738  CB  PHE A 110      53.642  86.252  97.650  1.00  4.39              
ATOM   1739  HB1 PHE A 110      54.487  85.684  98.018  1.00  4.39              
ATOM   1740  HB2 PHE A 110      53.728  87.271  98.031  1.00  4.39              
ATOM   1741  CG  PHE A 110      53.732  86.278  96.130  1.00  4.39              
ATOM   1742  CD1 PHE A 110      54.453  85.283  95.439  1.00  4.39              
ATOM   1743  HD1 PHE A 110      54.970  84.514  95.987  1.00  4.39              
ATOM   1744  CE1 PHE A 110      54.523  85.289  94.035  1.00  4.39              
ATOM   1745  HE1 PHE A 110      55.084  84.524  93.517  1.00  4.39              
ATOM   1746  CZ  PHE A 110      53.863  86.295  93.309  1.00  4.39              
ATOM   1747  HZ  PHE A 110      53.912  86.307  92.229  1.00  4.39              
ATOM   1748  CE2 PHE A 110      53.156  87.299  93.990  1.00  4.39              
ATOM   1749  HE2 PHE A 110      52.664  88.086  93.441  1.00  4.39              
ATOM   1750  CD2 PHE A 110      53.100  87.299  95.394  1.00  4.39              
ATOM   1751  HD2 PHE A 110      52.574  88.097  95.903  1.00  4.39              
ATOM   1752  C   PHE A 110      52.389  85.443  99.739  1.00  4.39              
ATOM   1753  O   PHE A 110      53.191  84.666 100.252  1.00  4.39              
ATOM   1754  N   GLN A 111      51.461  86.084 100.463  1.00  4.41              
ATOM   1755  H   GLN A 111      50.806  86.671  99.957  1.00  4.41              
ATOM   1756  CA  GLN A 111      51.235  85.957 101.909  1.00  4.41              
ATOM   1757  HA  GLN A 111      52.026  86.523 102.400  1.00  4.41              
ATOM   1758  CB  GLN A 111      49.900  86.648 102.246  1.00  4.41              
ATOM   1759  HB1 GLN A 111      49.100  86.157 101.689  1.00  4.41              
ATOM   1760  HB2 GLN A 111      49.966  87.687 101.919  1.00  4.41              
ATOM   1761  CG  GLN A 111      49.514  86.647 103.730  1.00  4.41              
ATOM   1762  HG1 GLN A 111      50.344  87.039 104.319  1.00  4.41              
ATOM   1763  HG2 GLN A 111      49.304  85.628 104.056  1.00  4.41              
ATOM   1764  CD  GLN A 111      48.279  87.506 103.991  1.00  4.41              
ATOM   1765  OE1 GLN A 111      48.340  88.527 104.648  1.00  4.41              
ATOM   1766  NE2 GLN A 111      47.110  87.136 103.514  1.00  4.41              
ATOM   1767 1HE2 GLN A 111      47.004  86.304 102.966  1.00  4.41              
ATOM   1768 2HE2 GLN A 111      46.351  87.761 103.725  1.00  4.41              
ATOM   1769  C   GLN A 111      51.320  84.540 102.515  1.00  4.41              
ATOM   1770  O   GLN A 111      51.817  84.433 103.634  1.00  4.41              
ATOM   1771  N   PRO A 112      50.880  83.443 101.866  1.00  4.75              
ATOM   1772  CD  PRO A 112      50.023  83.363 100.684  1.00  4.75              
ATOM   1773  HD1 PRO A 112      50.439  83.864  99.816  1.00  4.75              
ATOM   1774  HD2 PRO A 112      49.042  83.781 100.915  1.00  4.75              
ATOM   1775  CG  PRO A 112      49.888  81.877 100.367  1.00  4.75              
ATOM   1776  HG1 PRO A 112      50.721  81.556  99.740  1.00  4.75              
ATOM   1777  HG2 PRO A 112      48.935  81.653  99.888  1.00  4.75              
ATOM   1778  CB  PRO A 112      50.004  81.236 101.747  1.00  4.75              
ATOM   1779  HB1 PRO A 112      50.318  80.193 101.679  1.00  4.75              
ATOM   1780  HB2 PRO A 112      49.043  81.306 102.259  1.00  4.75              
ATOM   1781  CA  PRO A 112      51.030  82.121 102.470  1.00  4.75              
ATOM   1782  HA  PRO A 112      50.756  82.170 103.524  1.00  4.75              
ATOM   1783  C   PRO A 112      52.433  81.489 102.405  1.00  4.75              
ATOM   1784  O   PRO A 112      52.649  80.438 103.005  1.00  4.75              
ATOM   1785  N   LEU A 113      53.392  82.063 101.680  1.00  4.90              
ATOM   1786  H   LEU A 113      53.209  82.970 101.259  1.00  4.90              
ATOM   1787  CA  LEU A 113      54.700  81.449 101.426  1.00  4.90              
ATOM   1788  HA  LEU A 113      54.585  80.364 101.418  1.00  4.90              
ATOM   1789  CB  LEU A 113      55.190  81.869 100.025  1.00  4.90              
ATOM   1790  HB1 LEU A 113      56.100  81.316  99.817  1.00  4.90              
ATOM   1791  HB2 LEU A 113      55.434  82.927 100.055  1.00  4.90              
ATOM   1792  CG  LEU A 113      54.230  81.633  98.847  1.00  4.90              
ATOM   1793  HG  LEU A 113      53.304  82.186  99.007  1.00  4.90              
ATOM   1794  CD1 LEU A 113      54.862  82.143  97.554  1.00  4.90              
ATOM   1795 1HD1 LEU A 113      54.130  82.099  96.745  1.00  4.90              
ATOM   1796 2HD1 LEU A 113      55.176  83.176  97.699  1.00  4.90              
ATOM   1797 3HD1 LEU A 113      55.725  81.531  97.295  1.00  4.90              
ATOM   1798  CD2 LEU A 113      53.893  80.155  98.680  1.00  4.90              
ATOM   1799 1HD2 LEU A 113      53.310  80.012  97.771  1.00  4.90              
ATOM   1800 2HD2 LEU A 113      54.810  79.571  98.622  1.00  4.90              
ATOM   1801 3HD2 LEU A 113      53.305  79.818  99.531  1.00  4.90              
ATOM   1802  C   LEU A 113      55.724  81.774 102.532  1.00  4.90              
ATOM   1803  O   LEU A 113      56.817  82.272 102.272  1.00  4.90              
ATOM   1804  N   VAL A 114      55.374  81.472 103.785  1.00  5.12              
ATOM   1805  H   VAL A 114      54.438  81.097 103.890  1.00  5.12              
ATOM   1806  CA  VAL A 114      56.129  81.766 105.035  1.00  5.12              
ATOM   1807  HA  VAL A 114      56.332  82.835 105.033  1.00  5.12              
ATOM   1808  CB  VAL A 114      55.244  81.451 106.278  1.00  5.12              
ATOM   1809  HB  VAL A 114      55.450  80.434 106.615  1.00  5.12              
ATOM   1810  CG1 VAL A 114      55.531  82.422 107.430  1.00  5.12              
ATOM   1811 1HG1 VAL A 114      54.968  82.128 108.316  1.00  5.12              
ATOM   1812 2HG1 VAL A 114      56.590  82.410 107.688  1.00  5.12              
ATOM   1813 3HG1 VAL A 114      55.240  83.431 107.141  1.00  5.12              
ATOM   1814  CG2 VAL A 114      53.726  81.533 106.037  1.00  5.12              
ATOM   1815 1HG2 VAL A 114      53.192  81.428 106.981  1.00  5.12              
ATOM   1816 2HG2 VAL A 114      53.467  82.495 105.589  1.00  5.12              
ATOM   1817 3HG2 VAL A 114      53.405  80.722 105.388  1.00  5.12              
ATOM   1818  C   VAL A 114      57.488  81.049 105.194  1.00  5.12              
ATOM   1819  O   VAL A 114      58.010  80.882 106.291  1.00  5.12              
ATOM   1820  N   GLN A 115      58.054  80.549 104.104  1.00  5.39              
ATOM   1821  H   GLN A 115      57.659  80.842 103.221  1.00  5.39              
ATOM   1822  CA  GLN A 115      59.269  79.725 104.051  1.00  5.39              
ATOM   1823  HA  GLN A 115      59.966  80.020 104.835  1.00  5.39              
ATOM   1824  CB  GLN A 115      58.851  78.239 104.208  1.00  5.39              
ATOM   1825  HB1 GLN A 115      59.561  77.591 103.693  1.00  5.39              
ATOM   1826  HB2 GLN A 115      57.886  78.089 103.722  1.00  5.39              
ATOM   1827  CG  GLN A 115      58.760  77.735 105.656  1.00  5.39              
ATOM   1828  HG1 GLN A 115      58.235  76.781 105.662  1.00  5.39              
ATOM   1829  HG2 GLN A 115      58.188  78.421 106.275  1.00  5.39              
ATOM   1830  CD  GLN A 115      60.141  77.505 106.256  1.00  5.39              
ATOM   1831  OE1 GLN A 115      60.730  76.449 106.086  1.00  5.39              
ATOM   1832  NE2 GLN A 115      60.703  78.475 106.942  1.00  5.39              
ATOM   1833 1HE2 GLN A 115      60.225  79.356 107.066  1.00  5.39              
ATOM   1834 2HE2 GLN A 115      61.630  78.314 107.299  1.00  5.39              
ATOM   1835  C   GLN A 115      59.990  79.916 102.708  1.00  5.39              
ATOM   1836  O   GLN A 115      60.943  79.202 102.414  1.00  5.39              
ATOM   1837  N   LEU A 116      59.495  80.837 101.878  1.00  5.09              
ATOM   1838  H   LEU A 116      58.730  81.414 102.202  1.00  5.09              
ATOM   1839  CA  LEU A 116      60.097  81.196 100.609  1.00  5.09              
ATOM   1840  HA  LEU A 116      60.292  80.294 100.032  1.00  5.09              
ATOM   1841  CB  LEU A 116      59.101  82.079  99.846  1.00  5.09              
ATOM   1842  HB1 LEU A 116      58.825  82.923 100.481  1.00  5.09              
ATOM   1843  HB2 LEU A 116      58.216  81.478  99.663  1.00  5.09              
ATOM   1844  CG  LEU A 116      59.589  82.632  98.500  1.00  5.09              
ATOM   1845  HG  LEU A 116      60.448  83.285  98.651  1.00  5.09              
ATOM   1846  CD1 LEU A 116      59.960  81.532  97.509  1.00  5.09              
ATOM   1847 1HD1 LEU A 116      60.178  81.970  96.536  1.00  5.09              
ATOM   1848 2HD1 LEU A 116      60.847  81.007  97.850  1.00  5.09              
ATOM   1849 3HD1 LEU A 116      59.140  80.821  97.411  1.00  5.09              
ATOM   1850  CD2 LEU A 116      58.460  83.432  97.857  1.00  5.09              
ATOM   1851 1HD2 LEU A 116      58.804  83.870  96.930  1.00  5.09              
ATOM   1852 2HD2 LEU A 116      57.618  82.779  97.645  1.00  5.09              
ATOM   1853 3HD2 LEU A 116      58.137  84.227  98.519  1.00  5.09              
ATOM   1854  C   LEU A 116      61.425  81.900 100.856  1.00  5.09              
ATOM   1855  O   LEU A 116      61.487  82.886 101.584  1.00  5.09              
ATOM   1856  N   GLU A 117      62.469  81.382 100.225  1.00  5.15              
ATOM   1857  H   GLU A 117      62.329  80.528  99.699  1.00  5.15              
ATOM   1858  CA  GLU A 117      63.827  81.898 100.354  1.00  5.15              
ATOM   1859  HA  GLU A 117      63.820  82.779 100.992  1.00  5.15              
ATOM   1860  CB  GLU A 117      64.719  80.869 101.062  1.00  5.15              
ATOM   1861  HB1 GLU A 117      65.708  81.304 101.199  1.00  5.15              
ATOM   1862  HB2 GLU A 117      64.816  79.972 100.446  1.00  5.15              
ATOM   1863  CG  GLU A 117      64.130  80.491 102.432  1.00  5.15              
ATOM   1864  HG1 GLU A 117      63.327  79.775 102.279  1.00  5.15              
ATOM   1865  HG2 GLU A 117      63.719  81.380 102.912  1.00  5.15              
ATOM   1866  CD  GLU A 117      65.171  79.865 103.348  1.00  5.15              
ATOM   1867  OE1 GLU A 117      65.593  78.717 103.081  1.00  5.15              
ATOM   1868  OE2 GLU A 117      65.642  80.552 104.285  1.00  5.15              
ATOM   1869  C   GLU A 117      64.387  82.342  99.006  1.00  5.15              
ATOM   1870  O   GLU A 117      65.153  83.312  98.983  1.00  5.15              
ATOM   1871  N   TYR A 118      63.926  81.716  97.909  1.00  4.56              
ATOM   1872  H   TYR A 118      63.301  80.926  98.023  1.00  4.56              
ATOM   1873  CA  TYR A 118      64.342  82.060  96.540  1.00  4.56              
ATOM   1874  HA  TYR A 118      64.926  82.982  96.542  1.00  4.56              
ATOM   1875  CB  TYR A 118      65.232  80.918  96.025  1.00  4.56              
ATOM   1876  HB1 TYR A 118      64.681  79.984  96.123  1.00  4.56              
ATOM   1877  HB2 TYR A 118      66.106  80.844  96.675  1.00  4.56              
ATOM   1878  CG  TYR A 118      65.710  81.038  94.587  1.00  4.56              
ATOM   1879  CD1 TYR A 118      66.941  81.660  94.323  1.00  4.56              
ATOM   1880  HD1 TYR A 118      67.525  82.063  95.138  1.00  4.56              
ATOM   1881  CE1 TYR A 118      67.446  81.725  93.011  1.00  4.56              
ATOM   1882  HE1 TYR A 118      68.405  82.192  92.824  1.00  4.56              
ATOM   1883  CZ  TYR A 118      66.726  81.147  91.947  1.00  4.56              
ATOM   1884  OH  TYR A 118      67.247  81.153  90.690  1.00  4.56              
ATOM   1885  HH  TYR A 118      66.706  80.665  90.071  1.00  4.56              
ATOM   1886  CE2 TYR A 118      65.480  80.530  92.205  1.00  4.56              
ATOM   1887  HE2 TYR A 118      64.926  80.078  91.397  1.00  4.56              
ATOM   1888  CD2 TYR A 118      64.973  80.481  93.520  1.00  4.56              
ATOM   1889  HD2 TYR A 118      64.028  79.995  93.714  1.00  4.56              
ATOM   1890  C   TYR A 118      63.130  82.244  95.615  1.00  4.56              
ATOM   1891  O   TYR A 118      62.386  81.297  95.330  1.00  4.56              
ATOM   1892  N   LEU A 119      62.958  83.460  95.101  1.00  4.28              
ATOM   1893  H   LEU A 119      63.596  84.194  95.393  1.00  4.28              
ATOM   1894  CA  LEU A 119      61.883  83.832  94.188  1.00  4.28              
ATOM   1895  HA  LEU A 119      61.289  82.949  93.949  1.00  4.28              
ATOM   1896  CB  LEU A 119      60.988  84.850  94.922  1.00  4.28              
ATOM   1897  HB1 LEU A 119      61.590  85.731  95.152  1.00  4.28              
ATOM   1898  HB2 LEU A 119      60.686  84.410  95.871  1.00  4.28              
ATOM   1899  CG  LEU A 119      59.725  85.306  94.165  1.00  4.28              
ATOM   1900  HG  LEU A 119      60.028  85.791  93.237  1.00  4.28              
ATOM   1901  CD1 LEU A 119      58.777  84.151  93.828  1.00  4.28              
ATOM   1902 1HD1 LEU A 119      57.879  84.550  93.358  1.00  4.28              
ATOM   1903 2HD1 LEU A 119      59.251  83.461  93.133  1.00  4.28              
ATOM   1904 3HD1 LEU A 119      58.500  83.615  94.734  1.00  4.28              
ATOM   1905  CD2 LEU A 119      58.965  86.329  95.018  1.00  4.28              
ATOM   1906 1HD2 LEU A 119      58.060  86.653  94.505  1.00  4.28              
ATOM   1907 2HD2 LEU A 119      58.678  85.895  95.973  1.00  4.28              
ATOM   1908 3HD2 LEU A 119      59.586  87.202  95.203  1.00  4.28              
ATOM   1909  C   LEU A 119      62.485  84.394  92.900  1.00  4.28              
ATOM   1910  O   LEU A 119      63.300  85.339  92.929  1.00  4.28              
ATOM   1911  N   TYR A 120      62.039  83.788  91.784  1.00  4.38              
ATOM   1912  H   TYR A 120      61.424  82.986  91.891  1.00  4.38              
ATOM   1913  CA  TYR A 120      62.596  84.050  90.447  1.00  4.38              
ATOM   1914  HA  TYR A 120      63.269  84.902  90.533  1.00  4.38              
ATOM   1915  CB  TYR A 120      63.487  82.874  90.031  1.00  4.38              
ATOM   1916  HB1 TYR A 120      62.868  82.042  89.698  1.00  4.38              
ATOM   1917  HB2 TYR A 120      64.032  82.529  90.910  1.00  4.38              
ATOM   1918  CG  TYR A 120      64.511  83.210  88.963  1.00  4.38              
ATOM   1919  CD1 TYR A 120      65.826  83.560  89.331  1.00  4.38              
ATOM   1920  HD1 TYR A 120      66.105  83.621  90.377  1.00  4.38              
ATOM   1921  CE1 TYR A 120      66.808  83.760  88.341  1.00  4.38              
ATOM   1922  HE1 TYR A 120      67.830  83.987  88.617  1.00  4.38              
ATOM   1923  CZ  TYR A 120      66.475  83.632  86.976  1.00  4.38              
ATOM   1924  OH  TYR A 120      67.416  83.840  86.021  1.00  4.38              
ATOM   1925  HH  TYR A 120      67.048  83.791  85.136  1.00  4.38              
ATOM   1926  CE2 TYR A 120      65.144  83.341  86.608  1.00  4.38              
ATOM   1927  HE2 TYR A 120      64.886  83.257  85.563  1.00  4.38              
ATOM   1928  CD2 TYR A 120      64.168  83.127  87.601  1.00  4.38              
ATOM   1929  HD2 TYR A 120      63.160  82.860  87.319  1.00  4.38              
ATOM   1930  C   TYR A 120      61.530  84.435  89.396  1.00  4.38              
ATOM   1931  O   TYR A 120      60.928  83.606  88.707  1.00  4.38              
ATOM   1932  N   MET A 121      61.297  85.746  89.277  1.00  4.71              
ATOM   1933  H   MET A 121      61.829  86.369  89.864  1.00  4.71              
ATOM   1934  CA  MET A 121      60.211  86.354  88.491  1.00  4.71              
ATOM   1935  HA  MET A 121      59.556  85.562  88.124  1.00  4.71              
ATOM   1936  CB  MET A 121      59.360  87.254  89.409  1.00  4.71              
ATOM   1937  HB1 MET A 121      58.639  87.811  88.809  1.00  4.71              
ATOM   1938  HB2 MET A 121      60.012  87.962  89.919  1.00  4.71              
ATOM   1939  CG  MET A 121      58.580  86.443  90.454  1.00  4.71              
ATOM   1940  HG1 MET A 121      59.269  85.773  90.965  1.00  4.71              
ATOM   1941  HG2 MET A 121      57.839  85.831  89.940  1.00  4.71              
ATOM   1942  SD  MET A 121      57.738  87.426  91.728  1.00  4.71              
ATOM   1943  CE  MET A 121      56.444  88.248  90.758  1.00  4.71              
ATOM   1944  HE1 MET A 121      55.818  88.843  91.426  1.00  4.71              
ATOM   1945  HE2 MET A 121      56.896  88.905  90.015  1.00  4.71              
ATOM   1946  HE3 MET A 121      55.826  87.501  90.261  1.00  4.71              
ATOM   1947  C   MET A 121      60.719  87.072  87.225  1.00  4.71              
ATOM   1948  O   MET A 121      60.317  88.188  86.909  1.00  4.71              
ATOM   1949  N   GLU A 122      61.644  86.431  86.516  1.00  4.86              
ATOM   1950  H   GLU A 122      61.893  85.499  86.812  1.00  4.86              
ATOM   1951  CA  GLU A 122      62.254  86.929  85.273  1.00  4.86              
ATOM   1952  HA  GLU A 122      62.628  87.942  85.440  1.00  4.86              
ATOM   1953  CB  GLU A 122      63.420  85.970  84.950  1.00  4.86              
ATOM   1954  HB1 GLU A 122      63.011  85.008  84.652  1.00  4.86              
ATOM   1955  HB2 GLU A 122      63.978  85.794  85.861  1.00  4.86              
ATOM   1956  CG  GLU A 122      64.410  86.417  83.868  1.00  4.86              
ATOM   1957  HG1 GLU A 122      63.944  86.353  82.884  1.00  4.86              
ATOM   1958  HG2 GLU A 122      65.258  85.728  83.871  1.00  4.86              
ATOM   1959  CD  GLU A 122      64.892  87.839  84.139  1.00  4.86              
ATOM   1960  OE1 GLU A 122      64.238  88.778  83.618  1.00  4.86              
ATOM   1961  OE2 GLU A 122      65.837  87.972  84.943  1.00  4.86              
ATOM   1962  C   GLU A 122      61.291  86.934  84.069  1.00  4.86              
ATOM   1963  O   GLU A 122      60.249  86.265  84.067  1.00  4.86              
ATOM   1964  N   ARG A 123      61.694  87.682  83.031  1.00  5.18              
ATOM   1965  H   ARG A 123      62.599  88.135  83.158  1.00  5.18              
ATOM   1966  CA  ARG A 123      60.983  88.027  81.794  1.00  5.18              
ATOM   1967  HA  ARG A 123      61.116  89.103  81.728  1.00  5.18              
ATOM   1968  CB  ARG A 123      61.644  87.479  80.517  1.00  5.18              
ATOM   1969  HB1 ARG A 123      61.092  86.615  80.151  1.00  5.18              
ATOM   1970  HB2 ARG A 123      62.655  87.143  80.754  1.00  5.18              
ATOM   1971  CG  ARG A 123      61.757  88.524  79.378  1.00  5.18              
ATOM   1972  HG1 ARG A 123      62.179  87.995  78.522  1.00  5.18              
ATOM   1973  HG2 ARG A 123      62.484  89.286  79.652  1.00  5.18              
ATOM   1974  CD  ARG A 123      60.457  89.209  78.889  1.00  5.18              
ATOM   1975  HD1 ARG A 123      59.633  88.499  78.980  1.00  5.18              
ATOM   1976  HD2 ARG A 123      60.571  89.424  77.825  1.00  5.18              
ATOM   1977  NE  ARG A 123      60.096  90.474  79.585  1.00  5.18              
ATOM   1978  HE  ARG A 123      59.430  90.410  80.345  1.00  5.18              
ATOM   1979  CZ  ARG A 123      60.387  91.725  79.255  1.00  5.18              
ATOM   1980  NH1 ARG A 123      61.238  92.033  78.311  1.00  5.18              
ATOM   1981 1HH1 ARG A 123      61.758  91.295  77.874  1.00  5.18              
ATOM   1982 2HH1 ARG A 123      61.457  92.996  78.129  1.00  5.18              
ATOM   1983  NH2 ARG A 123      59.820  92.702  79.907  1.00  5.18              
ATOM   1984 1HH2 ARG A 123      59.247  92.469  80.710  1.00  5.18              
ATOM   1985 2HH2 ARG A 123      60.028  93.669  79.741  1.00  5.18              
ATOM   1986  C   ARG A 123      59.495  87.793  81.875  1.00  5.18              
ATOM   1987  O   ARG A 123      58.977  86.700  81.627  1.00  5.18              
ATOM   1988  N   THR A 124      58.832  88.869  82.274  1.00  5.19              
ATOM   1989  H   THR A 124      59.368  89.712  82.457  1.00  5.19              
ATOM   1990  CA  THR A 124      57.388  88.937  82.484  1.00  5.19              
ATOM   1991  HA  THR A 124      56.892  88.221  81.827  1.00  5.19              
ATOM   1992  CB  THR A 124      57.092  88.496  83.941  1.00  5.19              
ATOM   1993  HB  THR A 124      57.879  88.861  84.602  1.00  5.19              
ATOM   1994  CG2 THR A 124      55.746  88.879  84.548  1.00  5.19              
ATOM   1995 1HG2 THR A 124      55.614  88.331  85.481  1.00  5.19              
ATOM   1996 2HG2 THR A 124      55.733  89.941  84.787  1.00  5.19              
ATOM   1997 3HG2 THR A 124      54.935  88.632  83.865  1.00  5.19              
ATOM   1998  OG1 THR A 124      57.096  87.081  83.949  1.00  5.19              
ATOM   1999  HG1 THR A 124      58.008  86.787  83.810  1.00  5.19              
ATOM   2000  C   THR A 124      56.936  90.323  82.014  1.00  5.19              
ATOM   2001  O   THR A 124      57.695  91.054  81.361  1.00  5.19              
ATOM   2002  N   SER A 125      55.665  90.652  82.186  1.00  4.94              
ATOM   2003  H   SER A 125      55.070  90.003  82.681  1.00  4.94              
ATOM   2004  CA  SER A 125      55.074  91.913  81.739  1.00  4.94              
ATOM   2005  HA  SER A 125      55.844  92.685  81.705  1.00  4.94              
ATOM   2006  CB  SER A 125      54.494  91.777  80.328  1.00  4.94              
ATOM   2007  HB1 SER A 125      54.019  92.715  80.035  1.00  4.94              
ATOM   2008  HB2 SER A 125      53.755  90.974  80.299  1.00  4.94              
ATOM   2009  OG  SER A 125      55.558  91.496  79.435  1.00  4.94              
ATOM   2010  HG  SER A 125      56.384  91.633  79.922  1.00  4.94              
ATOM   2011  C   SER A 125      54.065  92.401  82.763  1.00  4.94              
ATOM   2012  O   SER A 125      52.915  92.677  82.441  1.00  4.94              
ATOM   2013  N   PHE A 126      54.478  92.418  84.034  1.00  5.03              
ATOM   2014  H   PHE A 126      55.446  92.195  84.246  1.00  5.03              
ATOM   2015  CA  PHE A 126      53.659  93.029  85.074  1.00  5.03              
ATOM   2016  HA  PHE A 126      52.624  92.720  84.913  1.00  5.03              
ATOM   2017  CB  PHE A 126      54.100  92.519  86.453  1.00  5.03              
ATOM   2018  HB1 PHE A 126      55.105  92.890  86.664  1.00  5.03              
ATOM   2019  HB2 PHE A 126      54.146  91.430  86.425  1.00  5.03              
ATOM   2020  CG  PHE A 126      53.158  92.909  87.580  1.00  5.03              
ATOM   2021  CD1 PHE A 126      51.784  92.603  87.492  1.00  5.03              
ATOM   2022  HD1 PHE A 126      51.394  92.050  86.649  1.00  5.03              
ATOM   2023  CE1 PHE A 126      50.905  93.002  88.513  1.00  5.03              
ATOM   2024  HE1 PHE A 126      49.853  92.774  88.441  1.00  5.03              
ATOM   2025  CZ  PHE A 126      51.396  93.661  89.651  1.00  5.03              
ATOM   2026  HZ  PHE A 126      50.726  93.937  90.457  1.00  5.03              
ATOM   2027  CE2 PHE A 126      52.768  93.938  89.755  1.00  5.03              
ATOM   2028  HE2 PHE A 126      53.139  94.428  90.642  1.00  5.03              
ATOM   2029  CD2 PHE A 126      53.647  93.579  88.717  1.00  5.03              
ATOM   2030  HD2 PHE A 126      54.700  93.805  88.808  1.00  5.03              
ATOM   2031  C   PHE A 126      53.711  94.554  84.959  1.00  5.03              
ATOM   2032  O   PHE A 126      54.672  95.100  84.419  1.00  5.03              
ATOM   2033  N   ARG A 127      52.684  95.264  85.434  1.00  5.07              
ATOM   2034  H   ARG A 127      51.911  94.769  85.858  1.00  5.07              
ATOM   2035  CA  ARG A 127      52.638  96.722  85.284  1.00  5.07              
ATOM   2036  HA  ARG A 127      52.931  96.983  84.264  1.00  5.07              
ATOM   2037  CB  ARG A 127      51.220  97.268  85.556  1.00  5.07              
ATOM   2038  HB1 ARG A 127      50.968  97.133  86.607  1.00  5.07              
ATOM   2039  HB2 ARG A 127      50.492  96.700  84.976  1.00  5.07              
ATOM   2040  CG  ARG A 127      51.094  98.750  85.153  1.00  5.07              
ATOM   2041  HG1 ARG A 127      50.739  98.789  84.123  1.00  5.07              
ATOM   2042  HG2 ARG A 127      52.065  99.246  85.179  1.00  5.07              
ATOM   2043  CD  ARG A 127      50.118  99.538  86.041  1.00  5.07              
ATOM   2044  HD1 ARG A 127      49.250  98.924  86.284  1.00  5.07              
ATOM   2045  HD2 ARG A 127      49.762 100.396  85.466  1.00  5.07              
ATOM   2046  NE  ARG A 127      50.772 100.058  87.260  1.00  5.07              
ATOM   2047  HE  ARG A 127      51.373 100.878  87.150  1.00  5.07              
ATOM   2048  CZ  ARG A 127      50.685  99.628  88.506  1.00  5.07              
ATOM   2049  NH1 ARG A 127      50.082  98.524  88.855  1.00  5.07              
ATOM   2050 1HH1 ARG A 127      49.614  97.982  88.158  1.00  5.07              
ATOM   2051 2HH1 ARG A 127      50.220  98.154  89.782  1.00  5.07              
ATOM   2052  NH2 ARG A 127      51.245 100.323  89.448  1.00  5.07              
ATOM   2053 1HH2 ARG A 127      51.811 101.123  89.157  1.00  5.07              
ATOM   2054 2HH2 ARG A 127      51.254 100.009  90.400  1.00  5.07              
ATOM   2055  C   ARG A 127      53.690  97.318  86.208  1.00  5.07              
ATOM   2056  O   ARG A 127      54.782  97.659  85.768  1.00  5.07              
ATOM   2057  N   GLU A 128      53.389  97.352  87.502  1.00  4.57              
ATOM   2058  H   GLU A 128      52.503  96.982  87.813  1.00  4.57              
ATOM   2059  CA  GLU A 128      54.330  97.748  88.540  1.00  4.57              
ATOM   2060  HA  GLU A 128      55.316  97.342  88.311  1.00  4.57              
ATOM   2061  CB  GLU A 128      54.438  99.280  88.697  1.00  4.57              
ATOM   2062  HB1 GLU A 128      55.305  99.499  89.317  1.00  4.57              
ATOM   2063  HB2 GLU A 128      53.586  99.603  89.281  1.00  4.57              
ATOM   2064  CG  GLU A 128      54.508 100.171  87.452  1.00  4.57              
ATOM   2065  HG1 GLU A 128      53.795  99.844  86.698  1.00  4.57              
ATOM   2066  HG2 GLU A 128      55.516 100.147  87.029  1.00  4.57              
ATOM   2067  CD  GLU A 128      54.111 101.586  87.845  1.00  4.57              
ATOM   2068  OE1 GLU A 128      54.994 102.361  88.271  1.00  4.57              
ATOM   2069  OE2 GLU A 128      52.895 101.885  87.773  1.00  4.57              
ATOM   2070  C   GLU A 128      53.885  97.250  89.910  1.00  4.57              
ATOM   2071  O   GLU A 128      52.694  97.038  90.145  1.00  4.57              
ATOM   2072  N   ILE A 129      54.867  97.158  90.803  1.00  4.30              
ATOM   2073  H   ILE A 129      55.788  97.438  90.503  1.00  4.30              
ATOM   2074  CA  ILE A 129      54.752  96.763  92.204  1.00  4.30              
ATOM   2075  HA  ILE A 129      54.266  95.789  92.212  1.00  4.30              
ATOM   2076  CB  ILE A 129      56.166  96.543  92.802  1.00  4.30              
ATOM   2077  HB  ILE A 129      56.063  96.391  93.878  1.00  4.30              
ATOM   2078  CG2 ILE A 129      56.721  95.233  92.201  1.00  4.30              
ATOM   2079 1HG2 ILE A 129      57.656  94.956  92.683  1.00  4.30              
ATOM   2080 2HG2 ILE A 129      56.017  94.416  92.361  1.00  4.30              
ATOM   2081 3HG2 ILE A 129      56.903  95.347  91.132  1.00  4.30              
ATOM   2082  CG1 ILE A 129      57.136  97.735  92.569  1.00  4.30              
ATOM   2083 1HG1 ILE A 129      56.810  98.569  93.190  1.00  4.30              
ATOM   2084 2HG1 ILE A 129      57.104  98.066  91.532  1.00  4.30              
ATOM   2085  CD1 ILE A 129      58.607  97.435  92.889  1.00  4.30              
ATOM   2086  HD1 ILE A 129      59.174  98.365  92.905  1.00  4.30              
ATOM   2087  HD2 ILE A 129      58.690  96.947  93.859  1.00  4.30              
ATOM   2088  HD3 ILE A 129      59.035  96.788  92.122  1.00  4.30              
ATOM   2089  C   ILE A 129      53.839  97.675  93.031  1.00  4.30              
ATOM   2090  O   ILE A 129      54.166  98.825  93.328  1.00  4.30              
ATOM   2091  N   THR A 130      52.669  97.124  93.368  1.00  4.48              
ATOM   2092  H   THR A 130      52.434  96.218  92.988  1.00  4.48              
ATOM   2093  CA  THR A 130      51.697  97.659  94.327  1.00  4.48              
ATOM   2094  HA  THR A 130      51.760  98.745  94.271  1.00  4.48              
ATOM   2095  CB  THR A 130      50.256  97.281  93.939  1.00  4.48              
ATOM   2096  HB  THR A 130      49.594  97.368  94.800  1.00  4.48              
ATOM   2097  CG2 THR A 130      49.756  98.222  92.838  1.00  4.48              
ATOM   2098 1HG2 THR A 130      48.739  97.941  92.565  1.00  4.48              
ATOM   2099 2HG2 THR A 130      49.749  99.248  93.205  1.00  4.48              
ATOM   2100 3HG2 THR A 130      50.404  98.144  91.967  1.00  4.48              
ATOM   2101  OG1 THR A 130      50.165  95.995  93.375  1.00  4.48              
ATOM   2102  HG1 THR A 130      49.793  95.426  94.081  1.00  4.48              
ATOM   2103  C   THR A 130      52.044  97.324  95.766  1.00  4.48              
ATOM   2104  O   THR A 130      52.851  96.430  96.033  1.00  4.48              
ATOM   2105  N   GLU A 131      51.505  98.139  96.678  1.00  4.57              
ATOM   2106  H   GLU A 131      50.797  98.793  96.392  1.00  4.57              
ATOM   2107  CA  GLU A 131      52.065  98.315  98.019  1.00  4.57              
ATOM   2108  HA  GLU A 131      53.045  98.777  97.906  1.00  4.57              
ATOM   2109  CB  GLU A 131      51.204  99.275  98.850  1.00  4.57              
ATOM   2110  HB1 GLU A 131      50.242  98.811  99.072  1.00  4.57              
ATOM   2111  HB2 GLU A 131      51.032 100.183  98.269  1.00  4.57              
ATOM   2112  CG  GLU A 131      51.922  99.651 100.154  1.00  4.57              
ATOM   2113  HG1 GLU A 131      52.928 100.006  99.916  1.00  4.57              
ATOM   2114  HG2 GLU A 131      52.020  98.767 100.788  1.00  4.57              
ATOM   2115  CD  GLU A 131      51.156 100.736 100.911  1.00  4.57              
ATOM   2116  OE1 GLU A 131      50.083 100.398 101.459  1.00  4.57              
ATOM   2117  OE2 GLU A 131      51.653 101.888 100.916  1.00  4.57              
ATOM   2118  C   GLU A 131      52.308  96.990  98.742  1.00  4.57              
ATOM   2119  O   GLU A 131      53.398  96.805  99.288  1.00  4.57              
ATOM   2120  N   ASN A 132      51.375  96.034  98.656  1.00  4.31              
ATOM   2121  H   ASN A 132      50.526  96.201  98.118  1.00  4.31              
ATOM   2122  CA  ASN A 132      51.456  94.788  99.413  1.00  4.31              
ATOM   2123  HA  ASN A 132      52.160  94.950 100.226  1.00  4.31              
ATOM   2124  CB  ASN A 132      50.126  94.462 100.125  1.00  4.31              
ATOM   2125  HB1 ASN A 132      50.260  93.589 100.758  1.00  4.31              
ATOM   2126  HB2 ASN A 132      49.354  94.199  99.412  1.00  4.31              
ATOM   2127  CG  ASN A 132      49.651  95.590 101.020  1.00  4.31              
ATOM   2128  OD1 ASN A 132      49.997  95.659 102.189  1.00  4.31              
ATOM   2129  ND2 ASN A 132      48.870  96.504 100.493  1.00  4.31              
ATOM   2130 1HD2 ASN A 132      48.646  96.431  99.502  1.00  4.31              
ATOM   2131 2HD2 ASN A 132      48.711  97.338 101.032  1.00  4.31              
ATOM   2132  C   ASN A 132      52.014  93.583  98.628  1.00  4.31              
ATOM   2133  O   ASN A 132      52.036  92.480  99.175  1.00  4.31              
ATOM   2134  N   ILE A 133      52.519  93.763  97.398  1.00  4.14              
ATOM   2135  H   ILE A 133      52.460  94.698  97.005  1.00  4.14              
ATOM   2136  CA  ILE A 133      52.899  92.660  96.487  1.00  4.14              
ATOM   2137  HA  ILE A 133      51.969  92.146  96.250  1.00  4.14              
ATOM   2138  CB  ILE A 133      53.449  93.218  95.147  1.00  4.14              
ATOM   2139  HB  ILE A 133      54.093  94.067  95.387  1.00  4.14              
ATOM   2140  CG2 ILE A 133      54.312  92.243  94.321  1.00  4.14              
ATOM   2141 1HG2 ILE A 133      54.565  92.683  93.356  1.00  4.14              
ATOM   2142 2HG2 ILE A 133      55.235  92.019  94.854  1.00  4.14              
ATOM   2143 3HG2 ILE A 133      53.775  91.307  94.160  1.00  4.14              
ATOM   2144  CG1 ILE A 133      52.292  93.742  94.264  1.00  4.14              
ATOM   2145 1HG1 ILE A 133      52.719  94.347  93.466  1.00  4.14              
ATOM   2146 2HG1 ILE A 133      51.663  94.391  94.870  1.00  4.14              
ATOM   2147  CD1 ILE A 133      51.384  92.686  93.609  1.00  4.14              
ATOM   2148  HD1 ILE A 133      50.945  92.029  94.359  1.00  4.14              
ATOM   2149  HD2 ILE A 133      50.575  93.188  93.079  1.00  4.14              
ATOM   2150  HD3 ILE A 133      51.946  92.093  92.889  1.00  4.14              
ATOM   2151  C   ILE A 133      53.772  91.533  97.075  1.00  4.14              
ATOM   2152  O   ILE A 133      53.654  90.375  96.674  1.00  4.14              
ATOM   2153  N   PHE A 134      54.617  91.836  98.060  1.00  4.09              
ATOM   2154  H   PHE A 134      54.677  92.808  98.326  1.00  4.09              
ATOM   2155  CA  PHE A 134      55.528  90.865  98.687  1.00  4.09              
ATOM   2156  HA  PHE A 134      55.439  89.897  98.195  1.00  4.09              
ATOM   2157  CB  PHE A 134      56.970  91.377  98.485  1.00  4.09              
ATOM   2158  HB1 PHE A 134      57.669  90.677  98.942  1.00  4.09              
ATOM   2159  HB2 PHE A 134      57.086  92.321  99.021  1.00  4.09              
ATOM   2160  CG  PHE A 134      57.405  91.579  97.045  1.00  4.09              
ATOM   2161  CD1 PHE A 134      57.790  90.474  96.259  1.00  4.09              
ATOM   2162  HD1 PHE A 134      57.763  89.477  96.676  1.00  4.09              
ATOM   2163  CE1 PHE A 134      58.208  90.665  94.930  1.00  4.09              
ATOM   2164  HE1 PHE A 134      58.489  89.813  94.325  1.00  4.09              
ATOM   2165  CZ  PHE A 134      58.250  91.961  94.385  1.00  4.09              
ATOM   2166  HZ  PHE A 134      58.556  92.105  93.359  1.00  4.09              
ATOM   2167  CE2 PHE A 134      57.884  93.066  95.173  1.00  4.09              
ATOM   2168  HE2 PHE A 134      57.913  94.065  94.764  1.00  4.09              
ATOM   2169  CD2 PHE A 134      57.457  92.875  96.497  1.00  4.09              
ATOM   2170  HD2 PHE A 134      57.159  93.730  97.089  1.00  4.09              
ATOM   2171  C   PHE A 134      55.246  90.635 100.188  1.00  4.09              
ATOM   2172  O   PHE A 134      56.115  90.142 100.901  1.00  4.09              
ATOM   2173  N   TYR A 135      54.065  91.035 100.676  1.00  4.28              
ATOM   2174  H   TYR A 135      53.378  91.355  99.998  1.00  4.28              
ATOM   2175  CA  TYR A 135      53.752  91.311 102.088  1.00  4.28              
ATOM   2176  HA  TYR A 135      54.227  92.256 102.351  1.00  4.28              
ATOM   2177  CB  TYR A 135      52.231  91.524 102.201  1.00  4.28              
ATOM   2178  HB1 TYR A 135      51.714  90.690 101.724  1.00  4.28              
ATOM   2179  HB2 TYR A 135      51.981  92.423 101.644  1.00  4.28              
ATOM   2180  CG  TYR A 135      51.672  91.707 103.598  1.00  4.28              
ATOM   2181  CD1 TYR A 135      51.712  92.974 104.212  1.00  4.28              
ATOM   2182  HD1 TYR A 135      52.148  93.818 103.693  1.00  4.28              
ATOM   2183  CE1 TYR A 135      51.156  93.154 105.493  1.00  4.28              
ATOM   2184  HE1 TYR A 135      51.177  94.122 105.970  1.00  4.28              
ATOM   2185  CZ  TYR A 135      50.541  92.072 106.155  1.00  4.28              
ATOM   2186  OH  TYR A 135      49.993  92.245 107.385  1.00  4.28              
ATOM   2187  HH  TYR A 135      49.580  91.438 107.694  1.00  4.28              
ATOM   2188  CE2 TYR A 135      50.480  90.809 105.530  1.00  4.28              
ATOM   2189  HE2 TYR A 135      49.976  89.988 106.018  1.00  4.28              
ATOM   2190  CD2 TYR A 135      51.047  90.628 104.255  1.00  4.28              
ATOM   2191  HD2 TYR A 135      50.972  89.665 103.773  1.00  4.28              
ATOM   2192  C   TYR A 135      54.276  90.294 103.108  1.00  4.28              
ATOM   2193  O   TYR A 135      55.106  90.612 103.955  1.00  4.28              
ATOM   2194  N   GLY A 136      53.796  89.056 103.027  1.00  4.56              
ATOM   2195  H   GLY A 136      53.151  88.845 102.280  1.00  4.56              
ATOM   2196  CA  GLY A 136      54.070  88.047 104.050  1.00  4.56              
ATOM   2197  HA1 GLY A 136      53.155  87.496 104.268  1.00  4.56              
ATOM   2198  HA2 GLY A 136      54.403  88.519 104.976  1.00  4.56              
ATOM   2199  C   GLY A 136      55.129  87.052 103.613  1.00  4.56              
ATOM   2200  O   GLY A 136      54.865  85.855 103.556  1.00  4.56              
ATOM   2201  N   LEU A 137      56.323  87.561 103.310  1.00  4.60              
ATOM   2202  H   LEU A 137      56.410  88.571 103.326  1.00  4.60              
ATOM   2203  CA  LEU A 137      57.450  86.783 102.793  1.00  4.60              
ATOM   2204  HA  LEU A 137      57.155  85.736 102.735  1.00  4.60              
ATOM   2205  CB  LEU A 137      57.758  87.260 101.357  1.00  4.60              
ATOM   2206  HB1 LEU A 137      58.672  86.779 101.012  1.00  4.60              
ATOM   2207  HB2 LEU A 137      57.937  88.336 101.369  1.00  4.60              
ATOM   2208  CG  LEU A 137      56.639  86.928 100.352  1.00  4.60              
ATOM   2209  HG  LEU A 137      55.710  87.412 100.652  1.00  4.60              
ATOM   2210  CD1 LEU A 137      56.995  87.431  98.949  1.00  4.60              
ATOM   2211 1HD1 LEU A 137      56.118  87.413  98.306  1.00  4.60              
ATOM   2212 2HD1 LEU A 137      57.357  88.453  99.016  1.00  4.60              
ATOM   2213 3HD1 LEU A 137      57.767  86.804  98.510  1.00  4.60              
ATOM   2214  CD2 LEU A 137      56.418  85.415 100.309  1.00  4.60              
ATOM   2215 1HD2 LEU A 137      56.005  85.108  99.357  1.00  4.60              
ATOM   2216 2HD2 LEU A 137      57.355  84.888 100.470  1.00  4.60              
ATOM   2217 3HD2 LEU A 137      55.721  85.131 101.098  1.00  4.60              
ATOM   2218  C   LEU A 137      58.670  86.777 103.731  1.00  4.60              
ATOM   2219  O   LEU A 137      59.761  87.169 103.315  1.00  4.60              
ATOM   2220  N   PRO A 138      58.511  86.343 105.001  1.00  5.02              
ATOM   2221  CD  PRO A 138      57.363  85.621 105.534  1.00  5.02              
ATOM   2222  HD1 PRO A 138      57.080  84.793 104.887  1.00  5.02              
ATOM   2223  HD2 PRO A 138      56.527  86.306 105.665  1.00  5.02              
ATOM   2224  CG  PRO A 138      57.783  85.118 106.911  1.00  5.02              
ATOM   2225  HG1 PRO A 138      58.349  84.190 106.816  1.00  5.02              
ATOM   2226  HG2 PRO A 138      56.930  84.995 107.578  1.00  5.02              
ATOM   2227  CB  PRO A 138      58.693  86.244 107.381  1.00  5.02              
ATOM   2228  HB1 PRO A 138      59.363  85.916 108.177  1.00  5.02              
ATOM   2229  HB2 PRO A 138      58.087  87.085 107.723  1.00  5.02              
ATOM   2230  CA  PRO A 138      59.434  86.636 106.097  1.00  5.02              
ATOM   2231  HA  PRO A 138      59.611  87.713 106.123  1.00  5.02              
ATOM   2232  C   PRO A 138      60.816  85.976 106.052  1.00  5.02              
ATOM   2233  O   PRO A 138      61.651  86.259 106.909  1.00  5.02              
ATOM   2234  N   CYS A 139      61.080  85.107 105.080  1.00  5.16              
ATOM   2235  H   CYS A 139      60.355  84.903 104.410  1.00  5.16              
ATOM   2236  CA  CYS A 139      62.342  84.378 104.965  1.00  5.16              
ATOM   2237  HA  CYS A 139      63.004  84.625 105.796  1.00  5.16              
ATOM   2238  CB  CYS A 139      62.036  82.870 105.019  1.00  5.16              
ATOM   2239  HB1 CYS A 139      62.978  82.317 104.969  1.00  5.16              
ATOM   2240  HB2 CYS A 139      61.435  82.592 104.151  1.00  5.16              
ATOM   2241  SG  CYS A 139      61.147  82.416 106.539  1.00  5.16              
ATOM   2242  HG  CYS A 139      62.067  82.882 107.392  1.00  5.16              
ATOM   2243  C   CYS A 139      63.109  84.721 103.674  1.00  5.16              
ATOM   2244  O   CYS A 139      64.157  84.132 103.405  1.00  5.16              
ATOM   2245  N   LEU A 140      62.570  85.619 102.846  1.00  4.79              
ATOM   2246  H   LEU A 140      61.755  86.133 103.155  1.00  4.79              
ATOM   2247  CA  LEU A 140      62.956  85.734 101.447  1.00  4.79              
ATOM   2248  HA  LEU A 140      63.050  84.728 101.047  1.00  4.79              
ATOM   2249  CB  LEU A 140      61.801  86.406 100.687  1.00  4.79              
ATOM   2250  HB1 LEU A 140      61.741  87.464 100.947  1.00  4.79              
ATOM   2251  HB2 LEU A 140      60.882  85.927 101.027  1.00  4.79              
ATOM   2252  CG  LEU A 140      61.877  86.230  99.160  1.00  4.79              
ATOM   2253  HG  LEU A 140      62.220  85.224  98.915  1.00  4.79              
ATOM   2254  CD1 LEU A 140      60.492  86.428  98.556  1.00  4.79              
ATOM   2255 1HD1 LEU A 140      60.535  86.287  97.479  1.00  4.79              
ATOM   2256 2HD1 LEU A 140      59.812  85.698  98.986  1.00  4.79              
ATOM   2257 3HD1 LEU A 140      60.132  87.433  98.777  1.00  4.79              
ATOM   2258  CD2 LEU A 140      62.775  87.257  98.483  1.00  4.79              
ATOM   2259 1HD2 LEU A 140      62.708  87.121  97.406  1.00  4.79              
ATOM   2260 2HD2 LEU A 140      62.451  88.264  98.742  1.00  4.79              
ATOM   2261 3HD2 LEU A 140      63.812  87.112  98.775  1.00  4.79              
ATOM   2262  C   LEU A 140      64.325  86.420 101.298  1.00  4.79              
ATOM   2263  O   LEU A 140      64.455  87.631 101.494  1.00  4.79              
ATOM   2264  N   ARG A 141      65.345  85.613 100.972  1.00  4.88              
ATOM   2265  H   ARG A 141      65.131  84.640 100.804  1.00  4.88              
ATOM   2266  CA  ARG A 141      66.753  86.023 100.858  1.00  4.88              
ATOM   2267  HA  ARG A 141      66.973  86.800 101.590  1.00  4.88              
ATOM   2268  CB  ARG A 141      67.667  84.782 101.079  1.00  4.88              
ATOM   2269  HB1 ARG A 141      68.690  85.141 101.201  1.00  4.88              
ATOM   2270  HB2 ARG A 141      67.647  84.189 100.162  1.00  4.88              
ATOM   2271  CG  ARG A 141      67.352  83.803 102.237  1.00  4.88              
ATOM   2272  HG1 ARG A 141      66.343  83.412 102.115  1.00  4.88              
ATOM   2273  HG2 ARG A 141      67.418  84.324 103.193  1.00  4.88              
ATOM   2274  CD  ARG A 141      68.345  82.615 102.209  1.00  4.88              
ATOM   2275  HD1 ARG A 141      69.346  82.995 102.422  1.00  4.88              
ATOM   2276  HD2 ARG A 141      68.341  82.196 101.200  1.00  4.88              
ATOM   2277  NE  ARG A 141      68.017  81.530 103.167  1.00  4.88              
ATOM   2278  HE  ARG A 141      67.141  81.602 103.690  1.00  4.88              
ATOM   2279  CZ  ARG A 141      68.614  80.350 103.301  1.00  4.88              
ATOM   2280  NH1 ARG A 141      69.669  80.015 102.611  1.00  4.88              
ATOM   2281 1HH1 ARG A 141      70.036  80.664 101.944  1.00  4.88              
ATOM   2282 2HH1 ARG A 141      70.098  79.126 102.771  1.00  4.88              
ATOM   2283  NH2 ARG A 141      68.162  79.440 104.111  1.00  4.88              
ATOM   2284 1HH2 ARG A 141      67.204  79.612 104.434  1.00  4.88              
ATOM   2285 2HH2 ARG A 141      68.402  78.479 103.996  1.00  4.88              
ATOM   2286  C   ARG A 141      67.078  86.560  99.463  1.00  4.88              
ATOM   2287  O   ARG A 141      67.927  87.442  99.310  1.00  4.88              
ATOM   2288  N   GLU A 142      66.437  85.992  98.448  1.00  4.52              
ATOM   2289  H   GLU A 142      65.801  85.224  98.643  1.00  4.52              
ATOM   2290  CA  GLU A 142      66.815  86.203  97.056  1.00  4.52              
ATOM   2291  HA  GLU A 142      67.397  87.116  96.970  1.00  4.52              
ATOM   2292  CB  GLU A 142      67.691  85.021  96.611  1.00  4.52              
ATOM   2293  HB1 GLU A 142      67.169  84.082  96.807  1.00  4.52              
ATOM   2294  HB2 GLU A 142      68.602  85.040  97.210  1.00  4.52              
ATOM   2295  CG  GLU A 142      68.054  85.085  95.119  1.00  4.52              
ATOM   2296  HG1 GLU A 142      68.280  86.122  94.858  1.00  4.52              
ATOM   2297  HG2 GLU A 142      67.187  84.778  94.528  1.00  4.52              
ATOM   2298  CD  GLU A 142      69.255  84.207  94.746  1.00  4.52              
ATOM   2299  OE1 GLU A 142      69.606  83.299  95.536  1.00  4.52              
ATOM   2300  OE2 GLU A 142      69.812  84.473  93.663  1.00  4.52              
ATOM   2301  C   GLU A 142      65.573  86.337  96.159  1.00  4.52              
ATOM   2302  O   GLU A 142      64.537  85.687  96.310  1.00  4.52              
ATOM   2303  N   LEU A 143      65.716  87.244  95.207  1.00  4.30              
ATOM   2304  H   LEU A 143      66.656  87.551  95.008  1.00  4.30              
ATOM   2305  CA  LEU A 143      64.687  87.963  94.513  1.00  4.30              
ATOM   2306  HA  LEU A 143      63.884  87.269  94.275  1.00  4.30              
ATOM   2307  CB  LEU A 143      64.150  89.114  95.386  1.00  4.30              
ATOM   2308  HB1 LEU A 143      64.956  89.818  95.596  1.00  4.30              
ATOM   2309  HB2 LEU A 143      63.829  88.697  96.336  1.00  4.30              
ATOM   2310  CG  LEU A 143      62.967  89.881  94.766  1.00  4.30              
ATOM   2311  HG  LEU A 143      63.334  90.492  93.943  1.00  4.30              
ATOM   2312  CD1 LEU A 143      61.856  88.967  94.240  1.00  4.30              
ATOM   2313 1HD1 LEU A 143      60.995  89.565  93.946  1.00  4.30              
ATOM   2314 2HD1 LEU A 143      62.200  88.413  93.368  1.00  4.30              
ATOM   2315 3HD1 LEU A 143      61.566  88.274  95.028  1.00  4.30              
ATOM   2316  CD2 LEU A 143      62.343  90.801  95.815  1.00  4.30              
ATOM   2317 1HD2 LEU A 143      61.542  91.390  95.372  1.00  4.30              
ATOM   2318 2HD2 LEU A 143      61.935  90.216  96.640  1.00  4.30              
ATOM   2319 3HD2 LEU A 143      63.093  91.487  96.204  1.00  4.30              
ATOM   2320  C   LEU A 143      65.370  88.457  93.243  1.00  4.30              
ATOM   2321  O   LEU A 143      66.289  89.293  93.283  1.00  4.30              
ATOM   2322  N   ASN A 144      64.939  87.863  92.133  1.00  4.14              
ATOM   2323  H   ASN A 144      64.290  87.091  92.229  1.00  4.14              
ATOM   2324  CA  ASN A 144      65.287  88.356  90.812  1.00  4.14              
ATOM   2325  HA  ASN A 144      66.368  88.459  90.803  1.00  4.14              
ATOM   2326  CB  ASN A 144      64.947  87.263  89.764  1.00  4.14              
ATOM   2327  HB1 ASN A 144      63.870  87.162  89.650  1.00  4.14              
ATOM   2328  HB2 ASN A 144      65.353  86.313  90.110  1.00  4.14              
ATOM   2329  CG  ASN A 144      65.564  87.548  88.402  1.00  4.14              
ATOM   2330  OD1 ASN A 144      65.953  88.660  88.114  1.00  4.14              
ATOM   2331  ND2 ASN A 144      65.653  86.604  87.510  1.00  4.14              
ATOM   2332 1HD2 ASN A 144      65.441  85.639  87.703  1.00  4.14              
ATOM   2333 2HD2 ASN A 144      65.966  86.923  86.588  1.00  4.14              
ATOM   2334  C   ASN A 144      64.694  89.782  90.616  1.00  4.14              
ATOM   2335  O   ASN A 144      64.877  90.672  91.452  1.00  4.14              
ATOM   2336  N   LEU A 145      63.984  89.949  89.503  1.00  4.22              
ATOM   2337  H   LEU A 145      64.219  89.276  88.790  1.00  4.22              
ATOM   2338  CA  LEU A 145      62.977  90.915  89.067  1.00  4.22              
ATOM   2339  HA  LEU A 145      62.085  90.328  88.864  1.00  4.22              
ATOM   2340  CB  LEU A 145      62.565  91.974  90.116  1.00  4.22              
ATOM   2341  HB1 LEU A 145      61.948  92.722  89.623  1.00  4.22              
ATOM   2342  HB2 LEU A 145      63.460  92.475  90.475  1.00  4.22              
ATOM   2343  CG  LEU A 145      61.749  91.440  91.312  1.00  4.22              
ATOM   2344  HG  LEU A 145      62.265  90.595  91.763  1.00  4.22              
ATOM   2345  CD1 LEU A 145      61.590  92.538  92.369  1.00  4.22              
ATOM   2346 1HD1 LEU A 145      61.015  92.157  93.210  1.00  4.22              
ATOM   2347 2HD1 LEU A 145      62.577  92.833  92.730  1.00  4.22              
ATOM   2348 3HD1 LEU A 145      61.085  93.405  91.944  1.00  4.22              
ATOM   2349  CD2 LEU A 145      60.339  90.982  90.923  1.00  4.22              
ATOM   2350 1HD2 LEU A 145      59.828  90.577  91.797  1.00  4.22              
ATOM   2351 2HD2 LEU A 145      59.766  91.821  90.529  1.00  4.22              
ATOM   2352 3HD2 LEU A 145      60.389  90.201  90.170  1.00  4.22              
ATOM   2353  C   LEU A 145      63.309  91.502  87.696  1.00  4.22              
ATOM   2354  O   LEU A 145      62.422  92.108  87.109  1.00  4.22              
ATOM   2355  N   GLY A 146      64.506  91.202  87.182  1.00  4.76              
ATOM   2356  H   GLY A 146      65.166  90.784  87.827  1.00  4.76              
ATOM   2357  CA  GLY A 146      64.990  91.317  85.809  1.00  4.76              
ATOM   2358  HA1 GLY A 146      65.061  90.316  85.393  1.00  4.76              
ATOM   2359  HA2 GLY A 146      66.002  91.720  85.832  1.00  4.76              
ATOM   2360  C   GLY A 146      64.168  92.196  84.863  1.00  4.76              
ATOM   2361  O   GLY A 146      63.763  93.323  85.149  1.00  4.76              
ATOM   2362  N   TRP A 147      63.831  91.632  83.716  1.00  5.29              
ATOM   2363  H   TRP A 147      64.165  90.687  83.545  1.00  5.29              
ATOM   2364  CA  TRP A 147      62.880  92.216  82.780  1.00  5.29              
ATOM   2365  HA  TRP A 147      63.007  93.300  82.755  1.00  5.29              
ATOM   2366  CB  TRP A 147      63.192  91.636  81.390  1.00  5.29              
ATOM   2367  HB1 TRP A 147      62.605  92.190  80.664  1.00  5.29              
ATOM   2368  HB2 TRP A 147      62.865  90.599  81.383  1.00  5.29              
ATOM   2369  CG  TRP A 147      64.618  91.645  80.925  1.00  5.29              
ATOM   2370  CD1 TRP A 147      65.558  90.733  81.263  1.00  5.29              
ATOM   2371  HD1 TRP A 147      65.401  89.894  81.926  1.00  5.29              
ATOM   2372  NE1 TRP A 147      66.762  91.054  80.677  1.00  5.29              
ATOM   2373  HE1 TRP A 147      67.606  90.526  80.843  1.00  5.29              
ATOM   2374  CE2 TRP A 147      66.664  92.198  79.919  1.00  5.29              
ATOM   2375  CZ2 TRP A 147      67.596  92.935  79.175  1.00  5.29              
ATOM   2376  HZ2 TRP A 147      68.630  92.629  79.135  1.00  5.29              
ATOM   2377  CH2 TRP A 147      67.174  94.097  78.511  1.00  5.29              
ATOM   2378  HH2 TRP A 147      67.888  94.695  77.958  1.00  5.29              
ATOM   2379  CZ3 TRP A 147      65.828  94.498  78.589  1.00  5.29              
ATOM   2380  HZ3 TRP A 147      65.513  95.409  78.097  1.00  5.29              
ATOM   2381  CE3 TRP A 147      64.900  93.751  79.340  1.00  5.29              
ATOM   2382  HE3 TRP A 147      63.885  94.102  79.435  1.00  5.29              
ATOM   2383  CD2 TRP A 147      65.294  92.587  80.036  1.00  5.29              
ATOM   2384  C   TRP A 147      61.430  91.876  83.224  1.00  5.29              
ATOM   2385  O   TRP A 147      60.611  91.386  82.432  1.00  5.29              
ATOM   2386  N   SER A 148      61.095  91.988  84.518  1.00  5.02              
ATOM   2387  H   SER A 148      61.799  92.304  85.186  1.00  5.02              
ATOM   2388  CA  SER A 148      59.777  91.526  85.008  1.00  5.02              
ATOM   2389  HA  SER A 148      59.571  90.573  84.523  1.00  5.02              
ATOM   2390  CB  SER A 148      59.779  91.232  86.510  1.00  5.02              
ATOM   2391  HB1 SER A 148      59.773  92.162  87.079  1.00  5.02              
ATOM   2392  HB2 SER A 148      60.667  90.654  86.752  1.00  5.02              
ATOM   2393  OG  SER A 148      58.673  90.430  86.866  1.00  5.02              
ATOM   2394  HG  SER A 148      58.994  89.515  86.840  1.00  5.02              
ATOM   2395  C   SER A 148      58.591  92.442  84.677  1.00  5.02              
ATOM   2396  O   SER A 148      57.443  91.996  84.526  1.00  5.02              
ATOM   2397  N   SER A 149      58.884  93.731  84.518  1.00  5.20              
ATOM   2398  H   SER A 149      59.857  93.997  84.556  1.00  5.20              
ATOM   2399  CA  SER A 149      57.893  94.776  84.282  1.00  5.20              
ATOM   2400  HA  SER A 149      56.907  94.385  84.515  1.00  5.20              
ATOM   2401  CB  SER A 149      58.188  95.950  85.233  1.00  5.20              
ATOM   2402  HB1 SER A 149      59.244  96.210  85.144  1.00  5.20              
ATOM   2403  HB2 SER A 149      58.002  95.635  86.260  1.00  5.20              
ATOM   2404  OG  SER A 149      57.433  97.118  84.953  1.00  5.20              
ATOM   2405  HG  SER A 149      56.510  97.008  85.247  1.00  5.20              
ATOM   2406  C   SER A 149      57.898  95.245  82.832  1.00  5.20              
ATOM   2407  O   SER A 149      58.894  95.128  82.116  1.00  5.20              
ATOM   2408  N   THR A 150      56.769  95.802  82.412  1.00  5.54              
ATOM   2409  H   THR A 150      55.962  95.745  83.025  1.00  5.54              
ATOM   2410  CA  THR A 150      56.588  96.492  81.130  1.00  5.54              
ATOM   2411  HA  THR A 150      57.047  95.896  80.342  1.00  5.54              
ATOM   2412  CB  THR A 150      55.083  96.594  80.838  1.00  5.54              
ATOM   2413  HB  THR A 150      54.612  97.254  81.569  1.00  5.54              
ATOM   2414  CG2 THR A 150      54.728  97.062  79.428  1.00  5.54              
ATOM   2415 1HG2 THR A 150      53.657  96.962  79.259  1.00  5.54              
ATOM   2416 2HG2 THR A 150      54.997  98.111  79.306  1.00  5.54              
ATOM   2417 3HG2 THR A 150      55.270  96.468  78.692  1.00  5.54              
ATOM   2418  OG1 THR A 150      54.536  95.299  80.973  1.00  5.54              
ATOM   2419  HG1 THR A 150      53.585  95.353  80.836  1.00  5.54              
ATOM   2420  C   THR A 150      57.244  97.873  81.095  1.00  5.54              
ATOM   2421  O   THR A 150      57.476  98.411  80.016  1.00  5.54              
ATOM   2422  N   GLY A 151      57.558  98.457  82.255  1.00  5.23              
ATOM   2423  H   GLY A 151      57.370  97.964  83.121  1.00  5.23              
ATOM   2424  CA  GLY A 151      58.204  99.759  82.313  1.00  5.23              
ATOM   2425  HA1 GLY A 151      57.706 100.436  81.617  1.00  5.23              
ATOM   2426  HA2 GLY A 151      59.237  99.642  81.982  1.00  5.23              
ATOM   2427  C   GLY A 151      58.219 100.422  83.688  1.00  5.23              
ATOM   2428  O   GLY A 151      57.532 101.426  83.889  1.00  5.23              
ATOM   2429  N   LEU A 152      59.020  99.916  84.630  1.00  4.97              
ATOM   2430  H   LEU A 152      59.561  99.092  84.405  1.00  4.97              
ATOM   2431  CA  LEU A 152      59.166 100.521  85.963  1.00  4.97              
ATOM   2432  HA  LEU A 152      58.165 100.821  86.272  1.00  4.97              
ATOM   2433  CB  LEU A 152      59.652  99.468  86.987  1.00  4.97              
ATOM   2434  HB1 LEU A 152      60.690  99.218  86.764  1.00  4.97              
ATOM   2435  HB2 LEU A 152      59.059  98.562  86.855  1.00  4.97              
ATOM   2436  CG  LEU A 152      59.550  99.896  88.474  1.00  4.97              
ATOM   2437  HG  LEU A 152      60.162 100.777  88.658  1.00  4.97              
ATOM   2438  CD1 LEU A 152      58.116 100.201  88.920  1.00  4.97              
ATOM   2439 1HD1 LEU A 152      58.098 100.412  89.990  1.00  4.97              
ATOM   2440 2HD1 LEU A 152      57.730 101.076  88.402  1.00  4.97              
ATOM   2441 3HD1 LEU A 152      57.486  99.340  88.706  1.00  4.97              
ATOM   2442  CD2 LEU A 152      60.066  98.767  89.370  1.00  4.97              
ATOM   2443 1HD2 LEU A 152      59.990  99.053  90.418  1.00  4.97              
ATOM   2444 2HD2 LEU A 152      59.496  97.855  89.198  1.00  4.97              
ATOM   2445 3HD2 LEU A 152      61.116  98.583  89.145  1.00  4.97              
ATOM   2446  C   LEU A 152      60.025 101.808  85.945  1.00  4.97              
ATOM   2447  O   LEU A 152      61.062 101.916  86.588  1.00  4.97              
ATOM   2448  N   LYS A 153      59.610 102.812  85.165  1.00  5.29              
ATOM   2449  H   LYS A 153      58.782 102.615  84.613  1.00  5.29              
ATOM   2450  CA  LYS A 153      60.320 104.081  84.919  1.00  5.29              
ATOM   2451  HA  LYS A 153      61.249 103.802  84.421  1.00  5.29              
ATOM   2452  CB  LYS A 153      59.544 104.959  83.911  1.00  5.29              
ATOM   2453  HB1 LYS A 153      59.827 104.619  82.914  1.00  5.29              
ATOM   2454  HB2 LYS A 153      59.900 105.987  83.996  1.00  5.29              
ATOM   2455  CG  LYS A 153      57.999 104.980  83.936  1.00  5.29              
ATOM   2456  HG1 LYS A 153      57.617 104.014  83.610  1.00  5.29              
ATOM   2457  HG2 LYS A 153      57.693 105.700  83.176  1.00  5.29              
ATOM   2458  CD  LYS A 153      57.303 105.384  85.247  1.00  5.29              
ATOM   2459  HD1 LYS A 153      56.355 105.856  84.981  1.00  5.29              
ATOM   2460  HD2 LYS A 153      57.906 106.120  85.775  1.00  5.29              
ATOM   2461  CE  LYS A 153      56.994 104.184  86.151  1.00  5.29              
ATOM   2462  HE1 LYS A 153      57.924 103.743  86.507  1.00  5.29              
ATOM   2463  HE2 LYS A 153      56.467 103.424  85.562  1.00  5.29              
ATOM   2464  NZ  LYS A 153      56.161 104.563  87.313  1.00  5.29              
ATOM   2465  HZ1 LYS A 153      55.903 103.721  87.838  1.00  5.29              
ATOM   2466  HZ2 LYS A 153      56.627 105.197  87.941  1.00  5.29              
ATOM   2467  HZ3 LYS A 153      55.282 104.955  87.017  1.00  5.29              
ATOM   2468  C   LYS A 153      60.811 104.899  86.128  1.00  5.29              
ATOM   2469  O   LYS A 153      61.793 105.646  86.017  1.00  5.29              
ATOM   2470  N   THR A 154      60.185 104.730  87.284  1.00  5.25              
ATOM   2471  H   THR A 154      59.507 103.992  87.369  1.00  5.25              
ATOM   2472  CA  THR A 154      60.509 105.500  88.487  1.00  5.25              
ATOM   2473  HA  THR A 154      61.498 105.950  88.398  1.00  5.25              
ATOM   2474  CB  THR A 154      59.487 106.620  88.745  1.00  5.25              
ATOM   2475  HB  THR A 154      58.538 106.173  89.045  1.00  5.25              
ATOM   2476  CG2 THR A 154      59.933 107.605  89.826  1.00  5.25              
ATOM   2477 1HG2 THR A 154      59.220 108.428  89.889  1.00  5.25              
ATOM   2478 2HG2 THR A 154      59.966 107.105  90.794  1.00  5.25              
ATOM   2479 3HG2 THR A 154      60.923 108.000  89.598  1.00  5.25              
ATOM   2480  OG1 THR A 154      59.252 107.360  87.572  1.00  5.25              
ATOM   2481  HG1 THR A 154      60.000 107.954  87.453  1.00  5.25              
ATOM   2482  C   THR A 154      60.502 104.580  89.685  1.00  5.25              
ATOM   2483  O   THR A 154      59.515 103.880  89.910  1.00  5.25              
ATOM   2484  N   VAL A 155      61.571 104.652  90.470  1.00  4.88              
ATOM   2485  H   VAL A 155      62.344 105.252  90.188  1.00  4.88              
ATOM   2486  CA  VAL A 155      61.648 104.059  91.803  1.00  4.88              
ATOM   2487  HA  VAL A 155      60.874 103.298  91.914  1.00  4.88              
ATOM   2488  CB  VAL A 155      63.023 103.391  92.005  1.00  4.88              
ATOM   2489  HB  VAL A 155      63.783 104.161  92.129  1.00  4.88              
ATOM   2490  CG1 VAL A 155      63.003 102.518  93.257  1.00  4.88              
ATOM   2491 1HG1 VAL A 155      64.007 102.142  93.456  1.00  4.88              
ATOM   2492 2HG1 VAL A 155      62.663 103.099  94.114  1.00  4.88              
ATOM   2493 3HG1 VAL A 155      62.319 101.681  93.115  1.00  4.88              
ATOM   2494  CG2 VAL A 155      63.435 102.484  90.832  1.00  4.88              
ATOM   2495 1HG2 VAL A 155      64.372 101.977  91.062  1.00  4.88              
ATOM   2496 2HG2 VAL A 155      62.662 101.740  90.638  1.00  4.88              
ATOM   2497 3HG2 VAL A 155      63.593 103.080  89.934  1.00  4.88              
ATOM   2498  C   VAL A 155      61.407 105.181  92.805  1.00  4.88              
ATOM   2499  O   VAL A 155      62.044 106.234  92.747  1.00  4.88              
ATOM   2500  N   SER A 156      60.442 104.966  93.689  1.00  5.25              
ATOM   2501  H   SER A 156      60.096 104.015  93.783  1.00  5.25              
ATOM   2502  CA  SER A 156      59.876 105.965  94.599  1.00  5.25              
ATOM   2503  HA  SER A 156      60.432 106.901  94.524  1.00  5.25              
ATOM   2504  CB  SER A 156      58.420 106.228  94.199  1.00  5.25              
ATOM   2505  HB1 SER A 156      57.861 105.295  94.246  1.00  5.25              
ATOM   2506  HB2 SER A 156      58.388 106.608  93.176  1.00  5.25              
ATOM   2507  OG  SER A 156      57.812 107.163  95.066  1.00  5.25              
ATOM   2508  HG  SER A 156      56.860 107.170  94.909  1.00  5.25              
ATOM   2509  C   SER A 156      59.984 105.453  96.033  1.00  5.25              
ATOM   2510  O   SER A 156      60.182 104.262  96.268  1.00  5.25              
ATOM   2511  N   ASN A 157      59.838 106.331  97.021  1.00  5.36              
ATOM   2512  H   ASN A 157      59.683 107.301  96.782  1.00  5.36              
ATOM   2513  CA  ASN A 157      59.989 105.962  98.431  1.00  5.36              
ATOM   2514  HA  ASN A 157      60.965 105.486  98.554  1.00  5.36              
ATOM   2515  CB  ASN A 157      59.977 107.240  99.294  1.00  5.36              
ATOM   2516  HB1 ASN A 157      59.898 106.943 100.340  1.00  5.36              
ATOM   2517  HB2 ASN A 157      59.104 107.847  99.055  1.00  5.36              
ATOM   2518  CG  ASN A 157      61.232 108.090  99.137  1.00  5.36              
ATOM   2519  OD1 ASN A 157      61.812 108.216  98.070  1.00  5.36              
ATOM   2520  ND2 ASN A 157      61.710 108.691 100.203  1.00  5.36              
ATOM   2521 1HD2 ASN A 157      61.269 108.576 101.098  1.00  5.36              
ATOM   2522 2HD2 ASN A 157      62.529 109.262 100.084  1.00  5.36              
ATOM   2523  C   ASN A 157      58.962 104.924  98.927  1.00  5.36              
ATOM   2524  O   ASN A 157      59.145 104.362 100.004  1.00  5.36              
ATOM   2525  N   THR A 158      57.915 104.647  98.143  1.00  5.21              
ATOM   2526  H   THR A 158      57.762 105.242  97.346  1.00  5.21              
ATOM   2527  CA  THR A 158      56.927 103.594  98.410  1.00  5.21              
ATOM   2528  HA  THR A 158      56.926 103.359  99.474  1.00  5.21              
ATOM   2529  CB  THR A 158      55.516 104.094  98.040  1.00  5.21              
ATOM   2530  HB  THR A 158      55.455 104.202  96.956  1.00  5.21              
ATOM   2531  CG2 THR A 158      54.370 103.194  98.506  1.00  5.21              
ATOM   2532 1HG2 THR A 158      53.411 103.689  98.349  1.00  5.21              
ATOM   2533 2HG2 THR A 158      54.360 102.267  97.934  1.00  5.21              
ATOM   2534 3HG2 THR A 158      54.476 102.956  99.566  1.00  5.21              
ATOM   2535  OG1 THR A 158      55.275 105.356  98.616  1.00  5.21              
ATOM   2536  HG1 THR A 158      54.580 105.237  99.273  1.00  5.21              
ATOM   2537  C   THR A 158      57.203 102.290  97.650  1.00  5.21              
ATOM   2538  O   THR A 158      56.723 101.245  98.076  1.00  5.21              
ATOM   2539  N   THR A 159      57.963 102.279  96.544  1.00  4.84              
ATOM   2540  H   THR A 159      58.528 103.089  96.308  1.00  4.84              
ATOM   2541  CA  THR A 159      57.922 101.147  95.588  1.00  4.84              
ATOM   2542  HA  THR A 159      56.870 100.982  95.351  1.00  4.84              
ATOM   2543  CB  THR A 159      58.623 101.440  94.244  1.00  4.84              
ATOM   2544  HB  THR A 159      58.809 100.503  93.719  1.00  4.84              
ATOM   2545  CG2 THR A 159      57.748 102.310  93.343  1.00  4.84              
ATOM   2546 1HG2 THR A 159      58.297 102.577  92.439  1.00  4.84              
ATOM   2547 2HG2 THR A 159      56.857 101.751  93.055  1.00  4.84              
ATOM   2548 3HG2 THR A 159      57.447 103.210  93.871  1.00  4.84              
ATOM   2549  OG1 THR A 159      59.843 102.130  94.379  1.00  4.84              
ATOM   2550  HG1 THR A 159      60.454 101.571  94.876  1.00  4.84              
ATOM   2551  C   THR A 159      58.388  99.788  96.120  1.00  4.84              
ATOM   2552  O   THR A 159      57.997  98.767  95.568  1.00  4.84              
ATOM   2553  N   PHE A 160      59.149  99.739  97.211  1.00  4.68              
ATOM   2554  H   PHE A 160      59.455 100.609  97.621  1.00  4.68              
ATOM   2555  CA  PHE A 160      59.584  98.480  97.828  1.00  4.68              
ATOM   2556  HA  PHE A 160      59.182  97.638  97.264  1.00  4.68              
ATOM   2557  CB  PHE A 160      61.120  98.395  97.749  1.00  4.68              
ATOM   2558  HB1 PHE A 160      61.463  97.511  98.286  1.00  4.68              
ATOM   2559  HB2 PHE A 160      61.549  99.263  98.253  1.00  4.68              
ATOM   2560  CG  PHE A 160      61.660  98.308  96.331  1.00  4.68              
ATOM   2561  CD1 PHE A 160      61.281  97.243  95.487  1.00  4.68              
ATOM   2562  HD1 PHE A 160      60.606  96.481  95.844  1.00  4.68              
ATOM   2563  CE1 PHE A 160      61.767  97.167  94.170  1.00  4.68              
ATOM   2564  HE1 PHE A 160      61.471  96.352  93.524  1.00  4.68              
ATOM   2565  CZ  PHE A 160      62.632  98.160  93.687  1.00  4.68              
ATOM   2566  HZ  PHE A 160      63.006  98.109  92.673  1.00  4.68              
ATOM   2567  CE2 PHE A 160      63.019  99.216  94.527  1.00  4.68              
ATOM   2568  HE2 PHE A 160      63.693  99.970  94.155  1.00  4.68              
ATOM   2569  CD2 PHE A 160      62.539  99.294  95.846  1.00  4.68              
ATOM   2570  HD2 PHE A 160      62.850 100.110  96.484  1.00  4.68              
ATOM   2571  C   PHE A 160      59.035  98.298  99.256  1.00  4.68              
ATOM   2572  O   PHE A 160      59.584  97.521 100.045  1.00  4.68              
ATOM   2573  N   ALA A 161      57.971  99.030  99.609  1.00  5.25              
ATOM   2574  H   ALA A 161      57.526  99.621  98.913  1.00  5.25              
ATOM   2575  CA  ALA A 161      57.414  99.065 100.957  1.00  5.25              
ATOM   2576  HA  ALA A 161      58.154  99.516 101.619  1.00  5.25              
ATOM   2577  CB  ALA A 161      56.172  99.965 100.961  1.00  5.25              
ATOM   2578  HB1 ALA A 161      55.721  99.972 101.954  1.00  5.25              
ATOM   2579  HB2 ALA A 161      56.449 100.986 100.698  1.00  5.25              
ATOM   2580  HB3 ALA A 161      55.435  99.599 100.244  1.00  5.25              
ATOM   2581  C   ALA A 161      57.111  97.667 101.517  1.00  5.25              
ATOM   2582  O   ALA A 161      57.573  97.347 102.614  1.00  5.25              
ATOM   2583  N   SER A 162      56.441  96.805 100.742  1.00  4.88              
ATOM   2584  H   SER A 162      56.083  97.117  99.851  1.00  4.88              
ATOM   2585  CA  SER A 162      56.126  95.430 101.156  1.00  4.88              
ATOM   2586  HA  SER A 162      55.511  95.504 102.054  1.00  4.88              
ATOM   2587  CB  SER A 162      55.297  94.647 100.132  1.00  4.88              
ATOM   2588  HB1 SER A 162      54.244  94.784 100.362  1.00  4.88              
ATOM   2589  HB2 SER A 162      55.507  93.582 100.227  1.00  4.88              
ATOM   2590  OG  SER A 162      55.544  95.060  98.803  1.00  4.88              
ATOM   2591  HG  SER A 162      54.883  95.751  98.615  1.00  4.88              
ATOM   2592  C   SER A 162      57.320  94.570 101.556  1.00  4.88              
ATOM   2593  O   SER A 162      57.166  93.678 102.386  1.00  4.88              
ATOM   2594  N   LEU A 163      58.521  94.841 101.029  1.00  4.91              
ATOM   2595  H   LEU A 163      58.613  95.635 100.410  1.00  4.91              
ATOM   2596  CA  LEU A 163      59.723  94.066 101.367  1.00  4.91              
ATOM   2597  HA  LEU A 163      59.456  93.009 101.396  1.00  4.91              
ATOM   2598  CB  LEU A 163      60.787  94.270 100.274  1.00  4.91              
ATOM   2599  HB1 LEU A 163      61.722  93.815 100.601  1.00  4.91              
ATOM   2600  HB2 LEU A 163      60.966  95.338 100.157  1.00  4.91              
ATOM   2601  CG  LEU A 163      60.379  93.656  98.918  1.00  4.91              
ATOM   2602  HG  LEU A 163      59.343  93.909  98.697  1.00  4.91              
ATOM   2603  CD1 LEU A 163      61.235  94.231  97.796  1.00  4.91              
ATOM   2604 1HD1 LEU A 163      60.916  93.818  96.838  1.00  4.91              
ATOM   2605 2HD1 LEU A 163      61.120  95.310  97.774  1.00  4.91              
ATOM   2606 3HD1 LEU A 163      62.283  93.992  97.959  1.00  4.91              
ATOM   2607  CD2 LEU A 163      60.529  92.136  98.898  1.00  4.91              
ATOM   2608 1HD2 LEU A 163      60.243  91.752  97.919  1.00  4.91              
ATOM   2609 2HD2 LEU A 163      61.561  91.857  99.102  1.00  4.91              
ATOM   2610 3HD2 LEU A 163      59.882  91.681  99.646  1.00  4.91              
ATOM   2611  C   LEU A 163      60.260  94.403 102.769  1.00  4.91              
ATOM   2612  O   LEU A 163      61.024  93.628 103.327  1.00  4.91              
ATOM   2613  N   LYS A 164      59.818  95.503 103.397  1.00  5.26              
ATOM   2614  H   LYS A 164      59.116  96.062 102.922  1.00  5.26              
ATOM   2615  CA  LYS A 164      60.284  95.951 104.723  1.00  5.26              
ATOM   2616  HA  LYS A 164      61.359  96.123 104.654  1.00  5.26              
ATOM   2617  CB  LYS A 164      59.584  97.288 105.078  1.00  5.26              
ATOM   2618  HB1 LYS A 164      58.517  97.108 105.217  1.00  5.26              
ATOM   2619  HB2 LYS A 164      59.687  97.972 104.239  1.00  5.26              
ATOM   2620  CG  LYS A 164      60.138  97.967 106.350  1.00  5.26              
ATOM   2621  HG1 LYS A 164      61.224  97.864 106.366  1.00  5.26              
ATOM   2622  HG2 LYS A 164      59.741  97.441 107.219  1.00  5.26              
ATOM   2623  CD  LYS A 164      59.789  99.461 106.504  1.00  5.26              
ATOM   2624  HD1 LYS A 164      60.055  99.764 107.519  1.00  5.26              
ATOM   2625  HD2 LYS A 164      58.718  99.614 106.357  1.00  5.26              
ATOM   2626  CE  LYS A 164      60.597 100.291 105.499  1.00  5.26              
ATOM   2627  HE1 LYS A 164      60.170 100.151 104.502  1.00  5.26              
ATOM   2628  HE2 LYS A 164      61.611  99.884 105.489  1.00  5.26              
ATOM   2629  NZ  LYS A 164      60.694 101.738 105.816  1.00  5.26              
ATOM   2630  HZ1 LYS A 164      61.361 102.168 105.170  1.00  5.26              
ATOM   2631  HZ2 LYS A 164      59.800 102.203 105.719  1.00  5.26              
ATOM   2632  HZ3 LYS A 164      61.071 101.886 106.743  1.00  5.26              
ATOM   2633  C   LYS A 164      60.119  94.930 105.857  1.00  5.26              
ATOM   2634  O   LYS A 164      60.789  95.053 106.880  1.00  5.26              
ATOM   2635  N   GLY A 165      59.227  93.953 105.689  1.00  5.14              
ATOM   2636  H   GLY A 165      58.717  93.922 104.818  1.00  5.14              
ATOM   2637  CA  GLY A 165      58.972  92.898 106.669  1.00  5.14              
ATOM   2638  HA1 GLY A 165      57.921  92.619 106.602  1.00  5.14              
ATOM   2639  HA2 GLY A 165      59.154  93.275 107.676  1.00  5.14              
ATOM   2640  C   GLY A 165      59.791  91.621 106.491  1.00  5.14              
ATOM   2641  O   GLY A 165      59.894  90.835 107.427  1.00  5.14              
ATOM   2642  N   SER A 166      60.456  91.477 105.343  1.00  5.11              
ATOM   2643  H   SER A 166      60.308  92.172 104.621  1.00  5.11              
ATOM   2644  CA  SER A 166      61.700  90.718 105.221  1.00  5.11              
ATOM   2645  HA  SER A 166      61.915  90.185 106.146  1.00  5.11              
ATOM   2646  CB  SER A 166      61.624  89.675 104.108  1.00  5.11              
ATOM   2647  HB1 SER A 166      61.487  90.161 103.141  1.00  5.11              
ATOM   2648  HB2 SER A 166      60.773  89.032 104.312  1.00  5.11              
ATOM   2649  OG  SER A 166      62.811  88.900 104.103  1.00  5.11              
ATOM   2650  HG  SER A 166      63.001  88.622 103.197  1.00  5.11              
ATOM   2651  C   SER A 166      62.806  91.737 104.956  1.00  5.11              
ATOM   2652  O   SER A 166      63.282  91.865 103.827  1.00  5.11              
ATOM   2653  N   PRO A 167      63.274  92.469 105.990  1.00  5.36              
ATOM   2654  CD  PRO A 167      62.879  92.397 107.392  1.00  5.36              
ATOM   2655  HD1 PRO A 167      62.758  91.367 107.731  1.00  5.36              
ATOM   2656  HD2 PRO A 167      61.951  92.946 107.541  1.00  5.36              
ATOM   2657  CG  PRO A 167      64.001  93.072 108.181  1.00  5.36              
ATOM   2658  HG1 PRO A 167      64.742  92.326 108.471  1.00  5.36              
ATOM   2659  HG2 PRO A 167      63.618  93.592 109.059  1.00  5.36              
ATOM   2660  CB  PRO A 167      64.615  94.039 107.170  1.00  5.36              
ATOM   2661  HB1 PRO A 167      65.655  94.270 107.405  1.00  5.36              
ATOM   2662  HB2 PRO A 167      64.020  94.953 107.137  1.00  5.36              
ATOM   2663  CA  PRO A 167      64.468  93.294 105.842  1.00  5.36              
ATOM   2664  HA  PRO A 167      64.320  94.016 105.036  1.00  5.36              
ATOM   2665  C   PRO A 167      65.695  92.433 105.496  1.00  5.36              
ATOM   2666  O   PRO A 167      66.730  92.958 105.109  1.00  5.36              
ATOM   2667  N   LEU A 168      65.557  91.107 105.619  1.00  5.11              
ATOM   2668  H   LEU A 168      64.628  90.793 105.850  1.00  5.11              
ATOM   2669  CA  LEU A 168      66.514  90.035 105.381  1.00  5.11              
ATOM   2670  HA  LEU A 168      67.437  90.300 105.897  1.00  5.11              
ATOM   2671  CB  LEU A 168      65.957  88.737 106.015  1.00  5.11              
ATOM   2672  HB1 LEU A 168      66.753  87.991 106.019  1.00  5.11              
ATOM   2673  HB2 LEU A 168      65.160  88.357 105.375  1.00  5.11              
ATOM   2674  CG  LEU A 168      65.397  88.863 107.449  1.00  5.11              
ATOM   2675  HG  LEU A 168      64.518  89.509 107.437  1.00  5.11              
ATOM   2676  CD1 LEU A 168      64.958  87.490 107.956  1.00  5.11              
ATOM   2677 1HD1 LEU A 168      64.494  87.590 108.937  1.00  5.11              
ATOM   2678 2HD1 LEU A 168      64.223  87.065 107.272  1.00  5.11              
ATOM   2679 3HD1 LEU A 168      65.812  86.816 108.021  1.00  5.11              
ATOM   2680  CD2 LEU A 168      66.411  89.444 108.436  1.00  5.11              
ATOM   2681 1HD2 LEU A 168      65.973  89.476 109.434  1.00  5.11              
ATOM   2682 2HD2 LEU A 168      67.305  88.821 108.457  1.00  5.11              
ATOM   2683 3HD2 LEU A 168      66.679  90.460 108.150  1.00  5.11              
ATOM   2684  C   LEU A 168      66.900  89.822 103.894  1.00  5.11              
ATOM   2685  O   LEU A 168      67.340  88.734 103.520  1.00  5.11              
ATOM   2686  N   LEU A 169      66.729  90.825 103.031  1.00  4.69              
ATOM   2687  H   LEU A 169      66.554  91.744 103.413  1.00  4.69              
ATOM   2688  CA  LEU A 169      66.526  90.630 101.589  1.00  4.69              
ATOM   2689  HA  LEU A 169      66.157  89.620 101.407  1.00  4.69              
ATOM   2690  CB  LEU A 169      65.485  91.637 101.071  1.00  4.69              
ATOM   2691  HB1 LEU A 169      65.864  92.645 101.243  1.00  4.69              
ATOM   2692  HB2 LEU A 169      64.561  91.527 101.638  1.00  4.69              
ATOM   2693  CG  LEU A 169      65.179  91.457  99.570  1.00  4.69              
ATOM   2694  HG  LEU A 169      66.090  91.287  98.999  1.00  4.69              
ATOM   2695  CD1 LEU A 169      64.244  90.278  99.320  1.00  4.69              
ATOM   2696 1HD1 LEU A 169      64.000  90.220  98.261  1.00  4.69              
ATOM   2697 2HD1 LEU A 169      64.742  89.355  99.607  1.00  4.69              
ATOM   2698 3HD1 LEU A 169      63.331  90.392  99.905  1.00  4.69              
ATOM   2699  CD2 LEU A 169      64.532  92.716  99.015  1.00  4.69              
ATOM   2700 1HD2 LEU A 169      64.240  92.557  97.980  1.00  4.69              
ATOM   2701 2HD2 LEU A 169      63.663  92.975  99.614  1.00  4.69              
ATOM   2702 3HD2 LEU A 169      65.257  93.527  99.038  1.00  4.69              
ATOM   2703  C   LEU A 169      67.873  90.805 100.867  1.00  4.69              
ATOM   2704  O   LEU A 169      68.198  91.856 100.318  1.00  4.69              
ATOM   2705  N   GLN A 170      68.701  89.774 100.959  1.00  4.82              
ATOM   2706  H   GLN A 170      68.334  88.932 101.375  1.00  4.82              
ATOM   2707  CA  GLN A 170      70.130  89.857 100.700  1.00  4.82              
ATOM   2708  HA  GLN A 170      70.501  90.697 101.287  1.00  4.82              
ATOM   2709  CB  GLN A 170      70.836  88.592 101.223  1.00  4.82              
ATOM   2710  HB1 GLN A 170      71.911  88.779 101.214  1.00  4.82              
ATOM   2711  HB2 GLN A 170      70.629  87.752 100.558  1.00  4.82              
ATOM   2712  CG  GLN A 170      70.401  88.216 102.652  1.00  4.82              
ATOM   2713  HG1 GLN A 170      69.461  87.668 102.601  1.00  4.82              
ATOM   2714  HG2 GLN A 170      70.239  89.122 103.238  1.00  4.82              
ATOM   2715  CD  GLN A 170      71.431  87.368 103.384  1.00  4.82              
ATOM   2716  OE1 GLN A 170      72.402  87.877 103.928  1.00  4.82              
ATOM   2717  NE2 GLN A 170      71.258  86.064 103.447  1.00  4.82              
ATOM   2718 1HE2 GLN A 170      70.431  85.645 103.058  1.00  4.82              
ATOM   2719 2HE2 GLN A 170      71.940  85.544 103.972  1.00  4.82              
ATOM   2720  C   GLN A 170      70.545  90.147  99.255  1.00  4.82              
ATOM   2721  O   GLN A 170      71.595  90.773  99.073  1.00  4.82              
ATOM   2722  N   ILE A 171      69.781  89.698  98.254  1.00  4.14              
ATOM   2723  H   ILE A 171      68.958  89.153  98.483  1.00  4.14              
ATOM   2724  CA  ILE A 171      70.163  89.896  96.837  1.00  4.14              
ATOM   2725  HA  ILE A 171      71.248  89.971  96.800  1.00  4.14              
ATOM   2726  CB  ILE A 171      69.842  88.616  96.002  1.00  4.14              
ATOM   2727  HB  ILE A 171      68.760  88.492  95.972  1.00  4.14              
ATOM   2728  CG2 ILE A 171      70.345  88.627  94.538  1.00  4.14              
ATOM   2729 1HG2 ILE A 171      70.353  87.613  94.129  1.00  4.14              
ATOM   2730 2HG2 ILE A 171      69.688  89.207  93.893  1.00  4.14              
ATOM   2731 3HG2 ILE A 171      71.357  89.030  94.490  1.00  4.14              
ATOM   2732  CG1 ILE A 171      70.453  87.358  96.683  1.00  4.14              
ATOM   2733 1HG1 ILE A 171      70.255  86.488  96.062  1.00  4.14              
ATOM   2734 2HG1 ILE A 171      69.953  87.175  97.633  1.00  4.14              
ATOM   2735  CD1 ILE A 171      71.969  87.388  96.940  1.00  4.14              
ATOM   2736  HD1 ILE A 171      72.280  86.419  97.334  1.00  4.14              
ATOM   2737  HD2 ILE A 171      72.510  87.574  96.012  1.00  4.14              
ATOM   2738  HD3 ILE A 171      72.222  88.154  97.672  1.00  4.14              
ATOM   2739  C   ILE A 171      69.724  91.281  96.322  1.00  4.14              
ATOM   2740  O   ILE A 171      70.028  92.268  97.001  1.00  4.14              
ATOM   2741  N   LEU A 172      69.114  91.299  95.125  1.00  3.68              
ATOM   2742  H   LEU A 172      69.290  90.457  94.600  1.00  3.68              
ATOM   2743  CA  LEU A 172      68.048  92.130  94.522  1.00  3.68              
ATOM   2744  HA  LEU A 172      67.166  91.491  94.500  1.00  3.68              
ATOM   2745  CB  LEU A 172      67.698  93.367  95.367  1.00  3.68              
ATOM   2746  HB1 LEU A 172      68.552  94.046  95.372  1.00  3.68              
ATOM   2747  HB2 LEU A 172      67.501  93.058  96.395  1.00  3.68              
ATOM   2748  CG  LEU A 172      66.459  94.108  94.833  1.00  3.68              
ATOM   2749  HG  LEU A 172      66.645  94.442  93.815  1.00  3.68              
ATOM   2750  CD1 LEU A 172      65.201  93.231  94.849  1.00  3.68              
ATOM   2751 1HD1 LEU A 172      64.319  93.847  94.676  1.00  3.68              
ATOM   2752 2HD1 LEU A 172      65.250  92.485  94.055  1.00  3.68              
ATOM   2753 3HD1 LEU A 172      65.111  92.735  95.812  1.00  3.68              
ATOM   2754  CD2 LEU A 172      66.177  95.338  95.690  1.00  3.68              
ATOM   2755 1HD2 LEU A 172      65.351  95.913  95.271  1.00  3.68              
ATOM   2756 2HD2 LEU A 172      65.913  95.011  96.692  1.00  3.68              
ATOM   2757 3HD2 LEU A 172      67.062  95.970  95.743  1.00  3.68              
ATOM   2758  C   LEU A 172      68.388  92.464  93.047  1.00  3.68              
ATOM   2759  O   LEU A 172      69.249  93.326  92.787  1.00  3.68              
ATOM   2760  N   ASN A 173      67.738  91.776  92.082  1.00  3.55              
ATOM   2761  H   ASN A 173      66.990  91.122  92.306  1.00  3.55              
ATOM   2762  CA  ASN A 173      68.190  91.904  90.679  1.00  3.55              
ATOM   2763  HA  ASN A 173      69.109  92.475  90.640  1.00  3.55              
ATOM   2764  CB  ASN A 173      68.511  90.516  90.091  1.00  3.55              
ATOM   2765  HB1 ASN A 173      67.621  89.908  90.144  1.00  3.55              
ATOM   2766  HB2 ASN A 173      69.302  90.037  90.667  1.00  3.55              
ATOM   2767  CG  ASN A 173      68.944  90.573  88.629  1.00  3.55              
ATOM   2768  OD1 ASN A 173      69.581  91.502  88.184  1.00  3.55              
ATOM   2769  ND2 ASN A 173      68.594  89.619  87.808  1.00  3.55              
ATOM   2770 1HD2 ASN A 173      67.849  88.977  88.045  1.00  3.55              
ATOM   2771 2HD2 ASN A 173      68.828  89.776  86.842  1.00  3.55              
ATOM   2772  C   ASN A 173      67.191  92.656  89.775  1.00  3.55              
ATOM   2773  O   ASN A 173      66.167  92.109  89.360  1.00  3.55              
ATOM   2774  N   LEU A 174      67.518  93.905  89.424  1.00  3.98              
ATOM   2775  H   LEU A 174      68.406  94.278  89.745  1.00  3.98              
ATOM   2776  CA  LEU A 174      66.580  94.869  88.826  1.00  3.98              
ATOM   2777  HA  LEU A 174      65.593  94.411  88.777  1.00  3.98              
ATOM   2778  CB  LEU A 174      66.479  96.113  89.737  1.00  3.98              
ATOM   2779  HB1 LEU A 174      65.747  96.801  89.310  1.00  3.98              
ATOM   2780  HB2 LEU A 174      67.446  96.613  89.732  1.00  3.98              
ATOM   2781  CG  LEU A 174      66.082  95.842  91.197  1.00  3.98              
ATOM   2782  HG  LEU A 174      66.789  95.145  91.643  1.00  3.98              
ATOM   2783  CD1 LEU A 174      66.143  97.144  91.993  1.00  3.98              
ATOM   2784 1HD1 LEU A 174      65.876  96.947  93.030  1.00  3.98              
ATOM   2785 2HD1 LEU A 174      67.159  97.535  91.960  1.00  3.98              
ATOM   2786 3HD1 LEU A 174      65.458  97.878  91.570  1.00  3.98              
ATOM   2787  CD2 LEU A 174      64.672  95.266  91.320  1.00  3.98              
ATOM   2788 1HD2 LEU A 174      64.425  95.111  92.369  1.00  3.98              
ATOM   2789 2HD2 LEU A 174      63.953  95.949  90.871  1.00  3.98              
ATOM   2790 3HD2 LEU A 174      64.634  94.306  90.810  1.00  3.98              
ATOM   2791  C   LEU A 174      66.905  95.268  87.371  1.00  3.98              
ATOM   2792  O   LEU A 174      66.595  96.376  86.920  1.00  3.98              
ATOM   2793  N   THR A 175      67.598  94.401  86.638  1.00  4.23              
ATOM   2794  H   THR A 175      67.826  93.498  87.033  1.00  4.23              
ATOM   2795  CA  THR A 175      68.197  94.742  85.343  1.00  4.23              
ATOM   2796  HA  THR A 175      68.472  95.793  85.357  1.00  4.23              
ATOM   2797  CB  THR A 175      69.487  93.934  85.127  1.00  4.23              
ATOM   2798  HB  THR A 175      69.915  94.201  84.160  1.00  4.23              
ATOM   2799  CG2 THR A 175      70.536  94.177  86.217  1.00  4.23              
ATOM   2800 1HG2 THR A 175      70.759  95.235  86.301  1.00  4.23              
ATOM   2801 2HG2 THR A 175      70.163  93.821  87.175  1.00  4.23              
ATOM   2802 3HG2 THR A 175      71.443  93.627  85.969  1.00  4.23              
ATOM   2803  OG1 THR A 175      69.207  92.557  85.139  1.00  4.23              
ATOM   2804  HG1 THR A 175      68.405  92.427  84.614  1.00  4.23              
ATOM   2805  C   THR A 175      67.282  94.524  84.148  1.00  4.23              
ATOM   2806  O   THR A 175      66.692  93.456  84.013  1.00  4.23              
ATOM   2807  N   GLY A 176      67.224  95.499  83.239  1.00  4.75              
ATOM   2808  H   GLY A 176      67.828  96.306  83.341  1.00  4.75              
ATOM   2809  CA  GLY A 176      66.416  95.441  82.018  1.00  4.75              
ATOM   2810  HA1 GLY A 176      66.258  94.400  81.742  1.00  4.75              
ATOM   2811  HA2 GLY A 176      66.957  95.925  81.205  1.00  4.75              
ATOM   2812  C   GLY A 176      65.040  96.110  82.147  1.00  4.75              
ATOM   2813  O   GLY A 176      64.276  96.164  81.185  1.00  4.75              
ATOM   2814  N   MET A 177      64.702  96.652  83.321  1.00  4.71              
ATOM   2815  H   MET A 177      65.365  96.571  84.078  1.00  4.71              
ATOM   2816  CA  MET A 177      63.389  97.245  83.610  1.00  4.71              
ATOM   2817  HA  MET A 177      62.624  96.509  83.362  1.00  4.71              
ATOM   2818  CB  MET A 177      63.298  97.550  85.114  1.00  4.71              
ATOM   2819  HB1 MET A 177      62.420  98.171  85.297  1.00  4.71              
ATOM   2820  HB2 MET A 177      64.184  98.101  85.425  1.00  4.71              
ATOM   2821  CG  MET A 177      63.167  96.306  85.989  1.00  4.71              
ATOM   2822  HG1 MET A 177      64.100  95.743  85.956  1.00  4.71              
ATOM   2823  HG2 MET A 177      62.370  95.677  85.593  1.00  4.71              
ATOM   2824  SD  MET A 177      62.779  96.710  87.712  1.00  4.71              
ATOM   2825  CE  MET A 177      62.534  95.033  88.329  1.00  4.71              
ATOM   2826  HE1 MET A 177      61.721  94.559  87.781  1.00  4.71              
ATOM   2827  HE2 MET A 177      63.445  94.453  88.184  1.00  4.71              
ATOM   2828  HE3 MET A 177      62.289  95.068  89.390  1.00  4.71              
ATOM   2829  C   MET A 177      63.027  98.520  82.838  1.00  4.71              
ATOM   2830  O   MET A 177      61.870  98.950  82.836  1.00  4.71              
ATOM   2831  N   GLY A 178      64.030  99.175  82.255  1.00  4.92              
ATOM   2832  H   GLY A 178      64.952  98.775  82.380  1.00  4.92              
ATOM   2833  CA  GLY A 178      63.931 100.517  81.691  1.00  4.92              
ATOM   2834  HA1 GLY A 178      63.123 100.532  80.960  1.00  4.92              
ATOM   2835  HA2 GLY A 178      64.867 100.745  81.183  1.00  4.92              
ATOM   2836  C   GLY A 178      63.675 101.608  82.729  1.00  4.92              
ATOM   2837  O   GLY A 178      63.071 102.628  82.381  1.00  4.92              
ATOM   2838  N   ILE A 179      64.155 101.414  83.965  1.00  4.75              
ATOM   2839  H   ILE A 179      64.648 100.543  84.135  1.00  4.75              
ATOM   2840  CA  ILE A 179      64.241 102.451  85.002  1.00  4.75              
ATOM   2841  HA  ILE A 179      63.228 102.699  85.320  1.00  4.75              
ATOM   2842  CB  ILE A 179      65.014 101.945  86.246  1.00  4.75              
ATOM   2843  HB  ILE A 179      65.980 101.560  85.918  1.00  4.75              
ATOM   2844  CG2 ILE A 179      65.263 103.082  87.257  1.00  4.75              
ATOM   2845 1HG2 ILE A 179      65.826 102.713  88.114  1.00  4.75              
ATOM   2846 2HG2 ILE A 179      65.849 103.883  86.812  1.00  4.75              
ATOM   2847 3HG2 ILE A 179      64.313 103.487  87.607  1.00  4.75              
ATOM   2848  CG1 ILE A 179      64.230 100.816  86.953  1.00  4.75              
ATOM   2849 1HG1 ILE A 179      63.809 100.143  86.212  1.00  4.75              
ATOM   2850 2HG1 ILE A 179      63.398 101.243  87.513  1.00  4.75              
ATOM   2851  CD1 ILE A 179      65.083  99.979  87.913  1.00  4.75              
ATOM   2852  HD1 ILE A 179      64.482  99.162  88.310  1.00  4.75              
ATOM   2853  HD2 ILE A 179      65.938  99.560  87.382  1.00  4.75              
ATOM   2854  HD3 ILE A 179      65.429 100.588  88.747  1.00  4.75              
ATOM   2855  C   ILE A 179      64.882 103.700  84.393  1.00  4.75              
ATOM   2856  O   ILE A 179      65.879 103.607  83.668  1.00  4.75              
ATOM   2857  N   LYS A 180      64.282 104.856  84.693  1.00  5.12              
ATOM   2858  H   LYS A 180      63.450 104.816  85.271  1.00  5.12              
ATOM   2859  CA  LYS A 180      64.728 106.186  84.271  1.00  5.12              
ATOM   2860  HA  LYS A 180      65.602 106.082  83.625  1.00  5.12              
ATOM   2861  CB  LYS A 180      63.632 106.934  83.485  1.00  5.12              
ATOM   2862  HB1 LYS A 180      64.039 107.898  83.173  1.00  5.12              
ATOM   2863  HB2 LYS A 180      62.790 107.142  84.146  1.00  5.12              
ATOM   2864  CG  LYS A 180      63.099 106.215  82.234  1.00  5.12              
ATOM   2865  HG1 LYS A 180      62.393 106.879  81.733  1.00  5.12              
ATOM   2866  HG2 LYS A 180      62.564 105.316  82.540  1.00  5.12              
ATOM   2867  CD  LYS A 180      64.221 105.844  81.253  1.00  5.12              
ATOM   2868  HD1 LYS A 180      64.855 105.088  81.712  1.00  5.12              
ATOM   2869  HD2 LYS A 180      64.837 106.727  81.067  1.00  5.12              
ATOM   2870  CE  LYS A 180      63.714 105.317  79.903  1.00  5.12              
ATOM   2871  HE1 LYS A 180      64.588 105.093  79.284  1.00  5.12              
ATOM   2872  HE2 LYS A 180      63.147 106.107  79.402  1.00  5.12              
ATOM   2873  NZ  LYS A 180      62.880 104.099  80.050  1.00  5.12              
ATOM   2874  HZ1 LYS A 180      63.277 103.465  80.740  1.00  5.12              
ATOM   2875  HZ2 LYS A 180      61.964 104.334  80.401  1.00  5.12              
ATOM   2876  HZ3 LYS A 180      62.778 103.614  79.169  1.00  5.12              
ATOM   2877  C   LYS A 180      65.213 107.046  85.435  1.00  5.12              
ATOM   2878  O   LYS A 180      66.220 107.739  85.260  1.00  5.12              
ATOM   2879  N   ALA A 181      64.560 106.944  86.602  1.00  4.89              
ATOM   2880  H   ALA A 181      63.721 106.383  86.661  1.00  4.89              
ATOM   2881  CA  ALA A 181      65.007 107.679  87.794  1.00  4.89              
ATOM   2882  HA  ALA A 181      66.061 107.945  87.686  1.00  4.89              
ATOM   2883  CB  ALA A 181      64.204 108.983  87.885  1.00  4.89              
ATOM   2884  HB1 ALA A 181      64.560 109.569  88.734  1.00  4.89              
ATOM   2885  HB2 ALA A 181      64.341 109.570  86.977  1.00  4.89              
ATOM   2886  HB3 ALA A 181      63.145 108.764  88.025  1.00  4.89              
ATOM   2887  C   ALA A 181      64.875 106.879  89.098  1.00  4.89              
ATOM   2888  O   ALA A 181      63.844 106.239  89.329  1.00  4.89              
ATOM   2889  N   LEU A 182      65.892 106.960  89.961  1.00  4.68              
ATOM   2890  H   LEU A 182      66.704 107.512  89.698  1.00  4.68              
ATOM   2891  CA  LEU A 182      65.730 106.730  91.396  1.00  4.68              
ATOM   2892  HA  LEU A 182      65.008 105.931  91.562  1.00  4.68              
ATOM   2893  CB  LEU A 182      67.076 106.347  92.063  1.00  4.68              
ATOM   2894  HB1 LEU A 182      66.894 106.292  93.137  1.00  4.68              
ATOM   2895  HB2 LEU A 182      67.788 107.159  91.916  1.00  4.68              
ATOM   2896  CG  LEU A 182      67.764 105.018  91.677  1.00  4.68              
ATOM   2897  HG  LEU A 182      68.516 104.820  92.442  1.00  4.68              
ATOM   2898  CD1 LEU A 182      66.804 103.825  91.670  1.00  4.68              
ATOM   2899 1HD1 LEU A 182      67.366 102.904  91.512  1.00  4.68              
ATOM   2900 2HD1 LEU A 182      66.287 103.764  92.627  1.00  4.68              
ATOM   2901 3HD1 LEU A 182      66.077 103.942  90.867  1.00  4.68              
ATOM   2902  CD2 LEU A 182      68.508 105.060  90.338  1.00  4.68              
ATOM   2903 1HD2 LEU A 182      69.063 104.133  90.198  1.00  4.68              
ATOM   2904 2HD2 LEU A 182      67.807 105.180  89.514  1.00  4.68              
ATOM   2905 3HD2 LEU A 182      69.211 105.893  90.340  1.00  4.68              
ATOM   2906  C   LEU A 182      65.168 108.004  92.052  1.00  4.68              
ATOM   2907  O   LEU A 182      65.345 109.115  91.546  1.00  4.68              
ATOM   2908  N   GLY A 183      64.546 107.844  93.219  1.00  5.32              
ATOM   2909  H   GLY A 183      64.371 106.909  93.544  1.00  5.32              
ATOM   2910  CA  GLY A 183      64.119 108.939  94.088  1.00  5.32              
ATOM   2911  HA1 GLY A 183      63.045 109.085  93.980  1.00  5.32              
ATOM   2912  HA2 GLY A 183      64.624 109.856  93.784  1.00  5.32              
ATOM   2913  C   GLY A 183      64.442 108.682  95.580  1.00  5.32              
ATOM   2914  O   GLY A 183      64.819 107.567  95.958  1.00  5.32              
ATOM   2915  N   PRO A 184      64.344 109.714  96.441  1.00  5.56              
ATOM   2916  CD  PRO A 184      63.623 110.958  96.172  1.00  5.56              
ATOM   2917  HD1 PRO A 184      62.632 110.895  96.626  1.00  5.56              
ATOM   2918  HD2 PRO A 184      63.522 111.182  95.111  1.00  5.56              
ATOM   2919  CG  PRO A 184      64.421 112.067  96.848  1.00  5.56              
ATOM   2920  HG1 PRO A 184      63.792 112.911  97.131  1.00  5.56              
ATOM   2921  HG2 PRO A 184      65.235 112.391  96.197  1.00  5.56              
ATOM   2922  CB  PRO A 184      64.990 111.348  98.062  1.00  5.56              
ATOM   2923  HB1 PRO A 184      64.227 111.294  98.841  1.00  5.56              
ATOM   2924  HB2 PRO A 184      65.880 111.852  98.437  1.00  5.56              
ATOM   2925  CA  PRO A 184      65.305 109.942  97.531  1.00  5.56              
ATOM   2926  HA  PRO A 184      66.292 109.989  97.066  1.00  5.56              
ATOM   2927  C   PRO A 184      65.445 108.989  98.717  1.00  5.56              
ATOM   2928  O   PRO A 184      66.362 109.169  99.504  1.00  5.56              
ATOM   2929  N   GLY A 185      64.580 107.999  98.898  1.00  5.44              
ATOM   2930  H   GLY A 185      63.803 107.924  98.249  1.00  5.44              
ATOM   2931  CA  GLY A 185      64.727 106.977  99.949  1.00  5.44              
ATOM   2932  HA1 GLY A 185      64.148 107.262 100.826  1.00  5.44              
ATOM   2933  HA2 GLY A 185      65.775 106.887 100.232  1.00  5.44              
ATOM   2934  C   GLY A 185      64.265 105.616  99.466  1.00  5.44              
ATOM   2935  O   GLY A 185      63.806 104.806 100.265  1.00  5.44              
ATOM   2936  N   ALA A 186      64.357 105.395  98.151  1.00  4.97              
ATOM   2937  H   ALA A 186      64.754 106.141  97.589  1.00  4.97              
ATOM   2938  CA  ALA A 186      63.860 104.239  97.416  1.00  4.97              
ATOM   2939  HA  ALA A 186      62.788 104.361  97.254  1.00  4.97              
ATOM   2940  CB  ALA A 186      64.556 104.239  96.048  1.00  4.97              
ATOM   2941  HB1 ALA A 186      64.386 103.286  95.554  1.00  4.97              
ATOM   2942  HB2 ALA A 186      64.162 105.046  95.428  1.00  4.97              
ATOM   2943  HB3 ALA A 186      65.634 104.368  96.169  1.00  4.97              
ATOM   2944  C   ALA A 186      64.048 102.886  98.112  1.00  4.97              
ATOM   2945  O   ALA A 186      63.134 102.062  98.144  1.00  4.97              
ATOM   2946  N   PHE A 187      65.234 102.679  98.683  1.00  4.82              
ATOM   2947  H   PHE A 187      65.935 103.398  98.582  1.00  4.82              
ATOM   2948  CA  PHE A 187      65.655 101.405  99.243  1.00  4.82              
ATOM   2949  HA  PHE A 187      64.901 100.657  98.989  1.00  4.82              
ATOM   2950  CB  PHE A 187      66.945 100.948  98.556  1.00  4.82              
ATOM   2951  HB1 PHE A 187      67.141  99.936  98.900  1.00  4.82              
ATOM   2952  HB2 PHE A 187      67.765 101.589  98.881  1.00  4.82              
ATOM   2953  CG  PHE A 187      66.905 100.912  97.032  1.00  4.82              
ATOM   2954  CD1 PHE A 187      66.282  99.845  96.355  1.00  4.82              
ATOM   2955  HD1 PHE A 187      65.806  99.057  96.912  1.00  4.82              
ATOM   2956  CE1 PHE A 187      66.275  99.798  94.949  1.00  4.82              
ATOM   2957  HE1 PHE A 187      65.817  98.960  94.440  1.00  4.82              
ATOM   2958  CZ  PHE A 187      66.856 100.838  94.206  1.00  4.82              
ATOM   2959  HZ  PHE A 187      66.828 100.815  93.125  1.00  4.82              
ATOM   2960  CE2 PHE A 187      67.481 101.904  94.876  1.00  4.82              
ATOM   2961  HE2 PHE A 187      67.955 102.695  94.312  1.00  4.82              
ATOM   2962  CD2 PHE A 187      67.512 101.936  96.282  1.00  4.82              
ATOM   2963  HD2 PHE A 187      68.008 102.753  96.784  1.00  4.82              
ATOM   2964  C   PHE A 187      65.713 101.394 100.778  1.00  4.82              
ATOM   2965  O   PHE A 187      66.130 100.396 101.362  1.00  4.82              
ATOM   2966  N   SER A 188      65.209 102.446 101.439  1.00  5.31              
ATOM   2967  H   SER A 188      64.834 103.207 100.881  1.00  5.31              
ATOM   2968  CA  SER A 188      65.058 102.559 102.902  1.00  5.31              
ATOM   2969  HA  SER A 188      65.981 102.197 103.356  1.00  5.31              
ATOM   2970  CB  SER A 188      64.878 104.033 103.287  1.00  5.31              
ATOM   2971  HB1 SER A 188      63.822 104.308 103.282  1.00  5.31              
ATOM   2972  HB2 SER A 188      65.396 104.670 102.569  1.00  5.31              
ATOM   2973  OG  SER A 188      65.443 104.249 104.563  1.00  5.31              
ATOM   2974  HG  SER A 188      66.390 104.385 104.407  1.00  5.31              
ATOM   2975  C   SER A 188      63.892 101.698 103.441  1.00  5.31              
ATOM   2976  O   SER A 188      62.960 102.123 104.139  1.00  5.31              
ATOM   2977  N   SER A 189      63.914 100.435 103.046  1.00  5.10              
ATOM   2978  H   SER A 189      64.667 100.185 102.413  1.00  5.10              
ATOM   2979  CA  SER A 189      63.126  99.317 103.555  1.00  5.10              
ATOM   2980  HA  SER A 189      62.798  99.535 104.565  1.00  5.10              
ATOM   2981  CB  SER A 189      61.919  99.016 102.651  1.00  5.10              
ATOM   2982  HB1 SER A 189      61.227  99.858 102.671  1.00  5.10              
ATOM   2983  HB2 SER A 189      61.416  98.127 103.025  1.00  5.10              
ATOM   2984  OG  SER A 189      62.300  98.771 101.315  1.00  5.10              
ATOM   2985  HG  SER A 189      61.563  98.350 100.851  1.00  5.10              
ATOM   2986  C   SER A 189      63.998  98.064 103.647  1.00  5.10              
ATOM   2987  O   SER A 189      63.654  97.123 104.355  1.00  5.10              
ATOM   2988  N   LEU A 190      65.134  98.082 102.954  1.00  4.92              
ATOM   2989  H   LEU A 190      65.375  98.944 102.474  1.00  4.92              
ATOM   2990  CA  LEU A 190      65.952  96.933 102.619  1.00  4.92              
ATOM   2991  HA  LEU A 190      65.388  96.016 102.798  1.00  4.92              
ATOM   2992  CB  LEU A 190      66.331  97.001 101.132  1.00  4.92              
ATOM   2993  HB1 LEU A 190      66.883  96.091 100.898  1.00  4.92              
ATOM   2994  HB2 LEU A 190      67.004  97.847 100.978  1.00  4.92              
ATOM   2995  CG  LEU A 190      65.168  97.123 100.141  1.00  4.92              
ATOM   2996  HG  LEU A 190      64.710  98.108 100.215  1.00  4.92              
ATOM   2997  CD1 LEU A 190      65.754  96.964  98.746  1.00  4.92              
ATOM   2998 1HD1 LEU A 190      64.970  97.075  97.997  1.00  4.92              
ATOM   2999 2HD1 LEU A 190      66.523  97.716  98.583  1.00  4.92              
ATOM   3000 3HD1 LEU A 190      66.214  95.981  98.657  1.00  4.92              
ATOM   3001  CD2 LEU A 190      64.108  96.043 100.365  1.00  4.92              
ATOM   3002 1HD2 LEU A 190      63.439  96.001  99.507  1.00  4.92              
ATOM   3003 2HD2 LEU A 190      64.584  95.076 100.510  1.00  4.92              
ATOM   3004 3HD2 LEU A 190      63.521  96.279 101.251  1.00  4.92              
ATOM   3005  C   LEU A 190      67.219  96.873 103.499  1.00  4.92              
ATOM   3006  O   LEU A 190      68.335  96.725 103.010  1.00  4.92              
ATOM   3007  N   GLY A 191      67.071  97.010 104.818  1.00  5.40              
ATOM   3008  H   GLY A 191      66.138  97.157 105.171  1.00  5.40              
ATOM   3009  CA  GLY A 191      68.206  97.175 105.742  1.00  5.40              
ATOM   3010  HA1 GLY A 191      67.815  97.420 106.729  1.00  5.40              
ATOM   3011  HA2 GLY A 191      68.796  98.033 105.413  1.00  5.40              
ATOM   3012  C   GLY A 191      69.179  95.991 105.916  1.00  5.40              
ATOM   3013  O   GLY A 191      70.134  96.049 106.688  1.00  5.40              
ATOM   3014  N   ASN A 192      68.940  94.885 105.225  1.00  5.20              
ATOM   3015  H   ASN A 192      68.091  94.860 104.681  1.00  5.20              
ATOM   3016  CA  ASN A 192      69.845  93.758 105.050  1.00  5.20              
ATOM   3017  HA  ASN A 192      70.848  94.144 105.194  1.00  5.20              
ATOM   3018  CB  ASN A 192      69.591  92.693 106.144  1.00  5.20              
ATOM   3019  HB1 ASN A 192      69.378  91.721 105.705  1.00  5.20              
ATOM   3020  HB2 ASN A 192      68.729  92.973 106.747  1.00  5.20              
ATOM   3021  CG  ASN A 192      70.777  92.553 107.074  1.00  5.20              
ATOM   3022  OD1 ASN A 192      71.469  91.545 107.094  1.00  5.20              
ATOM   3023  ND2 ASN A 192      71.074  93.565 107.848  1.00  5.20              
ATOM   3024 1HD2 ASN A 192      70.601  94.457 107.716  1.00  5.20              
ATOM   3025 2HD2 ASN A 192      71.855  93.483 108.468  1.00  5.20              
ATOM   3026  C   ASN A 192      69.795  93.263 103.583  1.00  5.20              
ATOM   3027  O   ASN A 192      69.635  92.067 103.298  1.00  5.20              
ATOM   3028  N   LEU A 193      69.966  94.236 102.673  1.00  4.79              
ATOM   3029  H   LEU A 193      69.910  95.188 103.015  1.00  4.79              
ATOM   3030  CA  LEU A 193      70.429  94.101 101.285  1.00  4.79              
ATOM   3031  HA  LEU A 193      70.141  93.113 100.930  1.00  4.79              
ATOM   3032  CB  LEU A 193      69.670  95.132 100.403  1.00  4.79              
ATOM   3033  HB1 LEU A 193      69.366  95.952 101.041  1.00  4.79              
ATOM   3034  HB2 LEU A 193      68.760  94.654 100.038  1.00  4.79              
ATOM   3035  CG  LEU A 193      70.374  95.822  99.220  1.00  4.79              
ATOM   3036  HG  LEU A 193      71.219  96.376  99.624  1.00  4.79              
ATOM   3037  CD1 LEU A 193      70.876  94.893  98.122  1.00  4.79              
ATOM   3038 1HD1 LEU A 193      71.807  95.276  97.715  1.00  4.79              
ATOM   3039 2HD1 LEU A 193      71.016  93.896  98.512  1.00  4.79              
ATOM   3040 3HD1 LEU A 193      70.153  94.804  97.311  1.00  4.79              
ATOM   3041  CD2 LEU A 193      69.423  96.810  98.542  1.00  4.79              
ATOM   3042 1HD2 LEU A 193      68.681  96.279  97.944  1.00  4.79              
ATOM   3043 2HD2 LEU A 193      68.884  97.372  99.299  1.00  4.79              
ATOM   3044 3HD2 LEU A 193      69.986  97.495  97.909  1.00  4.79              
ATOM   3045  C   LEU A 193      71.948  94.176 101.211  1.00  4.79              
ATOM   3046  O   LEU A 193      72.593  94.988 101.874  1.00  4.79              
ATOM   3047  N   LYS A 194      72.509  93.273 100.408  1.00  4.84              
ATOM   3048  H   LYS A 194      71.876  92.653  99.913  1.00  4.84              
ATOM   3049  CA  LYS A 194      73.941  93.045 100.220  1.00  4.84              
ATOM   3050  HA  LYS A 194      74.497  93.831 100.736  1.00  4.84              
ATOM   3051  CB  LYS A 194      74.320  91.703 100.873  1.00  4.84              
ATOM   3052  HB1 LYS A 194      75.383  91.516 100.751  1.00  4.84              
ATOM   3053  HB2 LYS A 194      73.773  90.883 100.408  1.00  4.84              
ATOM   3054  CG  LYS A 194      73.989  91.762 102.374  1.00  4.84              
ATOM   3055  HG1 LYS A 194      72.907  91.825 102.495  1.00  4.84              
ATOM   3056  HG2 LYS A 194      74.438  92.660 102.801  1.00  4.84              
ATOM   3057  CD  LYS A 194      74.490  90.555 103.168  1.00  4.84              
ATOM   3058  HD1 LYS A 194      75.579  90.521 103.117  1.00  4.84              
ATOM   3059  HD2 LYS A 194      74.085  89.634 102.745  1.00  4.84              
ATOM   3060  CE  LYS A 194      74.061  90.704 104.633  1.00  4.84              
ATOM   3061  HE1 LYS A 194      74.378  91.687 104.996  1.00  4.84              
ATOM   3062  HE2 LYS A 194      74.570  89.940 105.226  1.00  4.84              
ATOM   3063  NZ  LYS A 194      72.597  90.552 104.796  1.00  4.84              
ATOM   3064  HZ1 LYS A 194      72.327  90.727 105.761  1.00  4.84              
ATOM   3065  HZ2 LYS A 194      72.078  91.203 104.219  1.00  4.84              
ATOM   3066  HZ3 LYS A 194      72.322  89.600 104.572  1.00  4.84              
ATOM   3067  C   LYS A 194      74.291  93.176  98.737  1.00  4.84              
ATOM   3068  O   LYS A 194      75.394  93.670  98.472  1.00  4.84              
ATOM   3069  N   VAL A 195      73.385  92.852  97.789  1.00  3.98              
ATOM   3070  H   VAL A 195      72.493  92.441  98.050  1.00  3.98              
ATOM   3071  CA  VAL A 195      73.778  92.850  96.363  1.00  3.98              
ATOM   3072  HA  VAL A 195      74.679  93.448  96.229  1.00  3.98              
ATOM   3073  CB  VAL A 195      74.114  91.410  95.884  1.00  3.98              
ATOM   3074  HB  VAL A 195      73.201  90.816  95.860  1.00  3.98              
ATOM   3075  CG1 VAL A 195      74.731  91.398  94.475  1.00  3.98              
ATOM   3076 1HG1 VAL A 195      74.948  90.373  94.173  1.00  3.98              
ATOM   3077 2HG1 VAL A 195      74.027  91.809  93.751  1.00  3.98              
ATOM   3078 3HG1 VAL A 195      75.651  91.977  94.453  1.00  3.98              
ATOM   3079  CG2 VAL A 195      75.093  90.680  96.819  1.00  3.98              
ATOM   3080 1HG2 VAL A 195      75.372  89.722  96.381  1.00  3.98              
ATOM   3081 2HG2 VAL A 195      75.982  91.288  96.970  1.00  3.98              
ATOM   3082 3HG2 VAL A 195      74.608  90.479  97.774  1.00  3.98              
ATOM   3083  C   VAL A 195      72.717  93.466  95.439  1.00  3.98              
ATOM   3084  O   VAL A 195      71.839  92.777  94.907  1.00  3.98              
ATOM   3085  N   LEU A 196      72.852  94.775  95.202  1.00  3.61              
ATOM   3086  H   LEU A 196      73.656  95.269  95.572  1.00  3.61              
ATOM   3087  CA  LEU A 196      71.917  95.507  94.344  1.00  3.61              
ATOM   3088  HA  LEU A 196      70.952  94.996  94.336  1.00  3.61              
ATOM   3089  CB  LEU A 196      71.741  96.917  94.946  1.00  3.61              
ATOM   3090  HB1 LEU A 196      72.715  97.407  94.952  1.00  3.61              
ATOM   3091  HB2 LEU A 196      71.419  96.822  95.982  1.00  3.61              
ATOM   3092  CG  LEU A 196      70.741  97.825  94.207  1.00  3.61              
ATOM   3093  HG  LEU A 196      71.008  97.889  93.152  1.00  3.61              
ATOM   3094  CD1 LEU A 196      69.306  97.308  94.325  1.00  3.61              
ATOM   3095 1HD1 LEU A 196      68.618  98.022  93.876  1.00  3.61              
ATOM   3096 2HD1 LEU A 196      69.205  96.353  93.808  1.00  3.61              
ATOM   3097 3HD1 LEU A 196      69.049  97.185  95.376  1.00  3.61              
ATOM   3098  CD2 LEU A 196      70.814  99.235  94.801  1.00  3.61              
ATOM   3099 1HD2 LEU A 196      70.119  99.898  94.285  1.00  3.61              
ATOM   3100 2HD2 LEU A 196      70.548  99.209  95.859  1.00  3.61              
ATOM   3101 3HD2 LEU A 196      71.824  99.632  94.694  1.00  3.61              
ATOM   3102  C   LEU A 196      72.459  95.580  92.928  1.00  3.61              
ATOM   3103  O   LEU A 196      73.526  96.169  92.706  1.00  3.61              
ATOM   3104  N   VAL A 197      71.696  95.072  91.959  1.00  3.41              
ATOM   3105  H   VAL A 197      70.839  94.572  92.190  1.00  3.41              
ATOM   3106  CA  VAL A 197      72.088  95.245  90.551  1.00  3.41              
ATOM   3107  HA  VAL A 197      72.967  95.886  90.523  1.00  3.41              
ATOM   3108  CB  VAL A 197      72.615  93.948  89.918  1.00  3.41              
ATOM   3109  HB  VAL A 197      72.934  94.171  88.899  1.00  3.41              
ATOM   3110  CG1 VAL A 197      73.805  93.357  90.692  1.00  3.41              
ATOM   3111 1HG1 VAL A 197      74.274  92.566  90.104  1.00  3.41              
ATOM   3112 2HG1 VAL A 197      74.538  94.124  90.918  1.00  3.41              
ATOM   3113 3HG1 VAL A 197      73.470  92.935  91.640  1.00  3.41              
ATOM   3114  CG2 VAL A 197      71.560  92.868  89.882  1.00  3.41              
ATOM   3115 1HG2 VAL A 197      71.930  92.003  89.331  1.00  3.41              
ATOM   3116 2HG2 VAL A 197      71.293  92.559  90.894  1.00  3.41              
ATOM   3117 3HG2 VAL A 197      70.685  93.266  89.380  1.00  3.41              
ATOM   3118  C   VAL A 197      71.061  96.043  89.800  1.00  3.41              
ATOM   3119  O   VAL A 197      69.901  95.698  89.821  1.00  3.41              
ATOM   3120  N   LEU A 198      71.474  97.173  89.219  1.00  3.88              
ATOM   3121  H   LEU A 198      72.451  97.424  89.324  1.00  3.88              
ATOM   3122  CA  LEU A 198      70.599  98.155  88.552  1.00  3.88              
ATOM   3123  HA  LEU A 198      69.592  97.742  88.490  1.00  3.88              
ATOM   3124  CB  LEU A 198      70.564  99.450  89.382  1.00  3.88              
ATOM   3125  HB1 LEU A 198      70.427 100.313  88.730  1.00  3.88              
ATOM   3126  HB2 LEU A 198      71.525  99.571  89.884  1.00  3.88              
ATOM   3127  CG  LEU A 198      69.435  99.446  90.421  1.00  3.88              
ATOM   3128  HG  LEU A 198      69.428  98.500  90.963  1.00  3.88              
ATOM   3129  CD1 LEU A 198      69.686 100.575  91.416  1.00  3.88              
ATOM   3130 1HD1 LEU A 198      68.902 100.577  92.170  1.00  3.88              
ATOM   3131 2HD1 LEU A 198      70.642 100.412  91.913  1.00  3.88              
ATOM   3132 3HD1 LEU A 198      69.702 101.540  90.908  1.00  3.88              
ATOM   3133  CD2 LEU A 198      68.066  99.684  89.777  1.00  3.88              
ATOM   3134 1HD2 LEU A 198      67.294  99.703  90.545  1.00  3.88              
ATOM   3135 2HD2 LEU A 198      68.058 100.632  89.239  1.00  3.88              
ATOM   3136 3HD2 LEU A 198      67.830  98.881  89.078  1.00  3.88              
ATOM   3137  C   LEU A 198      71.019  98.404  87.100  1.00  3.88              
ATOM   3138  O   LEU A 198      70.424  99.223  86.405  1.00  3.88              
ATOM   3139  N   SER A 199      72.022  97.665  86.641  1.00  3.99              
ATOM   3140  H   SER A 199      72.447  97.037  87.301  1.00  3.99              
ATOM   3141  CA  SER A 199      72.543  97.679  85.286  1.00  3.99              
ATOM   3142  HA  SER A 199      72.892  98.693  85.079  1.00  3.99              
ATOM   3143  CB  SER A 199      73.759  96.746  85.213  1.00  3.99              
ATOM   3144  HB1 SER A 199      74.090  96.638  84.179  1.00  3.99              
ATOM   3145  HB2 SER A 199      73.500  95.760  85.605  1.00  3.99              
ATOM   3146  OG  SER A 199      74.818  97.308  85.961  1.00  3.99              
ATOM   3147  HG  SER A 199      74.555  97.346  86.893  1.00  3.99              
ATOM   3148  C   SER A 199      71.537  97.338  84.183  1.00  3.99              
ATOM   3149  O   SER A 199      70.428  96.870  84.421  1.00  3.99              
ATOM   3150  N   HIS A 200      71.972  97.604  82.950  1.00  4.46              
ATOM   3151  H   HIS A 200      72.909  97.961  82.871  1.00  4.46              
ATOM   3152  CA  HIS A 200      71.161  97.672  81.735  1.00  4.46              
ATOM   3153  HA  HIS A 200      71.659  98.414  81.112  1.00  4.46              
ATOM   3154  CB  HIS A 200      71.190  96.362  80.922  1.00  4.46              
ATOM   3155  HB1 HIS A 200      70.328  95.738  81.162  1.00  4.46              
ATOM   3156  HB2 HIS A 200      72.091  95.799  81.168  1.00  4.46              
ATOM   3157  CG  HIS A 200      71.228  96.650  79.438  1.00  4.46              
ATOM   3158  ND1 HIS A 200      70.266  96.302  78.489  1.00  4.46              
ATOM   3159  CE1 HIS A 200      70.654  96.882  77.341  1.00  4.46              
ATOM   3160  HE1 HIS A 200      70.107  96.823  76.408  1.00  4.46              
ATOM   3161  NE2 HIS A 200      71.793  97.575  77.521  1.00  4.46              
ATOM   3162  HE2 HIS A 200      72.241  98.192  76.848  1.00  4.46              
ATOM   3163  CD2 HIS A 200      72.174  97.422  78.830  1.00  4.46              
ATOM   3164  HD2 HIS A 200      73.023  97.881  79.307  1.00  4.46              
ATOM   3165  C   HIS A 200      69.771  98.278  81.952  1.00  4.46              
ATOM   3166  O   HIS A 200      68.730  97.640  81.838  1.00  4.46              
ATOM   3167  N   ASN A 201      69.781  99.548  82.326  1.00  4.68              
ATOM   3168  H   ASN A 201      70.675 100.022  82.344  1.00  4.68              
ATOM   3169  CA  ASN A 201      68.606 100.385  82.508  1.00  4.68              
ATOM   3170  HA  ASN A 201      67.754  99.959  81.973  1.00  4.68              
ATOM   3171  CB  ASN A 201      68.283 100.483  84.008  1.00  4.68              
ATOM   3172  HB1 ASN A 201      67.766 101.417  84.217  1.00  4.68              
ATOM   3173  HB2 ASN A 201      69.198 100.478  84.598  1.00  4.68              
ATOM   3174  CG  ASN A 201      67.351  99.373  84.448  1.00  4.68              
ATOM   3175  OD1 ASN A 201      66.206  99.339  84.030  1.00  4.68              
ATOM   3176  ND2 ASN A 201      67.773  98.480  85.306  1.00  4.68              
ATOM   3177 1HD2 ASN A 201      68.729  98.548  85.630  1.00  4.68              
ATOM   3178 2HD2 ASN A 201      67.141  97.766  85.659  1.00  4.68              
ATOM   3179  C   ASN A 201      68.909 101.743  81.886  1.00  4.68              
ATOM   3180  O   ASN A 201      70.045 102.010  81.526  1.00  4.68              
ATOM   3181  N   PHE A 202      67.939 102.643  81.790  1.00  4.92              
ATOM   3182  H   PHE A 202      67.062 102.485  82.270  1.00  4.92              
ATOM   3183  CA  PHE A 202      68.114 103.931  81.108  1.00  4.92              
ATOM   3184  HA  PHE A 202      69.090 103.972  80.621  1.00  4.92              
ATOM   3185  CB  PHE A 202      67.067 104.054  79.988  1.00  4.92              
ATOM   3186  HB1 PHE A 202      66.972 105.102  79.699  1.00  4.92              
ATOM   3187  HB2 PHE A 202      66.101 103.721  80.364  1.00  4.92              
ATOM   3188  CG  PHE A 202      67.408 103.263  78.738  1.00  4.92              
ATOM   3189  CD1 PHE A 202      67.183 101.873  78.685  1.00  4.92              
ATOM   3190  HD1 PHE A 202      66.763 101.354  79.532  1.00  4.92              
ATOM   3191  CE1 PHE A 202      67.529 101.143  77.533  1.00  4.92              
ATOM   3192  HE1 PHE A 202      67.373 100.072  77.500  1.00  4.92              
ATOM   3193  CZ  PHE A 202      68.092 101.800  76.426  1.00  4.92              
ATOM   3194  HZ  PHE A 202      68.361 101.239  75.540  1.00  4.92              
ATOM   3195  CE2 PHE A 202      68.318 103.187  76.475  1.00  4.92              
ATOM   3196  HE2 PHE A 202      68.774 103.693  75.634  1.00  4.92              
ATOM   3197  CD2 PHE A 202      67.977 103.917  77.628  1.00  4.92              
ATOM   3198  HD2 PHE A 202      68.184 104.979  77.661  1.00  4.92              
ATOM   3199  C   PHE A 202      68.128 105.085  82.120  1.00  4.92              
ATOM   3200  O   PHE A 202      67.435 106.089  81.964  1.00  4.92              
ATOM   3201  N   ILE A 203      68.882 104.889  83.204  1.00  4.87              
ATOM   3202  H   ILE A 203      69.413 104.034  83.258  1.00  4.87              
ATOM   3203  CA  ILE A 203      68.989 105.828  84.322  1.00  4.87              
ATOM   3204  HA  ILE A 203      67.981 106.089  84.640  1.00  4.87              
ATOM   3205  CB  ILE A 203      69.695 105.146  85.518  1.00  4.87              
ATOM   3206  HB  ILE A 203      70.615 104.701  85.145  1.00  4.87              
ATOM   3207  CG2 ILE A 203      70.046 106.148  86.639  1.00  4.87              
ATOM   3208 1HG2 ILE A 203      70.480 105.636  87.497  1.00  4.87              
ATOM   3209 2HG2 ILE A 203      70.774 106.879  86.284  1.00  4.87              
ATOM   3210 3HG2 ILE A 203      69.148 106.674  86.969  1.00  4.87              
ATOM   3211  CG1 ILE A 203      68.795 104.027  86.096  1.00  4.87              
ATOM   3212 1HG1 ILE A 203      68.319 103.476  85.287  1.00  4.87              
ATOM   3213 2HG1 ILE A 203      68.007 104.486  86.692  1.00  4.87              
ATOM   3214  CD1 ILE A 203      69.533 102.997  86.962  1.00  4.87              
ATOM   3215  HD1 ILE A 203      68.826 102.235  87.291  1.00  4.87              
ATOM   3216  HD2 ILE A 203      70.319 102.517  86.378  1.00  4.87              
ATOM   3217  HD3 ILE A 203      69.968 103.470  87.841  1.00  4.87              
ATOM   3218  C   ILE A 203      69.680 107.112  83.886  1.00  4.87              
ATOM   3219  O   ILE A 203      70.814 107.058  83.432  1.00  4.87              
ATOM   3220  N   ASN A 204      69.011 108.250  84.063  1.00  5.37              
ATOM   3221  H   ASN A 204      68.072 108.206  84.449  1.00  5.37              
ATOM   3222  CA  ASN A 204      69.549 109.564  83.699  1.00  5.37              
ATOM   3223  HA  ASN A 204      70.606 109.517  83.427  1.00  5.37              
ATOM   3224  CB  ASN A 204      68.694 110.105  82.524  1.00  5.37              
ATOM   3225  HB1 ASN A 204      67.646 110.135  82.823  1.00  5.37              
ATOM   3226  HB2 ASN A 204      68.725 109.439  81.673  1.00  5.37              
ATOM   3227  CG  ASN A 204      69.102 111.506  82.093  1.00  5.37              
ATOM   3228  OD1 ASN A 204      69.933 111.701  81.224  1.00  5.37              
ATOM   3229  ND2 ASN A 204      68.537 112.523  82.702  1.00  5.37              
ATOM   3230 1HD2 ASN A 204      67.905 112.341  83.472  1.00  5.37              
ATOM   3231 2HD2 ASN A 204      68.802 113.447  82.415  1.00  5.37              
ATOM   3232  C   ASN A 204      69.348 110.488  84.903  1.00  5.37              
ATOM   3233  O   ASN A 204      68.240 110.992  85.111  1.00  5.37              
ATOM   3234  N   GLN A 205      70.384 110.727  85.699  1.00  5.67              
ATOM   3235  H   GLN A 205      71.303 110.364  85.457  1.00  5.67              
ATOM   3236  CA  GLN A 205      70.233 111.645  86.833  1.00  5.67              
ATOM   3237  HA  GLN A 205      69.676 112.519  86.492  1.00  5.67              
ATOM   3238  CB  GLN A 205      69.417 110.993  87.980  1.00  5.67              
ATOM   3239  HB1 GLN A 205      68.462 110.633  87.597  1.00  5.67              
ATOM   3240  HB2 GLN A 205      69.181 111.760  88.719  1.00  5.67              
ATOM   3241  CG  GLN A 205      70.118 109.832  88.696  1.00  5.67              
ATOM   3242  HG1 GLN A 205      71.082 110.152  89.083  1.00  5.67              
ATOM   3243  HG2 GLN A 205      70.275 109.016  87.992  1.00  5.67              
ATOM   3244  CD  GLN A 205      69.275 109.320  89.855  1.00  5.67              
ATOM   3245  OE1 GLN A 205      68.458 108.427  89.693  1.00  5.67              
ATOM   3246  NE2 GLN A 205      69.416 109.863  91.041  1.00  5.67              
ATOM   3247 1HE2 GLN A 205      70.054 110.627  91.231  1.00  5.67              
ATOM   3248 2HE2 GLN A 205      68.856 109.503  91.796  1.00  5.67              
ATOM   3249  C   GLN A 205      71.579 112.158  87.353  1.00  5.67              
ATOM   3250  O   GLN A 205      72.656 111.734  86.924  1.00  5.67              
ATOM   3251  N   GLN A 206      71.507 113.025  88.360  1.00  6.19              
ATOM   3252  H   GLN A 206      70.591 113.312  88.671  1.00  6.19              
ATOM   3253  CA  GLN A 206      72.575 113.170  89.332  1.00  6.19              
ATOM   3254  HA  GLN A 206      73.528 112.888  88.889  1.00  6.19              
ATOM   3255  CB  GLN A 206      72.625 114.637  89.763  1.00  6.19              
ATOM   3256  HB1 GLN A 206      71.663 114.924  90.192  1.00  6.19              
ATOM   3257  HB2 GLN A 206      72.796 115.246  88.873  1.00  6.19              
ATOM   3258  CG  GLN A 206      73.729 114.933  90.784  1.00  6.19              
ATOM   3259  HG1 GLN A 206      74.689 114.563  90.422  1.00  6.19              
ATOM   3260  HG2 GLN A 206      73.498 114.447  91.731  1.00  6.19              
ATOM   3261  CD  GLN A 206      73.829 116.433  90.992  1.00  6.19              
ATOM   3262  OE1 GLN A 206      74.234 117.164  90.102  1.00  6.19              
ATOM   3263  NE2 GLN A 206      73.422 116.947  92.133  1.00  6.19              
ATOM   3264 1HE2 GLN A 206      73.031 116.352  92.842  1.00  6.19              
ATOM   3265 2HE2 GLN A 206      73.448 117.950  92.202  1.00  6.19              
ATOM   3266  C   GLN A 206      72.319 112.234  90.514  1.00  6.19              
ATOM   3267  O   GLN A 206      71.192 112.186  91.001  1.00  6.19              
ATOM   3268  N   LEU A 207      73.346 111.524  90.993  1.00  5.43              
ATOM   3269  H   LEU A 207      74.254 111.609  90.548  1.00  5.43              
ATOM   3270  CA  LEU A 207      73.303 110.924  92.325  1.00  5.43              
ATOM   3271  HA  LEU A 207      72.345 110.425  92.479  1.00  5.43              
ATOM   3272  CB  LEU A 207      74.448 109.907  92.548  1.00  5.43              
ATOM   3273  HB1 LEU A 207      74.461 109.659  93.612  1.00  5.43              
ATOM   3274  HB2 LEU A 207      75.393 110.393  92.307  1.00  5.43              
ATOM   3275  CG  LEU A 207      74.387 108.584  91.772  1.00  5.43              
ATOM   3276  HG  LEU A 207      74.483 108.812  90.716  1.00  5.43              
ATOM   3277  CD1 LEU A 207      75.565 107.684  92.165  1.00  5.43              
ATOM   3278 1HD1 LEU A 207      75.520 106.749  91.610  1.00  5.43              
ATOM   3279 2HD1 LEU A 207      76.503 108.192  91.951  1.00  5.43              
ATOM   3280 3HD1 LEU A 207      75.519 107.469  93.236  1.00  5.43              
ATOM   3281  CD2 LEU A 207      73.101 107.795  92.006  1.00  5.43              
ATOM   3282 1HD2 LEU A 207      72.242 108.358  91.640  1.00  5.43              
ATOM   3283 2HD2 LEU A 207      73.134 106.841  91.481  1.00  5.43              
ATOM   3284 3HD2 LEU A 207      72.964 107.618  93.073  1.00  5.43              
ATOM   3285  C   LEU A 207      73.428 112.034  93.371  1.00  5.43              
ATOM   3286  O   LEU A 207      74.501 112.640  93.477  1.00  5.43              
ATOM   3287  N   THR A 208      72.382 112.315  94.148  1.00  5.91              
ATOM   3288  H   THR A 208      71.544 111.733  94.083  1.00  5.91              
ATOM   3289  CA  THR A 208      72.501 113.248  95.291  1.00  5.91              
ATOM   3290  HA  THR A 208      73.136 114.083  95.003  1.00  5.91              
ATOM   3291  CB  THR A 208      71.143 113.834  95.725  1.00  5.91              
ATOM   3292  HB  THR A 208      71.317 114.540  96.537  1.00  5.91              
ATOM   3293  CG2 THR A 208      70.434 114.573  94.589  1.00  5.91              
ATOM   3294 1HG2 THR A 208      69.531 115.044  94.982  1.00  5.91              
ATOM   3295 2HG2 THR A 208      71.088 115.340  94.179  1.00  5.91              
ATOM   3296 3HG2 THR A 208      70.152 113.870  93.804  1.00  5.91              
ATOM   3297  OG1 THR A 208      70.272 112.836  96.186  1.00  5.91              
ATOM   3298  HG1 THR A 208      69.490 113.291  96.556  1.00  5.91              
ATOM   3299  C   THR A 208      73.158 112.595  96.506  1.00  5.91              
ATOM   3300  O   THR A 208      73.727 113.281  97.355  1.00  5.91              
ATOM   3301  N   GLY A 209      73.097 111.267  96.581  1.00  5.76              
ATOM   3302  H   GLY A 209      72.601 110.768  95.843  1.00  5.76              
ATOM   3303  CA  GLY A 209      73.445 110.437  97.727  1.00  5.76              
ATOM   3304  HA1 GLY A 209      74.097 110.993  98.400  1.00  5.76              
ATOM   3305  HA2 GLY A 209      73.978 109.557  97.367  1.00  5.76              
ATOM   3306  C   GLY A 209      72.243 109.961  98.517  1.00  5.76              
ATOM   3307  O   GLY A 209      72.314 108.906  99.144  1.00  5.76              
ATOM   3308  N   GLU A 210      71.141 110.715  98.492  1.00  5.71              
ATOM   3309  H   GLU A 210      71.130 111.518  97.874  1.00  5.71              
ATOM   3310  CA  GLU A 210      69.906 110.393  99.226  1.00  5.71              
ATOM   3311  HA  GLU A 210      70.122 110.396 100.295  1.00  5.71              
ATOM   3312  CB  GLU A 210      68.837 111.463  98.946  1.00  5.71              
ATOM   3313  HB1 GLU A 210      67.934 111.207  99.496  1.00  5.71              
ATOM   3314  HB2 GLU A 210      68.600 111.457  97.881  1.00  5.71              
ATOM   3315  CG  GLU A 210      69.259 112.880  99.374  1.00  5.71              
ATOM   3316  HG1 GLU A 210      70.239 113.123  98.957  1.00  5.71              
ATOM   3317  HG2 GLU A 210      69.351 112.906 100.463  1.00  5.71              
ATOM   3318  CD  GLU A 210      68.244 113.926  98.893  1.00  5.71              
ATOM   3319  OE1 GLU A 210      67.447 114.395  99.734  1.00  5.71              
ATOM   3320  OE2 GLU A 210      68.281 114.238  97.677  1.00  5.71              
ATOM   3321  C   GLU A 210      69.400 108.987  98.881  1.00  5.71              
ATOM   3322  O   GLU A 210      68.997 108.230  99.767  1.00  5.71              
ATOM   3323  N   GLU A 211      69.512 108.607  97.606  1.00  5.23              
ATOM   3324  H   GLU A 211      69.976 109.247  96.969  1.00  5.23              
ATOM   3325  CA  GLU A 211      68.951 107.373  97.051  1.00  5.23              
ATOM   3326  HA  GLU A 211      67.903 107.366  97.349  1.00  5.23              
ATOM   3327  CB  GLU A 211      68.944 107.442  95.506  1.00  5.23              
ATOM   3328  HB1 GLU A 211      68.373 108.320  95.198  1.00  5.23              
ATOM   3329  HB2 GLU A 211      68.391 106.574  95.144  1.00  5.23              
ATOM   3330  CG  GLU A 211      70.302 107.458  94.781  1.00  5.23              
ATOM   3331  HG1 GLU A 211      70.131 107.177  93.739  1.00  5.23              
ATOM   3332  HG2 GLU A 211      70.945 106.691  95.217  1.00  5.23              
ATOM   3333  CD  GLU A 211      71.007 108.826  94.796  1.00  5.23              
ATOM   3334  OE1 GLU A 211      70.573 109.757  94.081  1.00  5.23              
ATOM   3335  OE2 GLU A 211      72.018 108.974  95.508  1.00  5.23              
ATOM   3336  C   GLU A 211      69.497 106.041  97.596  1.00  5.23              
ATOM   3337  O   GLU A 211      68.994 104.978  97.230  1.00  5.23              
ATOM   3338  N   PHE A 212      70.453 106.083  98.525  1.00  5.23              
ATOM   3339  H   PHE A 212      70.834 106.996  98.750  1.00  5.23              
ATOM   3340  CA  PHE A 212      71.030 104.908  99.182  1.00  5.23              
ATOM   3341  HA  PHE A 212      70.605 104.007  98.741  1.00  5.23              
ATOM   3342  CB  PHE A 212      72.540 104.891  98.904  1.00  5.23              
ATOM   3343  HB1 PHE A 212      72.947 103.956  99.282  1.00  5.23              
ATOM   3344  HB2 PHE A 212      73.009 105.702  99.463  1.00  5.23              
ATOM   3345  CG  PHE A 212      72.929 105.013  97.440  1.00  5.23              
ATOM   3346  CD1 PHE A 212      72.783 103.918  96.567  1.00  5.23              
ATOM   3347  HD1 PHE A 212      72.395 102.979  96.931  1.00  5.23              
ATOM   3348  CE1 PHE A 212      73.141 104.038  95.213  1.00  5.23              
ATOM   3349  HE1 PHE A 212      73.024 103.197  94.547  1.00  5.23              
ATOM   3350  CZ  PHE A 212      73.658 105.250  94.727  1.00  5.23              
ATOM   3351  HZ  PHE A 212      73.927 105.347  93.686  1.00  5.23              
ATOM   3352  CE2 PHE A 212      73.796 106.346  95.592  1.00  5.23              
ATOM   3353  HE2 PHE A 212      74.147 107.298  95.219  1.00  5.23              
ATOM   3354  CD2 PHE A 212      73.424 106.232  96.942  1.00  5.23              
ATOM   3355  HD2 PHE A 212      73.498 107.098  97.585  1.00  5.23              
ATOM   3356  C   PHE A 212      70.735 104.829 100.698  1.00  5.23              
ATOM   3357  O   PHE A 212      71.205 103.917 101.391  1.00  5.23              
ATOM   3358  N   GLN A 213      69.987 105.794 101.244  1.00  5.54              
ATOM   3359  H   GLN A 213      69.604 106.524 100.652  1.00  5.54              
ATOM   3360  CA  GLN A 213      69.771 105.877 102.684  1.00  5.54              
ATOM   3361  HA  GLN A 213      70.762 105.856 103.138  1.00  5.54              
ATOM   3362  CB  GLN A 213      69.164 107.231 103.073  1.00  5.54              
ATOM   3363  HB1 GLN A 213      69.752 108.015 102.592  1.00  5.54              
ATOM   3364  HB2 GLN A 213      69.270 107.356 104.152  1.00  5.54              
ATOM   3365  CG  GLN A 213      67.688 107.429 102.711  1.00  5.54              
ATOM   3366  HG1 GLN A 213      67.061 106.774 103.314  1.00  5.54              
ATOM   3367  HG2 GLN A 213      67.527 107.201 101.659  1.00  5.54              
ATOM   3368  CD  GLN A 213      67.289 108.867 102.992  1.00  5.54              
ATOM   3369  OE1 GLN A 213      66.875 109.221 104.082  1.00  5.54              
ATOM   3370  NE2 GLN A 213      67.436 109.749 102.035  1.00  5.54              
ATOM   3371 1HE2 GLN A 213      67.628 109.422 101.090  1.00  5.54              
ATOM   3372 2HE2 GLN A 213      67.212 110.708 102.233  1.00  5.54              
ATOM   3373  C   GLN A 213      68.996 104.681 103.249  1.00  5.54              
ATOM   3374  O   GLN A 213      67.894 104.359 102.804  1.00  5.54              
ATOM   3375  N   GLY A 214      69.576 104.027 104.253  1.00  5.48              
ATOM   3376  H   GLY A 214      70.470 104.341 104.600  1.00  5.48              
ATOM   3377  CA  GLY A 214      69.050 102.767 104.771  1.00  5.48              
ATOM   3378  HA1 GLY A 214      67.962 102.791 104.798  1.00  5.48              
ATOM   3379  HA2 GLY A 214      69.406 102.641 105.794  1.00  5.48              
ATOM   3380  C   GLY A 214      69.486 101.524 103.979  1.00  5.48              
ATOM   3381  O   GLY A 214      68.749 100.538 103.955  1.00  5.48              
ATOM   3382  N   LEU A 215      70.652 101.574 103.315  1.00  5.25              
ATOM   3383  H   LEU A 215      71.115 102.468 103.232  1.00  5.25              
ATOM   3384  CA  LEU A 215      71.336 100.403 102.738  1.00  5.25              
ATOM   3385  HA  LEU A 215      70.644  99.561 102.718  1.00  5.25              
ATOM   3386  CB  LEU A 215      71.766 100.728 101.294  1.00  5.25              
ATOM   3387  HB1 LEU A 215      72.375  99.904 100.928  1.00  5.25              
ATOM   3388  HB2 LEU A 215      72.388 101.622 101.298  1.00  5.25              
ATOM   3389  CG  LEU A 215      70.627 100.908 100.286  1.00  5.25              
ATOM   3390  HG  LEU A 215      70.057 101.811 100.494  1.00  5.25              
ATOM   3391  CD1 LEU A 215      71.237 101.013  98.886  1.00  5.25              
ATOM   3392 1HD1 LEU A 215      70.459 101.245  98.160  1.00  5.25              
ATOM   3393 2HD1 LEU A 215      71.977 101.810  98.876  1.00  5.25              
ATOM   3394 3HD1 LEU A 215      71.720 100.073  98.613  1.00  5.25              
ATOM   3395  CD2 LEU A 215      69.681  99.713 100.319  1.00  5.25              
ATOM   3396 1HD2 LEU A 215      69.177  99.628  99.366  1.00  5.25              
ATOM   3397 2HD2 LEU A 215      70.246  98.798 100.493  1.00  5.25              
ATOM   3398 3HD2 LEU A 215      68.949  99.842 101.118  1.00  5.25              
ATOM   3399  C   LEU A 215      72.536  99.910 103.575  1.00  5.25              
ATOM   3400  O   LEU A 215      73.593  99.568 103.051  1.00  5.25              
ATOM   3401  N   ASP A 216      72.389  99.881 104.891  1.00  5.67              
ATOM   3402  H   ASP A 216      71.477 100.148 105.262  1.00  5.67              
ATOM   3403  CA  ASP A 216      73.442  99.709 105.904  1.00  5.67              
ATOM   3404  HA  ASP A 216      74.029 100.627 105.944  1.00  5.67              
ATOM   3405  CB  ASP A 216      72.726  99.540 107.264  1.00  5.67              
ATOM   3406  HB1 ASP A 216      73.478  99.541 108.054  1.00  5.67              
ATOM   3407  HB2 ASP A 216      72.232  98.566 107.282  1.00  5.67              
ATOM   3408  CG  ASP A 216      71.666 100.622 107.563  1.00  5.67              
ATOM   3409  OD1 ASP A 216      71.907 101.433 108.482  1.00  5.67              
ATOM   3410  OD2 ASP A 216      70.628 100.648 106.856  1.00  5.67              
ATOM   3411  C   ASP A 216      74.421  98.541 105.669  1.00  5.67              
ATOM   3412  O   ASP A 216      75.615  98.677 105.942  1.00  5.67              
ATOM   3413  N   SER A 217      73.962  97.407 105.117  1.00  5.48              
ATOM   3414  H   SER A 217      72.998  97.392 104.823  1.00  5.48              
ATOM   3415  CA  SER A 217      74.798  96.207 104.913  1.00  5.48              
ATOM   3416  HA  SER A 217      75.696  96.316 105.519  1.00  5.48              
ATOM   3417  CB  SER A 217      74.090  94.940 105.423  1.00  5.48              
ATOM   3418  HB1 SER A 217      73.667  95.136 106.409  1.00  5.48              
ATOM   3419  HB2 SER A 217      74.838  94.154 105.532  1.00  5.48              
ATOM   3420  OG  SER A 217      73.070  94.456 104.566  1.00  5.48              
ATOM   3421  HG  SER A 217      73.148  94.891 103.698  1.00  5.48              
ATOM   3422  C   SER A 217      75.291  96.015 103.477  1.00  5.48              
ATOM   3423  O   SER A 217      75.825  94.945 103.160  1.00  5.48              
ATOM   3424  N   ILE A 218      75.084  96.995 102.591  1.00  5.02              
ATOM   3425  H   ILE A 218      74.662  97.865 102.906  1.00  5.02              
ATOM   3426  CA  ILE A 218      75.420  96.855 101.172  1.00  5.02              
ATOM   3427  HA  ILE A 218      74.799  96.050 100.787  1.00  5.02              
ATOM   3428  CB  ILE A 218      75.053  98.148 100.404  1.00  5.02              
ATOM   3429  HB  ILE A 218      74.040  98.418 100.697  1.00  5.02              
ATOM   3430  CG2 ILE A 218      75.953  99.346 100.752  1.00  5.02              
ATOM   3431 1HG2 ILE A 218      75.954  99.519 101.830  1.00  5.02              
ATOM   3432 2HG2 ILE A 218      76.975  99.179 100.420  1.00  5.02              
ATOM   3433 3HG2 ILE A 218      75.561 100.236 100.263  1.00  5.02              
ATOM   3434  CG1 ILE A 218      75.036  97.954  98.874  1.00  5.02              
ATOM   3435 1HG1 ILE A 218      75.955  97.474  98.542  1.00  5.02              
ATOM   3436 2HG1 ILE A 218      74.970  98.932  98.397  1.00  5.02              
ATOM   3437  CD1 ILE A 218      73.838  97.133  98.388  1.00  5.02              
ATOM   3438  HD1 ILE A 218      73.848  97.084  97.301  1.00  5.02              
ATOM   3439  HD2 ILE A 218      73.876  96.122  98.790  1.00  5.02              
ATOM   3440  HD3 ILE A 218      72.915  97.620  98.700  1.00  5.02              
ATOM   3441  C   ILE A 218      76.894  96.446 100.998  1.00  5.02              
ATOM   3442  O   ILE A 218      77.794  97.022 101.616  1.00  5.02              
ATOM   3443  N   LYS A 219      77.146  95.456 100.131  1.00  5.02              
ATOM   3444  H   LYS A 219      76.363  94.994  99.684  1.00  5.02              
ATOM   3445  CA  LYS A 219      78.507  95.078  99.731  1.00  5.02              
ATOM   3446  HA  LYS A 219      79.198  95.762 100.228  1.00  5.02              
ATOM   3447  CB  LYS A 219      78.924  93.676 100.211  1.00  5.02              
ATOM   3448  HB1 LYS A 219      78.869  93.649 101.301  1.00  5.02              
ATOM   3449  HB2 LYS A 219      79.967  93.523  99.930  1.00  5.02              
ATOM   3450  CG  LYS A 219      78.077  92.528  99.645  1.00  5.02              
ATOM   3451  HG1 LYS A 219      77.932  92.658  98.575  1.00  5.02              
ATOM   3452  HG2 LYS A 219      77.108  92.584 100.129  1.00  5.02              
ATOM   3453  CD  LYS A 219      78.678  91.136  99.909  1.00  5.02              
ATOM   3454  HD1 LYS A 219      77.894  90.384  99.796  1.00  5.02              
ATOM   3455  HD2 LYS A 219      79.026  91.095 100.942  1.00  5.02              
ATOM   3456  CE  LYS A 219      79.846  90.797  98.965  1.00  5.02              
ATOM   3457  HE1 LYS A 219      80.417  89.964  99.386  1.00  5.02              
ATOM   3458  HE2 LYS A 219      80.514  91.661  98.904  1.00  5.02              
ATOM   3459  NZ  LYS A 219      79.370  90.429  97.608  1.00  5.02              
ATOM   3460  HZ1 LYS A 219      80.111  90.453  96.899  1.00  5.02              
ATOM   3461  HZ2 LYS A 219      78.935  89.522  97.561  1.00  5.02              
ATOM   3462  HZ3 LYS A 219      78.718  91.111  97.242  1.00  5.02              
ATOM   3463  C   LYS A 219      78.792  95.301  98.252  1.00  5.02              
ATOM   3464  O   LYS A 219      79.950  95.578  97.915  1.00  5.02              
ATOM   3465  N   GLU A 220      77.765  95.251  97.403  1.00  4.29              
ATOM   3466  H   GLU A 220      76.846  94.994  97.743  1.00  4.29              
ATOM   3467  CA  GLU A 220      77.922  95.493  95.965  1.00  4.29              
ATOM   3468  HA  GLU A 220      78.876  95.979  95.767  1.00  4.29              
ATOM   3469  CB  GLU A 220      77.859  94.185  95.153  1.00  4.29              
ATOM   3470  HB1 GLU A 220      78.195  94.435  94.149  1.00  4.29              
ATOM   3471  HB2 GLU A 220      76.822  93.862  95.067  1.00  4.29              
ATOM   3472  CG  GLU A 220      78.647  92.997  95.719  1.00  4.29              
ATOM   3473  HG1 GLU A 220      77.951  92.374  96.281  1.00  4.29              
ATOM   3474  HG2 GLU A 220      79.395  93.347  96.428  1.00  4.29              
ATOM   3475  CD  GLU A 220      79.359  92.126  94.676  1.00  4.29              
ATOM   3476  OE1 GLU A 220      79.958  91.134  95.152  1.00  4.29              
ATOM   3477  OE2 GLU A 220      79.380  92.463  93.473  1.00  4.29              
ATOM   3478  C   GLU A 220      76.798  96.347  95.379  1.00  4.29              
ATOM   3479  O   GLU A 220      75.609  96.133  95.668  1.00  4.29              
ATOM   3480  N   MET A 221      77.191  97.226  94.455  1.00  4.13              
ATOM   3481  H   MET A 221      78.183  97.327  94.251  1.00  4.13              
ATOM   3482  CA  MET A 221      76.255  97.976  93.631  1.00  4.13              
ATOM   3483  HA  MET A 221      75.279  97.496  93.675  1.00  4.13              
ATOM   3484  CB  MET A 221      76.086  99.408  94.150  1.00  4.13              
ATOM   3485  HB1 MET A 221      75.494  99.968  93.427  1.00  4.13              
ATOM   3486  HB2 MET A 221      77.060  99.885  94.252  1.00  4.13              
ATOM   3487  CG  MET A 221      75.351  99.439  95.491  1.00  4.13              
ATOM   3488  HG1 MET A 221      76.022  99.102  96.281  1.00  4.13              
ATOM   3489  HG2 MET A 221      74.514  98.743  95.445  1.00  4.13              
ATOM   3490  SD  MET A 221      74.678 101.060  95.927  1.00  4.13              
ATOM   3491  CE  MET A 221      76.194 102.005  96.233  1.00  4.13              
ATOM   3492  HE1 MET A 221      76.722 101.575  97.083  1.00  4.13              
ATOM   3493  HE2 MET A 221      76.837 101.986  95.353  1.00  4.13              
ATOM   3494  HE3 MET A 221      75.931 103.039  96.460  1.00  4.13              
ATOM   3495  C   MET A 221      76.694  97.976  92.160  1.00  4.13              
ATOM   3496  O   MET A 221      77.821  98.386  91.832  1.00  4.13              
ATOM   3497  N   HIS A 222      75.790  97.550  91.255  1.00  3.87              
ATOM   3498  H   HIS A 222      74.891  97.178  91.558  1.00  3.87              
ATOM   3499  CA  HIS A 222      76.190  97.465  89.846  1.00  3.87              
ATOM   3500  HA  HIS A 222      77.229  97.775  89.717  1.00  3.87              
ATOM   3501  CB  HIS A 222      76.144  96.026  89.314  1.00  3.87              
ATOM   3502  HB1 HIS A 222      76.287  96.059  88.233  1.00  3.87              
ATOM   3503  HB2 HIS A 222      75.163  95.600  89.496  1.00  3.87              
ATOM   3504  CG  HIS A 222      77.220  95.127  89.870  1.00  3.87              
ATOM   3505  ND1 HIS A 222      78.325  94.677  89.148  1.00  3.87              
ATOM   3506  CE1 HIS A 222      79.028  93.904  89.991  1.00  3.87              
ATOM   3507  HE1 HIS A 222      79.950  93.396  89.741  1.00  3.87              
ATOM   3508  NE2 HIS A 222      78.426  93.850  91.189  1.00  3.87              
ATOM   3509  HE2 HIS A 222      78.770  93.309  91.987  1.00  3.87              
ATOM   3510  CD2 HIS A 222      77.283  94.617  91.135  1.00  3.87              
ATOM   3511  HD2 HIS A 222      76.578  94.783  91.936  1.00  3.87              
ATOM   3512  C   HIS A 222      75.381  98.416  88.992  1.00  3.87              
ATOM   3513  O   HIS A 222      74.277  98.051  88.633  1.00  3.87              
ATOM   3514  N   LEU A 223      75.902  99.596  88.648  1.00  3.98              
ATOM   3515  H   LEU A 223      76.862  99.805  88.911  1.00  3.98              
ATOM   3516  CA  LEU A 223      75.185 100.643  87.905  1.00  3.98              
ATOM   3517  HA  LEU A 223      74.209 100.272  87.588  1.00  3.98              
ATOM   3518  CB  LEU A 223      74.946 101.903  88.782  1.00  3.98              
ATOM   3519  HB1 LEU A 223      74.779 102.738  88.102  1.00  3.98              
ATOM   3520  HB2 LEU A 223      75.848 102.131  89.348  1.00  3.98              
ATOM   3521  CG  LEU A 223      73.732 101.885  89.726  1.00  3.98              
ATOM   3522  HG  LEU A 223      72.869 101.490  89.191  1.00  3.98              
ATOM   3523  CD1 LEU A 223      73.977 101.045  90.980  1.00  3.98              
ATOM   3524 1HD1 LEU A 223      73.140 101.154  91.670  1.00  3.98              
ATOM   3525 2HD1 LEU A 223      74.066  99.994  90.721  1.00  3.98              
ATOM   3526 3HD1 LEU A 223      74.889 101.378  91.474  1.00  3.98              
ATOM   3527  CD2 LEU A 223      73.396 103.317  90.173  1.00  3.98              
ATOM   3528 1HD2 LEU A 223      72.518 103.307  90.821  1.00  3.98              
ATOM   3529 2HD2 LEU A 223      74.234 103.747  90.724  1.00  3.98              
ATOM   3530 3HD2 LEU A 223      73.174 103.939  89.308  1.00  3.98              
ATOM   3531  C   LEU A 223      75.939 101.004  86.617  1.00  3.98              
ATOM   3532  O   LEU A 223      76.480 102.101  86.463  1.00  3.98              
ATOM   3533  N   SER A 224      76.031 100.022  85.720  1.00  4.07              
ATOM   3534  H   SER A 224      75.524  99.164  85.887  1.00  4.07              
ATOM   3535  CA  SER A 224      77.073 100.024  84.700  1.00  4.07              
ATOM   3536  HA  SER A 224      77.899 100.613  85.100  1.00  4.07              
ATOM   3537  CB  SER A 224      77.643  98.614  84.518  1.00  4.07              
ATOM   3538  HB1 SER A 224      77.002  98.007  83.878  1.00  4.07              
ATOM   3539  HB2 SER A 224      77.711  98.128  85.493  1.00  4.07              
ATOM   3540  OG  SER A 224      78.943  98.704  83.982  1.00  4.07              
ATOM   3541  HG  SER A 224      78.935  99.279  83.200  1.00  4.07              
ATOM   3542  C   SER A 224      76.677 100.739  83.416  1.00  4.07              
ATOM   3543  O   SER A 224      76.753 101.963  83.337  1.00  4.07              
ATOM   3544  N   TYR A 225      76.181  99.968  82.446  1.00  4.58              
ATOM   3545  H   TYR A 225      76.240  98.974  82.581  1.00  4.58              
ATOM   3546  CA  TYR A 225      75.466 100.405  81.249  1.00  4.58              
ATOM   3547  HA  TYR A 225      76.011 101.213  80.761  1.00  4.58              
ATOM   3548  CB  TYR A 225      75.369  99.193  80.288  1.00  4.58              
ATOM   3549  HB1 TYR A 225      74.532  99.363  79.620  1.00  4.58              
ATOM   3550  HB2 TYR A 225      75.128  98.295  80.859  1.00  4.58              
ATOM   3551  CG  TYR A 225      76.573  98.895  79.398  1.00  4.58              
ATOM   3552  CD1 TYR A 225      76.396  98.790  78.001  1.00  4.58              
ATOM   3553  HD1 TYR A 225      75.411  98.903  77.566  1.00  4.58              
ATOM   3554  CE1 TYR A 225      77.497  98.531  77.162  1.00  4.58              
ATOM   3555  HE1 TYR A 225      77.370  98.458  76.092  1.00  4.58              
ATOM   3556  CZ  TYR A 225      78.790  98.391  77.707  1.00  4.58              
ATOM   3557  OH  TYR A 225      79.855  98.226  76.879  1.00  4.58              
ATOM   3558  HH  TYR A 225      80.688  98.244  77.355  1.00  4.58              
ATOM   3559  CE2 TYR A 225      78.966  98.459  79.105  1.00  4.58              
ATOM   3560  HE2 TYR A 225      79.952  98.350  79.531  1.00  4.58              
ATOM   3561  CD2 TYR A 225      77.857  98.686  79.943  1.00  4.58              
ATOM   3562  HD2 TYR A 225      78.008  98.734  81.009  1.00  4.58              
ATOM   3563  C   TYR A 225      74.082 100.944  81.679  1.00  4.58              
ATOM   3564  O   TYR A 225      73.032 100.503  81.212  1.00  4.58              
ATOM   3565  N   ASN A 226      74.068 101.851  82.654  1.00  6.67              
ATOM   3566  H   ASN A 226      74.974 102.087  83.040  1.00  6.67              
ATOM   3567  CA  ASN A 226      73.108 102.927  82.728  1.00  6.67              
ATOM   3568  HA  ASN A 226      72.097 102.534  82.827  1.00  6.67              
ATOM   3569  CB  ASN A 226      73.437 103.818  83.944  1.00  6.67              
ATOM   3570  HB1 ASN A 226      72.863 104.741  83.848  1.00  6.67              
ATOM   3571  HB2 ASN A 226      74.491 104.096  83.918  1.00  6.67              
ATOM   3572  CG  ASN A 226      73.137 103.207  85.307  1.00  6.67              
ATOM   3573  OD1 ASN A 226      73.074 102.006  85.522  1.00  6.67              
ATOM   3574  ND2 ASN A 226      72.891 104.049  86.285  1.00  6.67              
ATOM   3575 1HD2 ASN A 226      72.870 105.037  86.094  1.00  6.67              
ATOM   3576 2HD2 ASN A 226      72.638 103.646  87.166  1.00  6.67              
ATOM   3577  C   ASN A 226      73.252 103.682  81.406  1.00  6.67              
ATOM   3578  O   ASN A 226      74.198 104.420  81.166  1.00  6.67              
ATOM   3579  N   GLN A 227      72.356 103.385  80.480  1.00  5.31              
ATOM   3580  H   GLN A 227      71.645 102.707  80.731  1.00  5.31              
ATOM   3581  CA  GLN A 227      72.317 103.922  79.133  1.00  5.31              
ATOM   3582  HA  GLN A 227      73.327 103.913  78.725  1.00  5.31              
ATOM   3583  CB  GLN A 227      71.411 103.031  78.255  1.00  5.31              
ATOM   3584  HB1 GLN A 227      71.502 103.353  77.216  1.00  5.31              
ATOM   3585  HB2 GLN A 227      70.384 103.204  78.568  1.00  5.31              
ATOM   3586  CG  GLN A 227      71.642 101.507  78.306  1.00  5.31              
ATOM   3587  HG1 GLN A 227      70.886 101.035  77.678  1.00  5.31              
ATOM   3588  HG2 GLN A 227      71.480 101.145  79.318  1.00  5.31              
ATOM   3589  CD  GLN A 227      73.012 101.033  77.820  1.00  5.31              
ATOM   3590  OE1 GLN A 227      73.129 100.147  76.986  1.00  5.31              
ATOM   3591  NE2 GLN A 227      74.106 101.566  78.318  1.00  5.31              
ATOM   3592 1HE2 GLN A 227      74.053 102.302  79.003  1.00  5.31              
ATOM   3593 2HE2 GLN A 227      74.984 101.219  77.978  1.00  5.31              
ATOM   3594  C   GLN A 227      71.867 105.383  79.064  1.00  5.31              
ATOM   3595  O   GLN A 227      71.618 105.901  77.981  1.00  5.31              
ATOM   3596  N   GLN A 228      71.777 106.035  80.219  1.00  6.20              
ATOM   3597  H   GLN A 228      72.026 105.530  81.056  1.00  6.20              
ATOM   3598  CA  GLN A 228      71.944 107.463  80.323  1.00  6.20              
ATOM   3599  HA  GLN A 228      72.453 107.812  79.423  1.00  6.20              
ATOM   3600  CB  GLN A 228      70.585 108.172  80.401  1.00  6.20              
ATOM   3601  HB1 GLN A 228      70.724 109.104  80.942  1.00  6.20              
ATOM   3602  HB2 GLN A 228      69.886 107.552  80.963  1.00  6.20              
ATOM   3603  CG  GLN A 228      69.959 108.527  79.043  1.00  6.20              
ATOM   3604  HG1 GLN A 228      68.973 108.957  79.219  1.00  6.20              
ATOM   3605  HG2 GLN A 228      69.823 107.627  78.447  1.00  6.20              
ATOM   3606  CD  GLN A 228      70.784 109.541  78.250  1.00  6.20              
ATOM   3607  OE1 GLN A 228      71.432 109.241  77.267  1.00  6.20              
ATOM   3608  NE2 GLN A 228      70.827 110.794  78.650  1.00  6.20              
ATOM   3609 1HE2 GLN A 228      70.341 111.107  79.483  1.00  6.20              
ATOM   3610 2HE2 GLN A 228      71.332 111.421  78.052  1.00  6.20              
ATOM   3611  C   GLN A 228      72.889 107.825  81.469  1.00  6.20              
ATOM   3612  O   GLN A 228      73.375 106.987  82.230  1.00  6.20              
ATOM   3613  N   MET A 229      73.227 109.108  81.502  1.00  5.19              
ATOM   3614  H   MET A 229      72.782 109.729  80.847  1.00  5.19              
ATOM   3615  CA  MET A 229      74.309 109.634  82.312  1.00  5.19              
ATOM   3616  HA  MET A 229      75.224 109.090  82.073  1.00  5.19              
ATOM   3617  CB  MET A 229      74.506 111.120  81.960  1.00  5.19              
ATOM   3618  HB1 MET A 229      75.283 111.540  82.601  1.00  5.19              
ATOM   3619  HB2 MET A 229      73.577 111.651  82.169  1.00  5.19              
ATOM   3620  CG  MET A 229      74.912 111.368  80.502  1.00  5.19              
ATOM   3621  HG1 MET A 229      74.237 110.839  79.830  1.00  5.19              
ATOM   3622  HG2 MET A 229      75.914 110.968  80.360  1.00  5.19              
ATOM   3623  SD  MET A 229      74.936 113.119  80.024  1.00  5.19              
ATOM   3624  CE  MET A 229      73.158 113.465  79.921  1.00  5.19              
ATOM   3625  HE1 MET A 229      72.703 112.811  79.179  1.00  5.19              
ATOM   3626  HE2 MET A 229      72.682 113.301  80.887  1.00  5.19              
ATOM   3627  HE3 MET A 229      73.009 114.502  79.621  1.00  5.19              
ATOM   3628  C   MET A 229      74.058 109.550  83.808  1.00  5.19              
ATOM   3629  O   MET A 229      72.942 109.798  84.292  1.00  5.19              
ATOM   3630  N   ILE A 230      75.158 109.359  84.546  1.00  5.10              
ATOM   3631  H   ILE A 230      76.000 109.047  84.071  1.00  5.10              
ATOM   3632  CA  ILE A 230      75.091 109.384  86.013  1.00  5.10              
ATOM   3633  HA  ILE A 230      74.136 109.838  86.265  1.00  5.10              
ATOM   3634  CB  ILE A 230      74.933 107.931  86.526  1.00  5.10              
ATOM   3635  HB  ILE A 230      74.059 107.519  86.014  1.00  5.10              
ATOM   3636  CG2 ILE A 230      76.083 107.009  86.121  1.00  5.10              
ATOM   3637 1HG2 ILE A 230      77.016 107.519  86.294  1.00  5.10              
ATOM   3638 2HG2 ILE A 230      76.040 106.063  86.660  1.00  5.10              
ATOM   3639 3HG2 ILE A 230      76.006 106.790  85.054  1.00  5.10              
ATOM   3640  CG1 ILE A 230      74.609 107.836  88.025  1.00  5.10              
ATOM   3641 1HG1 ILE A 230      75.398 108.300  88.614  1.00  5.10              
ATOM   3642 2HG1 ILE A 230      74.536 106.783  88.304  1.00  5.10              
ATOM   3643  CD1 ILE A 230      73.261 108.500  88.336  1.00  5.10              
ATOM   3644  HD1 ILE A 230      72.868 108.119  89.275  1.00  5.10              
ATOM   3645  HD2 ILE A 230      73.389 109.579  88.412  1.00  5.10              
ATOM   3646  HD3 ILE A 230      72.535 108.271  87.555  1.00  5.10              
ATOM   3647  C   ILE A 230      76.088 110.329  86.687  1.00  5.10              
ATOM   3648  O   ILE A 230      77.189 109.959  87.106  1.00  5.10              
ATOM   3649  N   ASN A 231      75.673 111.598  86.765  1.00  5.50              
ATOM   3650  H   ASN A 231      74.718 111.791  86.484  1.00  5.50              
ATOM   3651  CA  ASN A 231      76.457 112.686  87.357  1.00  5.50              
ATOM   3652  HA  ASN A 231      77.411 112.723  86.828  1.00  5.50              
ATOM   3653  CB  ASN A 231      75.717 114.022  87.155  1.00  5.50              
ATOM   3654  HB1 ASN A 231      74.858 114.085  87.812  1.00  5.50              
ATOM   3655  HB2 ASN A 231      75.373 114.108  86.125  1.00  5.50              
ATOM   3656  CG  ASN A 231      76.637 115.194  87.427  1.00  5.50              
ATOM   3657  OD1 ASN A 231      77.785 115.183  87.029  1.00  5.50              
ATOM   3658  ND2 ASN A 231      76.216 116.217  88.126  1.00  5.50              
ATOM   3659 1HD2 ASN A 231      75.294 116.287  88.537  1.00  5.50              
ATOM   3660 2HD2 ASN A 231      76.887 116.957  88.237  1.00  5.50              
ATOM   3661  C   ASN A 231      76.770 112.423  88.832  1.00  5.50              
ATOM   3662  O   ASN A 231      75.945 111.892  89.579  1.00  5.50              
ATOM   3663  N   LEU A 232      77.963 112.823  89.252  1.00  5.40              
ATOM   3664  H   LEU A 232      78.591 113.263  88.583  1.00  5.40              
ATOM   3665  CA  LEU A 232      78.393 112.688  90.644  1.00  5.40              
ATOM   3666  HA  LEU A 232      77.755 111.987  91.182  1.00  5.40              
ATOM   3667  CB  LEU A 232      79.838 112.171  90.640  1.00  5.40              
ATOM   3668  HB1 LEU A 232      80.273 112.254  91.637  1.00  5.40              
ATOM   3669  HB2 LEU A 232      80.429 112.795  89.967  1.00  5.40              
ATOM   3670  CG  LEU A 232      79.907 110.711  90.186  1.00  5.40              
ATOM   3671  HG  LEU A 232      79.243 110.566  89.337  1.00  5.40              
ATOM   3672  CD1 LEU A 232      81.319 110.385  89.710  1.00  5.40              
ATOM   3673 1HD1 LEU A 232      81.448 109.313  89.569  1.00  5.40              
ATOM   3674 2HD1 LEU A 232      81.484 110.899  88.763  1.00  5.40              
ATOM   3675 3HD1 LEU A 232      82.056 110.749  90.417  1.00  5.40              
ATOM   3676  CD2 LEU A 232      79.459 109.750  91.288  1.00  5.40              
ATOM   3677 1HD2 LEU A 232      79.639 108.722  90.981  1.00  5.40              
ATOM   3678 2HD2 LEU A 232      80.000 109.946  92.211  1.00  5.40              
ATOM   3679 3HD2 LEU A 232      78.394 109.877  91.481  1.00  5.40              
ATOM   3680  C   LEU A 232      78.330 114.027  91.391  1.00  5.40              
ATOM   3681  O   LEU A 232      78.355 115.114  90.807  1.00  5.40              
ATOM   3682  N   THR A 233      78.358 113.913  92.713  1.00  5.94              
ATOM   3683  H   THR A 233      78.254 112.982  93.107  1.00  5.94              
ATOM   3684  CA  THR A 233      78.758 114.958  93.643  1.00  5.94              
ATOM   3685  HA  THR A 233      79.490 115.592  93.142  1.00  5.94              
ATOM   3686  CB  THR A 233      77.573 115.857  94.020  1.00  5.94              
ATOM   3687  HB  THR A 233      77.076 116.178  93.103  1.00  5.94              
ATOM   3688  CG2 THR A 233      76.543 115.193  94.933  1.00  5.94              
ATOM   3689 1HG2 THR A 233      75.684 115.853  95.057  1.00  5.94              
ATOM   3690 2HG2 THR A 233      76.201 114.265  94.481  1.00  5.94              
ATOM   3691 3HG2 THR A 233      76.973 114.975  95.908  1.00  5.94              
ATOM   3692  OG1 THR A 233      78.068 117.001  94.680  1.00  5.94              
ATOM   3693  HG1 THR A 233      77.408 117.694  94.580  1.00  5.94              
ATOM   3694  C   THR A 233      79.458 114.355  94.868  1.00  5.94              
ATOM   3695  O   THR A 233      79.534 113.140  95.049  1.00  5.94              
ATOM   3696  N   SER A 234      79.989 115.212  95.730  1.00  6.13              
ATOM   3697  H   SER A 234      79.877 116.197  95.510  1.00  6.13              
ATOM   3698  CA  SER A 234      80.808 114.909  96.908  1.00  6.13              
ATOM   3699  HA  SER A 234      81.758 114.481  96.586  1.00  6.13              
ATOM   3700  CB  SER A 234      81.078 116.246  97.607  1.00  6.13              
ATOM   3701  HB1 SER A 234      81.723 116.088  98.468  1.00  6.13              
ATOM   3702  HB2 SER A 234      80.134 116.661  97.963  1.00  6.13              
ATOM   3703  OG  SER A 234      81.666 117.168  96.707  1.00  6.13              
ATOM   3704  HG  SER A 234      81.595 118.050  97.087  1.00  6.13              
ATOM   3705  C   SER A 234      80.183 113.975  97.951  1.00  6.13              
ATOM   3706  O   SER A 234      80.887 113.405  98.795  1.00  6.13              
ATOM   3707  N   MET A 235      78.859 113.849  97.895  1.00  6.07              
ATOM   3708  H   MET A 235      78.382 114.403  97.198  1.00  6.07              
ATOM   3709  CA  MET A 235      78.024 113.059  98.786  1.00  6.07              
ATOM   3710  HA  MET A 235      78.619 112.736  99.635  1.00  6.07              
ATOM   3711  CB  MET A 235      76.837 113.887  99.318  1.00  6.07              
ATOM   3712  HB1 MET A 235      76.388 113.336 100.145  1.00  6.07              
ATOM   3713  HB2 MET A 235      76.081 113.971  98.538  1.00  6.07              
ATOM   3714  CG  MET A 235      77.189 115.293  99.825  1.00  6.07              
ATOM   3715  HG1 MET A 235      78.121 115.240 100.389  1.00  6.07              
ATOM   3716  HG2 MET A 235      76.406 115.612 100.514  1.00  6.07              
ATOM   3717  SD  MET A 235      77.347 116.573  98.542  1.00  6.07              
ATOM   3718  CE  MET A 235      75.608 116.757  98.047  1.00  6.07              
ATOM   3719  HE1 MET A 235      75.528 117.527  97.280  1.00  6.07              
ATOM   3720  HE2 MET A 235      75.224 115.819  97.643  1.00  6.07              
ATOM   3721  HE3 MET A 235      75.006 117.047  98.908  1.00  6.07              
ATOM   3722  C   MET A 235      77.477 111.791  98.120  1.00  6.07              
ATOM   3723  O   MET A 235      76.825 111.008  98.806  1.00  6.07              
ATOM   3724  N   SER A 236      77.760 111.552  96.829  1.00  5.58              
ATOM   3725  H   SER A 236      78.341 112.210  96.315  1.00  5.58              
ATOM   3726  CA  SER A 236      77.079 110.530  96.020  1.00  5.58              
ATOM   3727  HA  SER A 236      76.018 110.782  96.002  1.00  5.58              
ATOM   3728  CB  SER A 236      77.572 110.517  94.573  1.00  5.58              
ATOM   3729  HB1 SER A 236      77.151 109.661  94.044  1.00  5.58              
ATOM   3730  HB2 SER A 236      78.660 110.441  94.553  1.00  5.58              
ATOM   3731  OG  SER A 236      77.161 111.690  93.916  1.00  5.58              
ATOM   3732  HG  SER A 236      76.189 111.759  93.928  1.00  5.58              
ATOM   3733  C   SER A 236      77.138 109.096  96.524  1.00  5.58              
ATOM   3734  O   SER A 236      76.385 108.264  96.037  1.00  5.58              
ATOM   3735  N   PHE A 237      78.008 108.808  97.489  1.00  5.44              
ATOM   3736  H   PHE A 237      78.587 109.560  97.821  1.00  5.44              
ATOM   3737  CA  PHE A 237      78.100 107.508  98.141  1.00  5.44              
ATOM   3738  HA  PHE A 237      77.182 106.951  97.937  1.00  5.44              
ATOM   3739  CB  PHE A 237      79.270 106.721  97.529  1.00  5.44              
ATOM   3740  HB1 PHE A 237      79.211 105.694  97.889  1.00  5.44              
ATOM   3741  HB2 PHE A 237      80.209 107.147  97.886  1.00  5.44              
ATOM   3742  CG  PHE A 237      79.286 106.680  96.009  1.00  5.44              
ATOM   3743  CD1 PHE A 237      78.277 105.987  95.315  1.00  5.44              
ATOM   3744  HD1 PHE A 237      77.491 105.482  95.862  1.00  5.44              
ATOM   3745  CE1 PHE A 237      78.251 105.989  93.910  1.00  5.44              
ATOM   3746  HE1 PHE A 237      77.462 105.465  93.390  1.00  5.44              
ATOM   3747  CZ  PHE A 237      79.245 106.675  93.191  1.00  5.44              
ATOM   3748  HZ  PHE A 237      79.234 106.666  92.112  1.00  5.44              
ATOM   3749  CE2 PHE A 237      80.257 107.368  93.880  1.00  5.44              
ATOM   3750  HE2 PHE A 237      81.019 107.892  93.323  1.00  5.44              
ATOM   3751  CD2 PHE A 237      80.276 107.375  95.286  1.00  5.44              
ATOM   3752  HD2 PHE A 237      81.049 107.919  95.809  1.00  5.44              
ATOM   3753  C   PHE A 237      78.208 107.608  99.674  1.00  5.44              
ATOM   3754  O   PHE A 237      78.451 106.615 100.357  1.00  5.44              
ATOM   3755  N   LYS A 238      78.067 108.815 100.247  1.00  5.95              
ATOM   3756  H   LYS A 238      77.703 109.569  99.675  1.00  5.95              
ATOM   3757  CA  LYS A 238      78.354 109.087 101.666  1.00  5.95              
ATOM   3758  HA  LYS A 238      79.333 108.658 101.884  1.00  5.95              
ATOM   3759  CB  LYS A 238      78.413 110.612 101.948  1.00  5.95              
ATOM   3760  HB1 LYS A 238      78.169 110.799 102.996  1.00  5.95              
ATOM   3761  HB2 LYS A 238      77.700 111.154 101.327  1.00  5.95              
ATOM   3762  CG  LYS A 238      79.848 111.099 101.699  1.00  5.95              
ATOM   3763  HG1 LYS A 238      80.106 110.904 100.657  1.00  5.95              
ATOM   3764  HG2 LYS A 238      80.468 110.495 102.345  1.00  5.95              
ATOM   3765  CD  LYS A 238      80.224 112.547 102.043  1.00  5.95              
ATOM   3766  HD1 LYS A 238      79.763 112.820 102.994  1.00  5.95              
ATOM   3767  HD2 LYS A 238      79.853 113.227 101.280  1.00  5.95              
ATOM   3768  CE  LYS A 238      81.758 112.705 102.183  1.00  5.95              
ATOM   3769  HE1 LYS A 238      82.065 112.223 103.116  1.00  5.95              
ATOM   3770  HE2 LYS A 238      81.991 113.770 102.274  1.00  5.95              
ATOM   3771  NZ  LYS A 238      82.533 112.112 101.058  1.00  5.95              
ATOM   3772  HZ1 LYS A 238      83.537 112.234 101.203  1.00  5.95              
ATOM   3773  HZ2 LYS A 238      82.371 111.108 101.006  1.00  5.95              
ATOM   3774  HZ3 LYS A 238      82.264 112.527 100.170  1.00  5.95              
ATOM   3775  C   LYS A 238      77.449 108.355 102.653  1.00  5.95              
ATOM   3776  O   LYS A 238      77.855 108.182 103.795  1.00  5.95              
ATOM   3777  N   TYR A 239      76.291 107.868 102.216  1.00  5.84              
ATOM   3778  H   TYR A 239      76.014 108.062 101.268  1.00  5.84              
ATOM   3779  CA  TYR A 239      75.413 107.026 103.031  1.00  5.84              
ATOM   3780  HA  TYR A 239      75.383 107.420 104.048  1.00  5.84              
ATOM   3781  CB  TYR A 239      73.992 107.091 102.451  1.00  5.84              
ATOM   3782  HB1 TYR A 239      73.411 106.248 102.830  1.00  5.84              
ATOM   3783  HB2 TYR A 239      74.031 106.978 101.366  1.00  5.84              
ATOM   3784  CG  TYR A 239      73.231 108.355 102.801  1.00  5.84              
ATOM   3785  CD1 TYR A 239      72.457 108.394 103.977  1.00  5.84              
ATOM   3786  HD1 TYR A 239      72.454 107.548 104.652  1.00  5.84              
ATOM   3787  CE1 TYR A 239      71.666 109.523 104.261  1.00  5.84              
ATOM   3788  HE1 TYR A 239      71.043 109.554 105.142  1.00  5.84              
ATOM   3789  CZ  TYR A 239      71.642 110.614 103.368  1.00  5.84              
ATOM   3790  OH  TYR A 239      70.832 111.673 103.628  1.00  5.84              
ATOM   3791  HH  TYR A 239      70.834 112.318 102.920  1.00  5.84              
ATOM   3792  CE2 TYR A 239      72.447 110.591 102.209  1.00  5.84              
ATOM   3793  HE2 TYR A 239      72.425 111.420 101.517  1.00  5.84              
ATOM   3794  CD2 TYR A 239      73.252 109.467 101.939  1.00  5.84              
ATOM   3795  HD2 TYR A 239      73.845 109.441 101.035  1.00  5.84              
ATOM   3796  C   TYR A 239      75.843 105.559 103.148  1.00  5.84              
ATOM   3797  O   TYR A 239      75.317 104.861 104.007  1.00  5.84              
ATOM   3798  N   VAL A 240      76.782 105.069 102.331  1.00  5.55              
ATOM   3799  H   VAL A 240      77.236 105.689 101.673  1.00  5.55              
ATOM   3800  CA  VAL A 240      77.068 103.625 102.213  1.00  5.55              
ATOM   3801  HA  VAL A 240      76.560 103.105 103.027  1.00  5.55              
ATOM   3802  CB  VAL A 240      76.444 103.073 100.907  1.00  5.55              
ATOM   3803  HB  VAL A 240      76.818 102.067 100.734  1.00  5.55              
ATOM   3804  CG1 VAL A 240      74.923 102.958 101.050  1.00  5.55              
ATOM   3805 1HG1 VAL A 240      74.510 102.475 100.164  1.00  5.55              
ATOM   3806 2HG1 VAL A 240      74.683 102.341 101.917  1.00  5.55              
ATOM   3807 3HG1 VAL A 240      74.466 103.939 101.178  1.00  5.55              
ATOM   3808  CG2 VAL A 240      76.748 103.915  99.656  1.00  5.55              
ATOM   3809 1HG2 VAL A 240      76.353 103.405  98.779  1.00  5.55              
ATOM   3810 2HG2 VAL A 240      76.283 104.897  99.725  1.00  5.55              
ATOM   3811 3HG2 VAL A 240      77.827 104.024  99.543  1.00  5.55              
ATOM   3812  C   VAL A 240      78.552 103.228 102.409  1.00  5.55              
ATOM   3813  O   VAL A 240      79.070 102.416 101.633  1.00  5.55              
ATOM   3814  N   PRO A 241      79.272 103.724 103.448  1.00  5.82              
ATOM   3815  CD  PRO A 241      78.833 104.667 104.478  1.00  5.82              
ATOM   3816  HD1 PRO A 241      78.144 104.169 105.162  1.00  5.82              
ATOM   3817  HD2 PRO A 241      78.376 105.558 104.060  1.00  5.82              
ATOM   3818  CG  PRO A 241      80.083 105.118 105.227  1.00  5.82              
ATOM   3819  HG1 PRO A 241      79.867 105.357 106.269  1.00  5.82              
ATOM   3820  HG2 PRO A 241      80.523 105.977 104.717  1.00  5.82              
ATOM   3821  CB  PRO A 241      81.008 103.920 105.098  1.00  5.82              
ATOM   3822  HB1 PRO A 241      80.760 103.189 105.870  1.00  5.82              
ATOM   3823  HB2 PRO A 241      82.057 104.210 105.169  1.00  5.82              
ATOM   3824  CA  PRO A 241      80.670 103.362 103.714  1.00  5.82              
ATOM   3825  HA  PRO A 241      81.285 103.885 102.982  1.00  5.82              
ATOM   3826  C   PRO A 241      81.072 101.872 103.660  1.00  5.82              
ATOM   3827  O   PRO A 241      82.236 101.542 103.439  1.00  5.82              
ATOM   3828  N   THR A 242      80.116 100.975 103.889  1.00  5.71              
ATOM   3829  H   THR A 242      79.216 101.322 104.189  1.00  5.71              
ATOM   3830  CA  THR A 242      80.225  99.510 103.851  1.00  5.71              
ATOM   3831  HA  THR A 242      80.959  99.191 104.586  1.00  5.71              
ATOM   3832  CB  THR A 242      78.854  98.923 104.258  1.00  5.71              
ATOM   3833  HB  THR A 242      78.164  99.001 103.417  1.00  5.71              
ATOM   3834  CG2 THR A 242      78.921  97.472 104.726  1.00  5.71              
ATOM   3835 1HG2 THR A 242      77.923  97.140 105.016  1.00  5.71              
ATOM   3836 2HG2 THR A 242      79.274  96.834 103.917  1.00  5.71              
ATOM   3837 3HG2 THR A 242      79.591  97.386 105.581  1.00  5.71              
ATOM   3838  OG1 THR A 242      78.321  99.667 105.338  1.00  5.71              
ATOM   3839  HG1 THR A 242      77.432  99.321 105.532  1.00  5.71              
ATOM   3840  C   THR A 242      80.626  98.920 102.498  1.00  5.71              
ATOM   3841  O   THR A 242      81.269  97.868 102.430  1.00  5.71              
ATOM   3842  N   LEU A 243      80.247  99.606 101.420  1.00  5.26              
ATOM   3843  H   LEU A 243      79.795 100.501 101.572  1.00  5.26              
ATOM   3844  CA  LEU A 243      80.359  99.137 100.038  1.00  5.26              
ATOM   3845  HA  LEU A 243      79.710  98.267  99.938  1.00  5.26              
ATOM   3846  CB  LEU A 243      79.785 100.295  99.192  1.00  5.26              
ATOM   3847  HB1 LEU A 243      80.454 101.153  99.268  1.00  5.26              
ATOM   3848  HB2 LEU A 243      78.841 100.596  99.647  1.00  5.26              
ATOM   3849  CG  LEU A 243      79.465 100.058  97.713  1.00  5.26              
ATOM   3850  HG  LEU A 243      78.846 100.889  97.380  1.00  5.26              
ATOM   3851  CD1 LEU A 243      80.699 100.053  96.834  1.00  5.26              
ATOM   3852 1HD1 LEU A 243      80.373  99.908  95.808  1.00  5.26              
ATOM   3853 2HD1 LEU A 243      81.211 101.010  96.916  1.00  5.26              
ATOM   3854 3HD1 LEU A 243      81.374  99.249  97.100  1.00  5.26              
ATOM   3855  CD2 LEU A 243      78.690  98.774  97.459  1.00  5.26              
ATOM   3856 1HD2 LEU A 243      78.370  98.753  96.419  1.00  5.26              
ATOM   3857 2HD2 LEU A 243      79.331  97.924  97.644  1.00  5.26              
ATOM   3858 3HD2 LEU A 243      77.817  98.741  98.107  1.00  5.26              
ATOM   3859  C   LEU A 243      81.796  98.719  99.661  1.00  5.26              
ATOM   3860  O   LEU A 243      82.742  99.502  99.808  1.00  5.26              
ATOM   3861  N   ARG A 244      81.954  97.499  99.115  1.00  5.22              
ATOM   3862  H   ARG A 244      81.130  96.920  99.006  1.00  5.22              
ATOM   3863  CA  ARG A 244      83.255  96.959  98.674  1.00  5.22              
ATOM   3864  HA  ARG A 244      83.999  97.718  98.888  1.00  5.22              
ATOM   3865  CB  ARG A 244      83.668  95.690  99.463  1.00  5.22              
ATOM   3866  HB1 ARG A 244      84.383  95.117  98.871  1.00  5.22              
ATOM   3867  HB2 ARG A 244      82.800  95.060  99.666  1.00  5.22              
ATOM   3868  CG  ARG A 244      84.359  96.097 100.773  1.00  5.22              
ATOM   3869  HG1 ARG A 244      83.605  96.468 101.467  1.00  5.22              
ATOM   3870  HG2 ARG A 244      85.036  96.905 100.524  1.00  5.22              
ATOM   3871  CD  ARG A 244      85.217  95.034 101.477  1.00  5.22              
ATOM   3872  HD1 ARG A 244      85.904  94.585 100.762  1.00  5.22              
ATOM   3873  HD2 ARG A 244      84.563  94.250 101.864  1.00  5.22              
ATOM   3874  NE  ARG A 244      85.965  95.649 102.598  1.00  5.22              
ATOM   3875  HE  ARG A 244      85.402  96.094 103.314  1.00  5.22              
ATOM   3876  CZ  ARG A 244      87.269  95.848 102.745  1.00  5.22              
ATOM   3877  NH1 ARG A 244      88.205  95.424 101.948  1.00  5.22              
ATOM   3878 1HH1 ARG A 244      87.959  95.057 101.051  1.00  5.22              
ATOM   3879 2HH1 ARG A 244      89.143  95.773 102.101  1.00  5.22              
ATOM   3880  NH2 ARG A 244      87.688  96.546 103.752  1.00  5.22              
ATOM   3881 1HH2 ARG A 244      86.998  97.027 104.317  1.00  5.22              
ATOM   3882 2HH2 ARG A 244      88.667  96.797 103.778  1.00  5.22              
ATOM   3883  C   ARG A 244      83.409  96.770  97.164  1.00  5.22              
ATOM   3884  O   ARG A 244      84.544  96.666  96.682  1.00  5.22              
ATOM   3885  N   THR A 245      82.321  96.803  96.401  1.00  4.30              
ATOM   3886  H   THR A 245      81.401  96.804  96.822  1.00  4.30              
ATOM   3887  CA  THR A 245      82.450  96.796  94.939  1.00  4.30              
ATOM   3888  HA  THR A 245      83.409  97.249  94.687  1.00  4.30              
ATOM   3889  CB  THR A 245      82.540  95.357  94.404  1.00  4.30              
ATOM   3890  HB  THR A 245      83.474  94.921  94.759  1.00  4.30              
ATOM   3891  CG2 THR A 245      81.430  94.443  94.856  1.00  4.30              
ATOM   3892 1HG2 THR A 245      81.637  93.441  94.479  1.00  4.30              
ATOM   3893 2HG2 THR A 245      81.388  94.397  95.941  1.00  4.30              
ATOM   3894 3HG2 THR A 245      80.488  94.807  94.453  1.00  4.30              
ATOM   3895  OG1 THR A 245      82.534  95.315  93.002  1.00  4.30              
ATOM   3896  HG1 THR A 245      82.194  94.451  92.742  1.00  4.30              
ATOM   3897  C   THR A 245      81.420  97.646  94.210  1.00  4.30              
ATOM   3898  O   THR A 245      80.212  97.584  94.484  1.00  4.30              
ATOM   3899  N   LEU A 246      81.947  98.463  93.286  1.00  3.98              
ATOM   3900  H   LEU A 246      82.934  98.382  93.064  1.00  3.98              
ATOM   3901  CA  LEU A 246      81.202  99.489  92.573  1.00  3.98              
ATOM   3902  HA  LEU A 246      80.141  99.292  92.722  1.00  3.98              
ATOM   3903  CB  LEU A 246      81.535 100.869  93.178  1.00  3.98              
ATOM   3904  HB1 LEU A 246      82.562 101.130  92.920  1.00  3.98              
ATOM   3905  HB2 LEU A 246      81.514 100.773  94.258  1.00  3.98              
ATOM   3906  CG  LEU A 246      80.621 102.050  92.782  1.00  3.98              
ATOM   3907  HG  LEU A 246      81.093 102.573  91.952  1.00  3.98              
ATOM   3908  CD1 LEU A 246      79.194 101.688  92.357  1.00  3.98              
ATOM   3909 1HD1 LEU A 246      78.608 102.596  92.215  1.00  3.98              
ATOM   3910 2HD1 LEU A 246      79.204 101.144  91.415  1.00  3.98              
ATOM   3911 3HD1 LEU A 246      78.722 101.076  93.122  1.00  3.98              
ATOM   3912  CD2 LEU A 246      80.484 103.028  93.957  1.00  3.98              
ATOM   3913 1HD2 LEU A 246      80.023 103.952  93.616  1.00  3.98              
ATOM   3914 2HD2 LEU A 246      79.873 102.589  94.747  1.00  3.98              
ATOM   3915 3HD2 LEU A 246      81.459 103.270  94.372  1.00  3.98              
ATOM   3916  C   LEU A 246      81.478  99.389  91.072  1.00  3.98              
ATOM   3917  O   LEU A 246      82.617  99.657  90.648  1.00  3.98              
ATOM   3918  N   LEU A 247      80.450  99.027  90.277  1.00  3.63              
ATOM   3919  H   LEU A 247      79.537  98.785  90.659  1.00  3.63              
ATOM   3920  CA  LEU A 247      80.689  98.981  88.828  1.00  3.63              
ATOM   3921  HA  LEU A 247      81.754  99.031  88.602  1.00  3.63              
ATOM   3922  CB  LEU A 247      80.126  97.650  88.276  1.00  3.63              
ATOM   3923  HB1 LEU A 247      79.153  97.827  87.815  1.00  3.63              
ATOM   3924  HB2 LEU A 247      79.975  96.938  89.090  1.00  3.63              
ATOM   3925  CG  LEU A 247      81.071  97.010  87.248  1.00  3.63              
ATOM   3926  HG  LEU A 247      81.436  97.782  86.573  1.00  3.63              
ATOM   3927  CD1 LEU A 247      82.257  96.333  87.947  1.00  3.63              
ATOM   3928 1HD1 LEU A 247      82.932  95.918  87.198  1.00  3.63              
ATOM   3929 2HD1 LEU A 247      82.808  97.055  88.549  1.00  3.63              
ATOM   3930 3HD1 LEU A 247      81.899  95.535  88.599  1.00  3.63              
ATOM   3931  CD2 LEU A 247      80.345  95.965  86.405  1.00  3.63              
ATOM   3932 1HD2 LEU A 247      81.042  95.525  85.691  1.00  3.63              
ATOM   3933 2HD2 LEU A 247      79.949  95.180  87.048  1.00  3.63              
ATOM   3934 3HD2 LEU A 247      79.528  96.433  85.857  1.00  3.63              
ATOM   3935  C   LEU A 247      80.019 100.167  88.179  1.00  3.63              
ATOM   3936  O   LEU A 247      78.857 100.398  88.463  1.00  3.63              
ATOM   3937  N   LEU A 248      80.726 100.938  87.357  1.00  4.14              
ATOM   3938  H   LEU A 248      81.725 100.769  87.290  1.00  4.14              
ATOM   3939  CA  LEU A 248      80.219 102.197  86.793  1.00  4.14              
ATOM   3940  HA  LEU A 248      79.130 102.169  86.747  1.00  4.14              
ATOM   3941  CB  LEU A 248      80.668 103.339  87.733  1.00  4.14              
ATOM   3942  HB1 LEU A 248      80.529 104.274  87.221  1.00  4.14              
ATOM   3943  HB2 LEU A 248      81.739 103.240  87.909  1.00  4.14              
ATOM   3944  CG  LEU A 248      79.967 103.438  89.105  1.00  4.14              
ATOM   3945  HG  LEU A 248      80.158 102.528  89.667  1.00  4.14              
ATOM   3946  CD1 LEU A 248      80.558 104.608  89.900  1.00  4.14              
ATOM   3947 1HD1 LEU A 248      80.125 104.629  90.900  1.00  4.14              
ATOM   3948 2HD1 LEU A 248      81.633 104.459  89.990  1.00  4.14              
ATOM   3949 3HD1 LEU A 248      80.374 105.555  89.401  1.00  4.14              
ATOM   3950  CD2 LEU A 248      78.449 103.657  89.014  1.00  4.14              
ATOM   3951 1HD2 LEU A 248      78.031 103.793  90.012  1.00  4.14              
ATOM   3952 2HD2 LEU A 248      78.206 104.504  88.385  1.00  4.14              
ATOM   3953 3HD2 LEU A 248      77.988 102.772  88.581  1.00  4.14              
ATOM   3954  C   LEU A 248      80.710 102.341  85.342  1.00  4.14              
ATOM   3955  O   LEU A 248      81.259 103.370  84.943  1.00  4.14              
ATOM   3956  N   GLY A 249      80.554 101.262  84.571  1.00  4.11              
ATOM   3957  H   GLY A 249      80.163 100.429  84.987  1.00  4.11              
ATOM   3958  CA  GLY A 249      81.096 101.141  83.226  1.00  4.11              
ATOM   3959  HA1 GLY A 249      81.472 100.126  83.098  1.00  4.11              
ATOM   3960  HA2 GLY A 249      81.953 101.805  83.127  1.00  4.11              
ATOM   3961  C   GLY A 249      80.122 101.410  82.095  1.00  4.11              
ATOM   3962  O   GLY A 249      79.130 100.700  81.976  1.00  4.11              
ATOM   3963  N   HIS A 250      80.467 102.370  81.236  1.00  4.56              
ATOM   3964  H   HIS A 250      81.360 102.821  81.407  1.00  4.56              
ATOM   3965  CA  HIS A 250      79.629 102.895  80.144  1.00  4.56              
ATOM   3966  HA  HIS A 250      80.216 103.703  79.707  1.00  4.56              
ATOM   3967  CB  HIS A 250      79.429 101.865  79.017  1.00  4.56              
ATOM   3968  HB1 HIS A 250      78.588 101.222  79.264  1.00  4.56              
ATOM   3969  HB2 HIS A 250      80.316 101.240  78.925  1.00  4.56              
ATOM   3970  CG  HIS A 250      79.180 102.513  77.677  1.00  4.56              
ATOM   3971  ND1 HIS A 250      79.762 103.708  77.251  1.00  4.56              
ATOM   3972  CE1 HIS A 250      79.299 103.926  76.014  1.00  4.56              
ATOM   3973  HE1 HIS A 250      79.568 104.781  75.408  1.00  4.56              
ATOM   3974  NE2 HIS A 250      78.469 102.936  75.641  1.00  4.56              
ATOM   3975  HE2 HIS A 250      78.002 102.871  74.747  1.00  4.56              
ATOM   3976  CD2 HIS A 250      78.380 102.034  76.681  1.00  4.56              
ATOM   3977  HD2 HIS A 250      77.801 101.124  76.714  1.00  4.56              
ATOM   3978  C   HIS A 250      78.333 103.575  80.597  1.00  4.56              
ATOM   3979  O   HIS A 250      77.241 103.261  80.124  1.00  4.56              
ATOM   3980  N   GLY A 251      78.478 104.546  81.504  1.00  4.71              
ATOM   3981  H   GLY A 251      79.402 104.716  81.881  1.00  4.71              
ATOM   3982  CA  GLY A 251      77.373 105.370  82.000  1.00  4.71              
ATOM   3983  HA1 GLY A 251      77.136 105.077  83.023  1.00  4.71              
ATOM   3984  HA2 GLY A 251      76.488 105.193  81.394  1.00  4.71              
ATOM   3985  C   GLY A 251      77.623 106.872  81.967  1.00  4.71              
ATOM   3986  O   GLY A 251      77.089 107.596  82.818  1.00  4.71              
ATOM   3987  N   LEU A 252      78.473 107.272  80.998  1.00  5.15              
ATOM   3988  H   LEU A 252      78.832 106.526  80.419  1.00  5.15              
ATOM   3989  CA  LEU A 252      78.838 108.641  80.596  1.00  5.15              
ATOM   3990  HA  LEU A 252      79.852 108.635  80.196  1.00  5.15              
ATOM   3991  CB  LEU A 252      77.876 109.103  79.481  1.00  5.15              
ATOM   3992  HB1 LEU A 252      78.050 110.161  79.281  1.00  5.15              
ATOM   3993  HB2 LEU A 252      76.857 108.997  79.856  1.00  5.15              
ATOM   3994  CG  LEU A 252      77.980 108.328  78.153  1.00  5.15              
ATOM   3995  HG  LEU A 252      77.888 107.259  78.344  1.00  5.15              
ATOM   3996  CD1 LEU A 252      76.835 108.750  77.228  1.00  5.15              
ATOM   3997 1HD1 LEU A 252      76.874 108.167  76.309  1.00  5.15              
ATOM   3998 2HD1 LEU A 252      75.878 108.558  77.714  1.00  5.15              
ATOM   3999 3HD1 LEU A 252      76.911 109.812  76.989  1.00  5.15              
ATOM   4000  CD2 LEU A 252      79.305 108.593  77.428  1.00  5.15              
ATOM   4001 1HD2 LEU A 252      79.317 108.047  76.485  1.00  5.15              
ATOM   4002 2HD2 LEU A 252      79.412 109.659  77.224  1.00  5.15              
ATOM   4003 3HD2 LEU A 252      80.144 108.246  78.029  1.00  5.15              
ATOM   4004  C   LEU A 252      78.831 109.570  81.807  1.00  5.15              
ATOM   4005  O   LEU A 252      77.810 110.175  82.131  1.00  5.15              
ATOM   4006  N   ARG A 253      79.962 109.549  82.526  1.00  5.04              
ATOM   4007  H   ARG A 253      80.735 109.058  82.101  1.00  5.04              
ATOM   4008  CA  ARG A 253      80.046 109.758  83.980  1.00  5.04              
ATOM   4009  HA  ARG A 253      79.026 109.792  84.371  1.00  5.04              
ATOM   4010  CB  ARG A 253      80.738 108.547  84.622  1.00  5.04              
ATOM   4011  HB1 ARG A 253      81.092 108.816  85.613  1.00  5.04              
ATOM   4012  HB2 ARG A 253      81.612 108.250  84.040  1.00  5.04              
ATOM   4013  CG  ARG A 253      79.743 107.383  84.713  1.00  5.04              
ATOM   4014  HG1 ARG A 253      79.707 106.880  83.752  1.00  5.04              
ATOM   4015  HG2 ARG A 253      78.741 107.753  84.918  1.00  5.04              
ATOM   4016  CD  ARG A 253      80.133 106.374  85.791  1.00  5.04              
ATOM   4017  HD1 ARG A 253      81.197 106.448  86.021  1.00  5.04              
ATOM   4018  HD2 ARG A 253      79.955 105.387  85.364  1.00  5.04              
ATOM   4019  NE  ARG A 253      79.317 106.476  87.023  1.00  5.04              
ATOM   4020  HE  ARG A 253      78.805 105.641  87.269  1.00  5.04              
ATOM   4021  CZ  ARG A 253      79.081 107.526  87.792  1.00  5.04              
ATOM   4022  NH1 ARG A 253      79.642 108.686  87.627  1.00  5.04              
ATOM   4023 1HH1 ARG A 253      80.355 108.795  86.931  1.00  5.04              
ATOM   4024 2HH1 ARG A 253      79.098 109.500  87.883  1.00  5.04              
ATOM   4025  NH2 ARG A 253      78.216 107.467  88.762  1.00  5.04              
ATOM   4026 1HH2 ARG A 253      77.653 106.649  88.905  1.00  5.04              
ATOM   4027 2HH2 ARG A 253      78.016 108.308  89.273  1.00  5.04              
ATOM   4028  C   ARG A 253      80.647 111.094  84.402  1.00  5.04              
ATOM   4029  O   ARG A 253      81.812 111.128  84.808  1.00  5.04              
ATOM   4030  N   PRO A 254      79.874 112.193  84.348  1.00  5.76              
ATOM   4031  CD  PRO A 254      78.559 112.354  83.744  1.00  5.76              
ATOM   4032  HD1 PRO A 254      77.835 111.642  84.141  1.00  5.76              
ATOM   4033  HD2 PRO A 254      78.669 112.262  82.665  1.00  5.76              
ATOM   4034  CG  PRO A 254      78.094 113.775  84.018  1.00  5.76              
ATOM   4035  HG1 PRO A 254      77.529 113.802  84.942  1.00  5.76              
ATOM   4036  HG2 PRO A 254      77.494 114.168  83.197  1.00  5.76              
ATOM   4037  CB  PRO A 254      79.407 114.528  84.171  1.00  5.76              
ATOM   4038  HB1 PRO A 254      79.295 115.404  84.812  1.00  5.76              
ATOM   4039  HB2 PRO A 254      79.758 114.835  83.185  1.00  5.76              
ATOM   4040  CA  PRO A 254      80.375 113.483  84.746  1.00  5.76              
ATOM   4041  HA  PRO A 254      81.335 113.633  84.251  1.00  5.76              
ATOM   4042  C   PRO A 254      80.619 113.677  86.249  1.00  5.76              
ATOM   4043  O   PRO A 254      80.157 112.924  87.117  1.00  5.76              
ATOM   4044  N   ASN A 255      81.386 114.742  86.498  1.00  6.37              
ATOM   4045  H   ASN A 255      81.578 115.332  85.704  1.00  6.37              
ATOM   4046  CA  ASN A 255      81.835 115.257  87.786  1.00  6.37              
ATOM   4047  HA  ASN A 255      82.486 116.106  87.576  1.00  6.37              
ATOM   4048  CB  ASN A 255      80.626 115.820  88.553  1.00  6.37              
ATOM   4049  HB1 ASN A 255      80.902 116.040  89.581  1.00  6.37              
ATOM   4050  HB2 ASN A 255      79.828 115.084  88.590  1.00  6.37              
ATOM   4051  CG  ASN A 255      80.084 117.109  87.978  1.00  6.37              
ATOM   4052  OD1 ASN A 255      80.558 117.654  86.990  1.00  6.37              
ATOM   4053  ND2 ASN A 255      79.108 117.668  88.654  1.00  6.37              
ATOM   4054 1HD2 ASN A 255      78.744 117.185  89.463  1.00  6.37              
ATOM   4055 2HD2 ASN A 255      78.807 118.570  88.338  1.00  6.37              
ATOM   4056  C   ASN A 255      82.703 114.328  88.652  1.00  6.37              
ATOM   4057  O   ASN A 255      82.864 114.578  89.845  1.00  6.37              
ATOM   4058  N   THR A 256      83.344 113.305  88.090  1.00  5.74              
ATOM   4059  H   THR A 256      83.223 113.114  87.103  1.00  5.74              
ATOM   4060  CA  THR A 256      84.357 112.511  88.817  1.00  5.74              
ATOM   4061  HA  THR A 256      83.873 111.993  89.642  1.00  5.74              
ATOM   4062  CB  THR A 256      84.994 111.471  87.876  1.00  5.74              
ATOM   4063  HB  THR A 256      85.896 111.064  88.335  1.00  5.74              
ATOM   4064  CG2 THR A 256      84.061 110.311  87.538  1.00  5.74              
ATOM   4065 1HG2 THR A 256      84.574 109.605  86.888  1.00  5.74              
ATOM   4066 2HG2 THR A 256      83.782 109.795  88.455  1.00  5.74              
ATOM   4067 3HG2 THR A 256      83.167 110.680  87.036  1.00  5.74              
ATOM   4068  OG1 THR A 256      85.335 112.096  86.659  1.00  5.74              
ATOM   4069  HG1 THR A 256      85.826 111.462  86.129  1.00  5.74              
ATOM   4070  C   THR A 256      85.504 113.325  89.427  1.00  5.74              
ATOM   4071  O   THR A 256      86.126 112.905  90.397  1.00  5.74              
ATOM   4072  N   LYS A 257      85.771 114.521  88.896  1.00  5.57              
ATOM   4073  H   LYS A 257      85.271 114.753  88.052  1.00  5.57              
ATOM   4074  CA  LYS A 257      86.706 115.517  89.435  1.00  5.57              
ATOM   4075  HA  LYS A 257      87.727 115.188  89.240  1.00  5.57              
ATOM   4076  CB  LYS A 257      86.457 116.825  88.648  1.00  5.57              
ATOM   4077  HB1 LYS A 257      85.392 117.061  88.680  1.00  5.57              
ATOM   4078  HB2 LYS A 257      86.695 116.610  87.606  1.00  5.57              
ATOM   4079  CG  LYS A 257      87.248 118.094  89.039  1.00  5.57              
ATOM   4080  HG1 LYS A 257      87.311 118.717  88.147  1.00  5.57              
ATOM   4081  HG2 LYS A 257      88.266 117.825  89.327  1.00  5.57              
ATOM   4082  CD  LYS A 257      86.588 118.939  90.149  1.00  5.57              
ATOM   4083  HD1 LYS A 257      86.766 118.476  91.116  1.00  5.57              
ATOM   4084  HD2 LYS A 257      85.514 118.997  89.966  1.00  5.57              
ATOM   4085  CE  LYS A 257      87.154 120.364  90.200  1.00  5.57              
ATOM   4086  HE1 LYS A 257      87.049 120.821  89.212  1.00  5.57              
ATOM   4087  HE2 LYS A 257      88.220 120.306  90.439  1.00  5.57              
ATOM   4088  NZ  LYS A 257      86.460 121.194  91.217  1.00  5.57              
ATOM   4089  HZ1 LYS A 257      86.844 122.124  91.291  1.00  5.57              
ATOM   4090  HZ2 LYS A 257      85.461 121.248  91.090  1.00  5.57              
ATOM   4091  HZ3 LYS A 257      86.590 120.821  92.163  1.00  5.57              
ATOM   4092  C   LYS A 257      86.606 115.734  90.957  1.00  5.57              
ATOM   4093  O   LYS A 257      87.633 116.112  91.531  1.00  5.57              
ATOM   4094  N   MET A 258      85.407 115.616  91.559  1.00  5.99              
ATOM   4095  H   MET A 258      84.703 115.054  91.103  1.00  5.99              
ATOM   4096  CA  MET A 258      84.920 116.634  92.499  1.00  5.99              
ATOM   4097  HA  MET A 258      84.998 117.589  91.994  1.00  5.99              
ATOM   4098  CB  MET A 258      83.430 116.430  92.842  1.00  5.99              
ATOM   4099  HB1 MET A 258      83.229 116.781  93.855  1.00  5.99              
ATOM   4100  HB2 MET A 258      83.174 115.371  92.797  1.00  5.99              
ATOM   4101  CG  MET A 258      82.534 117.206  91.865  1.00  5.99              
ATOM   4102  HG1 MET A 258      81.492 117.032  92.134  1.00  5.99              
ATOM   4103  HG2 MET A 258      82.689 116.799  90.869  1.00  5.99              
ATOM   4104  SD  MET A 258      82.812 119.003  91.757  1.00  5.99              
ATOM   4105  CE  MET A 258      82.308 119.534  93.417  1.00  5.99              
ATOM   4106  HE1 MET A 258      81.266 119.263  93.589  1.00  5.99              
ATOM   4107  HE2 MET A 258      82.938 119.062  94.170  1.00  5.99              
ATOM   4108  HE3 MET A 258      82.418 120.615  93.499  1.00  5.99              
ATOM   4109  C   MET A 258      85.801 116.791  93.737  1.00  5.99              
ATOM   4110  O   MET A 258      86.599 115.922  94.093  1.00  5.99              
ATOM   4111  N   ASP A 259      85.744 117.958  94.358  1.00  6.34              
ATOM   4112  H   ASP A 259      85.094 118.667  94.032  1.00  6.34              
ATOM   4113  CA  ASP A 259      86.843 118.404  95.222  1.00  6.34              
ATOM   4114  HA  ASP A 259      87.718 118.451  94.569  1.00  6.34              
ATOM   4115  CB  ASP A 259      86.600 119.876  95.614  1.00  6.34              
ATOM   4116  HB1 ASP A 259      87.428 120.214  96.237  1.00  6.34              
ATOM   4117  HB2 ASP A 259      85.669 119.961  96.176  1.00  6.34              
ATOM   4118  CG  ASP A 259      86.537 120.687  94.327  1.00  6.34              
ATOM   4119  OD1 ASP A 259      87.595 120.865  93.678  1.00  6.34              
ATOM   4120  OD2 ASP A 259      85.427 120.901  93.785  1.00  6.34              
ATOM   4121  C   ASP A 259      87.244 117.452  96.344  1.00  6.34              
ATOM   4122  O   ASP A 259      88.407 117.044  96.359  1.00  6.34              
ATOM   4123  N   PRO A 260      86.327 116.909  97.184  1.00  6.31              
ATOM   4124  CD  PRO A 260      84.960 117.355  97.366  1.00  6.31              
ATOM   4125  HD1 PRO A 260      84.363 117.231  96.462  1.00  6.31              
ATOM   4126  HD2 PRO A 260      84.945 118.396  97.690  1.00  6.31              
ATOM   4127  CG  PRO A 260      84.391 116.474  98.483  1.00  6.31              
ATOM   4128  HG1 PRO A 260      83.929 115.587  98.046  1.00  6.31              
ATOM   4129  HG2 PRO A 260      83.688 117.026  99.106  1.00  6.31              
ATOM   4130  CB  PRO A 260      85.626 116.062  99.273  1.00  6.31              
ATOM   4131  HB1 PRO A 260      85.457 115.151  99.848  1.00  6.31              
ATOM   4132  HB2 PRO A 260      85.925 116.876  99.935  1.00  6.31              
ATOM   4133  CA  PRO A 260      86.677 115.887  98.169  1.00  6.31              
ATOM   4134  HA  PRO A 260      87.658 116.107  98.593  1.00  6.31              
ATOM   4135  C   PRO A 260      86.709 114.438  97.654  1.00  6.31              
ATOM   4136  O   PRO A 260      87.012 113.549  98.451  1.00  6.31              
ATOM   4137  N   SER A 261      86.357 114.188  96.404  1.00  5.82              
ATOM   4138  H   SER A 261      86.119 115.003  95.833  1.00  5.82              
ATOM   4139  CA  SER A 261      86.399 112.944  95.597  1.00  5.82              
ATOM   4140  HA  SER A 261      87.137 113.110  94.822  1.00  5.82              
ATOM   4141  CB  SER A 261      86.826 111.688  96.332  1.00  5.82              
ATOM   4142  HB1 SER A 261      86.110 111.468  97.118  1.00  5.82              
ATOM   4143  HB2 SER A 261      87.813 111.845  96.766  1.00  5.82              
ATOM   4144  OG  SER A 261      86.896 110.587  95.446  1.00  5.82              
ATOM   4145  HG  SER A 261      87.772 110.165  95.510  1.00  5.82              
ATOM   4146  C   SER A 261      85.052 112.800  94.735  1.00  5.82              
ATOM   4147  O   SER A 261      84.747 113.723  94.009  1.00  5.82              
ATOM   4148  N   PRO A 262      84.337 111.611  94.695  1.00  5.58              
ATOM   4149  CD  PRO A 262      84.067 111.080  93.358  1.00  5.58              
ATOM   4150  HD1 PRO A 262      84.867 110.401  93.078  1.00  5.58              
ATOM   4151  HD2 PRO A 262      83.995 111.882  92.623  1.00  5.58              
ATOM   4152  CG  PRO A 262      82.737 110.332  93.407  1.00  5.58              
ATOM   4153  HG1 PRO A 262      82.898 109.278  93.615  1.00  5.58              
ATOM   4154  HG2 PRO A 262      82.182 110.445  92.487  1.00  5.58              
ATOM   4155  CB  PRO A 262      82.021 110.987  94.572  1.00  5.58              
ATOM   4156  HB1 PRO A 262      81.218 110.361  94.970  1.00  5.58              
ATOM   4157  HB2 PRO A 262      81.636 111.954  94.249  1.00  5.58              
ATOM   4158  CA  PRO A 262      83.173 111.192  95.533  1.00  5.58              
ATOM   4159  HA  PRO A 262      82.923 111.972  96.243  1.00  5.58              
ATOM   4160  C   PRO A 262      83.422 109.914  96.386  1.00  5.58              
ATOM   4161  O   PRO A 262      82.782 109.680  97.381  1.00  5.58              
ATOM   4162  N   PHE A 263      84.416 109.114  95.960  1.00  5.39              
ATOM   4163  H   PHE A 263      85.016 109.447  95.213  1.00  5.39              
ATOM   4164  CA  PHE A 263      84.771 107.829  96.559  1.00  5.39              
ATOM   4165  HA  PHE A 263      83.876 107.220  96.703  1.00  5.39              
ATOM   4166  CB  PHE A 263      85.706 107.094  95.578  1.00  5.39              
ATOM   4167  HB1 PHE A 263      86.297 106.369  96.136  1.00  5.39              
ATOM   4168  HB2 PHE A 263      86.410 107.798  95.128  1.00  5.39              
ATOM   4169  CG  PHE A 263      84.959 106.344  94.502  1.00  5.39              
ATOM   4170  CD1 PHE A 263      84.675 104.984  94.697  1.00  5.39              
ATOM   4171  HD1 PHE A 263      85.036 104.489  95.584  1.00  5.39              
ATOM   4172  CE1 PHE A 263      83.914 104.277  93.755  1.00  5.39              
ATOM   4173  HE1 PHE A 263      83.706 103.227  93.912  1.00  5.39              
ATOM   4174  CZ  PHE A 263      83.419 104.937  92.619  1.00  5.39              
ATOM   4175  HZ  PHE A 263      82.822 104.396  91.901  1.00  5.39              
ATOM   4176  CE2 PHE A 263      83.730 106.289  92.400  1.00  5.39              
ATOM   4177  HE2 PHE A 263      83.375 106.785  91.510  1.00  5.39              
ATOM   4178  CD2 PHE A 263      84.510 106.990  93.338  1.00  5.39              
ATOM   4179  HD2 PHE A 263      84.769 108.023  93.163  1.00  5.39              
ATOM   4180  C   PHE A 263      85.456 107.944  97.921  1.00  5.39              
ATOM   4181  O   PHE A 263      85.628 106.934  98.585  1.00  5.39              
ATOM   4182  N   GLN A 264      85.822 109.148  98.366  1.00  5.88              
ATOM   4183  H   GLN A 264      85.720 109.921  97.726  1.00  5.88              
ATOM   4184  CA  GLN A 264      86.542 109.406  99.624  1.00  5.88              
ATOM   4185  HA  GLN A 264      87.492 108.871  99.557  1.00  5.88              
ATOM   4186  CB  GLN A 264      86.889 110.897  99.664  1.00  5.88              
ATOM   4187  HB1 GLN A 264      85.985 111.470  99.455  1.00  5.88              
ATOM   4188  HB2 GLN A 264      87.590 111.057  98.848  1.00  5.88              
ATOM   4189  CG  GLN A 264      87.574 111.455 100.917  1.00  5.88              
ATOM   4190  HG1 GLN A 264      88.123 112.356 100.645  1.00  5.88              
ATOM   4191  HG2 GLN A 264      88.302 110.733 101.290  1.00  5.88              
ATOM   4192  CD  GLN A 264      86.606 111.843 102.033  1.00  5.88              
ATOM   4193  OE1 GLN A 264      85.413 112.093 101.833  1.00  5.88              
ATOM   4194  NE2 GLN A 264      87.088 111.913 103.254  1.00  5.88              
ATOM   4195 1HE2 GLN A 264      88.041 111.632 103.420  1.00  5.88              
ATOM   4196 2HE2 GLN A 264      86.449 112.124 103.995  1.00  5.88              
ATOM   4197  C   GLN A 264      85.897 108.880 100.919  1.00  5.88              
ATOM   4198  O   GLN A 264      86.537 108.828 101.963  1.00  5.88              
ATOM   4199  N   THR A 265      84.640 108.449 100.875  1.00  5.97              
ATOM   4200  H   THR A 265      84.163 108.494  99.988  1.00  5.97              
ATOM   4201  CA  THR A 265      83.951 107.831 102.025  1.00  5.97              
ATOM   4202  HA  THR A 265      84.424 108.172 102.947  1.00  5.97              
ATOM   4203  CB  THR A 265      82.456 108.209 102.056  1.00  5.97              
ATOM   4204  HB  THR A 265      81.845 107.328 101.855  1.00  5.97              
ATOM   4205  CG2 THR A 265      82.091 108.732 103.447  1.00  5.97              
ATOM   4206 1HG2 THR A 265      81.008 108.755 103.564  1.00  5.97              
ATOM   4207 2HG2 THR A 265      82.481 108.054 104.208  1.00  5.97              
ATOM   4208 3HG2 THR A 265      82.514 109.724 103.603  1.00  5.97              
ATOM   4209  OG1 THR A 265      82.122 109.183 101.072  1.00  5.97              
ATOM   4210  HG1 THR A 265      81.946 108.698 100.255  1.00  5.97              
ATOM   4211  C   THR A 265      84.005 106.300 102.049  1.00  5.97              
ATOM   4212  O   THR A 265      83.487 105.678 102.973  1.00  5.97              
ATOM   4213  N   LEU A 266      84.571 105.681 101.016  1.00  5.53              
ATOM   4214  H   LEU A 266      85.065 106.237 100.325  1.00  5.53              
ATOM   4215  CA  LEU A 266      84.443 104.260 100.726  1.00  5.53              
ATOM   4216  HA  LEU A 266      83.682 103.830 101.380  1.00  5.53              
ATOM   4217  CB  LEU A 266      83.967 104.036  99.274  1.00  5.53              
ATOM   4218  HB1 LEU A 266      83.859 102.960  99.124  1.00  5.53              
ATOM   4219  HB2 LEU A 266      84.740 104.390  98.590  1.00  5.53              
ATOM   4220  CG  LEU A 266      82.629 104.700  98.899  1.00  5.53              
ATOM   4221  HG  LEU A 266      82.756 105.783  98.880  1.00  5.53              
ATOM   4222  CD1 LEU A 266      82.212 104.236  97.503  1.00  5.53              
ATOM   4223 1HD1 LEU A 266      83.005 104.451  96.792  1.00  5.53              
ATOM   4224 2HD1 LEU A 266      82.014 103.165  97.512  1.00  5.53              
ATOM   4225 3HD1 LEU A 266      81.316 104.763  97.185  1.00  5.53              
ATOM   4226  CD2 LEU A 266      81.490 104.360  99.866  1.00  5.53              
ATOM   4227 1HD2 LEU A 266      80.542 104.741  99.494  1.00  5.53              
ATOM   4228 2HD2 LEU A 266      81.412 103.279  99.991  1.00  5.53              
ATOM   4229 3HD2 LEU A 266      81.677 104.809 100.839  1.00  5.53              
ATOM   4230  C   LEU A 266      85.730 103.508 101.069  1.00  5.53              
ATOM   4231  O   LEU A 266      86.228 102.723 100.275  1.00  5.53              
ATOM   4232  N   VAL A 267      86.284 103.739 102.259  1.00  5.83              
ATOM   4233  H   VAL A 267      85.815 104.398 102.865  1.00  5.83              
ATOM   4234  CA  VAL A 267      87.587 103.189 102.705  1.00  5.83              
ATOM   4235  HA  VAL A 267      88.340 103.524 101.988  1.00  5.83              
ATOM   4236  CB  VAL A 267      87.994 103.773 104.072  1.00  5.83              
ATOM   4237  HB  VAL A 267      88.967 103.368 104.352  1.00  5.83              
ATOM   4238  CG1 VAL A 267      88.133 105.298 104.001  1.00  5.83              
ATOM   4239 1HG1 VAL A 267      88.516 105.673 104.950  1.00  5.83              
ATOM   4240 2HG1 VAL A 267      88.843 105.564 103.215  1.00  5.83              
ATOM   4241 3HG1 VAL A 267      87.175 105.775 103.793  1.00  5.83              
ATOM   4242  CG2 VAL A 267      86.991 103.422 105.180  1.00  5.83              
ATOM   4243 1HG2 VAL A 267      87.343 103.831 106.128  1.00  5.83              
ATOM   4244 2HG2 VAL A 267      86.007 103.837 104.962  1.00  5.83              
ATOM   4245 3HG2 VAL A 267      86.911 102.340 105.283  1.00  5.83              
ATOM   4246  C   VAL A 267      87.722 101.656 102.736  1.00  5.83              
ATOM   4247  O   VAL A 267      88.801 101.104 102.938  1.00  5.83              
ATOM   4248  N   ASN A 268      86.607 100.966 102.531  1.00  5.64              
ATOM   4249  H   ASN A 268      85.783 101.516 102.348  1.00  5.64              
ATOM   4250  CA  ASN A 268      86.494  99.532 102.317  1.00  5.64              
ATOM   4251  HA  ASN A 268      87.150  98.993 102.998  1.00  5.64              
ATOM   4252  CB  ASN A 268      84.996  99.226 102.604  1.00  5.64              
ATOM   4253  HB1 ASN A 268      84.638  98.462 101.931  1.00  5.64              
ATOM   4254  HB2 ASN A 268      84.372 100.094 102.381  1.00  5.64              
ATOM   4255  CG  ASN A 268      84.684  98.728 104.002  1.00  5.64              
ATOM   4256  OD1 ASN A 268      85.314  97.805 104.497  1.00  5.64              
ATOM   4257  ND2 ASN A 268      83.690  99.275 104.659  1.00  5.64              
ATOM   4258 1HD2 ASN A 268      83.164 100.035 104.231  1.00  5.64              
ATOM   4259 2HD2 ASN A 268      83.456  98.893 105.557  1.00  5.64              
ATOM   4260  C   ASN A 268      86.813  99.097 100.882  1.00  5.64              
ATOM   4261  O   ASN A 268      87.247  97.962 100.697  1.00  5.64              
ATOM   4262  N   LEU A 269      86.500  99.937  99.886  1.00  5.16              
ATOM   4263  H   LEU A 269      86.227 100.882 100.128  1.00  5.16              
ATOM   4264  CA  LEU A 269      86.364  99.556  98.481  1.00  5.16              
ATOM   4265  HA  LEU A 269      85.464  98.959  98.400  1.00  5.16              
ATOM   4266  CB  LEU A 269      86.189 100.802  97.601  1.00  5.16              
ATOM   4267  HB1 LEU A 269      87.164 101.274  97.468  1.00  5.16              
ATOM   4268  HB2 LEU A 269      85.534 101.522  98.089  1.00  5.16              
ATOM   4269  CG  LEU A 269      85.590 100.428  96.233  1.00  5.16              
ATOM   4270  HG  LEU A 269      85.943  99.450  95.911  1.00  5.16              
ATOM   4271  CD1 LEU A 269      84.064 100.394  96.315  1.00  5.16              
ATOM   4272 1HD1 LEU A 269      83.660 100.023  95.374  1.00  5.16              
ATOM   4273 2HD1 LEU A 269      83.748  99.735  97.120  1.00  5.16              
ATOM   4274 3HD1 LEU A 269      83.680 101.397  96.504  1.00  5.16              
ATOM   4275  CD2 LEU A 269      86.004 101.439  95.177  1.00  5.16              
ATOM   4276 1HD2 LEU A 269      85.475 101.232  94.247  1.00  5.16              
ATOM   4277 2HD2 LEU A 269      85.767 102.442  95.516  1.00  5.16              
ATOM   4278 3HD2 LEU A 269      87.075 101.362  94.994  1.00  5.16              
ATOM   4279  C   LEU A 269      87.560  98.718  97.983  1.00  5.16              
ATOM   4280  O   LEU A 269      88.722  99.092  98.121  1.00  5.16              
ATOM   4281  N   VAL A 270      87.221  97.594  97.356  1.00  5.07              
ATOM   4282  H   VAL A 270      86.230  97.403  97.291  1.00  5.07              
ATOM   4283  CA  VAL A 270      88.113  96.577  96.784  1.00  5.07              
ATOM   4284  HA  VAL A 270      89.141  96.782  97.080  1.00  5.07              
ATOM   4285  CB  VAL A 270      87.726  95.180  97.322  1.00  5.07              
ATOM   4286  HB  VAL A 270      86.679  94.986  97.085  1.00  5.07              
ATOM   4287  CG1 VAL A 270      88.556  94.023  96.757  1.00  5.07              
ATOM   4288 1HG1 VAL A 270      88.227  93.079  97.190  1.00  5.07              
ATOM   4289 2HG1 VAL A 270      88.437  93.950  95.677  1.00  5.07              
ATOM   4290 3HG1 VAL A 270      89.606  94.172  97.000  1.00  5.07              
ATOM   4291  CG2 VAL A 270      87.896  95.119  98.840  1.00  5.07              
ATOM   4292 1HG2 VAL A 270      87.670  94.115  99.198  1.00  5.07              
ATOM   4293 2HG2 VAL A 270      88.924  95.379  99.099  1.00  5.07              
ATOM   4294 3HG2 VAL A 270      87.215  95.828  99.305  1.00  5.07              
ATOM   4295  C   VAL A 270      88.059  96.568  95.255  1.00  5.07              
ATOM   4296  O   VAL A 270      89.065  96.261  94.608  1.00  5.07              
ATOM   4297  N   VAL A 271      86.924  96.946  94.666  1.00  4.15              
ATOM   4298  H   VAL A 271      86.119  97.172  95.238  1.00  4.15              
ATOM   4299  CA  VAL A 271      86.767  96.908  93.201  1.00  4.15              
ATOM   4300  HA  VAL A 271      87.727  96.797  92.710  1.00  4.15              
ATOM   4301  CB  VAL A 271      85.818  95.744  92.827  1.00  4.15              
ATOM   4302  HB  VAL A 271      84.924  95.914  93.409  1.00  4.15              
ATOM   4303  CG1 VAL A 271      85.377  95.721  91.352  1.00  4.15              
ATOM   4304 1HG1 VAL A 271      86.225  95.802  90.684  1.00  4.15              
ATOM   4305 2HG1 VAL A 271      84.830  94.802  91.138  1.00  4.15              
ATOM   4306 3HG1 VAL A 271      84.701  96.555  91.155  1.00  4.15              
ATOM   4307  CG2 VAL A 271      86.320  94.358  93.261  1.00  4.15              
ATOM   4308 1HG2 VAL A 271      85.571  93.605  93.016  1.00  4.15              
ATOM   4309 2HG2 VAL A 271      87.252  94.098  92.769  1.00  4.15              
ATOM   4310 3HG2 VAL A 271      86.468  94.335  94.339  1.00  4.15              
ATOM   4311  C   VAL A 271      86.138  98.207  92.718  1.00  4.15              
ATOM   4312  O   VAL A 271      85.010  98.544  93.114  1.00  4.15              
ATOM   4313  N   LEU A 272      86.844  98.885  91.809  1.00  3.83              
ATOM   4314  H   LEU A 272      87.767  98.561  91.540  1.00  3.83              
ATOM   4315  CA  LEU A 272      86.223  99.946  91.018  1.00  3.83              
ATOM   4316  HA  LEU A 272      85.175 100.059  91.300  1.00  3.83              
ATOM   4317  CB  LEU A 272      86.941 101.282  91.269  1.00  3.83              
ATOM   4318  HB1 LEU A 272      88.002 101.148  91.062  1.00  3.83              
ATOM   4319  HB2 LEU A 272      86.832 101.553  92.319  1.00  3.83              
ATOM   4320  CG  LEU A 272      86.400 102.427  90.388  1.00  3.83              
ATOM   4321  HG  LEU A 272      86.568 102.195  89.336  1.00  3.83              
ATOM   4322  CD1 LEU A 272      84.907 102.681  90.613  1.00  3.83              
ATOM   4323 1HD1 LEU A 272      84.615 103.638  90.188  1.00  3.83              
ATOM   4324 2HD1 LEU A 272      84.312 101.904  90.136  1.00  3.83              
ATOM   4325 3HD1 LEU A 272      84.702 102.675  91.681  1.00  3.83              
ATOM   4326  CD2 LEU A 272      87.153 103.721  90.688  1.00  3.83              
ATOM   4327 1HD2 LEU A 272      86.932 104.440  89.903  1.00  3.83              
ATOM   4328 2HD2 LEU A 272      86.847 104.109  91.661  1.00  3.83              
ATOM   4329 3HD2 LEU A 272      88.224 103.536  90.696  1.00  3.83              
ATOM   4330  C   LEU A 272      86.258  99.566  89.533  1.00  3.83              
ATOM   4331  O   LEU A 272      87.357  99.298  89.013  1.00  3.83              
ATOM   4332  N   ASP A 273      85.108  99.680  88.835  1.00  3.51              
ATOM   4333  H   ASP A 273      84.222  99.874  89.301  1.00  3.51              
ATOM   4334  CA  ASP A 273      85.219  99.869  87.376  1.00  3.51              
ATOM   4335  HA  ASP A 273      86.264  99.838  87.076  1.00  3.51              
ATOM   4336  CB  ASP A 273      84.515  98.728  86.612  1.00  3.51              
ATOM   4337  HB1 ASP A 273      83.438  98.884  86.658  1.00  3.51              
ATOM   4338  HB2 ASP A 273      84.751  97.784  87.107  1.00  3.51              
ATOM   4339  CG  ASP A 273      84.946  98.604  85.137  1.00  3.51              
ATOM   4340  OD1 ASP A 273      85.506  99.573  84.579  1.00  3.51              
ATOM   4341  OD2 ASP A 273      84.779  97.524  84.535  1.00  3.51              
ATOM   4342  C   ASP A 273      84.716 101.249  86.968  1.00  3.51              
ATOM   4343  O   ASP A 273      83.665 101.655  87.423  1.00  3.51              
ATOM   4344  N   LEU A 274      85.466 101.956  86.127  1.00  3.99              
ATOM   4345  H   LEU A 274      86.332 101.516  85.829  1.00  3.99              
ATOM   4346  CA  LEU A 274      85.172 103.256  85.519  1.00  3.99              
ATOM   4347  HA  LEU A 274      84.097 103.412  85.574  1.00  3.99              
ATOM   4348  CB  LEU A 274      85.934 104.376  86.269  1.00  3.99              
ATOM   4349  HB1 LEU A 274      86.330 105.087  85.547  1.00  3.99              
ATOM   4350  HB2 LEU A 274      86.804 103.946  86.769  1.00  3.99              
ATOM   4351  CG  LEU A 274      85.133 105.196  87.292  1.00  3.99              
ATOM   4352  HG  LEU A 274      84.986 104.608  88.194  1.00  3.99              
ATOM   4353  CD1 LEU A 274      85.965 106.439  87.625  1.00  3.99              
ATOM   4354 1HD1 LEU A 274      85.427 107.059  88.336  1.00  3.99              
ATOM   4355 2HD1 LEU A 274      86.921 106.138  88.058  1.00  3.99              
ATOM   4356 3HD1 LEU A 274      86.156 107.026  86.727  1.00  3.99              
ATOM   4357  CD2 LEU A 274      83.771 105.702  86.806  1.00  3.99              
ATOM   4358 1HD2 LEU A 274      83.342 106.368  87.553  1.00  3.99              
ATOM   4359 2HD2 LEU A 274      83.887 106.234  85.863  1.00  3.99              
ATOM   4360 3HD2 LEU A 274      83.086 104.865  86.677  1.00  3.99              
ATOM   4361  C   LEU A 274      85.521 103.243  84.009  1.00  3.99              
ATOM   4362  O   LEU A 274      85.793 104.284  83.396  1.00  3.99              
ATOM   4363  N   SER A 275      85.503 102.082  83.365  1.00  3.91              
ATOM   4364  H   SER A 275      85.323 101.230  83.892  1.00  3.91              
ATOM   4365  CA  SER A 275      85.729 101.952  81.928  1.00  3.91              
ATOM   4366  HA  SER A 275      86.650 102.489  81.705  1.00  3.91              
ATOM   4367  CB  SER A 275      85.980 100.478  81.563  1.00  3.91              
ATOM   4368  HB1 SER A 275      86.857 100.122  82.104  1.00  3.91              
ATOM   4369  HB2 SER A 275      86.190 100.408  80.495  1.00  3.91              
ATOM   4370  OG  SER A 275      84.882  99.637  81.869  1.00  3.91              
ATOM   4371  HG  SER A 275      85.015  99.299  82.778  1.00  3.91              
ATOM   4372  C   SER A 275      84.633 102.551  81.024  1.00  3.91              
ATOM   4373  O   SER A 275      83.456 102.663  81.384  1.00  3.91              
ATOM   4374  N   ASN A 276      85.040 102.894  79.797  1.00  4.33              
ATOM   4375  H   ASN A 276      86.037 102.808  79.612  1.00  4.33              
ATOM   4376  CA  ASN A 276      84.222 103.363  78.664  1.00  4.33              
ATOM   4377  HA  ASN A 276      84.885 103.356  77.798  1.00  4.33              
ATOM   4378  CB  ASN A 276      83.078 102.386  78.329  1.00  4.33              
ATOM   4379  HB1 ASN A 276      82.708 102.601  77.327  1.00  4.33              
ATOM   4380  HB2 ASN A 276      82.258 102.551  79.022  1.00  4.33              
ATOM   4381  CG  ASN A 276      83.498 100.930  78.375  1.00  4.33              
ATOM   4382  OD1 ASN A 276      84.191 100.420  77.514  1.00  4.33              
ATOM   4383  ND2 ASN A 276      83.153 100.237  79.433  1.00  4.33              
ATOM   4384 1HD2 ASN A 276      82.765 100.726  80.222  1.00  4.33              
ATOM   4385 2HD2 ASN A 276      83.627  99.359  79.567  1.00  4.33              
ATOM   4386  C   ASN A 276      83.731 104.817  78.762  1.00  4.33              
ATOM   4387  O   ASN A 276      83.196 105.374  77.804  1.00  4.33              
ATOM   4388  N   ASN A 277      83.919 105.460  79.913  1.00  4.52              
ATOM   4389  H   ASN A 277      84.433 104.976  80.632  1.00  4.52              
ATOM   4390  CA  ASN A 277      83.265 106.721  80.254  1.00  4.52              
ATOM   4391  HA  ASN A 277      82.216 106.643  79.964  1.00  4.52              
ATOM   4392  CB  ASN A 277      83.334 106.887  81.777  1.00  4.52              
ATOM   4393  HB1 ASN A 277      82.948 107.867  82.049  1.00  4.52              
ATOM   4394  HB2 ASN A 277      84.370 106.813  82.106  1.00  4.52              
ATOM   4395  CG  ASN A 277      82.489 105.858  82.495  1.00  4.52              
ATOM   4396  OD1 ASN A 277      81.298 105.730  82.250  1.00  4.52              
ATOM   4397  ND2 ASN A 277      83.070 105.103  83.391  1.00  4.52              
ATOM   4398 1HD2 ASN A 277      84.076 105.121  83.492  1.00  4.52              
ATOM   4399 2HD2 ASN A 277      82.493 104.395  83.837  1.00  4.52              
ATOM   4400  C   ASN A 277      83.808 107.954  79.514  1.00  4.52              
ATOM   4401  O   ASN A 277      83.267 109.038  79.722  1.00  4.52              
ATOM   4402  N   ASN A 278      84.828 107.824  78.658  1.00  4.66              
ATOM   4403  H   ASN A 278      85.223 106.899  78.537  1.00  4.66              
ATOM   4404  CA  ASN A 278      85.448 108.938  77.928  1.00  4.66              
ATOM   4405  HA  ASN A 278      86.366 108.554  77.484  1.00  4.66              
ATOM   4406  CB  ASN A 278      84.540 109.322  76.737  1.00  4.66              
ATOM   4407  HB1 ASN A 278      84.815 110.312  76.375  1.00  4.66              
ATOM   4408  HB2 ASN A 278      83.496 109.360  77.045  1.00  4.66              
ATOM   4409  CG  ASN A 278      84.686 108.368  75.557  1.00  4.66              
ATOM   4410  OD1 ASN A 278      85.303 108.700  74.559  1.00  4.66              
ATOM   4411  ND2 ASN A 278      84.162 107.162  75.617  1.00  4.66              
ATOM   4412 1HD2 ASN A 278      83.693 106.817  76.445  1.00  4.66              
ATOM   4413 2HD2 ASN A 278      84.369 106.553  74.845  1.00  4.66              
ATOM   4414  C   ASN A 278      85.931 110.106  78.828  1.00  4.66              
ATOM   4415  O   ASN A 278      86.030 111.254  78.396  1.00  4.66              
ATOM   4416  N   ILE A 279      86.242 109.819  80.100  1.00  4.72              
ATOM   4417  H   ILE A 279      86.168 108.851  80.390  1.00  4.72              
ATOM   4418  CA  ILE A 279      86.684 110.804  81.100  1.00  4.72              
ATOM   4419  HA  ILE A 279      85.909 111.567  81.180  1.00  4.72              
ATOM   4420  CB  ILE A 279      86.852 110.141  82.491  1.00  4.72              
ATOM   4421  HB  ILE A 279      87.532 109.294  82.386  1.00  4.72              
ATOM   4422  CG2 ILE A 279      87.452 111.120  83.522  1.00  4.72              
ATOM   4423 1HG2 ILE A 279      87.557 110.635  84.491  1.00  4.72              
ATOM   4424 2HG2 ILE A 279      88.451 111.435  83.220  1.00  4.72              
ATOM   4425 3HG2 ILE A 279      86.815 111.999  83.633  1.00  4.72              
ATOM   4426  CG1 ILE A 279      85.486 109.628  83.008  1.00  4.72              
ATOM   4427 1HG1 ILE A 279      84.960 109.127  82.201  1.00  4.72              
ATOM   4428 2HG1 ILE A 279      84.872 110.474  83.321  1.00  4.72              
ATOM   4429  CD1 ILE A 279      85.591 108.627  84.166  1.00  4.72              
ATOM   4430  HD1 ILE A 279      84.593 108.280  84.432  1.00  4.72              
ATOM   4431  HD2 ILE A 279      86.194 107.770  83.861  1.00  4.72              
ATOM   4432  HD3 ILE A 279      86.042 109.093  85.041  1.00  4.72              
ATOM   4433  C   ILE A 279      87.978 111.491  80.641  1.00  4.72              
ATOM   4434  O   ILE A 279      88.954 110.829  80.287  1.00  4.72              
ATOM   4435  N   ALA A 280      87.991 112.823  80.725  1.00  5.00              
ATOM   4436  H   ALA A 280      87.125 113.283  80.952  1.00  5.00              
ATOM   4437  CA  ALA A 280      89.118 113.653  80.301  1.00  5.00              
ATOM   4438  HA  ALA A 280      89.904 113.015  79.892  1.00  5.00              
ATOM   4439  CB  ALA A 280      88.638 114.560  79.161  1.00  5.00              
ATOM   4440  HB1 ALA A 280      89.481 115.135  78.772  1.00  5.00              
ATOM   4441  HB2 ALA A 280      88.222 113.953  78.356  1.00  5.00              
ATOM   4442  HB3 ALA A 280      87.874 115.249  79.523  1.00  5.00              
ATOM   4443  C   ALA A 280      89.774 114.461  81.437  1.00  5.00              
ATOM   4444  O   ALA A 280      90.852 115.020  81.236  1.00  5.00              
ATOM   4445  N   ASN A 281      89.187 114.487  82.639  1.00  5.09              
ATOM   4446  H   ASN A 281      88.335 113.969  82.792  1.00  5.09              
ATOM   4447  CA  ASN A 281      89.897 114.972  83.817  1.00  5.09              
ATOM   4448  HA  ASN A 281      90.963 114.819  83.631  1.00  5.09              
ATOM   4449  CB  ASN A 281      89.696 116.491  84.005  1.00  5.09              
ATOM   4450  HB1 ASN A 281      89.516 116.977  83.047  1.00  5.09              
ATOM   4451  HB2 ASN A 281      90.617 116.908  84.413  1.00  5.09              
ATOM   4452  CG  ASN A 281      88.586 116.852  84.973  1.00  5.09              
ATOM   4453  OD1 ASN A 281      88.827 117.193  86.116  1.00  5.09              
ATOM   4454  ND2 ASN A 281      87.342 116.776  84.558  1.00  5.09              
ATOM   4455 1HD2 ASN A 281      87.136 116.475  83.622  1.00  5.09              
ATOM   4456 2HD2 ASN A 281      86.632 116.968  85.238  1.00  5.09              
ATOM   4457  C   ASN A 281      89.565 114.160  85.072  1.00  5.09              
ATOM   4458  O   ASN A 281      88.424 113.748  85.286  1.00  5.09              
ATOM   4459  N   ILE A 282      90.595 113.994  85.896  1.00  5.02              
ATOM   4460  H   ILE A 282      91.488 114.374  85.615  1.00  5.02              
ATOM   4461  CA  ILE A 282      90.553 113.468  87.252  1.00  5.02              
ATOM   4462  HA  ILE A 282      89.562 113.657  87.670  1.00  5.02              
ATOM   4463  CB  ILE A 282      90.832 111.943  87.304  1.00  5.02              
ATOM   4464  HB  ILE A 282      90.880 111.661  88.358  1.00  5.02              
ATOM   4465  CG2 ILE A 282      89.658 111.165  86.689  1.00  5.02              
ATOM   4466 1HG2 ILE A 282      89.722 110.112  86.961  1.00  5.02              
ATOM   4467 2HG2 ILE A 282      88.711 111.554  87.063  1.00  5.02              
ATOM   4468 3HG2 ILE A 282      89.677 111.256  85.603  1.00  5.02              
ATOM   4469  CG1 ILE A 282      92.180 111.551  86.651  1.00  5.02              
ATOM   4470 1HG1 ILE A 282      92.986 112.108  87.130  1.00  5.02              
ATOM   4471 2HG1 ILE A 282      92.169 111.817  85.594  1.00  5.02              
ATOM   4472  CD1 ILE A 282      92.522 110.062  86.770  1.00  5.02              
ATOM   4473  HD1 ILE A 282      93.513 109.890  86.351  1.00  5.02              
ATOM   4474  HD2 ILE A 282      92.519 109.760  87.818  1.00  5.02              
ATOM   4475  HD3 ILE A 282      91.807 109.458  86.213  1.00  5.02              
ATOM   4476  C   ILE A 282      91.578 114.239  88.084  1.00  5.02              
ATOM   4477  O   ILE A 282      92.594 114.718  87.578  1.00  5.02              
ATOM   4478  N   LYS A 283      91.289 114.372  89.374  1.00  5.49              
ATOM   4479  H   LYS A 283      90.484 113.877  89.729  1.00  5.49              
ATOM   4480  CA  LYS A 283      92.117 115.099  90.339  1.00  5.49              
ATOM   4481  HA  LYS A 283      92.703 115.868  89.833  1.00  5.49              
ATOM   4482  CB  LYS A 283      91.125 115.733  91.339  1.00  5.49              
ATOM   4483  HB1 LYS A 283      90.638 114.923  91.883  1.00  5.49              
ATOM   4484  HB2 LYS A 283      90.353 116.265  90.779  1.00  5.49              
ATOM   4485  CG  LYS A 283      91.736 116.727  92.339  1.00  5.49              
ATOM   4486  HG1 LYS A 283      92.037 117.623  91.796  1.00  5.49              
ATOM   4487  HG2 LYS A 283      92.623 116.298  92.805  1.00  5.49              
ATOM   4488  CD  LYS A 283      90.751 117.125  93.453  1.00  5.49              
ATOM   4489  HD1 LYS A 283      89.800 117.458  93.032  1.00  5.49              
ATOM   4490  HD2 LYS A 283      91.183 117.964  94.001  1.00  5.49              
ATOM   4491  CE  LYS A 283      90.539 115.977  94.453  1.00  5.49              
ATOM   4492  HE1 LYS A 283      90.548 116.392  95.467  1.00  5.49              
ATOM   4493  HE2 LYS A 283      91.376 115.280  94.379  1.00  5.49              
ATOM   4494  NZ  LYS A 283      89.261 115.252  94.260  1.00  5.49              
ATOM   4495  HZ1 LYS A 283      89.348 114.314  94.649  1.00  5.49              
ATOM   4496  HZ2 LYS A 283      88.522 115.740  94.765  1.00  5.49              
ATOM   4497  HZ3 LYS A 283      88.948 115.231  93.297  1.00  5.49              
ATOM   4498  C   LYS A 283      93.037 114.105  91.047  1.00  5.49              
ATOM   4499  O   LYS A 283      92.653 112.954  91.244  1.00  5.49              
ATOM   4500  N   ASN A 284      94.197 114.581  91.503  1.00  5.52              
ATOM   4501  H   ASN A 284      94.419 115.540  91.293  1.00  5.52              
ATOM   4502  CA  ASN A 284      95.178 113.802  92.266  1.00  5.52              
ATOM   4503  HA  ASN A 284      95.665 113.110  91.576  1.00  5.52              
ATOM   4504  CB  ASN A 284      96.262 114.755  92.808  1.00  5.52              
ATOM   4505  HB1 ASN A 284      95.803 115.694  93.119  1.00  5.52              
ATOM   4506  HB2 ASN A 284      96.980 114.973  92.019  1.00  5.52              
ATOM   4507  CG  ASN A 284      97.010 114.209  94.014  1.00  5.52              
ATOM   4508  OD1 ASN A 284      96.930 114.755  95.095  1.00  5.52              
ATOM   4509  ND2 ASN A 284      97.723 113.115  93.901  1.00  5.52              
ATOM   4510 1HD2 ASN A 284      97.766 112.558  93.055  1.00  5.52              
ATOM   4511 2HD2 ASN A 284      98.144 112.778  94.745  1.00  5.52              
ATOM   4512  C   ASN A 284      94.543 112.903  93.340  1.00  5.52              
ATOM   4513  O   ASN A 284      94.549 111.685  93.185  1.00  5.52              
ATOM   4514  N   GLY A 285      93.902 113.507  94.343  1.00  5.74              
ATOM   4515  H   GLY A 285      94.011 114.501  94.459  1.00  5.74              
ATOM   4516  CA  GLY A 285      93.117 112.787  95.340  1.00  5.74              
ATOM   4517  HA1 GLY A 285      93.043 113.361  96.265  1.00  5.74              
ATOM   4518  HA2 GLY A 285      93.614 111.850  95.539  1.00  5.74              
ATOM   4519  C   GLY A 285      91.715 112.437  94.830  1.00  5.74              
ATOM   4520  O   GLY A 285      90.695 112.945  95.304  1.00  5.74              
ATOM   4521  N   TRP A 286      91.668 111.618  93.781  1.00  5.46              
ATOM   4522  H   TRP A 286      92.548 111.430  93.308  1.00  5.46              
ATOM   4523  CA  TRP A 286      90.517 110.780  93.431  1.00  5.46              
ATOM   4524  HA  TRP A 286      89.592 111.350  93.504  1.00  5.46              
ATOM   4525  CB  TRP A 286      90.697 110.315  91.974  1.00  5.46              
ATOM   4526  HB1 TRP A 286      91.735 110.010  91.823  1.00  5.46              
ATOM   4527  HB2 TRP A 286      90.509 111.161  91.312  1.00  5.46              
ATOM   4528  CG  TRP A 286      89.821 109.175  91.549  1.00  5.46              
ATOM   4529  CD1 TRP A 286      90.226 107.893  91.398  1.00  5.46              
ATOM   4530  HD1 TRP A 286      91.239 107.545  91.539  1.00  5.46              
ATOM   4531  NE1 TRP A 286      89.147 107.097  91.077  1.00  5.46              
ATOM   4532  HE1 TRP A 286      89.213 106.096  90.950  1.00  5.46              
ATOM   4533  CE2 TRP A 286      87.987 107.833  90.984  1.00  5.46              
ATOM   4534  CZ2 TRP A 286      86.658 107.495  90.697  1.00  5.46              
ATOM   4535  HZ2 TRP A 286      86.382 106.469  90.528  1.00  5.46              
ATOM   4536  CH2 TRP A 286      85.693 108.511  90.608  1.00  5.46              
ATOM   4537  HH2 TRP A 286      84.674 108.271  90.344  1.00  5.46              
ATOM   4538  CZ3 TRP A 286      86.060 109.838  90.865  1.00  5.46              
ATOM   4539  HZ3 TRP A 286      85.312 110.612  90.820  1.00  5.46              
ATOM   4540  CE3 TRP A 286      87.387 110.165  91.207  1.00  5.46              
ATOM   4541  HE3 TRP A 286      87.652 111.190  91.419  1.00  5.46              
ATOM   4542  CD2 TRP A 286      88.390 109.174  91.257  1.00  5.46              
ATOM   4543  C   TRP A 286      90.392 109.570  94.373  1.00  5.46              
ATOM   4544  O   TRP A 286      89.321 109.269  94.900  1.00  5.46              
ATOM   4545  N   LEU A 287      91.526 108.909  94.590  1.00  5.24              
ATOM   4546  H   LEU A 287      92.363 109.284  94.169  1.00  5.24              
ATOM   4547  CA  LEU A 287      91.645 107.561  95.144  1.00  5.24              
ATOM   4548  HA  LEU A 287      90.710 107.014  95.017  1.00  5.24              
ATOM   4549  CB  LEU A 287      92.792 106.913  94.327  1.00  5.24              
ATOM   4550  HB1 LEU A 287      93.737 107.196  94.796  1.00  5.24              
ATOM   4551  HB2 LEU A 287      92.821 107.331  93.319  1.00  5.24              
ATOM   4552  CG  LEU A 287      92.746 105.383  94.193  1.00  5.24              
ATOM   4553  HG  LEU A 287      92.425 104.922  95.124  1.00  5.24              
ATOM   4554  CD1 LEU A 287      91.776 105.007  93.071  1.00  5.24              
ATOM   4555 1HD1 LEU A 287      91.743 103.926  92.968  1.00  5.24              
ATOM   4556 2HD1 LEU A 287      90.776 105.370  93.303  1.00  5.24              
ATOM   4557 3HD1 LEU A 287      92.112 105.429  92.124  1.00  5.24              
ATOM   4558  CD2 LEU A 287      94.129 104.849  93.825  1.00  5.24              
ATOM   4559 1HD2 LEU A 287      94.095 103.763  93.739  1.00  5.24              
ATOM   4560 2HD2 LEU A 287      94.462 105.286  92.884  1.00  5.24              
ATOM   4561 3HD2 LEU A 287      94.836 105.115  94.614  1.00  5.24              
ATOM   4562  C   LEU A 287      92.064 107.554  96.635  1.00  5.24              
ATOM   4563  O   LEU A 287      92.302 106.503  97.231  1.00  5.24              
ATOM   4564  N   ASP A 288      92.286 108.742  97.190  1.00  5.89              
ATOM   4565  H   ASP A 288      92.050 109.559  96.656  1.00  5.89              
ATOM   4566  CA  ASP A 288      92.987 108.941  98.451  1.00  5.89              
ATOM   4567  HA  ASP A 288      93.978 108.490  98.377  1.00  5.89              
ATOM   4568  CB  ASP A 288      93.145 110.444  98.745  1.00  5.89              
ATOM   4569  HB1 ASP A 288      93.331 110.574  99.812  1.00  5.89              
ATOM   4570  HB2 ASP A 288      92.223 110.972  98.494  1.00  5.89              
ATOM   4571  CG  ASP A 288      94.312 111.064  97.992  1.00  5.89              
ATOM   4572  OD1 ASP A 288      94.720 110.513  96.950  1.00  5.89              
ATOM   4573  OD2 ASP A 288      94.850 112.098  98.439  1.00  5.89              
ATOM   4574  C   ASP A 288      92.247 108.288  99.618  1.00  5.89              
ATOM   4575  O   ASP A 288      91.066 108.547  99.862  1.00  5.89              
ATOM   4576  N   GLY A 289      92.979 107.459 100.358  1.00  5.99              
ATOM   4577  H   GLY A 289      93.931 107.277 100.085  1.00  5.99              
ATOM   4578  CA  GLY A 289      92.423 106.712 101.475  1.00  5.99              
ATOM   4579  HA1 GLY A 289      91.660 107.309 101.976  1.00  5.99              
ATOM   4580  HA2 GLY A 289      93.214 106.506 102.193  1.00  5.99              
ATOM   4581  C   GLY A 289      91.789 105.378 101.072  1.00  5.99              
ATOM   4582  O   GLY A 289      91.161 104.729 101.906  1.00  5.99              
ATOM   4583  N   LEU A 290      91.930 104.951  99.812  1.00  5.59              
ATOM   4584  H   LEU A 290      92.351 105.575  99.133  1.00  5.59              
ATOM   4585  CA  LEU A 290      91.439 103.660  99.335  1.00  5.59              
ATOM   4586  HA  LEU A 290      90.661 103.318 100.019  1.00  5.59              
ATOM   4587  CB  LEU A 290      90.773 103.802  97.952  1.00  5.59              
ATOM   4588  HB1 LEU A 290      90.359 102.832  97.677  1.00  5.59              
ATOM   4589  HB2 LEU A 290      91.544 104.048  97.222  1.00  5.59              
ATOM   4590  CG  LEU A 290      89.637 104.842  97.854  1.00  5.59              
ATOM   4591  HG  LEU A 290      90.019 105.837  98.073  1.00  5.59              
ATOM   4592  CD1 LEU A 290      89.088 104.842  96.425  1.00  5.59              
ATOM   4593 1HD1 LEU A 290      88.514 103.935  96.244  1.00  5.59              
ATOM   4594 2HD1 LEU A 290      88.454 105.715  96.293  1.00  5.59              
ATOM   4595 3HD1 LEU A 290      89.912 104.903  95.716  1.00  5.59              
ATOM   4596  CD2 LEU A 290      88.486 104.556  98.817  1.00  5.59              
ATOM   4597 1HD2 LEU A 290      87.672 105.257  98.640  1.00  5.59              
ATOM   4598 2HD2 LEU A 290      88.126 103.538  98.677  1.00  5.59              
ATOM   4599 3HD2 LEU A 290      88.830 104.685  99.843  1.00  5.59              
ATOM   4600  C   LEU A 290      92.520 102.570  99.386  1.00  5.59              
ATOM   4601  O   LEU A 290      92.691 101.811  98.435  1.00  5.59              
ATOM   4602  N   GLN A 291      93.248 102.454 100.504  1.00  5.85              
ATOM   4603  H   GLN A 291      93.101 103.118 101.259  1.00  5.85              
ATOM   4604  CA  GLN A 291      94.361 101.504 100.616  1.00  5.85              
ATOM   4605  HA  GLN A 291      95.087 101.780  99.847  1.00  5.85              
ATOM   4606  CB  GLN A 291      95.087 101.607 101.970  1.00  5.85              
ATOM   4607  HB1 GLN A 291      95.740 100.739 102.067  1.00  5.85              
ATOM   4608  HB2 GLN A 291      94.368 101.567 102.789  1.00  5.85              
ATOM   4609  CG  GLN A 291      95.989 102.851 102.095  1.00  5.85              
ATOM   4610  HG1 GLN A 291      96.575 102.971 101.184  1.00  5.85              
ATOM   4611  HG2 GLN A 291      96.690 102.690 102.914  1.00  5.85              
ATOM   4612  CD  GLN A 291      95.246 104.149 102.382  1.00  5.85              
ATOM   4613  OE1 GLN A 291      94.086 104.167 102.762  1.00  5.85              
ATOM   4614  NE2 GLN A 291      95.882 105.285 102.240  1.00  5.85              
ATOM   4615 1HE2 GLN A 291      96.875 105.266 101.991  1.00  5.85              
ATOM   4616 2HE2 GLN A 291      95.430 106.118 102.555  1.00  5.85              
ATOM   4617  C   GLN A 291      94.001 100.042 100.308  1.00  5.85              
ATOM   4618  O   GLN A 291      94.865  99.297  99.865  1.00  5.85              
ATOM   4619  N   HIS A 292      92.747  99.627 100.516  1.00  5.68              
ATOM   4620  H   HIS A 292      92.083 100.324 100.820  1.00  5.68              
ATOM   4621  CA  HIS A 292      92.234  98.272 100.244  1.00  5.68              
ATOM   4622  HA  HIS A 292      92.943  97.525 100.605  1.00  5.68              
ATOM   4623  CB  HIS A 292      90.888  98.108 100.989  1.00  5.68              
ATOM   4624  HB1 HIS A 292      90.383  97.215 100.618  1.00  5.68              
ATOM   4625  HB2 HIS A 292      90.239  98.956 100.761  1.00  5.68              
ATOM   4626  CG  HIS A 292      90.995  97.963 102.488  1.00  5.68              
ATOM   4627  ND1 HIS A 292      90.660  96.811 103.210  1.00  5.68              
ATOM   4628  CE1 HIS A 292      90.980  97.075 104.488  1.00  5.68              
ATOM   4629  HE1 HIS A 292      90.886  96.370 105.306  1.00  5.68              
ATOM   4630  NE2 HIS A 292      91.441  98.330 104.609  1.00  5.68              
ATOM   4631  HE2 HIS A 292      91.766  98.759 105.465  1.00  5.68              
ATOM   4632  CD2 HIS A 292      91.448  98.909 103.360  1.00  5.68              
ATOM   4633  HD2 HIS A 292      91.759  99.915 103.109  1.00  5.68              
ATOM   4634  C   HIS A 292      91.976  97.957  98.762  1.00  5.68              
ATOM   4635  O   HIS A 292      91.709  96.801  98.422  1.00  5.68              
ATOM   4636  N   LEU A 293      91.984  98.962  97.889  1.00  5.20              
ATOM   4637  H   LEU A 293      92.243  99.889  98.208  1.00  5.20              
ATOM   4638  CA  LEU A 293      91.581  98.817  96.496  1.00  5.20              
ATOM   4639  HA  LEU A 293      90.580  98.386  96.499  1.00  5.20              
ATOM   4640  CB  LEU A 293      91.478 100.219  95.882  1.00  5.20              
ATOM   4641  HB1 LEU A 293      92.473 100.628  95.698  1.00  5.20              
ATOM   4642  HB2 LEU A 293      90.990 100.853  96.623  1.00  5.20              
ATOM   4643  CG  LEU A 293      90.621 100.278  94.609  1.00  5.20              
ATOM   4644  HG  LEU A 293      89.764  99.609  94.706  1.00  5.20              
ATOM   4645  CD1 LEU A 293      90.100 101.699  94.412  1.00  5.20              
ATOM   4646 1HD1 LEU A 293      89.526 101.769  93.489  1.00  5.20              
ATOM   4647 2HD1 LEU A 293      89.449 101.960  95.244  1.00  5.20              
ATOM   4648 3HD1 LEU A 293      90.935 102.397  94.396  1.00  5.20              
ATOM   4649  CD2 LEU A 293      91.412  99.904  93.360  1.00  5.20              
ATOM   4650 1HD2 LEU A 293      90.763  99.996  92.490  1.00  5.20              
ATOM   4651 2HD2 LEU A 293      92.268 100.568  93.252  1.00  5.20              
ATOM   4652 3HD2 LEU A 293      91.752  98.875  93.411  1.00  5.20              
ATOM   4653  C   LEU A 293      92.512  97.843  95.756  1.00  5.20              
ATOM   4654  O   LEU A 293      93.734  97.954  95.788  1.00  5.20              
ATOM   4655  N   SER A 294      91.901  96.863  95.096  1.00  5.14              
ATOM   4656  H   SER A 294      90.888  96.861  95.105  1.00  5.14              
ATOM   4657  CA  SER A 294      92.559  95.655  94.591  1.00  5.14              
ATOM   4658  HA  SER A 294      93.629  95.700  94.800  1.00  5.14              
ATOM   4659  CB  SER A 294      92.007  94.436  95.333  1.00  5.14              
ATOM   4660  HB1 SER A 294      92.529  93.542  94.990  1.00  5.14              
ATOM   4661  HB2 SER A 294      90.947  94.326  95.098  1.00  5.14              
ATOM   4662  OG  SER A 294      92.166  94.547  96.736  1.00  5.14              
ATOM   4663  HG  SER A 294      91.962  95.444  97.050  1.00  5.14              
ATOM   4664  C   SER A 294      92.386  95.454  93.084  1.00  5.14              
ATOM   4665  O   SER A 294      93.305  94.950  92.427  1.00  5.14              
ATOM   4666  N   VAL A 295      91.270  95.919  92.507  1.00  4.26              
ATOM   4667  H   VAL A 295      90.524  96.286  93.087  1.00  4.26              
ATOM   4668  CA  VAL A 295      91.110  95.975  91.039  1.00  4.26              
ATOM   4669  HA  VAL A 295      92.090  95.823  90.589  1.00  4.26              
ATOM   4670  CB  VAL A 295      90.208  94.841  90.476  1.00  4.26              
ATOM   4671  HB  VAL A 295      90.450  94.704  89.427  1.00  4.26              
ATOM   4672  CG1 VAL A 295      90.396  93.503  91.210  1.00  4.26              
ATOM   4673 1HG1 VAL A 295      89.925  92.702  90.641  1.00  4.26              
ATOM   4674 2HG1 VAL A 295      91.453  93.277  91.319  1.00  4.26              
ATOM   4675 3HG1 VAL A 295      89.944  93.548  92.202  1.00  4.26              
ATOM   4676  CG2 VAL A 295      88.716  95.127  90.500  1.00  4.26              
ATOM   4677 1HG2 VAL A 295      88.156  94.260  90.150  1.00  4.26              
ATOM   4678 2HG2 VAL A 295      88.442  95.354  91.517  1.00  4.26              
ATOM   4679 3HG2 VAL A 295      88.480  95.972  89.853  1.00  4.26              
ATOM   4680  C   VAL A 295      90.655  97.347  90.583  1.00  4.26              
ATOM   4681  O   VAL A 295      89.757  97.907  91.207  1.00  4.26              
ATOM   4682  N   LEU A 296      91.264  97.883  89.520  1.00  3.92              
ATOM   4683  H   LEU A 296      92.035  97.383  89.091  1.00  3.92              
ATOM   4684  CA  LEU A 296      90.963  99.235  89.042  1.00  3.92              
ATOM   4685  HA  LEU A 296      89.997  99.541  89.445  1.00  3.92              
ATOM   4686  CB  LEU A 296      92.052 100.173  89.600  1.00  3.92              
ATOM   4687  HB1 LEU A 296      93.008  99.906  89.147  1.00  3.92              
ATOM   4688  HB2 LEU A 296      92.141  99.988  90.668  1.00  3.92              
ATOM   4689  CG  LEU A 296      91.823 101.680  89.398  1.00  3.92              
ATOM   4690  HG  LEU A 296      91.918 101.922  88.339  1.00  3.92              
ATOM   4691  CD1 LEU A 296      90.458 102.156  89.891  1.00  3.92              
ATOM   4692 1HD1 LEU A 296      90.411 103.243  89.833  1.00  3.92              
ATOM   4693 2HD1 LEU A 296      89.668 101.746  89.263  1.00  3.92              
ATOM   4694 3HD1 LEU A 296      90.309 101.841  90.923  1.00  3.92              
ATOM   4695  CD2 LEU A 296      92.895 102.445  90.181  1.00  3.92              
ATOM   4696 1HD2 LEU A 296      93.885 102.125  89.856  1.00  3.92              
ATOM   4697 2HD2 LEU A 296      92.791 103.515  89.999  1.00  3.92              
ATOM   4698 3HD2 LEU A 296      92.794 102.255  91.251  1.00  3.92              
ATOM   4699  C   LEU A 296      90.872  99.273  87.520  1.00  3.92              
ATOM   4700  O   LEU A 296      91.894  99.062  86.843  1.00  3.92              
ATOM   4701  N   LYS A 297      89.662  99.550  86.993  1.00  3.67              
ATOM   4702  H   LYS A 297      88.841  99.660  87.592  1.00  3.67              
ATOM   4703  CA  LYS A 297      89.510  99.549  85.529  1.00  3.67              
ATOM   4704  HA  LYS A 297      90.428  99.225  85.036  1.00  3.67              
ATOM   4705  CB  LYS A 297      88.412  98.550  85.150  1.00  3.67              
ATOM   4706  HB1 LYS A 297      88.162  98.663  84.093  1.00  3.67              
ATOM   4707  HB2 LYS A 297      87.535  98.751  85.754  1.00  3.67              
ATOM   4708  CG  LYS A 297      88.862  97.111  85.422  1.00  3.67              
ATOM   4709  HG1 LYS A 297      89.157  97.014  86.468  1.00  3.67              
ATOM   4710  HG2 LYS A 297      89.736  96.913  84.810  1.00  3.67              
ATOM   4711  CD  LYS A 297      87.774  96.061  85.157  1.00  3.67              
ATOM   4712  HD1 LYS A 297      86.910  96.290  85.783  1.00  3.67              
ATOM   4713  HD2 LYS A 297      88.159  95.089  85.469  1.00  3.67              
ATOM   4714  CE  LYS A 297      87.304  95.956  83.700  1.00  3.67              
ATOM   4715  HE1 LYS A 297      86.851  96.904  83.392  1.00  3.67              
ATOM   4716  HE2 LYS A 297      86.518  95.199  83.659  1.00  3.67              
ATOM   4717  NZ  LYS A 297      88.415  95.574  82.796  1.00  3.67              
ATOM   4718  HZ1 LYS A 297      88.939  96.384  82.480  1.00  3.67              
ATOM   4719  HZ2 LYS A 297      89.110  94.994  83.271  1.00  3.67              
ATOM   4720  HZ3 LYS A 297      88.116  95.094  81.965  1.00  3.67              
ATOM   4721  C   LYS A 297      89.219 100.964  85.053  1.00  3.67              
ATOM   4722  O   LYS A 297      88.317 101.634  85.539  1.00  3.67              
ATOM   4723  N   LEU A 298      90.023 101.429  84.104  1.00  4.01              
ATOM   4724  H   LEU A 298      90.801 100.835  83.830  1.00  4.01              
ATOM   4725  CA  LEU A 298      90.045 102.794  83.570  1.00  4.01              
ATOM   4726  HA  LEU A 298      89.069 103.245  83.743  1.00  4.01              
ATOM   4727  CB  LEU A 298      91.122 103.615  84.324  1.00  4.01              
ATOM   4728  HB1 LEU A 298      91.426 104.471  83.721  1.00  4.01              
ATOM   4729  HB2 LEU A 298      92.003 102.984  84.453  1.00  4.01              
ATOM   4730  CG  LEU A 298      90.684 104.157  85.702  1.00  4.01              
ATOM   4731  HG  LEU A 298      90.262 103.351  86.300  1.00  4.01              
ATOM   4732  CD1 LEU A 298      91.891 104.720  86.457  1.00  4.01              
ATOM   4733 1HD1 LEU A 298      91.578 105.095  87.433  1.00  4.01              
ATOM   4734 2HD1 LEU A 298      92.638 103.939  86.602  1.00  4.01              
ATOM   4735 3HD1 LEU A 298      92.332 105.537  85.886  1.00  4.01              
ATOM   4736  CD2 LEU A 298      89.651 105.285  85.572  1.00  4.01              
ATOM   4737 1HD2 LEU A 298      89.392 105.663  86.561  1.00  4.01              
ATOM   4738 2HD2 LEU A 298      90.052 106.102  84.971  1.00  4.01              
ATOM   4739 3HD2 LEU A 298      88.741 104.910  85.106  1.00  4.01              
ATOM   4740  C   LEU A 298      90.236 102.827  82.037  1.00  4.01              
ATOM   4741  O   LEU A 298      90.561 103.869  81.462  1.00  4.01              
ATOM   4742  N   GLN A 299      90.017 101.698  81.366  1.00  4.08              
ATOM   4743  H   GLN A 299      89.786 100.878  81.899  1.00  4.08              
ATOM   4744  CA  GLN A 299      90.109 101.550  79.913  1.00  4.08              
ATOM   4745  HA  GLN A 299      91.111 101.833  79.597  1.00  4.08              
ATOM   4746  CB  GLN A 299      89.852 100.072  79.558  1.00  4.08              
ATOM   4747  HB1 GLN A 299      89.843  99.952  78.475  1.00  4.08              
ATOM   4748  HB2 GLN A 299      88.864  99.801  79.933  1.00  4.08              
ATOM   4749  CG  GLN A 299      90.901  99.109  80.136  1.00  4.08              
ATOM   4750  HG1 GLN A 299      91.212  99.442  81.120  1.00  4.08              
ATOM   4751  HG2 GLN A 299      91.781  99.114  79.501  1.00  4.08              
ATOM   4752  CD  GLN A 299      90.382  97.684  80.308  1.00  4.08              
ATOM   4753  OE1 GLN A 299      89.387  97.464  80.989  1.00  4.08              
ATOM   4754  NE2 GLN A 299      91.077  96.688  79.804  1.00  4.08              
ATOM   4755 1HE2 GLN A 299      91.985  96.881  79.382  1.00  4.08              
ATOM   4756 2HE2 GLN A 299      90.959  95.786  80.270  1.00  4.08              
ATOM   4757  C   GLN A 299      89.082 102.413  79.161  1.00  4.08              
ATOM   4758  O   GLN A 299      88.006 102.717  79.686  1.00  4.08              
ATOM   4759  N   HIS A 300      89.385 102.723  77.896  1.00  4.36              
ATOM   4760  H   HIS A 300      90.288 102.419  77.540  1.00  4.36              
ATOM   4761  CA  HIS A 300      88.531 103.545  77.022  1.00  4.36              
ATOM   4762  HA  HIS A 300      89.133 103.842  76.159  1.00  4.36              
ATOM   4763  CB  HIS A 300      87.361 102.706  76.471  1.00  4.36              
ATOM   4764  HB1 HIS A 300      86.631 103.370  76.008  1.00  4.36              
ATOM   4765  HB2 HIS A 300      86.865 102.168  77.279  1.00  4.36              
ATOM   4766  CG  HIS A 300      87.794 101.731  75.411  1.00  4.36              
ATOM   4767  ND1 HIS A 300      87.844 102.025  74.051  1.00  4.36              
ATOM   4768  CE1 HIS A 300      88.331 100.927  73.457  1.00  4.36              
ATOM   4769  HE1 HIS A 300      88.521 100.842  72.394  1.00  4.36              
ATOM   4770  NE2 HIS A 300      88.575  99.966  74.366  1.00  4.36              
ATOM   4771  HE2 HIS A 300      88.942  99.048  74.164  1.00  4.36              
ATOM   4772  CD2 HIS A 300      88.240 100.455  75.610  1.00  4.36              
ATOM   4773  HD2 HIS A 300      88.321  99.945  76.559  1.00  4.36              
ATOM   4774  C   HIS A 300      88.093 104.871  77.671  1.00  4.36              
ATOM   4775  O   HIS A 300      86.912 105.220  77.745  1.00  4.36              
ATOM   4776  N   ASN A 301      89.077 105.614  78.167  1.00  4.42              
ATOM   4777  H   ASN A 301      90.021 105.289  78.004  1.00  4.42              
ATOM   4778  CA  ASN A 301      88.936 106.997  78.614  1.00  4.42              
ATOM   4779  HA  ASN A 301      87.953 107.381  78.346  1.00  4.42              
ATOM   4780  CB  ASN A 301      89.084 107.055  80.144  1.00  4.42              
ATOM   4781  HB1 ASN A 301      89.182 108.089  80.469  1.00  4.42              
ATOM   4782  HB2 ASN A 301      89.985 106.522  80.449  1.00  4.42              
ATOM   4783  CG  ASN A 301      87.872 106.483  80.855  1.00  4.42              
ATOM   4784  OD1 ASN A 301      86.791 107.054  80.831  1.00  4.42              
ATOM   4785  ND2 ASN A 301      88.017 105.371  81.535  1.00  4.42              
ATOM   4786 1HD2 ASN A 301      88.899 104.876  81.482  1.00  4.42              
ATOM   4787 2HD2 ASN A 301      87.214 104.990  82.017  1.00  4.42              
ATOM   4788  C   ASN A 301      89.976 107.844  77.863  1.00  4.42              
ATOM   4789  O   ASN A 301      90.719 107.323  77.037  1.00  4.42              
ATOM   4790  N   ASN A 302      90.036 109.149  78.120  1.00  4.64              
ATOM   4791  H   ASN A 302      89.456 109.541  78.855  1.00  4.64              
ATOM   4792  CA  ASN A 302      90.862 110.071  77.340  1.00  4.64              
ATOM   4793  HA  ASN A 302      91.434 109.491  76.613  1.00  4.64              
ATOM   4794  CB  ASN A 302      89.937 111.006  76.529  1.00  4.64              
ATOM   4795  HB1 ASN A 302      89.651 111.868  77.131  1.00  4.64              
ATOM   4796  HB2 ASN A 302      89.029 110.466  76.262  1.00  4.64              
ATOM   4797  CG  ASN A 302      90.574 111.486  75.228  1.00  4.64              
ATOM   4798  OD1 ASN A 302      91.772 111.408  75.006  1.00  4.64              
ATOM   4799  ND2 ASN A 302      89.782 111.967  74.294  1.00  4.64              
ATOM   4800 1HD2 ASN A 302      88.788 111.997  74.441  1.00  4.64              
ATOM   4801 2HD2 ASN A 302      90.226 112.273  73.446  1.00  4.64              
ATOM   4802  C   ASN A 302      91.924 110.779  78.204  1.00  4.64              
ATOM   4803  O   ASN A 302      92.243 111.954  78.015  1.00  4.64              
ATOM   4804  N   LEU A 303      92.483 110.055  79.181  1.00  4.56              
ATOM   4805  H   LEU A 303      92.229 109.072  79.258  1.00  4.56              
ATOM   4806  CA  LEU A 303      93.403 110.598  80.184  1.00  4.56              
ATOM   4807  HA  LEU A 303      92.955 111.515  80.568  1.00  4.56              
ATOM   4808  CB  LEU A 303      93.543 109.617  81.369  1.00  4.56              
ATOM   4809  HB1 LEU A 303      94.232 110.053  82.093  1.00  4.56              
ATOM   4810  HB2 LEU A 303      94.000 108.695  81.009  1.00  4.56              
ATOM   4811  CG  LEU A 303      92.241 109.270  82.121  1.00  4.56              
ATOM   4812  HG  LEU A 303      91.561 108.738  81.457  1.00  4.56              
ATOM   4813  CD1 LEU A 303      92.578 108.362  83.308  1.00  4.56              
ATOM   4814 1HD1 LEU A 303      91.668 108.108  83.850  1.00  4.56              
ATOM   4815 2HD1 LEU A 303      93.037 107.442  82.942  1.00  4.56              
ATOM   4816 3HD1 LEU A 303      93.271 108.864  83.984  1.00  4.56              
ATOM   4817  CD2 LEU A 303      91.527 110.512  82.660  1.00  4.56              
ATOM   4818 1HD2 LEU A 303      90.675 110.211  83.269  1.00  4.56              
ATOM   4819 2HD2 LEU A 303      92.213 111.102  83.266  1.00  4.56              
ATOM   4820 3HD2 LEU A 303      91.156 111.116  81.833  1.00  4.56              
ATOM   4821  C   LEU A 303      94.778 111.043  79.665  1.00  4.56              
ATOM   4822  O   LEU A 303      95.588 111.500  80.461  1.00  4.56              
ATOM   4823  N   ALA A 304      95.079 110.957  78.365  1.00  4.66              
ATOM   4824  H   ALA A 304      94.334 110.727  77.724  1.00  4.66              
ATOM   4825  CA  ALA A 304      96.439 111.154  77.843  1.00  4.66              
ATOM   4826  HA  ALA A 304      97.040 110.307  78.166  1.00  4.66              
ATOM   4827  CB  ALA A 304      96.387 111.127  76.310  1.00  4.66              
ATOM   4828  HB1 ALA A 304      97.398 111.213  75.908  1.00  4.66              
ATOM   4829  HB2 ALA A 304      95.958 110.185  75.971  1.00  4.66              
ATOM   4830  HB3 ALA A 304      95.778 111.951  75.936  1.00  4.66              
ATOM   4831  C   ALA A 304      97.144 112.414  78.380  1.00  4.66              
ATOM   4832  O   ALA A 304      98.211 112.326  79.008  1.00  4.66              
ATOM   4833  N   ARG A 305      96.503 113.589  78.224  1.00  4.84              
ATOM   4834  H   ARG A 305      95.598 113.590  77.774  1.00  4.84              
ATOM   4835  CA  ARG A 305      97.142 114.845  78.633  1.00  4.84              
ATOM   4836  HA  ARG A 305      98.091 114.863  78.093  1.00  4.84              
ATOM   4837  CB  ARG A 305      96.377 116.120  78.217  1.00  4.84              
ATOM   4838  HB1 ARG A 305      95.455 116.216  78.794  1.00  4.84              
ATOM   4839  HB2 ARG A 305      96.132 116.055  77.155  1.00  4.84              
ATOM   4840  CG  ARG A 305      97.289 117.346  78.455  1.00  4.84              
ATOM   4841  HG1 ARG A 305      98.285 117.114  78.072  1.00  4.84              
ATOM   4842  HG2 ARG A 305      97.370 117.522  79.528  1.00  4.84              
ATOM   4843  CD  ARG A 305      96.850 118.664  77.807  1.00  4.84              
ATOM   4844  HD1 ARG A 305      95.910 118.985  78.262  1.00  4.84              
ATOM   4845  HD2 ARG A 305      96.695 118.500  76.738  1.00  4.84              
ATOM   4846  NE  ARG A 305      97.900 119.691  78.007  1.00  4.84              
ATOM   4847  HE  ARG A 305      98.790 119.357  78.339  1.00  4.84              
ATOM   4848  CZ  ARG A 305      97.828 120.988  77.770  1.00  4.84              
ATOM   4849  NH1 ARG A 305      96.753 121.541  77.287  1.00  4.84              
ATOM   4850 1HH1 ARG A 305      95.963 120.961  77.066  1.00  4.84              
ATOM   4851 2HH1 ARG A 305      96.728 122.525  77.091  1.00  4.84              
ATOM   4852  NH2 ARG A 305      98.847 121.762  78.006  1.00  4.84              
ATOM   4853 1HH2 ARG A 305      99.733 121.386  78.338  1.00  4.84              
ATOM   4854 2HH2 ARG A 305      98.806 122.741  77.795  1.00  4.84              
ATOM   4855  C   ARG A 305      97.574 114.849  80.105  1.00  4.84              
ATOM   4856  O   ARG A 305      98.606 115.449  80.401  1.00  4.84              
ATOM   4857  N   VAL A 306      96.863 114.148  80.994  1.00  5.04              
ATOM   4858  H   VAL A 306      96.153 113.510  80.661  1.00  5.04              
ATOM   4859  CA  VAL A 306      97.151 114.164  82.433  1.00  5.04              
ATOM   4860  HA  VAL A 306      97.189 115.216  82.713  1.00  5.04              
ATOM   4861  CB  VAL A 306      96.044 113.546  83.324  1.00  5.04              
ATOM   4862  HB  VAL A 306      96.129 114.051  84.284  1.00  5.04              
ATOM   4863  CG1 VAL A 306      94.623 113.860  82.837  1.00  5.04              
ATOM   4864 1HG1 VAL A 306      94.407 113.324  81.915  1.00  5.04              
ATOM   4865 2HG1 VAL A 306      93.903 113.556  83.597  1.00  5.04              
ATOM   4866 3HG1 VAL A 306      94.521 114.932  82.670  1.00  5.04              
ATOM   4867  CG2 VAL A 306      96.194 112.041  83.608  1.00  5.04              
ATOM   4868 1HG2 VAL A 306      95.298 111.657  84.096  1.00  5.04              
ATOM   4869 2HG2 VAL A 306      96.371 111.481  82.697  1.00  5.04              
ATOM   4870 3HG2 VAL A 306      97.037 111.862  84.271  1.00  5.04              
ATOM   4871  C   VAL A 306      98.517 113.615  82.823  1.00  5.04              
ATOM   4872  O   VAL A 306      98.973 113.889  83.936  1.00  5.04              
ATOM   4873  N   TRP A 307      99.164 112.873  81.916  1.00  5.06              
ATOM   4874  H   TRP A 307      98.690 112.641  81.049  1.00  5.06              
ATOM   4875  CA  TRP A 307     100.510 112.327  82.131  1.00  5.06              
ATOM   4876  HA  TRP A 307     100.851 112.591  83.130  1.00  5.06              
ATOM   4877  CB  TRP A 307     100.459 110.792  82.061  1.00  5.06              
ATOM   4878  HB1 TRP A 307     101.432 110.415  81.749  1.00  5.06              
ATOM   4879  HB2 TRP A 307      99.753 110.490  81.285  1.00  5.06              
ATOM   4880  CG  TRP A 307     100.109 110.077  83.338  1.00  5.06              
ATOM   4881  CD1 TRP A 307      99.672 110.633  84.495  1.00  5.06              
ATOM   4882  HD1 TRP A 307      99.495 111.685  84.666  1.00  5.06              
ATOM   4883  NE1 TRP A 307      99.467 109.658  85.444  1.00  5.06              
ATOM   4884  HE1 TRP A 307      99.110 109.868  86.369  1.00  5.06              
ATOM   4885  CE2 TRP A 307      99.733 108.404  84.940  1.00  5.06              
ATOM   4886  CZ2 TRP A 307      99.639 107.115  85.481  1.00  5.06              
ATOM   4887  HZ2 TRP A 307      99.282 106.972  86.490  1.00  5.06              
ATOM   4888  CH2 TRP A 307     100.022 106.016  84.694  1.00  5.06              
ATOM   4889  HH2 TRP A 307      99.963 105.017  85.097  1.00  5.06              
ATOM   4890  CZ3 TRP A 307     100.487 106.218  83.382  1.00  5.06              
ATOM   4891  HZ3 TRP A 307     100.778 105.373  82.774  1.00  5.06              
ATOM   4892  CE3 TRP A 307     100.568 107.518  82.845  1.00  5.06              
ATOM   4893  HE3 TRP A 307     100.925 107.665  81.835  1.00  5.06              
ATOM   4894  CD2 TRP A 307     100.178 108.643  83.604  1.00  5.06              
ATOM   4895  C   TRP A 307     101.583 112.942  81.228  1.00  5.06              
ATOM   4896  O   TRP A 307     102.748 112.570  81.357  1.00  5.06              
ATOM   4897  N   LYS A 308     101.245 113.936  80.393  1.00  5.20              
ATOM   4898  H   LYS A 308     100.288 114.267  80.394  1.00  5.20              
ATOM   4899  CA  LYS A 308     102.273 114.724  79.703  1.00  5.20              
ATOM   4900  HA  LYS A 308     103.067 114.043  79.386  1.00  5.20              
ATOM   4901  CB  LYS A 308     101.710 115.417  78.453  1.00  5.20              
ATOM   4902  HB1 LYS A 308     102.439 116.163  78.131  1.00  5.20              
ATOM   4903  HB2 LYS A 308     100.791 115.948  78.706  1.00  5.20              
ATOM   4904  CG  LYS A 308     101.441 114.433  77.293  1.00  5.20              
ATOM   4905  HG1 LYS A 308     100.364 114.289  77.203  1.00  5.20              
ATOM   4906  HG2 LYS A 308     101.888 113.461  77.504  1.00  5.20              
ATOM   4907  CD  LYS A 308     101.993 114.954  75.954  1.00  5.20              
ATOM   4908  HD1 LYS A 308     101.665 115.984  75.810  1.00  5.20              
ATOM   4909  HD2 LYS A 308     101.588 114.354  75.135  1.00  5.20              
ATOM   4910  CE  LYS A 308     103.529 114.903  75.915  1.00  5.20              
ATOM   4911  HE1 LYS A 308     103.927 115.108  76.914  1.00  5.20              
ATOM   4912  HE2 LYS A 308     103.907 115.665  75.229  1.00  5.20              
ATOM   4913  NZ  LYS A 308     104.010 113.582  75.470  1.00  5.20              
ATOM   4914  HZ1 LYS A 308     103.870 113.426  74.474  1.00  5.20              
ATOM   4915  HZ2 LYS A 308     104.986 113.426  75.724  1.00  5.20              
ATOM   4916  HZ3 LYS A 308     103.445 112.834  75.869  1.00  5.20              
ATOM   4917  C   LYS A 308     102.918 115.743  80.639  1.00  5.20              
ATOM   4918  O   LYS A 308     102.222 116.529  81.275  1.00  5.20              
ATOM   4919  N   ASN A 309     104.243 115.838  80.606  1.00  5.50              
ATOM   4920  H   ASN A 309     104.722 115.167  80.012  1.00  5.50              
ATOM   4921  CA  ASN A 309     105.085 116.809  81.317  1.00  5.50              
ATOM   4922  HA  ASN A 309     104.726 116.870  82.347  1.00  5.50              
ATOM   4923  CB  ASN A 309     106.523 116.249  81.359  1.00  5.50              
ATOM   4924  HB1 ASN A 309     107.165 116.939  81.906  1.00  5.50              
ATOM   4925  HB2 ASN A 309     106.912 116.160  80.344  1.00  5.50              
ATOM   4926  CG  ASN A 309     106.604 114.897  82.055  1.00  5.50              
ATOM   4927  OD1 ASN A 309     106.580 114.793  83.272  1.00  5.50              
ATOM   4928  ND2 ASN A 309     106.671 113.825  81.304  1.00  5.50              
ATOM   4929 1HD2 ASN A 309     106.524 113.935  80.305  1.00  5.50
[truncated: 373,257 more chars]
