# Supplementary material for: Variation in selection constraints on teleost TLRs with emphasis on their repertoire in the Walking catfish, Clarias batrachus
Source: Sci Rep. 2020 Dec 7;10:21394. doi: 10.1038/s41598-020-78347-6 (PMC7721727; doi:10.1038/s41598-020-78347-6)
Supplement: Supplementary file 27 — Supplementary Information 27. [file 41598_2020_78347_MOESM27_ESM.zip › T3/struct/S506035_results/model3.pdb]

HEADER protein
METHOD
METHOD    The models are generated by I-TASSER which combines the
METHOD    methods of threading, ab initio modeling and structural
METHOD    refinement. The procedure is fully automated.
METHOD
METHOD    Please cite following articles when you use the I-TASSER server:
METHOD 1. Ambrish Roy, Alper Kucukural, Yang Zhang. I-TASSER: a unified
METHOD    platform for automated protein structure and function prediction.
METHOD    Nature Protocols, vol 5, 725-738 (2010). 
METHOD 2. Yang Zhang. I-TASSER server for protein 3D structure prediction. 
METHOD    BMC Bioinformatics, 9:40 (2008).
METHOD
MODEL  3
REMARK PARENT 2a0z_A 3j0a 3j0a_A 4qxe_A 4u7l_A 
ATOM      1  N   MET A   1      41.486  72.344 101.430  1.00  7.72              
ATOM      2  CA  MET A   1      42.289  72.553 102.635  1.00  7.72              
ATOM      3  HA  MET A   1      42.703  71.587 102.918  1.00  7.72              
ATOM      4  CB  MET A   1      43.483  73.490 102.350  1.00  7.72              
ATOM      5  HB1 MET A   1      43.973  73.169 101.431  1.00  7.72              
ATOM      6  HB2 MET A   1      44.198  73.345 103.160  1.00  7.72              
ATOM      7  CG  MET A   1      43.197  75.005 102.269  1.00  7.72              
ATOM      8  HG1 MET A   1      43.953  75.504 102.877  1.00  7.72              
ATOM      9  HG2 MET A   1      42.241  75.246 102.725  1.00  7.72              
ATOM     10  SD  MET A   1      43.257  75.799 100.638  1.00  7.72              
ATOM     11  CE  MET A   1      41.923  74.983  99.729  1.00  7.72              
ATOM     12  HE1 MET A   1      41.764  75.505  98.786  1.00  7.72              
ATOM     13  HE2 MET A   1      42.206  73.952  99.517  1.00  7.72              
ATOM     14  HE3 MET A   1      41.006  75.004 100.316  1.00  7.72              
ATOM     15  C   MET A   1      41.457  73.050 103.811  1.00  7.72              
ATOM     16  O   MET A   1      41.770  72.723 104.955  1.00  7.72              
ATOM     17  N   SER A   2      40.358  73.764 103.542  1.00  7.38              
ATOM     18  H   SER A   2      40.125  73.900 102.567  1.00  7.38              
ATOM     19  CA  SER A   2      39.509  74.367 104.575  1.00  7.38              
ATOM     20  HA  SER A   2      40.108  75.094 105.126  1.00  7.38              
ATOM     21  CB  SER A   2      38.330  75.114 103.949  1.00  7.38              
ATOM     22  HB1 SER A   2      38.707  75.951 103.360  1.00  7.38              
ATOM     23  HB2 SER A   2      37.685  75.499 104.741  1.00  7.38              
ATOM     24  OG  SER A   2      37.595  74.243 103.109  1.00  7.38              
ATOM     25  HG  SER A   2      36.805  74.698 102.801  1.00  7.38              
ATOM     26  C   SER A   2      39.020  73.328 105.597  1.00  7.38              
ATOM     27  O   SER A   2      39.296  73.440 106.798  1.00  7.38              
ATOM     28  N   ARG A   3      38.407  72.250 105.086  1.00  7.90              
ATOM     29  H   ARG A   3      38.202  72.279 104.095  1.00  7.90              
ATOM     30  CA  ARG A   3      37.997  71.082 105.874  1.00  7.90              
ATOM     31  HA  ARG A   3      37.172  71.373 106.529  1.00  7.90              
ATOM     32  CB  ARG A   3      37.524  69.944 104.945  1.00  7.90              
ATOM     33  HB1 ARG A   3      38.358  69.655 104.304  1.00  7.90              
ATOM     34  HB2 ARG A   3      36.714  70.302 104.308  1.00  7.90              
ATOM     35  CG  ARG A   3      37.033  68.715 105.736  1.00  7.90              
ATOM     36  HG1 ARG A   3      36.010  68.882 106.077  1.00  7.90              
ATOM     37  HG2 ARG A   3      37.647  68.586 106.622  1.00  7.90              
ATOM     38  CD  ARG A   3      37.101  67.411 104.926  1.00  7.90              
ATOM     39  HD1 ARG A   3      37.995  67.428 104.300  1.00  7.90              
ATOM     40  HD2 ARG A   3      36.219  67.340 104.289  1.00  7.90              
ATOM     41  NE  ARG A   3      37.212  66.253 105.832  1.00  7.90              
ATOM     42  HE  ARG A   3      37.821  66.390 106.646  1.00  7.90              
ATOM     43  CZ  ARG A   3      36.686  65.050 105.737  1.00  7.90              
ATOM     44  NH1 ARG A   3      35.968  64.676 104.712  1.00  7.90              
ATOM     45 1HH1 ARG A   3      35.843  65.334 103.968  1.00  7.90              
ATOM     46 2HH1 ARG A   3      35.583  63.753 104.681  1.00  7.90              
ATOM     47  NH2 ARG A   3      36.868  64.180 106.682  1.00  7.90              
ATOM     48 1HH2 ARG A   3      37.368  64.513 107.516  1.00  7.90              
ATOM     49 2HH2 ARG A   3      36.481  63.262 106.666  1.00  7.90              
ATOM     50  C   ARG A   3      39.123  70.616 106.805  1.00  7.90              
ATOM     51  O   ARG A   3      38.923  70.553 108.015  1.00  7.90              
ATOM     52  N   LEU A   4      40.307  70.370 106.233  1.00  8.06              
ATOM     53  H   LEU A   4      40.428  70.587 105.260  1.00  8.06              
ATOM     54  CA  LEU A   4      41.444  69.832 106.977  1.00  8.06              
ATOM     55  HA  LEU A   4      41.148  68.886 107.438  1.00  8.06              
ATOM     56  CB  LEU A   4      42.661  69.593 106.059  1.00  8.06              
ATOM     57  HB1 LEU A   4      43.514  69.374 106.704  1.00  8.06              
ATOM     58  HB2 LEU A   4      42.901  70.513 105.530  1.00  8.06              
ATOM     59  CG  LEU A   4      42.576  68.445 105.033  1.00  8.06              
ATOM     60  HG  LEU A   4      43.545  68.397 104.535  1.00  8.06              
ATOM     61  CD1 LEU A   4      42.330  67.088 105.691  1.00  8.06              
ATOM     62 1HD1 LEU A   4      42.422  66.297 104.948  1.00  8.06              
ATOM     63 2HD1 LEU A   4      43.066  66.921 106.477  1.00  8.06              
ATOM     64 3HD1 LEU A   4      41.332  67.046 106.131  1.00  8.06              
ATOM     65  CD2 LEU A   4      41.520  68.654 103.944  1.00  8.06              
ATOM     66 1HD2 LEU A   4      41.678  67.926 103.149  1.00  8.06              
ATOM     67 2HD2 LEU A   4      40.524  68.505 104.357  1.00  8.06              
ATOM     68 3HD2 LEU A   4      41.608  69.654 103.526  1.00  8.06              
ATOM     69  C   LEU A   4      41.801  70.782 108.130  1.00  8.06              
ATOM     70  O   LEU A   4      42.018  70.344 109.260  1.00  8.06              
ATOM     71  N   CYS A   5      41.806  72.098 107.873  1.00  7.72              
ATOM     72  H   CYS A   5      41.550  72.426 106.949  1.00  7.72              
ATOM     73  CA  CYS A   5      42.126  73.055 108.924  1.00  7.72              
ATOM     74  HA  CYS A   5      43.078  72.732 109.349  1.00  7.72              
ATOM     75  CB  CYS A   5      42.371  74.473 108.365  1.00  7.72              
ATOM     76  HB1 CYS A   5      42.851  74.402 107.387  1.00  7.72              
ATOM     77  HB2 CYS A   5      43.061  74.967 109.048  1.00  7.72              
ATOM     78  SG  CYS A   5      40.914  75.550 108.244  1.00  7.72              
ATOM     79  HG  CYS A   5      40.121  74.663 107.623  1.00  7.72              
ATOM     80  C   CYS A   5      41.145  73.010 110.096  1.00  7.72              
ATOM     81  O   CYS A   5      41.548  73.045 111.263  1.00  7.72              
ATOM     82  N   GLU A   6      39.859  72.840 109.780  1.00  7.70              
ATOM     83  H   GLU A   6      39.591  72.685 108.816  1.00  7.70              
ATOM     84  CA  GLU A   6      38.853  72.699 110.832  1.00  7.70              
ATOM     85  HA  GLU A   6      39.020  73.498 111.554  1.00  7.70              
ATOM     86  CB  GLU A   6      37.448  72.921 110.253  1.00  7.70              
ATOM     87  HB1 GLU A   6      36.698  72.713 111.016  1.00  7.70              
ATOM     88  HB2 GLU A   6      37.281  72.277 109.388  1.00  7.70              
ATOM     89  CG  GLU A   6      37.368  74.403 109.845  1.00  7.70              
ATOM     90  HG1 GLU A   6      38.160  74.638 109.132  1.00  7.70              
ATOM     91  HG2 GLU A   6      37.546  75.021 110.729  1.00  7.70              
ATOM     92  CD  GLU A   6      36.042  74.822 109.225  1.00  7.70              
ATOM     93  OE1 GLU A   6      36.046  75.203 108.030  1.00  7.70              
ATOM     94  OE2 GLU A   6      35.072  75.092 109.969  1.00  7.70              
ATOM     95  C   GLU A   6      39.056  71.404 111.626  1.00  7.70              
ATOM     96  O   GLU A   6      39.006  71.455 112.853  1.00  7.70              
ATOM     97  N   GLU A   7      39.469  70.309 110.981  1.00  8.43              
ATOM     98  H   GLU A   7      39.554  70.340 109.969  1.00  8.43              
ATOM     99  CA  GLU A   7      39.829  69.051 111.662  1.00  8.43              
ATOM    100  HA  GLU A   7      39.040  68.800 112.370  1.00  8.43              
ATOM    101  CB  GLU A   7      39.907  67.921 110.608  1.00  8.43              
ATOM    102  HB1 GLU A   7      40.258  67.005 111.087  1.00  8.43              
ATOM    103  HB2 GLU A   7      40.627  68.195 109.837  1.00  8.43              
ATOM    104  CG  GLU A   7      38.542  67.631 109.956  1.00  8.43              
ATOM    105  HG1 GLU A   7      38.091  68.559 109.602  1.00  8.43              
ATOM    106  HG2 GLU A   7      37.877  67.220 110.718  1.00  8.43              
ATOM    107  CD  GLU A   7      38.624  66.663 108.765  1.00  8.43              
ATOM    108  OE1 GLU A   7      39.224  66.996 107.719  1.00  8.43              
ATOM    109  OE2 GLU A   7      37.968  65.595 108.791  1.00  8.43              
ATOM    110  C   GLU A   7      41.124  69.130 112.484  1.00  8.43              
ATOM    111  O   GLU A   7      41.385  68.251 113.307  1.00  8.43              
ATOM    112  N   LEU A   8      41.910  70.196 112.301  1.00  8.17              
ATOM    113  H   LEU A   8      41.656  70.836 111.559  1.00  8.17              
ATOM    114  CA  LEU A   8      43.104  70.486 113.098  1.00  8.17              
ATOM    115  HA  LEU A   8      43.387  69.597 113.661  1.00  8.17              
ATOM    116  CB  LEU A   8      44.252  70.808 112.118  1.00  8.17              
ATOM    117  HB1 LEU A   8      44.992  71.419 112.636  1.00  8.17              
ATOM    118  HB2 LEU A   8      43.848  71.411 111.305  1.00  8.17              
ATOM    119  CG  LEU A   8      44.997  69.577 111.535  1.00  8.17              
ATOM    120  HG  LEU A   8      45.757  69.276 112.257  1.00  8.17              
ATOM    121  CD1 LEU A   8      44.170  68.331 111.214  1.00  8.17              
ATOM    122 1HD1 LEU A   8      44.800  67.558 110.777  1.00  8.17              
ATOM    123 2HD1 LEU A   8      43.737  67.929 112.128  1.00  8.17              
ATOM    124 3HD1 LEU A   8      43.371  68.574 110.516  1.00  8.17              
ATOM    125  CD2 LEU A   8      45.698  69.957 110.227  1.00  8.17              
ATOM    126 1HD2 LEU A   8      46.277  69.111 109.859  1.00  8.17              
ATOM    127 2HD2 LEU A   8      44.953  70.235 109.480  1.00  8.17              
ATOM    128 3HD2 LEU A   8      46.375  70.790 110.387  1.00  8.17              
ATOM    129  C   LEU A   8      42.842  71.569 114.172  1.00  8.17              
ATOM    130  O   LEU A   8      43.704  71.784 115.037  1.00  8.17              
ATOM    131  N   SER A   9      41.651  72.186 114.208  1.00  8.10              
ATOM    132  H   SER A   9      40.962  71.951 113.506  1.00  8.10              
ATOM    133  CA  SER A   9      41.251  73.046 115.343  1.00  8.10              
ATOM    134  HA  SER A   9      41.834  73.964 115.299  1.00  8.10              
ATOM    135  CB  SER A   9      39.762  73.414 115.309  1.00  8.10              
ATOM    136  HB1 SER A   9      39.552  74.133 116.102  1.00  8.10              
ATOM    137  HB2 SER A   9      39.166  72.518 115.492  1.00  8.10              
ATOM    138  OG  SER A   9      39.376  73.964 114.073  1.00  8.10              
ATOM    139  HG  SER A   9      39.240  73.197 113.499  1.00  8.10              
ATOM    140  C   SER A   9      41.475  72.367 116.695  1.00  8.10              
ATOM    141  O   SER A   9      41.188  71.182 116.847  1.00  8.10              
ATOM    142  N   ASP A  10      41.970  73.124 117.677  1.00  8.91              
ATOM    143  H   ASP A  10      42.191  74.087 117.469  1.00  8.91              
ATOM    144  CA  ASP A  10      42.271  72.669 119.046  1.00  8.91              
ATOM    145  HA  ASP A  10      42.775  73.503 119.535  1.00  8.91              
ATOM    146  CB  ASP A  10      40.971  72.451 119.848  1.00  8.91              
ATOM    147  HB1 ASP A  10      41.212  71.991 120.808  1.00  8.91              
ATOM    148  HB2 ASP A  10      40.302  71.775 119.314  1.00  8.91              
ATOM    149  CG  ASP A  10      40.266  73.783 120.121  1.00  8.91              
ATOM    150  OD1 ASP A  10      40.559  74.436 121.150  1.00  8.91              
ATOM    151  OD2 ASP A  10      39.483  74.266 119.272  1.00  8.91              
ATOM    152  C   ASP A  10      43.298  71.520 119.154  1.00  8.91              
ATOM    153  O   ASP A  10      43.639  71.112 120.266  1.00  8.91              
ATOM    154  N   THR A  11      43.877  71.030 118.046  1.00  8.31              
ATOM    155  H   THR A  11      43.573  71.366 117.140  1.00  8.31              
ATOM    156  CA  THR A  11      44.983  70.058 118.140  1.00  8.31              
ATOM    157  HA  THR A  11      44.763  69.372 118.958  1.00  8.31              
ATOM    158  CB  THR A  11      45.136  69.206 116.866  1.00  8.31              
ATOM    159  HB  THR A  11      45.858  68.418 117.084  1.00  8.31              
ATOM    160  CG2 THR A  11      43.841  68.530 116.418  1.00  8.31              
ATOM    161 1HG2 THR A  11      44.034  67.904 115.546  1.00  8.31              
ATOM    162 2HG2 THR A  11      43.453  67.908 117.224  1.00  8.31              
ATOM    163 3HG2 THR A  11      43.086  69.272 116.155  1.00  8.31              
ATOM    164  OG1 THR A  11      45.645  69.946 115.785  1.00  8.31              
ATOM    165  HG1 THR A  11      44.986  70.624 115.565  1.00  8.31              
ATOM    166  C   THR A  11      46.314  70.751 118.441  1.00  8.31              
ATOM    167  O   THR A  11      46.564  71.885 118.033  1.00  8.31              
ATOM    168  N   SER A  12      47.229  70.031 119.091  1.00  8.15              
ATOM    169  H   SER A  12      46.953  69.116 119.411  1.00  8.15              
ATOM    170  CA  SER A  12      48.588  70.487 119.437  1.00  8.15              
ATOM    171  HA  SER A  12      48.500  71.477 119.886  1.00  8.15              
ATOM    172  CB  SER A  12      49.143  69.534 120.514  1.00  8.15              
ATOM    173  HB1 SER A  12      49.351  68.562 120.064  1.00  8.15              
ATOM    174  HB2 SER A  12      48.396  69.403 121.299  1.00  8.15              
ATOM    175  OG  SER A  12      50.322  70.037 121.106  1.00  8.15              
ATOM    176  HG  SER A  12      50.925  70.241 120.375  1.00  8.15              
ATOM    177  C   SER A  12      49.566  70.618 118.249  1.00  8.15              
ATOM    178  O   SER A  12      50.776  70.448 118.417  1.00  8.15              
ATOM    179  N   LEU A  13      49.072  70.865 117.036  1.00  7.78              
ATOM    180  H   LEU A  13      48.082  71.069 116.958  1.00  7.78              
ATOM    181  CA  LEU A  13      49.899  71.035 115.842  1.00  7.78              
ATOM    182  HA  LEU A  13      50.493  70.129 115.726  1.00  7.78              
ATOM    183  CB  LEU A  13      48.937  71.181 114.646  1.00  7.78              
ATOM    184  HB1 LEU A  13      48.532  72.195 114.652  1.00  7.78              
ATOM    185  HB2 LEU A  13      48.099  70.496 114.777  1.00  7.78              
ATOM    186  CG  LEU A  13      49.559  70.890 113.271  1.00  7.78              
ATOM    187  HG  LEU A  13      50.456  71.495 113.147  1.00  7.78              
ATOM    188  CD1 LEU A  13      49.904  69.407 113.094  1.00  7.78              
ATOM    189 1HD1 LEU A  13      50.281  69.240 112.084  1.00  7.78              
ATOM    190 2HD1 LEU A  13      50.678  69.105 113.795  1.00  7.78              
ATOM    191 3HD1 LEU A  13      49.015  68.793 113.247  1.00  7.78              
ATOM    192  CD2 LEU A  13      48.555  71.253 112.180  1.00  7.78              
ATOM    193 1HD2 LEU A  13      48.986  71.049 111.200  1.00  7.78              
ATOM    194 2HD2 LEU A  13      47.652  70.662 112.314  1.00  7.78              
ATOM    195 3HD2 LEU A  13      48.297  72.308 112.244  1.00  7.78              
ATOM    196  C   LEU A  13      50.851  72.242 115.981  1.00  7.78              
ATOM    197  O   LEU A  13      50.460  73.310 116.449  1.00  7.78              
ATOM    198  N   LYS A  14      52.104  72.098 115.532  1.00  7.41              
ATOM    199  H   LYS A  14      52.382  71.184 115.208  1.00  7.41              
ATOM    200  CA  LYS A  14      53.078  73.212 115.488  1.00  7.41              
ATOM    201  HA  LYS A  14      52.518  74.145 115.556  1.00  7.41              
ATOM    202  CB  LYS A  14      54.051  73.153 116.683  1.00  7.41              
ATOM    203  HB1 LYS A  14      55.000  73.591 116.372  1.00  7.41              
ATOM    204  HB2 LYS A  14      54.241  72.121 116.983  1.00  7.41              
ATOM    205  CG  LYS A  14      53.503  73.961 117.873  1.00  7.41              
ATOM    206  HG1 LYS A  14      52.803  73.350 118.446  1.00  7.41              
ATOM    207  HG2 LYS A  14      52.952  74.810 117.483  1.00  7.41              
ATOM    208  CD  LYS A  14      54.619  74.487 118.794  1.00  7.41              
ATOM    209  HD1 LYS A  14      55.508  74.730 118.210  1.00  7.41              
ATOM    210  HD2 LYS A  14      54.887  73.706 119.508  1.00  7.41              
ATOM    211  CE  LYS A  14      54.193  75.752 119.556  1.00  7.41              
ATOM    212  HE1 LYS A  14      54.986  76.017 120.260  1.00  7.41              
ATOM    213  HE2 LYS A  14      53.289  75.532 120.132  1.00  7.41              
ATOM    214  NZ  LYS A  14      53.934  76.892 118.639  1.00  7.41              
ATOM    215  HZ1 LYS A  14      53.697  77.744 119.143  1.00  7.41              
ATOM    216  HZ2 LYS A  14      54.690  77.066 117.982  1.00  7.41              
ATOM    217  HZ3 LYS A  14      53.105  76.713 118.077  1.00  7.41              
ATOM    218  C   LYS A  14      53.824  73.363 114.169  1.00  7.41              
ATOM    219  O   LYS A  14      54.322  74.458 113.877  1.00  7.41              
ATOM    220  N   ASN A  15      53.794  72.311 113.356  1.00  6.86              
ATOM    221  H   ASN A  15      53.301  71.488 113.664  1.00  6.86              
ATOM    222  CA  ASN A  15      54.182  72.323 111.957  1.00  6.86              
ATOM    223  HA  ASN A  15      54.405  73.344 111.642  1.00  6.86              
ATOM    224  CB  ASN A  15      55.441  71.464 111.745  1.00  6.86              
ATOM    225  HB1 ASN A  15      55.324  70.514 112.268  1.00  6.86              
ATOM    226  HB2 ASN A  15      56.316  71.978 112.140  1.00  6.86              
ATOM    227  CG  ASN A  15      55.673  71.138 110.275  1.00  6.86              
ATOM    228  OD1 ASN A  15      55.509  70.019 109.831  1.00  6.86              
ATOM    229  ND2 ASN A  15      56.008  72.102 109.452  1.00  6.86              
ATOM    230 1HD2 ASN A  15      56.124  73.050 109.756  1.00  6.86              
ATOM    231 2HD2 ASN A  15      56.105  71.845 108.481  1.00  6.86              
ATOM    232  C   ASN A  15      53.007  71.838 111.107  1.00  6.86              
ATOM    233  O   ASN A  15      52.357  70.851 111.450  1.00  6.86              
ATOM    234  N   LEU A  16      52.798  72.521 109.985  1.00  6.80              
ATOM    235  H   LEU A  16      53.322  73.377 109.819  1.00  6.80              
ATOM    236  CA  LEU A  16      52.090  71.975 108.846  1.00  6.80              
ATOM    237  HA  LEU A  16      51.975  70.899 108.991  1.00  6.80              
ATOM    238  CB  LEU A  16      50.694  72.610 108.729  1.00  6.80              
ATOM    239  HB1 LEU A  16      50.817  73.678 108.557  1.00  6.80              
ATOM    240  HB2 LEU A  16      50.170  72.483 109.676  1.00  6.80              
ATOM    241  CG  LEU A  16      49.820  72.033 107.596  1.00  6.80              
ATOM    242  HG  LEU A  16      50.325  72.163 106.640  1.00  6.80              
ATOM    243  CD1 LEU A  16      49.491  70.549 107.785  1.00  6.80              
ATOM    244 1HD1 LEU A  16      48.813  70.221 106.997  1.00  6.80              
ATOM    245 2HD1 LEU A  16      50.396  69.947 107.725  1.00  6.80              
ATOM    246 3HD1 LEU A  16      49.018  70.391 108.754  1.00  6.80              
ATOM    247  CD2 LEU A  16      48.498  72.787 107.538  1.00  6.80              
ATOM    248 1HD2 LEU A  16      47.887  72.405 106.720  1.00  6.80              
ATOM    249 2HD2 LEU A  16      47.977  72.664 108.486  1.00  6.80              
ATOM    250 3HD2 LEU A  16      48.685  73.848 107.369  1.00  6.80              
ATOM    251  C   LEU A  16      52.944  72.188 107.589  1.00  6.80              
ATOM    252  O   LEU A  16      53.598  73.220 107.403  1.00  6.80              
ATOM    253  N   SER A  17      52.915  71.162 106.740  1.00  6.83              
ATOM    254  H   SER A  17      52.377  70.347 106.983  1.00  6.83              
ATOM    255  CA  SER A  17      53.389  71.216 105.366  1.00  6.83              
ATOM    256  HA  SER A  17      54.405  71.598 105.379  1.00  6.83              
ATOM    257  CB  SER A  17      53.435  69.805 104.786  1.00  6.83              
ATOM    258  HB1 SER A  17      54.220  69.239 105.283  1.00  6.83              
ATOM    259  HB2 SER A  17      53.681  69.849 103.724  1.00  6.83              
ATOM    260  OG  SER A  17      52.203  69.130 104.988  1.00  6.83              
ATOM    261  HG  SER A  17      52.285  68.248 104.611  1.00  6.83              
ATOM    262  C   SER A  17      52.521  72.213 104.479  1.00  6.83              
ATOM    263  O   SER A  17      52.295  73.327 104.935  1.00  6.83              
ATOM    264  N   MET A  18      52.098  72.075 103.198  1.00  7.26              
ATOM    265  H   MET A  18      52.021  73.015 102.822  1.00  7.26              
ATOM    266  CA  MET A  18      51.381  71.081 102.319  1.00  7.26              
ATOM    267  HA  MET A  18      51.375  70.134 102.783  1.00  7.26              
ATOM    268  CB  MET A  18      49.908  71.511 102.210  1.00  7.26              
ATOM    269  HB1 MET A  18      49.494  71.492 103.218  1.00  7.26              
ATOM    270  HB2 MET A  18      49.353  70.793 101.610  1.00  7.26              
ATOM    271  CG  MET A  18      49.700  72.921 101.630  1.00  7.26              
ATOM    272  HG1 MET A  18      49.840  72.898 100.548  1.00  7.26              
ATOM    273  HG2 MET A  18      50.446  73.593 102.048  1.00  7.26              
ATOM    274  SD  MET A  18      48.080  73.631 102.029  1.00  7.26              
ATOM    275  CE  MET A  18      47.073  72.826 100.769  1.00  7.26              
ATOM    276  HE1 MET A  18      47.012  71.758 100.977  1.00  7.26              
ATOM    277  HE2 MET A  18      46.075  73.260 100.772  1.00  7.26              
ATOM    278  HE3 MET A  18      47.528  72.989  99.794  1.00  7.26              
ATOM    279  C   MET A  18      52.075  70.874 100.967  1.00  7.26              
ATOM    280  O   MET A  18      51.584  70.090 100.164  1.00  7.26              
ATOM    281  N   GLN A  19      53.217  71.554 100.778  1.00  7.25              
ATOM    282  H   GLN A  19      53.500  72.200 101.507  1.00  7.25              
ATOM    283  CA  GLN A  19      54.038  71.596  99.567  1.00  7.25              
ATOM    284  HA  GLN A  19      54.457  72.601  99.525  1.00  7.25              
ATOM    285  CB  GLN A  19      55.254  70.656  99.669  1.00  7.25              
ATOM    286  HB1 GLN A  19      55.820  70.726  98.738  1.00  7.25              
ATOM    287  HB2 GLN A  19      54.927  69.625  99.809  1.00  7.25              
ATOM    288  CG  GLN A  19      56.197  71.072 100.814  1.00  7.25              
ATOM    289  HG1 GLN A  19      55.766  70.788 101.773  1.00  7.25              
ATOM    290  HG2 GLN A  19      56.304  72.155 100.805  1.00  7.25              
ATOM    291  CD  GLN A  19      57.594  70.465 100.700  1.00  7.25              
ATOM    292  OE1 GLN A  19      57.813  69.434 100.079  1.00  7.25              
ATOM    293  NE2 GLN A  19      58.590  71.048 101.327  1.00  7.25              
ATOM    294 1HE2 GLN A  19      58.396  71.852 101.927  1.00  7.25              
ATOM    295 2HE2 GLN A  19      59.501  70.651 101.238  1.00  7.25              
ATOM    296  C   GLN A  19      53.206  71.472  98.289  1.00  7.25              
ATOM    297  O   GLN A  19      52.181  72.140  98.201  1.00  7.25              
ATOM    298  N   ASN A  20      53.589  70.623  97.331  1.00  7.54              
ATOM    299  H   ASN A  20      54.429  70.090  97.501  1.00  7.54              
ATOM    300  CA  ASN A  20      52.938  70.451  96.028  1.00  7.54              
ATOM    301  HA  ASN A  20      52.808  71.452  95.612  1.00  7.54              
ATOM    302  CB  ASN A  20      53.922  69.683  95.116  1.00  7.54              
ATOM    303  HB1 ASN A  20      53.998  68.653  95.464  1.00  7.54              
ATOM    304  HB2 ASN A  20      54.911  70.134  95.181  1.00  7.54              
ATOM    305  CG  ASN A  20      53.544  69.650  93.640  1.00  7.54              
ATOM    306  OD1 ASN A  20      53.561  68.608  93.008  1.00  7.54              
ATOM    307  ND2 ASN A  20      53.266  70.774  93.014  1.00  7.54              
ATOM    308 1HD2 ASN A  20      53.292  71.675  93.472  1.00  7.54              
ATOM    309 2HD2 ASN A  20      53.031  70.706  92.042  1.00  7.54              
ATOM    310  C   ASN A  20      51.510  69.844  96.054  1.00  7.54              
ATOM    311  O   ASN A  20      51.127  69.055  95.195  1.00  7.54              
ATOM    312  N   THR A  21      50.679  70.229  97.021  1.00  7.55              
ATOM    313  H   THR A  21      51.066  70.880  97.692  1.00  7.55              
ATOM    314  CA  THR A  21      49.233  70.321  96.792  1.00  7.55              
ATOM    315  HA  THR A  21      48.864  69.325  96.551  1.00  7.55              
ATOM    316  CB  THR A  21      48.525  70.795  98.074  1.00  7.55              
ATOM    317  HB  THR A  21      48.841  71.806  98.324  1.00  7.55              
ATOM    318  CG2 THR A  21      46.997  70.743  97.965  1.00  7.55              
ATOM    319 1HG2 THR A  21      46.552  70.767  98.958  1.00  7.55              
ATOM    320 2HG2 THR A  21      46.634  71.607  97.411  1.00  7.55              
ATOM    321 3HG2 THR A  21      46.685  69.821  97.478  1.00  7.55              
ATOM    322  OG1 THR A  21      48.854  69.943  99.152  1.00  7.55              
ATOM    323  HG1 THR A  21      49.815  69.963  99.291  1.00  7.55              
ATOM    324  C   THR A  21      48.963  71.234  95.578  1.00  7.55              
ATOM    325  O   THR A  21      49.815  72.006  95.140  1.00  7.55              
ATOM    326  N   GLN A  22      47.760  71.168  95.013  1.00  7.12              
ATOM    327  H   GLN A  22      47.094  70.498  95.363  1.00  7.12              
ATOM    328  CA  GLN A  22      47.303  72.135  94.014  1.00  7.12              
ATOM    329  HA  GLN A  22      48.165  72.629  93.563  1.00  7.12              
ATOM    330  CB  GLN A  22      46.558  71.426  92.874  1.00  7.12              
ATOM    331  HB1 GLN A  22      46.089  72.179  92.242  1.00  7.12              
ATOM    332  HB2 GLN A  22      45.777  70.779  93.276  1.00  7.12              
ATOM    333  CG  GLN A  22      47.514  70.617  91.989  1.00  7.12              
ATOM    334  HG1 GLN A  22      47.813  69.700  92.498  1.00  7.12              
ATOM    335  HG2 GLN A  22      48.410  71.205  91.784  1.00  7.12              
ATOM    336  CD  GLN A  22      46.844  70.263  90.669  1.00  7.12              
ATOM    337  OE1 GLN A  22      45.787  69.660  90.624  1.00  7.12              
ATOM    338  NE2 GLN A  22      47.404  70.654  89.546  1.00  7.12              
ATOM    339 1HE2 GLN A  22      48.270  71.169  89.561  1.00  7.12              
ATOM    340 2HE2 GLN A  22      46.938  70.377  88.701  1.00  7.12              
ATOM    341  C   GLN A  22      46.485  73.260  94.659  1.00  7.12              
ATOM    342  O   GLN A  22      45.353  73.549  94.266  1.00  7.12              
ATOM    343  N   GLN A  23      47.062  73.913  95.672  1.00  6.94              
ATOM    344  H   GLN A  23      47.995  73.636  95.972  1.00  6.94              
ATOM    345  CA  GLN A  23      46.517  75.153  96.222  1.00  6.94              
ATOM    346  HA  GLN A  23      45.449  75.005  96.387  1.00  6.94              
ATOM    347  CB  GLN A  23      47.144  75.468  97.586  1.00  6.94              
ATOM    348  HB1 GLN A  23      48.172  75.787  97.437  1.00  6.94              
ATOM    349  HB2 GLN A  23      47.143  74.573  98.207  1.00  6.94              
ATOM    350  CG  GLN A  23      46.414  76.586  98.339  1.00  6.94              
ATOM    351  HG1 GLN A  23      45.491  76.196  98.765  1.00  6.94              
ATOM    352  HG2 GLN A  23      46.166  77.407  97.669  1.00  6.94              
ATOM    353  CD  GLN A  23      47.303  77.123  99.447  1.00  6.94              
ATOM    354  OE1 GLN A  23      47.241  76.718 100.590  1.00  6.94              
ATOM    355  NE2 GLN A  23      48.178  78.061  99.156  1.00  6.94              
ATOM    356 1HE2 GLN A  23      48.212  78.460  98.233  1.00  6.94              
ATOM    357 2HE2 GLN A  23      48.814  78.317  99.886  1.00  6.94              
ATOM    358  C   GLN A  23      46.672  76.323  95.236  1.00  6.94              
ATOM    359  O   GLN A  23      47.523  77.189  95.406  1.00  6.94              
ATOM    360  N   LEU A  24      45.868  76.355  94.173  1.00  6.82              
ATOM    361  H   LEU A  24      45.272  75.549  94.016  1.00  6.82              
ATOM    362  CA  LEU A  24      45.888  77.438  93.180  1.00  6.82              
ATOM    363  HA  LEU A  24      46.909  77.542  92.810  1.00  6.82              
ATOM    364  CB  LEU A  24      44.957  77.066  92.000  1.00  6.82              
ATOM    365  HB1 LEU A  24      44.508  77.980  91.609  1.00  6.82              
ATOM    366  HB2 LEU A  24      44.132  76.456  92.371  1.00  6.82              
ATOM    367  CG  LEU A  24      45.600  76.344  90.798  1.00  6.82              
ATOM    368  HG  LEU A  24      44.798  76.096  90.103  1.00  6.82              
ATOM    369  CD1 LEU A  24      46.590  77.239  90.055  1.00  6.82              
ATOM    370 1HD1 LEU A  24      46.914  76.745  89.139  1.00  6.82              
ATOM    371 2HD1 LEU A  24      46.115  78.184  89.793  1.00  6.82              
ATOM    372 3HD1 LEU A  24      47.466  77.435  90.671  1.00  6.82              
ATOM    373  CD2 LEU A  24      46.301  75.043  91.183  1.00  6.82              
ATOM    374 1HD2 LEU A  24      46.665  74.542  90.285  1.00  6.82              
ATOM    375 2HD2 LEU A  24      47.145  75.243  91.843  1.00  6.82              
ATOM    376 3HD2 LEU A  24      45.587  74.391  91.686  1.00  6.82              
ATOM    377  C   LEU A  24      45.501  78.818  93.735  1.00  6.82              
ATOM    378  O   LEU A  24      45.917  79.847  93.190  1.00  6.82              
ATOM    379  N   ASN A  25      44.689  78.827  94.792  1.00  6.12              
ATOM    380  H   ASN A  25      44.445  77.939  95.207  1.00  6.12              
ATOM    381  CA  ASN A  25      44.087  80.011  95.391  1.00  6.12              
ATOM    382  HA  ASN A  25      44.708  80.887  95.187  1.00  6.12              
ATOM    383  CB  ASN A  25      42.699  80.188  94.732  1.00  6.12              
ATOM    384  HB1 ASN A  25      42.040  79.379  95.049  1.00  6.12              
ATOM    385  HB2 ASN A  25      42.811  80.120  93.650  1.00  6.12              
ATOM    386  CG  ASN A  25      42.014  81.514  95.023  1.00  6.12              
ATOM    387  OD1 ASN A  25      41.997  82.408  94.193  1.00  6.12              
ATOM    388  ND2 ASN A  25      41.403  81.692  96.173  1.00  6.12              
ATOM    389 1HD2 ASN A  25      41.423  80.981  96.884  1.00  6.12              
ATOM    390 2HD2 ASN A  25      40.992  82.598  96.322  1.00  6.12              
ATOM    391  C   ASN A  25      43.951  79.838  96.903  1.00  6.12              
ATOM    392  O   ASN A  25      43.729  78.728  97.383  1.00  6.12              
ATOM    393  N   LEU A  26      43.967  80.959  97.625  1.00  5.71              
ATOM    394  H   LEU A  26      44.135  81.844  97.159  1.00  5.71              
ATOM    395  CA  LEU A  26      43.769  80.997  99.072  1.00  5.71              
ATOM    396  HA  LEU A  26      43.228  80.099  99.364  1.00  5.71              
ATOM    397  CB  LEU A  26      45.182  81.013  99.722  1.00  5.71              
ATOM    398  HB1 LEU A  26      45.530  82.043  99.813  1.00  5.71              
ATOM    399  HB2 LEU A  26      45.872  80.515  99.039  1.00  5.71              
ATOM    400  CG  LEU A  26      45.371  80.288 101.069  1.00  5.71              
ATOM    401  HG  LEU A  26      46.445  80.165 101.218  1.00  5.71              
ATOM    402  CD1 LEU A  26      44.859  81.111 102.248  1.00  5.71              
ATOM    403 1HD1 LEU A  26      44.631  80.460 103.092  1.00  5.71              
ATOM    404 2HD1 LEU A  26      45.660  81.774 102.556  1.00  5.71              
ATOM    405 3HD1 LEU A  26      43.991  81.703 101.973  1.00  5.71              
ATOM    406  CD2 LEU A  26      44.769  78.888 101.065  1.00  5.71              
ATOM    407 1HD2 LEU A  26      45.068  78.338 101.956  1.00  5.71              
ATOM    408 2HD2 LEU A  26      43.692  78.917 101.002  1.00  5.71              
ATOM    409 3HD2 LEU A  26      45.123  78.348 100.194  1.00  5.71              
ATOM    410  C   LEU A  26      42.896  82.195  99.412  1.00  5.71              
ATOM    411  O   LEU A  26      43.153  83.266  98.875  1.00  5.71              
ATOM    412  N   LEU A  27      41.858  82.032 100.235  1.00  5.97              
ATOM    413  H   LEU A  27      41.739  81.146 100.717  1.00  5.97              
ATOM    414  CA  LEU A  27      40.951  83.127 100.589  1.00  5.97              
ATOM    415  HA  LEU A  27      41.547  84.038 100.578  1.00  5.97              
ATOM    416  CB  LEU A  27      39.853  83.294  99.507  1.00  5.97              
ATOM    417  HB1 LEU A  27      40.349  83.282  98.538  1.00  5.97              
ATOM    418  HB2 LEU A  27      39.424  84.292  99.614  1.00  5.97              
ATOM    419  CG  LEU A  27      38.697  82.265  99.487  1.00  5.97              
ATOM    420  HG  LEU A  27      39.019  81.321  99.926  1.00  5.97              
ATOM    421  CD1 LEU A  27      37.451  82.787 100.214  1.00  5.97              
ATOM    422 1HD1 LEU A  27      36.686  82.013 100.225  1.00  5.97              
ATOM    423 2HD1 LEU A  27      37.689  83.043 101.243  1.00  5.97              
ATOM    424 3HD1 LEU A  27      37.063  83.675  99.714  1.00  5.97              
ATOM    425  CD2 LEU A  27      38.253  81.977  98.049  1.00  5.97              
ATOM    426 1HD2 LEU A  27      37.405  81.292  98.057  1.00  5.97              
ATOM    427 2HD2 LEU A  27      37.963  82.902  97.549  1.00  5.97              
ATOM    428 3HD2 LEU A  27      39.066  81.501  97.506  1.00  5.97              
ATOM    429  C   LEU A  27      40.404  83.028 101.992  1.00  5.97              
ATOM    430  O   LEU A  27      39.735  82.053 102.274  1.00  5.97              
ATOM    431  N   ILE A  28      40.643  84.060 102.813  1.00  5.80              
ATOM    432  H   ILE A  28      41.238  84.790 102.443  1.00  5.80              
ATOM    433  CA  ILE A  28      40.039  84.352 104.129  1.00  5.80              
ATOM    434  HA  ILE A  28      40.763  84.930 104.705  1.00  5.80              
ATOM    435  CB  ILE A  28      38.782  85.251 103.921  1.00  5.80              
ATOM    436  HB  ILE A  28      38.062  84.694 103.319  1.00  5.80              
ATOM    437  CG2 ILE A  28      38.108  85.621 105.257  1.00  5.80              
ATOM    438 1HG2 ILE A  28      37.164  86.134 105.074  1.00  5.80              
ATOM    439 2HG2 ILE A  28      37.885  84.738 105.854  1.00  5.80              
ATOM    440 3HG2 ILE A  28      38.761  86.282 105.829  1.00  5.80              
ATOM    441  CG1 ILE A  28      39.109  86.562 103.170  1.00  5.80              
ATOM    442 1HG1 ILE A  28      39.737  86.358 102.304  1.00  5.80              
ATOM    443 2HG1 ILE A  28      39.659  87.215 103.845  1.00  5.80              
ATOM    444  CD1 ILE A  28      37.880  87.320 102.650  1.00  5.80              
ATOM    445  HD1 ILE A  28      38.215  88.169 102.053  1.00  5.80              
ATOM    446  HD2 ILE A  28      37.274  86.664 102.025  1.00  5.80              
ATOM    447  HD3 ILE A  28      37.280  87.699 103.477  1.00  5.80              
ATOM    448  C   ILE A  28      39.717  83.092 104.970  1.00  5.80              
ATOM    449  O   ILE A  28      40.431  82.712 105.895  1.00  5.80              
ATOM    450  N   SER A  29      38.623  82.422 104.628  1.00  6.17              
ATOM    451  H   SER A  29      38.204  82.671 103.741  1.00  6.17              
ATOM    452  CA  SER A  29      38.133  81.185 105.203  1.00  6.17              
ATOM    453  HA  SER A  29      37.926  81.382 106.254  1.00  6.17              
ATOM    454  CB  SER A  29      36.791  80.840 104.544  1.00  6.17              
ATOM    455  HB1 SER A  29      36.027  81.502 104.954  1.00  6.17              
ATOM    456  HB2 SER A  29      36.515  79.809 104.776  1.00  6.17              
ATOM    457  OG  SER A  29      36.835  81.030 103.140  1.00  6.17              
ATOM    458  HG  SER A  29      35.948  80.961 102.776  1.00  6.17              
ATOM    459  C   SER A  29      39.077  79.971 105.183  1.00  6.17              
ATOM    460  O   SER A  29      38.981  79.116 106.064  1.00  6.17              
ATOM    461  N   THR A  30      40.000  79.889 104.227  1.00  6.41              
ATOM    462  H   THR A  30      40.026  80.644 103.547  1.00  6.41              
ATOM    463  CA  THR A  30      40.835  78.713 103.939  1.00  6.41              
ATOM    464  HA  THR A  30      40.154  77.867 103.858  1.00  6.41              
ATOM    465  CB  THR A  30      41.526  78.836 102.580  1.00  6.41              
ATOM    466  HB  THR A  30      42.319  78.092 102.507  1.00  6.41              
ATOM    467  CG2 THR A  30      40.548  78.621 101.426  1.00  6.41              
ATOM    468 1HG2 THR A  30      40.118  77.623 101.487  1.00  6.41              
ATOM    469 2HG2 THR A  30      39.752  79.366 101.460  1.00  6.41              
ATOM    470 3HG2 THR A  30      41.084  78.707 100.480  1.00  6.41              
ATOM    471  OG1 THR A  30      42.054  80.127 102.417  1.00  6.41              
ATOM    472  HG1 THR A  30      42.843  80.185 102.970  1.00  6.41              
ATOM    473  C   THR A  30      41.823  78.280 105.016  1.00  6.41              
ATOM    474  O   THR A  30      42.218  77.117 105.018  1.00  6.41              
ATOM    475  N   PHE A  31      42.145  79.153 105.967  1.00  6.44              
ATOM    476  H   PHE A  31      41.820  80.105 105.868  1.00  6.44              
ATOM    477  CA  PHE A  31      42.935  78.811 107.155  1.00  6.44              
ATOM    478  HA  PHE A  31      43.148  77.742 107.164  1.00  6.44              
ATOM    479  CB  PHE A  31      44.275  79.575 107.088  1.00  6.44              
ATOM    480  HB1 PHE A  31      44.817  79.436 108.023  1.00  6.44              
ATOM    481  HB2 PHE A  31      44.050  80.641 107.018  1.00  6.44              
ATOM    482  CG  PHE A  31      45.228  79.203 105.952  1.00  6.44              
ATOM    483  CD1 PHE A  31      46.097  80.185 105.436  1.00  6.44              
ATOM    484  HD1 PHE A  31      46.071  81.187 105.834  1.00  6.44              
ATOM    485  CE1 PHE A  31      47.017  79.864 104.422  1.00  6.44              
ATOM    486  HE1 PHE A  31      47.678  80.624 104.030  1.00  6.44              
ATOM    487  CZ  PHE A  31      47.061  78.561 103.901  1.00  6.44              
ATOM    488  HZ  PHE A  31      47.733  78.311 103.094  1.00  6.44              
ATOM    489  CE2 PHE A  31      46.211  77.571 104.415  1.00  6.44              
ATOM    490  HE2 PHE A  31      46.260  76.567 104.011  1.00  6.44              
ATOM    491  CD2 PHE A  31      45.305  77.888 105.442  1.00  6.44              
ATOM    492  HD2 PHE A  31      44.667  77.110 105.826  1.00  6.44              
ATOM    493  C   PHE A  31      42.162  79.060 108.453  1.00  6.44              
ATOM    494  O   PHE A  31      42.765  78.958 109.514  1.00  6.44              
ATOM    495  N   LYS A  32      40.852  79.375 108.408  1.00  6.65              
ATOM    496  H   LYS A  32      40.368  79.331 107.519  1.00  6.65              
ATOM    497  CA  LYS A  32      40.122  79.869 109.592  1.00  6.65              
ATOM    498  HA  LYS A  32      40.629  80.785 109.905  1.00  6.65              
ATOM    499  CB  LYS A  32      38.665  80.261 109.273  1.00  6.65              
ATOM    500  HB1 LYS A  32      38.632  80.769 108.310  1.00  6.65              
ATOM    501  HB2 LYS A  32      38.366  80.987 110.031  1.00  6.65              
ATOM    502  CG  LYS A  32      37.636  79.109 109.295  1.00  6.65              
ATOM    503  HG1 LYS A  32      37.690  78.608 110.261  1.00  6.65              
ATOM    504  HG2 LYS A  32      37.862  78.385 108.512  1.00  6.65              
ATOM    505  CD  LYS A  32      36.199  79.633 109.129  1.00  6.65              
ATOM    506  HD1 LYS A  32      36.001  79.862 108.081  1.00  6.65              
ATOM    507  HD2 LYS A  32      36.097  80.556 109.703  1.00  6.65              
ATOM    508  CE  LYS A  32      35.166  78.639 109.684  1.00  6.65              
ATOM    509  HE1 LYS A  32      34.235  79.173 109.889  1.00  6.65              
ATOM    510  HE2 LYS A  32      35.536  78.251 110.639  1.00  6.65              
ATOM    511  NZ  LYS A  32      34.890  77.506 108.774  1.00  6.65              
ATOM    512  HZ1 LYS A  32      34.438  76.732 109.271  1.00  6.65              
ATOM    513  HZ2 LYS A  32      34.361  77.739 107.953  1.00  6.65              
ATOM    514  HZ3 LYS A  32      35.733  77.015 108.476  1.00  6.65              
ATOM    515  C   LYS A  32      40.228  78.947 110.811  1.00  6.65              
ATOM    516  O   LYS A  32      40.369  79.430 111.927  1.00  6.65              
ATOM    517  N   GLY A  33      40.197  77.628 110.592  1.00  7.17              
ATOM    518  H   GLY A  33      40.147  77.303 109.639  1.00  7.17              
ATOM    519  CA  GLY A  33      40.286  76.620 111.650  1.00  7.17              
ATOM    520  HA1 GLY A  33      40.239  75.626 111.207  1.00  7.17              
ATOM    521  HA2 GLY A  33      39.444  76.731 112.334  1.00  7.17              
ATOM    522  C   GLY A  33      41.579  76.710 112.469  1.00  7.17              
ATOM    523  O   GLY A  33      41.568  76.551 113.690  1.00  7.17              
ATOM    524  N   PHE A  34      42.687  77.069 111.813  1.00  7.05              
ATOM    525  H   PHE A  34      42.611  77.319 110.838  1.00  7.05              
ATOM    526  CA  PHE A  34      43.973  77.302 112.462  1.00  7.05              
ATOM    527  HA  PHE A  34      44.189  76.417 113.052  1.00  7.05              
ATOM    528  CB  PHE A  34      45.099  77.459 111.438  1.00  7.05              
ATOM    529  HB1 PHE A  34      46.022  77.624 111.990  1.00  7.05              
ATOM    530  HB2 PHE A  34      44.918  78.351 110.837  1.00  7.05              
ATOM    531  CG  PHE A  34      45.310  76.254 110.543  1.00  7.05              
ATOM    532  CD1 PHE A  34      45.506  74.980 111.109  1.00  7.05              
ATOM    533  HD1 PHE A  34      45.515  74.854 112.179  1.00  7.05              
ATOM    534  CE1 PHE A  34      45.674  73.859 110.282  1.00  7.05              
ATOM    535  HE1 PHE A  34      45.805  72.886 110.727  1.00  7.05              
ATOM    536  CZ  PHE A  34      45.668  74.008 108.886  1.00  7.05              
ATOM    537  HZ  PHE A  34      45.767  73.143 108.249  1.00  7.05              
ATOM    538  CE2 PHE A  34      45.527  75.285 108.317  1.00  7.05              
ATOM    539  HE2 PHE A  34      45.550  75.400 107.244  1.00  7.05              
ATOM    540  CD2 PHE A  34      45.328  76.402 109.146  1.00  7.05              
ATOM    541  HD2 PHE A  34      45.196  77.380 108.710  1.00  7.05              
ATOM    542  C   PHE A  34      43.989  78.465 113.466  1.00  7.05              
ATOM    543  O   PHE A  34      44.894  78.490 114.296  1.00  7.05              
ATOM    544  N   ASP A  35      42.956  79.319 113.514  1.00  8.15              
ATOM    545  H   ASP A  35      42.233  79.272 112.807  1.00  8.15              
ATOM    546  CA  ASP A  35      42.698  80.179 114.673  1.00  8.15              
ATOM    547  HA  ASP A  35      43.392  81.021 114.656  1.00  8.15              
ATOM    548  CB  ASP A  35      41.267  80.728 114.591  1.00  8.15              
ATOM    549  HB1 ASP A  35      40.564  79.892 114.568  1.00  8.15              
ATOM    550  HB2 ASP A  35      41.148  81.288 113.666  1.00  8.15              
ATOM    551  CG  ASP A  35      40.929  81.627 115.784  1.00  8.15              
ATOM    552  OD1 ASP A  35      41.373  82.799 115.763  1.00  8.15              
ATOM    553  OD2 ASP A  35      40.221  81.134 116.691  1.00  8.15              
ATOM    554  C   ASP A  35      42.868  79.454 116.016  1.00  8.15              
ATOM    555  O   ASP A  35      43.506  79.935 116.954  1.00  8.15              
ATOM    556  N   LYS A  36      42.334  78.234 116.087  1.00  8.72              
ATOM    557  H   LYS A  36      41.900  77.860 115.246  1.00  8.72              
ATOM    558  CA  LYS A  36      42.292  77.436 117.309  1.00  8.72              
ATOM    559  HA  LYS A  36      42.209  78.106 118.162  1.00  8.72              
ATOM    560  CB  LYS A  36      41.054  76.523 117.199  1.00  8.72              
ATOM    561  HB1 LYS A  36      41.026  75.849 118.047  1.00  8.72              
ATOM    562  HB2 LYS A  36      41.166  75.900 116.313  1.00  8.72              
ATOM    563  CG  LYS A  36      39.703  77.263 117.082  1.00  8.72              
ATOM    564  HG1 LYS A  36      38.901  76.524 117.084  1.00  8.72              
ATOM    565  HG2 LYS A  36      39.675  77.760 116.111  1.00  8.72              
ATOM    566  CD  LYS A  36      39.404  78.326 118.158  1.00  8.72              
ATOM    567  HD1 LYS A  36      38.583  78.942 117.788  1.00  8.72              
ATOM    568  HD2 LYS A  36      40.253  79.000 118.269  1.00  8.72              
ATOM    569  CE  LYS A  36      38.985  77.781 119.533  1.00  8.72              
ATOM    570  HE1 LYS A  36      38.040  77.242 119.419  1.00  8.72              
ATOM    571  HE2 LYS A  36      38.820  78.632 120.197  1.00  8.72              
ATOM    572  NZ  LYS A  36      39.990  76.869 120.122  1.00  8.72              
ATOM    573  HZ1 LYS A  36      39.764  76.532 121.049  1.00  8.72              
ATOM    574  HZ2 LYS A  36      39.991  75.983 119.611  1.00  8.72              
ATOM    575  HZ3 LYS A  36      40.930  77.227 120.100  1.00  8.72              
ATOM    576  C   LYS A  36      43.574  76.634 117.531  1.00  8.72              
ATOM    577  O   LYS A  36      43.543  75.712 118.343  1.00  8.72              
ATOM    578  N   THR A  37      44.689  76.928 116.855  1.00  7.35              
ATOM    579  H   THR A  37      44.683  77.700 116.191  1.00  7.35              
ATOM    580  CA  THR A  37      45.961  76.256 117.145  1.00  7.35              
ATOM    581  HA  THR A  37      45.952  76.027 118.210  1.00  7.35              
ATOM    582  CB  THR A  37      46.058  74.887 116.447  1.00  7.35              
ATOM    583  HB  THR A  37      45.255  74.249 116.819  1.00  7.35              
ATOM    584  CG2 THR A  37      45.960  74.927 114.927  1.00  7.35              
ATOM    585 1HG2 THR A  37      46.199  73.944 114.521  1.00  7.35              
ATOM    586 2HG2 THR A  37      44.937  75.176 114.652  1.00  7.35              
ATOM    587 3HG2 THR A  37      46.644  75.672 114.521  1.00  7.35              
ATOM    588  OG1 THR A  37      47.281  74.284 116.794  1.00  7.35              
ATOM    589  HG1 THR A  37      47.068  73.394 117.113  1.00  7.35              
ATOM    590  C   THR A  37      47.208  77.100 116.926  1.00  7.35              
ATOM    591  O   THR A  37      47.317  77.931 116.032  1.00  7.35              
ATOM    592  N   ASN A  38      48.188  76.873 117.800  1.00  7.17              
ATOM    593  H   ASN A  38      48.073  76.068 118.399  1.00  7.17              
ATOM    594  CA  ASN A  38      49.427  77.631 117.902  1.00  7.17              
ATOM    595  HA  ASN A  38      49.181  78.681 117.728  1.00  7.17              
ATOM    596  CB  ASN A  38      49.942  77.480 119.351  1.00  7.17              
ATOM    597  HB1 ASN A  38      50.491  76.546 119.462  1.00  7.17              
ATOM    598  HB2 ASN A  38      49.096  77.450 120.039  1.00  7.17              
ATOM    599  CG  ASN A  38      50.829  78.641 119.759  1.00  7.17              
ATOM    600  OD1 ASN A  38      52.039  78.638 119.592  1.00  7.17              
ATOM    601  ND2 ASN A  38      50.239  79.662 120.329  1.00  7.17              
ATOM    602 1HD2 ASN A  38      49.246  79.666 120.478  1.00  7.17              
ATOM    603 2HD2 ASN A  38      50.803  80.476 120.514  1.00  7.17              
ATOM    604  C   ASN A  38      50.460  77.242 116.828  1.00  7.17              
ATOM    605  O   ASN A  38      51.606  76.913 117.150  1.00  7.17              
ATOM    606  N   LEU A  39      50.059  77.216 115.554  1.00  6.90              
ATOM    607  H   LEU A  39      49.108  77.507 115.340  1.00  6.90              
ATOM    608  CA  LEU A  39      50.964  76.872 114.459  1.00  6.90              
ATOM    609  HA  LEU A  39      51.347  75.879 114.687  1.00  6.90              
ATOM    610  CB  LEU A  39      50.205  76.815 113.121  1.00  6.90              
ATOM    611  HB1 LEU A  39      50.163  77.823 112.706  1.00  6.90              
ATOM    612  HB2 LEU A  39      49.180  76.479 113.284  1.00  6.90              
ATOM    613  CG  LEU A  39      50.891  75.866 112.118  1.00  6.90              
ATOM    614  HG  LEU A  39      51.970  76.017 112.146  1.00  6.90              
ATOM    615  CD1 LEU A  39      50.579  74.407 112.452  1.00  6.90              
ATOM    616 1HD1 LEU A  39      51.006  73.756 111.692  1.00  6.90              
ATOM    617 2HD1 LEU A  39      50.984  74.138 113.424  1.00  6.90              
ATOM    618 3HD1 LEU A  39      49.500  74.263 112.469  1.00  6.90              
ATOM    619  CD2 LEU A  39      50.420  76.120 110.692  1.00  6.90              
ATOM    620 1HD2 LEU A  39      51.000  75.501 110.009  1.00  6.90              
ATOM    621 2HD2 LEU A  39      49.362  75.876 110.588  1.00  6.90              
ATOM    622 3HD2 LEU A  39      50.586  77.162 110.421  1.00  6.90              
ATOM    623  C   LEU A  39      52.156  77.837 114.390  1.00  6.90              
ATOM    624  O   LEU A  39      51.998  79.048 114.505  1.00  6.90              
ATOM    625  N   THR A  40      53.349  77.286 114.168  1.00  6.62              
ATOM    626  H   THR A  40      53.398  76.281 114.084  1.00  6.62              
ATOM    627  CA  THR A  40      54.617  78.044 114.145  1.00  6.62              
ATOM    628  HA  THR A  40      54.398  79.111 114.189  1.00  6.62              
ATOM    629  CB  THR A  40      55.515  77.724 115.361  1.00  6.62              
ATOM    630  HB  THR A  40      56.560  77.706 115.049  1.00  6.62              
ATOM    631  CG2 THR A  40      55.371  78.789 116.443  1.00  6.62              
ATOM    632 1HG2 THR A  40      55.957  78.519 117.321  1.00  6.62              
ATOM    633 2HG2 THR A  40      55.754  79.737 116.063  1.00  6.62              
ATOM    634 3HG2 THR A  40      54.321  78.925 116.705  1.00  6.62              
ATOM    635  OG1 THR A  40      55.204  76.472 115.959  1.00  6.62              
ATOM    636  HG1 THR A  40      55.221  75.819 115.245  1.00  6.62              
ATOM    637  C   THR A  40      55.414  77.849 112.862  1.00  6.62              
ATOM    638  O   THR A  40      56.244  78.697 112.546  1.00  6.62              
ATOM    639  N   ILE A  41      55.132  76.794 112.094  1.00  6.18              
ATOM    640  H   ILE A  41      54.474  76.104 112.430  1.00  6.18              
ATOM    641  CA  ILE A  41      55.722  76.599 110.766  1.00  6.18              
ATOM    642  HA  ILE A  41      56.215  77.517 110.438  1.00  6.18              
ATOM    643  CB  ILE A  41      56.794  75.475 110.800  1.00  6.18              
ATOM    644  HB  ILE A  41      56.310  74.556 111.130  1.00  6.18              
ATOM    645  CG2 ILE A  41      57.377  75.223 109.394  1.00  6.18              
ATOM    646 1HG2 ILE A  41      58.087  74.397 109.404  1.00  6.18              
ATOM    647 2HG2 ILE A  41      56.595  74.970 108.677  1.00  6.18              
ATOM    648 3HG2 ILE A  41      57.891  76.119 109.036  1.00  6.18              
ATOM    649  CG1 ILE A  41      57.922  75.799 111.811  1.00  6.18              
ATOM    650 1HG1 ILE A  41      57.488  75.960 112.797  1.00  6.18              
ATOM    651 2HG1 ILE A  41      58.421  76.722 111.513  1.00  6.18              
ATOM    652  CD1 ILE A  41      58.977  74.697 111.973  1.00  6.18              
ATOM    653  HD1 ILE A  41      59.636  74.952 112.804  1.00  6.18              
ATOM    654  HD2 ILE A  41      58.493  73.744 112.184  1.00  6.18              
ATOM    655  HD3 ILE A  41      59.584  74.612 111.072  1.00  6.18              
ATOM    656  C   ILE A  41      54.624  76.283 109.767  1.00  6.18              
ATOM    657  O   ILE A  41      53.887  75.318 109.998  1.00  6.18              
ATOM    658  N   LEU A  42      54.565  77.034 108.660  1.00  6.05              
ATOM    659  H   LEU A  42      55.216  77.806 108.535  1.00  6.05              
ATOM    660  CA  LEU A  42      53.715  76.643 107.519  1.00  6.05              
ATOM    661  HA  LEU A  42      53.305  75.652 107.702  1.00  6.05              
ATOM    662  CB  LEU A  42      52.540  77.629 107.372  1.00  6.05              
ATOM    663  HB1 LEU A  42      52.950  78.609 107.131  1.00  6.05              
ATOM    664  HB2 LEU A  42      52.018  77.704 108.326  1.00  6.05              
ATOM    665  CG  LEU A  42      51.517  77.233 106.288  1.00  6.05              
ATOM    666  HG  LEU A  42      52.028  77.056 105.345  1.00  6.05              
ATOM    667  CD1 LEU A  42      50.733  75.975 106.666  1.00  6.05              
ATOM    668 1HD1 LEU A  42      49.992  75.763 105.895  1.00  6.05              
ATOM    669 2HD1 LEU A  42      51.403  75.119 106.717  1.00  6.05              
ATOM    670 3HD1 LEU A  42      50.231  76.114 107.623  1.00  6.05              
ATOM    671  CD2 LEU A  42      50.523  78.371 106.072  1.00  6.05              
ATOM    672 1HD2 LEU A  42      49.766  78.072 105.349  1.00  6.05              
ATOM    673 2HD2 LEU A  42      50.043  78.611 107.017  1.00  6.05              
ATOM    674 3HD2 LEU A  42      51.046  79.251 105.700  1.00  6.05              
ATOM    675  C   LEU A  42      54.557  76.558 106.241  1.00  6.05              
ATOM    676  O   LEU A  42      55.430  77.407 106.006  1.00  6.05              
ATOM    677  N   ASP A  43      54.276  75.550 105.409  1.00  6.19              
ATOM    678  H   ASP A  43      53.606  74.833 105.680  1.00  6.19              
ATOM    679  CA  ASP A  43      55.061  75.341 104.179  1.00  6.19              
ATOM    680  HA  ASP A  43      55.709  76.199 104.020  1.00  6.19              
ATOM    681  CB  ASP A  43      55.992  74.143 104.419  1.00  6.19              
ATOM    682  HB1 ASP A  43      55.386  73.270 104.636  1.00  6.19              
ATOM    683  HB2 ASP A  43      56.612  74.349 105.290  1.00  6.19              
ATOM    684  CG  ASP A  43      56.906  73.815 103.241  1.00  6.19              
ATOM    685  OD1 ASP A  43      57.030  74.641 102.312  1.00  6.19              
ATOM    686  OD2 ASP A  43      57.511  72.726 103.272  1.00  6.19              
ATOM    687  C   ASP A  43      54.253  75.248 102.878  1.00  6.19              
ATOM    688  O   ASP A  43      54.013  74.162 102.384  1.00  6.19              
ATOM    689  N   LEU A  44      53.845  76.364 102.270  1.00  6.53              
ATOM    690  H   LEU A  44      54.204  77.251 102.608  1.00  6.53              
ATOM    691  CA  LEU A  44      53.000  76.379 101.056  1.00  6.53              
ATOM    692  HA  LEU A  44      52.373  75.488 101.044  1.00  6.53              
ATOM    693  CB  LEU A  44      52.091  77.630 101.107  1.00  6.53              
ATOM    694  HB1 LEU A  44      51.435  77.617 100.235  1.00  6.53              
ATOM    695  HB2 LEU A  44      52.730  78.510 101.032  1.00  6.53              
ATOM    696  CG  LEU A  44      51.209  77.789 102.356  1.00  6.53              
ATOM    697  HG  LEU A  44      51.849  77.909 103.228  1.00  6.53              
ATOM    698  CD1 LEU A  44      50.356  79.055 102.229  1.00  6.53              
ATOM    699 1HD1 LEU A  44      49.819  79.228 103.159  1.00  6.53              
ATOM    700 2HD1 LEU A  44      51.009  79.908 102.048  1.00  6.53              
ATOM    701 3HD1 LEU A  44      49.649  78.955 101.410  1.00  6.53              
ATOM    702  CD2 LEU A  44      50.302  76.577 102.564  1.00  6.53              
ATOM    703 1HD2 LEU A  44      49.628  76.749 103.400  1.00  6.53              
ATOM    704 2HD2 LEU A  44      49.713  76.379 101.668  1.00  6.53              
ATOM    705 3HD2 LEU A  44      50.912  75.707 102.802  1.00  6.53              
ATOM    706  C   LEU A  44      53.797  76.379  99.729  1.00  6.53              
ATOM    707  O   LEU A  44      53.295  76.832  98.691  1.00  6.53              
ATOM    708  N   SER A  45      55.036  75.898  99.728  1.00  6.64              
ATOM    709  H   SER A  45      55.421  75.520 100.585  1.00  6.64              
ATOM    710  CA  SER A  45      55.859  75.860  98.511  1.00  6.64              
ATOM    711  HA  SER A  45      55.890  76.869  98.099  1.00  6.64              
ATOM    712  CB  SER A  45      57.303  75.479  98.870  1.00  6.64              
ATOM    713  HB1 SER A  45      57.729  76.259  99.496  1.00  6.64              
ATOM    714  HB2 SER A  45      57.898  75.416  97.959  1.00  6.64              
ATOM    715  OG  SER A  45      57.377  74.238  99.543  1.00  6.64              
ATOM    716  HG  SER A  45      57.232  74.372 100.496  1.00  6.64              
ATOM    717  C   SER A  45      55.342  74.940  97.409  1.00  6.64              
ATOM    718  O   SER A  45      54.505  74.072  97.648  1.00  6.64              
ATOM    719  N   ASN A  46      55.817  75.142  96.177  1.00  7.06              
ATOM    720  H   ASN A  46      56.454  75.921  96.034  1.00  7.06              
ATOM    721  CA  ASN A  46      55.480  74.314  95.006  1.00  7.06              
ATOM    722  HA  ASN A  46      55.979  74.776  94.156  1.00  7.06              
ATOM    723  CB  ASN A  46      56.038  72.878  95.164  1.00  7.06              
ATOM    724  HB1 ASN A  46      56.009  72.383  94.195  1.00  7.06              
ATOM    725  HB2 ASN A  46      55.381  72.335  95.840  1.00  7.06              
ATOM    726  CG  ASN A  46      57.442  72.734  95.718  1.00  7.06              
ATOM    727  OD1 ASN A  46      57.665  72.028  96.683  1.00  7.06              
ATOM    728  ND2 ASN A  46      58.437  73.331  95.107  1.00  7.06              
ATOM    729 1HD2 ASN A  46      58.268  73.867  94.264  1.00  7.06              
ATOM    730 2HD2 ASN A  46      59.333  73.253  95.545  1.00  7.06              
ATOM    731  C   ASN A  46      53.991  74.217  94.613  1.00  7.06              
ATOM    732  O   ASN A  46      53.680  73.589  93.600  1.00  7.06              
ATOM    733  N   ASN A  47      53.053  74.788  95.368  1.00  7.04              
ATOM    734  H   ASN A  47      53.346  75.200  96.241  1.00  7.04              
ATOM    735  CA  ASN A  47      51.714  75.071  94.862  1.00  7.04              
ATOM    736  HA  ASN A  47      51.268  74.164  94.447  1.00  7.04              
ATOM    737  CB  ASN A  47      50.823  75.637  95.988  1.00  7.04              
ATOM    738  HB1 ASN A  47      49.850  75.885  95.571  1.00  7.04              
ATOM    739  HB2 ASN A  47      51.262  76.557  96.376  1.00  7.04              
ATOM    740  CG  ASN A  47      50.606  74.671  97.131  1.00  7.04              
ATOM    741  OD1 ASN A  47      49.690  73.867  97.146  1.00  7.04              
ATOM    742  ND2 ASN A  47      51.410  74.761  98.151  1.00  7.04              
ATOM    743 1HD2 ASN A  47      52.160  75.432  98.130  1.00  7.04              
ATOM    744 2HD2 ASN A  47      51.524  73.898  98.660  1.00  7.04              
ATOM    745  C   ASN A  47      51.871  76.141  93.779  1.00  7.04              
ATOM    746  O   ASN A  47      52.491  77.179  94.014  1.00  7.04              
ATOM    747  N   ASP A  48      51.238  75.969  92.625  1.00  6.96              
ATOM    748  H   ASP A  48      50.863  75.057  92.412  1.00  6.96              
ATOM    749  CA  ASP A  48      51.187  76.996  91.576  1.00  6.96              
ATOM    750  HA  ASP A  48      52.189  77.418  91.475  1.00  6.96              
ATOM    751  CB  ASP A  48      50.856  76.298  90.243  1.00  6.96              
ATOM    752  HB1 ASP A  48      50.657  77.041  89.472  1.00  6.96              
ATOM    753  HB2 ASP A  48      49.950  75.700  90.365  1.00  6.96              
ATOM    754  CG  ASP A  48      52.020  75.413  89.768  1.00  6.96              
ATOM    755  OD1 ASP A  48      53.102  75.979  89.466  1.00  6.96              
ATOM    756  OD2 ASP A  48      51.811  74.183  89.701  1.00  6.96              
ATOM    757  C   ASP A  48      50.262  78.194  91.914  1.00  6.96              
ATOM    758  O   ASP A  48      49.642  78.794  91.034  1.00  6.96              
ATOM    759  N   MET A  49      50.192  78.540  93.206  1.00  6.51              
ATOM    760  H   MET A  49      50.802  78.021  93.825  1.00  6.51              
ATOM    761  CA  MET A  49      49.532  79.699  93.808  1.00  6.51              
ATOM    762  HA  MET A  49      48.487  79.444  93.981  1.00  6.51              
ATOM    763  CB  MET A  49      50.196  80.025  95.157  1.00  6.51              
ATOM    764  HB1 MET A  49      50.316  81.103  95.270  1.00  6.51              
ATOM    765  HB2 MET A  49      51.188  79.585  95.152  1.00  6.51              
ATOM    766  CG  MET A  49      49.443  79.510  96.383  1.00  6.51              
ATOM    767  HG1 MET A  49      50.033  79.759  97.265  1.00  6.51              
ATOM    768  HG2 MET A  49      49.396  78.425  96.323  1.00  6.51              
ATOM    769  SD  MET A  49      47.759  80.169  96.611  1.00  6.51              
ATOM    770  CE  MET A  49      48.121  81.898  96.994  1.00  6.51              
ATOM    771  HE1 MET A  49      47.190  82.402  97.248  1.00  6.51              
ATOM    772  HE2 MET A  49      48.803  81.953  97.843  1.00  6.51              
ATOM    773  HE3 MET A  49      48.572  82.385  96.130  1.00  6.51              
ATOM    774  C   MET A  49      49.586  80.923  92.905  1.00  6.51              
ATOM    775  O   MET A  49      50.652  81.504  92.703  1.00  6.51              
ATOM    776  N   SER A  50      48.430  81.332  92.386  1.00  6.43              
ATOM    777  H   SER A  50      47.610  80.749  92.538  1.00  6.43              
ATOM    778  CA  SER A  50      48.356  82.481  91.479  1.00  6.43              
ATOM    779  HA  SER A  50      49.342  82.695  91.066  1.00  6.43              
ATOM    780  CB  SER A  50      47.437  82.101  90.318  1.00  6.43              
ATOM    781  HB1 SER A  50      46.433  81.906  90.697  1.00  6.43              
ATOM    782  HB2 SER A  50      47.814  81.195  89.841  1.00  6.43              
ATOM    783  OG  SER A  50      47.383  83.142  89.365  1.00  6.43              
ATOM    784  HG  SER A  50      48.259  83.216  88.966  1.00  6.43              
ATOM    785  C   SER A  50      47.858  83.755  92.180  1.00  6.43              
ATOM    786  O   SER A  50      48.266  84.881  91.850  1.00  6.43              
ATOM    787  N   ARG A  51      46.997  83.543  93.189  1.00  6.07              
ATOM    788  H   ARG A  51      46.805  82.578  93.418  1.00  6.07              
ATOM    789  CA  ARG A  51      46.123  84.543  93.802  1.00  6.07              
ATOM    790  HA  ARG A  51      46.549  85.538  93.654  1.00  6.07              
ATOM    791  CB  ARG A  51      44.766  84.484  93.084  1.00  6.07              
ATOM    792  HB1 ARG A  51      44.259  83.555  93.353  1.00  6.07              
ATOM    793  HB2 ARG A  51      44.942  84.473  92.007  1.00  6.07              
ATOM    794  CG  ARG A  51      43.861  85.685  93.407  1.00  6.07              
ATOM    795  HG1 ARG A  51      44.250  86.561  92.886  1.00  6.07              
ATOM    796  HG2 ARG A  51      43.879  85.890  94.478  1.00  6.07              
ATOM    797  CD  ARG A  51      42.398  85.460  92.992  1.00  6.07              
ATOM    798  HD1 ARG A  51      41.902  86.432  92.978  1.00  6.07              
ATOM    799  HD2 ARG A  51      41.918  84.845  93.756  1.00  6.07              
ATOM    800  NE  ARG A  51      42.271  84.781  91.683  1.00  6.07              
ATOM    801  HE  ARG A  51      42.961  84.073  91.491  1.00  6.07              
ATOM    802  CZ  ARG A  51      41.287  84.885  90.814  1.00  6.07              
ATOM    803  NH1 ARG A  51      40.249  85.638  91.047  1.00  6.07              
ATOM    804 1HH1 ARG A  51      40.173  86.079  91.948  1.00  6.07              
ATOM    805 2HH1 ARG A  51      39.511  85.722  90.375  1.00  6.07              
ATOM    806  NH2 ARG A  51      41.345  84.213  89.698  1.00  6.07              
ATOM    807 1HH2 ARG A  51      42.135  83.614  89.522  1.00  6.07              
ATOM    808 2HH2 ARG A  51      40.601  84.282  89.027  1.00  6.07              
ATOM    809  C   ARG A  51      45.961  84.309  95.306  1.00  6.07              
ATOM    810  O   ARG A  51      45.212  83.438  95.748  1.00  6.07              
ATOM    811  N   ILE A  52      46.682  85.115  96.072  1.00  5.54              
ATOM    812  H   ILE A  52      47.217  85.843  95.624  1.00  5.54              
ATOM    813  CA  ILE A  52      46.550  85.212  97.522  1.00  5.54              
ATOM    814  HA  ILE A  52      46.176  84.264  97.910  1.00  5.54              
ATOM    815  CB  ILE A  52      47.970  85.422  98.110  1.00  5.54              
ATOM    816  HB  ILE A  52      48.571  84.594  97.732  1.00  5.54              
ATOM    817  CG2 ILE A  52      48.695  86.683  97.607  1.00  5.54              
ATOM    818 1HG2 ILE A  52      49.665  86.772  98.097  1.00  5.54              
ATOM    819 2HG2 ILE A  52      48.868  86.627  96.532  1.00  5.54              
ATOM    820 3HG2 ILE A  52      48.108  87.571  97.816  1.00  5.54              
ATOM    821  CG1 ILE A  52      48.053  85.278  99.641  1.00  5.54              
ATOM    822 1HG1 ILE A  52      49.091  85.434  99.939  1.00  5.54              
ATOM    823 2HG1 ILE A  52      47.791  84.254  99.914  1.00  5.54              
ATOM    824  CD1 ILE A  52      47.174  86.227 100.453  1.00  5.54              
ATOM    825  HD1 ILE A  52      47.584  86.333 101.455  1.00  5.54              
ATOM    826  HD2 ILE A  52      47.127  87.200  99.983  1.00  5.54              
ATOM    827  HD3 ILE A  52      46.167  85.826 100.519  1.00  5.54              
ATOM    828  C   ILE A  52      45.490  86.271  97.825  1.00  5.54              
ATOM    829  O   ILE A  52      45.616  87.394  97.349  1.00  5.54              
ATOM    830  N   ALA A  53      44.421  85.910  98.547  1.00  5.71              
ATOM    831  H   ALA A  53      44.310  84.944  98.829  1.00  5.71              
ATOM    832  CA  ALA A  53      43.287  86.798  98.802  1.00  5.71              
ATOM    833  HA  ALA A  53      43.416  87.675  98.165  1.00  5.71              
ATOM    834  CB  ALA A  53      41.983  86.161  98.317  1.00  5.71              
ATOM    835  HB1 ALA A  53      41.192  86.911  98.315  1.00  5.71              
ATOM    836  HB2 ALA A  53      42.111  85.772  97.307  1.00  5.71              
ATOM    837  HB3 ALA A  53      41.697  85.358  98.981  1.00  5.71              
ATOM    838  C   ALA A  53      43.214  87.342 100.229  1.00  5.71              
ATOM    839  O   ALA A  53      43.450  86.631 101.210  1.00  5.71              
ATOM    840  N   ASP A  54      42.940  88.643 100.305  1.00  5.52              
ATOM    841  H   ASP A  54      42.822  89.162  99.440  1.00  5.52              
ATOM    842  CA  ASP A  54      43.225  89.476 101.462  1.00  5.52              
ATOM    843  HA  ASP A  54      44.307  89.434 101.596  1.00  5.52              
ATOM    844  CB  ASP A  54      42.915  90.951 101.153  1.00  5.52              
ATOM    845  HB1 ASP A  54      43.051  91.539 102.062  1.00  5.52              
ATOM    846  HB2 ASP A  54      41.877  91.049 100.832  1.00  5.52              
ATOM    847  CG  ASP A  54      43.855  91.488 100.061  1.00  5.52              
ATOM    848  OD1 ASP A  54      44.763  92.288 100.384  1.00  5.52              
ATOM    849  OD2 ASP A  54      43.716  91.029  98.906  1.00  5.52              
ATOM    850  C   ASP A  54      42.626  88.973 102.776  1.00  5.52              
ATOM    851  O   ASP A  54      41.506  88.473 102.841  1.00  5.52              
ATOM    852  N   GLY A  55      43.440  89.052 103.831  1.00  5.57              
ATOM    853  H   GLY A  55      44.319  89.544 103.713  1.00  5.57              
ATOM    854  CA  GLY A  55      43.158  88.430 105.119  1.00  5.57              
ATOM    855  HA1 GLY A  55      42.101  88.569 105.354  1.00  5.57              
ATOM    856  HA2 GLY A  55      43.743  88.936 105.886  1.00  5.57              
ATOM    857  C   GLY A  55      43.461  86.932 105.204  1.00  5.57              
ATOM    858  O   GLY A  55      43.253  86.353 106.267  1.00  5.57              
ATOM    859  N   ALA A  56      43.989  86.309 104.144  1.00  5.63              
ATOM    860  H   ALA A  56      44.029  86.827 103.272  1.00  5.63              
ATOM    861  CA  ALA A  56      44.344  84.883 104.079  1.00  5.63              
ATOM    862  HA  ALA A  56      43.441  84.306 103.874  1.00  5.63              
ATOM    863  CB  ALA A  56      45.307  84.711 102.903  1.00  5.63              
ATOM    864  HB1 ALA A  56      45.903  83.812 103.031  1.00  5.63              
ATOM    865  HB2 ALA A  56      44.751  84.636 101.969  1.00  5.63              
ATOM    866  HB3 ALA A  56      45.989  85.558 102.869  1.00  5.63              
ATOM    867  C   ALA A  56      44.977  84.275 105.339  1.00  5.63              
ATOM    868  O   ALA A  56      44.625  83.165 105.727  1.00  5.63              
ATOM    869  N   PHE A  57      45.897  85.001 105.976  1.00  5.68              
ATOM    870  H   PHE A  57      46.132  85.896 105.576  1.00  5.68              
ATOM    871  CA  PHE A  57      46.678  84.534 107.121  1.00  5.68              
ATOM    872  HA  PHE A  57      46.477  83.477 107.304  1.00  5.68              
ATOM    873  CB  PHE A  57      48.180  84.706 106.806  1.00  5.68              
ATOM    874  HB1 PHE A  57      48.743  84.313 107.652  1.00  5.68              
ATOM    875  HB2 PHE A  57      48.398  85.773 106.746  1.00  5.68              
ATOM    876  CG  PHE A  57      48.717  84.048 105.544  1.00  5.68              
ATOM    877  CD1 PHE A  57      48.606  84.709 104.306  1.00  5.68              
ATOM    878  HD1 PHE A  57      48.117  85.671 104.244  1.00  5.68              
ATOM    879  CE1 PHE A  57      49.151  84.135 103.145  1.00  5.68              
ATOM    880  HE1 PHE A  57      49.061  84.649 102.201  1.00  5.68              
ATOM    881  CZ  PHE A  57      49.835  82.911 103.217  1.00  5.68              
ATOM    882  HZ  PHE A  57      50.266  82.477 102.325  1.00  5.68              
ATOM    883  CE2 PHE A  57      49.979  82.262 104.454  1.00  5.68              
ATOM    884  HE2 PHE A  57      50.533  81.336 104.515  1.00  5.68              
ATOM    885  CD2 PHE A  57      49.419  82.828 105.615  1.00  5.68              
ATOM    886  HD2 PHE A  57      49.561  82.332 106.563  1.00  5.68              
ATOM    887  C   PHE A  57      46.333  85.301 108.409  1.00  5.68              
ATOM    888  O   PHE A  57      47.087  85.248 109.378  1.00  5.68              
ATOM    889  N   GLN A  58      45.214  86.035 108.443  1.00  5.63              
ATOM    890  H   GLN A  58      44.604  86.026 107.630  1.00  5.63              
ATOM    891  CA  GLN A  58      44.740  86.754 109.637  1.00  5.63              
ATOM    892  HA  GLN A  58      45.442  87.556 109.863  1.00  5.63              
ATOM    893  CB  GLN A  58      43.373  87.384 109.299  1.00  5.63              
ATOM    894  HB1 GLN A  58      42.693  86.599 108.966  1.00  5.63              
ATOM    895  HB2 GLN A  58      43.515  88.083 108.474  1.00  5.63              
ATOM    896  CG  GLN A  58      42.706  88.139 110.460  1.00  5.63              
ATOM    897  HG1 GLN A  58      43.419  88.844 110.888  1.00  5.63              
ATOM    898  HG2 GLN A  58      42.406  87.432 111.233  1.00  5.63              
ATOM    899  CD  GLN A  58      41.469  88.915 110.006  1.00  5.63              
ATOM    900  OE1 GLN A  58      41.463  90.132 109.927  1.00  5.63              
ATOM    901  NE2 GLN A  58      40.376  88.260 109.678  1.00  5.63              
ATOM    902 1HE2 GLN A  58      40.335  87.250 109.710  1.00  5.63              
ATOM    903 2HE2 GLN A  58      39.597  88.829 109.404  1.00  5.63              
ATOM    904  C   GLN A  58      44.666  85.860 110.886  1.00  5.63              
ATOM    905  O   GLN A  58      44.882  86.323 112.001  1.00  5.63              
ATOM    906  N   TRP A  59      44.431  84.567 110.664  1.00  6.08              
ATOM    907  H   TRP A  59      44.250  84.296 109.712  1.00  6.08              
ATOM    908  CA  TRP A  59      44.320  83.511 111.665  1.00  6.08              
ATOM    909  HA  TRP A  59      44.120  83.973 112.634  1.00  6.08              
ATOM    910  CB  TRP A  59      43.093  82.655 111.317  1.00  6.08              
ATOM    911  HB1 TRP A  59      43.029  81.821 112.016  1.00  6.08              
ATOM    912  HB2 TRP A  59      43.205  82.238 110.316  1.00  6.08              
ATOM    913  CG  TRP A  59      41.806  83.421 111.402  1.00  6.08              
ATOM    914  CD1 TRP A  59      41.195  83.755 112.558  1.00  6.08              
ATOM    915  HD1 TRP A  59      41.554  83.491 113.546  1.00  6.08              
ATOM    916  NE1 TRP A  59      40.053  84.480 112.301  1.00  6.08              
ATOM    917  HE1 TRP A  59      39.448  84.804 113.044  1.00  6.08              
ATOM    918  CE2 TRP A  59      39.895  84.707 110.954  1.00  6.08              
ATOM    919  CZ2 TRP A  59      38.942  85.418 110.211  1.00  6.08              
ATOM    920  HZ2 TRP A  59      38.118  85.909 110.710  1.00  6.08              
ATOM    921  CH2 TRP A  59      39.089  85.503 108.817  1.00  6.08              
ATOM    922  HH2 TRP A  59      38.373  86.061 108.231  1.00  6.08              
ATOM    923  CZ3 TRP A  59      40.186  84.882 108.195  1.00  6.08              
ATOM    924  HZ3 TRP A  59      40.321  84.969 107.126  1.00  6.08              
ATOM    925  CE3 TRP A  59      41.121  84.145 108.945  1.00  6.08              
ATOM    926  HE3 TRP A  59      41.946  83.660 108.442  1.00  6.08              
ATOM    927  CD2 TRP A  59      41.006  84.040 110.347  1.00  6.08              
ATOM    928  C   TRP A  59      45.614  82.697 111.864  1.00  6.08              
ATOM    929  O   TRP A  59      45.585  81.510 112.169  1.00  6.08              
ATOM    930  N   PHE A  60      46.762  83.362 111.713  1.00  6.11              
ATOM    931  H   PHE A  60      46.715  84.309 111.361  1.00  6.11              
ATOM    932  CA  PHE A  60      48.079  82.839 112.088  1.00  6.11              
ATOM    933  HA  PHE A  60      47.920  81.955 112.706  1.00  6.11              
ATOM    934  CB  PHE A  60      48.777  82.379 110.784  1.00  6.11              
ATOM    935  HB1 PHE A  60      49.846  82.309 110.936  1.00  6.11              
ATOM    936  HB2 PHE A  60      48.634  83.140 110.017  1.00  6.11              
ATOM    937  CG  PHE A  60      48.382  81.016 110.237  1.00  6.11              
ATOM    938  CD1 PHE A  60      48.133  80.855 108.859  1.00  6.11              
ATOM    939  HD1 PHE A  60      48.134  81.709 108.203  1.00  6.11              
ATOM    940  CE1 PHE A  60      47.920  79.572 108.325  1.00  6.11              
ATOM    941  HE1 PHE A  60      47.765  79.441 107.266  1.00  6.11              
ATOM    942  CZ  PHE A  60      47.945  78.444 109.160  1.00  6.11              
ATOM    943  HZ  PHE A  60      47.797  77.458 108.742  1.00  6.11              
ATOM    944  CE2 PHE A  60      48.159  78.604 110.537  1.00  6.11              
ATOM    945  HE2 PHE A  60      48.152  77.745 111.191  1.00  6.11              
ATOM    946  CD2 PHE A  60      48.391  79.881 111.073  1.00  6.11              
ATOM    947  HD2 PHE A  60      48.580  79.976 112.132  1.00  6.11              
ATOM    948  C   PHE A  60      48.974  83.750 112.980  1.00  6.11              
ATOM    949  O   PHE A  60      50.193  83.731 112.792  1.00  6.11              
ATOM    950  N   PRO A  61      48.483  84.518 113.985  1.00  6.15              
ATOM    951  CD  PRO A  61      47.079  84.707 114.360  1.00  6.15              
ATOM    952  HD1 PRO A  61      46.748  83.874 114.983  1.00  6.15              
ATOM    953  HD2 PRO A  61      46.418  84.829 113.512  1.00  6.15              
ATOM    954  CG  PRO A  61      47.011  86.010 115.144  1.00  6.15              
ATOM    955  HG1 PRO A  61      46.181  86.014 115.852  1.00  6.15              
ATOM    956  HG2 PRO A  61      46.933  86.850 114.451  1.00  6.15              
ATOM    957  CB  PRO A  61      48.357  86.043 115.842  1.00  6.15              
ATOM    958  HB1 PRO A  61      48.290  85.450 116.757  1.00  6.15              
ATOM    959  HB2 PRO A  61      48.663  87.063 116.075  1.00  6.15              
ATOM    960  CA  PRO A  61      49.324  85.376 114.851  1.00  6.15              
ATOM    961  HA  PRO A  61      49.749  86.152 114.213  1.00  6.15              
ATOM    962  C   PRO A  61      50.488  84.771 115.661  1.00  6.15              
ATOM    963  O   PRO A  61      51.045  85.460 116.518  1.00  6.15              
ATOM    964  N   MET A  62      50.830  83.503 115.447  1.00  6.42              
ATOM    965  H   MET A  62      50.391  83.045 114.662  1.00  6.42              
ATOM    966  CA  MET A  62      51.867  82.751 116.165  1.00  6.42              
ATOM    967  HA  MET A  62      52.376  83.396 116.881  1.00  6.42              
ATOM    968  CB  MET A  62      51.200  81.581 116.916  1.00  6.42              
ATOM    969  HB1 MET A  62      51.958  81.024 117.469  1.00  6.42              
ATOM    970  HB2 MET A  62      50.757  80.905 116.183  1.00  6.42              
ATOM    971  CG  MET A  62      50.097  82.016 117.889  1.00  6.42              
ATOM    972  HG1 MET A  62      49.546  81.130 118.199  1.00  6.42              
ATOM    973  HG2 MET A  62      49.390  82.662 117.368  1.00  6.42              
ATOM    974  SD  MET A  62      50.686  82.869 119.376  1.00  6.42              
ATOM    975  CE  MET A  62      49.122  83.603 119.923  1.00  6.42              
ATOM    976  HE1 MET A  62      49.284  84.164 120.843  1.00  6.42              
ATOM    977  HE2 MET A  62      48.748  84.280 119.154  1.00  6.42              
ATOM    978  HE3 MET A  62      48.386  82.819 120.099  1.00  6.42              
ATOM    979  C   MET A  62      52.924  82.191 115.204  1.00  6.42              
ATOM    980  O   MET A  62      53.941  81.655 115.644  1.00  6.42              
ATOM    981  N   LEU A  63      52.684  82.310 113.891  1.00  6.13              
ATOM    982  H   LEU A  63      51.871  82.835 113.594  1.00  6.13              
ATOM    983  CA  LEU A  63      53.550  81.778 112.850  1.00  6.13              
ATOM    984  HA  LEU A  63      53.662  80.713 113.030  1.00  6.13              
ATOM    985  CB  LEU A  63      52.875  81.996 111.486  1.00  6.13              
ATOM    986  HB1 LEU A  63      52.983  83.045 111.202  1.00  6.13              
ATOM    987  HB2 LEU A  63      51.816  81.777 111.584  1.00  6.13              
ATOM    988  CG  LEU A  63      53.444  81.097 110.379  1.00  6.13              
ATOM    989  HG  LEU A  63      54.533  81.108 110.417  1.00  6.13              
ATOM    990  CD1 LEU A  63      52.942  79.658 110.541  1.00  6.13              
ATOM    991 1HD1 LEU A  63      53.360  79.055 109.744  1.00  6.13              
ATOM    992 2HD1 LEU A  63      53.270  79.247 111.492  1.00  6.13              
ATOM    993 3HD1 LEU A  63      51.852  79.628 110.491  1.00  6.13              
ATOM    994  CD2 LEU A  63      53.002  81.595 109.001  1.00  6.13              
ATOM    995 1HD2 LEU A  63      53.401  80.933 108.235  1.00  6.13              
ATOM    996 2HD2 LEU A  63      51.913  81.614 108.938  1.00  6.13              
ATOM    997 3HD2 LEU A  63      53.398  82.595 108.833  1.00  6.13              
ATOM    998  C   LEU A  63      54.938  82.437 112.914  1.00  6.13              
ATOM    999  O   LEU A  63      55.023  83.664 112.916  1.00  6.13              
ATOM   1000  N   GLU A  64      56.010  81.641 112.935  1.00  5.99              
ATOM   1001  H   GLU A  64      55.870  80.642 112.908  1.00  5.99              
ATOM   1002  CA  GLU A  64      57.401  82.121 113.022  1.00  5.99              
ATOM   1003  HA  GLU A  64      57.396  83.210 113.066  1.00  5.99              
ATOM   1004  CB  GLU A  64      58.098  81.641 114.323  1.00  5.99              
ATOM   1005  HB1 GLU A  64      59.094  81.266 114.087  1.00  5.99              
ATOM   1006  HB2 GLU A  64      57.541  80.784 114.707  1.00  5.99              
ATOM   1007  CG  GLU A  64      58.208  82.692 115.460  1.00  5.99              
ATOM   1008  HG1 GLU A  64      58.082  82.158 116.405  1.00  5.99              
ATOM   1009  HG2 GLU A  64      57.371  83.389 115.386  1.00  5.99              
ATOM   1010  CD  GLU A  64      59.548  83.469 115.554  1.00  5.99              
ATOM   1011  OE1 GLU A  64      59.569  84.662 115.948  1.00  5.99              
ATOM   1012  OE2 GLU A  64      60.638  82.904 115.316  1.00  5.99              
ATOM   1013  C   GLU A  64      58.257  81.784 111.789  1.00  5.99              
ATOM   1014  O   GLU A  64      59.152  82.556 111.436  1.00  5.99              
ATOM   1015  N   ASP A  65      57.919  80.714 111.064  1.00  5.54              
ATOM   1016  H   ASP A  65      57.199  80.087 111.404  1.00  5.54              
ATOM   1017  CA  ASP A  65      58.465  80.473 109.725  1.00  5.54              
ATOM   1018  HA  ASP A  65      59.041  81.352 109.435  1.00  5.54              
ATOM   1019  CB  ASP A  65      59.433  79.282 109.730  1.00  5.54              
ATOM   1020  HB1 ASP A  65      58.870  78.354 109.834  1.00  5.54              
ATOM   1021  HB2 ASP A  65      60.117  79.376 110.575  1.00  5.54              
ATOM   1022  CG  ASP A  65      60.258  79.245 108.442  1.00  5.54              
ATOM   1023  OD1 ASP A  65      60.221  80.221 107.659  1.00  5.54              
ATOM   1024  OD2 ASP A  65      60.969  78.253 108.175  1.00  5.54              
ATOM   1025  C   ASP A  65      57.359  80.326 108.682  1.00  5.54              
ATOM   1026  O   ASP A  65      56.369  79.632 108.922  1.00  5.54              
ATOM   1027  N   LEU A  66      57.564  80.955 107.516  1.00  5.43              
ATOM   1028  H   LEU A  66      58.443  81.454 107.404  1.00  5.43              
ATOM   1029  CA  LEU A  66      56.744  80.737 106.328  1.00  5.43              
ATOM   1030  HA  LEU A  66      56.108  79.871 106.510  1.00  5.43              
ATOM   1031  CB  LEU A  66      55.822  81.946 106.098  1.00  5.43              
ATOM   1032  HB1 LEU A  66      56.453  82.825 105.974  1.00  5.43              
ATOM   1033  HB2 LEU A  66      55.222  82.081 106.997  1.00  5.43              
ATOM   1034  CG  LEU A  66      54.871  81.869 104.884  1.00  5.43              
ATOM   1035  HG  LEU A  66      55.455  81.926 103.965  1.00  5.43              
ATOM   1036  CD1 LEU A  66      53.999  80.612 104.833  1.00  5.43              
ATOM   1037 1HD1 LEU A  66      53.345  80.655 103.963  1.00  5.43              
ATOM   1038 2HD1 LEU A  66      54.617  79.721 104.742  1.00  5.43              
ATOM   1039 3HD1 LEU A  66      53.399  80.536 105.738  1.00  5.43              
ATOM   1040  CD2 LEU A  66      53.919  83.068 104.944  1.00  5.43              
ATOM   1041 1HD2 LEU A  66      53.265  83.067 104.073  1.00  5.43              
ATOM   1042 2HD2 LEU A  66      53.305  83.003 105.842  1.00  5.43              
ATOM   1043 3HD2 LEU A  66      54.480  84.001 104.964  1.00  5.43              
ATOM   1044  C   LEU A  66      57.621  80.414 105.103  1.00  5.43              
ATOM   1045  O   LEU A  66      58.554  81.166 104.738  1.00  5.43              
ATOM   1046  N   SER A  67      57.260  79.293 104.449  1.00  5.64              
ATOM   1047  H   SER A  67      56.515  78.705 104.816  1.00  5.64              
ATOM   1048  CA  SER A  67      57.772  78.984 103.120  1.00  5.64              
ATOM   1049  HA  SER A  67      58.625  79.612 102.867  1.00  5.64              
ATOM   1050  CB  SER A  67      58.247  77.529 103.101  1.00  5.64              
ATOM   1051  HB1 SER A  67      57.576  76.919 103.699  1.00  5.64              
ATOM   1052  HB2 SER A  67      59.243  77.469 103.540  1.00  5.64              
ATOM   1053  OG  SER A  67      58.278  77.010 101.795  1.00  5.64              
ATOM   1054  HG  SER A  67      58.062  76.063 101.855  1.00  5.64              
ATOM   1055  C   SER A  67      56.670  79.241 102.087  1.00  5.64              
ATOM   1056  O   SER A  67      55.514  78.850 102.287  1.00  5.64              
ATOM   1057  N   LEU A  68      57.042  79.914 100.997  1.00  5.93              
ATOM   1058  H   LEU A  68      58.025  80.172 100.929  1.00  5.93              
ATOM   1059  CA  LEU A  68      56.175  80.240  99.856  1.00  5.93              
ATOM   1060  HA  LEU A  68      55.401  79.477  99.782  1.00  5.93              
ATOM   1061  CB  LEU A  68      55.517  81.623 100.098  1.00  5.93              
ATOM   1062  HB1 LEU A  68      55.470  82.188  99.168  1.00  5.93              
ATOM   1063  HB2 LEU A  68      56.146  82.196 100.781  1.00  5.93              
ATOM   1064  CG  LEU A  68      54.089  81.554 100.669  1.00  5.93              
ATOM   1065  HG  LEU A  68      54.065  80.893 101.533  1.00  5.93              
ATOM   1066  CD1 LEU A  68      53.631  82.946 101.123  1.00  5.93              
ATOM   1067 1HD1 LEU A  68      52.628  82.891 101.544  1.00  5.93              
ATOM   1068 2HD1 LEU A  68      54.318  83.322 101.881  1.00  5.93              
ATOM   1069 3HD1 LEU A  68      53.635  83.627 100.273  1.00  5.93              
ATOM   1070  CD2 LEU A  68      53.067  81.073  99.635  1.00  5.93              
ATOM   1071 1HD2 LEU A  68      52.072  81.051 100.073  1.00  5.93              
ATOM   1072 2HD2 LEU A  68      53.069  81.736  98.769  1.00  5.93              
ATOM   1073 3HD2 LEU A  68      53.318  80.067  99.296  1.00  5.93              
ATOM   1074  C   LEU A  68      56.953  80.167  98.525  1.00  5.93              
ATOM   1075  O   LEU A  68      56.537  80.726  97.511  1.00  5.93              
ATOM   1076  N   GLU A  69      58.110  79.510  98.516  1.00  6.04              
ATOM   1077  H   GLU A  69      58.481  79.177  99.403  1.00  6.04              
ATOM   1078  CA  GLU A  69      58.980  79.401  97.351  1.00  6.04              
ATOM   1079  HA  GLU A  69      59.034  80.393  96.903  1.00  6.04              
ATOM   1080  CB  GLU A  69      60.400  79.024  97.801  1.00  6.04              
ATOM   1081  HB1 GLU A  69      60.828  79.925  98.234  1.00  6.04              
ATOM   1082  HB2 GLU A  69      60.974  78.773  96.911  1.00  6.04              
ATOM   1083  CG  GLU A  69      60.581  77.875  98.815  1.00  6.04              
ATOM   1084  HG1 GLU A  69      61.470  77.311  98.521  1.00  6.04              
ATOM   1085  HG2 GLU A  69      59.728  77.197  98.771  1.00  6.04              
ATOM   1086  CD  GLU A  69      60.783  78.406 100.246  1.00  6.04              
ATOM   1087  OE1 GLU A  69      61.808  78.054 100.887  1.00  6.04              
ATOM   1088  OE2 GLU A  69      59.977  79.270 100.657  1.00  6.04              
ATOM   1089  C   GLU A  69      58.471  78.453  96.244  1.00  6.04              
ATOM   1090  O   GLU A  69      57.739  77.483  96.478  1.00  6.04              
ATOM   1091  N   HIS A  70      58.896  78.764  95.008  1.00  6.61              
ATOM   1092  H   HIS A  70      59.525  79.557  94.961  1.00  6.61              
ATOM   1093  CA  HIS A  70      58.301  78.303  93.746  1.00  6.61              
ATOM   1094  HA  HIS A  70      58.606  78.980  92.951  1.00  6.61              
ATOM   1095  CB  HIS A  70      58.817  76.894  93.352  1.00  6.61              
ATOM   1096  HB1 HIS A  70      58.911  76.305  94.265  1.00  6.61              
ATOM   1097  HB2 HIS A  70      59.818  76.995  92.933  1.00  6.61              
ATOM   1098  CG  HIS A  70      57.972  76.059  92.391  1.00  6.61              
ATOM   1099  ND1 HIS A  70      57.965  74.661  92.389  1.00  6.61              
ATOM   1100  CE1 HIS A  70      56.954  74.288  91.581  1.00  6.61              
ATOM   1101  HE1 HIS A  70      56.636  73.266  91.418  1.00  6.61              
ATOM   1102  NE2 HIS A  70      56.339  75.365  91.067  1.00  6.61              
ATOM   1103  HE2 HIS A  70      55.457  75.345  90.552  1.00  6.61              
ATOM   1104  CD2 HIS A  70      56.991  76.487  91.532  1.00  6.61              
ATOM   1105  HD2 HIS A  70      56.680  77.505  91.351  1.00  6.61              
ATOM   1106  C   HIS A  70      56.773  78.388  93.833  1.00  6.61              
ATOM   1107  O   HIS A  70      56.088  77.434  94.196  1.00  6.61              
ATOM   1108  N   ASN A  71      56.263  79.560  93.465  1.00  6.55              
ATOM   1109  H   ASN A  71      56.912  80.278  93.158  1.00  6.55              
ATOM   1110  CA  ASN A  71      54.843  79.899  93.363  1.00  6.55              
ATOM   1111  HA  ASN A  71      54.240  79.014  93.147  1.00  6.55              
ATOM   1112  CB  ASN A  71      54.372  80.550  94.701  1.00  6.55              
ATOM   1113  HB1 ASN A  71      53.531  81.203  94.482  1.00  6.55              
ATOM   1114  HB2 ASN A  71      55.154  81.184  95.105  1.00  6.55              
ATOM   1115  CG  ASN A  71      53.895  79.686  95.868  1.00  6.55              
ATOM   1116  OD1 ASN A  71      53.013  80.105  96.599  1.00  6.55              
ATOM   1117  ND2 ASN A  71      54.420  78.515  96.144  1.00  6.55              
ATOM   1118 1HD2 ASN A  71      55.141  78.116  95.560  1.00  6.55              
ATOM   1119 2HD2 ASN A  71      54.060  78.034  96.953  1.00  6.55              
ATOM   1120  C   ASN A  71      54.695  80.906  92.194  1.00  6.55              
ATOM   1121  O   ASN A  71      55.674  81.416  91.631  1.00  6.55              
ATOM   1122  N   ASN A  72      53.462  81.222  91.811  1.00  6.53              
ATOM   1123  H   ASN A  72      52.675  80.878  92.349  1.00  6.53              
ATOM   1124  CA  ASN A  72      53.149  81.944  90.580  1.00  6.53              
ATOM   1125  HA  ASN A  72      54.074  82.258  90.098  1.00  6.53              
ATOM   1126  CB  ASN A  72      52.444  80.965  89.627  1.00  6.53              
ATOM   1127  HB1 ASN A  72      52.131  81.473  88.722  1.00  6.53              
ATOM   1128  HB2 ASN A  72      51.548  80.584  90.119  1.00  6.53              
ATOM   1129  CG  ASN A  72      53.331  79.804  89.212  1.00  6.53              
ATOM   1130  OD1 ASN A  72      54.549  79.900  89.129  1.00  6.53              
ATOM   1131  ND2 ASN A  72      52.719  78.684  88.946  1.00  6.53              
ATOM   1132 1HD2 ASN A  72      51.726  78.618  89.089  1.00  6.53              
ATOM   1133 2HD2 ASN A  72      53.251  77.812  88.905  1.00  6.53              
ATOM   1134  C   ASN A  72      52.369  83.246  90.834  1.00  6.53              
ATOM   1135  O   ASN A  72      51.583  83.684  89.991  1.00  6.53              
ATOM   1136  N   ILE A  73      52.569  83.850  92.007  1.00  6.19              
ATOM   1137  H   ILE A  73      53.253  83.443  92.637  1.00  6.19              
ATOM   1138  CA  ILE A  73      51.777  84.969  92.515  1.00  6.19              
ATOM   1139  HA  ILE A  73      50.739  84.642  92.547  1.00  6.19              
ATOM   1140  CB  ILE A  73      52.191  85.297  93.972  1.00  6.19              
ATOM   1141  HB  ILE A  73      53.267  85.472  93.998  1.00  6.19              
ATOM   1142  CG2 ILE A  73      51.500  86.577  94.477  1.00  6.19              
ATOM   1143 1HG2 ILE A  73      51.785  86.789  95.506  1.00  6.19              
ATOM   1144 2HG2 ILE A  73      51.814  87.436  93.884  1.00  6.19              
ATOM   1145 3HG2 ILE A  73      50.417  86.470  94.423  1.00  6.19              
ATOM   1146  CG1 ILE A  73      51.846  84.100  94.895  1.00  6.19              
ATOM   1147 1HG1 ILE A  73      52.259  83.186  94.470  1.00  6.19              
ATOM   1148 2HG1 ILE A  73      50.763  83.979  94.944  1.00  6.19              
ATOM   1149  CD1 ILE A  73      52.400  84.206  96.322  1.00  6.19              
ATOM   1150  HD1 ILE A  73      52.212  83.269  96.848  1.00  6.19              
ATOM   1151  HD2 ILE A  73      53.475  84.381  96.290  1.00  6.19              
ATOM   1152  HD3 ILE A  73      51.911  85.012  96.867  1.00  6.19              
ATOM   1153  C   ILE A  73      51.835  86.186  91.586  1.00  6.19              
ATOM   1154  O   ILE A  73      52.903  86.756  91.341  1.00  6.19              
ATOM   1155  N   LYS A  74      50.678  86.577  91.032  1.00  6.21              
ATOM   1156  H   LYS A  74      49.848  86.025  91.230  1.00  6.21              
ATOM   1157  CA  LYS A  74      50.625  87.630  89.992  1.00  6.21              
ATOM   1158  HA  LYS A  74      51.592  87.636  89.490  1.00  6.21              
ATOM   1159  CB  LYS A  74      49.570  87.227  88.943  1.00  6.21              
ATOM   1160  HB1 LYS A  74      48.562  87.401  89.325  1.00  6.21              
ATOM   1161  HB2 LYS A  74      49.668  86.154  88.764  1.00  6.21              
ATOM   1162  CG  LYS A  74      49.778  87.930  87.590  1.00  6.21              
ATOM   1163  HG1 LYS A  74      49.540  87.228  86.789  1.00  6.21              
ATOM   1164  HG2 LYS A  74      50.831  88.194  87.478  1.00  6.21              
ATOM   1165  CD  LYS A  74      48.891  89.169  87.396  1.00  6.21              
ATOM   1166  HD1 LYS A  74      48.624  89.600  88.356  1.00  6.21              
ATOM   1167  HD2 LYS A  74      47.970  88.863  86.898  1.00  6.21              
ATOM   1168  CE  LYS A  74      49.602  90.220  86.537  1.00  6.21              
ATOM   1169  HE1 LYS A  74      48.861  90.905  86.118  1.00  6.21              
ATOM   1170  HE2 LYS A  74      50.100  89.709  85.709  1.00  6.21              
ATOM   1171  NZ  LYS A  74      50.588  90.986  87.335  1.00  6.21              
ATOM   1172  HZ1 LYS A  74      51.323  91.386  86.754  1.00  6.21              
ATOM   1173  HZ2 LYS A  74      50.118  91.718  87.862  1.00  6.21              
ATOM   1174  HZ3 LYS A  74      51.029  90.399  88.032  1.00  6.21              
ATOM   1175  C   LYS A  74      50.461  89.055  90.539  1.00  6.21              
ATOM   1176  O   LYS A  74      50.981  90.017  89.956  1.00  6.21              
ATOM   1177  N   GLN A  75      49.802  89.165  91.689  1.00  5.87              
ATOM   1178  H   GLN A  75      49.494  88.313  92.137  1.00  5.87              
ATOM   1179  CA  GLN A  75      49.612  90.399  92.449  1.00  5.87              
ATOM   1180  HA  GLN A  75      50.325  91.156  92.129  1.00  5.87              
ATOM   1181  CB  GLN A  75      48.165  90.932  92.286  1.00  5.87              
ATOM   1182  HB1 GLN A  75      48.117  91.937  92.710  1.00  5.87              
ATOM   1183  HB2 GLN A  75      47.520  90.305  92.905  1.00  5.87              
ATOM   1184  CG  GLN A  75      47.507  90.948  90.891  1.00  5.87              
ATOM   1185  HG1 GLN A  75      46.429  91.011  91.043  1.00  5.87              
ATOM   1186  HG2 GLN A  75      47.690  90.009  90.376  1.00  5.87              
ATOM   1187  CD  GLN A  75      47.901  92.119  89.998  1.00  5.87              
ATOM   1188  OE1 GLN A  75      48.657  92.003  89.046  1.00  5.87              
ATOM   1189  NE2 GLN A  75      47.365  93.294  90.223  1.00  5.87              
ATOM   1190 1HE2 GLN A  75      46.757  93.437  91.014  1.00  5.87              
ATOM   1191 2HE2 GLN A  75      47.607  94.039  89.594  1.00  5.87              
ATOM   1192  C   GLN A  75      49.812  90.108  93.939  1.00  5.87              
ATOM   1193  O   GLN A  75      49.436  89.028  94.396  1.00  5.87              
ATOM   1194  N   LEU A  76      50.325  91.070  94.702  1.00  5.29              
ATOM   1195  H   LEU A  76      50.713  91.885  94.240  1.00  5.29              
ATOM   1196  CA  LEU A  76      50.478  90.970  96.154  1.00  5.29              
ATOM   1197  HA  LEU A  76      49.893  90.126  96.520  1.00  5.29              
ATOM   1198  CB  LEU A  76      51.967  90.715  96.480  1.00  5.29              
ATOM   1199  HB1 LEU A  76      52.538  91.590  96.174  1.00  5.29              
ATOM   1200  HB2 LEU A  76      52.323  89.867  95.894  1.00  5.29              
ATOM   1201  CG  LEU A  76      52.253  90.444  97.969  1.00  5.29              
ATOM   1202  HG  LEU A  76      51.763  91.196  98.587  1.00  5.29              
ATOM   1203  CD1 LEU A  76      51.760  89.058  98.381  1.00  5.29              
ATOM   1204 1HD1 LEU A  76      51.997  88.883  99.431  1.00  5.29              
ATOM   1205 2HD1 LEU A  76      50.681  88.994  98.266  1.00  5.29              
ATOM   1206 3HD1 LEU A  76      52.234  88.288  97.775  1.00  5.29              
ATOM   1207  CD2 LEU A  76      53.755  90.499  98.254  1.00  5.29              
ATOM   1208 1HD2 LEU A  76      53.930  90.292  99.310  1.00  5.29              
ATOM   1209 2HD2 LEU A  76      54.283  89.764  97.646  1.00  5.29              
ATOM   1210 3HD2 LEU A  76      54.131  91.496  98.037  1.00  5.29              
ATOM   1211  C   LEU A  76      49.930  92.245  96.812  1.00  5.29              
ATOM   1212  O   LEU A  76      50.670  93.200  97.088  1.00  5.29              
ATOM   1213  N   THR A  77      48.611  92.235  97.011  1.00  5.44              
ATOM   1214  H   THR A  77      48.077  91.408  96.778  1.00  5.44              
ATOM   1215  CA  THR A  77      47.823  93.311  97.614  1.00  5.44              
ATOM   1216  HA  THR A  77      48.050  94.207  97.047  1.00  5.44              
ATOM   1217  CB  THR A  77      46.306  93.055  97.472  1.00  5.44              
ATOM   1218  HB  THR A  77      45.781  93.444  98.344  1.00  5.44              
ATOM   1219  CG2 THR A  77      45.758  93.751  96.229  1.00  5.44              
ATOM   1220 1HG2 THR A  77      44.691  93.549  96.139  1.00  5.44              
ATOM   1221 2HG2 THR A  77      45.906  94.828  96.316  1.00  5.44              
ATOM   1222 3HG2 THR A  77      46.277  93.391  95.342  1.00  5.44              
ATOM   1223  OG1 THR A  77      46.004  91.686  97.304  1.00  5.44              
ATOM   1224  HG1 THR A  77      45.189  91.518  97.815  1.00  5.44              
ATOM   1225  C   THR A  77      48.189  93.613  99.062  1.00  5.44              
ATOM   1226  O   THR A  77      48.719  92.786  99.805  1.00  5.44              
ATOM   1227  N   ASN A  78      47.921  94.845  99.467  1.00  5.37              
ATOM   1228  H   ASN A  78      47.560  95.495  98.772  1.00  5.37              
ATOM   1229  CA  ASN A  78      48.344  95.401 100.745  1.00  5.37              
ATOM   1230  HA  ASN A  78      49.429  95.298 100.790  1.00  5.37              
ATOM   1231  CB  ASN A  78      48.024  96.906 100.715  1.00  5.37              
ATOM   1232  HB1 ASN A  78      48.562  97.376  99.893  1.00  5.37              
ATOM   1233  HB2 ASN A  78      48.359  97.364 101.645  1.00  5.37              
ATOM   1234  CG  ASN A  78      46.541  97.187 100.549  1.00  5.37              
ATOM   1235  OD1 ASN A  78      45.813  97.398 101.501  1.00  5.37              
ATOM   1236  ND2 ASN A  78      46.038  97.187  99.337  1.00  5.37              
ATOM   1237 1HD2 ASN A  78      46.634  97.043  98.522  1.00  5.37              
ATOM   1238 2HD2 ASN A  78      45.058  97.372  99.256  1.00  5.37              
ATOM   1239  C   ASN A  78      47.822  94.743 102.025  1.00  5.37              
ATOM   1240  O   ASN A  78      48.440  94.918 103.074  1.00  5.37              
ATOM   1241  N   GLY A  79      46.758  93.942 101.950  1.00  5.35              
ATOM   1242  H   GLY A  79      46.270  93.829 101.067  1.00  5.35              
ATOM   1243  CA  GLY A  79      46.255  93.153 103.071  1.00  5.35              
ATOM   1244  HA1 GLY A  79      45.193  93.366 103.192  1.00  5.35              
ATOM   1245  HA2 GLY A  79      46.767  93.426 103.994  1.00  5.35              
ATOM   1246  C   GLY A  79      46.416  91.647 102.856  1.00  5.35              
ATOM   1247  O   GLY A  79      45.810  90.851 103.584  1.00  5.35              
ATOM   1248  N   THR A  80      47.268  91.225 101.916  1.00  5.35              
ATOM   1249  H   THR A  80      47.687  91.915 101.301  1.00  5.35              
ATOM   1250  CA  THR A  80      47.594  89.806 101.719  1.00  5.35              
ATOM   1251  HA  THR A  80      46.667  89.271 101.524  1.00  5.35              
ATOM   1252  CB  THR A  80      48.522  89.556 100.528  1.00  5.35              
ATOM   1253  HB  THR A  80      48.819  88.508 100.519  1.00  5.35              
ATOM   1254  CG2 THR A  80      47.808  89.872  99.221  1.00  5.35              
ATOM   1255 1HG2 THR A  80      48.503  89.819  98.387  1.00  5.35              
ATOM   1256 2HG2 THR A  80      46.989  89.176  99.053  1.00  5.35              
ATOM   1257 3HG2 THR A  80      47.359  90.857  99.267  1.00  5.35              
ATOM   1258  OG1 THR A  80      49.692  90.328 100.626  1.00  5.35              
ATOM   1259  HG1 THR A  80      49.480  91.203 100.265  1.00  5.35              
ATOM   1260  C   THR A  80      48.215  89.181 102.969  1.00  5.35              
ATOM   1261  O   THR A  80      47.775  88.128 103.433  1.00  5.35              
ATOM   1262  N   PHE A  81      49.194  89.857 103.572  1.00  5.29              
ATOM   1263  H   PHE A  81      49.549  90.674 103.091  1.00  5.29              
ATOM   1264  CA  PHE A  81      49.956  89.350 104.714  1.00  5.29              
ATOM   1265  HA  PHE A  81      49.995  88.264 104.640  1.00  5.29              
ATOM   1266  CB  PHE A  81      51.402  89.883 104.646  1.00  5.29              
ATOM   1267  HB1 PHE A  81      51.907  89.644 105.582  1.00  5.29              
ATOM   1268  HB2 PHE A  81      51.359  90.972 104.581  1.00  5.29              
ATOM   1269  CG  PHE A  81      52.304  89.357 103.532  1.00  5.29              
ATOM   1270  CD1 PHE A  81      52.169  88.058 102.995  1.00  5.29              
ATOM   1271  HD1 PHE A  81      51.384  87.398 103.327  1.00  5.29              
ATOM   1272  CE1 PHE A  81      53.080  87.591 102.028  1.00  5.29              
ATOM   1273  HE1 PHE A  81      52.979  86.593 101.625  1.00  5.29              
ATOM   1274  CZ  PHE A  81      54.127  88.417 101.585  1.00  5.29              
ATOM   1275  HZ  PHE A  81      54.822  88.062 100.837  1.00  5.29              
ATOM   1276  CE2 PHE A  81      54.273  89.706 102.121  1.00  5.29              
ATOM   1277  HE2 PHE A  81      55.085  90.342 101.799  1.00  5.29              
ATOM   1278  CD2 PHE A  81      53.370  90.163 103.095  1.00  5.29              
ATOM   1279  HD2 PHE A  81      53.523  91.133 103.536  1.00  5.29              
ATOM   1280  C   PHE A  81      49.323  89.608 106.114  1.00  5.29              
ATOM   1281  O   PHE A  81      49.934  89.295 107.137  1.00  5.29              
ATOM   1282  N   SER A  82      48.104  90.157 106.179  1.00  5.30              
ATOM   1283  H   SER A  82      47.641  90.272 105.289  1.00  5.30              
ATOM   1284  CA  SER A  82      47.583  91.022 107.261  1.00  5.30              
ATOM   1285  HA  SER A  82      47.990  92.016 107.067  1.00  5.30              
ATOM   1286  CB  SER A  82      46.060  91.178 107.144  1.00  5.30              
ATOM   1287  HB1 SER A  82      45.673  91.625 108.062  1.00  5.30              
ATOM   1288  HB2 SER A  82      45.588  90.204 107.006  1.00  5.30              
ATOM   1289  OG  SER A  82      45.731  92.044 106.083  1.00  5.30              
ATOM   1290  HG  SER A  82      45.565  91.539 105.275  1.00  5.30              
ATOM   1291  C   SER A  82      47.899  90.776 108.742  1.00  5.30              
ATOM   1292  O   SER A  82      48.008  91.745 109.486  1.00  5.30              
ATOM   1293  N   GLY A  83      47.992  89.534 109.213  1.00  5.52              
ATOM   1294  H   GLY A  83      47.993  88.769 108.555  1.00  5.52              
ATOM   1295  CA  GLY A  83      48.081  89.233 110.649  1.00  5.52              
ATOM   1296  HA1 GLY A  83      47.290  88.531 110.911  1.00  5.52              
ATOM   1297  HA2 GLY A  83      47.931  90.135 111.244  1.00  5.52              
ATOM   1298  C   GLY A  83      49.408  88.611 111.074  1.00  5.52              
ATOM   1299  O   GLY A  83      49.563  88.220 112.229  1.00  5.52              
ATOM   1300  N   LEU A  84      50.369  88.512 110.154  1.00  5.46              
ATOM   1301  H   LEU A  84      50.181  88.913 109.242  1.00  5.46              
ATOM   1302  CA  LEU A  84      51.630  87.791 110.315  1.00  5.46              
ATOM   1303  HA  LEU A  84      51.425  86.870 110.863  1.00  5.46              
ATOM   1304  CB  LEU A  84      52.140  87.403 108.912  1.00  5.46              
ATOM   1305  HB1 LEU A  84      53.159  87.025 108.989  1.00  5.46              
ATOM   1306  HB2 LEU A  84      52.161  88.302 108.298  1.00  5.46              
ATOM   1307  CG  LEU A  84      51.294  86.335 108.193  1.00  5.46              
ATOM   1308  HG  LEU A  84      50.254  86.655 108.150  1.00  5.46              
ATOM   1309  CD1 LEU A  84      51.803  86.188 106.757  1.00  5.46              
ATOM   1310 1HD1 LEU A  84      51.221  85.435 106.228  1.00  5.46              
ATOM   1311 2HD1 LEU A  84      51.700  87.138 106.234  1.00  5.46              
ATOM   1312 3HD1 LEU A  84      52.851  85.894 106.755  1.00  5.46              
ATOM   1313  CD2 LEU A  84      51.359  84.975 108.895  1.00  5.46              
ATOM   1314 1HD2 LEU A  84      50.947  84.197 108.254  1.00  5.46              
ATOM   1315 2HD2 LEU A  84      52.393  84.728 109.128  1.00  5.46              
ATOM   1316 3HD2 LEU A  84      50.779  85.001 109.818  1.00  5.46              
ATOM   1317  C   LEU A  84      52.689  88.535 111.167  1.00  5.46              
ATOM   1318  O   LEU A  84      53.867  88.616 110.826  1.00  5.46              
ATOM   1319  N   LYS A  85      52.269  89.069 112.317  1.00  5.63              
ATOM   1320  H   LYS A  85      51.290  88.918 112.540  1.00  5.63              
ATOM   1321  CA  LYS A  85      53.072  89.867 113.260  1.00  5.63              
ATOM   1322  HA  LYS A  85      53.369  90.786 112.749  1.00  5.63              
ATOM   1323  CB  LYS A  85      52.133  90.246 114.436  1.00  5.63              
ATOM   1324  HB1 LYS A  85      51.441  89.418 114.607  1.00  5.63              
ATOM   1325  HB2 LYS A  85      51.532  91.106 114.134  1.00  5.63              
ATOM   1326  CG  LYS A  85      52.779  90.544 115.802  1.00  5.63              
ATOM   1327  HG1 LYS A  85      53.280  89.637 116.137  1.00  5.63              
ATOM   1328  HG2 LYS A  85      51.986  90.743 116.524  1.00  5.63              
ATOM   1329  CD  LYS A  85      53.748  91.742 115.812  1.00  5.63              
ATOM   1330  HD1 LYS A  85      53.172  92.655 115.971  1.00  5.63              
ATOM   1331  HD2 LYS A  85      54.233  91.843 114.843  1.00  5.63              
ATOM   1332  CE  LYS A  85      54.833  91.631 116.897  1.00  5.63              
ATOM   1333  HE1 LYS A  85      54.361  91.639 117.884  1.00  5.63              
ATOM   1334  HE2 LYS A  85      55.478  92.513 116.826  1.00  5.63              
ATOM   1335  NZ  LYS A  85      55.651  90.402 116.730  1.00  5.63              
ATOM   1336  HZ1 LYS A  85      55.132  89.578 116.995  1.00  5.63              
ATOM   1337  HZ2 LYS A  85      55.934  90.287 115.759  1.00  5.63              
ATOM   1338  HZ3 LYS A  85      56.498  90.397 117.299  1.00  5.63              
ATOM   1339  C   LYS A  85      54.382  89.197 113.714  1.00  5.63              
ATOM   1340  O   LYS A  85      55.414  89.866 113.878  1.00  5.63              
ATOM   1341  N   SER A  86      54.281  87.905 114.016  1.00  5.85              
ATOM   1342  H   SER A  86      53.390  87.456 113.839  1.00  5.85              
ATOM   1343  CA  SER A  86      55.296  87.028 114.621  1.00  5.85              
ATOM   1344  HA  SER A  86      55.861  87.577 115.371  1.00  5.85              
ATOM   1345  CB  SER A  86      54.572  85.869 115.326  1.00  5.85              
ATOM   1346  HB1 SER A  86      54.126  86.243 116.249  1.00  5.85              
ATOM   1347  HB2 SER A  86      55.273  85.070 115.578  1.00  5.85              
ATOM   1348  OG  SER A  86      53.534  85.372 114.504  1.00  5.85              
ATOM   1349  HG  SER A  86      53.937  84.711 113.913  1.00  5.85              
ATOM   1350  C   SER A  86      56.320  86.452 113.635  1.00  5.85              
ATOM   1351  O   SER A  86      57.280  85.826 114.064  1.00  5.85              
ATOM   1352  N   LEU A  87      56.120  86.640 112.332  1.00  5.56              
ATOM   1353  H   LEU A  87      55.347  87.217 112.038  1.00  5.56              
ATOM   1354  CA  LEU A  87      56.816  85.894 111.290  1.00  5.56              
ATOM   1355  HA  LEU A  87      56.777  84.839 111.558  1.00  5.56              
ATOM   1356  CB  LEU A  87      56.008  86.106 109.996  1.00  5.56              
ATOM   1357  HB1 LEU A  87      56.015  87.166 109.735  1.00  5.56              
ATOM   1358  HB2 LEU A  87      54.976  85.807 110.182  1.00  5.56              
ATOM   1359  CG  LEU A  87      56.535  85.305 108.801  1.00  5.56              
ATOM   1360  HG  LEU A  87      57.520  85.668 108.510  1.00  5.56              
ATOM   1361  CD1 LEU A  87      56.618  83.824 109.141  1.00  5.56              
ATOM   1362 1HD1 LEU A  87      56.853  83.279 108.240  1.00  5.56              
ATOM   1363 2HD1 LEU A  87      57.432  83.646 109.837  1.00  5.56              
ATOM   1364 3HD1 LEU A  87      55.680  83.463 109.562  1.00  5.56              
ATOM   1365  CD2 LEU A  87      55.589  85.442 107.609  1.00  5.56              
ATOM   1366 1HD2 LEU A  87      56.036  84.957 106.745  1.00  5.56              
ATOM   1367 2HD2 LEU A  87      54.633  84.976 107.842  1.00  5.56              
ATOM   1368 3HD2 LEU A  87      55.442  86.492 107.368  1.00  5.56              
ATOM   1369  C   LEU A  87      58.296  86.293 111.142  1.00  5.56              
ATOM   1370  O   LEU A  87      58.604  87.275 110.472  1.00  5.56              
ATOM   1371  N   LYS A  88      59.200  85.520 111.751  1.00  5.51              
ATOM   1372  H   LYS A  88      58.846  84.741 112.289  1.00  5.51              
ATOM   1373  CA  LYS A  88      60.661  85.700 111.718  1.00  5.51              
ATOM   1374  HA  LYS A  88      60.890  86.736 111.961  1.00  5.51              
ATOM   1375  CB  LYS A  88      61.287  84.808 112.793  1.00  5.51              
ATOM   1376  HB1 LYS A  88      60.998  83.771 112.622  1.00  5.51              
ATOM   1377  HB2 LYS A  88      60.860  85.126 113.736  1.00  5.51              
ATOM   1378  CG  LYS A  88      62.827  84.874 112.855  1.00  5.51              
ATOM   1379  HG1 LYS A  88      63.152  85.898 113.027  1.00  5.51              
ATOM   1380  HG2 LYS A  88      63.231  84.548 111.896  1.00  5.51              
ATOM   1381  CD  LYS A  88      63.419  83.939 113.924  1.00  5.51              
ATOM   1382  HD1 LYS A  88      64.428  83.666 113.615  1.00  5.51              
ATOM   1383  HD2 LYS A  88      62.834  83.019 113.955  1.00  5.51              
ATOM   1384  CE  LYS A  88      63.520  84.522 115.340  1.00  5.51              
ATOM   1385  HE1 LYS A  88      64.372  85.210 115.379  1.00  5.51              
ATOM   1386  HE2 LYS A  88      63.699  83.694 116.030  1.00  5.51              
ATOM   1387  NZ  LYS A  88      62.307  85.256 115.750  1.00  5.51              
ATOM   1388  HZ1 LYS A  88      62.271  85.391 116.743  1.00  5.51              
ATOM   1389  HZ2 LYS A  88      62.319  86.174 115.306  1.00  5.51              
ATOM   1390  HZ3 LYS A  88      61.460  84.732 115.495  1.00  5.51              
ATOM   1391  C   LYS A  88      61.313  85.417 110.369  1.00  5.51              
ATOM   1392  O   LYS A  88      62.192  86.195 109.961  1.00  5.51              
ATOM   1393  N   LYS A  89      60.911  84.334 109.679  1.00  5.00              
ATOM   1394  H   LYS A  89      60.192  83.721 110.066  1.00  5.00              
ATOM   1395  CA  LYS A  89      61.524  84.032 108.371  1.00  5.00              
ATOM   1396  HA  LYS A  89      62.248  84.797 108.088  1.00  5.00              
ATOM   1397  CB  LYS A  89      62.265  82.676 108.436  1.00  5.00              
ATOM   1398  HB1 LYS A  89      61.641  81.961 108.974  1.00  5.00              
ATOM   1399  HB2 LYS A  89      63.190  82.807 108.999  1.00  5.00              
ATOM   1400  CG  LYS A  89      62.594  82.089 107.046  1.00  5.00              
ATOM   1401  HG1 LYS A  89      63.193  82.800 106.485  1.00  5.00              
ATOM   1402  HG2 LYS A  89      61.667  81.946 106.495  1.00  5.00              
ATOM   1403  CD  LYS A  89      63.341  80.745 107.093  1.00  5.00              
ATOM   1404  HD1 LYS A  89      62.987  80.149 107.936  1.00  5.00              
ATOM   1405  HD2 LYS A  89      64.405  80.939 107.239  1.00  5.00              
ATOM   1406  CE  LYS A  89      63.137  79.948 105.790  1.00  5.00              
ATOM   1407  HE1 LYS A  89      63.867  79.136 105.759  1.00  5.00              
ATOM   1408  HE2 LYS A  89      63.319  80.611 104.941  1.00  5.00              
ATOM   1409  NZ  LYS A  89      61.769  79.376 105.716  1.00  5.00              
ATOM   1410  HZ1 LYS A  89      61.063  80.079 105.941  1.00  5.00              
ATOM   1411  HZ2 LYS A  89      61.539  78.913 104.850  1.00  5.00              
ATOM   1412  HZ3 LYS A  89      61.605  78.737 106.499  1.00  5.00              
ATOM   1413  C   LYS A  89      60.441  84.040 107.318  1.00  5.00              
ATOM   1414  O   LYS A  89      59.361  83.524 107.557  1.00  5.00              
ATOM   1415  N   LEU A  90      60.764  84.566 106.143  1.00  5.08              
ATOM   1416  H   LEU A  90      61.642  85.068 106.071  1.00  5.08              
ATOM   1417  CA  LEU A  90      59.925  84.485 104.959  1.00  5.08              
ATOM   1418  HA  LEU A  90      59.223  83.657 105.083  1.00  5.08              
ATOM   1419  CB  LEU A  90      59.106  85.786 104.854  1.00  5.08              
ATOM   1420  HB1 LEU A  90      59.794  86.631 104.841  1.00  5.08              
ATOM   1421  HB2 LEU A  90      58.495  85.864 105.754  1.00  5.08              
ATOM   1422  CG  LEU A  90      58.185  85.921 103.629  1.00  5.08              
ATOM   1423  HG  LEU A  90      58.809  86.083 102.754  1.00  5.08              
ATOM   1424  CD1 LEU A  90      57.280  84.709 103.388  1.00  5.08              
ATOM   1425 1HD1 LEU A  90      56.615  84.904 102.547  1.00  5.08              
ATOM   1426 2HD1 LEU A  90      57.865  83.822 103.154  1.00  5.08              
ATOM   1427 3HD1 LEU A  90      56.683  84.521 104.278  1.00  5.08              
ATOM   1428  CD2 LEU A  90      57.287  87.149 103.821  1.00  5.08              
ATOM   1429 1HD2 LEU A  90      56.665  87.299 102.939  1.00  5.08              
ATOM   1430 2HD2 LEU A  90      56.641  87.007 104.687  1.00  5.08              
ATOM   1431 3HD2 LEU A  90      57.901  88.035 103.978  1.00  5.08              
ATOM   1432  C   LEU A  90      60.803  84.184 103.747  1.00  5.08              
ATOM   1433  O   LEU A  90      61.678  84.987 103.362  1.00  5.08              
ATOM   1434  N   ASN A  91      60.544  83.008 103.155  1.00  5.23              
ATOM   1435  H   ASN A  91      59.796  82.410 103.497  1.00  5.23              
ATOM   1436  CA  ASN A  91      61.112  82.716 101.843  1.00  5.23              
ATOM   1437  HA  ASN A  91      61.824  83.507 101.607  1.00  5.23              
ATOM   1438  CB  ASN A  91      61.971  81.443 101.873  1.00  5.23              
ATOM   1439  HB1 ASN A  91      61.348  80.574 102.053  1.00  5.23              
ATOM   1440  HB2 ASN A  91      62.675  81.516 102.699  1.00  5.23              
ATOM   1441  CG  ASN A  91      62.792  81.272 100.598  1.00  5.23              
ATOM   1442  OD1 ASN A  91      62.916  82.159  99.770  1.00  5.23              
ATOM   1443  ND2 ASN A  91      63.456  80.165 100.411  1.00  5.23              
ATOM   1444 1HD2 ASN A  91      63.142  79.335 100.915  1.00  5.23              
ATOM   1445 2HD2 ASN A  91      64.000  80.082  99.576  1.00  5.23              
ATOM   1446  C   ASN A  91      60.046  82.814 100.740  1.00  5.23              
ATOM   1447  O   ASN A  91      58.917  82.329 100.856  1.00  5.23              
ATOM   1448  N   LEU A  92      60.453  83.568  99.720  1.00  5.57              
ATOM   1449  H   LEU A  92      61.413  83.895  99.776  1.00  5.57              
ATOM   1450  CA  LEU A  92      59.724  84.049  98.556  1.00  5.57              
ATOM   1451  HA  LEU A  92      58.806  83.470  98.472  1.00  5.57              
ATOM   1452  CB  LEU A  92      59.378  85.538  98.719  1.00  5.57              
ATOM   1453  HB1 LEU A  92      59.027  85.932  97.765  1.00  5.57              
ATOM   1454  HB2 LEU A  92      60.284  86.079  98.990  1.00  5.57              
ATOM   1455  CG  LEU A  92      58.291  85.812  99.765  1.00  5.57              
ATOM   1456  HG  LEU A  92      58.605  85.405 100.721  1.00  5.57              
ATOM   1457  CD1 LEU A  92      58.131  87.326  99.897  1.00  5.57              
ATOM   1458 1HD1 LEU A  92      57.382  87.552 100.653  1.00  5.57              
ATOM   1459 2HD1 LEU A  92      59.078  87.770 100.202  1.00  5.57              
ATOM   1460 3HD1 LEU A  92      57.820  87.752  98.943  1.00  5.57              
ATOM   1461  CD2 LEU A  92      56.938  85.206  99.390  1.00  5.57              
ATOM   1462 1HD2 LEU A  92      56.176  85.540 100.092  1.00  5.57              
ATOM   1463 2HD2 LEU A  92      56.655  85.496  98.378  1.00  5.57              
ATOM   1464 3HD2 LEU A  92      56.994  84.121  99.451  1.00  5.57              
ATOM   1465  C   LEU A  92      60.498  83.786  97.245  1.00  5.57              
ATOM   1466  O   LEU A  92      60.116  84.287  96.183  1.00  5.57              
ATOM   1467  N   GLN A  93      61.585  83.001  97.282  1.00  5.95              
ATOM   1468  H   GLN A  93      61.893  82.626  98.172  1.00  5.95              
ATOM   1469  CA  GLN A  93      62.329  82.660  96.073  1.00  5.95              
ATOM   1470  HA  GLN A  93      62.689  83.611  95.686  1.00  5.95              
ATOM   1471  CB  GLN A  93      63.595  81.813  96.338  1.00  5.95              
ATOM   1472  HB1 GLN A  93      64.200  82.321  97.083  1.00  5.95              
ATOM   1473  HB2 GLN A  93      64.177  81.776  95.416  1.00  5.95              
ATOM   1474  CG  GLN A  93      63.335  80.373  96.805  1.00  5.95              
ATOM   1475  HG1 GLN A  93      62.751  79.847  96.054  1.00  5.95              
ATOM   1476  HG2 GLN A  93      62.775  80.433  97.728  1.00  5.95              
ATOM   1477  CD  GLN A  93      64.576  79.529  97.090  1.00  5.95              
ATOM   1478  OE1 GLN A  93      65.694  79.853  96.727  1.00  5.95              
ATOM   1479  NE2 GLN A  93      64.428  78.411  97.775  1.00  5.95              
ATOM   1480 1HE2 GLN A  93      63.517  78.084  98.068  1.00  5.95              
ATOM   1481 2HE2 GLN A  93      65.258  77.859  97.894  1.00  5.95              
ATOM   1482  C   GLN A  93      61.426  82.064  94.982  1.00  5.95              
ATOM   1483  O   GLN A  93      60.673  81.124  95.238  1.00  5.95              
ATOM   1484  N   LEU A  94      61.495  82.599  93.757  1.00  6.65              
ATOM   1485  H   LEU A  94      62.160  83.347  93.584  1.00  6.65              
ATOM   1486  CA  LEU A  94      60.645  82.128  92.660  1.00  6.65              
ATOM   1487  HA  LEU A  94      60.778  82.827  91.838  1.00  6.65              
ATOM   1488  CB  LEU A  94      61.138  80.743  92.159  1.00  6.65              
ATOM   1489  HB1 LEU A  94      60.464  80.437  91.359  1.00  6.65              
ATOM   1490  HB2 LEU A  94      61.028  80.011  92.959  1.00  6.65              
ATOM   1491  CG  LEU A  94      62.567  80.634  91.582  1.00  6.65              
ATOM   1492  HG  LEU A  94      62.688  81.354  90.773  1.00  6.65              
ATOM   1493  CD1 LEU A  94      63.707  80.808  92.592  1.00  6.65              
ATOM   1494 1HD1 LEU A  94      64.655  80.510  92.148  1.00  6.65              
ATOM   1495 2HD1 LEU A  94      63.788  81.853  92.883  1.00  6.65              
ATOM   1496 3HD1 LEU A  94      63.522  80.197  93.474  1.00  6.65              
ATOM   1497  CD2 LEU A  94      62.716  79.225  90.997  1.00  6.65              
ATOM   1498 1HD2 LEU A  94      63.696  79.120  90.531  1.00  6.65              
ATOM   1499 2HD2 LEU A  94      62.619  78.477  91.786  1.00  6.65              
ATOM   1500 3HD2 LEU A  94      61.954  79.051  90.237  1.00  6.65              
ATOM   1501  C   LEU A  94      59.123  82.154  92.939  1.00  6.65              
ATOM   1502  O   LEU A  94      58.382  81.417  92.281  1.00  6.65              
ATOM   1503  N   ALA A  95      58.637  82.955  93.899  1.00  6.79              
ATOM   1504  H   ALA A  95      59.288  83.490  94.465  1.00  6.79              
ATOM   1505  CA  ALA A  95      57.243  82.921  94.360  1.00  6.79              
ATOM   1506  HA  ALA A  95      56.956  81.877  94.391  1.00  6.79              
ATOM   1507  CB  ALA A  95      57.186  83.443  95.798  1.00  6.79              
ATOM   1508  HB1 ALA A  95      56.172  83.348  96.189  1.00  6.79              
ATOM   1509  HB2 ALA A  95      57.847  82.848  96.428  1.00  6.79              
ATOM   1510  HB3 ALA A  95      57.485  84.491  95.833  1.00  6.79              
ATOM   1511  C   ALA A  95      56.211  83.644  93.482  1.00  6.79              
ATOM   1512  O   ALA A  95      55.013  83.618  93.774  1.00  6.79              
ATOM   1513  N   LEU A  96      56.670  84.276  92.407  1.00  6.97              
ATOM   1514  H   LEU A  96      57.635  84.136  92.169  1.00  6.97              
ATOM   1515  CA  LEU A  96      55.892  85.217  91.620  1.00  6.97              
ATOM   1516  HA  LEU A  96      54.857  85.065  91.918  1.00  6.97              
ATOM   1517  CB  LEU A  96      56.118  86.701  91.960  1.00  6.97              
ATOM   1518  HB1 LEU A  96      55.603  86.916  92.897  1.00  6.97              
ATOM   1519  HB2 LEU A  96      55.611  87.299  91.206  1.00  6.97              
ATOM   1520  CG  LEU A  96      57.551  87.218  92.055  1.00  6.97              
ATOM   1521  HG  LEU A  96      57.511  88.304  91.966  1.00  6.97              
ATOM   1522  CD1 LEU A  96      58.135  86.884  93.428  1.00  6.97              
ATOM   1523 1HD1 LEU A  96      58.969  87.538  93.639  1.00  6.97              
ATOM   1524 2HD1 LEU A  96      57.396  87.040  94.213  1.00  6.97              
ATOM   1525 3HD1 LEU A  96      58.487  85.856  93.472  1.00  6.97              
ATOM   1526  CD2 LEU A  96      58.400  86.674  90.908  1.00  6.97              
ATOM   1527 1HD2 LEU A  96      59.296  87.267  90.829  1.00  6.97              
ATOM   1528 2HD2 LEU A  96      58.676  85.636  91.083  1.00  6.97              
ATOM   1529 3HD2 LEU A  96      57.855  86.753  89.969  1.00  6.97              
ATOM   1530  C   LEU A  96      55.851  84.865  90.140  1.00  6.97              
ATOM   1531  O   LEU A  96      56.611  84.038  89.620  1.00  6.97              
ATOM   1532  N   LEU A  97      54.839  85.438  89.499  1.00  7.39              
ATOM   1533  H   LEU A  97      54.235  86.055  90.034  1.00  7.39              
ATOM   1534  CA  LEU A  97      54.472  85.109  88.141  1.00  7.39              
ATOM   1535  HA  LEU A  97      54.327  84.030  88.122  1.00  7.39              
ATOM   1536  CB  LEU A  97      53.118  85.782  87.812  1.00  7.39              
ATOM   1537  HB1 LEU A  97      53.275  86.848  87.645  1.00  7.39              
ATOM   1538  HB2 LEU A  97      52.511  85.705  88.712  1.00  7.39              
ATOM   1539  CG  LEU A  97      52.222  85.217  86.681  1.00  7.39              
ATOM   1540  HG  LEU A  97      51.197  85.454  86.961  1.00  7.39              
ATOM   1541  CD1 LEU A  97      52.442  85.872  85.320  1.00  7.39              
ATOM   1542 1HD1 LEU A  97      51.602  85.635  84.667  1.00  7.39              
ATOM   1543 2HD1 LEU A  97      52.502  86.956  85.428  1.00  7.39              
ATOM   1544 3HD1 LEU A  97      53.349  85.505  84.854  1.00  7.39              
ATOM   1545  CD2 LEU A  97      52.282  83.700  86.490  1.00  7.39              
ATOM   1546 1HD2 LEU A  97      51.518  83.395  85.774  1.00  7.39              
ATOM   1547 2HD2 LEU A  97      53.253  83.377  86.125  1.00  7.39              
ATOM   1548 3HD2 LEU A  97      52.061  83.221  87.440  1.00  7.39              
ATOM   1549  C   LEU A  97      55.591  85.447  87.156  1.00  7.39              
ATOM   1550  O   LEU A  97      56.495  86.252  87.393  1.00  7.39              
ATOM   1551  N   LYS A  98      55.570  84.728  86.047  1.00  7.80              
ATOM   1552  H   LYS A  98      54.771  84.139  85.874  1.00  7.80              
ATOM   1553  CA  LYS A  98      56.608  84.831  85.035  1.00  7.80              
ATOM   1554  HA  LYS A  98      57.546  85.120  85.515  1.00  7.80              
ATOM   1555  CB  LYS A  98      56.836  83.443  84.389  1.00  7.80              
ATOM   1556  HB1 LYS A  98      57.843  83.421  83.967  1.00  7.80              
ATOM   1557  HB2 LYS A  98      56.132  83.324  83.563  1.00  7.80              
ATOM   1558  CG  LYS A  98      56.660  82.216  85.330  1.00  7.80              
ATOM   1559  HG1 LYS A  98      56.950  81.322  84.776  1.00  7.80              
ATOM   1560  HG2 LYS A  98      55.592  82.118  85.530  1.00  7.80              
ATOM   1561  CD  LYS A  98      57.408  82.205  86.689  1.00  7.80              
ATOM   1562  HD1 LYS A  98      57.353  83.184  87.163  1.00  7.80              
ATOM   1563  HD2 LYS A  98      58.460  81.963  86.532  1.00  7.80              
ATOM   1564  CE  LYS A  98      56.754  81.160  87.618  1.00  7.80              
ATOM   1565  HE1 LYS A  98      57.008  80.153  87.275  1.00  7.80              
ATOM   1566  HE2 LYS A  98      55.668  81.257  87.524  1.00  7.80              
ATOM   1567  NZ  LYS A  98      57.092  81.316  89.061  1.00  7.80              
ATOM   1568  HZ1 LYS A  98      56.434  80.781  89.631  1.00  7.80              
ATOM   1569  HZ2 LYS A  98      58.024  81.015  89.294  1.00  7.80              
ATOM   1570  HZ3 LYS A  98      56.972  82.276  89.377  1.00  7.80              
ATOM   1571  C   LYS A  98      56.250  85.999  84.084  1.00  7.80              
ATOM   1572  O   LYS A  98      55.414  86.836  84.417  1.00  7.80              
ATOM   1573  N   SER A  99      56.906  86.133  82.939  1.00  7.83              
ATOM   1574  H   SER A  99      57.601  85.443  82.692  1.00  7.83              
ATOM   1575  CA  SER A  99      57.068  87.448  82.299  1.00  7.83              
ATOM   1576  HA  SER A  99      57.583  88.087  83.018  1.00  7.83              
ATOM   1577  CB  SER A  99      58.009  87.300  81.098  1.00  7.83              
ATOM   1578  HB1 SER A  99      58.346  88.290  80.783  1.00  7.83              
ATOM   1579  HB2 SER A  99      57.476  86.825  80.273  1.00  7.83              
ATOM   1580  OG  SER A  99      59.129  86.500  81.450  1.00  7.83              
ATOM   1581  HG  SER A  99      59.818  86.623  80.789  1.00  7.83              
ATOM   1582  C   SER A  99      55.833  88.248  81.856  1.00  7.83              
ATOM   1583  O   SER A  99      55.840  89.473  81.945  1.00  7.83              
ATOM   1584  N   HIS A 100      54.811  87.597  81.305  1.00  8.15              
ATOM   1585  H   HIS A 100      54.883  86.587  81.244  1.00  8.15              
ATOM   1586  CA  HIS A 100      53.924  88.232  80.313  1.00  8.15              
ATOM   1587  HA  HIS A 100      54.549  88.715  79.560  1.00  8.15              
ATOM   1588  CB  HIS A 100      53.124  87.122  79.612  1.00  8.15              
ATOM   1589  HB1 HIS A 100      52.471  87.576  78.865  1.00  8.15              
ATOM   1590  HB2 HIS A 100      52.492  86.618  80.345  1.00  8.15              
ATOM   1591  CG  HIS A 100      53.986  86.085  78.929  1.00  8.15              
ATOM   1592  ND1 HIS A 100      54.884  85.222  79.568  1.00  8.15              
ATOM   1593  CE1 HIS A 100      55.420  84.468  78.597  1.00  8.15              
ATOM   1594  HE1 HIS A 100      56.151  83.686  78.759  1.00  8.15              
ATOM   1595  NE2 HIS A 100      54.918  84.813  77.399  1.00  8.15              
ATOM   1596  HE2 HIS A 100      55.155  84.382  76.517  1.00  8.15              
ATOM   1597  CD2 HIS A 100      54.012  85.834  77.589  1.00  8.15              
ATOM   1598  HD2 HIS A 100      53.424  86.337  76.834  1.00  8.15              
ATOM   1599  C   HIS A 100      52.970  89.326  80.803  1.00  8.15              
ATOM   1600  O   HIS A 100      52.485  90.116  80.001  1.00  8.15              
ATOM   1601  N   ALA A 101      52.717  89.391  82.101  1.00  7.75              
ATOM   1602  H   ALA A 101      53.192  88.722  82.690  1.00  7.75              
ATOM   1603  CA  ALA A 101      51.963  90.457  82.749  1.00  7.75              
ATOM   1604  HA  ALA A 101      52.043  91.377  82.166  1.00  7.75              
ATOM   1605  CB  ALA A 101      50.480  90.062  82.845  1.00  7.75              
ATOM   1606  HB1 ALA A 101      49.926  90.846  83.361  1.00  7.75              
ATOM   1607  HB2 ALA A 101      50.071  89.946  81.840  1.00  7.75              
ATOM   1608  HB3 ALA A 101      50.373  89.121  83.385  1.00  7.75              
ATOM   1609  C   ALA A 101      52.650  90.668  84.087  1.00  7.75              
ATOM   1610  O   ALA A 101      52.223  90.092  85.089  1.00  7.75              
ATOM   1611  N   LEU A 102      53.778  91.392  84.047  1.00  7.20              
ATOM   1612  H   LEU A 102      54.050  91.761  83.148  1.00  7.20              
ATOM   1613  CA  LEU A 102      54.773  91.475  85.122  1.00  7.20              
ATOM   1614  HA  LEU A 102      55.419  90.608  85.015  1.00  7.20              
ATOM   1615  CB  LEU A 102      55.634  92.744  84.960  1.00  7.20              
ATOM   1616  HB1 LEU A 102      56.202  92.898  85.881  1.00  7.20              
ATOM   1617  HB2 LEU A 102      54.965  93.598  84.846  1.00  7.20              
ATOM   1618  CG  LEU A 102      56.632  92.719  83.787  1.00  7.20              
ATOM   1619  HG  LEU A 102      56.101  92.494  82.862  1.00  7.20              
ATOM   1620  CD1 LEU A 102      57.282  94.096  83.647  1.00  7.20              
ATOM   1621 1HD1 LEU A 102      57.962  94.095  82.793  1.00  7.20              
ATOM   1622 2HD1 LEU A 102      56.517  94.854  83.477  1.00  7.20              
ATOM   1623 3HD1 LEU A 102      57.844  94.340  84.549  1.00  7.20              
ATOM   1624  CD2 LEU A 102      57.744  91.686  83.994  1.00  7.20              
ATOM   1625 1HD2 LEU A 102      58.477  91.770  83.192  1.00  7.20              
ATOM   1626 2HD2 LEU A 102      58.242  91.852  84.950  1.00  7.20              
ATOM   1627 3HD2 LEU A 102      57.335  90.678  83.966  1.00  7.20              
ATOM   1628  C   LEU A 102      54.146  91.431  86.517  1.00  7.20              
ATOM   1629  O   LEU A 102      53.142  92.124  86.742  1.00  7.20              
ATOM   1630  N   PRO A 103      54.688  90.626  87.452  1.00  6.50              
ATOM   1631  CD  PRO A 103      55.791  89.683  87.325  1.00  6.50              
ATOM   1632  HD1 PRO A 103      56.732  90.228  87.228  1.00  6.50              
ATOM   1633  HD2 PRO A 103      55.652  89.007  86.479  1.00  6.50              
ATOM   1634  CG  PRO A 103      55.779  88.888  88.632  1.00  6.50              
ATOM   1635  HG1 PRO A 103      56.764  88.534  88.916  1.00  6.50              
ATOM   1636  HG2 PRO A 103      55.075  88.063  88.550  1.00  6.50              
ATOM   1637  CB  PRO A 103      55.251  89.874  89.652  1.00  6.50              
ATOM   1638  HB1 PRO A 103      56.062  90.529  89.977  1.00  6.50              
ATOM   1639  HB2 PRO A 103      54.787  89.378  90.504  1.00  6.50              
ATOM   1640  CA  PRO A 103      54.229  90.645  88.825  1.00  6.50              
ATOM   1641  HA  PRO A 103      53.270  90.133  88.876  1.00  6.50              
ATOM   1642  C   PRO A 103      54.087  92.056  89.362  1.00  6.50              
ATOM   1643  O   PRO A 103      54.907  92.930  89.060  1.00  6.50              
ATOM   1644  N   VAL A 104      53.079  92.268  90.203  1.00  6.07              
ATOM   1645  H   VAL A 104      52.445  91.516  90.450  1.00  6.07              
ATOM   1646  CA  VAL A 104      53.021  93.523  90.954  1.00  6.07              
ATOM   1647  HA  VAL A 104      53.929  94.087  90.774  1.00  6.07              
ATOM   1648  CB  VAL A 104      51.867  94.431  90.487  1.00  6.07              
ATOM   1649  HB  VAL A 104      51.847  94.411  89.396  1.00  6.07              
ATOM   1650  CG1 VAL A 104      50.506  93.960  90.993  1.00  6.07              
ATOM   1651 1HG1 VAL A 104      49.724  94.564  90.535  1.00  6.07              
ATOM   1652 2HG1 VAL A 104      50.372  92.917  90.728  1.00  6.07              
ATOM   1653 3HG1 VAL A 104      50.434  94.072  92.076  1.00  6.07              
ATOM   1654  CG2 VAL A 104      52.059  95.895  90.907  1.00  6.07              
ATOM   1655 1HG2 VAL A 104      51.289  96.510  90.441  1.00  6.07              
ATOM   1656 2HG2 VAL A 104      51.968  96.005  91.990  1.00  6.07              
ATOM   1657 3HG2 VAL A 104      53.037  96.254  90.585  1.00  6.07              
ATOM   1658  C   VAL A 104      52.991  93.244  92.450  1.00  6.07              
ATOM   1659  O   VAL A 104      52.429  92.254  92.917  1.00  6.07              
ATOM   1660  N   ILE A 105      53.587  94.174  93.183  1.00  5.66              
ATOM   1661  H   ILE A 105      53.975  94.977  92.709  1.00  5.66              
ATOM   1662  CA  ILE A 105      53.631  94.246  94.634  1.00  5.66              
ATOM   1663  HA  ILE A 105      53.044  93.451  95.089  1.00  5.66              
ATOM   1664  CB  ILE A 105      55.107  94.169  95.108  1.00  5.66              
ATOM   1665  HB  ILE A 105      55.619  95.059  94.736  1.00  5.66              
ATOM   1666  CG2 ILE A 105      55.199  94.217  96.641  1.00  5.66              
ATOM   1667 1HG2 ILE A 105      56.231  94.073  96.959  1.00  5.66              
ATOM   1668 2HG2 ILE A 105      54.876  95.194  96.997  1.00  5.66              
ATOM   1669 3HG2 ILE A 105      54.562  93.458  97.086  1.00  5.66              
ATOM   1670  CG1 ILE A 105      55.907  92.963  94.556  1.00  5.66              
ATOM   1671 1HG1 ILE A 105      56.941  93.051  94.894  1.00  5.66              
ATOM   1672 2HG1 ILE A 105      55.931  93.017  93.469  1.00  5.66              
ATOM   1673  CD1 ILE A 105      55.393  91.574  94.952  1.00  5.66              
ATOM   1674  HD1 ILE A 105      56.021  90.813  94.486  1.00  5.66              
ATOM   1675  HD2 ILE A 105      55.443  91.451  96.032  1.00  5.66              
ATOM   1676  HD3 ILE A 105      54.369  91.437  94.610  1.00  5.66              
ATOM   1677  C   ILE A 105      53.017  95.610  94.998  1.00  5.66              
ATOM   1678  O   ILE A 105      53.436  96.614  94.418  1.00  5.66              
ATOM   1679  N   ASP A 106      52.016  95.663  95.882  1.00  5.62              
ATOM   1680  H   ASP A 106      51.639  94.813  96.279  1.00  5.62              
ATOM   1681  CA  ASP A 106      51.523  96.948  96.412  1.00  5.62              
ATOM   1682  HA  ASP A 106      51.353  97.653  95.597  1.00  5.62              
ATOM   1683  CB  ASP A 106      50.209  96.760  97.213  1.00  5.62              
ATOM   1684  HB1 ASP A 106      50.053  97.650  97.826  1.00  5.62              
ATOM   1685  HB2 ASP A 106      50.328  95.931  97.901  1.00  5.62              
ATOM   1686  CG  ASP A 106      48.894  96.534  96.473  1.00  5.62              
ATOM   1687  OD1 ASP A 106      48.895  96.199  95.270  1.00  5.62              
ATOM   1688  OD2 ASP A 106      47.863  96.643  97.185  1.00  5.62              
ATOM   1689  C   ASP A 106      52.511  97.567  97.430  1.00  5.62              
ATOM   1690  O   ASP A 106      53.331  96.886  98.049  1.00  5.62              
ATOM   1691  N   ASP A 107      52.385  98.870  97.705  1.00  5.66              
ATOM   1692  H   ASP A 107      51.649  99.383  97.252  1.00  5.66              
ATOM   1693  CA  ASP A 107      53.457  99.647  98.339  1.00  5.66              
ATOM   1694  HA  ASP A 107      54.375  99.093  98.132  1.00  5.66              
ATOM   1695  CB  ASP A 107      53.623 101.007  97.615  1.00  5.66              
ATOM   1696  HB1 ASP A 107      52.950 101.738  98.068  1.00  5.66              
ATOM   1697  HB2 ASP A 107      53.326 100.890  96.571  1.00  5.66              
ATOM   1698  CG  ASP A 107      55.068 101.552  97.612  1.00  5.66              
ATOM   1699  OD1 ASP A 107      56.026 100.748  97.599  1.00  5.66              
ATOM   1700  OD2 ASP A 107      55.260 102.791  97.578  1.00  5.66              
ATOM   1701  C   ASP A 107      53.438  99.766  99.871  1.00  5.66              
ATOM   1702  O   ASP A 107      54.117 100.606 100.444  1.00  5.66              
ATOM   1703  N   PHE A 108      52.712  98.889 100.559  1.00  5.49              
ATOM   1704  H   PHE A 108      52.186  98.214 100.022  1.00  5.49              
ATOM   1705  CA  PHE A 108      52.867  98.690 102.011  1.00  5.49              
ATOM   1706  HA  PHE A 108      53.866  99.014 102.304  1.00  5.49              
ATOM   1707  CB  PHE A 108      51.825  99.527 102.787  1.00  5.49              
ATOM   1708  HB1 PHE A 108      51.783  99.179 103.819  1.00  5.49              
ATOM   1709  HB2 PHE A 108      50.840  99.343 102.353  1.00  5.49              
ATOM   1710  CG  PHE A 108      52.080 101.026 102.865  1.00  5.49              
ATOM   1711  CD1 PHE A 108      53.320 101.519 103.322  1.00  5.49              
ATOM   1712  HD1 PHE A 108      54.121 100.835 103.556  1.00  5.49              
ATOM   1713  CE1 PHE A 108      53.536 102.904 103.448  1.00  5.49              
ATOM   1714  HE1 PHE A 108      54.497 103.279 103.777  1.00  5.49              
ATOM   1715  CZ  PHE A 108      52.511 103.805 103.117  1.00  5.49              
ATOM   1716  HZ  PHE A 108      52.679 104.870 103.195  1.00  5.49              
ATOM   1717  CE2 PHE A 108      51.271 103.319 102.665  1.00  5.49              
ATOM   1718  HE2 PHE A 108      50.484 104.013 102.405  1.00  5.49              
ATOM   1719  CD2 PHE A 108      51.054 101.935 102.543  1.00  5.49              
ATOM   1720  HD2 PHE A 108      50.096 101.572 102.197  1.00  5.49              
ATOM   1721  C   PHE A 108      52.794  97.207 102.360  1.00  5.49              
ATOM   1722  O   PHE A 108      52.633  96.869 103.529  1.00  5.49              
ATOM   1723  N   SER A 109      52.906  96.306 101.374  1.00  5.27              
ATOM   1724  H   SER A 109      53.049  96.624 100.419  1.00  5.27              
ATOM   1725  CA  SER A 109      52.530  94.898 101.570  1.00  5.27              
ATOM   1726  HA  SER A 109      51.469  94.883 101.823  1.00  5.27              
ATOM   1727  CB  SER A 109      52.682  94.086 100.284  1.00  5.27              
ATOM   1728  HB1 SER A 109      52.402  93.047 100.465  1.00  5.27              
ATOM   1729  HB2 SER A 109      53.707  94.138  99.914  1.00  5.27              
ATOM   1730  OG  SER A 109      51.795  94.657  99.358  1.00  5.27              
ATOM   1731  HG  SER A 109      51.628  94.061  98.614  1.00  5.27              
ATOM   1732  C   SER A 109      53.227  94.197 102.735  1.00  5.27              
ATOM   1733  O   SER A 109      52.652  93.329 103.387  1.00  5.27              
ATOM   1734  N   PHE A 110      54.455  94.620 103.033  1.00  5.18              
ATOM   1735  H   PHE A 110      54.845  95.347 102.453  1.00  5.18              
ATOM   1736  CA  PHE A 110      55.286  94.081 104.102  1.00  5.18              
ATOM   1737  HA  PHE A 110      55.047  93.023 104.218  1.00  5.18              
ATOM   1738  CB  PHE A 110      56.748  94.166 103.632  1.00  5.18              
ATOM   1739  HB1 PHE A 110      57.389  93.909 104.469  1.00  5.18              
ATOM   1740  HB2 PHE A 110      56.985  95.192 103.341  1.00  5.18              
ATOM   1741  CG  PHE A 110      57.058  93.222 102.474  1.00  5.18              
ATOM   1742  CD1 PHE A 110      57.641  91.964 102.725  1.00  5.18              
ATOM   1743  HD1 PHE A 110      57.937  91.693 103.727  1.00  5.18              
ATOM   1744  CE1 PHE A 110      57.835  91.046 101.678  1.00  5.18              
ATOM   1745  HE1 PHE A 110      58.269  90.079 101.886  1.00  5.18              
ATOM   1746  CZ  PHE A 110      57.453  91.381 100.368  1.00  5.18              
ATOM   1747  HZ  PHE A 110      57.594  90.676  99.561  1.00  5.18              
ATOM   1748  CE2 PHE A 110      56.894  92.643 100.105  1.00  5.18              
ATOM   1749  HE2 PHE A 110      56.615  92.909  99.096  1.00  5.18              
ATOM   1750  CD2 PHE A 110      56.710  93.564 101.151  1.00  5.18              
ATOM   1751  HD2 PHE A 110      56.298  94.538 100.928  1.00  5.18              
ATOM   1752  C   PHE A 110      55.046  94.708 105.493  1.00  5.18              
ATOM   1753  O   PHE A 110      55.497  94.157 106.496  1.00  5.18              
ATOM   1754  N   GLN A 111      54.287  95.804 105.584  1.00  5.31              
ATOM   1755  H   GLN A 111      53.847  96.143 104.738  1.00  5.31              
ATOM   1756  CA  GLN A 111      53.964  96.524 106.824  1.00  5.31              
ATOM   1757  HA  GLN A 111      54.825  96.434 107.487  1.00  5.31              
ATOM   1758  CB  GLN A 111      53.805  98.032 106.487  1.00  5.31              
ATOM   1759  HB1 GLN A 111      52.993  98.159 105.773  1.00  5.31              
ATOM   1760  HB2 GLN A 111      54.724  98.360 106.001  1.00  5.31              
ATOM   1761  CG  GLN A 111      53.529  98.962 107.692  1.00  5.31              
ATOM   1762  HG1 GLN A 111      53.967  98.535 108.594  1.00  5.31              
ATOM   1763  HG2 GLN A 111      52.454  99.040 107.848  1.00  5.31              
ATOM   1764  CD  GLN A 111      54.068 100.379 107.519  1.00  5.31              
ATOM   1765  OE1 GLN A 111      54.953 100.819 108.229  1.00  5.31              
ATOM   1766  NE2 GLN A 111      53.587 101.140 106.560  1.00  5.31              
ATOM   1767 1HE2 GLN A 111      52.860 100.810 105.951  1.00  5.31              
ATOM   1768 2HE2 GLN A 111      53.974 102.062 106.466  1.00  5.31              
ATOM   1769  C   GLN A 111      52.775  95.933 107.607  1.00  5.31              
ATOM   1770  O   GLN A 111      51.880  96.645 108.062  1.00  5.31              
ATOM   1771  N   PRO A 112      52.773  94.616 107.828  1.00  5.32              
ATOM   1772  CD  PRO A 112      52.134  93.739 106.845  1.00  5.32              
ATOM   1773  HD1 PRO A 112      52.877  93.204 106.254  1.00  5.32              
ATOM   1774  HD2 PRO A 112      51.494  94.324 106.180  1.00  5.32              
ATOM   1775  CG  PRO A 112      51.276  92.743 107.627  1.00  5.32              
ATOM   1776  HG1 PRO A 112      51.827  91.812 107.772  1.00  5.32              
ATOM   1777  HG2 PRO A 112      50.327  92.551 107.127  1.00  5.32              
ATOM   1778  CB  PRO A 112      51.075  93.445 108.970  1.00  5.32              
ATOM   1779  HB1 PRO A 112      50.850  92.737 109.769  1.00  5.32              
ATOM   1780  HB2 PRO A 112      50.275  94.182 108.882  1.00  5.32              
ATOM   1781  CA  PRO A 112      52.418  94.159 109.167  1.00  5.32              
ATOM   1782  HA  PRO A 112      52.285  94.995 109.856  1.00  5.32              
ATOM   1783  C   PRO A 112      53.454  93.208 109.787  1.00  5.32              
ATOM   1784  O   PRO A 112      53.267  92.770 110.921  1.00  5.32              
ATOM   1785  N   LEU A 113      54.534  92.880 109.067  1.00  5.24              
ATOM   1786  H   LEU A 113      54.674  93.356 108.180  1.00  5.24              
ATOM   1787  CA  LEU A 113      55.517  91.846 109.416  1.00  5.24              
ATOM   1788  HA  LEU A 113      55.002  91.009 109.890  1.00  5.24              
ATOM   1789  CB  LEU A 113      56.172  91.339 108.114  1.00  5.24              
ATOM   1790  HB1 LEU A 113      56.892  90.564 108.368  1.00  5.24              
ATOM   1791  HB2 LEU A 113      56.719  92.168 107.678  1.00  5.24              
ATOM   1792  CG  LEU A 113      55.231  90.775 107.037  1.00  5.24              
ATOM   1793  HG  LEU A 113      54.427  91.481 106.833  1.00  5.24              
ATOM   1794  CD1 LEU A 113      55.997  90.555 105.735  1.00  5.24              
ATOM   1795 1HD1 LEU A 113      55.314  90.212 104.962  1.00  5.24              
ATOM   1796 2HD1 LEU A 113      56.451  91.493 105.425  1.00  5.24              
ATOM   1797 3HD1 LEU A 113      56.764  89.797 105.877  1.00  5.24              
ATOM   1798  CD2 LEU A 113      54.626  89.448 107.472  1.00  5.24              
ATOM   1799 1HD2 LEU A 113      54.016  89.037 106.670  1.00  5.24              
ATOM   1800 2HD2 LEU A 113      55.417  88.743 107.725  1.00  5.24              
ATOM   1801 3HD2 LEU A 113      54.002  89.614 108.347  1.00  5.24              
ATOM   1802  C   LEU A 113      56.583  92.347 110.421  1.00  5.24              
ATOM   1803  O   LEU A 113      57.791  92.249 110.212  1.00  5.24              
ATOM   1804  N   VAL A 114      56.127  92.941 111.521  1.00  5.54              
ATOM   1805  H   VAL A 114      55.116  92.992 111.590  1.00  5.54              
ATOM   1806  CA  VAL A 114      56.917  93.660 112.534  1.00  5.54              
ATOM   1807  HA  VAL A 114      57.479  94.437 112.021  1.00  5.54              
ATOM   1808  CB  VAL A 114      55.932  94.360 113.503  1.00  5.54              
ATOM   1809  HB  VAL A 114      55.160  93.643 113.781  1.00  5.54              
ATOM   1810  CG1 VAL A 114      56.517  94.912 114.810  1.00  5.54              
ATOM   1811 1HG1 VAL A 114      55.747  95.440 115.373  1.00  5.54              
ATOM   1812 2HG1 VAL A 114      56.891  94.097 115.428  1.00  5.54              
ATOM   1813 3HG1 VAL A 114      57.333  95.600 114.596  1.00  5.54              
ATOM   1814  CG2 VAL A 114      55.249  95.534 112.788  1.00  5.54              
ATOM   1815 1HG2 VAL A 114      54.537  96.021 113.455  1.00  5.54              
ATOM   1816 2HG2 VAL A 114      55.994  96.263 112.467  1.00  5.54              
ATOM   1817 3HG2 VAL A 114      54.704  95.183 111.912  1.00  5.54              
ATOM   1818  C   VAL A 114      57.977  92.808 113.254  1.00  5.54              
ATOM   1819  O   VAL A 114      58.847  93.375 113.906  1.00  5.54              
ATOM   1820  N   GLN A 115      57.968  91.472 113.134  1.00  5.57              
ATOM   1821  H   GLN A 115      57.217  91.025 112.624  1.00  5.57              
ATOM   1822  CA  GLN A 115      59.052  90.625 113.675  1.00  5.57              
ATOM   1823  HA  GLN A 115      59.785  91.244 114.193  1.00  5.57              
ATOM   1824  CB  GLN A 115      58.414  89.689 114.721  1.00  5.57              
ATOM   1825  HB1 GLN A 115      57.768  88.978 114.207  1.00  5.57              
ATOM   1826  HB2 GLN A 115      57.799  90.329 115.346  1.00  5.57              
ATOM   1827  CG  GLN A 115      59.342  88.891 115.659  1.00  5.57              
ATOM   1828  HG1 GLN A 115      60.145  89.535 116.020  1.00  5.57              
ATOM   1829  HG2 GLN A 115      59.785  88.052 115.123  1.00  5.57              
ATOM   1830  CD  GLN A 115      58.576  88.349 116.864  1.00  5.57              
ATOM   1831  OE1 GLN A 115      57.901  89.090 117.572  1.00  5.57              
ATOM   1832  NE2 GLN A 115      58.571  87.062 117.120  1.00  5.57              
ATOM   1833 1HE2 GLN A 115      59.022  86.381 116.500  1.00  5.57              
ATOM   1834 2HE2 GLN A 115      58.111  86.728 117.942  1.00  5.57              
ATOM   1835  C   GLN A 115      59.846  89.853 112.611  1.00  5.57              
ATOM   1836  O   GLN A 115      60.534  88.896 112.948  1.00  5.57              
ATOM   1837  N   LEU A 116      59.759  90.243 111.340  1.00  5.21              
ATOM   1838  H   LEU A 116      59.203  91.055 111.100  1.00  5.21              
ATOM   1839  CA  LEU A 116      60.573  89.644 110.286  1.00  5.21              
ATOM   1840  HA  LEU A 116      60.531  88.564 110.389  1.00  5.21              
ATOM   1841  CB  LEU A 116      59.965  90.059 108.939  1.00  5.21              
ATOM   1842  HB1 LEU A 116      60.125  91.129 108.808  1.00  5.21              
ATOM   1843  HB2 LEU A 116      58.893  89.878 108.985  1.00  5.21              
ATOM   1844  CG  LEU A 116      60.511  89.310 107.716  1.00  5.21              
ATOM   1845  HG  LEU A 116      61.598  89.382 107.692  1.00  5.21              
ATOM   1846  CD1 LEU A 116      60.111  87.838 107.699  1.00  5.21              
ATOM   1847 1HD1 LEU A 116      60.577  87.347 106.851  1.00  5.21              
ATOM   1848 2HD1 LEU A 116      60.458  87.351 108.601  1.00  5.21              
ATOM   1849 3HD1 LEU A 116      59.027  87.739 107.645  1.00  5.21              
ATOM   1850  CD2 LEU A 116      59.943  89.939 106.449  1.00  5.21              
ATOM   1851 1HD2 LEU A 116      60.276  89.376 105.583  1.00  5.21              
ATOM   1852 2HD2 LEU A 116      58.858  89.926 106.489  1.00  5.21              
ATOM   1853 3HD2 LEU A 116      60.281  90.969 106.364  1.00  5.21              
ATOM   1854  C   LEU A 116      62.032  90.067 110.434  1.00  5.21              
ATOM   1855  O   LEU A 116      62.350  91.245 110.599  1.00  5.21              
ATOM   1856  N   GLU A 117      62.905  89.075 110.345  1.00  5.18              
ATOM   1857  H   GLU A 117      62.533  88.139 110.232  1.00  5.18              
ATOM   1858  CA  GLU A 117      64.345  89.203 110.510  1.00  5.18              
ATOM   1859  HA  GLU A 117      64.612  90.249 110.668  1.00  5.18              
ATOM   1860  CB  GLU A 117      64.805  88.401 111.746  1.00  5.18              
ATOM   1861  HB1 GLU A 117      65.879  88.544 111.869  1.00  5.18              
ATOM   1862  HB2 GLU A 117      64.614  87.340 111.579  1.00  5.18              
ATOM   1863  CG  GLU A 117      64.084  88.845 113.033  1.00  5.18              
ATOM   1864  HG1 GLU A 117      63.019  88.663 112.921  1.00  5.18              
ATOM   1865  HG2 GLU A 117      64.230  89.919 113.166  1.00  5.18              
ATOM   1866  CD  GLU A 117      64.566  88.115 114.292  1.00  5.18              
ATOM   1867  OE1 GLU A 117      65.783  88.181 114.582  1.00  5.18              
ATOM   1868  OE2 GLU A 117      63.727  87.573 115.048  1.00  5.18              
ATOM   1869  C   GLU A 117      65.030  88.725 109.235  1.00  5.18              
ATOM   1870  O   GLU A 117      66.023  89.364 108.850  1.00  5.18              
ATOM   1871  N   TYR A 118      64.447  87.710 108.550  1.00  4.64              
ATOM   1872  H   TYR A 118      63.619  87.245 108.918  1.00  4.64              
ATOM   1873  CA  TYR A 118      65.083  87.152 107.357  1.00  4.64              
ATOM   1874  HA  TYR A 118      65.938  87.761 107.060  1.00  4.64              
ATOM   1875  CB  TYR A 118      65.608  85.761 107.731  1.00  4.64              
ATOM   1876  HB1 TYR A 118      64.770  85.151 108.073  1.00  4.64              
ATOM   1877  HB2 TYR A 118      66.285  85.872 108.581  1.00  4.64              
ATOM   1878  CG  TYR A 118      66.341  84.993 106.647  1.00  4.64              
ATOM   1879  CD1 TYR A 118      67.748  84.969 106.628  1.00  4.64              
ATOM   1880  HD1 TYR A 118      68.316  85.576 107.323  1.00  4.64              
ATOM   1881  CE1 TYR A 118      68.433  84.115 105.745  1.00  4.64              
ATOM   1882  HE1 TYR A 118      69.515  84.088 105.755  1.00  4.64              
ATOM   1883  CZ  TYR A 118      67.710  83.260 104.891  1.00  4.64              
ATOM   1884  OH  TYR A 118      68.366  82.344 104.128  1.00  4.64              
ATOM   1885  HH  TYR A 118      67.757  81.791 103.638  1.00  4.64              
ATOM   1886  CE2 TYR A 118      66.298  83.332 104.857  1.00  4.64              
ATOM   1887  HE2 TYR A 118      65.740  82.706 104.180  1.00  4.64              
ATOM   1888  CD2 TYR A 118      65.619  84.211 105.726  1.00  4.64              
ATOM   1889  HD2 TYR A 118      64.543  84.270 105.712  1.00  4.64              
ATOM   1890  C   TYR A 118      64.094  87.103 106.195  1.00  4.64              
ATOM   1891  O   TYR A 118      63.006  86.526 106.300  1.00  4.64              
ATOM   1892  N   LEU A 119      64.486  87.708 105.078  1.00  4.65              
ATOM   1893  H   LEU A 119      65.406  88.146 105.074  1.00  4.65              
ATOM   1894  CA  LEU A 119      63.646  87.911 103.910  1.00  4.65              
ATOM   1895  HA  LEU A 119      62.804  87.220 103.959  1.00  4.65              
ATOM   1896  CB  LEU A 119      63.096  89.347 103.972  1.00  4.65              
ATOM   1897  HB1 LEU A 119      63.938  90.040 104.008  1.00  4.65              
ATOM   1898  HB2 LEU A 119      62.541  89.449 104.904  1.00  4.65              
ATOM   1899  CG  LEU A 119      62.180  89.762 102.809  1.00  4.65              
ATOM   1900  HG  LEU A 119      62.779  89.840 101.903  1.00  4.65              
ATOM   1901  CD1 LEU A 119      61.029  88.784 102.559  1.00  4.65              
ATOM   1902 1HD1 LEU A 119      60.388  89.175 101.771  1.00  4.65              
ATOM   1903 2HD1 LEU A 119      61.409  87.820 102.228  1.00  4.65              
ATOM   1904 3HD1 LEU A 119      60.443  88.642 103.465  1.00  4.65              
ATOM   1905  CD2 LEU A 119      61.555  91.130 103.112  1.00  4.65              
ATOM   1906 1HD2 LEU A 119      60.984  91.471 102.250  1.00  4.65              
ATOM   1907 2HD2 LEU A 119      60.891  91.065 103.972  1.00  4.65              
ATOM   1908 3HD2 LEU A 119      62.335  91.860 103.323  1.00  4.65              
ATOM   1909  C   LEU A 119      64.465  87.607 102.664  1.00  4.65              
ATOM   1910  O   LEU A 119      65.504  88.233 102.380  1.00  4.65              
ATOM   1911  N   TYR A 120      63.942  86.609 101.944  1.00  4.88              
ATOM   1912  H   TYR A 120      63.094  86.176 102.296  1.00  4.88              
ATOM   1913  CA  TYR A 120      64.645  85.909 100.870  1.00  4.88              
ATOM   1914  HA  TYR A 120      65.599  86.400 100.693  1.00  4.88              
ATOM   1915  CB  TYR A 120      64.942  84.487 101.375  1.00  4.88              
ATOM   1916  HB1 TYR A 120      64.023  83.907 101.372  1.00  4.88              
ATOM   1917  HB2 TYR A 120      65.247  84.564 102.419  1.00  4.88              
ATOM   1918  CG  TYR A 120      66.019  83.697 100.652  1.00  4.88              
ATOM   1919  CD1 TYR A 120      67.240  83.428 101.301  1.00  4.88              
ATOM   1920  HD1 TYR A 120      67.453  83.901 102.250  1.00  4.88              
ATOM   1921  CE1 TYR A 120      68.202  82.591 100.704  1.00  4.88              
ATOM   1922  HE1 TYR A 120      69.141  82.387 101.203  1.00  4.88              
ATOM   1923  CZ  TYR A 120      67.942  82.024  99.441  1.00  4.88              
ATOM   1924  OH  TYR A 120      68.858  81.212  98.858  1.00  4.88              
ATOM   1925  HH  TYR A 120      68.535  80.864  98.023  1.00  4.88              
ATOM   1926  CE2 TYR A 120      66.742  82.331  98.765  1.00  4.88              
ATOM   1927  HE2 TYR A 120      66.556  81.912  97.788  1.00  4.88              
ATOM   1928  CD2 TYR A 120      65.786  83.168  99.372  1.00  4.88              
ATOM   1929  HD2 TYR A 120      64.853  83.378  98.872  1.00  4.88              
ATOM   1930  C   TYR A 120      63.810  85.984  99.589  1.00  4.88              
ATOM   1931  O   TYR A 120      62.821  85.282  99.436  1.00  4.88              
ATOM   1932  N   MET A 121      64.172  86.900  98.685  1.00  5.44              
ATOM   1933  H   MET A 121      64.990  87.442  98.895  1.00  5.44              
ATOM   1934  CA  MET A 121      63.352  87.346  97.539  1.00  5.44              
ATOM   1935  HA  MET A 121      62.432  86.760  97.519  1.00  5.44              
ATOM   1936  CB  MET A 121      62.943  88.820  97.729  1.00  5.44              
ATOM   1937  HB1 MET A 121      62.415  89.162  96.839  1.00  5.44              
ATOM   1938  HB2 MET A 121      63.834  89.434  97.862  1.00  5.44              
ATOM   1939  CG  MET A 121      62.009  88.999  98.936  1.00  5.44              
ATOM   1940  HG1 MET A 121      62.494  88.587  99.820  1.00  5.44              
ATOM   1941  HG2 MET A 121      61.096  88.428  98.762  1.00  5.44              
ATOM   1942  SD  MET A 121      61.553  90.714  99.322  1.00  5.44              
ATOM   1943  CE  MET A 121      60.480  91.125  97.919  1.00  5.44              
ATOM   1944  HE1 MET A 121      60.082  92.131  98.055  1.00  5.44              
ATOM   1945  HE2 MET A 121      61.051  91.090  96.990  1.00  5.44              
ATOM   1946  HE3 MET A 121      59.654  90.415  97.868  1.00  5.44              
ATOM   1947  C   MET A 121      64.027  87.065  96.185  1.00  5.44              
ATOM   1948  O   MET A 121      63.949  87.852  95.242  1.00  5.44              
ATOM   1949  N   GLU A 122      64.778  85.967  96.135  1.00  5.78              
ATOM   1950  H   GLU A 122      64.782  85.359  96.938  1.00  5.78              
ATOM   1951  CA  GLU A 122      65.599  85.583  94.988  1.00  5.78              
ATOM   1952  HA  GLU A 122      66.192  86.445  94.687  1.00  5.78              
ATOM   1953  CB  GLU A 122      66.555  84.446  95.420  1.00  5.78              
ATOM   1954  HB1 GLU A 122      66.500  83.611  94.718  1.00  5.78              
ATOM   1955  HB2 GLU A 122      66.245  84.059  96.392  1.00  5.78              
ATOM   1956  CG  GLU A 122      68.019  84.899  95.529  1.00  5.78              
ATOM   1957  HG1 GLU A 122      68.550  84.170  96.144  1.00  5.78              
ATOM   1958  HG2 GLU A 122      68.070  85.859  96.047  1.00  5.78              
ATOM   1959  CD  GLU A 122      68.709  84.994  94.159  1.00  5.78              
ATOM   1960  OE1 GLU A 122      69.823  84.461  93.988  1.00  5.78              
ATOM   1961  OE2 GLU A 122      68.161  85.599  93.210  1.00  5.78              
ATOM   1962  C   GLU A 122      64.797  85.155  93.749  1.00  5.78              
ATOM   1963  O   GLU A 122      63.633  84.752  93.826  1.00  5.78              
ATOM   1964  N   ARG A 123      65.492  85.195  92.604  1.00  6.25              
ATOM   1965  H   ARG A 123      66.460  85.493  92.706  1.00  6.25              
ATOM   1966  CA  ARG A 123      65.077  84.735  91.273  1.00  6.25              
ATOM   1967  HA  ARG A 123      65.552  85.382  90.543  1.00  6.25              
ATOM   1968  CB  ARG A 123      65.619  83.311  91.009  1.00  6.25              
ATOM   1969  HB1 ARG A 123      64.840  82.728  90.517  1.00  6.25              
ATOM   1970  HB2 ARG A 123      65.832  82.817  91.958  1.00  6.25              
ATOM   1971  CG  ARG A 123      66.868  83.260  90.093  1.00  6.25              
ATOM   1972  HG1 ARG A 123      67.108  84.245  89.692  1.00  6.25              
ATOM   1973  HG2 ARG A 123      66.605  82.636  89.238  1.00  6.25              
ATOM   1974  CD  ARG A 123      68.134  82.643  90.721  1.00  6.25              
ATOM   1975  HD1 ARG A 123      68.666  82.082  89.952  1.00  6.25              
ATOM   1976  HD2 ARG A 123      67.847  81.927  91.494  1.00  6.25              
ATOM   1977  NE  ARG A 123      69.055  83.644  91.298  1.00  6.25              
ATOM   1978  HE  ARG A 123      68.953  83.875  92.286  1.00  6.25              
ATOM   1979  CZ  ARG A 123      70.034  84.311  90.715  1.00  6.25              
ATOM   1980  NH1 ARG A 123      70.253  84.242  89.430  1.00  6.25              
ATOM   1981 1HH1 ARG A 123      69.632  83.699  88.862  1.00  6.25              
ATOM   1982 2HH1 ARG A 123      71.026  84.738  89.032  1.00  6.25              
ATOM   1983  NH2 ARG A 123      70.812  85.058  91.438  1.00  6.25              
ATOM   1984 1HH2 ARG A 123      70.648  85.034  92.447  1.00  6.25              
ATOM   1985 2HH2 ARG A 123      71.534  85.635  91.053  1.00  6.25              
ATOM   1986  C   ARG A 123      63.581  84.918  91.014  1.00  6.25              
ATOM   1987  O   ARG A 123      62.738  84.075  91.322  1.00  6.25              
ATOM   1988  N   THR A 124      63.294  86.122  90.534  1.00  6.21              
ATOM   1989  H   THR A 124      64.070  86.686  90.218  1.00  6.21              
ATOM   1990  CA  THR A 124      62.028  86.848  90.646  1.00  6.21              
ATOM   1991  HA  THR A 124      61.216  86.201  90.316  1.00  6.21              
ATOM   1992  CB  THR A 124      61.844  87.174  92.152  1.00  6.21              
ATOM   1993  HB  THR A 124      62.823  87.159  92.633  1.00  6.21              
ATOM   1994  CG2 THR A 124      61.198  88.481  92.600  1.00  6.21              
ATOM   1995 1HG2 THR A 124      61.922  89.278  92.553  1.00  6.21              
ATOM   1996 2HG2 THR A 124      60.323  88.743  92.012  1.00  6.21              
ATOM   1997 3HG2 THR A 124      60.935  88.402  93.654  1.00  6.21              
ATOM   1998  OG1 THR A 124      61.102  86.110  92.701  1.00  6.21              
ATOM   1999  HG1 THR A 124      61.725  85.381  92.835  1.00  6.21              
ATOM   2000  C   THR A 124      62.116  88.032  89.681  1.00  6.21              
ATOM   2001  O   THR A 124      63.207  88.389  89.239  1.00  6.21              
ATOM   2002  N   SER A 125      60.978  88.554  89.247  1.00  6.08              
ATOM   2003  H   SER A 125      60.116  88.174  89.615  1.00  6.08              
ATOM   2004  CA  SER A 125      60.825  89.302  87.984  1.00  6.08              
ATOM   2005  HA  SER A 125      61.796  89.433  87.507  1.00  6.08              
ATOM   2006  CB  SER A 125      59.933  88.465  87.042  1.00  6.08              
ATOM   2007  HB1 SER A 125      60.535  87.665  86.611  1.00  6.08              
ATOM   2008  HB2 SER A 125      59.542  89.080  86.230  1.00  6.08              
ATOM   2009  OG  SER A 125      58.871  87.879  87.784  1.00  6.08              
ATOM   2010  HG  SER A 125      58.221  87.433  87.219  1.00  6.08              
ATOM   2011  C   SER A 125      60.259  90.701  88.207  1.00  6.08              
ATOM   2012  O   SER A 125      59.692  91.310  87.292  1.00  6.08              
ATOM   2013  N   PHE A 126      60.383  91.204  89.439  1.00  6.17              
ATOM   2014  H   PHE A 126      61.029  90.772  90.091  1.00  6.17              
ATOM   2015  CA  PHE A 126      59.756  92.460  89.793  1.00  6.17              
ATOM   2016  HA  PHE A 126      58.739  92.390  89.409  1.00  6.17              
ATOM   2017  CB  PHE A 126      59.642  92.635  91.312  1.00  6.17              
ATOM   2018  HB1 PHE A 126      60.639  92.802  91.723  1.00  6.17              
ATOM   2019  HB2 PHE A 126      59.246  91.716  91.747  1.00  6.17              
ATOM   2020  CG  PHE A 126      58.716  93.777  91.707  1.00  6.17              
ATOM   2021  CD1 PHE A 126      57.430  93.906  91.141  1.00  6.17              
ATOM   2022  HD1 PHE A 126      57.039  93.142  90.484  1.00  6.17              
ATOM   2023  CE1 PHE A 126      56.648  95.044  91.408  1.00  6.17              
ATOM   2024  HE1 PHE A 126      55.688  95.159  90.936  1.00  6.17              
ATOM   2025  CZ  PHE A 126      57.127  96.049  92.263  1.00  6.17              
ATOM   2026  HZ  PHE A 126      56.529  96.927  92.477  1.00  6.17              
ATOM   2027  CE2 PHE A 126      58.395  95.907  92.847  1.00  6.17              
ATOM   2028  HE2 PHE A 126      58.780  96.686  93.488  1.00  6.17              
ATOM   2029  CD2 PHE A 126      59.175  94.769  92.587  1.00  6.17              
ATOM   2030  HD2 PHE A 126      60.149  94.672  93.046  1.00  6.17              
ATOM   2031  C   PHE A 126      60.396  93.634  89.035  1.00  6.17              
ATOM   2032  O   PHE A 126      61.509  93.555  88.511  1.00  6.17              
ATOM   2033  N   ARG A 127      59.624  94.701  88.866  1.00  6.42              
ATOM   2034  H   ARG A 127      58.722  94.707  89.317  1.00  6.42              
ATOM   2035  CA  ARG A 127      60.002  95.812  87.995  1.00  6.42              
ATOM   2036  HA  ARG A 127      60.508  95.422  87.111  1.00  6.42              
ATOM   2037  CB  ARG A 127      58.750  96.587  87.510  1.00  6.42              
ATOM   2038  HB1 ARG A 127      58.348  96.060  86.643  1.00  6.42              
ATOM   2039  HB2 ARG A 127      59.060  97.578  87.172  1.00  6.42              
ATOM   2040  CG  ARG A 127      57.608  96.729  88.539  1.00  6.42              
ATOM   2041  HG1 ARG A 127      57.992  97.180  89.456  1.00  6.42              
ATOM   2042  HG2 ARG A 127      57.229  95.734  88.771  1.00  6.42              
ATOM   2043  CD  ARG A 127      56.411  97.552  88.032  1.00  6.42              
ATOM   2044  HD1 ARG A 127      55.572  97.373  88.707  1.00  6.42              
ATOM   2045  HD2 ARG A 127      56.134  97.215  87.031  1.00  6.42              
ATOM   2046  NE  ARG A 127      56.725  98.988  88.016  1.00  6.42              
ATOM   2047  HE  ARG A 127      57.715  99.238  88.004  1.00  6.42              
ATOM   2048  CZ  ARG A 127      55.947 100.027  88.235  1.00  6.42              
ATOM   2049  NH1 ARG A 127      54.649  99.929  88.317  1.00  6.42              
ATOM   2050 1HH1 ARG A 127      54.232  99.028  88.189  1.00  6.42              
ATOM   2051 2HH1 ARG A 127      54.110 100.749  88.523  1.00  6.42              
ATOM   2052  NH2 ARG A 127      56.470 101.206  88.375  1.00  6.42              
ATOM   2053 1HH2 ARG A 127      57.485 101.245  88.561  1.00  6.42              
ATOM   2054 2HH2 ARG A 127      55.946 101.999  88.671  1.00  6.42              
ATOM   2055  C   ARG A 127      61.038  96.734  88.638  1.00  6.42              
ATOM   2056  O   ARG A 127      61.977  97.141  87.962  1.00  6.42              
ATOM   2057  N   GLU A 128      60.893  97.019  89.931  1.00  6.05              
ATOM   2058  H   GLU A 128      60.152  96.587  90.459  1.00  6.05              
ATOM   2059  CA  GLU A 128      61.772  97.945  90.643  1.00  6.05              
ATOM   2060  HA  GLU A 128      62.796  97.758  90.318  1.00  6.05              
ATOM   2061  CB  GLU A 128      61.427  99.398  90.245  1.00  6.05              
ATOM   2062  HB1 GLU A 128      61.447  99.476  89.159  1.00  6.05              
ATOM   2063  HB2 GLU A 128      62.212 100.067  90.602  1.00  6.05              
ATOM   2064  CG  GLU A 128      60.077  99.879  90.810  1.00  6.05              
ATOM   2065  HG1 GLU A 128      60.264 100.533  91.663  1.00  6.05              
ATOM   2066  HG2 GLU A 128      59.495  99.027  91.171  1.00  6.05              
ATOM   2067  CD  GLU A 128      59.240 100.608  89.764  1.00  6.05              
ATOM   2068  OE1 GLU A 128      58.602 101.635  90.082  1.00  6.05              
ATOM   2069  OE2 GLU A 128      59.111 100.089  88.634  1.00  6.05              
ATOM   2070  C   GLU A 128      61.765  97.754  92.165  1.00  6.05              
ATOM   2071  O   GLU A 128      61.383  96.699  92.655  1.00  6.05              
ATOM   2072  N   ILE A 129      62.140  98.793  92.911  1.00  5.84              
ATOM   2073  H   ILE A 129      62.468  99.624  92.440  1.00  5.84              
ATOM   2074  CA  ILE A 129      61.786  98.964  94.312  1.00  5.84              
ATOM   2075  HA  ILE A 129      60.978  98.270  94.547  1.00  5.84              
ATOM   2076  CB  ILE A 129      62.944  98.639  95.291  1.00  5.84              
ATOM   2077  HB  ILE A 129      62.674  99.103  96.242  1.00  5.84              
ATOM   2078  CG2 ILE A 129      63.014  97.126  95.564  1.00  5.84              
ATOM   2079 1HG2 ILE A 129      63.797  96.915  96.292  1.00  5.84              
ATOM   2080 2HG2 ILE A 129      62.064  96.766  95.953  1.00  5.84              
ATOM   2081 3HG2 ILE A 129      63.224  96.588  94.640  1.00  5.84              
ATOM   2082  CG1 ILE A 129      64.346  99.190  94.935  1.00  5.84              
ATOM   2083 1HG1 ILE A 129      64.913  99.230  95.864  1.00  5.84              
ATOM   2084 2HG1 ILE A 129      64.249 100.212  94.568  1.00  5.84              
ATOM   2085  CD1 ILE A 129      65.206  98.388  93.946  1.00  5.84              
ATOM   2086  HD1 ILE A 129      66.126  98.941  93.751  1.00  5.84              
ATOM   2087  HD2 ILE A 129      65.474  97.422  94.374  1.00  5.84              
ATOM   2088  HD3 ILE A 129      64.680  98.232  93.008  1.00  5.84              
ATOM   2089  C   ILE A 129      61.216 100.367  94.514  1.00  5.84              
ATOM   2090  O   ILE A 129      61.927 101.367  94.433  1.00  5.84              
ATOM   2091  N   THR A 130      59.896 100.392  94.698  1.00  6.01              
ATOM   2092  H   THR A 130      59.393  99.516  94.709  1.00  6.01              
ATOM   2093  CA  THR A 130      59.072 101.572  94.965  1.00  6.01              
ATOM   2094  HA  THR A 130      59.361 102.363  94.273  1.00  6.01              
ATOM   2095  CB  THR A 130      57.587 101.234  94.734  1.00  6.01              
ATOM   2096  HB  THR A 130      56.953 101.980  95.216  1.00  6.01              
ATOM   2097  CG2 THR A 130      57.255 101.209  93.243  1.00  6.01              
ATOM   2098 1HG2 THR A 130      56.194 101.003  93.115  1.00  6.01              
ATOM   2099 2HG2 THR A 130      57.487 102.174  92.794  1.00  6.01              
ATOM   2100 3HG2 THR A 130      57.835 100.434  92.742  1.00  6.01              
ATOM   2101  OG1 THR A 130      57.270  99.949  95.221  1.00  6.01              
ATOM   2102  HG1 THR A 130      56.822 100.088  96.077  1.00  6.01              
ATOM   2103  C   THR A 130      59.263 102.110  96.382  1.00  6.01              
ATOM   2104  O   THR A 130      59.706 101.405  97.297  1.00  6.01              
ATOM   2105  N   GLU A 131      58.930 103.391  96.548  1.00  6.17              
ATOM   2106  H   GLU A 131      58.560 103.890  95.757  1.00  6.17              
ATOM   2107  CA  GLU A 131      59.383 104.215  97.667  1.00  6.17              
ATOM   2108  HA  GLU A 131      60.473 104.199  97.636  1.00  6.17              
ATOM   2109  CB  GLU A 131      58.924 105.670  97.456  1.00  6.17              
ATOM   2110  HB1 GLU A 131      57.945 105.804  97.917  1.00  6.17              
ATOM   2111  HB2 GLU A 131      58.809 105.874  96.389  1.00  6.17              
ATOM   2112  CG  GLU A 131      59.904 106.703  98.041  1.00  6.17              
ATOM   2113  HG1 GLU A 131      60.086 106.469  99.091  1.00  6.17              
ATOM   2114  HG2 GLU A 131      59.417 107.680  98.005  1.00  6.17              
ATOM   2115  CD  GLU A 131      61.247 106.798  97.291  1.00  6.17              
ATOM   2116  OE1 GLU A 131      62.060 107.661  97.695  1.00  6.17              
ATOM   2117  OE2 GLU A 131      61.466 106.039  96.319  1.00  6.17              
ATOM   2118  C   GLU A 131      58.998 103.693  99.054  1.00  6.17              
ATOM   2119  O   GLU A 131      59.707 103.971 100.026  1.00  6.17              
ATOM   2120  N   ASN A 132      57.946 102.870  99.153  1.00  5.81              
ATOM   2121  H   ASN A 132      57.397 102.663  98.322  1.00  5.81              
ATOM   2122  CA  ASN A 132      57.442 102.332 100.410  1.00  5.81              
ATOM   2123  HA  ASN A 132      58.094 102.694 101.200  1.00  5.81              
ATOM   2124  CB  ASN A 132      56.060 102.940 100.708  1.00  5.81              
ATOM   2125  HB1 ASN A 132      55.739 102.648 101.704  1.00  5.81              
ATOM   2126  HB2 ASN A 132      55.338 102.551 100.010  1.00  5.81              
ATOM   2127  CG  ASN A 132      56.009 104.454 100.595  1.00  5.81              
ATOM   2128  OD1 ASN A 132      56.295 105.175 101.538  1.00  5.81              
ATOM   2129  ND2 ASN A 132      55.643 104.975  99.442  1.00  5.81              
ATOM   2130 1HD2 ASN A 132      55.460 104.342  98.658  1.00  5.81              
ATOM   2131 2HD2 ASN A 132      55.676 105.969  99.339  1.00  5.81              
ATOM   2132  C   ASN A 132      57.543 100.792 100.512  1.00  5.81              
ATOM   2133  O   ASN A 132      57.108 100.215 101.510  1.00  5.81              
ATOM   2134  N   ILE A 133      58.204 100.113  99.564  1.00  5.51              
ATOM   2135  H   ILE A 133      58.514 100.642  98.752  1.00  5.51              
ATOM   2136  CA  ILE A 133      58.100  98.649  99.410  1.00  5.51              
ATOM   2137  HA  ILE A 133      57.031  98.470  99.280  1.00  5.51              
ATOM   2138  CB  ILE A 133      58.768  98.191  98.102  1.00  5.51              
ATOM   2139  HB  ILE A 133      58.511  98.921  97.335  1.00  5.51              
ATOM   2140  CG2 ILE A 133      60.298  98.156  98.227  1.00  5.51              
ATOM   2141 1HG2 ILE A 133      60.732  98.047  97.237  1.00  5.51              
ATOM   2142 2HG2 ILE A 133      60.661  99.092  98.648  1.00  5.51              
ATOM   2143 3HG2 ILE A 133      60.606  97.319  98.851  1.00  5.51              
ATOM   2144  CG1 ILE A 133      58.200  96.827  97.650  1.00  5.51              
ATOM   2145 1HG1 ILE A 133      57.111  96.853  97.723  1.00  5.51              
ATOM   2146 2HG1 ILE A 133      58.569  96.033  98.300  1.00  5.51              
ATOM   2147  CD1 ILE A 133      58.556  96.481  96.205  1.00  5.51              
ATOM   2148  HD1 ILE A 133      58.063  95.550  95.923  1.00  5.51              
ATOM   2149  HD2 ILE A 133      58.207  97.280  95.552  1.00  5.51              
ATOM   2150  HD3 ILE A 133      59.631  96.355  96.092  1.00  5.51              
ATOM   2151  C   ILE A 133      58.496  97.779 100.617  1.00  5.51              
ATOM   2152  O   ILE A 133      58.014  96.657 100.767  1.00  5.51              
ATOM   2153  N   PHE A 134      59.309  98.307 101.531  1.00  5.32              
ATOM   2154  H   PHE A 134      59.683  99.220 101.330  1.00  5.32              
ATOM   2155  CA  PHE A 134      59.739  97.612 102.749  1.00  5.32              
ATOM   2156  HA  PHE A 134      59.364  96.589 102.733  1.00  5.32              
ATOM   2157  CB  PHE A 134      61.279  97.540 102.745  1.00  5.32              
ATOM   2158  HB1 PHE A 134      61.622  97.093 103.677  1.00  5.32              
ATOM   2159  HB2 PHE A 134      61.680  98.554 102.717  1.00  5.32              
ATOM   2160  CG  PHE A 134      61.874  96.725 101.606  1.00  5.32              
ATOM   2161  CD1 PHE A 134      61.578  95.351 101.490  1.00  5.32              
ATOM   2162  HD1 PHE A 134      60.925  94.875 102.206  1.00  5.32              
ATOM   2163  CE1 PHE A 134      62.112  94.597 100.430  1.00  5.32              
ATOM   2164  HE1 PHE A 134      61.861  93.550 100.327  1.00  5.32              
ATOM   2165  CZ  PHE A 134      62.957  95.210  99.488  1.00  5.32              
ATOM   2166  HZ  PHE A 134      63.356  94.632  98.666  1.00  5.32              
ATOM   2167  CE2 PHE A 134      63.268  96.576  99.606  1.00  5.32              
ATOM   2168  HE2 PHE A 134      63.908  97.050  98.874  1.00  5.32              
ATOM   2169  CD2 PHE A 134      62.724  97.333 100.660  1.00  5.32              
ATOM   2170  HD2 PHE A 134      62.949  98.386 100.730  1.00  5.32              
ATOM   2171  C   PHE A 134      59.170  98.233 104.044  1.00  5.32              
ATOM   2172  O   PHE A 134      59.646  97.881 105.119  1.00  5.32              
ATOM   2173  N   TYR A 135      58.209  99.173 103.965  1.00  5.52              
ATOM   2174  H   TYR A 135      57.789  99.335 103.055  1.00  5.52              
ATOM   2175  CA  TYR A 135      58.097 100.276 104.937  1.00  5.52              
ATOM   2176  HA  TYR A 135      58.985 100.884 104.757  1.00  5.52              
ATOM   2177  CB  TYR A 135      56.909 101.220 104.683  1.00  5.52              
ATOM   2178  HB1 TYR A 135      56.020 100.839 105.184  1.00  5.52              
ATOM   2179  HB2 TYR A 135      56.684 101.262 103.623  1.00  5.52              
ATOM   2180  CG  TYR A 135      57.197 102.640 105.152  1.00  5.52              
ATOM   2181  CD1 TYR A 135      57.605 103.620 104.224  1.00  5.52              
ATOM   2182  HD1 TYR A 135      57.637 103.393 103.170  1.00  5.52              
ATOM   2183  CE1 TYR A 135      57.938 104.919 104.652  1.00  5.52              
ATOM   2184  HE1 TYR A 135      58.199 105.677 103.925  1.00  5.52              
ATOM   2185  CZ  TYR A 135      57.869 105.245 106.021  1.00  5.52              
ATOM   2186  OH  TYR A 135      58.223 106.489 106.440  1.00  5.52              
ATOM   2187  HH  TYR A 135      57.998 106.627 107.362  1.00  5.52              
ATOM   2188  CE2 TYR A 135      57.452 104.273 106.954  1.00  5.52              
ATOM   2189  HE2 TYR A 135      57.393 104.511 108.005  1.00  5.52              
ATOM   2190  CD2 TYR A 135      57.113 102.978 106.518  1.00  5.52              
ATOM   2191  HD2 TYR A 135      56.804 102.238 107.245  1.00  5.52              
ATOM   2192  C   TYR A 135      58.194  99.904 106.421  1.00  5.52              
ATOM   2193  O   TYR A 135      59.065 100.387 107.143  1.00  5.52              
ATOM   2194  N   GLY A 136      57.302  99.034 106.878  1.00  5.53              
ATOM   2195  H   GLY A 136      56.651  98.635 106.221  1.00  5.53              
ATOM   2196  CA  GLY A 136      57.190  98.689 108.292  1.00  5.53              
ATOM   2197  HA1 GLY A 136      56.148  98.674 108.591  1.00  5.53              
ATOM   2198  HA2 GLY A 136      57.703  99.425 108.912  1.00  5.53              
ATOM   2199  C   GLY A 136      57.767  97.317 108.578  1.00  5.53              
ATOM   2200  O   GLY A 136      57.046  96.422 109.011  1.00  5.53              
ATOM   2201  N   LEU A 137      59.075  97.196 108.357  1.00  5.29              
ATOM   2202  H   LEU A 137      59.541  97.977 107.908  1.00  5.29              
ATOM   2203  CA  LEU A 137      59.883  96.027 108.698  1.00  5.29              
ATOM   2204  HA  LEU A 137      59.228  95.250 109.092  1.00  5.29              
ATOM   2205  CB  LEU A 137      60.535  95.482 107.408  1.00  5.29              
ATOM   2206  HB1 LEU A 137      61.261  94.723 107.686  1.00  5.29              
ATOM   2207  HB2 LEU A 137      61.073  96.293 106.913  1.00  5.29              
ATOM   2208  CG  LEU A 137      59.572  94.823 106.405  1.00  5.29              
ATOM   2209  HG  LEU A 137      58.802  95.530 106.096  1.00  5.29              
ATOM   2210  CD1 LEU A 137      60.358  94.381 105.166  1.00  5.29              
ATOM   2211 1HD1 LEU A 137      59.699  93.878 104.461  1.00  5.29              
ATOM   2212 2HD1 LEU A 137      60.785  95.260 104.688  1.00  5.29              
ATOM   2213 3HD1 LEU A 137      61.161  93.703 105.451  1.00  5.29              
ATOM   2214  CD2 LEU A 137      58.897  93.597 107.016  1.00  5.29              
ATOM   2215 1HD2 LEU A 137      59.634  92.965 107.505  1.00  5.29              
ATOM   2216 2HD2 LEU A 137      58.162  93.920 107.752  1.00  5.29              
ATOM   2217 3HD2 LEU A 137      58.386  93.018 106.252  1.00  5.29              
ATOM   2218  C   LEU A 137      60.896  96.297 109.829  1.00  5.29              
ATOM   2219  O   LEU A 137      62.089  96.052 109.640  1.00  5.29              
ATOM   2220  N   PRO A 138      60.471  96.791 111.013  1.00  5.64              
ATOM   2221  CD  PRO A 138      59.084  96.958 111.428  1.00  5.64              
ATOM   2222  HD1 PRO A 138      58.492  96.070 111.215  1.00  5.64              
ATOM   2223  HD2 PRO A 138      58.659  97.828 110.930  1.00  5.64              
ATOM   2224  CG  PRO A 138      59.117  97.245 112.923  1.00  5.64              
ATOM   2225  HG1 PRO A 138      59.220  96.313 113.481  1.00  5.64              
ATOM   2226  HG2 PRO A 138      58.244  97.811 113.250  1.00  5.64              
ATOM   2227  CB  PRO A 138      60.400  98.056 113.029  1.00  5.64              
ATOM   2228  HB1 PRO A 138      60.758  98.115 114.057  1.00  5.64              
ATOM   2229  HB2 PRO A 138      60.230  99.062 112.639  1.00  5.64              
ATOM   2230  CA  PRO A 138      61.341  97.290 112.085  1.00  5.64              
ATOM   2231  HA  PRO A 138      62.048  98.001 111.655  1.00  5.64              
ATOM   2232  C   PRO A 138      62.178  96.242 112.841  1.00  5.64              
ATOM   2233  O   PRO A 138      62.616  96.474 113.969  1.00  5.64              
ATOM   2234  N   CYS A 139      62.444  95.093 112.231  1.00  5.46              
ATOM   2235  H   CYS A 139      62.102  94.979 111.288  1.00  5.46              
ATOM   2236  CA  CYS A 139      63.408  94.119 112.729  1.00  5.46              
ATOM   2237  HA  CYS A 139      64.135  94.639 113.351  1.00  5.46              
ATOM   2238  CB  CYS A 139      62.673  93.071 113.588  1.00  5.46              
ATOM   2239  HB1 CYS A 139      62.999  92.063 113.317  1.00  5.46              
ATOM   2240  HB2 CYS A 139      61.595  93.132 113.422  1.00  5.46              
ATOM   2241  SG  CYS A 139      63.058  93.382 115.336  1.00  5.46              
ATOM   2242  HG  CYS A 139      62.604  94.650 115.343  1.00  5.46              
ATOM   2243  C   CYS A 139      64.243  93.463 111.631  1.00  5.46              
ATOM   2244  O   CYS A 139      65.083  92.626 111.963  1.00  5.46              
ATOM   2245  N   LEU A 140      64.069  93.847 110.363  1.00  5.11              
ATOM   2246  H   LEU A 140      63.383  94.565 110.159  1.00  5.11              
ATOM   2247  CA  LEU A 140      64.793  93.242 109.246  1.00  5.11              
ATOM   2248  HA  LEU A 140      64.535  92.183 109.242  1.00  5.11              
ATOM   2249  CB  LEU A 140      64.337  93.883 107.919  1.00  5.11              
ATOM   2250  HB1 LEU A 140      65.078  94.610 107.589  1.00  5.11              
ATOM   2251  HB2 LEU A 140      63.420  94.442 108.085  1.00  5.11              
ATOM   2252  CG  LEU A 140      64.063  92.903 106.765  1.00  5.11              
ATOM   2253  HG  LEU A 140      63.776  93.499 105.898  1.00  5.11              
ATOM   2254  CD1 LEU A 140      65.273  92.058 106.369  1.00  5.11              
ATOM   2255 1HD1 LEU A 140      65.066  91.549 105.429  1.00  5.11              
ATOM   2256 2HD1 LEU A 140      66.153  92.685 106.241  1.00  5.11              
ATOM   2257 3HD1 LEU A 140      65.479  91.300 107.123  1.00  5.11              
ATOM   2258  CD2 LEU A 140      62.908  91.955 107.089  1.00  5.11              
ATOM   2259 1HD2 LEU A 140      62.611  91.438 106.181  1.00  5.11              
ATOM   2260 2HD2 LEU A 140      63.206  91.214 107.830  1.00  5.11              
ATOM   2261 3HD2 LEU A 140      62.058  92.513 107.478  1.00  5.11              
ATOM   2262  C   LEU A 140      66.308  93.355 109.439  1.00  5.11              
ATOM   2263  O   LEU A 140      66.834  94.463 109.604  1.00  5.11              
ATOM   2264  N   ARG A 141      66.995  92.208 109.406  1.00  5.05              
ATOM   2265  H   ARG A 141      66.485  91.340 109.265  1.00  5.05              
ATOM   2266  CA  ARG A 141      68.454  92.125 109.571  1.00  5.05              
ATOM   2267  HA  ARG A 141      68.858  93.120 109.763  1.00  5.05              
ATOM   2268  CB  ARG A 141      68.825  91.211 110.759  1.00  5.05              
ATOM   2269  HB1 ARG A 141      69.851  91.429 111.057  1.00  5.05              
ATOM   2270  HB2 ARG A 141      68.775  90.166 110.444  1.00  5.05              
ATOM   2271  CG  ARG A 141      67.887  91.391 111.962  1.00  5.05              
ATOM   2272  HG1 ARG A 141      66.936  90.920 111.711  1.00  5.05              
ATOM   2273  HG2 ARG A 141      67.732  92.455 112.139  1.00  5.05              
ATOM   2274  CD  ARG A 141      68.404  90.748 113.251  1.00  5.05              
ATOM   2275  HD1 ARG A 141      69.149  91.399 113.712  1.00  5.05              
ATOM   2276  HD2 ARG A 141      68.890  89.804 112.995  1.00  5.05              
ATOM   2277  NE  ARG A 141      67.314  90.455 114.204  1.00  5.05              
ATOM   2278  HE  ARG A 141      67.095  89.469 114.348  1.00  5.05              
ATOM   2279  CZ  ARG A 141      66.462  91.264 114.809  1.00  5.05              
ATOM   2280  NH1 ARG A 141      66.447  92.548 114.611  1.00  5.05              
ATOM   2281 1HH1 ARG A 141      66.958  92.888 113.819  1.00  5.05              
ATOM   2282 2HH1 ARG A 141      65.703  93.091 115.007  1.00  5.05              
ATOM   2283  NH2 ARG A 141      65.583  90.773 115.627  1.00  5.05              
ATOM   2284 1HH2 ARG A 141      65.536  89.755 115.674  1.00  5.05              
ATOM   2285 2HH2 ARG A 141      64.828  91.327 115.986  1.00  5.05              
ATOM   2286  C   ARG A 141      69.100  91.627 108.289  1.00  5.05              
ATOM   2287  O   ARG A 141      70.234  92.016 108.001  1.00  5.05              
ATOM   2288  N   GLU A 142      68.358  90.835 107.511  1.00  4.81              
ATOM   2289  H   GLU A 142      67.468  90.502 107.862  1.00  4.81              
ATOM   2290  CA  GLU A 142      68.931  90.095 106.388  1.00  4.81              
ATOM   2291  HA  GLU A 142      69.837  90.602 106.049  1.00  4.81              
ATOM   2292  CB  GLU A 142      69.342  88.734 106.960  1.00  4.81              
ATOM   2293  HB1 GLU A 142      68.453  88.165 107.238  1.00  4.81              
ATOM   2294  HB2 GLU A 142      69.914  88.930 107.869  1.00  4.81              
ATOM   2295  CG  GLU A 142      70.216  87.893 106.029  1.00  4.81              
ATOM   2296  HG1 GLU A 142      70.850  88.557 105.435  1.00  4.81              
ATOM   2297  HG2 GLU A 142      69.580  87.328 105.343  1.00  4.81              
ATOM   2298  CD  GLU A 142      71.098  86.942 106.850  1.00  4.81              
ATOM   2299  OE1 GLU A 142      70.609  86.431 107.884  1.00  4.81              
ATOM   2300  OE2 GLU A 142      72.268  86.759 106.448  1.00  4.81              
ATOM   2301  C   GLU A 142      67.982  89.964 105.180  1.00  4.81              
ATOM   2302  O   GLU A 142      66.841  89.517 105.297  1.00  4.81              
ATOM   2303  N   LEU A 143      68.451  90.397 104.008  1.00  5.01              
ATOM   2304  H   LEU A 143      69.420  90.690 103.961  1.00  5.01              
ATOM   2305  CA  LEU A 143      67.642  90.757 102.862  1.00  5.01              
ATOM   2306  HA  LEU A 143      66.726  90.176 102.890  1.00  5.01              
ATOM   2307  CB  LEU A 143      67.293  92.253 102.967  1.00  5.01              
ATOM   2308  HB1 LEU A 143      68.220  92.828 102.989  1.00  5.01              
ATOM   2309  HB2 LEU A 143      66.773  92.419 103.909  1.00  5.01              
ATOM   2310  CG  LEU A 143      66.413  92.781 101.821  1.00  5.01              
ATOM   2311  HG  LEU A 143      66.958  92.705 100.880  1.00  5.01              
ATOM   2312  CD1 LEU A 143      65.095  92.014 101.685  1.00  5.01              
ATOM   2313 1HD1 LEU A 143      64.474  92.480 100.920  1.00  5.01              
ATOM   2314 2HD1 LEU A 143      65.279  90.980 101.397  1.00  5.01              
ATOM   2315 3HD1 LEU A 143      64.568  92.033 102.637  1.00  5.01              
ATOM   2316  CD2 LEU A 143      66.084  94.254 102.071  1.00  5.01              
ATOM   2317 1HD2 LEU A 143      65.496  94.648 101.242  1.00  5.01              
ATOM   2318 2HD2 LEU A 143      65.516  94.360 102.995  1.00  5.01              
ATOM   2319 3HD2 LEU A 143      67.007  94.830 102.149  1.00  5.01              
ATOM   2320  C   LEU A 143      68.421  90.433 101.572  1.00  5.01              
ATOM   2321  O   LEU A 143      69.420  91.078 101.218  1.00  5.01              
ATOM   2322  N   ASN A 144      67.955  89.409 100.858  1.00  5.02              
ATOM   2323  H   ASN A 144      67.228  88.826 101.267  1.00  5.02              
ATOM   2324  CA  ASN A 144      68.660  88.954  99.662  1.00  5.02              
ATOM   2325  HA  ASN A 144      69.685  88.702  99.940  1.00  5.02              
ATOM   2326  CB  ASN A 144      67.986  87.691  99.076  1.00  5.02              
ATOM   2327  HB1 ASN A 144      68.333  87.555  98.050  1.00  5.02              
ATOM   2328  HB2 ASN A 144      66.908  87.828  99.042  1.00  5.02              
ATOM   2329  CG  ASN A 144      68.268  86.407  99.829  1.00  5.02              
ATOM   2330  OD1 ASN A 144      68.010  86.298 101.009  1.00  5.02              
ATOM   2331  ND2 ASN A 144      68.719  85.385  99.140  1.00  5.02              
ATOM   2332 1HD2 ASN A 144      68.979  85.475  98.174  1.00  5.02              
ATOM   2333 2HD2 ASN A 144      68.781  84.510  99.641  1.00  5.02              
ATOM   2334  C   ASN A 144      68.742  90.030  98.544  1.00  5.02              
ATOM   2335  O   ASN A 144      69.816  90.508  98.171  1.00  5.02              
ATOM   2336  N   LEU A 145      67.580  90.342  97.965  1.00  5.35              
ATOM   2337  H   LEU A 145      66.757  90.050  98.464  1.00  5.35              
ATOM   2338  CA  LEU A 145      67.389  90.551  96.521  1.00  5.35              
ATOM   2339  HA  LEU A 145      66.314  90.501  96.352  1.00  5.35              
ATOM   2340  CB  LEU A 145      67.814  91.972  96.096  1.00  5.35              
ATOM   2341  HB1 LEU A 145      67.817  92.040  95.007  1.00  5.35              
ATOM   2342  HB2 LEU A 145      68.831  92.159  96.441  1.00  5.35              
ATOM   2343  CG  LEU A 145      66.866  93.051  96.665  1.00  5.35              
ATOM   2344  HG  LEU A 145      66.657  92.835  97.713  1.00  5.35              
ATOM   2345  CD1 LEU A 145      67.514  94.430  96.614  1.00  5.35              
ATOM   2346 1HD1 LEU A 145      66.843  95.167  97.052  1.00  5.35              
ATOM   2347 2HD1 LEU A 145      68.440  94.415  97.186  1.00  5.35              
ATOM   2348 3HD1 LEU A 145      67.731  94.710  95.586  1.00  5.35              
ATOM   2349  CD2 LEU A 145      65.531  93.138  95.917  1.00  5.35              
ATOM   2350 1HD2 LEU A 145      64.905  93.914  96.357  1.00  5.35              
ATOM   2351 2HD2 LEU A 145      65.703  93.382  94.870  1.00  5.35              
ATOM   2352 3HD2 LEU A 145      64.993  92.194  95.975  1.00  5.35              
ATOM   2353  C   LEU A 145      67.922  89.399  95.649  1.00  5.35              
ATOM   2354  O   LEU A 145      67.123  88.580  95.207  1.00  5.35              
ATOM   2355  N   GLY A 146      69.228  89.275  95.418  1.00  6.06              
ATOM   2356  H   GLY A 146      69.868  89.920  95.859  1.00  6.06              
ATOM   2357  CA  GLY A 146      69.727  88.437  94.315  1.00  6.06              
ATOM   2358  HA1 GLY A 146      69.368  87.423  94.447  1.00  6.06              
ATOM   2359  HA2 GLY A 146      70.815  88.417  94.316  1.00  6.06              
ATOM   2360  C   GLY A 146      69.274  88.974  92.969  1.00  6.06              
ATOM   2361  O   GLY A 146      69.229  90.192  92.806  1.00  6.06              
ATOM   2362  N   TRP A 147      68.895  88.085  92.044  1.00  6.68              
ATOM   2363  H   TRP A 147      68.879  87.106  92.311  1.00  6.68              
ATOM   2364  CA  TRP A 147      68.346  88.480  90.745  1.00  6.68              
ATOM   2365  HA  TRP A 147      69.135  88.990  90.189  1.00  6.68              
ATOM   2366  CB  TRP A 147      67.929  87.253  89.936  1.00  6.68              
ATOM   2367  HB1 TRP A 147      67.130  86.741  90.461  1.00  6.68              
ATOM   2368  HB2 TRP A 147      68.779  86.578  89.900  1.00  6.68              
ATOM   2369  CG  TRP A 147      67.506  87.515  88.521  1.00  6.68              
ATOM   2370  CD1 TRP A 147      66.347  88.086  88.118  1.00  6.68              
ATOM   2371  HD1 TRP A 147      65.565  88.458  88.764  1.00  6.68              
ATOM   2372  NE1 TRP A 147      66.313  88.158  86.741  1.00  6.68              
ATOM   2373  HE1 TRP A 147      65.562  88.601  86.231  1.00  6.68              
ATOM   2374  CE2 TRP A 147      67.463  87.651  86.178  1.00  6.68              
ATOM   2375  CZ2 TRP A 147      67.900  87.511  84.853  1.00  6.68              
ATOM   2376  HZ2 TRP A 147      67.275  87.838  84.037  1.00  6.68              
ATOM   2377  CH2 TRP A 147      69.172  86.964  84.608  1.00  6.68              
ATOM   2378  HH2 TRP A 147      69.532  86.863  83.593  1.00  6.68              
ATOM   2379  CZ3 TRP A 147      69.988  86.574  85.686  1.00  6.68              
ATOM   2380  HZ3 TRP A 147      70.981  86.190  85.493  1.00  6.68              
ATOM   2381  CE3 TRP A 147      69.533  86.721  87.012  1.00  6.68              
ATOM   2382  HE3 TRP A 147      70.182  86.476  87.834  1.00  6.68              
ATOM   2383  CD2 TRP A 147      68.254  87.248  87.294  1.00  6.68              
ATOM   2384  C   TRP A 147      67.224  89.493  90.930  1.00  6.68              
ATOM   2385  O   TRP A 147      67.435  90.665  90.645  1.00  6.68              
ATOM   2386  N   SER A 148      66.115  89.043  91.542  1.00  6.24              
ATOM   2387  H   SER A 148      66.182  88.085  91.841  1.00  6.24              
ATOM   2388  CA  SER A 148      64.872  89.739  91.960  1.00  6.24              
ATOM   2389  HA  SER A 148      64.186  88.968  92.303  1.00  6.24              
ATOM   2390  CB  SER A 148      65.171  90.618  93.180  1.00  6.24              
ATOM   2391  HB1 SER A 148      65.643  90.017  93.952  1.00  6.24              
ATOM   2392  HB2 SER A 148      64.234  91.009  93.580  1.00  6.24              
ATOM   2393  OG  SER A 148      66.017  91.704  92.836  1.00  6.24              
ATOM   2394  HG  SER A 148      66.800  91.356  92.367  1.00  6.24              
ATOM   2395  C   SER A 148      64.082  90.593  90.940  1.00  6.24              
ATOM   2396  O   SER A 148      62.876  90.807  91.098  1.00  6.24              
ATOM   2397  N   SER A 149      64.751  91.105  89.917  1.00  6.60              
ATOM   2398  H   SER A 149      65.731  90.861  89.839  1.00  6.60              
ATOM   2399  CA  SER A 149      64.400  92.348  89.272  1.00  6.60              
ATOM   2400  HA  SER A 149      63.328  92.471  89.334  1.00  6.60              
ATOM   2401  CB  SER A 149      65.063  93.528  89.992  1.00  6.60              
ATOM   2402  HB1 SER A 149      64.861  94.441  89.430  1.00  6.60              
ATOM   2403  HB2 SER A 149      66.142  93.376  90.037  1.00  6.60              
ATOM   2404  OG  SER A 149      64.544  93.688  91.301  1.00  6.60              
ATOM   2405  HG  SER A 149      64.970  93.042  91.887  1.00  6.60              
ATOM   2406  C   SER A 149      64.833  92.347  87.820  1.00  6.60              
ATOM   2407  O   SER A 149      66.007  92.180  87.500  1.00  6.60              
ATOM   2408  N   THR A 150      63.864  92.560  86.936  1.00  7.01              
ATOM   2409  H   THR A 150      62.929  92.712  87.302  1.00  7.01              
ATOM   2410  CA  THR A 150      64.032  92.455  85.479  1.00  7.01              
ATOM   2411  HA  THR A 150      64.416  91.459  85.259  1.00  7.01              
ATOM   2412  CB  THR A 150      62.640  92.557  84.825  1.00  7.01              
ATOM   2413  HB  THR A 150      62.171  93.500  85.107  1.00  7.01              
ATOM   2414  CG2 THR A 150      62.621  92.428  83.303  1.00  7.01              
ATOM   2415 1HG2 THR A 150      61.591  92.352  82.956  1.00  7.01              
ATOM   2416 2HG2 THR A 150      63.075  93.309  82.849  1.00  7.01              
ATOM   2417 3HG2 THR A 150      63.176  91.540  82.999  1.00  7.01              
ATOM   2418  OG1 THR A 150      61.857  91.482  85.312  1.00  7.01              
ATOM   2419  HG1 THR A 150      61.166  91.830  85.892  1.00  7.01              
ATOM   2420  C   THR A 150      65.059  93.432  84.891  1.00  7.01              
ATOM   2421  O   THR A 150      65.525  93.229  83.772  1.00  7.01              
ATOM   2422  N   GLY A 151      65.476  94.454  85.646  1.00  6.91              
ATOM   2423  H   GLY A 151      65.063  94.567  86.558  1.00  6.91              
ATOM   2424  CA  GLY A 151      66.667  95.225  85.305  1.00  6.91              
ATOM   2425  HA1 GLY A 151      66.621  95.502  84.251  1.00  6.91              
ATOM   2426  HA2 GLY A 151      67.546  94.595  85.451  1.00  6.91              
ATOM   2427  C   GLY A 151      66.846  96.494  86.115  1.00  6.91              
ATOM   2428  O   GLY A 151      66.574  97.583  85.606  1.00  6.91              
ATOM   2429  N   LEU A 152      67.298  96.379  87.367  1.00  6.71              
ATOM   2430  H   LEU A 152      67.557  95.456  87.694  1.00  6.71              
ATOM   2431  CA  LEU A 152      67.514  97.524  88.262  1.00  6.71              
ATOM   2432  HA  LEU A 152      66.653  98.175  88.121  1.00  6.71              
ATOM   2433  CB  LEU A 152      67.501  97.046  89.726  1.00  6.71              
ATOM   2434  HB1 LEU A 152      68.440  96.540  89.947  1.00  6.71              
ATOM   2435  HB2 LEU A 152      66.707  96.304  89.825  1.00  6.71              
ATOM   2436  CG  LEU A 152      67.227  98.118  90.803  1.00  6.71              
ATOM   2437  HG  LEU A 152      66.998  97.581  91.723  1.00  6.71              
ATOM   2438  CD1 LEU A 152      68.422  99.018  91.104  1.00  6.71              
ATOM   2439 1HD1 LEU A 152      68.223  99.584  92.013  1.00  6.71              
ATOM   2440 2HD1 LEU A 152      69.309  98.403  91.259  1.00  6.71              
ATOM   2441 3HD1 LEU A 152      68.598  99.718  90.291  1.00  6.71              
ATOM   2442  CD2 LEU A 152      66.022  99.010  90.476  1.00  6.71              
ATOM   2443 1HD2 LEU A 152      65.774  99.622  91.343  1.00  6.71              
ATOM   2444 2HD2 LEU A 152      66.244  99.679  89.646  1.00  6.71              
ATOM   2445 3HD2 LEU A 152      65.164  98.386  90.228  1.00  6.71              
ATOM   2446  C   LEU A 152      68.763  98.340  87.850  1.00  6.71              
ATOM   2447  O   LEU A 152      69.812  98.335  88.486  1.00  6.71              
ATOM   2448  N   LYS A 153      68.688  99.002  86.692  1.00  7.17              
ATOM   2449  H   LYS A 153      67.815  98.883  86.184  1.00  7.17              
ATOM   2450  CA  LYS A 153      69.817  99.644  85.998  1.00  7.17              
ATOM   2451  HA  LYS A 153      70.544  98.864  85.769  1.00  7.17              
ATOM   2452  CB  LYS A 153      69.312 100.238  84.664  1.00  7.17              
ATOM   2453  HB1 LYS A 153      69.010  99.418  84.010  1.00  7.17              
ATOM   2454  HB2 LYS A 153      70.140 100.760  84.182  1.00  7.17              
ATOM   2455  CG  LYS A 153      68.114 101.202  84.826  1.00  7.17              
ATOM   2456  HG1 LYS A 153      68.334 101.952  85.584  1.00  7.17              
ATOM   2457  HG2 LYS A 153      67.251 100.629  85.168  1.00  7.17              
ATOM   2458  CD  LYS A 153      67.706 101.917  83.528  1.00  7.17              
ATOM   2459  HD1 LYS A 153      66.731 102.386  83.680  1.00  7.17              
ATOM   2460  HD2 LYS A 153      67.583 101.171  82.740  1.00  7.17              
ATOM   2461  CE  LYS A 153      68.701 102.987  83.050  1.00  7.17              
ATOM   2462  HE1 LYS A 153      68.347 103.366  82.085  1.00  7.17              
ATOM   2463  HE2 LYS A 153      69.675 102.518  82.885  1.00  7.17              
ATOM   2464  NZ  LYS A 153      68.829 104.119  84.006  1.00  7.17              
ATOM   2465  HZ1 LYS A 153      69.241 103.817  84.889  1.00  7.17              
ATOM   2466  HZ2 LYS A 153      69.444 104.832  83.639  1.00  7.17              
ATOM   2467  HZ3 LYS A 153      67.929 104.538  84.203  1.00  7.17              
ATOM   2468  C   LYS A 153      70.584 100.713  86.796  1.00  7.17              
ATOM   2469  O   LYS A 153      71.784 100.943  86.574  1.00  7.17              
ATOM   2470  N   THR A 154      69.884 101.396  87.694  1.00  7.14              
ATOM   2471  H   THR A 154      68.942 101.098  87.905  1.00  7.14              
ATOM   2472  CA  THR A 154      70.400 102.582  88.371  1.00  7.14              
ATOM   2473  HA  THR A 154      71.487 102.552  88.378  1.00  7.14              
ATOM   2474  CB  THR A 154      69.964 103.881  87.670  1.00  7.14              
ATOM   2475  HB  THR A 154      68.875 103.938  87.649  1.00  7.14              
ATOM   2476  CG2 THR A 154      70.521 105.140  88.337  1.00  7.14              
ATOM   2477 1HG2 THR A 154      70.272 106.018  87.740  1.00  7.14              
ATOM   2478 2HG2 THR A 154      70.076 105.270  89.325  1.00  7.14              
ATOM   2479 3HG2 THR A 154      71.605 105.067  88.443  1.00  7.14              
ATOM   2480  OG1 THR A 154      70.448 103.900  86.341  1.00  7.14              
ATOM   2481  HG1 THR A 154      71.410 103.948  86.428  1.00  7.14              
ATOM   2482  C   THR A 154      69.921 102.612  89.805  1.00  7.14              
ATOM   2483  O   THR A 154      68.715 102.611  90.049  1.00  7.14              
ATOM   2484  N   VAL A 155      70.875 102.706  90.725  1.00  6.78              
ATOM   2485  H   VAL A 155      71.846 102.728  90.429  1.00  6.78              
ATOM   2486  CA  VAL A 155      70.604 102.877  92.149  1.00  6.78              
ATOM   2487  HA  VAL A 155      69.584 102.561  92.376  1.00  6.78              
ATOM   2488  CB  VAL A 155      71.556 102.011  92.998  1.00  6.78              
ATOM   2489  HB  VAL A 155      72.563 102.418  92.926  1.00  6.78              
ATOM   2490  CG1 VAL A 155      71.131 102.022  94.466  1.00  6.78              
ATOM   2491 1HG1 VAL A 155      71.874 101.514  95.081  1.00  6.78              
ATOM   2492 2HG1 VAL A 155      71.017 103.044  94.826  1.00  6.78              
ATOM   2493 3HG1 VAL A 155      70.169 101.522  94.577  1.00  6.78              
ATOM   2494  CG2 VAL A 155      71.602 100.542  92.549  1.00  6.78              
ATOM   2495 1HG2 VAL A 155      72.283  99.981  93.189  1.00  6.78              
ATOM   2496 2HG2 VAL A 155      70.608 100.103  92.615  1.00  6.78              
ATOM   2497 3HG2 VAL A 155      71.959 100.467  91.523  1.00  6.78              
ATOM   2498  C   VAL A 155      70.747 104.357  92.487  1.00  6.78              
ATOM   2499  O   VAL A 155      71.857 104.890  92.544  1.00  6.78              
ATOM   2500  N   SER A 156      69.604 105.028  92.638  1.00  7.02              
ATOM   2501  H   SER A 156      68.752 104.482  92.640  1.00  7.02              
ATOM   2502  CA  SER A 156      69.519 106.447  93.010  1.00  7.02              
ATOM   2503  HA  SER A 156      70.433 106.946  92.685  1.00  7.02              
ATOM   2504  CB  SER A 156      68.343 107.130  92.294  1.00  7.02              
ATOM   2505  HB1 SER A 156      67.411 106.950  92.832  1.00  7.02              
ATOM   2506  HB2 SER A 156      68.255 106.725  91.285  1.00  7.02              
ATOM   2507  OG  SER A 156      68.590 108.522  92.191  1.00  7.02              
ATOM   2508  HG  SER A 156      68.038 109.020  92.821  1.00  7.02              
ATOM   2509  C   SER A 156      69.395 106.642  94.525  1.00  7.02              
ATOM   2510  O   SER A 156      69.105 105.706  95.270  1.00  7.02              
ATOM   2511  N   ASN A 157      69.531 107.894  94.961  1.00  7.03              
ATOM   2512  H   ASN A 157      69.691 108.599  94.251  1.00  7.03              
ATOM   2513  CA  ASN A 157      69.344 108.377  96.335  1.00  7.03              
ATOM   2514  HA  ASN A 157      70.161 107.992  96.948  1.00  7.03              
ATOM   2515  CB  ASN A 157      69.444 109.917  96.299  1.00  7.03              
ATOM   2516  HB1 ASN A 157      70.385 110.218  95.837  1.00  7.03              
ATOM   2517  HB2 ASN A 157      69.444 110.288  97.324  1.00  7.03              
ATOM   2518  CG  ASN A 157      68.291 110.557  95.531  1.00  7.03              
ATOM   2519  OD1 ASN A 157      68.018 110.219  94.388  1.00  7.03              
ATOM   2520  ND2 ASN A 157      67.554 111.457  96.133  1.00  7.03              
ATOM   2521 1HD2 ASN A 157      67.741 111.733  97.080  1.00  7.03              
ATOM   2522 2HD2 ASN A 157      66.768 111.813  95.616  1.00  7.03              
ATOM   2523  C   ASN A 157      68.034 107.957  97.033  1.00  7.03              
ATOM   2524  O   ASN A 157      67.993 107.842  98.254  1.00  7.03              
ATOM   2525  N   THR A 158      66.971 107.770  96.260  1.00  6.87              
ATOM   2526  H   THR A 158      67.039 108.025  95.284  1.00  6.87              
ATOM   2527  CA  THR A 158      65.643 107.321  96.689  1.00  6.87              
ATOM   2528  HA  THR A 158      65.403 107.701  97.682  1.00  6.87              
ATOM   2529  CB  THR A 158      64.609 107.863  95.686  1.00  6.87              
ATOM   2530  HB  THR A 158      63.705 107.259  95.721  1.00  6.87              
ATOM   2531  CG2 THR A 158      64.250 109.322  95.966  1.00  6.87              
ATOM   2532 1HG2 THR A 158      63.438 109.628  95.307  1.00  6.87              
ATOM   2533 2HG2 THR A 158      63.904 109.417  96.997  1.00  6.87              
ATOM   2534 3HG2 THR A 158      65.115 109.963  95.815  1.00  6.87              
ATOM   2535  OG1 THR A 158      65.141 107.849  94.366  1.00  6.87              
ATOM   2536  HG1 THR A 158      64.383 108.013  93.797  1.00  6.87              
ATOM   2537  C   THR A 158      65.505 105.802  96.727  1.00  6.87              
ATOM   2538  O   THR A 158      64.723 105.283  97.506  1.00  6.87              
ATOM   2539  N   THR A 159      66.283 105.037  95.954  1.00  6.52              
ATOM   2540  H   THR A 159      67.008 105.492  95.419  1.00  6.52              
ATOM   2541  CA  THR A 159      65.965 103.622  95.664  1.00  6.52              
ATOM   2542  HA  THR A 159      64.896 103.595  95.438  1.00  6.52              
ATOM   2543  CB  THR A 159      66.661 103.103  94.394  1.00  6.52              
ATOM   2544  HB  THR A 159      66.406 102.055  94.237  1.00  6.52              
ATOM   2545  CG2 THR A 159      66.228 103.881  93.151  1.00  6.52              
ATOM   2546 1HG2 THR A 159      66.759 103.498  92.279  1.00  6.52              
ATOM   2547 2HG2 THR A 159      65.158 103.742  92.993  1.00  6.52              
ATOM   2548 3HG2 THR A 159      66.433 104.942  93.267  1.00  6.52              
ATOM   2549  OG1 THR A 159      68.062 103.221  94.464  1.00  6.52              
ATOM   2550  HG1 THR A 159      68.295 103.950  95.059  1.00  6.52              
ATOM   2551  C   THR A 159      66.107 102.613  96.808  1.00  6.52              
ATOM   2552  O   THR A 159      65.750 101.457  96.631  1.00  6.52              
ATOM   2553  N   PHE A 160      66.532 103.030  98.002  1.00  6.24              
ATOM   2554  H   PHE A 160      66.833 103.990  98.081  1.00  6.24              
ATOM   2555  CA  PHE A 160      66.441 102.216  99.226  1.00  6.24              
ATOM   2556  HA  PHE A 160      65.710 101.425  99.052  1.00  6.24              
ATOM   2557  CB  PHE A 160      67.793 101.534  99.507  1.00  6.24              
ATOM   2558  HB1 PHE A 160      67.793 101.120 100.515  1.00  6.24              
ATOM   2559  HB2 PHE A 160      68.597 102.270  99.451  1.00  6.24              
ATOM   2560  CG  PHE A 160      68.056 100.389  98.546  1.00  6.24              
ATOM   2561  CD1 PHE A 160      67.247  99.237  98.606  1.00  6.24              
ATOM   2562  HD1 PHE A 160      66.483  99.146  99.364  1.00  6.24              
ATOM   2563  CE1 PHE A 160      67.384  98.223  97.645  1.00  6.24              
ATOM   2564  HE1 PHE A 160      66.730  97.367  97.669  1.00  6.24              
ATOM   2565  CZ  PHE A 160      68.341  98.351  96.626  1.00  6.24              
ATOM   2566  HZ  PHE A 160      68.424  97.587  95.868  1.00  6.24              
ATOM   2567  CE2 PHE A 160      69.172  99.483  96.580  1.00  6.24              
ATOM   2568  HE2 PHE A 160      69.905  99.573  95.794  1.00  6.24              
ATOM   2569  CD2 PHE A 160      69.028 100.507  97.534  1.00  6.24              
ATOM   2570  HD2 PHE A 160      69.637 101.398  97.462  1.00  6.24              
ATOM   2571  C   PHE A 160      65.865 103.002 100.425  1.00  6.24              
ATOM   2572  O   PHE A 160      66.094 102.672 101.596  1.00  6.24              
ATOM   2573  N   ALA A 161      65.097 104.054 100.126  1.00  6.75              
ATOM   2574  H   ALA A 161      64.937 104.276  99.145  1.00  6.75              
ATOM   2575  CA  ALA A 161      64.445 104.924 101.094  1.00  6.75              
ATOM   2576  HA  ALA A 161      65.218 105.428 101.675  1.00  6.75              
ATOM   2577  CB  ALA A 161      63.639 105.996 100.351  1.00  6.75              
ATOM   2578  HB1 ALA A 161      63.119 106.636 101.063  1.00  6.75              
ATOM   2579  HB2 ALA A 161      64.306 106.619  99.753  1.00  6.75              
ATOM   2580  HB3 ALA A 161      62.903 105.535  99.688  1.00  6.75              
ATOM   2581  C   ALA A 161      63.564 104.149 102.086  1.00  6.75              
ATOM   2582  O   ALA A 161      63.646 104.371 103.293  1.00  6.75              
ATOM   2583  N   SER A 162      62.746 103.197 101.635  1.00  6.31              
ATOM   2584  H   SER A 162      62.667 103.054 100.637  1.00  6.31              
ATOM   2585  CA  SER A 162      61.891 102.400 102.531  1.00  6.31              
ATOM   2586  HA  SER A 162      61.208 103.086 103.028  1.00  6.31              
ATOM   2587  CB  SER A 162      61.002 101.428 101.749  1.00  6.31              
ATOM   2588  HB1 SER A 162      60.221 101.982 101.238  1.00  6.31              
ATOM   2589  HB2 SER A 162      60.523 100.739 102.445  1.00  6.31              
ATOM   2590  OG  SER A 162      61.745 100.704 100.794  1.00  6.31              
ATOM   2591  HG  SER A 162      61.448 100.975  99.912  1.00  6.31              
ATOM   2592  C   SER A 162      62.639 101.654 103.632  1.00  6.31              
ATOM   2593  O   SER A 162      62.130 101.610 104.747  1.00  6.31              
ATOM   2594  N   LEU A 163      63.857 101.154 103.375  1.00  6.11              
ATOM   2595  H   LEU A 163      64.231 101.281 102.444  1.00  6.11              
ATOM   2596  CA  LEU A 163      64.686 100.472 104.388  1.00  6.11              
ATOM   2597  HA  LEU A 163      64.079  99.710 104.878  1.00  6.11              
ATOM   2598  CB  LEU A 163      65.904  99.800 103.721  1.00  6.11              
ATOM   2599  HB1 LEU A 163      66.556  99.408 104.503  1.00  6.11              
ATOM   2600  HB2 LEU A 163      66.465 100.561 103.178  1.00  6.11              
ATOM   2601  CG  LEU A 163      65.567  98.648 102.759  1.00  6.11              
ATOM   2602  HG  LEU A 163      64.885  99.011 101.991  1.00  6.11              
ATOM   2603  CD1 LEU A 163      66.838  98.151 102.074  1.00  6.11              
ATOM   2604 1HD1 LEU A 163      66.579  97.397 101.332  1.00  6.11              
ATOM   2605 2HD1 LEU A 163      67.340  98.978 101.573  1.00  6.11              
ATOM   2606 3HD1 LEU A 163      67.519  97.717 102.807  1.00  6.11              
ATOM   2607  CD2 LEU A 163      64.939  97.453 103.473  1.00  6.11              
ATOM   2608 1HD2 LEU A 163      64.720  96.669 102.751  1.00  6.11              
ATOM   2609 2HD2 LEU A 163      65.618  97.062 104.230  1.00  6.11              
ATOM   2610 3HD2 LEU A 163      64.004  97.739 103.948  1.00  6.11              
ATOM   2611  C   LEU A 163      65.167 101.412 105.499  1.00  6.11              
ATOM   2612  O   LEU A 163      65.396 100.946 106.612  1.00  6.11              
ATOM   2613  N   LYS A 164      65.247 102.733 105.268  1.00  6.42              
ATOM   2614  H   LYS A 164      64.982 103.075 104.352  1.00  6.42              
ATOM   2615  CA  LYS A 164      65.419 103.694 106.371  1.00  6.42              
ATOM   2616  HA  LYS A 164      66.360 103.463 106.876  1.00  6.42              
ATOM   2617  CB  LYS A 164      65.481 105.161 105.850  1.00  6.42              
ATOM   2618  HB1 LYS A 164      65.485 105.177 104.761  1.00  6.42              
ATOM   2619  HB2 LYS A 164      66.472 105.519 106.133  1.00  6.42              
ATOM   2620  CG  LYS A 164      64.483 106.242 106.366  1.00  6.42              
ATOM   2621  HG1 LYS A 164      65.090 107.141 106.489  1.00  6.42              
ATOM   2622  HG2 LYS A 164      64.122 106.022 107.369  1.00  6.42              
ATOM   2623  CD  LYS A 164      63.305 106.681 105.455  1.00  6.42              
ATOM   2624  HD1 LYS A 164      63.564 106.551 104.406  1.00  6.42              
ATOM   2625  HD2 LYS A 164      63.228 107.762 105.589  1.00  6.42              
ATOM   2626  CE  LYS A 164      61.878 106.152 105.740  1.00  6.42              
ATOM   2627  HE1 LYS A 164      61.175 106.887 105.335  1.00  6.42              
ATOM   2628  HE2 LYS A 164      61.719 106.107 106.821  1.00  6.42              
ATOM   2629  NZ  LYS A 164      61.566 104.836 105.125  1.00  6.42              
ATOM   2630  HZ1 LYS A 164      60.569 104.665 105.081  1.00  6.42              
ATOM   2631  HZ2 LYS A 164      61.983 104.761 104.203  1.00  6.42              
ATOM   2632  HZ3 LYS A 164      61.977 104.089 105.684  1.00  6.42              
ATOM   2633  C   LYS A 164      64.275 103.483 107.356  1.00  6.42              
ATOM   2634  O   LYS A 164      63.115 103.614 106.978  1.00  6.42              
ATOM   2635  N   GLY A 165      64.566 103.133 108.598  1.00  6.15              
ATOM   2636  H   GLY A 165      65.533 102.976 108.834  1.00  6.15              
ATOM   2637  CA  GLY A 165      63.525 102.790 109.575  1.00  6.15              
ATOM   2638  HA1 GLY A 165      62.530 102.858 109.136  1.00  6.15              
ATOM   2639  HA2 GLY A 165      63.573 103.487 110.412  1.00  6.15              
ATOM   2640  C   GLY A 165      63.676 101.376 110.122  1.00  6.15              
ATOM   2641  O   GLY A 165      63.503 101.176 111.319  1.00  6.15              
ATOM   2642  N   SER A 166      64.204 100.458 109.307  1.00  5.91              
ATOM   2643  H   SER A 166      64.292 100.681 108.320  1.00  5.91              
ATOM   2644  CA  SER A 166      65.096  99.410 109.808  1.00  5.91              
ATOM   2645  HA  SER A 166      65.018  99.361 110.893  1.00  5.91              
ATOM   2646  CB  SER A 166      64.737  98.010 109.306  1.00  5.91              
ATOM   2647  HB1 SER A 166      65.006  97.887 108.255  1.00  5.91              
ATOM   2648  HB2 SER A 166      63.668  97.853 109.427  1.00  5.91              
ATOM   2649  OG  SER A 166      65.452  97.098 110.127  1.00  5.91              
ATOM   2650  HG  SER A 166      65.748  96.336 109.605  1.00  5.91              
ATOM   2651  C   SER A 166      66.532  99.781 109.456  1.00  5.91              
ATOM   2652  O   SER A 166      67.132  99.186 108.560  1.00  5.91              
ATOM   2653  N   PRO A 167      67.137 100.763 110.160  1.00  6.14              
ATOM   2654  CD  PRO A 167      66.634 101.519 111.304  1.00  6.14              
ATOM   2655  HD1 PRO A 167      66.099 100.884 112.012  1.00  6.14              
ATOM   2656  HD2 PRO A 167      65.991 102.325 110.954  1.00  6.14              
ATOM   2657  CG  PRO A 167      67.858 102.135 111.981  1.00  6.14              
ATOM   2658  HG1 PRO A 167      68.255 101.445 112.728  1.00  6.14              
ATOM   2659  HG2 PRO A 167      67.628 103.101 112.432  1.00  6.14              
ATOM   2660  CB  PRO A 167      68.843 102.268 110.823  1.00  6.14              
ATOM   2661  HB1 PRO A 167      69.876 102.332 111.157  1.00  6.14              
ATOM   2662  HB2 PRO A 167      68.590 103.151 110.232  1.00  6.14              
ATOM   2663  CA  PRO A 167      68.560 101.012 109.997  1.00  6.14              
ATOM   2664  HA  PRO A 167      68.781 101.218 108.948  1.00  6.14              
ATOM   2665  C   PRO A 167      69.377  99.790 110.422  1.00  6.14              
ATOM   2666  O   PRO A 167      70.539  99.714 110.056  1.00  6.14              
ATOM   2667  N   LEU A 168      68.764  98.844 111.155  1.00  5.59              
ATOM   2668  H   LEU A 168      67.788  99.005 111.348  1.00  5.59              
ATOM   2669  CA  LEU A 168      69.262  97.537 111.593  1.00  5.59              
ATOM   2670  HA  LEU A 168      70.149  97.704 112.203  1.00  5.59              
ATOM   2671  CB  LEU A 168      68.187  96.847 112.471  1.00  5.59              
ATOM   2672  HB1 LEU A 168      68.576  95.882 112.799  1.00  5.59              
ATOM   2673  HB2 LEU A 168      67.319  96.640 111.847  1.00  5.59              
ATOM   2674  CG  LEU A 168      67.714  97.601 113.728  1.00  5.59              
ATOM   2675  HG  LEU A 168      67.274  98.554 113.434  1.00  5.59              
ATOM   2676  CD1 LEU A 168      66.651  96.781 114.463  1.00  5.59              
ATOM   2677 1HD1 LEU A 168      66.286  97.345 115.322  1.00  5.59              
ATOM   2678 2HD1 LEU A 168      65.808  96.588 113.797  1.00  5.59              
ATOM   2679 3HD1 LEU A 168      67.069  95.834 114.803  1.00  5.59              
ATOM   2680  CD2 LEU A 168      68.867  97.865 114.698  1.00  5.59              
ATOM   2681 1HD2 LEU A 168      68.485  98.355 115.594  1.00  5.59              
ATOM   2682 2HD2 LEU A 168      69.350  96.930 114.981  1.00  5.59              
ATOM   2683 3HD2 LEU A 168      69.596  98.532 114.239  1.00  5.59              
ATOM   2684  C   LEU A 168      69.697  96.570 110.473  1.00  5.59              
ATOM   2685  O   LEU A 168      70.062  95.440 110.797  1.00  5.59              
ATOM   2686  N   LEU A 169      69.638  96.975 109.201  1.00  5.24              
ATOM   2687  H   LEU A 169      69.389  97.937 109.025  1.00  5.24              
ATOM   2688  CA  LEU A 169      69.818  96.119 108.027  1.00  5.24              
ATOM   2689  HA  LEU A 169      69.221  95.224 108.197  1.00  5.24              
ATOM   2690  CB  LEU A 169      69.245  96.846 106.787  1.00  5.24              
ATOM   2691  HB1 LEU A 169      69.978  97.563 106.416  1.00  5.24              
ATOM   2692  HB2 LEU A 169      68.374  97.428 107.091  1.00  5.24              
ATOM   2693  CG  LEU A 169      68.795  95.943 105.621  1.00  5.24              
ATOM   2694  HG  LEU A 169      68.571  96.590 104.773  1.00  5.24              
ATOM   2695  CD1 LEU A 169      69.829  94.914 105.168  1.00  5.24              
ATOM   2696 1HD1 LEU A 169      69.485  94.428 104.257  1.00  5.24              
ATOM   2697 2HD1 LEU A 169      70.777  95.406 104.951  1.00  5.24              
ATOM   2698 3HD1 LEU A 169      69.973  94.146 105.928  1.00  5.24              
ATOM   2699  CD2 LEU A 169      67.517  95.184 105.975  1.00  5.24              
ATOM   2700 1HD2 LEU A 169      67.173  94.631 105.102  1.00  5.24              
ATOM   2701 2HD2 LEU A 169      67.703  94.486 106.789  1.00  5.24              
ATOM   2702 3HD2 LEU A 169      66.745  95.894 106.273  1.00  5.24              
ATOM   2703  C   LEU A 169      71.272  95.664 107.836  1.00  5.24              
ATOM   2704  O   LEU A 169      72.033  96.299 107.119  1.00  5.24              
ATOM   2705  N   GLN A 170      71.660  94.574 108.496  1.00  5.11              
ATOM   2706  H   GLN A 170      70.959  94.049 108.996  1.00  5.11              
ATOM   2707  CA  GLN A 170      73.041  94.100 108.540  1.00  5.11              
ATOM   2708  HA  GLN A 170      73.672  94.948 108.795  1.00  5.11              
ATOM   2709  CB  GLN A 170      73.218  93.035 109.643  1.00  5.11              
ATOM   2710  HB1 GLN A 170      74.283  92.823 109.747  1.00  5.11              
ATOM   2711  HB2 GLN A 170      72.740  92.114 109.304  1.00  5.11              
ATOM   2712  CG  GLN A 170      72.646  93.350 111.040  1.00  5.11              
ATOM   2713  HG1 GLN A 170      72.816  92.481 111.674  1.00  5.11              
ATOM   2714  HG2 GLN A 170      71.567  93.461 110.961  1.00  5.11              
ATOM   2715  CD  GLN A 170      73.242  94.560 111.770  1.00  5.11              
ATOM   2716  OE1 GLN A 170      74.441  94.801 111.791  1.00  5.11              
ATOM   2717  NE2 GLN A 170      72.436  95.341 112.460  1.00  5.11              
ATOM   2718 1HE2 GLN A 170      71.436  95.251 112.320  1.00  5.11              
ATOM   2719 2HE2 GLN A 170      72.855  96.096 112.966  1.00  5.11              
ATOM   2720  C   GLN A 170      73.560  93.536 107.212  1.00  5.11              
ATOM   2721  O   GLN A 170      74.740  93.721 106.902  1.00  5.11              
ATOM   2722  N   ILE A 171      72.738  92.845 106.421  1.00  4.58              
ATOM   2723  H   ILE A 171      71.787  92.655 106.723  1.00  4.58              
ATOM   2724  CA  ILE A 171      73.242  92.163 105.210  1.00  4.58              
ATOM   2725  HA  ILE A 171      74.195  92.593 104.903  1.00  4.58              
ATOM   2726  CB  ILE A 171      73.479  90.652 105.493  1.00  4.58              
ATOM   2727  HB  ILE A 171      72.537  90.214 105.827  1.00  4.58              
ATOM   2728  CG2 ILE A 171      73.915  89.903 104.213  1.00  4.58              
ATOM   2729 1HG2 ILE A 171      73.987  88.835 104.422  1.00  4.58              
ATOM   2730 2HG2 ILE A 171      73.165  90.011 103.431  1.00  4.58              
ATOM   2731 3HG2 ILE A 171      74.871  90.273 103.850  1.00  4.58              
ATOM   2732  CG1 ILE A 171      74.514  90.473 106.635  1.00  4.58              
ATOM   2733 1HG1 ILE A 171      74.100  90.891 107.551  1.00  4.58              
ATOM   2734 2HG1 ILE A 171      75.414  91.032 106.394  1.00  4.58              
ATOM   2735  CD1 ILE A 171      74.919  89.033 106.967  1.00  4.58              
ATOM   2736  HD1 ILE A 171      75.579  89.037 107.835  1.00  4.58              
ATOM   2737  HD2 ILE A 171      74.032  88.449 107.208  1.00  4.58              
ATOM   2738  HD3 ILE A 171      75.450  88.577 106.133  1.00  4.58              
ATOM   2739  C   ILE A 171      72.264  92.354 104.053  1.00  4.58              
ATOM   2740  O   ILE A 171      71.101  91.932 104.106  1.00  4.58              
ATOM   2741  N   LEU A 172      72.793  92.943 102.981  1.00  4.66              
ATOM   2742  H   LEU A 172      73.779  93.188 103.003  1.00  4.66              
ATOM   2743  CA  LEU A 172      72.097  93.137 101.717  1.00  4.66              
ATOM   2744  HA  LEU A 172      71.097  92.714 101.782  1.00  4.66              
ATOM   2745  CB  LEU A 172      71.988  94.653 101.462  1.00  4.66              
ATOM   2746  HB1 LEU A 172      72.996  95.070 101.432  1.00  4.66              
ATOM   2747  HB2 LEU A 172      71.468  95.104 102.309  1.00  4.66              
ATOM   2748  CG  LEU A 172      71.261  95.063 100.168  1.00  4.66              
ATOM   2749  HG  LEU A 172      71.823  94.691  99.314  1.00  4.66              
ATOM   2750  CD1 LEU A 172      69.827  94.533 100.089  1.00  4.66              
ATOM   2751 1HD1 LEU A 172      69.339  94.934  99.203  1.00  4.66              
ATOM   2752 2HD1 LEU A 172      69.834  93.446 100.012  1.00  4.66              
ATOM   2753 3HD1 LEU A 172      69.270  94.831 100.976  1.00  4.66              
ATOM   2754  CD2 LEU A 172      71.201  96.591 100.088  1.00  4.66              
ATOM   2755 1HD2 LEU A 172      70.677  96.898  99.182  1.00  4.66              
ATOM   2756 2HD2 LEU A 172      70.667  96.986 100.952  1.00  4.66              
ATOM   2757 3HD2 LEU A 172      72.210  97.002 100.069  1.00  4.66              
ATOM   2758  C   LEU A 172      72.888  92.391 100.644  1.00  4.66              
ATOM   2759  O   LEU A 172      74.111  92.605 100.544  1.00  4.66              
ATOM   2760  N   ASN A 173      72.218  91.515  99.864  1.00  4.89              
ATOM   2761  H   ASN A 173      71.220  91.363  99.969  1.00  4.89              
ATOM   2762  CA  ASN A 173      72.945  90.927  98.730  1.00  4.89              
ATOM   2763  HA  ASN A 173      73.971  90.845  99.082  1.00  4.89              
ATOM   2764  CB  ASN A 173      72.651  89.411  98.523  1.00  4.89              
ATOM   2765  HB1 ASN A 173      71.616  89.176  98.720  1.00  4.89              
ATOM   2766  HB2 ASN A 173      73.204  88.865  99.288  1.00  4.89              
ATOM   2767  CG  ASN A 173      73.012  88.822  97.172  1.00  4.89              
ATOM   2768  OD1 ASN A 173      72.252  88.933  96.226  1.00  4.89              
ATOM   2769  ND2 ASN A 173      74.156  88.197  97.013  1.00  4.89              
ATOM   2770 1HD2 ASN A 173      74.793  88.061  97.776  1.00  4.89              
ATOM   2771 2HD2 ASN A 173      74.342  87.867  96.069  1.00  4.89              
ATOM   2772  C   ASN A 173      73.169  91.968  97.590  1.00  4.89              
ATOM   2773  O   ASN A 173      73.804  92.998  97.847  1.00  4.89              
ATOM   2774  N   LEU A 174      72.658  91.692  96.388  1.00  5.63              
ATOM   2775  H   LEU A 174      72.300  90.751  96.322  1.00  5.63              
ATOM   2776  CA  LEU A 174      72.262  92.530  95.234  1.00  5.63              
ATOM   2777  HA  LEU A 174      71.173  92.570  95.249  1.00  5.63              
ATOM   2778  CB  LEU A 174      72.759  93.994  95.282  1.00  5.63              
ATOM   2779  HB1 LEU A 174      72.727  94.419  94.278  1.00  5.63              
ATOM   2780  HB2 LEU A 174      73.801  94.010  95.596  1.00  5.63              
ATOM   2781  CG  LEU A 174      71.896  94.894  96.188  1.00  5.63              
ATOM   2782  HG  LEU A 174      71.595  94.343  97.076  1.00  5.63              
ATOM   2783  CD1 LEU A 174      72.663  96.141  96.615  1.00  5.63              
ATOM   2784 1HD1 LEU A 174      72.073  96.712  97.328  1.00  5.63              
ATOM   2785 2HD1 LEU A 174      73.592  95.832  97.086  1.00  5.63              
ATOM   2786 3HD1 LEU A 174      72.875  96.767  95.754  1.00  5.63              
ATOM   2787  CD2 LEU A 174      70.642  95.389  95.470  1.00  5.63              
ATOM   2788 1HD2 LEU A 174      70.052  95.988  96.160  1.00  5.63              
ATOM   2789 2HD2 LEU A 174      70.915  95.997  94.607  1.00  5.63              
ATOM   2790 3HD2 LEU A 174      70.052  94.543  95.131  1.00  5.63              
ATOM   2791  C   LEU A 174      72.581  91.841  93.894  1.00  5.63              
ATOM   2792  O   LEU A 174      72.307  92.386  92.828  1.00  5.63              
ATOM   2793  N   THR A 175      73.191  90.657  93.936  1.00  5.93              
ATOM   2794  H   THR A 175      73.306  90.218  94.839  1.00  5.93              
ATOM   2795  CA  THR A 175      73.935  90.067  92.821  1.00  5.93              
ATOM   2796  HA  THR A 175      74.575  90.837  92.395  1.00  5.93              
ATOM   2797  CB  THR A 175      74.869  88.953  93.317  1.00  5.93              
ATOM   2798  HB  THR A 175      75.405  88.530  92.466  1.00  5.93              
ATOM   2799  CG2 THR A 175      75.877  89.440  94.344  1.00  5.93              
ATOM   2800 1HG2 THR A 175      76.561  88.627  94.587  1.00  5.93              
ATOM   2801 2HG2 THR A 175      76.421  90.296  93.954  1.00  5.93              
ATOM   2802 3HG2 THR A 175      75.363  89.748  95.251  1.00  5.93              
ATOM   2803  OG1 THR A 175      74.149  87.936  93.969  1.00  5.93              
ATOM   2804  HG1 THR A 175      73.344  87.801  93.450  1.00  5.93              
ATOM   2805  C   THR A 175      73.088  89.495  91.696  1.00  5.93              
ATOM   2806  O   THR A 175      72.225  88.644  91.927  1.00  5.93              
ATOM   2807  N   GLY A 176      73.425  89.869  90.463  1.00  6.48              
ATOM   2808  H   GLY A 176      74.254  90.436  90.331  1.00  6.48              
ATOM   2809  CA  GLY A 176      72.727  89.452  89.253  1.00  6.48              
ATOM   2810  HA1 GLY A 176      72.378  88.426  89.360  1.00  6.48              
ATOM   2811  HA2 GLY A 176      73.428  89.490  88.419  1.00  6.48              
ATOM   2812  C   GLY A 176      71.524  90.336  88.900  1.00  6.48              
ATOM   2813  O   GLY A 176      70.614  89.862  88.228  1.00  6.48              
ATOM   2814  N   MET A 177      71.507  91.596  89.355  1.00  6.44              
ATOM   2815  H   MET A 177      72.287  91.903  89.918  1.00  6.44              
ATOM   2816  CA  MET A 177      70.461  92.587  89.041  1.00  6.44              
ATOM   2817  HA  MET A 177      69.490  92.086  89.013  1.00  6.44              
ATOM   2818  CB  MET A 177      70.426  93.673  90.134  1.00  6.44              
ATOM   2819  HB1 MET A 177      70.203  94.630  89.666  1.00  6.44              
ATOM   2820  HB2 MET A 177      71.399  93.762  90.616  1.00  6.44              
ATOM   2821  CG  MET A 177      69.354  93.477  91.201  1.00  6.44              
ATOM   2822  HG1 MET A 177      69.597  92.612  91.819  1.00  6.44              
ATOM   2823  HG2 MET A 177      68.402  93.296  90.704  1.00  6.44              
ATOM   2824  SD  MET A 177      69.196  94.957  92.243  1.00  6.44              
ATOM   2825  CE  MET A 177      67.495  94.760  92.816  1.00  6.44              
ATOM   2826  HE1 MET A 177      67.228  95.594  93.465  1.00  6.44              
ATOM   2827  HE2 MET A 177      66.821  94.746  91.961  1.00  6.44              
ATOM   2828  HE3 MET A 177      67.409  93.825  93.365  1.00  6.44              
ATOM   2829  C   MET A 177      70.632  93.289  87.689  1.00  6.44              
ATOM   2830  O   MET A 177      69.728  93.970  87.198  1.00  6.44              
ATOM   2831  N   GLY A 178      71.836  93.202  87.121  1.00  6.84              
ATOM   2832  H   GLY A 178      72.542  92.706  87.646  1.00  6.84              
ATOM   2833  CA  GLY A 178      72.254  93.955  85.944  1.00  6.84              
ATOM   2834  HA1 GLY A 178      71.474  93.875  85.186  1.00  6.84              
ATOM   2835  HA2 GLY A 178      73.162  93.504  85.554  1.00  6.84              
ATOM   2836  C   GLY A 178      72.528  95.436  86.191  1.00  6.84              
ATOM   2837  O   GLY A 178      72.525  96.185  85.206  1.00  6.84              
ATOM   2838  N   ILE A 179      72.755  95.866  87.443  1.00  6.72              
ATOM   2839  H   ILE A 179      72.766  95.193  88.202  1.00  6.72              
ATOM   2840  CA  ILE A 179      72.998  97.286  87.741  1.00  6.72              
ATOM   2841  HA  ILE A 179      72.109  97.793  87.366  1.00  6.72              
ATOM   2842  CB  ILE A 179      73.052  97.670  89.247  1.00  6.72              
ATOM   2843  HB  ILE A 179      72.621  98.673  89.289  1.00  6.72              
ATOM   2844  CG2 ILE A 179      72.159  96.777  90.123  1.00  6.72              
ATOM   2845 1HG2 ILE A 179      72.628  95.808  90.286  1.00  6.72              
ATOM   2846 2HG2 ILE A 179      71.977  97.246  91.090  1.00  6.72              
ATOM   2847 3HG2 ILE A 179      71.194  96.633  89.643  1.00  6.72              
ATOM   2848  CG1 ILE A 179      74.456  97.779  89.876  1.00  6.72              
ATOM   2849 1HG1 ILE A 179      75.137  98.245  89.172  1.00  6.72              
ATOM   2850 2HG1 ILE A 179      74.835  96.790  90.125  1.00  6.72              
ATOM   2851  CD1 ILE A 179      74.466  98.669  91.124  1.00  6.72              
ATOM   2852  HD1 ILE A 179      75.482  98.759  91.504  1.00  6.72              
ATOM   2853  HD2 ILE A 179      74.111  99.666  90.865  1.00  6.72              
ATOM   2854  HD3 ILE A 179      73.835  98.249  91.906  1.00  6.72              
ATOM   2855  C   ILE A 179      74.168  97.821  86.911  1.00  6.72              
ATOM   2856  O   ILE A 179      75.177  97.143  86.732  1.00  6.72              
ATOM   2857  N   LYS A 180      74.011  99.043  86.399  1.00  7.18              
ATOM   2858  H   LYS A 180      73.136  99.516  86.589  1.00  7.18              
ATOM   2859  CA  LYS A 180      74.966  99.740  85.527  1.00  7.18              
ATOM   2860  HA  LYS A 180      75.795  99.074  85.275  1.00  7.18              
ATOM   2861  CB  LYS A 180      74.281 100.195  84.223  1.00  7.18              
ATOM   2862  HB1 LYS A 180      75.011 100.743  83.623  1.00  7.18              
ATOM   2863  HB2 LYS A 180      73.475 100.888  84.468  1.00  7.18              
ATOM   2864  CG  LYS A 180      73.699  99.069  83.356  1.00  7.18              
ATOM   2865  HG1 LYS A 180      73.192  99.525  82.504  1.00  7.18              
ATOM   2866  HG2 LYS A 180      72.958  98.511  83.929  1.00  7.18              
ATOM   2867  CD  LYS A 180      74.782  98.118  82.828  1.00  7.18              
ATOM   2868  HD1 LYS A 180      75.264  97.615  83.663  1.00  7.18              
ATOM   2869  HD2 LYS A 180      75.540  98.701  82.300  1.00  7.18              
ATOM   2870  CE  LYS A 180      74.198  97.082  81.860  1.00  7.18              
ATOM   2871  HE1 LYS A 180      75.023  96.630  81.298  1.00  7.18              
ATOM   2872  HE2 LYS A 180      73.555  97.603  81.146  1.00  7.18              
ATOM   2873  NZ  LYS A 180      73.436  96.024  82.570  1.00  7.18              
ATOM   2874  HZ1 LYS A 180      72.880  96.418  83.326  1.00  7.18              
ATOM   2875  HZ2 LYS A 180      72.829  95.518  81.942  1.00  7.18              
ATOM   2876  HZ3 LYS A 180      74.067  95.370  83.009  1.00  7.18              
ATOM   2877  C   LYS A 180      75.605 100.946  86.204  1.00  7.18              
ATOM   2878  O   LYS A 180      76.795 101.198  85.975  1.00  7.18              
ATOM   2879  N   ALA A 181      74.841 101.646  87.055  1.00  6.90              
ATOM   2880  H   ALA A 181      73.870 101.399  87.181  1.00  6.90              
ATOM   2881  CA  ALA A 181      75.420 102.744  87.841  1.00  6.90              
ATOM   2882  HA  ALA A 181      76.494 102.582  87.951  1.00  6.90              
ATOM   2883  CB  ALA A 181      75.227 104.055  87.067  1.00  6.90              
ATOM   2884  HB1 ALA A 181      75.692 104.875  87.618  1.00  6.90              
ATOM   2885  HB2 ALA A 181      75.701 103.984  86.087  1.00  6.90              
ATOM   2886  HB3 ALA A 181      74.165 104.267  86.945  1.00  6.90              
ATOM   2887  C   ALA A 181      74.826 102.865  89.255  1.00  6.90              
ATOM   2888  O   ALA A 181      73.603 102.915  89.431  1.00  6.90              
ATOM   2889  N   LEU A 182      75.712 103.000  90.243  1.00  6.51              
ATOM   2890  H   LEU A 182      76.686 102.922  90.002  1.00  6.51              
ATOM   2891  CA  LEU A 182      75.418 103.694  91.497  1.00  6.51              
ATOM   2892  HA  LEU A 182      74.421 103.423  91.850  1.00  6.51              
ATOM   2893  CB  LEU A 182      76.466 103.322  92.569  1.00  6.51              
ATOM   2894  HB1 LEU A 182      76.233 103.882  93.476  1.00  6.51              
ATOM   2895  HB2 LEU A 182      77.448 103.653  92.226  1.00  6.51              
ATOM   2896  CG  LEU A 182      76.563 101.829  92.939  1.00  6.51              
ATOM   2897  HG  LEU A 182      76.863 101.254  92.062  1.00  6.51              
ATOM   2898  CD1 LEU A 182      77.621 101.637  94.025  1.00  6.51              
ATOM   2899 1HD1 LEU A 182      77.712 100.582  94.279  1.00  6.51              
ATOM   2900 2HD1 LEU A 182      78.587 101.987  93.658  1.00  6.51              
ATOM   2901 3HD1 LEU A 182      77.353 102.205  94.918  1.00  6.51              
ATOM   2902  CD2 LEU A 182      75.243 101.269  93.466  1.00  6.51              
ATOM   2903 1HD2 LEU A 182      75.384 100.243  93.807  1.00  6.51              
ATOM   2904 2HD2 LEU A 182      74.873 101.879  94.291  1.00  6.51              
ATOM   2905 3HD2 LEU A 182      74.510 101.260  92.663  1.00  6.51              
ATOM   2906  C   LEU A 182      75.449 105.210  91.260  1.00  6.51              
ATOM   2907  O   LEU A 182      76.274 105.701  90.484  1.00  6.51              
ATOM   2908  N   GLY A 183      74.608 105.934  91.995  1.00  7.16              
ATOM   2909  H   GLY A 183      73.917 105.447  92.555  1.00  7.16              
ATOM   2910  CA  GLY A 183      74.680 107.383  92.174  1.00  7.16              
ATOM   2911  HA1 GLY A 183      73.714 107.823  91.929  1.00  7.16              
ATOM   2912  HA2 GLY A 183      75.428 107.808  91.504  1.00  7.16              
ATOM   2913  C   GLY A 183      75.040 107.767  93.616  1.00  7.16              
ATOM   2914  O   GLY A 183      75.125 106.902  94.495  1.00  7.16              
ATOM   2915  N   PRO A 184      75.275 109.061  93.879  1.00  7.28              
ATOM   2916  CD  PRO A 184      75.166 110.178  92.951  1.00  7.28              
ATOM   2917  HD1 PRO A 184      74.226 110.150  92.397  1.00  7.28              
ATOM   2918  HD2 PRO A 184      76.014 110.163  92.265  1.00  7.28              
ATOM   2919  CG  PRO A 184      75.228 111.436  93.816  1.00  7.28              
ATOM   2920  HG1 PRO A 184      74.228 111.690  94.169  1.00  7.28              
ATOM   2921  HG2 PRO A 184      75.675 112.275  93.279  1.00  7.28              
ATOM   2922  CB  PRO A 184      76.093 110.992  94.993  1.00  7.28              
ATOM   2923  HB1 PRO A 184      75.908 111.593  95.884  1.00  7.28              
ATOM   2924  HB2 PRO A 184      77.141 111.065  94.700  1.00  7.28              
ATOM   2925  CA  PRO A 184      75.719 109.517  95.188  1.00  7.28              
ATOM   2926  HA  PRO A 184      76.613 108.965  95.482  1.00  7.28              
ATOM   2927  C   PRO A 184      74.650 109.327  96.264  1.00  7.28              
ATOM   2928  O   PRO A 184      73.457 109.488  95.995  1.00  7.28              
ATOM   2929  N   GLY A 185      75.054 108.984  97.499  1.00  6.99              
ATOM   2930  H   GLY A 185      76.041 108.868  97.703  1.00  6.99              
ATOM   2931  CA  GLY A 185      74.056 108.838  98.581  1.00  6.99              
ATOM   2932  HA1 GLY A 185      73.400 109.709  98.573  1.00  6.99              
ATOM   2933  HA2 GLY A 185      74.573 108.828  99.536  1.00  6.99              
ATOM   2934  C   GLY A 185      73.171 107.587  98.535  1.00  6.99              
ATOM   2935  O   GLY A 185      72.335 107.417  99.425  1.00  6.99              
ATOM   2936  N   ALA A 186      73.358 106.706  97.548  1.00  6.59              
ATOM   2937  H   ALA A 186      74.055 106.934  96.852  1.00  6.59              
ATOM   2938  CA  ALA A 186      72.535 105.524  97.265  1.00  6.59              
ATOM   2939  HA  ALA A 186      71.558 105.863  96.915  1.00  6.59              
ATOM   2940  CB  ALA A 186      73.213 104.776  96.108  1.00  6.59              
ATOM   2941  HB1 ALA A 186      72.740 103.808  95.968  1.00  6.59              
ATOM   2942  HB2 ALA A 186      73.121 105.352  95.188  1.00  6.59              
ATOM   2943  HB3 ALA A 186      74.267 104.607  96.334  1.00  6.59              
ATOM   2944  C   ALA A 186      72.257 104.560  98.429  1.00  6.59              
ATOM   2945  O   ALA A 186      71.269 103.828  98.391  1.00  6.59              
ATOM   2946  N   PHE A 187      73.098 104.575  99.463  1.00  6.22              
ATOM   2947  H   PHE A 187      73.915 105.162  99.400  1.00  6.22              
ATOM   2948  CA  PHE A 187      72.968 103.703 100.626  1.00  6.22              
ATOM   2949  HA  PHE A 187      72.001 103.203 100.577  1.00  6.22              
ATOM   2950  CB  PHE A 187      74.028 102.595 100.550  1.00  6.22              
ATOM   2951  HB1 PHE A 187      73.852 101.914 101.380  1.00  6.22              
ATOM   2952  HB2 PHE A 187      75.017 103.038 100.672  1.00  6.22              
ATOM   2953  CG  PHE A 187      73.986 101.765  99.273  1.00  6.22              
ATOM   2954  CD1 PHE A 187      72.852 100.981  98.979  1.00  6.22              
ATOM   2955  HD1 PHE A 187      72.005 100.979  99.649  1.00  6.22              
ATOM   2956  CE1 PHE A 187      72.800 100.216  97.799  1.00  6.22              
ATOM   2957  HE1 PHE A 187      71.927  99.617  97.581  1.00  6.22              
ATOM   2958  CZ  PHE A 187      73.879 100.243  96.898  1.00  6.22              
ATOM   2959  HZ  PHE A 187      73.831  99.670  95.983  1.00  6.22              
ATOM   2960  CE2 PHE A 187      75.014 101.021  97.188  1.00  6.22              
ATOM   2961  HE2 PHE A 187      75.849 101.034  96.502  1.00  6.22              
ATOM   2962  CD2 PHE A 187      75.069 101.780  98.372  1.00  6.22              
ATOM   2963  HD2 PHE A 187      75.944 102.379  98.582  1.00  6.22              
ATOM   2964  C   PHE A 187      72.926 104.460 101.961  1.00  6.22              
ATOM   2965  O   PHE A 187      73.050 103.844 103.013  1.00  6.22              
ATOM   2966  N   SER A 188      72.700 105.780 101.933  1.00  6.61              
ATOM   2967  H   SER A 188      72.610 106.225 101.029  1.00  6.61              
ATOM   2968  CA  SER A 188      72.591 106.637 103.133  1.00  6.61              
ATOM   2969  HA  SER A 188      73.561 106.635 103.623  1.00  6.61              
ATOM   2970  CB  SER A 188      72.289 108.080 102.719  1.00  6.61              
ATOM   2971  HB1 SER A 188      73.115 108.466 102.120  1.00  6.61              
ATOM   2972  HB2 SER A 188      72.191 108.696 103.614  1.00  6.61              
ATOM   2973  OG  SER A 188      71.088 108.148 101.967  1.00  6.61              
ATOM   2974  HG  SER A 188      71.292 107.938 101.042  1.00  6.61              
ATOM   2975  C   SER A 188      71.576 106.191 104.190  1.00  6.61              
ATOM   2976  O   SER A 188      71.728 106.462 105.379  1.00  6.61              
ATOM   2977  N   SER A 189      70.540 105.467 103.774  1.00  6.33              
ATOM   2978  H   SER A 189      70.480 105.240 102.794  1.00  6.33              
ATOM   2979  CA  SER A 189      69.536 104.905 104.678  1.00  6.33              
ATOM   2980  HA  SER A 189      69.237 105.676 105.389  1.00  6.33              
ATOM   2981  CB  SER A 189      68.298 104.484 103.869  1.00  6.33              
ATOM   2982  HB1 SER A 189      67.855 105.368 103.408  1.00  6.33              
ATOM   2983  HB2 SER A 189      67.570 104.038 104.543  1.00  6.33              
ATOM   2984  OG  SER A 189      68.607 103.541 102.858  1.00  6.33              
ATOM   2985  HG  SER A 189      67.784 103.250 102.436  1.00  6.33              
ATOM   2986  C   SER A 189      69.992 103.691 105.497  1.00  6.33              
ATOM   2987  O   SER A 189      69.272 103.274 106.408  1.00  6.33              
ATOM   2988  N   LEU A 190      71.155 103.119 105.182  1.00  5.94              
ATOM   2989  H   LEU A 190      71.730 103.568 104.476  1.00  5.94              
ATOM   2990  CA  LEU A 190      71.596 101.803 105.628  1.00  5.94              
ATOM   2991  HA  LEU A 190      70.752 101.297 106.095  1.00  5.94              
ATOM   2992  CB  LEU A 190      72.041 100.938 104.428  1.00  5.94              
ATOM   2993  HB1 LEU A 190      72.335  99.967 104.823  1.00  5.94              
ATOM   2994  HB2 LEU A 190      72.922 101.389 103.971  1.00  5.94              
ATOM   2995  CG  LEU A 190      70.993 100.670 103.335  1.00  5.94              
ATOM   2996  HG  LEU A 190      70.778 101.593 102.796  1.00  5.94              
ATOM   2997  CD1 LEU A 190      71.563  99.644 102.352  1.00  5.94              
ATOM   2998 1HD1 LEU A 190      70.851  99.472 101.546  1.00  5.94              
ATOM   2999 2HD1 LEU A 190      72.488 100.024 101.920  1.00  5.94              
ATOM   3000 3HD1 LEU A 190      71.771  98.701 102.859  1.00  5.94              
ATOM   3001  CD2 LEU A 190      69.694 100.106 103.912  1.00  5.94              
ATOM   3002 1HD2 LEU A 190      69.023  99.855 103.095  1.00  5.94              
ATOM   3003 2HD2 LEU A 190      69.898  99.212 104.500  1.00  5.94              
ATOM   3004 3HD2 LEU A 190      69.201 100.855 104.530  1.00  5.94              
ATOM   3005  C   LEU A 190      72.674 101.876 106.728  1.00  5.94              
ATOM   3006  O   LEU A 190      73.646 101.122 106.720  1.00  5.94              
ATOM   3007  N   GLY A 191      72.514 102.778 107.696  1.00  6.21              
ATOM   3008  H   GLY A 191      71.738 103.417 107.608  1.00  6.21              
ATOM   3009  CA  GLY A 191      73.544 103.066 108.702  1.00  6.21              
ATOM   3010  HA1 GLY A 191      73.146 103.793 109.408  1.00  6.21              
ATOM   3011  HA2 GLY A 191      74.393 103.532 108.202  1.00  6.21              
ATOM   3012  C   GLY A 191      74.089 101.877 109.516  1.00  6.21              
ATOM   3013  O   GLY A 191      75.252 101.901 109.918  1.00  6.21              
ATOM   3014  N   ASN A 192      73.305 100.808 109.730  1.00  5.72              
ATOM   3015  H   ASN A 192      72.357 100.817 109.379  1.00  5.72              
ATOM   3016  CA  ASN A 192      73.796  99.568 110.353  1.00  5.72              
ATOM   3017  HA  ASN A 192      74.785  99.783 110.715  1.00  5.72              
ATOM   3018  CB  ASN A 192      73.055  99.147 111.637  1.00  5.72              
ATOM   3019  HB1 ASN A 192      73.671  98.424 112.169  1.00  5.72              
ATOM   3020  HB2 ASN A 192      72.134  98.630 111.398  1.00  5.72              
ATOM   3021  CG  ASN A 192      72.791 100.281 112.594  1.00  5.72              
ATOM   3022  OD1 ASN A 192      73.570 100.564 113.482  1.00  5.72              
ATOM   3023  ND2 ASN A 192      71.665 100.933 112.470  1.00  5.72              
ATOM   3024 1HD2 ASN A 192      71.105 100.734 111.658  1.00  5.72              
ATOM   3025 2HD2 ASN A 192      71.512 101.685 113.119  1.00  5.72              
ATOM   3026  C   ASN A 192      73.995  98.392 109.386  1.00  5.72              
ATOM   3027  O   ASN A 192      73.966  97.236 109.818  1.00  5.72              
ATOM   3028  N   LEU A 193      74.296  98.672 108.119  1.00  5.38              
ATOM   3029  H   LEU A 193      74.260  99.637 107.806  1.00  5.38              
ATOM   3030  CA  LEU A 193      74.883  97.695 107.206  1.00  5.38              
ATOM   3031  HA  LEU A 193      74.207  96.857 107.138  1.00  5.38              
ATOM   3032  CB  LEU A 193      75.010  98.354 105.821  1.00  5.38              
ATOM   3033  HB1 LEU A 193      75.830  99.074 105.843  1.00  5.38              
ATOM   3034  HB2 LEU A 193      74.090  98.904 105.641  1.00  5.38              
ATOM   3035  CG  LEU A 193      75.189  97.412 104.620  1.00  5.38              
ATOM   3036  HG  LEU A 193      76.132  96.872 104.707  1.00  5.38              
ATOM   3037  CD1 LEU A 193      74.049  96.403 104.492  1.00  5.38              
ATOM   3038 1HD1 LEU A 193      74.148  95.838 103.566  1.00  5.38              
ATOM   3039 2HD1 LEU A 193      74.062  95.697 105.317  1.00  5.38              
ATOM   3040 3HD1 LEU A 193      73.088  96.920 104.487  1.00  5.38              
ATOM   3041  CD2 LEU A 193      75.215  98.243 103.335  1.00  5.38              
ATOM   3042 1HD2 LEU A 193      75.155  97.591 102.468  1.00  5.38              
ATOM   3043 2HD2 LEU A 193      74.363  98.922 103.311  1.00  5.38              
ATOM   3044 3HD2 LEU A 193      76.135  98.820 103.283  1.00  5.38              
ATOM   3045  C   LEU A 193      76.215  97.142 107.740  1.00  5.38              
ATOM   3046  O   LEU A 193      76.913  97.761 108.539  1.00  5.38              
ATOM   3047  N   LYS A 194      76.566  95.939 107.302  1.00  5.18              
ATOM   3048  H   LYS A 194      75.868  95.447 106.751  1.00  5.18              
ATOM   3049  CA  LYS A 194      77.795  95.203 107.629  1.00  5.18              
ATOM   3050  HA  LYS A 194      78.555  95.887 108.006  1.00  5.18              
ATOM   3051  CB  LYS A 194      77.521  94.081 108.659  1.00  5.18              
ATOM   3052  HB1 LYS A 194      78.453  93.563 108.870  1.00  5.18              
ATOM   3053  HB2 LYS A 194      76.848  93.346 108.218  1.00  5.18              
ATOM   3054  CG  LYS A 194      76.908  94.522 109.988  1.00  5.18              
ATOM   3055  HG1 LYS A 194      76.591  93.636 110.540  1.00  5.18              
ATOM   3056  HG2 LYS A 194      76.022  95.113 109.772  1.00  5.18              
ATOM   3057  CD  LYS A 194      77.904  95.302 110.859  1.00  5.18              
ATOM   3058  HD1 LYS A 194      78.512  95.946 110.232  1.00  5.18              
ATOM   3059  HD2 LYS A 194      78.568  94.599 111.360  1.00  5.18              
ATOM   3060  CE  LYS A 194      77.207  96.169 111.909  1.00  5.18              
ATOM   3061  HE1 LYS A 194      77.971  96.655 112.522  1.00  5.18              
ATOM   3062  HE2 LYS A 194      76.588  95.535 112.551  1.00  5.18              
ATOM   3063  NZ  LYS A 194      76.369  97.192 111.253  1.00  5.18              
ATOM   3064  HZ1 LYS A 194      76.042  97.896 111.895  1.00  5.18              
ATOM   3065  HZ2 LYS A 194      76.885  97.685 110.520  1.00  5.18              
ATOM   3066  HZ3 LYS A 194      75.559  96.768 110.802  1.00  5.18              
ATOM   3067  C   LYS A 194      78.332  94.523 106.380  1.00  5.18              
ATOM   3068  O   LYS A 194      79.548  94.451 106.206  1.00  5.18              
ATOM   3069  N   VAL A 195      77.436  94.043 105.523  1.00  4.58              
ATOM   3070  H   VAL A 195      76.454  94.070 105.778  1.00  4.58              
ATOM   3071  CA  VAL A 195      77.813  93.330 104.303  1.00  4.58              
ATOM   3072  HA  VAL A 195      78.864  93.513 104.074  1.00  4.58              
ATOM   3073  CB  VAL A 195      77.620  91.802 104.453  1.00  4.58              
ATOM   3074  HB  VAL A 195      76.555  91.597 104.518  1.00  4.58              
ATOM   3075  CG1 VAL A 195      78.174  91.040 103.244  1.00  4.58              
ATOM   3076 1HG1 VAL A 195      78.003  89.970 103.370  1.00  4.58              
ATOM   3077 2HG1 VAL A 195      77.666  91.358 102.338  1.00  4.58              
ATOM   3078 3HG1 VAL A 195      79.243  91.215 103.140  1.00  4.58              
ATOM   3079  CG2 VAL A 195      78.273  91.233 105.718  1.00  4.58              
ATOM   3080 1HG2 VAL A 195      78.189  90.145 105.714  1.00  4.58              
ATOM   3081 2HG2 VAL A 195      79.322  91.507 105.744  1.00  4.58              
ATOM   3082 3HG2 VAL A 195      77.764  91.608 106.603  1.00  4.58              
ATOM   3083  C   VAL A 195      76.977  93.820 103.126  1.00  4.58              
ATOM   3084  O   VAL A 195      75.742  93.736 103.159  1.00  4.58              
ATOM   3085  N   LEU A 196      77.674  94.296 102.087  1.00  4.82              
ATOM   3086  H   LEU A 196      78.685  94.359 102.149  1.00  4.82              
ATOM   3087  CA  LEU A 196      77.042  94.714 100.835  1.00  4.82              
ATOM   3088  HA  LEU A 196      75.966  94.538 100.894  1.00  4.82              
ATOM   3089  CB  LEU A 196      77.292  96.224 100.651  1.00  4.82              
ATOM   3090  HB1 LEU A 196      78.368  96.391 100.584  1.00  4.82              
ATOM   3091  HB2 LEU A 196      76.943  96.742 101.541  1.00  4.82              
ATOM   3092  CG  LEU A 196      76.633  96.856  99.409  1.00  4.82              
ATOM   3093  HG  LEU A 196      77.103  96.453  98.511  1.00  4.82              
ATOM   3094  CD1 LEU A 196      75.130  96.600  99.338  1.00  4.82              
ATOM   3095 1HD1 LEU A 196      74.699  97.198  98.536  1.00  4.82              
ATOM   3096 2HD1 LEU A 196      74.931  95.548  99.139  1.00  4.82              
ATOM   3097 3HD1 LEU A 196      74.658  96.884 100.277  1.00  4.82              
ATOM   3098  CD2 LEU A 196      76.846  98.375  99.428  1.00  4.82              
ATOM   3099 1HD2 LEU A 196      76.515  98.811  98.485  1.00  4.82              
ATOM   3100 2HD2 LEU A 196      76.275  98.823 100.240  1.00  4.82              
ATOM   3101 3HD2 LEU A 196      77.898  98.605  99.578  1.00  4.82              
ATOM   3102  C   LEU A 196      77.589  93.912  99.654  1.00  4.82              
ATOM   3103  O   LEU A 196      78.808  93.935  99.427  1.00  4.82              
ATOM   3104  N   VAL A 197      76.708  93.218  98.909  1.00  4.99              
ATOM   3105  H   VAL A 197      75.716  93.216  99.148  1.00  4.99              
ATOM   3106  CA  VAL A 197      77.196  92.261  97.890  1.00  4.99              
ATOM   3107  HA  VAL A 197      78.280  92.291  97.875  1.00  4.99              
ATOM   3108  CB  VAL A 197      76.830  90.799  98.247  1.00  4.99              
ATOM   3109  HB  VAL A 197      75.782  90.625  98.024  1.00  4.99              
ATOM   3110  CG1 VAL A 197      77.651  89.783  97.441  1.00  4.99              
ATOM   3111 1HG1 VAL A 197      77.237  88.784  97.575  1.00  4.99              
ATOM   3112 2HG1 VAL A 197      77.628  90.031  96.383  1.00  4.99              
ATOM   3113 3HG1 VAL A 197      78.686  89.773  97.780  1.00  4.99              
ATOM   3114  CG2 VAL A 197      77.053  90.461  99.728  1.00  4.99              
ATOM   3115 1HG2 VAL A 197      76.856  89.404  99.906  1.00  4.99              
ATOM   3116 2HG2 VAL A 197      78.079  90.685 100.014  1.00  4.99              
ATOM   3117 3HG2 VAL A 197      76.365  91.037 100.348  1.00  4.99              
ATOM   3118  C   VAL A 197      76.753  92.635  96.479  1.00  4.99              
ATOM   3119  O   VAL A 197      75.772  92.112  95.976  1.00  4.99              
ATOM   3120  N   LEU A 198      77.499  93.517  95.813  1.00  5.84              
ATOM   3121  H   LEU A 198      78.355  93.824  96.259  1.00  5.84              
ATOM   3122  CA  LEU A 198      77.187  94.104  94.494  1.00  5.84              
ATOM   3123  HA  LEU A 198      76.141  93.909  94.261  1.00  5.84              
ATOM   3124  CB  LEU A 198      77.410  95.626  94.615  1.00  5.84              
ATOM   3125  HB1 LEU A 198      77.703  96.049  93.655  1.00  5.84              
ATOM   3126  HB2 LEU A 198      78.239  95.802  95.303  1.00  5.84              
ATOM   3127  CG  LEU A 198      76.172  96.393  95.093  1.00  5.84              
ATOM   3128  HG  LEU A 198      75.720  95.892  95.949  1.00  5.84              
ATOM   3129  CD1 LEU A 198      76.603  97.799  95.507  1.00  5.84              
ATOM   3130 1HD1 LEU A 198      75.744  98.350  95.881  1.00  5.84              
ATOM   3131 2HD1 LEU A 198      77.351  97.742  96.298  1.00  5.84              
ATOM   3132 3HD1 LEU A 198      77.028  98.323  94.652  1.00  5.84              
ATOM   3133  CD2 LEU A 198      75.161  96.514  93.945  1.00  5.84              
ATOM   3134 1HD2 LEU A 198      74.371  97.213  94.214  1.00  5.84              
ATOM   3135 2HD2 LEU A 198      75.655  96.884  93.049  1.00  5.84              
ATOM   3136 3HD2 LEU A 198      74.714  95.546  93.725  1.00  5.84              
ATOM   3137  C   LEU A 198      78.004  93.500  93.329  1.00  5.84              
ATOM   3138  O   LEU A 198      78.189  94.110  92.272  1.00  5.84              
ATOM   3139  N   SER A 199      78.505  92.290  93.523  1.00  6.02              
ATOM   3140  H   SER A 199      78.353  91.858  94.420  1.00  6.02              
ATOM   3141  CA  SER A 199      79.187  91.494  92.505  1.00  6.02              
ATOM   3142  HA  SER A 199      79.962  92.108  92.047  1.00  6.02              
ATOM   3143  CB  SER A 199      79.871  90.309  93.201  1.00  6.02              
ATOM   3144  HB1 SER A 199      80.694  90.683  93.811  1.00  6.02              
ATOM   3145  HB2 SER A 199      80.276  89.619  92.460  1.00  6.02              
ATOM   3146  OG  SER A 199      78.960  89.619  94.040  1.00  6.02              
ATOM   3147  HG  SER A 199      78.138  89.458  93.561  1.00  6.02              
ATOM   3148  C   SER A 199      78.286  90.979  91.394  1.00  6.02              
ATOM   3149  O   SER A 199      77.068  90.915  91.567  1.00  6.02              
ATOM   3150  N   HIS A 200      78.900  90.538  90.289  1.00  6.48              
ATOM   3151  H   HIS A 200      79.911  90.620  90.224  1.00  6.48              
ATOM   3152  CA  HIS A 200      78.157  90.060  89.103  1.00  6.48              
ATOM   3153  HA  HIS A 200      78.818  90.200  88.259  1.00  6.48              
ATOM   3154  CB  HIS A 200      77.880  88.550  89.148  1.00  6.48              
ATOM   3155  HB1 HIS A 200      76.961  88.352  89.701  1.00  6.48              
ATOM   3156  HB2 HIS A 200      78.704  88.044  89.652  1.00  6.48              
ATOM   3157  CG  HIS A 200      77.781  87.985  87.752  1.00  6.48              
ATOM   3158  ND1 HIS A 200      76.690  87.297  87.220  1.00  6.48              
ATOM   3159  CE1 HIS A 200      76.975  87.112  85.920  1.00  6.48              
ATOM   3160  HE1 HIS A 200      76.319  86.625  85.211  1.00  6.48              
ATOM   3161  NE2 HIS A 200      78.165  87.658  85.614  1.00  6.48              
ATOM   3162  HE2 HIS A 200      78.551  87.770  84.677  1.00  6.48              
ATOM   3163  CD2 HIS A 200      78.700  88.190  86.761  1.00  6.48              
ATOM   3164  HD2 HIS A 200      79.628  88.738  86.846  1.00  6.48              
ATOM   3165  C   HIS A 200      76.963  90.947  88.721  1.00  6.48              
ATOM   3166  O   HIS A 200      75.792  90.585  88.804  1.00  6.48              
ATOM   3167  N   ASN A 201      77.304  92.189  88.401  1.00  6.67              
ATOM   3168  H   ASN A 201      78.293  92.369  88.279  1.00  6.67              
ATOM   3169  CA  ASN A 201      76.441  93.337  88.198  1.00  6.67              
ATOM   3170  HA  ASN A 201      75.551  93.040  87.643  1.00  6.67              
ATOM   3171  CB  ASN A 201      76.043  93.867  89.600  1.00  6.67              
ATOM   3172  HB1 ASN A 201      76.097  94.954  89.625  1.00  6.67              
ATOM   3173  HB2 ASN A 201      76.745  93.503  90.345  1.00  6.67              
ATOM   3174  CG  ASN A 201      74.642  93.516  90.019  1.00  6.67              
ATOM   3175  OD1 ASN A 201      73.707  93.625  89.242  1.00  6.67              
ATOM   3176  ND2 ASN A 201      74.451  93.132  91.257  1.00  6.67              
ATOM   3177 1HD2 ASN A 201      75.245  93.016  91.861  1.00  6.67              
ATOM   3178 2HD2 ASN A 201      73.505  92.980  91.589  1.00  6.67              
ATOM   3179  C   ASN A 201      77.165  94.440  87.457  1.00  6.67              
ATOM   3180  O   ASN A 201      78.061  95.027  88.064  1.00  6.67              
ATOM   3181  N   PHE A 202      76.774  94.612  86.183  1.00  7.09              
ATOM   3182  H   PHE A 202      76.014  94.008  85.927  1.00  7.09              
ATOM   3183  CA  PHE A 202      77.354  95.323  85.023  1.00  7.09              
ATOM   3184  HA  PHE A 202      78.294  94.820  84.807  1.00  7.09              
ATOM   3185  CB  PHE A 202      76.431  95.053  83.825  1.00  7.09              
ATOM   3186  HB1 PHE A 202      76.706  95.698  82.990  1.00  7.09              
ATOM   3187  HB2 PHE A 202      75.411  95.288  84.122  1.00  7.09              
ATOM   3188  CG  PHE A 202      76.496  93.619  83.329  1.00  7.09              
ATOM   3189  CD1 PHE A 202      75.730  92.605  83.939  1.00  7.09              
ATOM   3190  HD1 PHE A 202      75.051  92.831  84.745  1.00  7.09              
ATOM   3191  CE1 PHE A 202      75.874  91.268  83.529  1.00  7.09              
ATOM   3192  HE1 PHE A 202      75.311  90.483  84.017  1.00  7.09              
ATOM   3193  CZ  PHE A 202      76.777  90.942  82.504  1.00  7.09              
ATOM   3194  HZ  PHE A 202      76.909  89.909  82.211  1.00  7.09              
ATOM   3195  CE2 PHE A 202      77.526  91.952  81.878  1.00  7.09              
ATOM   3196  HE2 PHE A 202      78.231  91.695  81.099  1.00  7.09              
ATOM   3197  CD2 PHE A 202      77.383  93.289  82.286  1.00  7.09              
ATOM   3198  HD2 PHE A 202      77.983  94.053  81.813  1.00  7.09              
ATOM   3199  C   PHE A 202      77.794  96.796  85.174  1.00  7.09              
ATOM   3200  O   PHE A 202      77.761  97.551  84.210  1.00  7.09              
ATOM   3201  N   ILE A 203      78.221  97.205  86.362  1.00  7.04              
ATOM   3202  H   ILE A 203      78.192  96.520  87.106  1.00  7.04              
ATOM   3203  CA  ILE A 203      78.712  98.508  86.738  1.00  7.04              
ATOM   3204  HA  ILE A 203      77.880  99.191  86.604  1.00  7.04              
ATOM   3205  CB  ILE A 203      79.121  98.582  88.231  1.00  7.04              
ATOM   3206  HB  ILE A 203      79.902  97.850  88.421  1.00  7.04              
ATOM   3207  CG2 ILE A 203      79.676  99.977  88.570  1.00  7.04              
ATOM   3208 1HG2 ILE A 203      79.926 100.047  89.628  1.00  7.04              
ATOM   3209 2HG2 ILE A 203      80.603 100.163  88.026  1.00  7.04              
ATOM   3210 3HG2 ILE A 203      78.936 100.737  88.322  1.00  7.04              
ATOM   3211  CG1 ILE A 203      77.918  98.292  89.156  1.00  7.04              
ATOM   3212 1HG1 ILE A 203      77.448  97.356  88.862  1.00  7.04              
ATOM   3213 2HG1 ILE A 203      77.183  99.088  89.038  1.00  7.04              
ATOM   3214  CD1 ILE A 203      78.280  98.172  90.643  1.00  7.04              
ATOM   3215  HD1 ILE A 203      79.194  97.594  90.758  1.00  7.04              
ATOM   3216  HD2 ILE A 203      78.419  99.159  91.083  1.00  7.04              
ATOM   3217  HD3 ILE A 203      77.478  97.661  91.174  1.00  7.04              
ATOM   3218  C   ILE A 203      79.846  98.978  85.826  1.00  7.04              
ATOM   3219  O   ILE A 203      80.830  98.267  85.571  1.00  7.04              
ATOM   3220  N   ASN A 204      79.709 100.242  85.421  1.00  7.69              
ATOM   3221  H   ASN A 204      78.841 100.722  85.634  1.00  7.69              
ATOM   3222  CA  ASN A 204      80.688 100.909  84.576  1.00  7.69              
ATOM   3223  HA  ASN A 204      81.651 100.411  84.674  1.00  7.69              
ATOM   3224  CB  ASN A 204      80.232 100.754  83.096  1.00  7.69              
ATOM   3225  HB1 ASN A 204      80.390  99.728  82.797  1.00  7.69              
ATOM   3226  HB2 ASN A 204      80.864 101.371  82.458  1.00  7.69              
ATOM   3227  CG  ASN A 204      78.768 101.074  82.782  1.00  7.69              
ATOM   3228  OD1 ASN A 204      77.950 100.221  82.475  1.00  7.69              
ATOM   3229  ND2 ASN A 204      78.385 102.324  82.805  1.00  7.69              
ATOM   3230 1HD2 ASN A 204      79.047 103.031  83.097  1.00  7.69              
ATOM   3231 2HD2 ASN A 204      77.434 102.517  82.572  1.00  7.69              
ATOM   3232  C   ASN A 204      80.913 102.383  84.978  1.00  7.69              
ATOM   3233  O   ASN A 204      80.466 103.310  84.297  1.00  7.69              
ATOM   3234  N   GLN A 205      81.570 102.628  86.112  1.00  7.83              
ATOM   3235  H   GLN A 205      82.039 101.862  86.585  1.00  7.83              
ATOM   3236  CA  GLN A 205      81.707 104.008  86.617  1.00  7.83              
ATOM   3237  HA  GLN A 205      81.754 104.670  85.751  1.00  7.83              
ATOM   3238  CB  GLN A 205      80.433 104.459  87.391  1.00  7.83              
ATOM   3239  HB1 GLN A 205      79.597 104.364  86.697  1.00  7.83              
ATOM   3240  HB2 GLN A 205      80.505 105.522  87.621  1.00  7.83              
ATOM   3241  CG  GLN A 205      80.025 103.705  88.669  1.00  7.83              
ATOM   3242  HG1 GLN A 205      80.176 102.641  88.516  1.00  7.83              
ATOM   3243  HG2 GLN A 205      78.962 103.873  88.846  1.00  7.83              
ATOM   3244  CD  GLN A 205      80.790 104.126  89.918  1.00  7.83              
ATOM   3245  OE1 GLN A 205      81.867 103.620  90.168  1.00  7.83              
ATOM   3246  NE2 GLN A 205      80.291 105.055  90.707  1.00  7.83              
ATOM   3247 1HE2 GLN A 205      79.406 105.498  90.533  1.00  7.83              
ATOM   3248 2HE2 GLN A 205      80.756 105.278  91.593  1.00  7.83              
ATOM   3249  C   GLN A 205      83.065 104.260  87.304  1.00  7.83              
ATOM   3250  O   GLN A 205      84.080 103.607  87.021  1.00  7.83              
ATOM   3251  N   GLN A 206      83.117 105.331  88.093  1.00  8.21              
ATOM   3252  H   GLN A 206      82.247 105.771  88.353  1.00  8.21              
ATOM   3253  CA  GLN A 206      84.338 106.078  88.372  1.00  8.21              
ATOM   3254  HA  GLN A 206      85.137 105.620  87.805  1.00  8.21              
ATOM   3255  CB  GLN A 206      84.140 107.503  87.832  1.00  8.21              
ATOM   3256  HB1 GLN A 206      83.663 108.114  88.600  1.00  8.21              
ATOM   3257  HB2 GLN A 206      83.475 107.474  86.966  1.00  8.21              
ATOM   3258  CG  GLN A 206      85.445 108.163  87.373  1.00  8.21              
ATOM   3259  HG1 GLN A 206      85.877 107.591  86.551  1.00  8.21              
ATOM   3260  HG2 GLN A 206      86.165 108.205  88.189  1.00  8.21              
ATOM   3261  CD  GLN A 206      85.159 109.575  86.892  1.00  8.21              
ATOM   3262  OE1 GLN A 206      84.890 109.824  85.731  1.00  8.21              
ATOM   3263  NE2 GLN A 206      85.158 110.546  87.775  1.00  8.21              
ATOM   3264 1HE2 GLN A 206      85.356 110.356  88.740  1.00  8.21              
ATOM   3265 2HE2 GLN A 206      84.889 111.449  87.427  1.00  8.21              
ATOM   3266  C   GLN A 206      84.787 106.066  89.850  1.00  8.21              
ATOM   3267  O   GLN A 206      85.805 106.682  90.160  1.00  8.21              
ATOM   3268  N   LEU A 207      84.008 105.409  90.721  1.00  7.34              
ATOM   3269  H   LEU A 207      83.300 104.800  90.328  1.00  7.34              
ATOM   3270  CA  LEU A 207      83.942 105.562  92.177  1.00  7.34              
ATOM   3271  HA  LEU A 207      82.904 105.448  92.457  1.00  7.34              
ATOM   3272  CB  LEU A 207      84.736 104.466  92.909  1.00  7.34              
ATOM   3273  HB1 LEU A 207      84.776 104.768  93.956  1.00  7.34              
ATOM   3274  HB2 LEU A 207      85.754 104.445  92.519  1.00  7.34              
ATOM   3275  CG  LEU A 207      84.153 103.048  92.890  1.00  7.34              
ATOM   3276  HG  LEU A 207      84.167 102.655  91.875  1.00  7.34              
ATOM   3277  CD1 LEU A 207      85.022 102.161  93.792  1.00  7.34              
ATOM   3278 1HD1 LEU A 207      86.016 102.064  93.360  1.00  7.34              
ATOM   3279 2HD1 LEU A 207      85.104 102.608  94.784  1.00  7.34              
ATOM   3280 3HD1 LEU A 207      84.567 101.180  93.900  1.00  7.34              
ATOM   3281  CD2 LEU A 207      82.730 102.975  93.440  1.00  7.34              
ATOM   3282 1HD2 LEU A 207      82.398 101.939  93.484  1.00  7.34              
ATOM   3283 2HD2 LEU A 207      82.689 103.424  94.434  1.00  7.34              
ATOM   3284 3HD2 LEU A 207      82.045 103.509  92.784  1.00  7.34              
ATOM   3285  C   LEU A 207      84.365 106.948  92.699  1.00  7.34              
ATOM   3286  O   LEU A 207      85.541 107.180  93.003  1.00  7.34              
ATOM   3287  N   THR A 208      83.408 107.870  92.841  1.00  7.70              
ATOM   3288  H   THR A 208      82.434 107.586  92.752  1.00  7.70              
ATOM   3289  CA  THR A 208      83.693 109.214  93.391  1.00  7.70              
ATOM   3290  HA  THR A 208      84.596 109.599  92.921  1.00  7.70              
ATOM   3291  CB  THR A 208      82.556 110.215  93.120  1.00  7.70              
ATOM   3292  HB  THR A 208      82.842 111.182  93.535  1.00  7.70              
ATOM   3293  CG2 THR A 208      82.279 110.400  91.627  1.00  7.70              
ATOM   3294 1HG2 THR A 208      81.541 111.193  91.500  1.00  7.70              
ATOM   3295 2HG2 THR A 208      83.198 110.682  91.113  1.00  7.70              
ATOM   3296 3HG2 THR A 208      81.888 109.476  91.203  1.00  7.70              
ATOM   3297  OG1 THR A 208      81.357 109.807  93.730  1.00  7.70              
ATOM   3298  HG1 THR A 208      80.742 110.562  93.646  1.00  7.70              
ATOM   3299  C   THR A 208      83.951 109.207  94.902  1.00  7.70              
ATOM   3300  O   THR A 208      84.535 110.148  95.448  1.00  7.70              
ATOM   3301  N   GLY A 209      83.522 108.153  95.593  1.00  7.34              
ATOM   3302  H   GLY A 209      82.977 107.450  95.097  1.00  7.34              
ATOM   3303  CA  GLY A 209      83.513 108.037  97.046  1.00  7.34              
ATOM   3304  HA1 GLY A 209      84.365 108.574  97.460  1.00  7.34              
ATOM   3305  HA2 GLY A 209      83.604 106.982  97.307  1.00  7.34              
ATOM   3306  C   GLY A 209      82.239 108.575  97.706  1.00  7.34              
ATOM   3307  O   GLY A 209      82.051 108.419  98.916  1.00  7.34              
ATOM   3308  N   GLU A 210      81.360 109.212  96.930  1.00  7.36              
ATOM   3309  H   GLU A 210      81.565 109.277  95.938  1.00  7.36              
ATOM   3310  CA  GLU A 210      80.050 109.688  97.383  1.00  7.36              
ATOM   3311  HA  GLU A 210      80.160 110.177  98.351  1.00  7.36              
ATOM   3312  CB  GLU A 210      79.480 110.700  96.379  1.00  7.36              
ATOM   3313  HB1 GLU A 210      78.504 111.028  96.737  1.00  7.36              
ATOM   3314  HB2 GLU A 210      79.327 110.183  95.432  1.00  7.36              
ATOM   3315  CG  GLU A 210      80.347 111.950  96.152  1.00  7.36              
ATOM   3316  HG1 GLU A 210      81.376 111.658  95.932  1.00  7.36              
ATOM   3317  HG2 GLU A 210      80.354 112.546  97.068  1.00  7.36              
ATOM   3318  CD  GLU A 210      79.802 112.768  94.973  1.00  7.36              
ATOM   3319  OE1 GLU A 210      79.371 113.920  95.200  1.00  7.36              
ATOM   3320  OE2 GLU A 210      79.794 112.201  93.854  1.00  7.36              
ATOM   3321  C   GLU A 210      79.023 108.536  97.534  1.00  7.36              
ATOM   3322  O   GLU A 210      78.077 108.594  98.343  1.00  7.36              
ATOM   3323  N   GLU A 211      79.213 107.472  96.748  1.00  6.92              
ATOM   3324  H   GLU A 211      80.058 107.440  96.176  1.00  6.92              
ATOM   3325  CA  GLU A 211      78.317 106.320  96.689  1.00  6.92              
ATOM   3326  HA  GLU A 211      77.307 106.729  96.699  1.00  6.92              
ATOM   3327  CB  GLU A 211      78.396 105.553  95.353  1.00  6.92              
ATOM   3328  HB1 GLU A 211      78.173 106.246  94.539  1.00  6.92              
ATOM   3329  HB2 GLU A 211      77.599 104.808  95.355  1.00  6.92              
ATOM   3330  CG  GLU A 211      79.705 104.824  95.031  1.00  6.92              
ATOM   3331  HG1 GLU A 211      79.516 104.115  94.221  1.00  6.92              
ATOM   3332  HG2 GLU A 211      80.029 104.256  95.903  1.00  6.92              
ATOM   3333  CD  GLU A 211      80.794 105.798  94.591  1.00  6.92              
ATOM   3334  OE1 GLU A 211      80.892 106.095  93.380  1.00  6.92              
ATOM   3335  OE2 GLU A 211      81.518 106.291  95.476  1.00  6.92              
ATOM   3336  C   GLU A 211      78.349 105.411  97.930  1.00  6.92              
ATOM   3337  O   GLU A 211      77.499 104.530  98.072  1.00  6.92              
ATOM   3338  N   PHE A 212      79.249 105.687  98.880  1.00  6.53              
ATOM   3339  H   PHE A 212      79.942 106.393  98.671  1.00  6.53              
ATOM   3340  CA  PHE A 212      79.330 104.995 100.170  1.00  6.53              
ATOM   3341  HA  PHE A 212      78.620 104.169 100.169  1.00  6.53              
ATOM   3342  CB  PHE A 212      80.731 104.378 100.321  1.00  6.53              
ATOM   3343  HB1 PHE A 212      80.737 103.755 101.212  1.00  6.53              
ATOM   3344  HB2 PHE A 212      81.447 105.187 100.472  1.00  6.53              
ATOM   3345  CG  PHE A 212      81.194 103.520  99.145  1.00  6.53              
ATOM   3346  CD1 PHE A 212      80.294 102.671  98.465  1.00  6.53              
ATOM   3347  HD1 PHE A 212      79.265 102.589  98.784  1.00  6.53              
ATOM   3348  CE1 PHE A 212      80.710 101.953  97.331  1.00  6.53              
ATOM   3349  HE1 PHE A 212      80.001 101.348  96.787  1.00  6.53              
ATOM   3350  CZ  PHE A 212      82.044 102.029  96.899  1.00  6.53              
ATOM   3351  HZ  PHE A 212      82.368 101.475  96.029  1.00  6.53              
ATOM   3352  CE2 PHE A 212      82.953 102.843  97.590  1.00  6.53              
ATOM   3353  HE2 PHE A 212      83.976 102.909  97.249  1.00  6.53              
ATOM   3354  CD2 PHE A 212      82.529 103.594  98.701  1.00  6.53              
ATOM   3355  HD2 PHE A 212      83.235 104.243  99.196  1.00  6.53              
ATOM   3356  C   PHE A 212      78.890 105.869 101.365  1.00  6.53              
ATOM   3357  O   PHE A 212      78.894 105.388 102.508  1.00  6.53              
ATOM   3358  N   GLN A 213      78.495 107.137 101.130  1.00  6.82              
ATOM   3359  H   GLN A 213      78.430 107.492 100.186  1.00  6.82              
ATOM   3360  CA  GLN A 213      78.148 107.995 102.274  1.00  6.82              
ATOM   3361  HA  GLN A 213      79.004 107.963 102.939  1.00  6.82              
ATOM   3362  CB  GLN A 213      78.004 109.469 101.861  1.00  6.82              
ATOM   3363  HB1 GLN A 213      78.851 109.730 101.225  1.00  6.82              
ATOM   3364  HB2 GLN A 213      78.058 110.089 102.757  1.00  6.82              
ATOM   3365  CG  GLN A 213      76.698 109.800 101.131  1.00  6.82              
ATOM   3366  HG1 GLN A 213      75.865 109.773 101.834  1.00  6.82              
ATOM   3367  HG2 GLN A 213      76.530 109.050 100.362  1.00  6.82              
ATOM   3368  CD  GLN A 213      76.754 111.177 100.484  1.00  6.82              
ATOM   3369  OE1 GLN A 213      76.263 112.166 100.997  1.00  6.82              
ATOM   3370  NE2 GLN A 213      77.350 111.279  99.319  1.00  6.82              
ATOM   3371 1HE2 GLN A 213      77.727 110.447  98.890  1.00  6.82              
ATOM   3372 2HE2 GLN A 213      77.458 112.201  98.925  1.00  6.82              
ATOM   3373  C   GLN A 213      76.954 107.459 103.081  1.00  6.82              
ATOM   3374  O   GLN A 213      75.905 107.132 102.521  1.00  6.82              
ATOM   3375  N   GLY A 214      77.147 107.368 104.397  1.00  6.57              
ATOM   3376  H   GLY A 214      78.037 107.664 104.776  1.00  6.57              
ATOM   3377  CA  GLY A 214      76.200 106.808 105.355  1.00  6.57              
ATOM   3378  HA1 GLY A 214      75.182 106.957 105.002  1.00  6.57              
ATOM   3379  HA2 GLY A 214      76.307 107.349 106.295  1.00  6.57              
ATOM   3380  C   GLY A 214      76.384 105.315 105.667  1.00  6.57              
ATOM   3381  O   GLY A 214      75.540 104.733 106.347  1.00  6.57              
ATOM   3382  N   LEU A 215      77.454 104.668 105.178  1.00  6.18              
ATOM   3383  H   LEU A 215      78.084 105.163 104.559  1.00  6.18              
ATOM   3384  CA  LEU A 215      77.741 103.256 105.492  1.00  6.18              
ATOM   3385  HA  LEU A 215      76.809 102.753 105.749  1.00  6.18              
ATOM   3386  CB  LEU A 215      78.321 102.592 104.224  1.00  6.18              
ATOM   3387  HB1 LEU A 215      78.630 101.579 104.475  1.00  6.18              
ATOM   3388  HB2 LEU A 215      79.208 103.142 103.909  1.00  6.18              
ATOM   3389  CG  LEU A 215      77.343 102.489 103.042  1.00  6.18              
ATOM   3390  HG  LEU A 215      77.092 103.479 102.666  1.00  6.18              
ATOM   3391  CD1 LEU A 215      78.009 101.697 101.910  1.00  6.18              
ATOM   3392 1HD1 LEU A 215      77.355 101.680 101.041  1.00  6.18              
ATOM   3393 2HD1 LEU A 215      78.948 102.173 101.634  1.00  6.18              
ATOM   3394 3HD1 LEU A 215      78.208 100.676 102.231  1.00  6.18              
ATOM   3395  CD2 LEU A 215      76.051 101.786 103.463  1.00  6.18              
ATOM   3396 1HD2 LEU A 215      75.548 101.370 102.597  1.00  6.18              
ATOM   3397 2HD2 LEU A 215      76.273 100.978 104.157  1.00  6.18              
ATOM   3398 3HD2 LEU A 215      75.386 102.499 103.954  1.00  6.18              
ATOM   3399  C   LEU A 215      78.652 103.048 106.717  1.00  6.18              
ATOM   3400  O   LEU A 215      79.601 102.262 106.681  1.00  6.18              
ATOM   3401  N   ASP A 216      78.392 103.770 107.804  1.00  6.34              
ATOM   3402  H   ASP A 216      77.609 104.421 107.763  1.00  6.34              
ATOM   3403  CA  ASP A 216      79.335 103.961 108.915  1.00  6.34              
ATOM   3404  HA  ASP A 216      80.255 104.354 108.479  1.00  6.34              
ATOM   3405  CB  ASP A 216      78.791 105.081 109.819  1.00  6.34              
ATOM   3406  HB1 ASP A 216      79.483 105.242 110.648  1.00  6.34              
ATOM   3407  HB2 ASP A 216      77.826 104.781 110.232  1.00  6.34              
ATOM   3408  CG  ASP A 216      78.636 106.392 109.026  1.00  6.34              
ATOM   3409  OD1 ASP A 216      79.558 107.232 109.046  1.00  6.34              
ATOM   3410  OD2 ASP A 216      77.635 106.531 108.286  1.00  6.34              
ATOM   3411  C   ASP A 216      79.771 102.698 109.673  1.00  6.34              
ATOM   3412  O   ASP A 216      80.837 102.681 110.290  1.00  6.34              
ATOM   3413  N   SER A 217      79.035 101.592 109.542  1.00  5.88              
ATOM   3414  H   SER A 217      78.217 101.658 108.954  1.00  5.88              
ATOM   3415  CA  SER A 217      79.349 100.312 110.195  1.00  5.88              
ATOM   3416  HA  SER A 217      80.280 100.446 110.742  1.00  5.88              
ATOM   3417  CB  SER A 217      78.322  99.998 111.276  1.00  5.88              
ATOM   3418  HB1 SER A 217      78.297 100.816 111.999  1.00  5.88              
ATOM   3419  HB2 SER A 217      78.609  99.084 111.795  1.00  5.88              
ATOM   3420  OG  SER A 217      77.047  99.843 110.710  1.00  5.88              
ATOM   3421  HG  SER A 217      76.714 100.720 110.436  1.00  5.88              
ATOM   3422  C   SER A 217      79.676  99.163 109.241  1.00  5.88              
ATOM   3423  O   SER A 217      79.665  98.001 109.661  1.00  5.88              
ATOM   3424  N   ILE A 218      80.011  99.457 107.976  1.00  5.55              
ATOM   3425  H   ILE A 218      80.053 100.432 107.690  1.00  5.55              
ATOM   3426  CA  ILE A 218      80.307  98.416 106.987  1.00  5.55              
ATOM   3427  HA  ILE A 218      79.498  97.696 107.093  1.00  5.55              
ATOM   3428  CB  ILE A 218      80.212  98.958 105.546  1.00  5.55              
ATOM   3429  HB  ILE A 218      79.305  99.562 105.497  1.00  5.55              
ATOM   3430  CG2 ILE A 218      81.402  99.848 105.145  1.00  5.55              
ATOM   3431 1HG2 ILE A 218      81.212 100.312 104.177  1.00  5.55              
ATOM   3432 2HG2 ILE A 218      81.534 100.644 105.879  1.00  5.55              
ATOM   3433 3HG2 ILE A 218      82.321  99.266 105.091  1.00  5.55              
ATOM   3434  CG1 ILE A 218      80.038  97.777 104.566  1.00  5.55              
ATOM   3435 1HG1 ILE A 218      79.373  97.032 105.004  1.00  5.55              
ATOM   3436 2HG1 ILE A 218      81.002  97.305 104.374  1.00  5.55              
ATOM   3437  CD1 ILE A 218      79.412  98.201 103.237  1.00  5.55              
ATOM   3438  HD1 ILE A 218      79.272  97.322 102.612  1.00  5.55              
ATOM   3439  HD2 ILE A 218      78.441  98.657 103.422  1.00  5.55              
ATOM   3440  HD3 ILE A 218      80.055  98.912 102.722  1.00  5.55              
ATOM   3441  C   ILE A 218      81.620  97.666 107.283  1.00  5.55              
ATOM   3442  O   ILE A 218      82.671  98.249 107.554  1.00  5.55              
ATOM   3443  N   LYS A 219      81.553  96.332 107.202  1.00  5.28              
ATOM   3444  H   LYS A 219      80.660  95.920 106.961  1.00  5.28              
ATOM   3445  CA  LYS A 219      82.694  95.415 107.314  1.00  5.28              
ATOM   3446  HA  LYS A 219      83.517  95.916 107.827  1.00  5.28              
ATOM   3447  CB  LYS A 219      82.321  94.128 108.080  1.00  5.28              
ATOM   3448  HB1 LYS A 219      83.240  93.569 108.264  1.00  5.28              
ATOM   3449  HB2 LYS A 219      81.704  93.539 107.418  1.00  5.28              
ATOM   3450  CG  LYS A 219      81.539  94.226 109.392  1.00  5.28              
ATOM   3451  HG1 LYS A 219      80.585  94.721 109.208  1.00  5.28              
ATOM   3452  HG2 LYS A 219      82.107  94.823 110.107  1.00  5.28              
ATOM   3453  CD  LYS A 219      81.273  92.825 109.992  1.00  5.28              
ATOM   3454  HD1 LYS A 219      80.646  92.965 110.874  1.00  5.28              
ATOM   3455  HD2 LYS A 219      82.219  92.403 110.338  1.00  5.28              
ATOM   3456  CE  LYS A 219      80.556  91.814 109.061  1.00  5.28              
ATOM   3457  HE1 LYS A 219      80.092  92.352 108.228  1.00  5.28              
ATOM   3458  HE2 LYS A 219      79.749  91.340 109.626  1.00  5.28              
ATOM   3459  NZ  LYS A 219      81.456  90.753 108.532  1.00  5.28              
ATOM   3460  HZ1 LYS A 219      80.994  90.124 107.868  1.00  5.28              
ATOM   3461  HZ2 LYS A 219      82.186  91.109 107.927  1.00  5.28              
ATOM   3462  HZ3 LYS A 219      81.871  90.181 109.250  1.00  5.28              
ATOM   3463  C   LYS A 219      83.207  94.944 105.952  1.00  5.28              
ATOM   3464  O   LYS A 219      84.405  94.678 105.824  1.00  5.28              
ATOM   3465  N   GLU A 220      82.304  94.785 104.978  1.00  4.92              
ATOM   3466  H   GLU A 220      81.331  94.963 105.190  1.00  4.92              
ATOM   3467  CA  GLU A 220      82.593  94.066 103.730  1.00  4.92              
ATOM   3468  HA  GLU A 220      83.666  94.051 103.554  1.00  4.92              
ATOM   3469  CB  GLU A 220      82.068  92.619 103.782  1.00  4.92              
ATOM   3470  HB1 GLU A 220      82.601  92.045 103.027  1.00  4.92              
ATOM   3471  HB2 GLU A 220      81.016  92.612 103.499  1.00  4.92              
ATOM   3472  CG  GLU A 220      82.143  91.909 105.131  1.00  4.92              
ATOM   3473  HG1 GLU A 220      81.397  92.361 105.775  1.00  4.92              
ATOM   3474  HG2 GLU A 220      83.119  92.041 105.596  1.00  4.92              
ATOM   3475  CD  GLU A 220      81.806  90.426 105.045  1.00  4.92              
ATOM   3476  OE1 GLU A 220      81.405  89.966 103.954  1.00  4.92              
ATOM   3477  OE2 GLU A 220      81.888  89.808 106.134  1.00  4.92              
ATOM   3478  C   GLU A 220      81.894  94.668 102.508  1.00  4.92              
ATOM   3479  O   GLU A 220      80.677  94.934 102.524  1.00  4.92              
ATOM   3480  N   MET A 221      82.658  94.752 101.416  1.00  5.39              
ATOM   3481  H   MET A 221      83.639  94.491 101.466  1.00  5.39              
ATOM   3482  CA  MET A 221      82.124  95.146 100.120  1.00  5.39              
ATOM   3483  HA  MET A 221      81.035  95.090 100.145  1.00  5.39              
ATOM   3484  CB  MET A 221      82.504  96.597  99.798  1.00  5.39              
ATOM   3485  HB1 MET A 221      82.228  96.796  98.763  1.00  5.39              
ATOM   3486  HB2 MET A 221      83.580  96.745  99.902  1.00  5.39              
ATOM   3487  CG  MET A 221      81.753  97.569 100.715  1.00  5.39              
ATOM   3488  HG1 MET A 221      82.259  97.606 101.679  1.00  5.39              
ATOM   3489  HG2 MET A 221      80.751  97.178 100.883  1.00  5.39              
ATOM   3490  SD  MET A 221      81.565  99.256 100.088  1.00  5.39              
ATOM   3491  CE  MET A 221      80.553  98.906  98.625  1.00  5.39              
ATOM   3492  HE1 MET A 221      81.204  98.752  97.765  1.00  5.39              
ATOM   3493  HE2 MET A 221      79.957  98.009  98.790  1.00  5.39              
ATOM   3494  HE3 MET A 221      79.883  99.742  98.433  1.00  5.39              
ATOM   3495  C   MET A 221      82.583  94.208  99.008  1.00  5.39              
ATOM   3496  O   MET A 221      83.789  94.082  98.746  1.00  5.39              
ATOM   3497  N   HIS A 222      81.608  93.579  98.326  1.00  5.61              
ATOM   3498  H   HIS A 222      80.624  93.707  98.560  1.00  5.61              
ATOM   3499  CA  HIS A 222      81.960  92.638  97.269  1.00  5.61              
ATOM   3500  HA  HIS A 222      83.028  92.425  97.278  1.00  5.61              
ATOM   3501  CB  HIS A 222      81.248  91.304  97.529  1.00  5.61              
ATOM   3502  HB1 HIS A 222      81.533  90.597  96.749  1.00  5.61              
ATOM   3503  HB2 HIS A 222      80.175  91.454  97.465  1.00  5.61              
ATOM   3504  CG  HIS A 222      81.580  90.694  98.875  1.00  5.61              
ATOM   3505  ND1 HIS A 222      82.554  89.720  99.084  1.00  5.61              
ATOM   3506  CE1 HIS A 222      82.525  89.441 100.398  1.00  5.61              
ATOM   3507  HE1 HIS A 222      83.148  88.705 100.887  1.00  5.61              
ATOM   3508  NE2 HIS A 222      81.612  90.199 101.026  1.00  5.61              
ATOM   3509  HE2 HIS A 222      81.418  90.155 102.033  1.00  5.61              
ATOM   3510  CD2 HIS A 222      81.000  90.996 100.078  1.00  5.61              
ATOM   3511  HD2 HIS A 222      80.211  91.716 100.244  1.00  5.61              
ATOM   3512  C   HIS A 222      81.625  93.283  95.945  1.00  5.61              
ATOM   3513  O   HIS A 222      80.459  93.511  95.695  1.00  5.61              
ATOM   3514  N   LEU A 223      82.617  93.649  95.137  1.00  6.08              
ATOM   3515  H   LEU A 223      83.574  93.516  95.456  1.00  6.08              
ATOM   3516  CA  LEU A 223      82.432  94.343  93.852  1.00  6.08              
ATOM   3517  HA  LEU A 223      81.385  94.290  93.559  1.00  6.08              
ATOM   3518  CB  LEU A 223      82.842  95.828  94.017  1.00  6.08              
ATOM   3519  HB1 LEU A 223      83.064  96.254  93.038  1.00  6.08              
ATOM   3520  HB2 LEU A 223      83.760  95.858  94.600  1.00  6.08              
ATOM   3521  CG  LEU A 223      81.801  96.740  94.697  1.00  6.08              
ATOM   3522  HG  LEU A 223      81.489  96.298  95.644  1.00  6.08              
ATOM   3523  CD1 LEU A 223      82.415  98.114  94.982  1.00  6.08              
ATOM   3524 1HD1 LEU A 223      81.677  98.761  95.455  1.00  6.08              
ATOM   3525 2HD1 LEU A 223      83.264  98.001  95.656  1.00  6.08              
ATOM   3526 3HD1 LEU A 223      82.751  98.576  94.053  1.00  6.08              
ATOM   3527  CD2 LEU A 223      80.567  96.968  93.817  1.00  6.08              
ATOM   3528 1HD2 LEU A 223      79.864  97.619  94.337  1.00  6.08              
ATOM   3529 2HD2 LEU A 223      80.858  97.446  92.880  1.00  6.08              
ATOM   3530 3HD2 LEU A 223      80.072  96.020  93.620  1.00  6.08              
ATOM   3531  C   LEU A 223      83.208  93.611  92.733  1.00  6.08              
ATOM   3532  O   LEU A 223      83.491  94.167  91.674  1.00  6.08              
ATOM   3533  N   SER A 224      83.528  92.332  92.927  1.00  6.34              
ATOM   3534  H   SER A 224      83.381  91.915  93.830  1.00  6.34              
ATOM   3535  CA  SER A 224      84.136  91.525  91.876  1.00  6.34              
ATOM   3536  HA  SER A 224      84.908  92.130  91.404  1.00  6.34              
ATOM   3537  CB  SER A 224      84.814  90.275  92.458  1.00  6.34              
ATOM   3538  HB1 SER A 224      85.373  89.769  91.670  1.00  6.34              
ATOM   3539  HB2 SER A 224      84.055  89.594  92.847  1.00  6.34              
ATOM   3540  OG  SER A 224      85.704  90.617  93.499  1.00  6.34              
ATOM   3541  HG  SER A 224      86.415  89.963  93.574  1.00  6.34              
ATOM   3542  C   SER A 224      83.157  91.053  90.803  1.00  6.34              
ATOM   3543  O   SER A 224      81.932  90.910  90.996  1.00  6.34              
ATOM   3544  N   TYR A 225      83.774  90.798  89.648  1.00  7.08              
ATOM   3545  H   TYR A 225      84.776  90.964  89.630  1.00  7.08              
ATOM   3546  CA  TYR A 225      83.141  90.591  88.363  1.00  7.08              
ATOM   3547  HA  TYR A 225      83.851  90.855  87.578  1.00  7.08              
ATOM   3548  CB  TYR A 225      82.764  89.100  88.197  1.00  7.08              
ATOM   3549  HB1 TYR A 225      82.262  88.980  87.235  1.00  7.08              
ATOM   3550  HB2 TYR A 225      82.040  88.830  88.968  1.00  7.08              
ATOM   3551  CG  TYR A 225      83.913  88.106  88.258  1.00  7.08              
ATOM   3552  CD1 TYR A 225      84.451  87.571  87.071  1.00  7.08              
ATOM   3553  HD1 TYR A 225      84.070  87.890  86.111  1.00  7.08              
ATOM   3554  CE1 TYR A 225      85.495  86.627  87.128  1.00  7.08              
ATOM   3555  HE1 TYR A 225      85.918  86.227  86.220  1.00  7.08              
ATOM   3556  CZ  TYR A 225      86.011  86.213  88.374  1.00  7.08              
ATOM   3557  OH  TYR A 225      87.026  85.309  88.422  1.00  7.08              
ATOM   3558  HH  TYR A 225      87.297  85.129  89.322  1.00  7.08              
ATOM   3559  CE2 TYR A 225      85.468  86.743  89.566  1.00  7.08              
ATOM   3560  HE2 TYR A 225      85.846  86.421  90.523  1.00  7.08              
ATOM   3561  CD2 TYR A 225      84.414  87.676  89.504  1.00  7.08              
ATOM   3562  HD2 TYR A 225      83.974  88.054  90.415  1.00  7.08              
ATOM   3563  C   TYR A 225      81.965  91.536  88.262  1.00  7.08              
ATOM   3564  O   TYR A 225      80.869  91.047  88.049  1.00  7.08              
ATOM   3565  N   ASN A 226      82.133  92.837  88.565  1.00  8.71              
ATOM   3566  H   ASN A 226      83.040  93.163  88.865  1.00  8.71              
ATOM   3567  CA  ASN A 226      81.019  93.778  88.513  1.00  8.71              
ATOM   3568  HA  ASN A 226      80.251  93.504  89.237  1.00  8.71              
ATOM   3569  CB  ASN A 226      81.492  95.236  88.740  1.00  8.71              
ATOM   3570  HB1 ASN A 226      80.798  95.887  88.216  1.00  8.71              
ATOM   3571  HB2 ASN A 226      82.476  95.385  88.296  1.00  8.71              
ATOM   3572  CG  ASN A 226      81.534  95.768  90.162  1.00  8.71              
ATOM   3573  OD1 ASN A 226      82.331  96.638  90.468  1.00  8.71              
ATOM   3574  ND2 ASN A 226      80.636  95.373  91.041  1.00  8.71              
ATOM   3575 1HD2 ASN A 226      79.900  94.722  90.811  1.00  8.71              
ATOM   3576 2HD2 ASN A 226      80.697  95.788  91.953  1.00  8.71              
ATOM   3577  C   ASN A 226      80.400  93.653  87.117  1.00  8.71              
ATOM   3578  O   ASN A 226      79.400  92.987  86.947  1.00  8.71              
ATOM   3579  N   GLN A 227      81.105  94.121  86.099  1.00  7.15              
ATOM   3580  H   GLN A 227      81.887  94.702  86.354  1.00  7.15              
ATOM   3581  CA  GLN A 227      81.225  93.441  84.812  1.00  7.15              
ATOM   3582  HA  GLN A 227      82.092  92.796  84.953  1.00  7.15              
ATOM   3583  CB  GLN A 227      80.090  92.460  84.349  1.00  7.15              
ATOM   3584  HB1 GLN A 227      80.100  92.358  83.266  1.00  7.15              
ATOM   3585  HB2 GLN A 227      79.109  92.870  84.566  1.00  7.15              
ATOM   3586  CG  GLN A 227      80.199  91.026  84.917  1.00  7.15              
ATOM   3587  HG1 GLN A 227      79.314  90.816  85.518  1.00  7.15              
ATOM   3588  HG2 GLN A 227      81.073  90.949  85.557  1.00  7.15              
ATOM   3589  CD  GLN A 227      80.317  89.944  83.847  1.00  7.15              
ATOM   3590  OE1 GLN A 227      79.385  89.220  83.522  1.00  7.15              
ATOM   3591  NE2 GLN A 227      81.480  89.758  83.259  1.00  7.15              
ATOM   3592 1HE2 GLN A 227      82.280  90.319  83.494  1.00  7.15              
ATOM   3593 2HE2 GLN A 227      81.495  89.070  82.528  1.00  7.15              
ATOM   3594  C   GLN A 227      81.694  94.299  83.647  1.00  7.15              
ATOM   3595  O   GLN A 227      81.858  93.769  82.545  1.00  7.15              
ATOM   3596  N   GLN A 228      81.949  95.589  83.861  1.00  8.07              
ATOM   3597  H   GLN A 228      81.784  96.009  84.764  1.00  8.07              
ATOM   3598  CA  GLN A 228      82.389  96.441  82.766  1.00  8.07              
ATOM   3599  HA  GLN A 228      82.788  95.821  81.964  1.00  8.07              
ATOM   3600  CB  GLN A 228      81.184  97.211  82.201  1.00  8.07              
ATOM   3601  HB1 GLN A 228      81.545  98.057  81.613  1.00  8.07              
ATOM   3602  HB2 GLN A 228      80.596  97.590  83.034  1.00  8.07              
ATOM   3603  CG  GLN A 228      80.255  96.378  81.305  1.00  8.07              
ATOM   3604  HG1 GLN A 228      79.371  96.976  81.083  1.00  8.07              
ATOM   3605  HG2 GLN A 228      79.924  95.486  81.832  1.00  8.07              
ATOM   3606  CD  GLN A 228      80.908  95.992  79.981  1.00  8.07              
ATOM   3607  OE1 GLN A 228      80.810  96.693  78.990  1.00  8.07              
ATOM   3608  NE2 GLN A 228      81.573  94.862  79.890  1.00  8.07              
ATOM   3609 1HE2 GLN A 228      81.708  94.290  80.712  1.00  8.07              
ATOM   3610 2HE2 GLN A 228      82.028  94.680  79.014  1.00  8.07              
ATOM   3611  C   GLN A 228      83.547  97.379  83.070  1.00  8.07              
ATOM   3612  O   GLN A 228      84.469  97.388  82.257  1.00  8.07              
ATOM   3613  N   MET A 229      83.542  98.126  84.184  1.00  7.66              
ATOM   3614  H   MET A 229      82.716  98.134  84.775  1.00  7.66              
ATOM   3615  CA  MET A 229      84.754  98.825  84.651  1.00  7.66              
ATOM   3616  HA  MET A 229      85.534  98.088  84.830  1.00  7.66              
ATOM   3617  CB  MET A 229      85.299  99.843  83.608  1.00  7.66              
ATOM   3618  HB1 MET A 229      85.763  99.332  82.768  1.00  7.66              
ATOM   3619  HB2 MET A 229      86.099 100.425  84.068  1.00  7.66              
ATOM   3620  CG  MET A 229      84.246 100.825  83.074  1.00  7.66              
ATOM   3621  HG1 MET A 229      83.658 101.210  83.905  1.00  7.66              
ATOM   3622  HG2 MET A 229      83.577 100.288  82.400  1.00  7.66              
ATOM   3623  SD  MET A 229      84.950 102.248  82.199  1.00  7.66              
ATOM   3624  CE  MET A 229      83.418 103.047  81.653  1.00  7.66              
ATOM   3625  HE1 MET A 229      83.662 103.964  81.116  1.00  7.66              
ATOM   3626  HE2 MET A 229      82.872 102.377  80.987  1.00  7.66              
ATOM   3627  HE3 MET A 229      82.800 103.290  82.517  1.00  7.66              
ATOM   3628  C   MET A 229      84.557  99.640  85.927  1.00  7.66              
ATOM   3629  O   MET A 229      83.480 100.187  86.220  1.00  7.66              
ATOM   3630  N   ILE A 230      85.682  99.812  86.626  1.00  7.35              
ATOM   3631  H   ILE A 230      86.518  99.329  86.311  1.00  7.35              
ATOM   3632  CA  ILE A 230      85.701 100.473  87.929  1.00  7.35              
ATOM   3633  HA  ILE A 230      84.877 101.189  87.964  1.00  7.35              
ATOM   3634  CB  ILE A 230      85.374  99.409  89.014  1.00  7.35              
ATOM   3635  HB  ILE A 230      84.331  99.128  88.854  1.00  7.35              
ATOM   3636  CG2 ILE A 230      86.193  98.109  88.853  1.00  7.35              
ATOM   3637 1HG2 ILE A 230      87.256  98.330  88.907  1.00  7.35              
ATOM   3638 2HG2 ILE A 230      85.902  97.369  89.595  1.00  7.35              
ATOM   3639 3HG2 ILE A 230      85.991  97.649  87.886  1.00  7.35              
ATOM   3640  CG1 ILE A 230      85.446  99.995  90.439  1.00  7.35              
ATOM   3641 1HG1 ILE A 230      84.896 100.937  90.451  1.00  7.35              
ATOM   3642 2HG1 ILE A 230      86.479 100.208  90.702  1.00  7.35              
ATOM   3643  CD1 ILE A 230      84.830  99.077  91.506  1.00  7.35              
ATOM   3644  HD1 ILE A 230      84.897  99.554  92.480  1.00  7.35              
ATOM   3645  HD2 ILE A 230      83.779  98.895  91.276  1.00  7.35              
ATOM   3646  HD3 ILE A 230      85.355  98.127  91.566  1.00  7.35              
ATOM   3647  C   ILE A 230      86.964 101.301  88.117  1.00  7.35              
ATOM   3648  O   ILE A 230      87.985 100.837  88.633  1.00  7.35              
ATOM   3649  N   ASN A 231      86.887 102.548  87.643  1.00  7.62              
ATOM   3650  H   ASN A 231      85.996 102.861  87.278  1.00  7.62              
ATOM   3651  CA  ASN A 231      87.932 103.538  87.913  1.00  7.62              
ATOM   3652  HA  ASN A 231      88.888 103.118  87.594  1.00  7.62              
ATOM   3653  CB  ASN A 231      87.684 104.828  87.116  1.00  7.62              
ATOM   3654  HB1 ASN A 231      88.542 105.484  87.242  1.00  7.62              
ATOM   3655  HB2 ASN A 231      86.830 105.348  87.521  1.00  7.62              
ATOM   3656  CG  ASN A 231      87.486 104.610  85.623  1.00  7.62              
ATOM   3657  OD1 ASN A 231      88.404 104.754  84.838  1.00  7.62              
ATOM   3658  ND2 ASN A 231      86.301 104.259  85.173  1.00  7.62              
ATOM   3659 1HD2 ASN A 231      85.522 104.087  85.795  1.00  7.62              
ATOM   3660 2HD2 ASN A 231      86.229 104.105  84.181  1.00  7.62              
ATOM   3661  C   ASN A 231      88.003 103.770  89.424  1.00  7.62              
ATOM   3662  O   ASN A 231      87.032 103.591  90.162  1.00  7.62              
ATOM   3663  N   LEU A 232      89.177 104.184  89.869  1.00  7.38              
ATOM   3664  H   LEU A 232      89.958 104.196  89.226  1.00  7.38              
ATOM   3665  CA  LEU A 232      89.390 104.671  91.224  1.00  7.38              
ATOM   3666  HA  LEU A 232      88.493 104.560  91.836  1.00  7.38              
ATOM   3667  CB  LEU A 232      90.547 103.849  91.810  1.00  7.38              
ATOM   3668  HB1 LEU A 232      90.878 104.342  92.716  1.00  7.38              
ATOM   3669  HB2 LEU A 232      91.380 103.867  91.105  1.00  7.38              
ATOM   3670  CG  LEU A 232      90.172 102.393  92.124  1.00  7.38              
ATOM   3671  HG  LEU A 232      89.576 101.980  91.312  1.00  7.38              
ATOM   3672  CD1 LEU A 232      91.415 101.518  92.261  1.00  7.38              
ATOM   3673 1HD1 LEU A 232      91.158 100.503  92.541  1.00  7.38              
ATOM   3674 2HD1 LEU A 232      91.928 101.513  91.298  1.00  7.38              
ATOM   3675 3HD1 LEU A 232      92.091 101.928  93.009  1.00  7.38              
ATOM   3676  CD2 LEU A 232      89.373 102.292  93.422  1.00  7.38              
ATOM   3677 1HD2 LEU A 232      89.216 101.263  93.728  1.00  7.38              
ATOM   3678 2HD2 LEU A 232      89.905 102.802  94.221  1.00  7.38              
ATOM   3679 3HD2 LEU A 232      88.402 102.771  93.290  1.00  7.38              
ATOM   3680  C   LEU A 232      89.759 106.157  91.191  1.00  7.38              
ATOM   3681  O   LEU A 232      90.134 106.720  90.154  1.00  7.38              
ATOM   3682  N   THR A 233      89.721 106.772  92.365  1.00  7.77              
ATOM   3683  H   THR A 233      89.418 106.242  93.174  1.00  7.77              
ATOM   3684  CA  THR A 233      90.319 108.079  92.614  1.00  7.77              
ATOM   3685  HA  THR A 233      91.200 108.183  91.983  1.00  7.77              
ATOM   3686  CB  THR A 233      89.336 109.203  92.248  1.00  7.77              
ATOM   3687  HB  THR A 233      88.890 108.982  91.278  1.00  7.77              
ATOM   3688  CG2 THR A 233      88.215 109.429  93.263  1.00  7.77              
ATOM   3689 1HG2 THR A 233      87.465 110.090  92.828  1.00  7.77              
ATOM   3690 2HG2 THR A 233      87.737 108.480  93.504  1.00  7.77              
ATOM   3691 3HG2 THR A 233      88.604 109.887  94.169  1.00  7.77              
ATOM   3692  OG1 THR A 233      90.058 110.407  92.142  1.00  7.77              
ATOM   3693  HG1 THR A 233      90.277 110.529  91.212  1.00  7.77              
ATOM   3694  C   THR A 233      90.778 108.154  94.071  1.00  7.77              
ATOM   3695  O   THR A 233      90.373 107.333  94.889  1.00  7.77              
ATOM   3696  N   SER A 234      91.578 109.150  94.437  1.00  7.70              
ATOM   3697  H   SER A 234      91.900 109.786  93.720  1.00  7.70              
ATOM   3698  CA  SER A 234      92.115 109.365  95.790  1.00  7.70              
ATOM   3699  HA  SER A 234      92.711 108.498  96.080  1.00  7.70              
ATOM   3700  CB  SER A 234      93.025 110.602  95.740  1.00  7.70              
ATOM   3701  HB1 SER A 234      93.514 110.734  96.703  1.00  7.70              
ATOM   3702  HB2 SER A 234      92.416 111.485  95.544  1.00  7.70              
ATOM   3703  OG  SER A 234      94.004 110.500  94.730  1.00  7.70              
ATOM   3704  HG  SER A 234      94.642 111.210  94.851  1.00  7.70              
ATOM   3705  C   SER A 234      91.089 109.648  96.901  1.00  7.70              
ATOM   3706  O   SER A 234      91.445 110.096  97.991  1.00  7.70              
ATOM   3707  N   MET A 235      89.803 109.443  96.634  1.00  7.56              
ATOM   3708  H   MET A 235      89.585 109.035  95.737  1.00  7.56              
ATOM   3709  CA  MET A 235      88.709 109.591  97.586  1.00  7.56              
ATOM   3710  HA  MET A 235      89.118 109.682  98.591  1.00  7.56              
ATOM   3711  CB  MET A 235      87.897 110.859  97.264  1.00  7.56              
ATOM   3712  HB1 MET A 235      87.063 110.924  97.963  1.00  7.56              
ATOM   3713  HB2 MET A 235      87.477 110.789  96.259  1.00  7.56              
ATOM   3714  CG  MET A 235      88.744 112.137  97.377  1.00  7.56              
ATOM   3715  HG1 MET A 235      89.197 112.340  96.406  1.00  7.56              
ATOM   3716  HG2 MET A 235      89.554 111.959  98.086  1.00  7.56              
ATOM   3717  SD  MET A 235      87.858 113.619  97.943  1.00  7.56              
ATOM   3718  CE  MET A 235      86.599 113.757  96.638  1.00  7.56              
ATOM   3719  HE1 MET A 235      85.971 114.629  96.823  1.00  7.56              
ATOM   3720  HE2 MET A 235      87.083 113.868  95.667  1.00  7.56              
ATOM   3721  HE3 MET A 235      85.969 112.866  96.625  1.00  7.56              
ATOM   3722  C   MET A 235      87.805 108.359  97.609  1.00  7.56              
ATOM   3723  O   MET A 235      86.916 108.289  98.452  1.00  7.56              
ATOM   3724  N   SER A 236      88.049 107.374  96.735  1.00  7.17              
ATOM   3725  H   SER A 236      88.863 107.437  96.131  1.00  7.17              
ATOM   3726  CA  SER A 236      87.080 106.334  96.386  1.00  7.17              
ATOM   3727  HA  SER A 236      86.163 106.848  96.090  1.00  7.17              
ATOM   3728  CB  SER A 236      87.536 105.554  95.147  1.00  7.17              
ATOM   3729  HB1 SER A 236      87.785 106.253  94.349  1.00  7.17              
ATOM   3730  HB2 SER A 236      86.718 104.926  94.804  1.00  7.17              
ATOM   3731  OG  SER A 236      88.644 104.723  95.414  1.00  7.17              
ATOM   3732  HG  SER A 236      88.310 104.006  95.969  1.00  7.17              
ATOM   3733  C   SER A 236      86.661 105.380  97.501  1.00  7.17              
ATOM   3734  O   SER A 236      85.776 104.564  97.287  1.00  7.17              
ATOM   3735  N   PHE A 237      87.279 105.462  98.680  1.00  6.74              
ATOM   3736  H   PHE A 237      88.050 106.105  98.750  1.00  6.74              
ATOM   3737  CA  PHE A 237      86.850 104.731  99.872  1.00  6.74              
ATOM   3738  HA  PHE A 237      85.818 104.406  99.727  1.00  6.74              
ATOM   3739  CB  PHE A 237      87.709 103.467 100.041  1.00  6.74              
ATOM   3740  HB1 PHE A 237      87.278 102.879 100.850  1.00  6.74              
ATOM   3741  HB2 PHE A 237      88.717 103.761 100.341  1.00  6.74              
ATOM   3742  CG  PHE A 237      87.792 102.565  98.821  1.00  6.74              
ATOM   3743  CD1 PHE A 237      88.957 102.543  98.030  1.00  6.74              
ATOM   3744  HD1 PHE A 237      89.799 103.167  98.294  1.00  6.74              
ATOM   3745  CE1 PHE A 237      89.028 101.709  96.899  1.00  6.74              
ATOM   3746  HE1 PHE A 237      89.934 101.680  96.308  1.00  6.74              
ATOM   3747  CZ  PHE A 237      87.924 100.911  96.543  1.00  6.74              
ATOM   3748  HZ  PHE A 237      87.971 100.274  95.672  1.00  6.74              
ATOM   3749  CE2 PHE A 237      86.757 100.937  97.327  1.00  6.74              
ATOM   3750  HE2 PHE A 237      85.902 100.333  97.052  1.00  6.74              
ATOM   3751  CD2 PHE A 237      86.696 101.753  98.471  1.00  6.74              
ATOM   3752  HD2 PHE A 237      85.797 101.770  99.072  1.00  6.74              
ATOM   3753  C   PHE A 237      86.846 105.593 101.142  1.00  6.74              
ATOM   3754  O   PHE A 237      86.596 105.084 102.230  1.00  6.74              
ATOM   3755  N   LYS A 238      87.115 106.905 101.036  1.00  7.10              
ATOM   3756  H   LYS A 238      87.184 107.307 100.108  1.00  7.10              
ATOM   3757  CA  LYS A 238      87.400 107.768 102.197  1.00  7.10              
ATOM   3758  HA  LYS A 238      88.189 107.270 102.763  1.00  7.10              
ATOM   3759  CB  LYS A 238      87.955 109.139 101.758  1.00  7.10              
ATOM   3760  HB1 LYS A 238      88.679 108.986 100.957  1.00  7.10              
ATOM   3761  HB2 LYS A 238      88.486 109.574 102.606  1.00  7.10              
ATOM   3762  CG  LYS A 238      86.876 110.140 101.298  1.00  7.10              
ATOM   3763  HG1 LYS A 238      86.211 110.381 102.128  1.00  7.10              
ATOM   3764  HG2 LYS A 238      86.277 109.677 100.515  1.00  7.10              
ATOM   3765  CD  LYS A 238      87.467 111.446 100.748  1.00  7.10              
ATOM   3766  HD1 LYS A 238      86.671 111.974 100.219  1.00  7.10              
ATOM   3767  HD2 LYS A 238      88.255 111.199 100.041  1.00  7.10              
ATOM   3768  CE  LYS A 238      88.046 112.369 101.827  1.00  7.10              
ATOM   3769  HE1 LYS A 238      88.831 111.829 102.365  1.00  7.10              
ATOM   3770  HE2 LYS A 238      87.252 112.608 102.541  1.00  7.10              
ATOM   3771  NZ  LYS A 238      88.595 113.618 101.230  1.00  7.10              
ATOM   3772  HZ1 LYS A 238      88.961 114.234 101.944  1.00  7.10              
ATOM   3773  HZ2 LYS A 238      89.342 113.404 100.580  1.00  7.10              
ATOM   3774  HZ3 LYS A 238      87.882 114.116 100.709  1.00  7.10              
ATOM   3775  C   LYS A 238      86.254 107.921 103.189  1.00  7.10              
ATOM   3776  O   LYS A 238      86.515 108.339 104.309  1.00  7.10              
ATOM   3777  N   TYR A 239      85.016 107.607 102.790  1.00  6.94              
ATOM   3778  H   TYR A 239      84.876 107.287 101.846  1.00  6.94              
ATOM   3779  CA  TYR A 239      83.879 107.579 103.709  1.00  6.94              
ATOM   3780  HA  TYR A 239      83.950 108.452 104.361  1.00  6.94              
ATOM   3781  CB  TYR A 239      82.540 107.689 102.951  1.00  6.94              
ATOM   3782  HB1 TYR A 239      82.325 106.747 102.444  1.00  6.94              
ATOM   3783  HB2 TYR A 239      82.619 108.468 102.190  1.00  6.94              
ATOM   3784  CG  TYR A 239      81.390 108.037 103.887  1.00  6.94              
ATOM   3785  CD1 TYR A 239      81.016 109.385 104.076  1.00  6.94              
ATOM   3786  HD1 TYR A 239      81.469 110.164 103.482  1.00  6.94              
ATOM   3787  CE1 TYR A 239      80.090 109.722 105.086  1.00  6.94              
ATOM   3788  HE1 TYR A 239      79.810 110.749 105.267  1.00  6.94              
ATOM   3789  CZ  TYR A 239      79.578 108.723 105.942  1.00  6.94              
ATOM   3790  OH  TYR A 239      78.725 109.053 106.941  1.00  6.94              
ATOM   3791  HH  TYR A 239      78.645 108.325 107.589  1.00  6.94              
ATOM   3792  CE2 TYR A 239      79.911 107.373 105.716  1.00  6.94              
ATOM   3793  HE2 TYR A 239      79.516 106.611 106.373  1.00  6.94              
ATOM   3794  CD2 TYR A 239      80.777 107.031 104.664  1.00  6.94              
ATOM   3795  HD2 TYR A 239      81.046 105.993 104.530  1.00  6.94              
ATOM   3796  C   TYR A 239      83.865 106.351 104.632  1.00  6.94              
ATOM   3797  O   TYR A 239      83.344 106.429 105.738  1.00  6.94              
ATOM   3798  N   VAL A 240      84.475 105.230 104.235  1.00  6.43              
ATOM   3799  H   VAL A 240      85.025 105.238 103.387  1.00  6.43              
ATOM   3800  CA  VAL A 240      84.299 103.935 104.909  1.00  6.43              
ATOM   3801  HA  VAL A 240      83.592 104.076 105.728  1.00  6.43              
ATOM   3802  CB  VAL A 240      83.613 102.910 103.966  1.00  6.43              
ATOM   3803  HB  VAL A 240      83.552 101.948 104.476  1.00  6.43              
ATOM   3804  CG1 VAL A 240      82.171 103.327 103.655  1.00  6.43              
ATOM   3805 1HG1 VAL A 240      81.681 102.547 103.073  1.00  6.43              
ATOM   3806 2HG1 VAL A 240      81.621 103.458 104.588  1.00  6.43              
ATOM   3807 3HG1 VAL A 240      82.153 104.261 103.097  1.00  6.43              
ATOM   3808  CG2 VAL A 240      84.341 102.699 102.628  1.00  6.43              
ATOM   3809 1HG2 VAL A 240      83.851 101.900 102.072  1.00  6.43              
ATOM   3810 2HG2 VAL A 240      84.314 103.608 102.029  1.00  6.43              
ATOM   3811 3HG2 VAL A 240      85.379 102.416 102.809  1.00  6.43              
ATOM   3812  C   VAL A 240      85.553 103.374 105.617  1.00  6.43              
ATOM   3813  O   VAL A 240      85.841 102.187 105.459  1.00  6.43              
ATOM   3814  N   PRO A 241      86.304 104.145 106.444  1.00  6.43              
ATOM   3815  CD  PRO A 241      86.150 105.568 106.739  1.00  6.43              
ATOM   3816  HD1 PRO A 241      85.273 105.723 107.370  1.00  6.43              
ATOM   3817  HD2 PRO A 241      86.088 106.166 105.835  1.00  6.43              
ATOM   3818  CG  PRO A 241      87.408 106.015 107.473  1.00  6.43              
ATOM   3819  HG1 PRO A 241      87.199 106.813 108.187  1.00  6.43              
ATOM   3820  HG2 PRO A 241      88.155 106.333 106.747  1.00  6.43              
ATOM   3821  CB  PRO A 241      87.875 104.745 108.160  1.00  6.43              
ATOM   3822  HB1 PRO A 241      87.341 104.633 109.106  1.00  6.43              
ATOM   3823  HB2 PRO A 241      88.953 104.750 108.329  1.00  6.43              
ATOM   3824  CA  PRO A 241      87.463 103.638 107.186  1.00  6.43              
ATOM   3825  HA  PRO A 241      88.272 103.499 106.469  1.00  6.43              
ATOM   3826  C   PRO A 241      87.311 102.323 107.974  1.00  6.43              
ATOM   3827  O   PRO A 241      88.299 101.641 108.240  1.00  6.43              
ATOM   3828  N   THR A 242      86.088 101.980 108.379  1.00  6.07              
ATOM   3829  H   THR A 242      85.344 102.650 108.243  1.00  6.07              
ATOM   3830  CA  THR A 242      85.690 100.737 109.062  1.00  6.07              
ATOM   3831  HA  THR A 242      86.219 100.655 110.008  1.00  6.07              
ATOM   3832  CB  THR A 242      84.168 100.807 109.342  1.00  6.07              
ATOM   3833  HB  THR A 242      83.625 100.596 108.420  1.00  6.07              
ATOM   3834  CG2 THR A 242      83.694  99.846 110.433  1.00  6.07              
ATOM   3835 1HG2 THR A 242      82.622  99.970 110.585  1.00  6.07              
ATOM   3836 2HG2 THR A 242      83.884  98.817 110.131  1.00  6.07              
ATOM   3837 3HG2 THR A 242      84.218 100.058 111.365  1.00  6.07              
ATOM   3838  OG1 THR A 242      83.807 102.108 109.765  1.00  6.07              
ATOM   3839  HG1 THR A 242      82.841 102.184 109.820  1.00  6.07              
ATOM   3840  C   THR A 242      85.942  99.464 108.250  1.00  6.07              
ATOM   3841  O   THR A 242      86.139  98.394 108.827  1.00  6.07              
ATOM   3842  N   LEU A 243      85.917  99.580 106.917  1.00  5.75              
ATOM   3843  H   LEU A 243      85.820 100.514 106.532  1.00  5.75              
ATOM   3844  CA  LEU A 243      85.938  98.477 105.959  1.00  5.75              
ATOM   3845  HA  LEU A 243      85.039  97.886 106.137  1.00  5.75              
ATOM   3846  CB  LEU A 243      85.850  99.087 104.547  1.00  5.75              
ATOM   3847  HB1 LEU A 243      86.731  99.710 104.389  1.00  5.75              
ATOM   3848  HB2 LEU A 243      84.974  99.737 104.507  1.00  5.75              
ATOM   3849  CG  LEU A 243      85.754  98.085 103.384  1.00  5.75              
ATOM   3850  HG  LEU A 243      86.647  97.460 103.359  1.00  5.75              
ATOM   3851  CD1 LEU A 243      84.521  97.192 103.474  1.00  5.75              
ATOM   3852 1HD1 LEU A 243      84.449  96.581 102.576  1.00  5.75              
ATOM   3853 2HD1 LEU A 243      84.629  96.543 104.327  1.00  5.75              
ATOM   3854 3HD1 LEU A 243      83.622  97.799 103.575  1.00  5.75              
ATOM   3855  CD2 LEU A 243      85.651  98.851 102.068  1.00  5.75              
ATOM   3856 1HD2 LEU A 243      85.620  98.149 101.239  1.00  5.75              
ATOM   3857 2HD2 LEU A 243      84.751  99.467 102.053  1.00  5.75              
ATOM   3858 3HD2 LEU A 243      86.523  99.494 101.949  1.00  5.75              
ATOM   3859  C   LEU A 243      87.160  97.558 106.137  1.00  5.75              
ATOM   3860  O   LEU A 243      88.311  98.000 106.074  1.00  5.75              
ATOM   3861  N   ARG A 244      86.898  96.256 106.319  1.00  5.42              
ATOM   3862  H   ARG A 244      85.928  95.968 106.339  1.00  5.42              
ATOM   3863  CA  ARG A 244      87.930  95.246 106.589  1.00  5.42              
ATOM   3864  HA  ARG A 244      88.883  95.766 106.639  1.00  5.42              
ATOM   3865  CB  ARG A 244      87.749  94.592 107.977  1.00  5.42              
ATOM   3866  HB1 ARG A 244      88.676  94.080 108.225  1.00  5.42              
ATOM   3867  HB2 ARG A 244      86.946  93.854 107.934  1.00  5.42              
ATOM   3868  CG  ARG A 244      87.444  95.595 109.104  1.00  5.42              
ATOM   3869  HG1 ARG A 244      86.382  95.836 109.055  1.00  5.42              
ATOM   3870  HG2 ARG A 244      88.005  96.510 108.933  1.00  5.42              
ATOM   3871  CD  ARG A 244      87.754  95.078 110.521  1.00  5.42              
ATOM   3872  HD1 ARG A 244      87.833  93.990 110.516  1.00  5.42              
ATOM   3873  HD2 ARG A 244      86.908  95.337 111.160  1.00  5.42              
ATOM   3874  NE  ARG A 244      88.960  95.703 111.107  1.00  5.42              
ATOM   3875  HE  ARG A 244      88.875  96.668 111.413  1.00  5.42              
ATOM   3876  CZ  ARG A 244      90.169  95.192 111.260  1.00  5.42              
ATOM   3877  NH1 ARG A 244      90.487  94.001 110.837  1.00  5.42              
ATOM   3878 1HH1 ARG A 244      89.835  93.522 110.250  1.00  5.42              
ATOM   3879 2HH1 ARG A 244      91.441  93.702 110.913  1.00  5.42              
ATOM   3880  NH2 ARG A 244      91.087  95.907 111.835  1.00  5.42              
ATOM   3881 1HH2 ARG A 244      90.858  96.875 112.030  1.00  5.42              
ATOM   3882 2HH2 ARG A 244      92.061  95.629 111.802  1.00  5.42              
ATOM   3883  C   ARG A 244      88.100  94.213 105.463  1.00  5.42              
ATOM   3884  O   ARG A 244      89.154  93.570 105.379  1.00  5.42              
ATOM   3885  N   THR A 245      87.121  94.083 104.561  1.00  4.87              
ATOM   3886  H   THR A 245      86.240  94.564 104.698  1.00  4.87              
ATOM   3887  CA  THR A 245      87.303  93.231 103.373  1.00  4.87              
ATOM   3888  HA  THR A 245      88.373  93.116 103.205  1.00  4.87              
ATOM   3889  CB  THR A 245      86.778  91.804 103.601  1.00  4.87              
ATOM   3890  HB  THR A 245      87.222  91.424 104.520  1.00  4.87              
ATOM   3891  CG2 THR A 245      85.276  91.678 103.738  1.00  4.87              
ATOM   3892 1HG2 THR A 245      85.020  90.665 104.053  1.00  4.87              
ATOM   3893 2HG2 THR A 245      84.941  92.384 104.490  1.00  4.87              
ATOM   3894 3HG2 THR A 245      84.798  91.887 102.782  1.00  4.87              
ATOM   3895  OG1 THR A 245      87.153  90.975 102.529  1.00  4.87              
ATOM   3896  HG1 THR A 245      86.503  91.061 101.824  1.00  4.87              
ATOM   3897  C   THR A 245      86.754  93.813 102.081  1.00  4.87              
ATOM   3898  O   THR A 245      85.609  94.283 102.025  1.00  4.87              
ATOM   3899  N   LEU A 246      87.594  93.758 101.041  1.00  5.21              
ATOM   3900  H   LEU A 246      88.502  93.317 101.157  1.00  5.21              
ATOM   3901  CA  LEU A 246      87.340  94.516  99.816  1.00  5.21              
ATOM   3902  HA  LEU A 246      86.279  94.764  99.766  1.00  5.21              
ATOM   3903  CB  LEU A 246      88.123  95.832  99.952  1.00  5.21              
ATOM   3904  HB1 LEU A 246      89.184  95.597 100.060  1.00  5.21              
ATOM   3905  HB2 LEU A 246      87.788  96.311 100.874  1.00  5.21              
ATOM   3906  CG  LEU A 246      87.977  96.848  98.814  1.00  5.21              
ATOM   3907  HG  LEU A 246      88.578  96.512  97.971  1.00  5.21              
ATOM   3908  CD1 LEU A 246      86.539  97.066  98.338  1.00  5.21              
ATOM   3909 1HD1 LEU A 246      86.511  97.874  97.609  1.00  5.21              
ATOM   3910 2HD1 LEU A 246      86.156  96.163  97.864  1.00  5.21              
ATOM   3911 3HD1 LEU A 246      85.901  97.325  99.179  1.00  5.21              
ATOM   3912  CD2 LEU A 246      88.524  98.188  99.310  1.00  5.21              
ATOM   3913 1HD2 LEU A 246      89.523  98.058  99.727  1.00  5.21              
ATOM   3914 2HD2 LEU A 246      88.572  98.900  98.488  1.00  5.21              
ATOM   3915 3HD2 LEU A 246      87.880  98.597 100.087  1.00  5.21              
ATOM   3916  C   LEU A 246      87.655  93.685  98.567  1.00  5.21              
ATOM   3917  O   LEU A 246      88.835  93.461  98.255  1.00  5.21              
ATOM   3918  N   LEU A 247      86.600  93.193  97.883  1.00  5.41              
ATOM   3919  H   LEU A 247      85.640  93.413  98.147  1.00  5.41              
ATOM   3920  CA  LEU A 247      86.862  92.260  96.781  1.00  5.41              
ATOM   3921  HA  LEU A 247      87.895  91.927  96.798  1.00  5.41              
ATOM   3922  CB  LEU A 247      85.980  91.004  96.934  1.00  5.41              
ATOM   3923  HB1 LEU A 247      85.977  90.494  95.975  1.00  5.41              
ATOM   3924  HB2 LEU A 247      84.953  91.285  97.162  1.00  5.41              
ATOM   3925  CG  LEU A 247      86.491  89.988  97.978  1.00  5.41              
ATOM   3926  HG  LEU A 247      87.557  89.824  97.819  1.00  5.41              
ATOM   3927  CD1 LEU A 247      86.290  90.417  99.434  1.00  5.41              
ATOM   3928 1HD1 LEU A 247      86.536  89.590 100.100  1.00  5.41              
ATOM   3929 2HD1 LEU A 247      86.957  91.244  99.662  1.00  5.41              
ATOM   3930 3HD1 LEU A 247      85.252  90.715  99.592  1.00  5.41              
ATOM   3931  CD2 LEU A 247      85.790  88.646  97.767  1.00  5.41              
ATOM   3932 1HD2 LEU A 247      86.146  87.920  98.496  1.00  5.41              
ATOM   3933 2HD2 LEU A 247      84.715  88.769  97.888  1.00  5.41              
ATOM   3934 3HD2 LEU A 247      86.003  88.272  96.766  1.00  5.41              
ATOM   3935  C   LEU A 247      86.664  92.990  95.471  1.00  5.41              
ATOM   3936  O   LEU A 247      85.630  93.610  95.300  1.00  5.41              
ATOM   3937  N   LEU A 248      87.668  93.003  94.594  1.00  6.35              
ATOM   3938  H   LEU A 248      88.544  92.564  94.860  1.00  6.35              
ATOM   3939  CA  LEU A 248      87.690  93.865  93.403  1.00  6.35              
ATOM   3940  HA  LEU A 248      86.668  94.153  93.156  1.00  6.35              
ATOM   3941  CB  LEU A 248      88.506  95.133  93.746  1.00  6.35              
ATOM   3942  HB1 LEU A 248      88.655  95.699  92.843  1.00  6.35              
ATOM   3943  HB2 LEU A 248      89.497  94.838  94.073  1.00  6.35              
ATOM   3944  CG  LEU A 248      87.899  96.059  94.821  1.00  6.35              
ATOM   3945  HG  LEU A 248      87.697  95.489  95.726  1.00  6.35              
ATOM   3946  CD1 LEU A 248      88.895  97.160  95.187  1.00  6.35              
ATOM   3947 1HD1 LEU A 248      88.456  97.817  95.936  1.00  6.35              
ATOM   3948 2HD1 LEU A 248      89.792  96.705  95.611  1.00  6.35              
ATOM   3949 3HD1 LEU A 248      89.161  97.747  94.314  1.00  6.35              
ATOM   3950  CD2 LEU A 248      86.605  96.739  94.363  1.00  6.35              
ATOM   3951 1HD2 LEU A 248      86.147  97.257  95.206  1.00  6.35              
ATOM   3952 2HD2 LEU A 248      86.804  97.450  93.568  1.00  6.35              
ATOM   3953 3HD2 LEU A 248      85.902  95.990  94.008  1.00  6.35              
ATOM   3954  C   LEU A 248      88.203  93.127  92.153  1.00  6.35              
ATOM   3955  O   LEU A 248      88.567  93.760  91.156  1.00  6.35              
ATOM   3956  N   GLY A 249      88.189  91.797  92.204  1.00  6.51              
ATOM   3957  H   GLY A 249      87.980  91.365  93.096  1.00  6.51              
ATOM   3958  CA  GLY A 249      88.425  90.875  91.108  1.00  6.51              
ATOM   3959  HA1 GLY A 249      88.134  89.874  91.425  1.00  6.51              
ATOM   3960  HA2 GLY A 249      89.497  90.847  90.928  1.00  6.51              
ATOM   3961  C   GLY A 249      87.711  91.176  89.796  1.00  6.51              
ATOM   3962  O   GLY A 249      86.572  91.624  89.784  1.00  6.51              
ATOM   3963  N   HIS A 250      88.373  90.856  88.688  1.00  7.07              
ATOM   3964  H   HIS A 250      89.326  90.527  88.819  1.00  7.07              
ATOM   3965  CA  HIS A 250      87.862  90.913  87.311  1.00  7.07              
ATOM   3966  HA  HIS A 250      88.758  91.081  86.718  1.00  7.07              
ATOM   3967  CB  HIS A 250      87.305  89.536  86.887  1.00  7.07              
ATOM   3968  HB1 HIS A 250      86.221  89.573  86.820  1.00  7.07              
ATOM   3969  HB2 HIS A 250      87.550  88.797  87.652  1.00  7.07              
ATOM   3970  CG  HIS A 250      87.867  89.021  85.580  1.00  7.07              
ATOM   3971  ND1 HIS A 250      88.161  87.682  85.308  1.00  7.07              
ATOM   3972  CE1 HIS A 250      88.789  87.671  84.122  1.00  7.07              
ATOM   3973  HE1 HIS A 250      89.196  86.785  83.650  1.00  7.07              
ATOM   3974  NE2 HIS A 250      88.916  88.922  83.648  1.00  7.07              
ATOM   3975  HE2 HIS A 250      89.463  89.197  82.843  1.00  7.07              
ATOM   3976  CD2 HIS A 250      88.320  89.782  84.540  1.00  7.07              
ATOM   3977  HD2 HIS A 250      88.302  90.861  84.484  1.00  7.07              
ATOM   3978  C   HIS A 250      86.963  92.106  86.955  1.00  7.07              
ATOM   3979  O   HIS A 250      85.923  91.971  86.305  1.00  7.07              
ATOM   3980  N   GLY A 251      87.367  93.299  87.391  1.00  7.16              
ATOM   3981  H   GLY A 251      88.234  93.366  87.913  1.00  7.16              
ATOM   3982  CA  GLY A 251      86.649  94.526  87.082  1.00  7.16              
ATOM   3983  HA1 GLY A 251      86.862  95.248  87.869  1.00  7.16              
ATOM   3984  HA2 GLY A 251      85.574  94.343  87.069  1.00  7.16              
ATOM   3985  C   GLY A 251      87.046  95.164  85.757  1.00  7.16              
ATOM   3986  O   GLY A 251      86.206  95.803  85.133  1.00  7.16              
ATOM   3987  N   LEU A 252      88.318  94.988  85.371  1.00  7.72              
ATOM   3988  H   LEU A 252      88.836  94.346  85.956  1.00  7.72              
ATOM   3989  CA  LEU A 252      89.135  96.042  84.753  1.00  7.72              
ATOM   3990  HA  LEU A 252      90.168  95.691  84.737  1.00  7.72              
ATOM   3991  CB  LEU A 252      88.727  96.332  83.293  1.00  7.72              
ATOM   3992  HB1 LEU A 252      89.374  97.123  82.912  1.00  7.72              
ATOM   3993  HB2 LEU A 252      87.705  96.715  83.273  1.00  7.72              
ATOM   3994  CG  LEU A 252      88.816  95.126  82.338  1.00  7.72              
ATOM   3995  HG  LEU A 252      88.113  94.357  82.657  1.00  7.72              
ATOM   3996  CD1 LEU A 252      88.445  95.554  80.918  1.00  7.72              
ATOM   3997 1HD1 LEU A 252      88.440  94.687  80.260  1.00  7.72              
ATOM   3998 2HD1 LEU A 252      87.446  95.991  80.924  1.00  7.72              
ATOM   3999 3HD1 LEU A 252      89.156  96.291  80.547  1.00  7.72              
ATOM   4000  CD2 LEU A 252      90.220  94.517  82.282  1.00  7.72              
ATOM   4001 1HD2 LEU A 252      90.267  93.757  81.501  1.00  7.72              
ATOM   4002 2HD2 LEU A 252      90.960  95.290  82.077  1.00  7.72              
ATOM   4003 3HD2 LEU A 252      90.454  94.031  83.229  1.00  7.72              
ATOM   4004  C   LEU A 252      89.088  97.288  85.651  1.00  7.72              
ATOM   4005  O   LEU A 252      88.053  97.957  85.822  1.00  7.72              
ATOM   4006  N   ARG A 253      90.232  97.545  86.303  1.00  7.46              
ATOM   4007  H   ARG A 253      91.036  96.966  86.108  1.00  7.46              
ATOM   4008  CA  ARG A 253      90.331  98.547  87.361  1.00  7.46              
ATOM   4009  HA  ARG A 253      89.408  99.126  87.309  1.00  7.46              
ATOM   4010  CB  ARG A 253      90.196  97.966  88.762  1.00  7.46              
ATOM   4011  HB1 ARG A 253      89.378  97.243  88.742  1.00  7.46              
ATOM   4012  HB2 ARG A 253      89.876  98.827  89.343  1.00  7.46              
ATOM   4013  CG  ARG A 253      91.388  97.326  89.488  1.00  7.46              
ATOM   4014  HG1 ARG A 253      92.173  98.062  89.641  1.00  7.46              
ATOM   4015  HG2 ARG A 253      91.786  96.517  88.890  1.00  7.46              
ATOM   4016  CD  ARG A 253      90.953  96.789  90.865  1.00  7.46              
ATOM   4017  HD1 ARG A 253      91.827  96.377  91.375  1.00  7.46              
ATOM   4018  HD2 ARG A 253      90.241  95.972  90.725  1.00  7.46              
ATOM   4019  NE  ARG A 253      90.366  97.878  91.678  1.00  7.46              
ATOM   4020  HE  ARG A 253      91.019  98.544  92.047  1.00  7.46              
ATOM   4021  CZ  ARG A 253      89.097  98.258  91.643  1.00  7.46              
ATOM   4022  NH1 ARG A 253      88.156  97.457  91.234  1.00  7.46              
ATOM   4023 1HH1 ARG A 253      88.382  96.505  90.977  1.00  7.46              
ATOM   4024 2HH1 ARG A 253      87.200  97.753  91.222  1.00  7.46              
ATOM   4025  NH2 ARG A 253      88.770  99.476  91.959  1.00  7.46              
ATOM   4026 1HH2 ARG A 253      89.489 100.153  92.152  1.00  7.46              
ATOM   4027 2HH2 ARG A 253      87.841  99.812  91.767  1.00  7.46              
ATOM   4028  C   ARG A 253      91.391  99.625  87.151  1.00  7.46              
ATOM   4029  O   ARG A 253      92.496  99.533  87.688  1.00  7.46              
ATOM   4030  N   PRO A 254      91.049 100.657  86.360  1.00  8.13              
ATOM   4031  CD  PRO A 254      89.881 100.753  85.485  1.00  8.13              
ATOM   4032  HD1 PRO A 254      89.013 101.072  86.063  1.00  8.13              
ATOM   4033  HD2 PRO A 254      89.673  99.814  84.977  1.00  8.13              
ATOM   4034  CG  PRO A 254      90.222 101.808  84.442  1.00  8.13              
ATOM   4035  HG1 PRO A 254      89.331 102.310  84.065  1.00  8.13              
ATOM   4036  HG2 PRO A 254      90.782 101.349  83.625  1.00  8.13              
ATOM   4037  CB  PRO A 254      91.128 102.750  85.221  1.00  8.13              
ATOM   4038  HB1 PRO A 254      90.512 103.466  85.766  1.00  8.13              
ATOM   4039  HB2 PRO A 254      91.817 103.279  84.561  1.00  8.13              
ATOM   4040  CA  PRO A 254      91.871 101.838  86.209  1.00  8.13              
ATOM   4041  HA  PRO A 254      92.812 101.528  85.752  1.00  8.13              
ATOM   4042  C   PRO A 254      92.177 102.646  87.479  1.00  8.13              
ATOM   4043  O   PRO A 254      91.424 102.673  88.459  1.00  8.13              
ATOM   4044  N   ASN A 255      93.256 103.421  87.353  1.00  8.57              
ATOM   4045  H   ASN A 255      93.699 103.416  86.447  1.00  8.57              
ATOM   4046  CA  ASN A 255      93.707 104.474  88.267  1.00  8.57              
ATOM   4047  HA  ASN A 255      94.603 104.913  87.828  1.00  8.57              
ATOM   4048  CB  ASN A 255      92.663 105.605  88.359  1.00  8.57              
ATOM   4049  HB1 ASN A 255      93.102 106.465  88.864  1.00  8.57              
ATOM   4050  HB2 ASN A 255      91.843 105.250  88.977  1.00  8.57              
ATOM   4051  CG  ASN A 255      92.079 106.099  87.050  1.00  8.57              
ATOM   4052  OD1 ASN A 255      92.605 105.897  85.966  1.00  8.57              
ATOM   4053  ND2 ASN A 255      90.928 106.721  87.135  1.00  8.57              
ATOM   4054 1HD2 ASN A 255      90.518 106.891  88.044  1.00  8.57              
ATOM   4055 2HD2 ASN A 255      90.512 107.020  86.273  1.00  8.57              
ATOM   4056  C   ASN A 255      94.118 103.987  89.665  1.00  8.57              
ATOM   4057  O   ASN A 255      94.139 104.766  90.613  1.00  8.57              
ATOM   4058  N   THR A 256      94.474 102.711  89.815  1.00  7.79              
ATOM   4059  H   THR A 256      94.425 102.092  89.017  1.00  7.79              
ATOM   4060  CA  THR A 256      95.039 102.173  91.062  1.00  7.79              
ATOM   4061  HA  THR A 256      94.296 102.242  91.855  1.00  7.79              
ATOM   4062  CB  THR A 256      95.429 100.695  90.876  1.00  7.79              
ATOM   4063  HB  THR A 256      96.017 100.363  91.729  1.00  7.79              
ATOM   4064  CG2 THR A 256      94.214  99.782  90.729  1.00  7.79              
ATOM   4065 1HG2 THR A 256      94.539  98.751  90.601  1.00  7.79              
ATOM   4066 2HG2 THR A 256      93.596  99.847  91.619  1.00  7.79              
ATOM   4067 3HG2 THR A 256      93.625 100.086  89.867  1.00  7.79              
ATOM   4068  OG1 THR A 256      96.201 100.518  89.707  1.00  7.79              
ATOM   4069  HG1 THR A 256      96.312  99.573  89.575  1.00  7.79              
ATOM   4070  C   THR A 256      96.268 102.938  91.538  1.00  7.79              
ATOM   4071  O   THR A 256      96.474 103.115  92.736  1.00  7.79              
ATOM   4072  N   LYS A 257      97.067 103.443  90.594  1.00  7.58              
ATOM   4073  H   LYS A 257      96.847 103.203  89.636  1.00  7.58              
ATOM   4074  CA  LYS A 257      98.227 104.292  90.864  1.00  7.58              
ATOM   4075  HA  LYS A 257      98.738 103.871  91.730  1.00  7.58              
ATOM   4076  CB  LYS A 257      99.195 104.254  89.662  1.00  7.58              
ATOM   4077  HB1 LYS A 257      98.822 104.923  88.883  1.00  7.58              
ATOM   4078  HB2 LYS A 257      99.222 103.246  89.250  1.00  7.58              
ATOM   4079  CG  LYS A 257     100.621 104.663  90.096  1.00  7.58              
ATOM   4080  HG1 LYS A 257     101.195 103.770  90.327  1.00  7.58              
ATOM   4081  HG2 LYS A 257     100.567 105.233  91.020  1.00  7.58              
ATOM   4082  CD  LYS A 257     101.382 105.539  89.089  1.00  7.58              
ATOM   4083  HD1 LYS A 257     102.195 106.046  89.611  1.00  7.58              
ATOM   4084  HD2 LYS A 257     100.708 106.315  88.720  1.00  7.58              
ATOM   4085  CE  LYS A 257     101.964 104.766  87.900  1.00  7.58              
ATOM   4086  HE1 LYS A 257     102.348 105.491  87.176  1.00  7.58              
ATOM   4087  HE2 LYS A 257     101.153 104.204  87.424  1.00  7.58              
ATOM   4088  NZ  LYS A 257     103.049 103.841  88.322  1.00  7.58              
ATOM   4089  HZ1 LYS A 257     103.526 103.450  87.525  1.00  7.58              
ATOM   4090  HZ2 LYS A 257     103.717 104.295  88.926  1.00  7.58              
ATOM   4091  HZ3 LYS A 257     102.638 103.060  88.838  1.00  7.58              
ATOM   4092  C   LYS A 257      97.871 105.740  91.277  1.00  7.58              
ATOM   4093  O   LYS A 257      98.590 106.648  90.855  1.00  7.58              
ATOM   4094  N   MET A 258      96.798 106.010  92.039  1.00  7.83              
ATOM   4095  H   MET A 258      96.273 105.267  92.482  1.00  7.83              
ATOM   4096  CA  MET A 258      96.571 107.395  92.439  1.00  7.83              
ATOM   4097  HA  MET A 258      96.893 108.047  91.627  1.00  7.83              
ATOM   4098  CB  MET A 258      95.071 107.687  92.623  1.00  7.83              
ATOM   4099  HB1 MET A 258      94.941 108.501  93.333  1.00  7.83              
ATOM   4100  HB2 MET A 258      94.558 106.806  93.003  1.00  7.83              
ATOM   4101  CG  MET A 258      94.395 108.064  91.296  1.00  7.83              
ATOM   4102  HG1 MET A 258      93.332 108.195  91.485  1.00  7.83              
ATOM   4103  HG2 MET A 258      94.504 107.221  90.616  1.00  7.83              
ATOM   4104  SD  MET A 258      94.998 109.542  90.417  1.00  7.83              
ATOM   4105  CE  MET A 258      94.656 110.845  91.624  1.00  7.83              
ATOM   4106  HE1 MET A 258      93.609 110.804  91.925  1.00  7.83              
ATOM   4107  HE2 MET A 258      95.295 110.709  92.494  1.00  7.83              
ATOM   4108  HE3 MET A 258      94.868 111.816  91.176  1.00  7.83              
ATOM   4109  C   MET A 258      97.461 107.778  93.614  1.00  7.83              
ATOM   4110  O   MET A 258      97.996 106.919  94.323  1.00  7.83              
ATOM   4111  N   ASP A 259      97.776 109.074  93.709  1.00  7.94              
ATOM   4112  H   ASP A 259      97.365 109.724  93.058  1.00  7.94              
ATOM   4113  CA  ASP A 259      99.016 109.447  94.387  1.00  7.94              
ATOM   4114  HA  ASP A 259      99.778 108.804  93.942  1.00  7.94              
ATOM   4115  CB  ASP A 259      99.456 110.878  94.050  1.00  7.94              
ATOM   4116  HB1 ASP A 259      98.889 111.616  94.615  1.00  7.94              
ATOM   4117  HB2 ASP A 259      99.311 111.066  92.985  1.00  7.94              
ATOM   4118  CG  ASP A 259     100.941 110.973  94.375  1.00  7.94              
ATOM   4119  OD1 ASP A 259     101.745 110.438  93.578  1.00  7.94              
ATOM   4120  OD2 ASP A 259     101.291 111.324  95.520  1.00  7.94              
ATOM   4121  C   ASP A 259      99.043 109.102  95.886  1.00  7.94              
ATOM   4122  O   ASP A 259      99.954 108.375  96.305  1.00  7.94              
ATOM   4123  N   PRO A 260      98.023 109.462  96.685  1.00  7.69              
ATOM   4124  CD  PRO A 260      97.036 110.504  96.427  1.00  7.69              
ATOM   4125  HD1 PRO A 260      96.420 110.257  95.566  1.00  7.69              
ATOM   4126  HD2 PRO A 260      97.542 111.457  96.278  1.00  7.69              
ATOM   4127  CG  PRO A 260      96.174 110.594  97.687  1.00  7.69              
ATOM   4128  HG1 PRO A 260      95.317 109.927  97.599  1.00  7.69              
ATOM   4129  HG2 PRO A 260      95.857 111.617  97.888  1.00  7.69              
ATOM   4130  CB  PRO A 260      97.112 110.063  98.766  1.00  7.69              
ATOM   4131  HB1 PRO A 260      96.573 109.737  99.657  1.00  7.69              
ATOM   4132  HB2 PRO A 260      97.834 110.835  99.036  1.00  7.69              
ATOM   4133  CA  PRO A 260      97.820 108.929  98.020  1.00  7.69              
ATOM   4134  HA  PRO A 260      98.775 108.721  98.503  1.00  7.69              
ATOM   4135  C   PRO A 260      96.998 107.611  98.016  1.00  7.69              
ATOM   4136  O   PRO A 260      95.987 107.480  98.701  1.00  7.69              
ATOM   4137  N   SER A 261      97.409 106.638  97.209  1.00  7.24              
ATOM   4138  H   SER A 261      98.167 106.849  96.568  1.00  7.24              
ATOM   4139  CA  SER A 261      96.735 105.356  97.008  1.00  7.24              
ATOM   4140  HA  SER A 261      97.357 104.827  96.286  1.00  7.24              
ATOM   4141  CB  SER A 261      96.705 104.477  98.243  1.00  7.24              
ATOM   4142  HB1 SER A 261      95.941 104.819  98.934  1.00  7.24              
ATOM   4143  HB2 SER A 261      97.676 104.516  98.730  1.00  7.24              
ATOM   4144  OG  SER A 261      96.437 103.132  97.867  1.00  7.24              
ATOM   4145  HG  SER A 261      96.971 102.529  98.415  1.00  7.24              
ATOM   4146  C   SER A 261      95.374 105.465  96.187  1.00  7.24              
ATOM   4147  O   SER A 261      95.358 106.168  95.193  1.00  7.24              
ATOM   4148  N   PRO A 262      94.359 104.591  96.448  1.00  7.07              
ATOM   4149  CD  PRO A 262      93.923 103.816  95.281  1.00  7.07              
ATOM   4150  HD1 PRO A 262      93.808 102.778  95.576  1.00  7.07              
ATOM   4151  HD2 PRO A 262      94.632 103.910  94.461  1.00  7.07              
ATOM   4152  CG  PRO A 262      92.576 104.384  94.895  1.00  7.07              
ATOM   4153  HG1 PRO A 262      92.028 103.653  94.321  1.00  7.07              
ATOM   4154  HG2 PRO A 262      92.684 105.329  94.363  1.00  7.07              
ATOM   4155  CB  PRO A 262      91.922 104.589  96.247  1.00  7.07              
ATOM   4156  HB1 PRO A 262      91.453 103.653  96.551  1.00  7.07              
ATOM   4157  HB2 PRO A 262      91.178 105.381  96.228  1.00  7.07              
ATOM   4158  CA  PRO A 262      93.090 104.932  97.159  1.00  7.07              
ATOM   4159  HA  PRO A 262      93.085 106.011  97.353  1.00  7.07              
ATOM   4160  C   PRO A 262      92.871 104.244  98.522  1.00  7.07              
ATOM   4161  O   PRO A 262      92.051 104.651  99.305  1.00  7.07              
ATOM   4162  N   PHE A 263      93.626 103.164  98.785  1.00  6.57              
ATOM   4163  H   PHE A 263      94.381 102.916  98.154  1.00  6.57              
ATOM   4164  CA  PHE A 263      93.435 102.325  99.972  1.00  6.57              
ATOM   4165  HA  PHE A 263      92.364 102.201 100.146  1.00  6.57              
ATOM   4166  CB  PHE A 263      94.011 100.920  99.688  1.00  6.57              
ATOM   4167  HB1 PHE A 263      93.892 100.313 100.586  1.00  6.57              
ATOM   4168  HB2 PHE A 263      95.080 101.004  99.484  1.00  6.57              
ATOM   4169  CG  PHE A 263      93.324 100.220  98.527  1.00  6.57              
ATOM   4170  CD1 PHE A 263      92.314  99.266  98.759  1.00  6.57              
ATOM   4171  HD1 PHE A 263      92.059  98.986  99.770  1.00  6.57              
ATOM   4172  CE1 PHE A 263      91.633  98.675  97.677  1.00  6.57              
ATOM   4173  HE1 PHE A 263      90.883  97.918  97.851  1.00  6.57              
ATOM   4174  CZ  PHE A 263      91.919  99.076  96.362  1.00  6.57              
ATOM   4175  HZ  PHE A 263      91.382  98.637  95.535  1.00  6.57              
ATOM   4176  CE2 PHE A 263      92.915 100.038  96.129  1.00  6.57              
ATOM   4177  HE2 PHE A 263      93.131 100.353  95.122  1.00  6.57              
ATOM   4178  CD2 PHE A 263      93.650 100.568  97.202  1.00  6.57              
ATOM   4179  HD2 PHE A 263      94.458 101.259  97.006  1.00  6.57              
ATOM   4180  C   PHE A 263      94.011 102.955 101.251  1.00  6.57              
ATOM   4181  O   PHE A 263      93.871 102.402 102.345  1.00  6.57              
ATOM   4182  N   GLN A 264      94.628 104.134 101.128  1.00  6.82              
ATOM   4183  H   GLN A 264      94.670 104.530 100.204  1.00  6.82              
ATOM   4184  CA  GLN A 264      95.294 104.863 102.203  1.00  6.82              
ATOM   4185  HA  GLN A 264      96.063 104.199 102.604  1.00  6.82              
ATOM   4186  CB  GLN A 264      95.986 106.108 101.615  1.00  6.82              
ATOM   4187  HB1 GLN A 264      95.224 106.746 101.164  1.00  6.82              
ATOM   4188  HB2 GLN A 264      96.659 105.781 100.825  1.00  6.82              
ATOM   4189  CG  GLN A 264      96.810 106.972 102.592  1.00  6.82              
ATOM   4190  HG1 GLN A 264      96.132 107.495 103.266  1.00  6.82              
ATOM   4191  HG2 GLN A 264      97.348 107.722 102.012  1.00  6.82              
ATOM   4192  CD  GLN A 264      97.829 106.205 103.436  1.00  6.82              
ATOM   4193  OE1 GLN A 264      98.056 106.517 104.589  1.00  6.82              
ATOM   4194  NE2 GLN A 264      98.470 105.190 102.898  1.00  6.82              
ATOM   4195 1HE2 GLN A 264      98.323 104.911 101.952  1.00  6.82              
ATOM   4196 2HE2 GLN A 264      99.003 104.596 103.527  1.00  6.82              
ATOM   4197  C   GLN A 264      94.395 105.210 103.397  1.00  6.82              
ATOM   4198  O   GLN A 264      94.882 105.373 104.508  1.00  6.82              
ATOM   4199  N   THR A 265      93.077 105.288 103.213  1.00  6.77              
ATOM   4200  H   THR A 265      92.704 105.121 102.290  1.00  6.77              
ATOM   4201  CA  THR A 265      92.143 105.555 104.325  1.00  6.77              
ATOM   4202  HA  THR A 265      92.659 106.169 105.064  1.00  6.77              
ATOM   4203  CB  THR A 265      90.900 106.339 103.850  1.00  6.77              
ATOM   4204  HB  THR A 265      90.083 105.646 103.644  1.00  6.77              
ATOM   4205  CG2 THR A 265      90.449 107.370 104.887  1.00  6.77              
ATOM   4206 1HG2 THR A 265      89.546 107.873 104.542  1.00  6.77              
ATOM   4207 2HG2 THR A 265      90.228 106.872 105.830  1.00  6.77              
ATOM   4208 3HG2 THR A 265      91.235 108.106 105.056  1.00  6.77              
ATOM   4209  OG1 THR A 265      91.153 107.086 102.678  1.00  6.77              
ATOM   4210  HG1 THR A 265      91.995 107.529 102.805  1.00  6.77              
ATOM   4211  C   THR A 265      91.679 104.295 105.077  1.00  6.77              
ATOM   4212  O   THR A 265      90.918 104.398 106.038  1.00  6.77              
ATOM   4213  N   LEU A 266      92.102 103.099 104.655  1.00  6.16              
ATOM   4214  H   LEU A 266      92.799 103.053 103.918  1.00  6.16              
ATOM   4215  CA  LEU A 266      91.498 101.832 105.071  1.00  6.16              
ATOM   4216  HA  LEU A 266      90.591 102.041 105.641  1.00  6.16              
ATOM   4217  CB  LEU A 266      91.068 101.005 103.843  1.00  6.16              
ATOM   4218  HB1 LEU A 266      90.585 100.097 104.209  1.00  6.16              
ATOM   4219  HB2 LEU A 266      91.958 100.707 103.285  1.00  6.16              
ATOM   4220  CG  LEU A 266      90.092 101.711 102.883  1.00  6.16              
ATOM   4221  HG  LEU A 266      90.616 102.512 102.361  1.00  6.16              
ATOM   4222  CD1 LEU A 266      89.599 100.698 101.848  1.00  6.16              
ATOM   4223 1HD1 LEU A 266      88.981 101.197 101.106  1.00  6.16              
ATOM   4224 2HD1 LEU A 266      90.449 100.243 101.342  1.00  6.16              
ATOM   4225 3HD1 LEU A 266      89.012  99.922 102.338  1.00  6.16              
ATOM   4226  CD2 LEU A 266      88.874 102.308 103.599  1.00  6.16              
ATOM   4227 1HD2 LEU A 266      88.162 102.697 102.877  1.00  6.16              
ATOM   4228 2HD2 LEU A 266      88.381 101.549 104.208  1.00  6.16              
ATOM   4229 3HD2 LEU A 266      89.176 103.135 104.237  1.00  6.16              
ATOM   4230  C   LEU A 266      92.397 101.063 106.046  1.00  6.16              
ATOM   4231  O   LEU A 266      92.658  99.875 105.883  1.00  6.16              
ATOM   4232  N   VAL A 267      92.877 101.738 107.090  1.00  6.09              
ATOM   4233  H   VAL A 267      92.593 102.704 107.173  1.00  6.09              
ATOM   4234  CA  VAL A 267      93.787 101.214 108.132  1.00  6.09              
ATOM   4235  HA  VAL A 267      94.538 100.603 107.629  1.00  6.09              
ATOM   4236  CB  VAL A 267      94.556 102.371 108.811  1.00  6.09              
ATOM   4237  HB  VAL A 267      95.152 101.965 109.628  1.00  6.09              
ATOM   4238  CG1 VAL A 267      95.529 103.020 107.819  1.00  6.09              
ATOM   4239 1HG1 VAL A 267      96.133 103.769 108.330  1.00  6.09              
ATOM   4240 2HG1 VAL A 267      96.200 102.263 107.411  1.00  6.09              
ATOM   4241 3HG1 VAL A 267      94.995 103.499 106.996  1.00  6.09              
ATOM   4242  CG2 VAL A 267      93.636 103.468 109.368  1.00  6.09              
ATOM   4243 1HG2 VAL A 267      94.237 104.198 109.910  1.00  6.09              
ATOM   4244 2HG2 VAL A 267      93.107 103.979 108.564  1.00  6.09              
ATOM   4245 3HG2 VAL A 267      92.912 103.036 110.059  1.00  6.09              
ATOM   4246  C   VAL A 267      93.117 100.277 109.148  1.00  6.09              
ATOM   4247  O   VAL A 267      93.217 100.421 110.364  1.00  6.09              
ATOM   4248  N   ASN A 268      92.421  99.293 108.596  1.00  5.67              
ATOM   4249  H   ASN A 268      92.433  99.291 107.582  1.00  5.67              
ATOM   4250  CA  ASN A 268      91.572  98.264 109.196  1.00  5.67              
ATOM   4251  HA  ASN A 268      91.932  97.977 110.183  1.00  5.67              
ATOM   4252  CB  ASN A 268      90.134  98.850 109.239  1.00  5.67              
ATOM   4253  HB1 ASN A 268      89.433  98.150 108.792  1.00  5.67              
ATOM   4254  HB2 ASN A 268      90.072  99.742 108.614  1.00  5.67              
ATOM   4255  CG  ASN A 268      89.600  99.180 110.618  1.00  5.67              
ATOM   4256  OD1 ASN A 268      89.799  98.439 111.573  1.00  5.67              
ATOM   4257  ND2 ASN A 268      88.875 100.268 110.741  1.00  5.67              
ATOM   4258 1HD2 ASN A 268      88.716 100.842 109.914  1.00  5.67              
ATOM   4259 2HD2 ASN A 268      88.497 100.497 111.640  1.00  5.67              
ATOM   4260  C   ASN A 268      91.558  97.037 108.266  1.00  5.67              
ATOM   4261  O   ASN A 268      91.266  95.921 108.690  1.00  5.67              
ATOM   4262  N   LEU A 269      91.843  97.262 106.979  1.00  5.41              
ATOM   4263  H   LEU A 269      92.053  98.215 106.698  1.00  5.41              
ATOM   4264  CA  LEU A 269      91.779  96.268 105.922  1.00  5.41              
ATOM   4265  HA  LEU A 269      90.740  95.971 105.823  1.00  5.41              
ATOM   4266  CB  LEU A 269      92.220  96.925 104.599  1.00  5.41              
ATOM   4267  HB1 LEU A 269      93.310  96.921 104.553  1.00  5.41              
ATOM   4268  HB2 LEU A 269      91.890  97.961 104.572  1.00  5.41              
ATOM   4269  CG  LEU A 269      91.643  96.244 103.351  1.00  5.41              
ATOM   4270  HG  LEU A 269      91.708  95.160 103.454  1.00  5.41              
ATOM   4271  CD1 LEU A 269      90.182  96.653 103.135  1.00  5.41              
ATOM   4272 1HD1 LEU A 269      89.770  96.093 102.298  1.00  5.41              
ATOM   4273 2HD1 LEU A 269      89.590  96.435 104.021  1.00  5.41              
ATOM   4274 3HD1 LEU A 269      90.115  97.720 102.925  1.00  5.41              
ATOM   4275  CD2 LEU A 269      92.434  96.672 102.117  1.00  5.41              
ATOM   4276 1HD2 LEU A 269      91.961  96.269 101.224  1.00  5.41              
ATOM   4277 2HD2 LEU A 269      92.465  97.760 102.054  1.00  5.41              
ATOM   4278 3HD2 LEU A 269      93.452  96.289 102.183  1.00  5.41              
ATOM   4279  C   LEU A 269      92.608  95.014 106.229  1.00  5.41              
ATOM   4280  O   LEU A 269      93.808  95.088 106.479  1.00  5.41              
ATOM   4281  N   VAL A 270      91.944  93.859 106.166  1.00  5.06              
ATOM   4282  H   VAL A 270      90.959  93.911 105.942  1.00  5.06              
ATOM   4283  CA  VAL A 270      92.482  92.535 106.492  1.00  5.06              
ATOM   4284  HA  VAL A 270      93.548  92.660 106.652  1.00  5.06              
ATOM   4285  CB  VAL A 270      91.938  92.049 107.854  1.00  5.06              
ATOM   4286  HB  VAL A 270      92.003  92.885 108.551  1.00  5.06              
ATOM   4287  CG1 VAL A 270      90.479  91.593 107.815  1.00  5.06              
ATOM   4288 1HG1 VAL A 270      90.153  91.319 108.818  1.00  5.06              
ATOM   4289 2HG1 VAL A 270      89.851  92.394 107.446  1.00  5.06              
ATOM   4290 3HG1 VAL A 270      90.369  90.727 107.163  1.00  5.06              
ATOM   4291  CG2 VAL A 270      92.763  90.912 108.457  1.00  5.06              
ATOM   4292 1HG2 VAL A 270      92.453  90.737 109.487  1.00  5.06              
ATOM   4293 2HG2 VAL A 270      92.611  89.994 107.892  1.00  5.06              
ATOM   4294 3HG2 VAL A 270      93.819  91.175 108.456  1.00  5.06              
ATOM   4295  C   VAL A 270      92.365  91.517 105.351  1.00  5.06              
ATOM   4296  O   VAL A 270      93.151  90.561 105.313  1.00  5.06              
ATOM   4297  N   VAL A 271      91.528  91.781 104.338  1.00  4.65              
ATOM   4298  H   VAL A 271      90.852  92.529 104.418  1.00  4.65              
ATOM   4299  CA  VAL A 271      91.632  91.047 103.047  1.00  4.65              
ATOM   4300  HA  VAL A 271      92.661  90.704 102.944  1.00  4.65              
ATOM   4301  CB  VAL A 271      90.754  89.755 103.023  1.00  4.65              
ATOM   4302  HB  VAL A 271      91.421  88.923 103.238  1.00  4.65              
ATOM   4303  CG1 VAL A 271      89.696  89.688 104.129  1.00  4.65              
ATOM   4304 1HG1 VAL A 271      89.008  88.860 103.958  1.00  4.65              
ATOM   4305 2HG1 VAL A 271      90.185  89.528 105.089  1.00  4.65              
ATOM   4306 3HG1 VAL A 271      89.144  90.620 104.160  1.00  4.65              
ATOM   4307  CG2 VAL A 271      90.081  89.440 101.672  1.00  4.65              
ATOM   4308 1HG2 VAL A 271      89.577  88.475 101.726  1.00  4.65              
ATOM   4309 2HG2 VAL A 271      89.342  90.202 101.430  1.00  4.65              
ATOM   4310 3HG2 VAL A 271      90.816  89.397 100.871  1.00  4.65              
ATOM   4311  C   VAL A 271      91.402  91.939 101.843  1.00  4.65              
ATOM   4312  O   VAL A 271      90.444  92.707 101.846  1.00  4.65              
ATOM   4313  N   LEU A 272      92.262  91.801 100.824  1.00  5.01              
ATOM   4314  H   LEU A 272      93.052  91.170 100.927  1.00  5.01              
ATOM   4315  CA  LEU A 272      92.186  92.589  99.588  1.00  5.01              
ATOM   4316  HA  LEU A 272      91.228  93.109  99.546  1.00  5.01              
ATOM   4317  CB  LEU A 272      93.312  93.631  99.656  1.00  5.01              
ATOM   4318  HB1 LEU A 272      94.260  93.108  99.790  1.00  5.01              
ATOM   4319  HB2 LEU A 272      93.141  94.249 100.537  1.00  5.01              
ATOM   4320  CG  LEU A 272      93.441  94.544  98.431  1.00  5.01              
ATOM   4321  HG  LEU A 272      93.781  93.949  97.587  1.00  5.01              
ATOM   4322  CD1 LEU A 272      92.140  95.255  98.053  1.00  5.01              
ATOM   4323 1HD1 LEU A 272      92.329  95.947  97.236  1.00  5.01              
ATOM   4324 2HD1 LEU A 272      91.394  94.534  97.719  1.00  5.01              
ATOM   4325 3HD1 LEU A 272      91.753  95.802  98.909  1.00  5.01              
ATOM   4326  CD2 LEU A 272      94.501  95.603  98.737  1.00  5.01              
ATOM   4327 1HD2 LEU A 272      94.611  96.283  97.895  1.00  5.01              
ATOM   4328 2HD2 LEU A 272      94.210  96.188  99.609  1.00  5.01              
ATOM   4329 3HD2 LEU A 272      95.460  95.124  98.933  1.00  5.01              
ATOM   4330  C   LEU A 272      92.274  91.660  98.369  1.00  5.01              
ATOM   4331  O   LEU A 272      93.260  90.911  98.244  1.00  5.01              
ATOM   4332  N   ASP A 273      91.270  91.739  97.469  1.00  5.32              
ATOM   4333  H   ASP A 273      90.474  92.362  97.610  1.00  5.32              
ATOM   4334  CA  ASP A 273      91.413  91.045  96.182  1.00  5.32              
ATOM   4335  HA  ASP A 273      92.332  90.476  96.152  1.00  5.32              
ATOM   4336  CB  ASP A 273      90.247  90.059  95.980  1.00  5.32              
ATOM   4337  HB1 ASP A 273      89.328  90.520  96.327  1.00  5.32              
ATOM   4338  HB2 ASP A 273      90.421  89.172  96.590  1.00  5.32              
ATOM   4339  CG  ASP A 273      90.055  89.645  94.514  1.00  5.32              
ATOM   4340  OD1 ASP A 273      91.076  89.313  93.867  1.00  5.32              
ATOM   4341  OD2 ASP A 273      88.894  89.695  94.043  1.00  5.32              
ATOM   4342  C   ASP A 273      91.495  92.053  95.035  1.00  5.32              
ATOM   4343  O   ASP A 273      90.638  92.919  94.900  1.00  5.32              
ATOM   4344  N   LEU A 274      92.513  91.904  94.191  1.00  6.25              
ATOM   4345  H   LEU A 274      93.205  91.196  94.413  1.00  6.25              
ATOM   4346  CA  LEU A 274      92.809  92.754  93.038  1.00  6.25              
ATOM   4347  HA  LEU A 274      91.966  93.417  92.844  1.00  6.25              
ATOM   4348  CB  LEU A 274      94.059  93.587  93.363  1.00  6.25              
ATOM   4349  HB1 LEU A 274      94.319  94.207  92.504  1.00  6.25              
ATOM   4350  HB2 LEU A 274      94.881  92.888  93.511  1.00  6.25              
ATOM   4351  CG  LEU A 274      93.949  94.489  94.604  1.00  6.25              
ATOM   4352  HG  LEU A 274      93.437  93.974  95.410  1.00  6.25              
ATOM   4353  CD1 LEU A 274      95.370  94.784  95.080  1.00  6.25              
ATOM   4354 1HD1 LEU A 274      95.353  95.525  95.876  1.00  6.25              
ATOM   4355 2HD1 LEU A 274      95.804  93.862  95.470  1.00  6.25              
ATOM   4356 3HD1 LEU A 274      95.981  95.138  94.254  1.00  6.25              
ATOM   4357  CD2 LEU A 274      93.180  95.777  94.288  1.00  6.25              
ATOM   4358 1HD2 LEU A 274      93.242  96.461  95.135  1.00  6.25              
ATOM   4359 2HD2 LEU A 274      93.596  96.254  93.403  1.00  6.25              
ATOM   4360 3HD2 LEU A 274      92.134  95.526  94.117  1.00  6.25              
ATOM   4361  C   LEU A 274      93.053  91.916  91.769  1.00  6.25              
ATOM   4362  O   LEU A 274      93.608  92.420  90.792  1.00  6.25              
ATOM   4363  N   SER A 275      92.692  90.633  91.780  1.00  6.42              
ATOM   4364  H   SER A 275      92.181  90.283  92.587  1.00  6.42              
ATOM   4365  CA  SER A 275      93.038  89.678  90.727  1.00  6.42              
ATOM   4366  HA  SER A 275      94.111  89.746  90.552  1.00  6.42              
ATOM   4367  CB  SER A 275      92.740  88.249  91.207  1.00  6.42              
ATOM   4368  HB1 SER A 275      93.284  88.073  92.136  1.00  6.42              
ATOM   4369  HB2 SER A 275      93.106  87.544  90.459  1.00  6.42              
ATOM   4370  OG  SER A 275      91.360  88.001  91.430  1.00  6.42              
ATOM   4371  HG  SER A 275      91.083  88.502  92.220  1.00  6.42              
ATOM   4372  C   SER A 275      92.337  89.921  89.386  1.00  6.42              
ATOM   4373  O   SER A 275      91.271  90.538  89.319  1.00  6.42              
ATOM   4374  N   ASN A 276      92.912  89.390  88.306  1.00  7.00              
ATOM   4375  H   ASN A 276      93.790  88.896  88.429  1.00  7.00              
ATOM   4376  CA  ASN A 276      92.312  89.407  86.970  1.00  7.00              
ATOM   4377  HA  ASN A 276      93.054  89.000  86.282  1.00  7.00              
ATOM   4378  CB  ASN A 276      91.071  88.487  86.918  1.00  7.00              
ATOM   4379  HB1 ASN A 276      90.792  88.397  85.871  1.00  7.00              
ATOM   4380  HB2 ASN A 276      90.249  88.984  87.430  1.00  7.00              
ATOM   4381  CG  ASN A 276      91.151  87.072  87.476  1.00  7.00              
ATOM   4382  OD1 ASN A 276      92.144  86.582  88.004  1.00  7.00              
ATOM   4383  ND2 ASN A 276      90.052  86.363  87.337  1.00  7.00              
ATOM   4384 1HD2 ASN A 276      89.252  86.760  86.851  1.00  7.00              
ATOM   4385 2HD2 ASN A 276      90.053  85.427  87.686  1.00  7.00              
ATOM   4386  C   ASN A 276      91.994  90.828  86.452  1.00  7.00              
ATOM   4387  O   ASN A 276      90.977  91.047  85.793  1.00  7.00              
ATOM   4388  N   ASN A 277      92.822  91.817  86.797  1.00  7.18              
ATOM   4389  H   ASN A 277      93.642  91.588  87.343  1.00  7.18              
ATOM   4390  CA  ASN A 277      92.567  93.225  86.474  1.00  7.18              
ATOM   4391  HA  ASN A 277      91.611  93.311  85.954  1.00  7.18              
ATOM   4392  CB  ASN A 277      92.459  94.031  87.771  1.00  7.18              
ATOM   4393  HB1 ASN A 277      92.621  95.078  87.540  1.00  7.18              
ATOM   4394  HB2 ASN A 277      93.239  93.720  88.466  1.00  7.18              
ATOM   4395  CG  ASN A 277      91.091  93.927  88.410  1.00  7.18              
ATOM   4396  OD1 ASN A 277      90.078  94.349  87.864  1.00  7.18              
ATOM   4397  ND2 ASN A 277      91.029  93.433  89.615  1.00  7.18              
ATOM   4398 1HD2 ASN A 277      91.848  92.968  89.985  1.00  7.18              
ATOM   4399 2HD2 ASN A 277      90.113  93.320  90.033  1.00  7.18              
ATOM   4400  C   ASN A 277      93.586  93.819  85.498  1.00  7.18              
ATOM   4401  O   ASN A 277      93.520  95.012  85.210  1.00  7.18              
ATOM   4402  N   ASN A 278      94.497  92.989  84.977  1.00  7.48              
ATOM   4403  H   ASN A 278      94.472  92.029  85.292  1.00  7.48              
ATOM   4404  CA  ASN A 278      95.543  93.348  84.019  1.00  7.48              
ATOM   4405  HA  ASN A 278      96.323  92.599  84.130  1.00  7.48              
ATOM   4406  CB  ASN A 278      94.991  93.216  82.588  1.00  7.48              
ATOM   4407  HB1 ASN A 278      95.749  93.538  81.875  1.00  7.48              
ATOM   4408  HB2 ASN A 278      94.106  93.842  82.469  1.00  7.48              
ATOM   4409  CG  ASN A 278      94.636  91.773  82.284  1.00  7.48              
ATOM   4410  OD1 ASN A 278      93.494  91.409  82.059  1.00  7.48              
ATOM   4411  ND2 ASN A 278      95.613  90.899  82.319  1.00  7.48              
ATOM   4412 1HD2 ASN A 278      96.556  91.205  82.529  1.00  7.48              
ATOM   4413 2HD2 ASN A 278      95.360  89.936  82.225  1.00  7.48              
ATOM   4414  C   ASN A 278      96.269  94.668  84.340  1.00  7.48              
ATOM   4415  O   ASN A 278      96.529  95.504  83.475  1.00  7.48              
ATOM   4416  N   ILE A 279      96.582  94.852  85.624  1.00  7.39              
ATOM   4417  H   ILE A 279      96.342  94.117  86.278  1.00  7.39              
ATOM   4418  CA  ILE A 279      97.242  96.048  86.143  1.00  7.39              
ATOM   4419  HA  ILE A 279      96.801  96.927  85.669  1.00  7.39              
ATOM   4420  CB  ILE A 279      97.035  96.149  87.678  1.00  7.39              
ATOM   4421  HB  ILE A 279      97.484  95.266  88.139  1.00  7.39              
ATOM   4422  CG2 ILE A 279      97.740  97.401  88.241  1.00  7.39              
ATOM   4423 1HG2 ILE A 279      97.594  97.469  89.317  1.00  7.39              
ATOM   4424 2HG2 ILE A 279      98.813  97.339  88.072  1.00  7.39              
ATOM   4425 3HG2 ILE A 279      97.346  98.299  87.762  1.00  7.39              
ATOM   4426  CG1 ILE A 279      95.534  96.186  88.061  1.00  7.39              
ATOM   4427 1HG1 ILE A 279      95.002  95.412  87.514  1.00  7.39              
ATOM   4428 2HG1 ILE A 279      95.105  97.147  87.775  1.00  7.39              
ATOM   4429  CD1 ILE A 279      95.261  95.926  89.549  1.00  7.39              
ATOM   4430  HD1 ILE A 279      94.185  95.901  89.720  1.00  7.39              
ATOM   4431  HD2 ILE A 279      95.682  94.962  89.839  1.00  7.39              
ATOM   4432  HD3 ILE A 279      95.693  96.709  90.168  1.00  7.39              
ATOM   4433  C   ILE A 279      98.736  95.987  85.803  1.00  7.39              
ATOM   4434  O   ILE A 279      99.418  94.996  86.084  1.00  7.39              
ATOM   4435  N   ALA A 280      99.254  97.085  85.255  1.00  7.72              
ATOM   4436  H   ALA A 280      98.626  97.841  85.026  1.00  7.72              
ATOM   4437  CA  ALA A 280     100.635  97.173  84.789  1.00  7.72              
ATOM   4438  HA  ALA A 280     101.053  96.166  84.706  1.00  7.72              
ATOM   4439  CB  ALA A 280     100.614  97.782  83.380  1.00  7.72              
ATOM   4440  HB1 ALA A 280     101.625  97.789  82.971  1.00  7.72              
ATOM   4441  HB2 ALA A 280      99.979  97.181  82.727  1.00  7.72              
ATOM   4442  HB3 ALA A 280     100.233  98.802  83.413  1.00  7.72              
ATOM   4443  C   ALA A 280     101.568  97.962  85.738  1.00  7.72              
ATOM   4444  O   ALA A 280     102.778  98.022  85.517  1.00  7.72              
ATOM   4445  N   ASN A 281     101.008  98.684  86.723  1.00  7.53              
ATOM   4446  H   ASN A 281     100.005  98.594  86.829  1.00  7.53              
ATOM   4447  CA  ASN A 281     101.548 100.020  87.001  1.00  7.53              
ATOM   4448  HA  ASN A 281     102.637  99.948  86.954  1.00  7.53              
ATOM   4449  CB  ASN A 281     101.104 100.938  85.826  1.00  7.53              
ATOM   4450  HB1 ASN A 281     101.571 100.584  84.907  1.00  7.53              
ATOM   4451  HB2 ASN A 281     101.459 101.955  85.984  1.00  7.53              
ATOM   4452  CG  ASN A 281      99.600 100.984  85.585  1.00  7.53              
ATOM   4453  OD1 ASN A 281      98.803 100.358  86.262  1.00  7.53              
ATOM   4454  ND2 ASN A 281      99.169 101.679  84.560  1.00  7.53              
ATOM   4455 1HD2 ASN A 281      99.804 102.156  83.947  1.00  7.53              
ATOM   4456 2HD2 ASN A 281      98.181 101.633  84.379  1.00  7.53              
ATOM   4457  C   ASN A 281     101.288 100.659  88.375  1.00  7.53              
ATOM   4458  O   ASN A 281     101.129 101.874  88.452  1.00  7.53              
ATOM   4459  N   ILE A 282     101.323  99.899  89.467  1.00  7.12              
ATOM   4460  H   ILE A 282     101.457  98.908  89.333  1.00  7.12              
ATOM   4461  CA  ILE A 282     101.266 100.419  90.852  1.00  7.12              
ATOM   4462  HA  ILE A 282     100.311 100.938  90.948  1.00  7.12              
ATOM   4463  CB  ILE A 282     101.224  99.239  91.856  1.00  7.12              
ATOM   4464  HB  ILE A 282     101.157  99.649  92.865  1.00  7.12              
ATOM   4465  CG2 ILE A 282      99.939  98.420  91.626  1.00  7.12              
ATOM   4466 1HG2 ILE A 282      99.787  97.724  92.451  1.00  7.12              
ATOM   4467 2HG2 ILE A 282      99.071  99.080  91.591  1.00  7.12              
ATOM   4468 3HG2 ILE A 282      99.999  97.852  90.698  1.00  7.12              
ATOM   4469  CG1 ILE A 282     102.502  98.374  91.776  1.00  7.12              
ATOM   4470 1HG1 ILE A 282     103.372  99.012  91.932  1.00  7.12              
ATOM   4471 2HG1 ILE A 282     102.588  97.919  90.789  1.00  7.12              
ATOM   4472  CD1 ILE A 282     102.548  97.257  92.823  1.00  7.12              
ATOM   4473  HD1 ILE A 282     103.524  96.775  92.787  1.00  7.12              
ATOM   4474  HD2 ILE A 282     102.388  97.673  93.818  1.00  7.12              
ATOM   4475  HD3 ILE A 282     101.784  96.507  92.616  1.00  7.12              
ATOM   4476  C   ILE A 282     102.332 101.484  91.212  1.00  7.12              
ATOM   4477  O   ILE A 282     103.228 101.815  90.424  1.00  7.12              
ATOM   4478  N   LYS A 283     102.211 102.038  92.427  1.00  7.27              
ATOM   4479  H   LYS A 283     101.461 101.692  93.014  1.00  7.27              
ATOM   4480  CA  LYS A 283     103.144 102.980  93.069  1.00  7.27              
ATOM   4481  HA  LYS A 283     103.992 103.162  92.409  1.00  7.27              
ATOM   4482  CB  LYS A 283     102.426 104.328  93.357  1.00  7.27              
ATOM   4483  HB1 LYS A 283     101.471 104.127  93.848  1.00  7.27              
ATOM   4484  HB2 LYS A 283     102.223 104.811  92.405  1.00  7.27              
ATOM   4485  CG  LYS A 283     103.216 105.331  94.232  1.00  7.27              
ATOM   4486  HG1 LYS A 283     104.180 105.526  93.760  1.00  7.27              
ATOM   4487  HG2 LYS A 283     103.390 104.889  95.213  1.00  7.27              
ATOM   4488  CD  LYS A 283     102.490 106.673  94.456  1.00  7.27              
ATOM   4489  HD1 LYS A 283     101.521 106.486  94.924  1.00  7.27              
ATOM   4490  HD2 LYS A 283     102.324 107.169  93.497  1.00  7.27              
ATOM   4491  CE  LYS A 283     103.334 107.584  95.369  1.00  7.27              
ATOM   4492  HE1 LYS A 283     104.294 107.779  94.884  1.00  7.27              
ATOM   4493  HE2 LYS A 283     103.523 107.060  96.311  1.00  7.27              
ATOM   4494  NZ  LYS A 283     102.662 108.874  95.656  1.00  7.27              
ATOM   4495  HZ1 LYS A 283     103.195 109.505  96.235  1.00  7.27              
ATOM   4496  HZ2 LYS A 283     102.466 109.414  94.810  1.00  7.27              
ATOM   4497  HZ3 LYS A 283     101.753 108.749  96.096  1.00  7.27              
ATOM   4498  C   LYS A 283     103.675 102.352  94.357  1.00  7.27              
ATOM   4499  O   LYS A 283     102.964 101.625  95.049  1.00  7.27              
ATOM   4500  N   ASN A 284     104.908 102.691  94.712  1.00  6.94              
ATOM   4501  H   ASN A 284     105.410 103.332  94.120  1.00  6.94              
ATOM   4502  CA  ASN A 284     105.573 102.239  95.934  1.00  6.94              
ATOM   4503  HA  ASN A 284     105.354 101.175  96.057  1.00  6.94              
ATOM   4504  CB  ASN A 284     107.093 102.399  95.724  1.00  6.94              
ATOM   4505  HB1 ASN A 284     107.383 103.439  95.876  1.00  6.94              
ATOM   4506  HB2 ASN A 284     107.358 102.128  94.709  1.00  6.94              
ATOM   4507  CG  ASN A 284     107.908 101.519  96.650  1.00  6.94              
ATOM   4508  OD1 ASN A 284     107.390 100.675  97.363  1.00  6.94              
ATOM   4509  ND2 ASN A 284     109.214 101.634  96.613  1.00  6.94              
ATOM   4510 1HD2 ASN A 284     109.655 102.353  96.058  1.00  6.94              
ATOM   4511 2HD2 ASN A 284     109.722 101.128  97.317  1.00  6.94              
ATOM   4512  C   ASN A 284     105.069 102.946  97.213  1.00  6.94              
ATOM   4513  O   ASN A 284     105.809 103.649  97.888  1.00  6.94              
ATOM   4514  N   GLY A 285     103.769 102.826  97.460  1.00  6.91              
ATOM   4515  H   GLY A 285     103.245 102.247  96.818  1.00  6.91              
ATOM   4516  CA  GLY A 285     102.986 103.429  98.547  1.00  6.91              
ATOM   4517  HA1 GLY A 285     103.019 104.516  98.473  1.00  6.91              
ATOM   4518  HA2 GLY A 285     103.400 103.130  99.512  1.00  6.91              
ATOM   4519  C   GLY A 285     101.519 102.967  98.471  1.00  6.91              
ATOM   4520  O   GLY A 285     100.663 103.375  99.244  1.00  6.91              
ATOM   4521  N   TRP A 286     101.239 102.079  97.508  1.00  6.82              
ATOM   4522  H   TRP A 286     101.996 101.838  96.882  1.00  6.82              
ATOM   4523  CA  TRP A 286      99.962 101.402  97.268  1.00  6.82              
ATOM   4524  HA  TRP A 286      99.260 102.106  96.822  1.00  6.82              
ATOM   4525  CB  TRP A 286     100.287 100.298  96.237  1.00  6.82              
ATOM   4526  HB1 TRP A 286     101.133  99.721  96.615  1.00  6.82              
ATOM   4527  HB2 TRP A 286     100.619 100.797  95.328  1.00  6.82              
ATOM   4528  CG  TRP A 286      99.249  99.312  95.787  1.00  6.82              
ATOM   4529  CD1 TRP A 286      99.457  97.977  95.672  1.00  6.82              
ATOM   4530  HD1 TRP A 286     100.375  97.466  95.939  1.00  6.82              
ATOM   4531  NE1 TRP A 286      98.347  97.372  95.117  1.00  6.82              
ATOM   4532  HE1 TRP A 286      98.289  96.382  94.910  1.00  6.82              
ATOM   4533  CE2 TRP A 286      97.374  98.297  94.815  1.00  6.82              
ATOM   4534  CZ2 TRP A 286      96.117  98.184  94.209  1.00  6.82              
ATOM   4535  HZ2 TRP A 286      95.748  97.231  93.880  1.00  6.82              
ATOM   4536  CH2 TRP A 286      95.334  99.331  94.045  1.00  6.82              
ATOM   4537  HH2 TRP A 286      94.347  99.244  93.623  1.00  6.82              
ATOM   4538  CZ3 TRP A 286      95.835 100.582  94.437  1.00  6.82              
ATOM   4539  HZ3 TRP A 286      95.241 101.471  94.293  1.00  6.82              
ATOM   4540  CE3 TRP A 286      97.112 100.694  95.017  1.00  6.82              
ATOM   4541  HE3 TRP A 286      97.477 101.668  95.304  1.00  6.82              
ATOM   4542  CD2 TRP A 286      97.912  99.550  95.242  1.00  6.82              
ATOM   4543  C   TRP A 286      99.287 100.849  98.536  1.00  6.82              
ATOM   4544  O   TRP A 286      98.088 101.051  98.725  1.00  6.82              
ATOM   4545  N   LEU A 287     100.064 100.225  99.426  1.00  6.17              
ATOM   4546  H   LEU A 287     101.049 100.139  99.231  1.00  6.17              
ATOM   4547  CA  LEU A 287      99.554  99.561 100.628  1.00  6.17              
ATOM   4548  HA  LEU A 287      98.476  99.713 100.682  1.00  6.17              
ATOM   4549  CB  LEU A 287      99.803  98.040 100.537  1.00  6.17              
ATOM   4550  HB1 LEU A 287      99.342  97.564 101.403  1.00  6.17              
ATOM   4551  HB2 LEU A 287     100.878  97.866 100.603  1.00  6.17              
ATOM   4552  CG  LEU A 287      99.279  97.349  99.265  1.00  6.17              
ATOM   4553  HG  LEU A 287      99.838  97.726  98.409  1.00  6.17              
ATOM   4554  CD1 LEU A 287      99.531  95.849  99.366  1.00  6.17              
ATOM   4555 1HD1 LEU A 287      99.193  95.358  98.455  1.00  6.17              
ATOM   4556 2HD1 LEU A 287     100.598  95.663  99.496  1.00  6.17              
ATOM   4557 3HD1 LEU A 287      98.988  95.440 100.218  1.00  6.17              
ATOM   4558  CD2 LEU A 287      97.783  97.543  98.996  1.00  6.17              
ATOM   4559 1HD2 LEU A 287      97.510  97.057  98.059  1.00  6.17              
ATOM   4560 2HD2 LEU A 287      97.197  97.107  99.802  1.00  6.17              
ATOM   4561 3HD2 LEU A 287      97.535  98.598  98.908  1.00  6.17              
ATOM   4562  C   LEU A 287     100.093 100.148 101.950  1.00  6.17              
ATOM   4563  O   LEU A 287      99.961  99.536 103.011  1.00  6.17              
ATOM   4564  N   ASP A 288     100.701 101.331 101.884  1.00  6.55              
ATOM   4565  H   ASP A 288     100.660 101.836 101.010  1.00  6.55              
ATOM   4566  CA  ASP A 288     101.294 102.024 103.029  1.00  6.55              
ATOM   4567  HA  ASP A 288     102.159 101.446 103.364  1.00  6.55              
ATOM   4568  CB  ASP A 288     101.770 103.420 102.568  1.00  6.55              
ATOM   4569  HB1 ASP A 288     101.120 104.198 102.970  1.00  6.55              
ATOM   4570  HB2 ASP A 288     101.715 103.494 101.485  1.00  6.55              
ATOM   4571  CG  ASP A 288     103.209 103.719 102.968  1.00  6.55              
ATOM   4572  OD1 ASP A 288     103.447 104.194 104.103  1.00  6.55              
ATOM   4573  OD2 ASP A 288     104.109 103.446 102.144  1.00  6.55              
ATOM   4574  C   ASP A 288     100.321 102.168 104.202  1.00  6.55              
ATOM   4575  O   ASP A 288      99.204 102.653 104.024  1.00  6.55              
ATOM   4576  N   GLY A 289     100.734 101.754 105.399  1.00  6.30              
ATOM   4577  H   GLY A 289     101.645 101.319 105.480  1.00  6.30              
ATOM   4578  CA  GLY A 289      99.902 101.849 106.599  1.00  6.30              
ATOM   4579  HA1 GLY A 289      99.299 102.756 106.556  1.00  6.30              
ATOM   4580  HA2 GLY A 289     100.556 101.912 107.468  1.00  6.30              
ATOM   4581  C   GLY A 289      98.964 100.663 106.807  1.00  6.30              
ATOM   4582  O   GLY A 289      98.358 100.556 107.875  1.00  6.30              
ATOM   4583  N   LEU A 290      98.838  99.742 105.844  1.00  5.84              
ATOM   4584  H   LEU A 290      99.373  99.851 104.987  1.00  5.84              
ATOM   4585  CA  LEU A 290      97.925  98.604 105.960  1.00  5.84              
ATOM   4586  HA  LEU A 290      97.042  98.950 106.497  1.00  5.84              
ATOM   4587  CB  LEU A 290      97.442  98.159 104.560  1.00  5.84              
ATOM   4588  HB1 LEU A 290      96.745  97.332 104.692  1.00  5.84              
ATOM   4589  HB2 LEU A 290      98.296  97.782 103.997  1.00  5.84              
ATOM   4590  CG  LEU A 290      96.718  99.238 103.724  1.00  5.84              
ATOM   4591  HG  LEU A 290      97.407 100.046 103.484  1.00  5.84              
ATOM   4592  CD1 LEU A 290      96.223  98.621 102.414  1.00  5.84              
ATOM   4593 1HD1 LEU A 290      95.812  99.403 101.777  1.00  5.84              
ATOM   4594 2HD1 LEU A 290      97.061  98.154 101.903  1.00  5.84              
ATOM   4595 3HD1 LEU A 290      95.456  97.875 102.618  1.00  5.84              
ATOM   4596  CD2 LEU A 290      95.504  99.828 104.444  1.00  5.84              
ATOM   4597 1HD2 LEU A 290      94.961 100.489 103.770  1.00  5.84              
ATOM   4598 2HD2 LEU A 290      94.843  99.030 104.779  1.00  5.84              
ATOM   4599 3HD2 LEU A 290      95.836 100.423 105.293  1.00  5.84              
ATOM   4600  C   LEU A 290      98.473  97.447 106.817  1.00  5.84              
ATOM   4601  O   LEU A 290      98.307  96.285 106.466  1.00  5.84              
ATOM   4602  N   GLN A 291      99.062  97.733 107.980  1.00  5.66              
ATOM   4603  H   GLN A 291      99.163  98.713 108.217  1.00  5.66              
ATOM   4604  CA  GLN A 291      99.724  96.749 108.855  1.00  5.66              
ATOM   4605  HA  GLN A 291     100.433  96.208 108.224  1.00  5.66              
ATOM   4606  CB  GLN A 291     100.565  97.474 109.915  1.00  5.66              
ATOM   4607  HB1 GLN A 291     101.070  96.725 110.527  1.00  5.66              
ATOM   4608  HB2 GLN A 291      99.925  98.078 110.560  1.00  5.66              
ATOM   4609  CG  GLN A 291     101.634  98.362 109.256  1.00  5.66              
ATOM   4610  HG1 GLN A 291     101.193  99.306 108.936  1.00  5.66              
ATOM   4611  HG2 GLN A 291     102.034  97.863 108.373  1.00  5.66              
ATOM   4612  CD  GLN A 291     102.779  98.655 110.212  1.00  5.66              
ATOM   4613  OE1 GLN A 291     102.638  99.400 111.170  1.00  5.66              
ATOM   4614  NE2 GLN A 291     103.933  98.062 110.007  1.00  5.66              
ATOM   4615 1HE2 GLN A 291     104.056  97.480 109.184  1.00  5.66              
ATOM   4616 2HE2 GLN A 291     104.704  98.322 110.592  1.00  5.66              
ATOM   4617  C   GLN A 291      98.845  95.637 109.463  1.00  5.66              
ATOM   4618  O   GLN A 291      99.342  94.750 110.150  1.00  5.66              
ATOM   4619  N   HIS A 292      97.538  95.648 109.195  1.00  5.35              
ATOM   4620  H   HIS A 292      97.202  96.389 108.603  1.00  5.35              
ATOM   4621  CA  HIS A 292      96.628  94.533 109.493  1.00  5.35              
ATOM   4622  HA  HIS A 292      96.937  94.025 110.407  1.00  5.35              
ATOM   4623  CB  HIS A 292      95.187  95.070 109.666  1.00  5.35              
ATOM   4624  HB1 HIS A 292      94.544  94.237 109.955  1.00  5.35              
ATOM   4625  HB2 HIS A 292      94.841  95.418 108.697  1.00  5.35              
ATOM   4626  CG  HIS A 292      94.935  96.207 110.629  1.00  5.35              
ATOM   4627  ND1 HIS A 292      94.023  96.176 111.692  1.00  5.35              
ATOM   4628  CE1 HIS A 292      93.950  97.438 112.151  1.00  5.35              
ATOM   4629  HE1 HIS A 292      93.308  97.771 112.958  1.00  5.35              
ATOM   4630  NE2 HIS A 292      94.712  98.251 111.408  1.00  5.35              
ATOM   4631  HE2 HIS A 292      94.668  99.268 111.433  1.00  5.35              
ATOM   4632  CD2 HIS A 292      95.335  97.498 110.442  1.00  5.35              
ATOM   4633  HD2 HIS A 292      95.955  97.868 109.639  1.00  5.35              
ATOM   4634  C   HIS A 292      96.547  93.497 108.362  1.00  5.35              
ATOM   4635  O   HIS A 292      96.104  92.376 108.608  1.00  5.35              
ATOM   4636  N   LEU A 293      96.881  93.881 107.126  1.00  5.19              
ATOM   4637  H   LEU A 293      97.341  94.776 107.011  1.00  5.19              
ATOM   4638  CA  LEU A 293      96.458  93.209 105.900  1.00  5.19              
ATOM   4639  HA  LEU A 293      95.375  93.165 105.927  1.00  5.19              
ATOM   4640  CB  LEU A 293      96.845  94.066 104.685  1.00  5.19              
ATOM   4641  HB1 LEU A 293      97.932  94.160 104.655  1.00  5.19              
ATOM   4642  HB2 LEU A 293      96.420  95.060 104.822  1.00  5.19              
ATOM   4643  CG  LEU A 293      96.357  93.512 103.333  1.00  5.19              
ATOM   4644  HG  LEU A 293      96.806  92.535 103.157  1.00  5.19              
ATOM   4645  CD1 LEU A 293      94.835  93.373 103.252  1.00  5.19              
ATOM   4646 1HD1 LEU A 293      94.556  93.041 102.254  1.00  5.19              
ATOM   4647 2HD1 LEU A 293      94.493  92.623 103.957  1.00  5.19              
ATOM   4648 3HD1 LEU A 293      94.357  94.328 103.465  1.00  5.19              
ATOM   4649  CD2 LEU A 293      96.810  94.450 102.218  1.00  5.19              
ATOM   4650 1HD2 LEU A 293      96.498  94.051 101.254  1.00  5.19              
ATOM   4651 2HD2 LEU A 293      96.378  95.441 102.361  1.00  5.19              
ATOM   4652 3HD2 LEU A 293      97.896  94.527 102.230  1.00  5.19              
ATOM   4653  C   LEU A 293      96.985  91.774 105.801  1.00  5.19              
ATOM   4654  O   LEU A 293      98.183  91.543 105.661  1.00  5.19              
ATOM   4655  N   SER A 294      96.061  90.815 105.853  1.00  5.00              
ATOM   4656  H   SER A 294      95.091  91.083 105.912  1.00  5.00              
ATOM   4657  CA  SER A 294      96.373  89.402 106.019  1.00  5.00              
ATOM   4658  HA  SER A 294      97.417  89.312 106.313  1.00  5.00              
ATOM   4659  CB  SER A 294      95.552  88.818 107.179  1.00  5.00              
ATOM   4660  HB1 SER A 294      95.426  89.574 107.955  1.00  5.00              
ATOM   4661  HB2 SER A 294      96.099  87.992 107.627  1.00  5.00              
ATOM   4662  OG  SER A 294      94.286  88.341 106.755  1.00  5.00              
ATOM   4663  HG  SER A 294      93.790  89.076 106.370  1.00  5.00              
ATOM   4664  C   SER A 294      96.196  88.585 104.744  1.00  5.00              
ATOM   4665  O   SER A 294      96.967  87.629 104.587  1.00  5.00              
ATOM   4666  N   VAL A 295      95.309  88.964 103.794  1.00  4.72              
ATOM   4667  H   VAL A 295      94.663  89.732 103.942  1.00  4.72              
ATOM   4668  CA  VAL A 295      95.408  88.293 102.472  1.00  4.72              
ATOM   4669  HA  VAL A 295      96.332  87.720 102.433  1.00  4.72              
ATOM   4670  CB  VAL A 295      94.298  87.246 102.196  1.00  4.72              
ATOM   4671  HB  VAL A 295      94.765  86.429 101.650  1.00  4.72              
ATOM   4672  CG1 VAL A 295      93.704  86.635 103.474  1.00  4.72              
ATOM   4673 1HG1 VAL A 295      93.036  85.813 103.217  1.00  4.72              
ATOM   4674 2HG1 VAL A 295      94.505  86.242 104.100  1.00  4.72              
ATOM   4675 3HG1 VAL A 295      93.145  87.385 104.034  1.00  4.72              
ATOM   4676  CG2 VAL A 295      93.178  87.746 101.280  1.00  4.72              
ATOM   4677 1HG2 VAL A 295      92.340  87.050 101.285  1.00  4.72              
ATOM   4678 2HG2 VAL A 295      92.854  88.725 101.609  1.00  4.72              
ATOM   4679 3HG2 VAL A 295      93.549  87.830 100.259  1.00  4.72              
ATOM   4680  C   VAL A 295      95.565  89.307 101.366  1.00  4.72              
ATOM   4681  O   VAL A 295      94.932  90.354 101.446  1.00  4.72              
ATOM   4682  N   LEU A 296      96.370  88.990 100.349  1.00  5.03              
ATOM   4683  H   LEU A 296      96.907  88.129 100.388  1.00  5.03              
ATOM   4684  CA  LEU A 296      96.588  89.875  99.207  1.00  5.03              
ATOM   4685  HA  LEU A 296      95.757  90.580  99.134  1.00  5.03              
ATOM   4686  CB  LEU A 296      97.877  90.678  99.467  1.00  5.03              
ATOM   4687  HB1 LEU A 296      98.689  89.967  99.626  1.00  5.03              
ATOM   4688  HB2 LEU A 296      97.745  91.246 100.389  1.00  5.03              
ATOM   4689  CG  LEU A 296      98.318  91.645  98.353  1.00  5.03              
ATOM   4690  HG  LEU A 296      98.559  91.074  97.459  1.00  5.03              
ATOM   4691  CD1 LEU A 296      97.264  92.694  97.996  1.00  5.03              
ATOM   4692 1HD1 LEU A 296      97.674  93.398  97.273  1.00  5.03              
ATOM   4693 2HD1 LEU A 296      96.393  92.210  97.554  1.00  5.03              
ATOM   4694 3HD1 LEU A 296      96.964  93.234  98.892  1.00  5.03              
ATOM   4695  CD2 LEU A 296      99.579  92.375  98.818  1.00  5.03              
ATOM   4696 1HD2 LEU A 296      99.954  93.015  98.022  1.00  5.03              
ATOM   4697 2HD2 LEU A 296      99.357  92.980  99.697  1.00  5.03              
ATOM   4698 3HD2 LEU A 296     100.351  91.652  99.079  1.00  5.03              
ATOM   4699  C   LEU A 296      96.639  89.063  97.908  1.00  5.03              
ATOM   4700  O   LEU A 296      97.623  88.370  97.608  1.00  5.03              
ATOM   4701  N   LYS A 297      95.542  89.153  97.152  1.00  5.43              
ATOM   4702  H   LYS A 297      94.768  89.726  97.480  1.00  5.43              
ATOM   4703  CA  LYS A 297      95.430  88.537  95.825  1.00  5.43              
ATOM   4704  HA  LYS A 297      96.088  87.675  95.725  1.00  5.43              
ATOM   4705  CB  LYS A 297      93.969  88.096  95.631  1.00  5.43              
ATOM   4706  HB1 LYS A 297      93.762  87.962  94.570  1.00  5.43              
ATOM   4707  HB2 LYS A 297      93.308  88.880  95.977  1.00  5.43              
ATOM   4708  CG  LYS A 297      93.615  86.811  96.382  1.00  5.43              
ATOM   4709  HG1 LYS A 297      93.588  87.008  97.455  1.00  5.43              
ATOM   4710  HG2 LYS A 297      94.373  86.060  96.173  1.00  5.43              
ATOM   4711  CD  LYS A 297      92.244  86.314  95.901  1.00  5.43              
ATOM   4712  HD1 LYS A 297      92.313  86.052  94.844  1.00  5.43              
ATOM   4713  HD2 LYS A 297      91.520  87.125  95.996  1.00  5.43              
ATOM   4714  CE  LYS A 297      91.719  85.107  96.685  1.00  5.43              
ATOM   4715  HE1 LYS A 297      90.743  84.839  96.274  1.00  5.43              
ATOM   4716  HE2 LYS A 297      91.585  85.394  97.731  1.00  5.43              
ATOM   4717  NZ  LYS A 297      92.632  83.947  96.601  1.00  5.43              
ATOM   4718  HZ1 LYS A 297      92.225  83.075  96.889  1.00  5.43              
ATOM   4719  HZ2 LYS A 297      93.099  83.849  95.698  1.00  5.43              
ATOM   4720  HZ3 LYS A 297      93.463  84.071  97.184  1.00  5.43              
ATOM   4721  C   LYS A 297      95.787  89.553  94.743  1.00  5.43              
ATOM   4722  O   LYS A 297      95.173  90.618  94.669  1.00  5.43              
ATOM   4723  N   LEU A 298      96.747  89.203  93.895  1.00  6.30              
ATOM   4724  H   LEU A 298      97.210  88.316  94.077  1.00  6.30              
ATOM   4725  CA  LEU A 298      97.310  90.017  92.813  1.00  6.30              
ATOM   4726  HA  LEU A 298      96.585  90.775  92.519  1.00  6.30              
ATOM   4727  CB  LEU A 298      98.592  90.686  93.362  1.00  6.30              
ATOM   4728  HB1 LEU A 298      99.307  90.864  92.559  1.00  6.30              
ATOM   4729  HB2 LEU A 298      99.065  89.993  94.059  1.00  6.30              
ATOM   4730  CG  LEU A 298      98.351  92.022  94.077  1.00  6.30              
ATOM   4731  HG  LEU A 298      97.524  91.937  94.780  1.00  6.30              
ATOM   4732  CD1 LEU A 298      99.603  92.427  94.852  1.00  6.30              
ATOM   4733 1HD1 LEU A 298      99.421  93.361  95.383  1.00  6.30              
ATOM   4734 2HD1 LEU A 298      99.853  91.652  95.577  1.00  6.30              
ATOM   4735 3HD1 LEU A 298     100.442  92.551  94.169  1.00  6.30              
ATOM   4736  CD2 LEU A 298      98.062  93.138  93.065  1.00  6.30              
ATOM   4737 1HD2 LEU A 298      97.978  94.091  93.584  1.00  6.30              
ATOM   4738 2HD2 LEU A 298      98.868  93.207  92.334  1.00  6.30              
ATOM   4739 3HD2 LEU A 298      97.124  92.939  92.548  1.00  6.30              
ATOM   4740  C   LEU A 298      97.616  89.184  91.554  1.00  6.30              
ATOM   4741  O   LEU A 298      98.302  89.674  90.653  1.00  6.30              
ATOM   4742  N   GLN A 299      97.119  87.950  91.459  1.00  6.64              
ATOM   4743  H   GLN A 299      96.591  87.592  92.246  1.00  6.64              
ATOM   4744  CA  GLN A 299      97.279  87.102  90.276  1.00  6.64              
ATOM   4745  HA  GLN A 299      98.350  87.051  90.068  1.00  6.64              
ATOM   4746  CB  GLN A 299      96.784  85.644  90.466  1.00  6.64              
ATOM   4747  HB1 GLN A 299      97.520  84.995  89.994  1.00  6.64              
ATOM   4748  HB2 GLN A 299      95.854  85.503  89.913  1.00  6.64              
ATOM   4749  CG  GLN A 299      96.543  85.135  91.889  1.00  6.64              
ATOM   4750  HG1 GLN A 299      97.400  85.403  92.503  1.00  6.64              
ATOM   4751  HG2 GLN A 299      96.454  84.048  91.874  1.00  6.64              
ATOM   4752  CD  GLN A 299      95.267  85.723  92.475  1.00  6.64              
ATOM   4753  OE1 GLN A 299      95.298  86.665  93.245  1.00  6.64              
ATOM   4754  NE2 GLN A 299      94.091  85.298  92.061  1.00  6.64              
ATOM   4755 1HE2 GLN A 299      94.024  84.537  91.415  1.00  6.64              
ATOM   4756 2HE2 GLN A 299      93.287  85.787  92.411  1.00  6.64              
ATOM   4757  C   GLN A 299      96.594  87.661  89.021  1.00  6.64              
ATOM   4758  O   GLN A 299      95.640  88.442  89.092  1.00  6.64              
ATOM   4759  N   HIS A 300      97.037  87.149  87.870  1.00  7.16              
ATOM   4760  H   HIS A 300      97.856  86.558  87.909  1.00  7.16              
ATOM   4761  CA  HIS A 300      96.581  87.545  86.537  1.00  7.16              
ATOM   4762  HA  HIS A 300      97.286  87.138  85.813  1.00  7.16              
ATOM   4763  CB  HIS A 300      95.198  86.942  86.222  1.00  7.16              
ATOM   4764  HB1 HIS A 300      94.873  87.300  85.245  1.00  7.16              
ATOM   4765  HB2 HIS A 300      94.478  87.290  86.960  1.00  7.16              
ATOM   4766  CG  HIS A 300      95.162  85.439  86.182  1.00  7.16              
ATOM   4767  ND1 HIS A 300      95.516  84.658  85.083  1.00  7.16              
ATOM   4768  CE1 HIS A 300      95.285  83.389  85.444  1.00  7.16              
ATOM   4769  HE1 HIS A 300      95.439  82.531  84.800  1.00  7.16              
ATOM   4770  NE2 HIS A 300      94.800  83.334  86.697  1.00  7.16              
ATOM   4771  HE2 HIS A 300      94.495  82.495  87.168  1.00  7.16              
ATOM   4772  CD2 HIS A 300      94.710  84.623  87.177  1.00  7.16              
ATOM   4773  HD2 HIS A 300      94.306  84.950  88.124  1.00  7.16              
ATOM   4774  C   HIS A 300      96.622  89.062  86.337  1.00  7.16              
ATOM   4775  O   HIS A 300      95.654  89.701  85.918  1.00  7.16              
ATOM   4776  N   ASN A 301      97.773  89.638  86.657  1.00  7.25              
ATOM   4777  H   ASN A 301      98.549  89.026  86.891  1.00  7.25              
ATOM   4778  CA  ASN A 301      98.102  91.023  86.360  1.00  7.25              
ATOM   4779  HA  ASN A 301      97.329  91.469  85.735  1.00  7.25              
ATOM   4780  CB  ASN A 301      98.169  91.816  87.683  1.00  7.25              
ATOM   4781  HB1 ASN A 301      98.617  92.793  87.515  1.00  7.25              
ATOM   4782  HB2 ASN A 301      98.784  91.282  88.406  1.00  7.25              
ATOM   4783  CG  ASN A 301      96.777  92.056  88.248  1.00  7.25              
ATOM   4784  OD1 ASN A 301      95.958  92.743  87.652  1.00  7.25              
ATOM   4785  ND2 ASN A 301      96.456  91.526  89.404  1.00  7.25              
ATOM   4786 1HD2 ASN A 301      97.111  90.898  89.848  1.00  7.25              
ATOM   4787 2HD2 ASN A 301      95.522  91.675  89.751  1.00  7.25              
ATOM   4788  C   ASN A 301      99.379  91.014  85.508  1.00  7.25              
ATOM   4789  O   ASN A 301      99.781  89.977  84.978  1.00  7.25              
ATOM   4790  N   ASN A 302      99.976  92.177  85.291  1.00  7.57              
ATOM   4791  H   ASN A 302      99.603  93.015  85.724  1.00  7.57              
ATOM   4792  CA  ASN A 302     101.041  92.346  84.308  1.00  7.57              
ATOM   4793  HA  ASN A 302     101.410  91.374  83.971  1.00  7.57              
ATOM   4794  CB  ASN A 302     100.439  93.097  83.103  1.00  7.57              
ATOM   4795  HB1 ASN A 302     101.241  93.393  82.427  1.00  7.57              
ATOM   4796  HB2 ASN A 302      99.941  94.005  83.443  1.00  7.57              
ATOM   4797  CG  ASN A 302      99.434  92.257  82.329  1.00  7.57              
ATOM   4798  OD1 ASN A 302      98.321  91.989  82.755  1.00  7.57              
ATOM   4799  ND2 ASN A 302      99.784  91.825  81.140  1.00  7.57              
ATOM   4800 1HD2 ASN A 302     100.701  92.021  80.789  1.00  7.57              
ATOM   4801 2HD2 ASN A 302      99.091  91.321  80.619  1.00  7.57              
ATOM   4802  C   ASN A 302     102.242  93.061  84.938  1.00  7.57              
ATOM   4803  O   ASN A 302     102.905  93.893  84.312  1.00  7.57              
ATOM   4804  N   LEU A 303     102.489  92.760  86.215  1.00  7.30              
ATOM   4805  H   LEU A 303     101.935  92.025  86.650  1.00  7.30              
ATOM   4806  CA  LEU A 303     103.432  93.489  87.053  1.00  7.30              
ATOM   4807  HA  LEU A 303     103.214  94.553  86.955  1.00  7.30              
ATOM   4808  CB  LEU A 303     103.216  93.082  88.523  1.00  7.30              
ATOM   4809  HB1 LEU A 303     103.950  93.601  89.141  1.00  7.30              
ATOM   4810  HB2 LEU A 303     103.419  92.014  88.610  1.00  7.30              
ATOM   4811  CG  LEU A 303     101.809  93.376  89.089  1.00  7.30              
ATOM   4812  HG  LEU A 303     101.042  92.921  88.464  1.00  7.30              
ATOM   4813  CD1 LEU A 303     101.711  92.769  90.490  1.00  7.30              
ATOM   4814 1HD1 LEU A 303     100.712  92.932  90.888  1.00  7.30              
ATOM   4815 2HD1 LEU A 303     101.897  91.696  90.437  1.00  7.30              
ATOM   4816 3HD1 LEU A 303     102.444  93.228  91.153  1.00  7.30              
ATOM   4817  CD2 LEU A 303     101.512  94.875  89.207  1.00  7.30              
ATOM   4818 1HD2 LEU A 303     100.534  95.017  89.665  1.00  7.30              
ATOM   4819 2HD2 LEU A 303     102.275  95.354  89.818  1.00  7.30              
ATOM   4820 3HD2 LEU A 303     101.494  95.323  88.214  1.00  7.30              
ATOM   4821  C   LEU A 303     104.902  93.325  86.640  1.00  7.30              
ATOM   4822  O   LEU A 303     105.726  94.083  87.134  1.00  7.30              
ATOM   4823  N   ALA A 304     105.250  92.403  85.730  1.00  7.59              
ATOM   4824  H   ALA A 304     104.517  91.809  85.364  1.00  7.59              
ATOM   4825  CA  ALA A 304     106.626  92.020  85.398  1.00  7.59              
ATOM   4826  HA  ALA A 304     106.945  91.285  86.135  1.00  7.59              
ATOM   4827  CB  ALA A 304     106.630  91.323  84.030  1.00  7.59              
ATOM   4828  HB1 ALA A 304     107.640  90.978  83.797  1.00  7.59              
ATOM   4829  HB2 ALA A 304     105.974  90.457  84.052  1.00  7.59              
ATOM   4830  HB3 ALA A 304     106.288  92.002  83.250  1.00  7.59              
ATOM   4831  C   ALA A 304     107.661  93.156  85.438  1.00  7.59              
ATOM   4832  O   ALA A 304     108.563  93.153  86.280  1.00  7.59              
ATOM   4833  N   ARG A 305     107.483  94.169  84.575  1.00  7.70              
ATOM   4834  H   ARG A 305     106.671  94.099  83.976  1.00  7.70              
ATOM   4835  CA  ARG A 305     108.398  95.313  84.415  1.00  7.70              
ATOM   4836  HA  ARG A 305     109.312  94.952  83.941  1.00  7.70              
ATOM   4837  CB  ARG A 305     107.716  96.359  83.484  1.00  7.70              
ATOM   4838  HB1 ARG A 305     106.772  96.661  83.941  1.00  7.70              
ATOM   4839  HB2 ARG A 305     107.478  95.862  82.541  1.00  7.70              
ATOM   4840  CG  ARG A 305     108.518  97.642  83.152  1.00  7.70              
ATOM   4841  HG1 ARG A 305     109.465  97.355  82.692  1.00  7.70              
ATOM   4842  HG2 ARG A 305     108.732  98.178  84.078  1.00  7.70              
ATOM   4843  CD  ARG A 305     107.755  98.595  82.191  1.00  7.70              
ATOM   4844  HD1 ARG A 305     106.802  98.867  82.650  1.00  7.70              
ATOM   4845  HD2 ARG A 305     107.549  98.063  81.260  1.00  7.70              
ATOM   4846  NE  ARG A 305     108.514  99.837  81.887  1.00  7.70              
ATOM   4847  HE  ARG A 305     109.431  99.910  82.286  1.00  7.70              
ATOM   4848  CZ  ARG A 305     108.153 100.873  81.123  1.00  7.70              
ATOM   4849  NH1 ARG A 305     107.053 100.978  80.446  1.00  7.70              
ATOM   4850 1HH1 ARG A 305     106.410 100.224  80.329  1.00  7.70              
ATOM   4851 2HH1 ARG A 305     106.966 101.837  79.889  1.00  7.70              
ATOM   4852  NH2 ARG A 305     108.896 101.921  80.962  1.00  7.70              
ATOM   4853 1HH2 ARG A 305     109.820 102.020  81.320  1.00  7.70              
ATOM   4854 2HH2 ARG A 305     108.539 102.647  80.324  1.00  7.70              
ATOM   4855  C   ARG A 305     108.837  95.924  85.748  1.00  7.70              
ATOM   4856  O   ARG A 305     110.004  96.265  85.918  1.00  7.70              
ATOM   4857  N   VAL A 306     107.895  96.047  86.674  1.00  7.52              
ATOM   4858  H   VAL A 306     107.022  95.561  86.503  1.00  7.52              
ATOM   4859  CA  VAL A 306     107.999  96.724  87.970  1.00  7.52              
ATOM   4860  HA  VAL A 306     108.308  97.754  87.801  1.00  7.52              
ATOM   4861  CB  VAL A 306     106.575  96.736  88.597  1.00  7.52              
ATOM   4862  HB  VAL A 306     106.320  95.721  88.895  1.00  7.52              
ATOM   4863  CG1 VAL A 306     106.425  97.606  89.839  1.00  7.52              
ATOM   4864 1HG1 VAL A 306     105.438  97.448  90.276  1.00  7.52              
ATOM   4865 2HG1 VAL A 306     107.169  97.319  90.580  1.00  7.52              
ATOM   4866 3HG1 VAL A 306     106.532  98.654  89.572  1.00  7.52              
ATOM   4867  CG2 VAL A 306     105.492  97.260  87.623  1.00  7.52              
ATOM   4868 1HG2 VAL A 306     104.521  97.272  88.119  1.00  7.52              
ATOM   4869 2HG2 VAL A 306     105.738  98.267  87.288  1.00  7.52              
ATOM   4870 3HG2 VAL A 306     105.396  96.610  86.754  1.00  7.52              
ATOM   4871  C   VAL A 306     109.028  96.108  88.917  1.00  7.52              
ATOM   4872  O   VAL A 306     109.529  96.824  89.788  1.00  7.52              
ATOM   4873  N   TRP A 307     109.399  94.836  88.704  1.00  7.47              
ATOM   4874  H   TRP A 307     108.931  94.304  87.976  1.00  7.47              
ATOM   4875  CA  TRP A 307     110.435  94.144  89.485  1.00  7.47              
ATOM   4876  HA  TRP A 307     110.827  94.830  90.233  1.00  7.47              
ATOM   4877  CB  TRP A 307     109.810  92.955  90.245  1.00  7.47              
ATOM   4878  HB1 TRP A 307     110.581  92.213  90.449  1.00  7.47              
ATOM   4879  HB2 TRP A 307     109.079  92.467  89.599  1.00  7.47              
ATOM   4880  CG  TRP A 307     109.156  93.259  91.570  1.00  7.47              
ATOM   4881  CD1 TRP A 307     108.973  94.480  92.127  1.00  7.47              
ATOM   4882  HD1 TRP A 307     109.256  95.425  91.691  1.00  7.47              
ATOM   4883  NE1 TRP A 307     108.357  94.360  93.352  1.00  7.47              
ATOM   4884  HE1 TRP A 307     108.101  95.168  93.916  1.00  7.47              
ATOM   4885  CE2 TRP A 307     108.082  93.047  93.653  1.00  7.47              
ATOM   4886  CZ2 TRP A 307     107.449  92.426  94.738  1.00  7.47              
ATOM   4887  HZ2 TRP A 307     107.066  93.021  95.556  1.00  7.47              
ATOM   4888  CH2 TRP A 307     107.312  91.028  94.741  1.00  7.47              
ATOM   4889  HH2 TRP A 307     106.814  90.537  95.566  1.00  7.47              
ATOM   4890  CZ3 TRP A 307     107.818  90.275  93.667  1.00  7.47              
ATOM   4891  HZ3 TRP A 307     107.705  89.201  93.666  1.00  7.47              
ATOM   4892  CE3 TRP A 307     108.456  90.911  92.583  1.00  7.47              
ATOM   4893  HE3 TRP A 307     108.828  90.324  91.756  1.00  7.47              
ATOM   4894  CD2 TRP A 307     108.596  92.315  92.539  1.00  7.47              
ATOM   4895  C   TRP A 307     111.687  93.787  88.668  1.00  7.47              
ATOM   4896  O   TRP A 307     112.537  93.054  89.176  1.00  7.47              
ATOM   4897  N   LYS A 308     111.858  94.343  87.454  1.00  7.88              
ATOM   4898  H   LYS A 308     111.153  94.975  87.095  1.00  7.88              
ATOM   4899  CA  LYS A 308     113.133  94.206  86.727  1.00  7.88              
ATOM   4900  HA  LYS A 308     113.573  93.240  86.983  1.00  7.88              
ATOM   4901  CB  LYS A 308     112.914  94.220  85.207  1.00  7.88              
ATOM   4902  HB1 LYS A 308     113.889  94.122  84.728  1.00  7.88              
ATOM   4903  HB2 LYS A 308     112.467  95.167  84.902  1.00  7.88              
ATOM   4904  CG  LYS A 308     112.010  93.052  84.771  1.00  7.88              
ATOM   4905  HG1 LYS A 308     110.985  93.280  85.062  1.00  7.88              
ATOM   4906  HG2 LYS A 308     112.307  92.144  85.297  1.00  7.88              
ATOM   4907  CD  LYS A 308     112.030  92.784  83.257  1.00  7.88              
ATOM   4908  HD1 LYS A 308     111.752  93.697  82.731  1.00  7.88              
ATOM   4909  HD2 LYS A 308     111.272  92.028  83.037  1.00  7.88              
ATOM   4910  CE  LYS A 308     113.380  92.285  82.716  1.00  7.88              
ATOM   4911  HE1 LYS A 308     114.144  93.053  82.858  1.00  7.88              
ATOM   4912  HE2 LYS A 308     113.271  92.090  81.646  1.00  7.88              
ATOM   4913  NZ  LYS A 308     113.807  91.042  83.388  1.00  7.88              
ATOM   4914  HZ1 LYS A 308     113.021  90.614  83.875  1.00  7.88              
ATOM   4915  HZ2 LYS A 308     114.048  90.291  82.743  1.00  7.88              
ATOM   4916  HZ3 LYS A 308     114.561  91.198  84.052  1.00  7.88              
ATOM   4917  C   LYS A 308     114.148  95.255  87.164  1.00  7.88              
ATOM   4918  O   LYS A 308     113.804  96.424  87.236  1.00  7.88              
ATOM   4919  N   ASN A 309     115.401  94.869  87.397  1.00  7.95              
ATOM   4920  H   ASN A 309     115.596  93.871  87.350  1.00  7.95              
ATOM   4921  CA  ASN A 309     116.459  95.737  87.931  1.00  7.95              
ATOM   4922  HA  ASN A 309     116.151  96.029  88.936  1.00  7.95              
ATOM   4923  CB  ASN A 309     117.769  94.933  88.068  1.00  7.95              
ATOM   4924  HB1 ASN A 309     117.570  93.978  88.553  1.00  7.95              
ATOM   4925  HB2 ASN A 309     118.454  95.495  88.702  1.00  7.95              
ATOM   4926  CG  ASN A 309     118.479  94.683  86.746  1.00  7.95              
ATOM   4927  OD1 ASN A 309     119.408  95.373  86.368  1.00  7.95              
ATOM   4928  ND2 ASN A 309     118.059  93.712  85.978  1.00  7.95              
ATOM   4929 1HD2 ASN A 309     117.304  93.096  86.287  1.00  7.95
[truncated: 372,123 more chars]
