# Supplementary material for: Variation in selection constraints on teleost TLRs with emphasis on their repertoire in the Walking catfish, Clarias batrachus
Source: Sci Rep. 2020 Dec 7;10:21394. doi: 10.1038/s41598-020-78347-6 (PMC7721727; doi:10.1038/s41598-020-78347-6)
Supplement: Supplementary file 27 — Supplementary Information 27. [file 41598_2020_78347_MOESM27_ESM.zip › T3/struct/S506035_results/model4.pdb]

HEADER protein
METHOD
METHOD    The models are generated by I-TASSER which combines the
METHOD    methods of threading, ab initio modeling and structural
METHOD    refinement. The procedure is fully automated.
METHOD
METHOD    Please cite following articles when you use the I-TASSER server:
METHOD 1. Ambrish Roy, Alper Kucukural, Yang Zhang. I-TASSER: a unified
METHOD    platform for automated protein structure and function prediction.
METHOD    Nature Protocols, vol 5, 725-738 (2010). 
METHOD 2. Yang Zhang. I-TASSER server for protein 3D structure prediction. 
METHOD    BMC Bioinformatics, 9:40 (2008).
METHOD
MODEL  4
REMARK PARENT 2a0z_A 3j0a 3j0a_A 4qxe_A 4u7l_A 
ATOM      1  N   MET A   1      36.906  64.377  94.406  1.00  8.03              
ATOM      2  CA  MET A   1      38.173  64.448  95.135  1.00  8.03              
ATOM      3  HA  MET A   1      38.649  63.472  95.066  1.00  8.03              
ATOM      4  CB  MET A   1      39.106  65.468  94.457  1.00  8.03              
ATOM      5  HB1 MET A   1      39.962  65.641  95.110  1.00  8.03              
ATOM      6  HB2 MET A   1      38.590  66.418  94.313  1.00  8.03              
ATOM      7  CG  MET A   1      39.630  64.928  93.108  1.00  8.03              
ATOM      8  HG1 MET A   1      39.353  63.878  93.007  1.00  8.03              
ATOM      9  HG2 MET A   1      40.719  64.960  93.148  1.00  8.03              
ATOM     10  SD  MET A   1      39.143  65.779  91.571  1.00  8.03              
ATOM     11  CE  MET A   1      37.339  65.624  91.579  1.00  8.03              
ATOM     12  HE1 MET A   1      36.934  66.048  90.661  1.00  8.03              
ATOM     13  HE2 MET A   1      37.059  64.572  91.647  1.00  8.03              
ATOM     14  HE3 MET A   1      36.928  66.168  92.429  1.00  8.03              
ATOM     15  C   MET A   1      37.942  64.696  96.627  1.00  8.03              
ATOM     16  O   MET A   1      38.799  64.351  97.435  1.00  8.03              
ATOM     17  N   SER A   2      36.736  65.144  97.000  1.00  7.88              
ATOM     18  H   SER A   2      36.102  65.379  96.249  1.00  7.88              
ATOM     19  CA  SER A   2      36.251  65.122  98.385  1.00  7.88              
ATOM     20  HA  SER A   2      37.004  65.606  99.008  1.00  7.88              
ATOM     21  CB  SER A   2      34.968  65.954  98.485  1.00  7.88              
ATOM     22  HB1 SER A   2      34.174  65.470  97.915  1.00  7.88              
ATOM     23  HB2 SER A   2      35.147  66.941  98.056  1.00  7.88              
ATOM     24  OG  SER A   2      34.543  66.111  99.822  1.00  7.88              
ATOM     25  HG  SER A   2      35.206  66.603 100.326  1.00  7.88              
ATOM     26  C   SER A   2      36.062  63.700  98.931  1.00  7.88              
ATOM     27  O   SER A   2      36.678  63.352  99.941  1.00  7.88              
ATOM     28  N   ARG A   3      35.305  62.825  98.234  1.00  8.23              
ATOM     29  H   ARG A   3      34.823  63.141  97.406  1.00  8.23              
ATOM     30  CA  ARG A   3      35.190  61.417  98.667  1.00  8.23              
ATOM     31  HA  ARG A   3      34.800  61.426  99.689  1.00  8.23              
ATOM     32  CB  ARG A   3      34.211  60.563  97.837  1.00  8.23              
ATOM     33  HB1 ARG A   3      33.209  60.986  97.931  1.00  8.23              
ATOM     34  HB2 ARG A   3      34.183  59.580  98.311  1.00  8.23              
ATOM     35  CG  ARG A   3      34.528  60.386  96.338  1.00  8.23              
ATOM     36  HG1 ARG A   3      35.599  60.383  96.157  1.00  8.23              
ATOM     37  HG2 ARG A   3      34.098  61.225  95.791  1.00  8.23              
ATOM     38  CD  ARG A   3      33.958  59.072  95.780  1.00  8.23              
ATOM     39  HD1 ARG A   3      34.013  59.114  94.691  1.00  8.23              
ATOM     40  HD2 ARG A   3      32.910  58.978  96.075  1.00  8.23              
ATOM     41  NE  ARG A   3      34.723  57.900  96.255  1.00  8.23              
ATOM     42  HE  ARG A   3      35.425  58.039  96.988  1.00  8.23              
ATOM     43  CZ  ARG A   3      34.653  56.651  95.833  1.00  8.23              
ATOM     44  NH1 ARG A   3      33.803  56.266  94.920  1.00  8.23              
ATOM     45 1HH1 ARG A   3      33.175  56.943  94.539  1.00  8.23              
ATOM     46 2HH1 ARG A   3      33.799  55.308  94.628  1.00  8.23              
ATOM     47  NH2 ARG A   3      35.450  55.758  96.323  1.00  8.23              
ATOM     48 1HH2 ARG A   3      36.100  56.033  97.075  1.00  8.23              
ATOM     49 2HH2 ARG A   3      35.409  54.787  96.108  1.00  8.23              
ATOM     50  C   ARG A   3      36.565  60.754  98.815  1.00  8.23              
ATOM     51  O   ARG A   3      36.880  60.229  99.874  1.00  8.23              
ATOM     52  N   LEU A   4      37.429  60.942  97.812  1.00  8.22              
ATOM     53  H   LEU A   4      37.113  61.439  97.000  1.00  8.22              
ATOM     54  CA  LEU A   4      38.799  60.435  97.829  1.00  8.22              
ATOM     55  HA  LEU A   4      38.745  59.347  97.916  1.00  8.22              
ATOM     56  CB  LEU A   4      39.487  60.798  96.501  1.00  8.22              
ATOM     57  HB1 LEU A   4      39.492  61.883  96.404  1.00  8.22              
ATOM     58  HB2 LEU A   4      38.900  60.383  95.681  1.00  8.22              
ATOM     59  CG  LEU A   4      40.941  60.302  96.366  1.00  8.22              
ATOM     60  HG  LEU A   4      41.556  60.772  97.133  1.00  8.22              
ATOM     61  CD1 LEU A   4      41.071  58.783  96.488  1.00  8.22              
ATOM     62 1HD1 LEU A   4      42.104  58.484  96.313  1.00  8.22              
ATOM     63 2HD1 LEU A   4      40.802  58.466  97.496  1.00  8.22              
ATOM     64 3HD1 LEU A   4      40.419  58.284  95.771  1.00  8.22              
ATOM     65  CD2 LEU A   4      41.486  60.717  94.999  1.00  8.22              
ATOM     66 1HD2 LEU A   4      42.537  60.438  94.925  1.00  8.22              
ATOM     67 2HD2 LEU A   4      40.926  60.220  94.208  1.00  8.22              
ATOM     68 3HD2 LEU A   4      41.395  61.795  94.879  1.00  8.22              
ATOM     69  C   LEU A   4      39.587  60.943  99.061  1.00  8.22              
ATOM     70  O   LEU A   4      40.322  60.190  99.704  1.00  8.22              
ATOM     71  N   CYS A   5      39.412  62.216  99.436  1.00  8.01              
ATOM     72  H   CYS A   5      38.780  62.813  98.921  1.00  8.01              
ATOM     73  CA  CYS A   5      40.060  62.758 100.623  1.00  8.01              
ATOM     74  HA  CYS A   5      41.112  62.487 100.539  1.00  8.01              
ATOM     75  CB  CYS A   5      40.021  64.304 100.644  1.00  8.01              
ATOM     76  HB1 CYS A   5      40.068  64.687  99.624  1.00  8.01              
ATOM     77  HB2 CYS A   5      40.909  64.658 101.165  1.00  8.01              
ATOM     78  SG  CYS A   5      38.607  65.053 101.499  1.00  8.01              
ATOM     79  HG  CYS A   5      37.666  64.238 100.998  1.00  8.01              
ATOM     80  C   CYS A   5      39.591  62.094 101.926  1.00  8.01              
ATOM     81  O   CYS A   5      40.424  61.797 102.788  1.00  8.01              
ATOM     82  N   GLU A   6      38.302  61.758 102.052  1.00  7.99              
ATOM     83  H   GLU A   6      37.657  61.938 101.291  1.00  7.99              
ATOM     84  CA  GLU A   6      37.846  60.948 103.200  1.00  7.99              
ATOM     85  HA  GLU A   6      38.085  61.472 104.126  1.00  7.99              
ATOM     86  CB  GLU A   6      36.322  60.718 103.148  1.00  7.99              
ATOM     87  HB1 GLU A   6      36.022  60.179 104.047  1.00  7.99              
ATOM     88  HB2 GLU A   6      36.094  60.072 102.301  1.00  7.99              
ATOM     89  CG  GLU A   6      35.445  61.969 103.025  1.00  7.99              
ATOM     90  HG1 GLU A   6      34.422  61.648 102.816  1.00  7.99              
ATOM     91  HG2 GLU A   6      35.767  62.573 102.179  1.00  7.99              
ATOM     92  CD  GLU A   6      35.445  62.813 104.297  1.00  7.99              
ATOM     93  OE1 GLU A   6      36.187  63.819 104.372  1.00  7.99              
ATOM     94  OE2 GLU A   6      34.615  62.565 105.201  1.00  7.99              
ATOM     95  C   GLU A   6      38.505  59.564 103.260  1.00  7.99              
ATOM     96  O   GLU A   6      38.696  59.020 104.346  1.00  7.99              
ATOM     97  N   GLU A   7      38.868  59.015 102.100  1.00  8.48              
ATOM     98  H   GLU A   7      38.662  59.532 101.253  1.00  8.48              
ATOM     99  CA  GLU A   7      39.507  57.705 101.933  1.00  8.48              
ATOM    100  HA  GLU A   7      39.132  57.024 102.697  1.00  8.48              
ATOM    101  CB  GLU A   7      39.101  57.142 100.545  1.00  8.48              
ATOM    102  HB1 GLU A   7      39.578  56.172 100.400  1.00  8.48              
ATOM    103  HB2 GLU A   7      39.461  57.809  99.764  1.00  8.48              
ATOM    104  CG  GLU A   7      37.573  56.965 100.386  1.00  8.48              
ATOM    105  HG1 GLU A   7      37.045  57.855 100.723  1.00  8.48              
ATOM    106  HG2 GLU A   7      37.255  56.151 101.042  1.00  8.48              
ATOM    107  CD  GLU A   7      37.129  56.658  98.943  1.00  8.48              
ATOM    108  OE1 GLU A   7      37.028  55.466  98.584  1.00  8.48              
ATOM    109  OE2 GLU A   7      36.784  57.570  98.147  1.00  8.48              
ATOM    110  C   GLU A   7      41.029  57.789 102.117  1.00  8.48              
ATOM    111  O   GLU A   7      41.688  56.753 102.213  1.00  8.48              
ATOM    112  N   LEU A   8      41.584  59.008 102.244  1.00  8.21              
ATOM    113  H   LEU A   8      40.996  59.817 102.100  1.00  8.21              
ATOM    114  CA  LEU A   8      42.958  59.188 102.722  1.00  8.21              
ATOM    115  HA  LEU A   8      43.516  58.285 102.465  1.00  8.21              
ATOM    116  CB  LEU A   8      43.645  60.348 101.975  1.00  8.21              
ATOM    117  HB1 LEU A   8      44.262  60.908 102.678  1.00  8.21              
ATOM    118  HB2 LEU A   8      42.883  61.015 101.576  1.00  8.21              
ATOM    119  CG  LEU A   8      44.553  59.836 100.833  1.00  8.21              
ATOM    120  HG  LEU A   8      45.337  59.217 101.269  1.00  8.21              
ATOM    121  CD1 LEU A   8      43.807  59.010  99.781  1.00  8.21              
ATOM    122 1HD1 LEU A   8      44.477  58.738  98.966  1.00  8.21              
ATOM    123 2HD1 LEU A   8      43.428  58.090 100.226  1.00  8.21              
ATOM    124 3HD1 LEU A   8      42.962  59.578  99.388  1.00  8.21              
ATOM    125  CD2 LEU A   8      45.226  60.977 100.067  1.00  8.21              
ATOM    126 1HD2 LEU A   8      45.996  60.570  99.415  1.00  8.21              
ATOM    127 2HD2 LEU A   8      44.498  61.489  99.441  1.00  8.21              
ATOM    128 3HD2 LEU A   8      45.681  61.678 100.768  1.00  8.21              
ATOM    129  C   LEU A   8      43.074  59.238 104.253  1.00  8.21              
ATOM    130  O   LEU A   8      43.918  58.523 104.794  1.00  8.21              
ATOM    131  N   SER A   9      42.200  59.973 104.952  1.00  8.19              
ATOM    132  H   SER A   9      41.550  60.545 104.425  1.00  8.19              
ATOM    133  CA  SER A   9      42.021  59.897 106.419  1.00  8.19              
ATOM    134  HA  SER A   9      41.644  60.867 106.744  1.00  8.19              
ATOM    135  CB  SER A   9      40.909  58.861 106.702  1.00  8.19              
ATOM    136  HB1 SER A   9      41.112  58.271 107.587  1.00  8.19              
ATOM    137  HB2 SER A   9      40.825  58.161 105.867  1.00  8.19              
ATOM    138  OG  SER A   9      39.665  59.501 106.914  1.00  8.19              
ATOM    139  HG  SER A   9      39.201  59.447 106.055  1.00  8.19              
ATOM    140  C   SER A   9      43.319  59.688 107.233  1.00  8.19              
ATOM    141  O   SER A   9      44.283  60.414 107.045  1.00  8.19              
ATOM    142  N   ASP A  10      43.363  58.723 108.153  1.00  8.81              
ATOM    143  H   ASP A  10      42.547  58.127 108.253  1.00  8.81              
ATOM    144  CA  ASP A  10      44.432  58.461 109.133  1.00  8.81              
ATOM    145  HA  ASP A  10      44.678  59.404 109.627  1.00  8.81              
ATOM    146  CB  ASP A  10      43.892  57.475 110.194  1.00  8.81              
ATOM    147  HB1 ASP A  10      44.504  57.546 111.096  1.00  8.81              
ATOM    148  HB2 ASP A  10      43.979  56.458 109.808  1.00  8.81              
ATOM    149  CG  ASP A  10      42.423  57.719 110.548  1.00  8.81              
ATOM    150  OD1 ASP A  10      42.118  58.414 111.538  1.00  8.81              
ATOM    151  OD2 ASP A  10      41.550  57.310 109.746  1.00  8.81              
ATOM    152  C   ASP A  10      45.735  57.902 108.524  1.00  8.81              
ATOM    153  O   ASP A  10      46.639  57.483 109.249  1.00  8.81              
ATOM    154  N   THR A  11      45.826  57.822 107.194  1.00  8.12              
ATOM    155  H   THR A  11      45.112  58.285 106.645  1.00  8.12              
ATOM    156  CA  THR A  11      46.963  57.203 106.503  1.00  8.12              
ATOM    157  HA  THR A  11      47.145  56.228 106.952  1.00  8.12              
ATOM    158  CB  THR A  11      46.661  56.996 105.007  1.00  8.12              
ATOM    159  HB  THR A  11      46.502  57.962 104.525  1.00  8.12              
ATOM    160  CG2 THR A  11      47.743  56.231 104.239  1.00  8.12              
ATOM    161 1HG2 THR A  11      47.370  55.982 103.244  1.00  8.12              
ATOM    162 2HG2 THR A  11      48.635  56.840 104.123  1.00  8.12              
ATOM    163 3HG2 THR A  11      47.990  55.307 104.763  1.00  8.12              
ATOM    164  OG1 THR A  11      45.506  56.213 104.864  1.00  8.12              
ATOM    165  HG1 THR A  11      44.751  56.815 104.933  1.00  8.12              
ATOM    166  C   THR A  11      48.220  58.051 106.652  1.00  8.12              
ATOM    167  O   THR A  11      48.170  59.280 106.669  1.00  8.12              
ATOM    168  N   SER A  12      49.386  57.408 106.636  1.00  7.91              
ATOM    169  H   SER A  12      49.363  56.397 106.626  1.00  7.91              
ATOM    170  CA  SER A  12      50.711  58.027 106.521  1.00  7.91              
ATOM    171  HA  SER A  12      50.800  58.780 107.304  1.00  7.91              
ATOM    172  CB  SER A  12      51.757  56.932 106.788  1.00  7.91              
ATOM    173  HB1 SER A  12      51.603  56.530 107.790  1.00  7.91              
ATOM    174  HB2 SER A  12      52.763  57.350 106.736  1.00  7.91              
ATOM    175  OG  SER A  12      51.618  55.882 105.848  1.00  7.91              
ATOM    176  HG  SER A  12      52.034  56.171 105.027  1.00  7.91              
ATOM    177  C   SER A  12      50.991  58.745 105.177  1.00  7.91              
ATOM    178  O   SER A  12      52.116  58.708 104.676  1.00  7.91              
ATOM    179  N   LEU A  13      49.979  59.341 104.538  1.00  7.69              
ATOM    180  H   LEU A  13      49.101  59.434 105.034  1.00  7.69              
ATOM    181  CA  LEU A  13      50.066  59.933 103.202  1.00  7.69              
ATOM    182  HA  LEU A  13      50.777  59.332 102.636  1.00  7.69              
ATOM    183  CB  LEU A  13      48.693  59.801 102.516  1.00  7.69              
ATOM    184  HB1 LEU A  13      47.969  60.446 103.019  1.00  7.69              
ATOM    185  HB2 LEU A  13      48.351  58.775 102.652  1.00  7.69              
ATOM    186  CG  LEU A  13      48.652  60.078 100.999  1.00  7.69              
ATOM    187  HG  LEU A  13      47.705  59.682 100.641  1.00  7.69              
ATOM    188  CD1 LEU A  13      48.688  61.565 100.644  1.00  7.69              
ATOM    189 1HD1 LEU A  13      49.675  61.981 100.806  1.00  7.69              
ATOM    190 2HD1 LEU A  13      48.432  61.687  99.592  1.00  7.69              
ATOM    191 3HD1 LEU A  13      47.966  62.109 101.254  1.00  7.69              
ATOM    192  CD2 LEU A  13      49.759  59.367 100.216  1.00  7.69              
ATOM    193 1HD2 LEU A  13      49.573  59.482  99.148  1.00  7.69              
ATOM    194 2HD2 LEU A  13      50.735  59.796 100.439  1.00  7.69              
ATOM    195 3HD2 LEU A  13      49.758  58.304 100.458  1.00  7.69              
ATOM    196  C   LEU A  13      50.596  61.374 103.242  1.00  7.69              
ATOM    197  O   LEU A  13      49.901  62.306 103.636  1.00  7.69              
ATOM    198  N   LYS A  14      51.838  61.570 102.791  1.00  7.42              
ATOM    199  H   LYS A  14      52.363  60.763 102.470  1.00  7.42              
ATOM    200  CA  LYS A  14      52.530  62.867 102.878  1.00  7.42              
ATOM    201  HA  LYS A  14      51.989  63.507 103.572  1.00  7.42              
ATOM    202  CB  LYS A  14      53.949  62.633 103.444  1.00  7.42              
ATOM    203  HB1 LYS A  14      54.596  63.441 103.108  1.00  7.42              
ATOM    204  HB2 LYS A  14      54.371  61.703 103.056  1.00  7.42              
ATOM    205  CG  LYS A  14      53.947  62.608 104.983  1.00  7.42              
ATOM    206  HG1 LYS A  14      53.648  61.620 105.336  1.00  7.42              
ATOM    207  HG2 LYS A  14      53.199  63.312 105.326  1.00  7.42              
ATOM    208  CD  LYS A  14      55.310  62.994 105.594  1.00  7.42              
ATOM    209  HD1 LYS A  14      55.886  63.599 104.891  1.00  7.42              
ATOM    210  HD2 LYS A  14      55.880  62.083 105.781  1.00  7.42              
ATOM    211  CE  LYS A  14      55.182  63.791 106.905  1.00  7.42              
ATOM    212  HE1 LYS A  14      56.187  63.950 107.307  1.00  7.42              
ATOM    213  HE2 LYS A  14      54.615  63.200 107.630  1.00  7.42              
ATOM    214  NZ  LYS A  14      54.517  65.103 106.691  1.00  7.42              
ATOM    215  HZ1 LYS A  14      54.574  65.719 107.493  1.00  7.42              
ATOM    216  HZ2 LYS A  14      54.880  65.581 105.868  1.00  7.42              
ATOM    217  HZ3 LYS A  14      53.527  64.968 106.496  1.00  7.42              
ATOM    218  C   LYS A  14      52.603  63.672 101.583  1.00  7.42              
ATOM    219  O   LYS A  14      53.051  64.818 101.596  1.00  7.42              
ATOM    220  N   ASN A  15      52.156  63.083 100.492  1.00  6.88              
ATOM    221  H   ASN A  15      51.801  62.145 100.600  1.00  6.88              
ATOM    222  CA  ASN A  15      52.475  63.489  99.139  1.00  6.88              
ATOM    223  HA  ASN A  15      52.659  64.562  99.100  1.00  6.88              
ATOM    224  CB  ASN A  15      53.743  62.710  98.711  1.00  6.88              
ATOM    225  HB1 ASN A  15      54.601  63.108  99.251  1.00  6.88              
ATOM    226  HB2 ASN A  15      53.919  62.875  97.648  1.00  6.88              
ATOM    227  CG  ASN A  15      53.681  61.203  98.993  1.00  6.88              
ATOM    228  OD1 ASN A  15      53.645  60.758 100.132  1.00  6.88              
ATOM    229  ND2 ASN A  15      53.668  60.368  97.979  1.00  6.88              
ATOM    230 1HD2 ASN A  15      53.625  60.702  97.034  1.00  6.88              
ATOM    231 2HD2 ASN A  15      53.582  59.394  98.208  1.00  6.88              
ATOM    232  C   ASN A  15      51.279  63.173  98.262  1.00  6.88              
ATOM    233  O   ASN A  15      50.958  62.007  98.025  1.00  6.88              
ATOM    234  N   LEU A  16      50.632  64.224  97.779  1.00  6.87              
ATOM    235  H   LEU A  16      50.934  65.168  98.012  1.00  6.87              
ATOM    236  CA  LEU A  16      49.507  64.073  96.874  1.00  6.87              
ATOM    237  HA  LEU A  16      49.408  63.029  96.581  1.00  6.87              
ATOM    238  CB  LEU A  16      48.239  64.494  97.631  1.00  6.87              
ATOM    239  HB1 LEU A  16      48.323  65.550  97.886  1.00  6.87              
ATOM    240  HB2 LEU A  16      48.185  63.930  98.563  1.00  6.87              
ATOM    241  CG  LEU A  16      46.934  64.268  96.855  1.00  6.87              
ATOM    242  HG  LEU A  16      46.943  64.868  95.948  1.00  6.87              
ATOM    243  CD1 LEU A  16      46.716  62.796  96.489  1.00  6.87              
ATOM    244 1HD1 LEU A  16      45.714  62.660  96.083  1.00  6.87              
ATOM    245 2HD1 LEU A  16      47.433  62.485  95.732  1.00  6.87              
ATOM    246 3HD1 LEU A  16      46.828  62.171  97.376  1.00  6.87              
ATOM    247  CD2 LEU A  16      45.764  64.707  97.727  1.00  6.87              
ATOM    248 1HD2 LEU A  16      44.830  64.590  97.184  1.00  6.87              
ATOM    249 2HD2 LEU A  16      45.731  64.112  98.640  1.00  6.87              
ATOM    250 3HD2 LEU A  16      45.869  65.757  97.994  1.00  6.87              
ATOM    251  C   LEU A  16      49.792  64.898  95.631  1.00  6.87              
ATOM    252  O   LEU A  16      50.140  66.069  95.714  1.00  6.87              
ATOM    253  N   SER A  17      49.668  64.236  94.488  1.00  6.89              
ATOM    254  H   SER A  17      49.461  63.253  94.536  1.00  6.89              
ATOM    255  CA  SER A  17      49.708  64.855  93.169  1.00  6.89              
ATOM    256  HA  SER A  17      50.539  65.559  93.152  1.00  6.89              
ATOM    257  CB  SER A  17      50.027  63.729  92.159  1.00  6.89              
ATOM    258  HB1 SER A  17      49.309  63.672  91.344  1.00  6.89              
ATOM    259  HB2 SER A  17      49.999  62.760  92.661  1.00  6.89              
ATOM    260  OG  SER A  17      51.334  63.912  91.641  1.00  6.89              
ATOM    261  HG  SER A  17      51.279  64.579  90.928  1.00  6.89              
ATOM    262  C   SER A  17      48.426  65.694  92.963  1.00  6.89              
ATOM    263  O   SER A  17      48.069  66.480  93.850  1.00  6.89              
ATOM    264  N   MET A  18      47.767  65.477  91.817  1.00  7.25              
ATOM    265  H   MET A  18      48.357  65.081  91.094  1.00  7.25              
ATOM    266  CA  MET A  18      46.373  65.710  91.377  1.00  7.25              
ATOM    267  HA  MET A  18      45.957  64.738  91.117  1.00  7.25              
ATOM    268  CB  MET A  18      45.430  66.342  92.433  1.00  7.25              
ATOM    269  HB1 MET A  18      44.540  66.721  91.931  1.00  7.25              
ATOM    270  HB2 MET A  18      45.899  67.192  92.928  1.00  7.25              
ATOM    271  CG  MET A  18      44.934  65.311  93.454  1.00  7.25              
ATOM    272  HG1 MET A  18      45.759  65.017  94.098  1.00  7.25              
ATOM    273  HG2 MET A  18      44.602  64.429  92.906  1.00  7.25              
ATOM    274  SD  MET A  18      43.541  65.874  94.481  1.00  7.25              
ATOM    275  CE  MET A  18      42.871  64.275  95.006  1.00  7.25              
ATOM    276  HE1 MET A  18      42.044  64.438  95.697  1.00  7.25              
ATOM    277  HE2 MET A  18      42.512  63.726  94.135  1.00  7.25              
ATOM    278  HE3 MET A  18      43.645  63.689  95.499  1.00  7.25              
ATOM    279  C   MET A  18      46.353  66.504  90.061  1.00  7.25              
ATOM    280  O   MET A  18      45.290  66.901  89.572  1.00  7.25              
ATOM    281  N   GLN A  19      47.531  66.675  89.464  1.00  7.10              
ATOM    282  H   GLN A  19      48.354  66.355  89.953  1.00  7.10              
ATOM    283  CA  GLN A  19      47.744  67.333  88.194  1.00  7.10              
ATOM    284  HA  GLN A  19      47.532  68.383  88.372  1.00  7.10              
ATOM    285  CB  GLN A  19      49.198  67.233  87.690  1.00  7.10              
ATOM    286  HB1 GLN A  19      49.315  67.973  86.897  1.00  7.10              
ATOM    287  HB2 GLN A  19      49.364  66.252  87.240  1.00  7.10              
ATOM    288  CG  GLN A  19      50.293  67.492  88.737  1.00  7.10              
ATOM    289  HG1 GLN A  19      49.958  68.246  89.449  1.00  7.10              
ATOM    290  HG2 GLN A  19      51.175  67.878  88.227  1.00  7.10              
ATOM    291  CD  GLN A  19      50.695  66.228  89.487  1.00  7.10              
ATOM    292  OE1 GLN A  19      49.920  65.308  89.701  1.00  7.10              
ATOM    293  NE2 GLN A  19      51.907  66.069  89.955  1.00  7.10              
ATOM    294 1HE2 GLN A  19      52.494  66.909  90.014  1.00  7.10              
ATOM    295 2HE2 GLN A  19      52.056  65.278  90.558  1.00  7.10              
ATOM    296  C   GLN A  19      46.798  66.821  87.123  1.00  7.10              
ATOM    297  O   GLN A  19      46.557  65.613  87.020  1.00  7.10              
ATOM    298  N   ASN A  20      46.284  67.744  86.308  1.00  7.23              
ATOM    299  H   ASN A  20      46.518  68.721  86.473  1.00  7.23              
ATOM    300  CA  ASN A  20      45.474  67.391  85.138  1.00  7.23              
ATOM    301  HA  ASN A  20      45.152  68.323  84.672  1.00  7.23              
ATOM    302  CB  ASN A  20      46.413  66.654  84.151  1.00  7.23              
ATOM    303  HB1 ASN A  20      46.406  65.586  84.367  1.00  7.23              
ATOM    304  HB2 ASN A  20      47.435  67.009  84.284  1.00  7.23              
ATOM    305  CG  ASN A  20      46.082  66.853  82.691  1.00  7.23              
ATOM    306  OD1 ASN A  20      46.806  67.514  81.970  1.00  7.23              
ATOM    307  ND2 ASN A  20      45.012  66.291  82.191  1.00  7.23              
ATOM    308 1HD2 ASN A  20      44.342  65.878  82.828  1.00  7.23              
ATOM    309 2HD2 ASN A  20      44.779  66.532  81.248  1.00  7.23              
ATOM    310  C   ASN A  20      44.176  66.594  85.449  1.00  7.23              
ATOM    311  O   ASN A  20      43.506  66.113  84.532  1.00  7.23              
ATOM    312  N   THR A  21      43.768  66.459  86.718  1.00  7.39              
ATOM    313  H   THR A  21      44.393  66.772  87.448  1.00  7.39              
ATOM    314  CA  THR A  21      42.328  66.363  87.019  1.00  7.39              
ATOM    315  HA  THR A  21      41.907  65.525  86.465  1.00  7.39              
ATOM    316  CB  THR A  21      42.036  66.140  88.515  1.00  7.39              
ATOM    317  HB  THR A  21      40.955  66.078  88.638  1.00  7.39              
ATOM    318  CG2 THR A  21      42.640  64.846  89.058  1.00  7.39              
ATOM    319 1HG2 THR A  21      42.410  64.757  90.121  1.00  7.39              
ATOM    320 2HG2 THR A  21      42.210  63.993  88.533  1.00  7.39              
ATOM    321 3HG2 THR A  21      43.722  64.837  88.922  1.00  7.39              
ATOM    322  OG1 THR A  21      42.493  67.200  89.319  1.00  7.39              
ATOM    323  HG1 THR A  21      43.455  67.133  89.400  1.00  7.39              
ATOM    324  C   THR A  21      41.642  67.655  86.533  1.00  7.39              
ATOM    325  O   THR A  21      42.311  68.677  86.368  1.00  7.39              
ATOM    326  N   GLN A  22      40.328  67.653  86.263  1.00  7.01              
ATOM    327  H   GLN A  22      39.786  66.808  86.334  1.00  7.01              
ATOM    328  CA  GLN A  22      39.693  68.897  85.804  1.00  7.01              
ATOM    329  HA  GLN A  22      40.329  69.305  85.014  1.00  7.01              
ATOM    330  CB  GLN A  22      38.305  68.690  85.167  1.00  7.01              
ATOM    331  HB1 GLN A  22      37.600  68.291  85.898  1.00  7.01              
ATOM    332  HB2 GLN A  22      38.396  67.995  84.331  1.00  7.01              
ATOM    333  CG  GLN A  22      37.811  70.058  84.645  1.00  7.01              
ATOM    334  HG1 GLN A  22      38.644  70.551  84.143  1.00  7.01              
ATOM    335  HG2 GLN A  22      37.509  70.686  85.483  1.00  7.01              
ATOM    336  CD  GLN A  22      36.650  70.029  83.663  1.00  7.01              
ATOM    337  OE1 GLN A  22      35.807  69.144  83.662  1.00  7.01              
ATOM    338  NE2 GLN A  22      36.575  71.025  82.809  1.00  7.01              
ATOM    339 1HE2 GLN A  22      37.304  71.747  82.824  1.00  7.01              
ATOM    340 2HE2 GLN A  22      35.843  71.016  82.130  1.00  7.01              
ATOM    341  C   GLN A  22      39.653  69.990  86.901  1.00  7.01              
ATOM    342  O   GLN A  22      39.919  71.165  86.639  1.00  7.01              
ATOM    343  N   GLN A  23      39.352  69.577  88.139  1.00  7.12              
ATOM    344  H   GLN A  23      39.238  68.585  88.262  1.00  7.12              
ATOM    345  CA  GLN A  23      39.367  70.391  89.362  1.00  7.12              
ATOM    346  HA  GLN A  23      38.714  69.874  90.063  1.00  7.12              
ATOM    347  CB  GLN A  23      40.799  70.388  89.931  1.00  7.12              
ATOM    348  HB1 GLN A  23      41.368  71.179  89.462  1.00  7.12              
ATOM    349  HB2 GLN A  23      41.285  69.441  89.706  1.00  7.12              
ATOM    350  CG  GLN A  23      40.861  70.614  91.439  1.00  7.12              
ATOM    351  HG1 GLN A  23      40.414  71.570  91.698  1.00  7.12              
ATOM    352  HG2 GLN A  23      41.904  70.621  91.753  1.00  7.12              
ATOM    353  CD  GLN A  23      40.132  69.502  92.159  1.00  7.12              
ATOM    354  OE1 GLN A  23      38.975  69.600  92.539  1.00  7.12              
ATOM    355  NE2 GLN A  23      40.764  68.364  92.313  1.00  7.12              
ATOM    356 1HE2 GLN A  23      41.690  68.228  91.939  1.00  7.12              
ATOM    357 2HE2 GLN A  23      40.218  67.606  92.683  1.00  7.12              
ATOM    358  C   GLN A  23      38.799  71.830  89.250  1.00  7.12              
ATOM    359  O   GLN A  23      39.366  72.788  89.776  1.00  7.12              
ATOM    360  N   LEU A  24      37.689  72.022  88.529  1.00  7.00              
ATOM    361  H   LEU A  24      37.275  71.213  88.096  1.00  7.00              
ATOM    362  CA  LEU A  24      37.258  73.354  88.071  1.00  7.00              
ATOM    363  HA  LEU A  24      38.095  73.752  87.495  1.00  7.00              
ATOM    364  CB  LEU A  24      36.043  73.190  87.131  1.00  7.00              
ATOM    365  HB1 LEU A  24      35.180  73.712  87.545  1.00  7.00              
ATOM    366  HB2 LEU A  24      35.774  72.135  87.054  1.00  7.00              
ATOM    367  CG  LEU A  24      36.309  73.713  85.710  1.00  7.00              
ATOM    368  HG  LEU A  24      37.181  73.201  85.312  1.00  7.00              
ATOM    369  CD1 LEU A  24      35.111  73.399  84.814  1.00  7.00              
ATOM    370 1HD1 LEU A  24      35.341  73.700  83.790  1.00  7.00              
ATOM    371 2HD1 LEU A  24      34.911  72.327  84.816  1.00  7.00              
ATOM    372 3HD1 LEU A  24      34.226  73.932  85.159  1.00  7.00              
ATOM    373  CD2 LEU A  24      36.547  75.229  85.680  1.00  7.00              
ATOM    374 1HD2 LEU A  24      36.669  75.546  84.643  1.00  7.00              
ATOM    375 2HD2 LEU A  24      35.697  75.745  86.125  1.00  7.00              
ATOM    376 3HD2 LEU A  24      37.459  75.470  86.224  1.00  7.00              
ATOM    377  C   LEU A  24      36.972  74.392  89.180  1.00  7.00              
ATOM    378  O   LEU A  24      37.086  75.604  88.946  1.00  7.00              
ATOM    379  N   ASN A  25      36.615  73.916  90.377  1.00  6.57              
ATOM    380  H   ASN A  25      36.608  72.913  90.488  1.00  6.57              
ATOM    381  CA  ASN A  25      36.347  74.710  91.570  1.00  6.57              
ATOM    382  HA  ASN A  25      36.924  75.635  91.530  1.00  6.57              
ATOM    383  CB  ASN A  25      34.837  75.051  91.593  1.00  6.57              
ATOM    384  HB1 ASN A  25      34.263  74.144  91.394  1.00  6.57              
ATOM    385  HB2 ASN A  25      34.621  75.765  90.799  1.00  6.57              
ATOM    386  CG  ASN A  25      34.346  75.626  92.916  1.00  6.57              
ATOM    387  OD1 ASN A  25      34.063  76.807  93.054  1.00  6.57              
ATOM    388  ND2 ASN A  25      34.192  74.811  93.930  1.00  6.57              
ATOM    389 1HD2 ASN A  25      34.511  73.854  93.825  1.00  6.57              
ATOM    390 2HD2 ASN A  25      34.097  75.224  94.841  1.00  6.57              
ATOM    391  C   ASN A  25      36.741  73.947  92.841  1.00  6.57              
ATOM    392  O   ASN A  25      36.273  72.827  93.046  1.00  6.57              
ATOM    393  N   LEU A  26      37.391  74.628  93.785  1.00  6.37              
ATOM    394  H   LEU A  26      37.658  75.588  93.588  1.00  6.37              
ATOM    395  CA  LEU A  26      37.592  74.112  95.149  1.00  6.37              
ATOM    396  HA  LEU A  26      37.420  73.036  95.183  1.00  6.37              
ATOM    397  CB  LEU A  26      39.043  74.411  95.574  1.00  6.37              
ATOM    398  HB1 LEU A  26      39.035  74.854  96.571  1.00  6.37              
ATOM    399  HB2 LEU A  26      39.458  75.158  94.895  1.00  6.37              
ATOM    400  CG  LEU A  26      39.998  73.208  95.628  1.00  6.37              
ATOM    401  HG  LEU A  26      39.717  72.559  96.458  1.00  6.37              
ATOM    402  CD1 LEU A  26      40.012  72.380  94.348  1.00  6.37              
ATOM    403 1HD1 LEU A  26      40.771  71.601  94.416  1.00  6.37              
ATOM    404 2HD1 LEU A  26      39.046  71.901  94.190  1.00  6.37              
ATOM    405 3HD1 LEU A  26      40.218  73.029  93.499  1.00  6.37              
ATOM    406  CD2 LEU A  26      41.402  73.759  95.875  1.00  6.37              
ATOM    407 1HD2 LEU A  26      42.132  72.958  95.818  1.00  6.37              
ATOM    408 2HD2 LEU A  26      41.658  74.494  95.113  1.00  6.37              
ATOM    409 3HD2 LEU A  26      41.455  74.219  96.863  1.00  6.37              
ATOM    410  C   LEU A  26      36.616  74.769  96.128  1.00  6.37              
ATOM    411  O   LEU A  26      36.251  75.931  95.952  1.00  6.37              
ATOM    412  N   LEU A  27      36.258  74.047  97.193  1.00  6.73              
ATOM    413  H   LEU A  27      36.629  73.106  97.275  1.00  6.73              
ATOM    414  CA  LEU A  27      35.380  74.478  98.284  1.00  6.73              
ATOM    415  HA  LEU A  27      35.220  75.548  98.257  1.00  6.73              
ATOM    416  CB  LEU A  27      34.006  73.761  98.192  1.00  6.73              
ATOM    417  HB1 LEU A  27      33.414  74.034  99.066  1.00  6.73              
ATOM    418  HB2 LEU A  27      34.183  72.686  98.254  1.00  6.73              
ATOM    419  CG  LEU A  27      33.123  74.016  96.968  1.00  6.73              
ATOM    420  HG  LEU A  27      33.640  73.644  96.089  1.00  6.73              
ATOM    421  CD1 LEU A  27      31.806  73.250  97.105  1.00  6.73              
ATOM    422 1HD1 LEU A  27      31.212  73.363  96.198  1.00  6.73              
ATOM    423 2HD1 LEU A  27      32.010  72.188  97.250  1.00  6.73              
ATOM    424 3HD1 LEU A  27      31.234  73.618  97.957  1.00  6.73              
ATOM    425  CD2 LEU A  27      32.779  75.498  96.795  1.00  6.73              
ATOM    426 1HD2 LEU A  27      32.111  75.617  95.942  1.00  6.73              
ATOM    427 2HD2 LEU A  27      32.285  75.874  97.692  1.00  6.73              
ATOM    428 3HD2 LEU A  27      33.684  76.073  96.615  1.00  6.73              
ATOM    429  C   LEU A  27      35.947  74.085  99.653  1.00  6.73              
ATOM    430  O   LEU A  27      36.740  73.157  99.794  1.00  6.73              
ATOM    431  N   ILE A  28      35.378  74.685 100.691  1.00  6.70              
ATOM    432  H   ILE A  28      34.731  75.433 100.491  1.00  6.70              
ATOM    433  CA  ILE A  28      35.625  74.436 102.114  1.00  6.70              
ATOM    434  HA  ILE A  28      36.706  74.485 102.253  1.00  6.70              
ATOM    435  CB  ILE A  28      35.008  75.647 102.873  1.00  6.70              
ATOM    436  HB  ILE A  28      35.228  76.534 102.277  1.00  6.70              
ATOM    437  CG2 ILE A  28      33.472  75.546 102.956  1.00  6.70              
ATOM    438 1HG2 ILE A  28      33.057  76.500 103.283  1.00  6.70              
ATOM    439 2HG2 ILE A  28      33.043  75.307 101.985  1.00  6.70              
ATOM    440 3HG2 ILE A  28      33.180  74.782 103.677  1.00  6.70              
ATOM    441  CG1 ILE A  28      35.654  75.906 104.249  1.00  6.70              
ATOM    442 1HG1 ILE A  28      36.738  75.871 104.141  1.00  6.70              
ATOM    443 2HG1 ILE A  28      35.352  75.136 104.954  1.00  6.70              
ATOM    444  CD1 ILE A  28      35.287  77.269 104.852  1.00  6.70              
ATOM    445  HD1 ILE A  28      34.230  77.296 105.116  1.00  6.70              
ATOM    446  HD2 ILE A  28      35.875  77.433 105.755  1.00  6.70              
ATOM    447  HD3 ILE A  28      35.503  78.067 104.139  1.00  6.70              
ATOM    448  C   ILE A  28      35.182  73.061 102.679  1.00  6.70              
ATOM    449  O   ILE A  28      35.009  72.895 103.879  1.00  6.70              
ATOM    450  N   SER A  29      35.020  72.035 101.845  1.00  7.03              
ATOM    451  H   SER A  29      35.216  72.202 100.866  1.00  7.03              
ATOM    452  CA  SER A  29      34.898  70.630 102.295  1.00  7.03              
ATOM    453  HA  SER A  29      35.384  70.521 103.265  1.00  7.03              
ATOM    454  CB  SER A  29      33.423  70.244 102.457  1.00  7.03              
ATOM    455  HB1 SER A  29      32.921  70.299 101.489  1.00  7.03              
ATOM    456  HB2 SER A  29      32.940  70.938 103.147  1.00  7.03              
ATOM    457  OG  SER A  29      33.312  68.931 102.974  1.00  7.03              
ATOM    458  HG  SER A  29      33.840  68.339 102.417  1.00  7.03              
ATOM    459  C   SER A  29      35.608  69.686 101.310  1.00  7.03              
ATOM    460  O   SER A  29      35.586  68.463 101.467  1.00  7.03              
ATOM    461  N   THR A  30      36.252  70.253 100.283  1.00  7.11              
ATOM    462  H   THR A  30      36.243  71.266 100.192  1.00  7.11              
ATOM    463  CA  THR A  30      36.964  69.501  99.251  1.00  7.11              
ATOM    464  HA  THR A  30      36.274  68.769  98.834  1.00  7.11              
ATOM    465  CB  THR A  30      37.406  70.424  98.097  1.00  7.11              
ATOM    466  HB  THR A  30      38.100  71.175  98.476  1.00  7.11              
ATOM    467  CG2 THR A  30      38.048  69.697  96.915  1.00  7.11              
ATOM    468 1HG2 THR A  30      38.206  70.390  96.088  1.00  7.11              
ATOM    469 2HG2 THR A  30      39.019  69.301  97.205  1.00  7.11              
ATOM    470 3HG2 THR A  30      37.417  68.871  96.585  1.00  7.11              
ATOM    471  OG1 THR A  30      36.282  71.070  97.542  1.00  7.11              
ATOM    472  HG1 THR A  30      36.053  70.573  96.749  1.00  7.11              
ATOM    473  C   THR A  30      38.160  68.719  99.769  1.00  7.11              
ATOM    474  O   THR A  30      38.472  67.659  99.241  1.00  7.11              
ATOM    475  N   PHE A  31      38.781  69.215 100.832  1.00  7.06              
ATOM    476  H   PHE A  31      38.495  70.132 101.137  1.00  7.06              
ATOM    477  CA  PHE A  31      39.997  68.670 101.431  1.00  7.06              
ATOM    478  HA  PHE A  31      40.302  67.750 100.931  1.00  7.06              
ATOM    479  CB  PHE A  31      41.078  69.750 101.253  1.00  7.06              
ATOM    480  HB1 PHE A  31      41.964  69.492 101.827  1.00  7.06              
ATOM    481  HB2 PHE A  31      40.705  70.677 101.692  1.00  7.06              
ATOM    482  CG  PHE A  31      41.506  70.041  99.820  1.00  7.06              
ATOM    483  CD1 PHE A  31      41.414  69.076  98.793  1.00  7.06              
ATOM    484  HD1 PHE A  31      40.998  68.100  98.982  1.00  7.06              
ATOM    485  CE1 PHE A  31      41.868  69.368  97.497  1.00  7.06              
ATOM    486  HE1 PHE A  31      41.802  68.622  96.715  1.00  7.06              
ATOM    487  CZ  PHE A  31      42.434  70.620  97.220  1.00  7.06              
ATOM    488  HZ  PHE A  31      42.799  70.831  96.227  1.00  7.06              
ATOM    489  CE2 PHE A  31      42.528  71.587  98.234  1.00  7.06              
ATOM    490  HE2 PHE A  31      42.978  72.548  98.031  1.00  7.06              
ATOM    491  CD2 PHE A  31      42.047  71.303  99.521  1.00  7.06              
ATOM    492  HD2 PHE A  31      42.140  72.046 100.298  1.00  7.06              
ATOM    493  C   PHE A  31      39.781  68.299 102.896  1.00  7.06              
ATOM    494  O   PHE A  31      40.751  67.966 103.559  1.00  7.06              
ATOM    495  N   LYS A  32      38.548  68.366 103.430  1.00  7.30              
ATOM    496  H   LYS A  32      37.760  68.547 102.828  1.00  7.30              
ATOM    497  CA  LYS A  32      38.331  68.178 104.875  1.00  7.30              
ATOM    498  HA  LYS A  32      38.972  68.897 105.390  1.00  7.30              
ATOM    499  CB  LYS A  32      36.890  68.501 105.312  1.00  7.30              
ATOM    500  HB1 LYS A  32      36.582  69.462 104.898  1.00  7.30              
ATOM    501  HB2 LYS A  32      36.909  68.610 106.399  1.00  7.30              
ATOM    502  CG  LYS A  32      35.860  67.417 104.948  1.00  7.30              
ATOM    503  HG1 LYS A  32      36.297  66.440 105.116  1.00  7.30              
ATOM    504  HG2 LYS A  32      35.603  67.490 103.893  1.00  7.30              
ATOM    505  CD  LYS A  32      34.588  67.509 105.806  1.00  7.30              
ATOM    506  HD1 LYS A  32      34.018  68.392 105.513  1.00  7.30              
ATOM    507  HD2 LYS A  32      34.859  67.611 106.859  1.00  7.30              
ATOM    508  CE  LYS A  32      33.719  66.254 105.637  1.00  7.30              
ATOM    509  HE1 LYS A  32      33.486  66.129 104.575  1.00  7.30              
ATOM    510  HE2 LYS A  32      32.778  66.396 106.174  1.00  7.30              
ATOM    511  NZ  LYS A  32      34.409  65.041 106.142  1.00  7.30              
ATOM    512  HZ1 LYS A  32      33.912  64.174 105.931  1.00  7.30              
ATOM    513  HZ2 LYS A  32      35.267  64.864 105.615  1.00  7.30              
ATOM    514  HZ3 LYS A  32      34.642  65.074 107.120  1.00  7.30              
ATOM    515  C   LYS A  32      38.792  66.822 105.413  1.00  7.30              
ATOM    516  O   LYS A  32      39.206  66.741 106.558  1.00  7.30              
ATOM    517  N   GLY A  33      38.756  65.763 104.603  1.00  7.60              
ATOM    518  H   GLY A  33      38.359  65.862 103.682  1.00  7.60              
ATOM    519  CA  GLY A  33      39.246  64.435 104.979  1.00  7.60              
ATOM    520  HA1 GLY A  33      39.066  63.744 104.159  1.00  7.60              
ATOM    521  HA2 GLY A  33      38.695  64.082 105.851  1.00  7.60              
ATOM    522  C   GLY A  33      40.739  64.416 105.307  1.00  7.60              
ATOM    523  O   GLY A  33      41.183  63.652 106.165  1.00  7.60              
ATOM    524  N   PHE A  34      41.492  65.323 104.677  1.00  7.43              
ATOM    525  H   PHE A  34      41.044  65.977 104.048  1.00  7.43              
ATOM    526  CA  PHE A  34      42.895  65.568 104.967  1.00  7.43              
ATOM    527  HA  PHE A  34      43.377  64.592 105.011  1.00  7.43              
ATOM    528  CB  PHE A  34      43.576  66.362 103.851  1.00  7.43              
ATOM    529  HB1 PHE A  34      44.643  66.404 104.070  1.00  7.43              
ATOM    530  HB2 PHE A  34      43.209  67.388 103.880  1.00  7.43              
ATOM    531  CG  PHE A  34      43.419  65.799 102.451  1.00  7.43              
ATOM    532  CD1 PHE A  34      43.575  64.426 102.192  1.00  7.43              
ATOM    533  HD1 PHE A  34      43.781  63.735 102.997  1.00  7.43              
ATOM    534  CE1 PHE A  34      43.440  63.948 100.877  1.00  7.43              
ATOM    535  HE1 PHE A  34      43.503  62.897 100.686  1.00  7.43              
ATOM    536  CZ  PHE A  34      43.194  64.829  99.814  1.00  7.43              
ATOM    537  HZ  PHE A  34      43.088  64.452  98.807  1.00  7.43              
ATOM    538  CE2 PHE A  34      43.070  66.200 100.066  1.00  7.43              
ATOM    539  HE2 PHE A  34      42.910  66.886  99.249  1.00  7.43              
ATOM    540  CD2 PHE A  34      43.153  66.672 101.385  1.00  7.43              
ATOM    541  HD2 PHE A  34      43.035  67.719 101.587  1.00  7.43              
ATOM    542  C   PHE A  34      43.186  66.200 106.332  1.00  7.43              
ATOM    543  O   PHE A  34      44.330  66.117 106.760  1.00  7.43              
ATOM    544  N   ASP A  35      42.183  66.699 107.064  1.00  8.46              
ATOM    545  H   ASP A  35      41.253  66.734 106.666  1.00  8.46              
ATOM    546  CA  ASP A  35      42.306  67.092 108.479  1.00  8.46              
ATOM    547  HA  ASP A  35      42.844  68.039 108.555  1.00  8.46              
ATOM    548  CB  ASP A  35      40.873  67.284 109.004  1.00  8.46              
ATOM    549  HB1 ASP A  35      40.345  66.331 108.927  1.00  8.46              
ATOM    550  HB2 ASP A  35      40.368  68.004 108.362  1.00  8.46              
ATOM    551  CG  ASP A  35      40.743  67.794 110.439  1.00  8.46              
ATOM    552  OD1 ASP A  35      41.618  68.582 110.858  1.00  8.46              
ATOM    553  OD2 ASP A  35      39.690  67.493 111.048  1.00  8.46              
ATOM    554  C   ASP A  35      43.040  66.060 109.361  1.00  8.46              
ATOM    555  O   ASP A  35      43.758  66.387 110.304  1.00  8.46              
ATOM    556  N   LYS A  36      42.882  64.780 109.014  1.00  8.80              
ATOM    557  H   LYS A  36      42.316  64.596 108.195  1.00  8.80              
ATOM    558  CA  LYS A  36      43.405  63.635 109.763  1.00  8.80              
ATOM    559  HA  LYS A  36      43.517  63.907 110.814  1.00  8.80              
ATOM    560  CB  LYS A  36      42.386  62.494 109.631  1.00  8.80              
ATOM    561  HB1 LYS A  36      42.776  61.628 110.167  1.00  8.80              
ATOM    562  HB2 LYS A  36      42.301  62.231 108.575  1.00  8.80              
ATOM    563  CG  LYS A  36      40.984  62.832 110.179  1.00  8.80              
ATOM    564  HG1 LYS A  36      40.628  63.771 109.756  1.00  8.80              
ATOM    565  HG2 LYS A  36      41.036  62.941 111.263  1.00  8.80              
ATOM    566  CD  LYS A  36      39.963  61.745 109.816  1.00  8.80              
ATOM    567  HD1 LYS A  36      39.902  61.675 108.728  1.00  8.80              
ATOM    568  HD2 LYS A  36      38.984  62.026 110.207  1.00  8.80              
ATOM    569  CE  LYS A  36      40.389  60.398 110.404  1.00  8.80              
ATOM    570  HE1 LYS A  36      40.299  60.416 111.494  1.00  8.80              
ATOM    571  HE2 LYS A  36      41.449  60.240 110.189  1.00  8.80              
ATOM    572  NZ  LYS A  36      39.642  59.256 109.840  1.00  8.80              
ATOM    573  HZ1 LYS A  36      40.164  58.406 110.078  1.00  8.80              
ATOM    574  HZ2 LYS A  36      38.713  59.188 110.213  1.00  8.80              
ATOM    575  HZ3 LYS A  36      39.624  59.302 108.824  1.00  8.80              
ATOM    576  C   LYS A  36      44.774  63.148 109.282  1.00  8.80              
ATOM    577  O   LYS A  36      45.279  62.176 109.837  1.00  8.80              
ATOM    578  N   THR A  37      45.391  63.786 108.281  1.00  7.46              
ATOM    579  H   THR A  37      44.960  64.630 107.913  1.00  7.46              
ATOM    580  CA  THR A  37      46.721  63.413 107.788  1.00  7.46              
ATOM    581  HA  THR A  37      47.139  62.700 108.497  1.00  7.46              
ATOM    582  CB  THR A  37      46.707  62.676 106.440  1.00  7.46              
ATOM    583  HB  THR A  37      45.948  61.906 106.466  1.00  7.46              
ATOM    584  CG2 THR A  37      46.469  63.539 105.201  1.00  7.46              
ATOM    585 1HG2 THR A  37      46.312  62.889 104.341  1.00  7.46              
ATOM    586 2HG2 THR A  37      45.586  64.157 105.353  1.00  7.46              
ATOM    587 3HG2 THR A  37      47.331  64.177 105.012  1.00  7.46              
ATOM    588  OG1 THR A  37      47.961  62.052 106.292  1.00  7.46              
ATOM    589  HG1 THR A  37      47.837  61.114 106.506  1.00  7.46              
ATOM    590  C   THR A  37      47.672  64.585 107.757  1.00  7.46              
ATOM    591  O   THR A  37      47.351  65.710 107.396  1.00  7.46              
ATOM    592  N   ASN A  38      48.912  64.304 108.125  1.00  7.26              
ATOM    593  H   ASN A  38      49.131  63.335 108.308  1.00  7.26              
ATOM    594  CA  ASN A  38      50.001  65.259 108.056  1.00  7.26              
ATOM    595  HA  ASN A  38      49.608  66.269 108.191  1.00  7.26              
ATOM    596  CB  ASN A  38      50.952  64.984 109.244  1.00  7.26              
ATOM    597  HB1 ASN A  38      51.948  65.331 108.987  1.00  7.26              
ATOM    598  HB2 ASN A  38      51.015  63.915 109.439  1.00  7.26              
ATOM    599  CG  ASN A  38      50.575  65.696 110.548  1.00  7.26              
ATOM    600  OD1 ASN A  38      51.425  65.997 111.363  1.00  7.26              
ATOM    601  ND2 ASN A  38      49.325  65.994 110.820  1.00  7.26              
ATOM    602 1HD2 ASN A  38      48.575  65.730 110.205  1.00  7.26              
ATOM    603 2HD2 ASN A  38      49.164  66.461 111.697  1.00  7.26              
ATOM    604  C   ASN A  38      50.619  65.277 106.652  1.00  7.26              
ATOM    605  O   ASN A  38      51.782  64.916 106.482  1.00  7.26              
ATOM    606  N   LEU A  39      49.837  65.703 105.650  1.00  7.11              
ATOM    607  H   LEU A  39      48.873  65.929 105.878  1.00  7.11              
ATOM    608  CA  LEU A  39      50.331  66.028 104.302  1.00  7.11              
ATOM    609  HA  LEU A  39      50.721  65.110 103.873  1.00  7.11              
ATOM    610  CB  LEU A  39      49.160  66.530 103.430  1.00  7.11              
ATOM    611  HB1 LEU A  39      48.944  67.562 103.709  1.00  7.11              
ATOM    612  HB2 LEU A  39      48.268  65.937 103.633  1.00  7.11              
ATOM    613  CG  LEU A  39      49.453  66.460 101.917  1.00  7.11              
ATOM    614  HG  LEU A  39      50.453  66.834 101.714  1.00  7.11              
ATOM    615  CD1 LEU A  39      49.343  65.033 101.378  1.00  7.11              
ATOM    616 1HD1 LEU A  39      49.965  64.358 101.955  1.00  7.11              
ATOM    617 2HD1 LEU A  39      48.311  64.687 101.448  1.00  7.11              
ATOM    618 3HD1 LEU A  39      49.656  65.014 100.336  1.00  7.11              
ATOM    619  CD2 LEU A  39      48.478  67.320 101.126  1.00  7.11              
ATOM    620 1HD2 LEU A  39      48.761  67.284 100.075  1.00  7.11              
ATOM    621 2HD2 LEU A  39      47.466  66.933 101.230  1.00  7.11              
ATOM    622 3HD2 LEU A  39      48.518  68.355 101.467  1.00  7.11              
ATOM    623  C   LEU A  39      51.470  67.066 104.376  1.00  7.11              
ATOM    624  O   LEU A  39      51.504  67.886 105.287  1.00  7.11              
ATOM    625  N   THR A  40      52.382  67.036 103.405  1.00  6.89              
ATOM    626  H   THR A  40      52.282  66.325 102.693  1.00  6.89              
ATOM    627  CA  THR A  40      53.544  67.939 103.292  1.00  6.89              
ATOM    628  HA  THR A  40      53.325  68.841 103.867  1.00  6.89              
ATOM    629  CB  THR A  40      54.838  67.340 103.882  1.00  6.89              
ATOM    630  HB  THR A  40      55.694  67.643 103.277  1.00  6.89              
ATOM    631  CG2 THR A  40      55.069  67.829 105.311  1.00  6.89              
ATOM    632 1HG2 THR A  40      55.958  67.361 105.733  1.00  6.89              
ATOM    633 2HG2 THR A  40      55.233  68.905 105.312  1.00  6.89              
ATOM    634 3HG2 THR A  40      54.190  67.639 105.925  1.00  6.89              
ATOM    635  OG1 THR A  40      54.794  65.924 103.934  1.00  6.89              
ATOM    636  HG1 THR A  40      54.581  65.636 103.036  1.00  6.89              
ATOM    637  C   THR A  40      53.796  68.441 101.870  1.00  6.89              
ATOM    638  O   THR A  40      54.337  69.532 101.728  1.00  6.89              
ATOM    639  N   ILE A  41      53.328  67.745 100.826  1.00  6.46              
ATOM    640  H   ILE A  41      52.910  66.833 100.969  1.00  6.46              
ATOM    641  CA  ILE A  41      53.324  68.290  99.455  1.00  6.46              
ATOM    642  HA  ILE A  41      53.414  69.374  99.522  1.00  6.46              
ATOM    643  CB  ILE A  41      54.556  67.812  98.642  1.00  6.46              
ATOM    644  HB  ILE A  41      55.438  68.190  99.164  1.00  6.46              
ATOM    645  CG2 ILE A  41      54.689  66.279  98.566  1.00  6.46              
ATOM    646 1HG2 ILE A  41      55.660  66.014  98.150  1.00  6.46              
ATOM    647 2HG2 ILE A  41      54.623  65.839  99.560  1.00  6.46              
ATOM    648 3HG2 ILE A  41      53.908  65.883  97.920  1.00  6.46              
ATOM    649  CG1 ILE A  41      54.558  68.406  97.212  1.00  6.46              
ATOM    650 1HG1 ILE A  41      54.288  69.460  97.258  1.00  6.46              
ATOM    651 2HG1 ILE A  41      53.806  67.904  96.601  1.00  6.46              
ATOM    652  CD1 ILE A  41      55.911  68.305  96.497  1.00  6.46              
ATOM    653  HD1 ILE A  41      55.852  68.836  95.546  1.00  6.46              
ATOM    654  HD2 ILE A  41      56.691  68.763  97.106  1.00  6.46              
ATOM    655  HD3 ILE A  41      56.164  67.265  96.298  1.00  6.46              
ATOM    656  C   ILE A  41      52.001  68.036  98.749  1.00  6.46              
ATOM    657  O   ILE A  41      51.437  66.965  98.945  1.00  6.46              
ATOM    658  N   LEU A  42      51.525  69.012  97.967  1.00  6.38              
ATOM    659  H   LEU A  42      52.075  69.866  97.890  1.00  6.38              
ATOM    660  CA  LEU A  42      50.246  68.994  97.249  1.00  6.38              
ATOM    661  HA  LEU A  42      49.947  67.959  97.120  1.00  6.38              
ATOM    662  CB  LEU A  42      49.190  69.703  98.112  1.00  6.38              
ATOM    663  HB1 LEU A  42      49.469  70.753  98.194  1.00  6.38              
ATOM    664  HB2 LEU A  42      49.216  69.278  99.113  1.00  6.38              
ATOM    665  CG  LEU A  42      47.750  69.621  97.572  1.00  6.38              
ATOM    666  HG  LEU A  42      47.698  70.124  96.608  1.00  6.38              
ATOM    667  CD1 LEU A  42      47.214  68.193  97.413  1.00  6.38              
ATOM    668 1HD1 LEU A  42      46.179  68.231  97.071  1.00  6.38              
ATOM    669 2HD1 LEU A  42      47.791  67.659  96.657  1.00  6.38              
ATOM    670 3HD1 LEU A  42      47.261  67.670  98.365  1.00  6.38              
ATOM    671  CD2 LEU A  42      46.846  70.362  98.558  1.00  6.38              
ATOM    672 1HD2 LEU A  42      45.800  70.249  98.276  1.00  6.38              
ATOM    673 2HD2 LEU A  42      46.994  69.951  99.557  1.00  6.38              
ATOM    674 3HD2 LEU A  42      47.105  71.420  98.565  1.00  6.38              
ATOM    675  C   LEU A  42      50.365  69.650  95.851  1.00  6.38              
ATOM    676  O   LEU A  42      50.871  70.785  95.738  1.00  6.38              
ATOM    677  N   ASP A  43      49.875  68.938  94.809  1.00  6.39              
ATOM    678  H   ASP A  43      49.543  67.989  94.948  1.00  6.39              
ATOM    679  CA  ASP A  43      50.097  69.387  93.425  1.00  6.39              
ATOM    680  HA  ASP A  43      50.446  70.420  93.465  1.00  6.39              
ATOM    681  CB  ASP A  43      51.252  68.615  92.775  1.00  6.39              
ATOM    682  HB1 ASP A  43      50.942  67.589  92.587  1.00  6.39              
ATOM    683  HB2 ASP A  43      52.103  68.600  93.459  1.00  6.39              
ATOM    684  CG  ASP A  43      51.700  69.254  91.456  1.00  6.39              
ATOM    685  OD1 ASP A  43      51.215  70.356  91.116  1.00  6.39              
ATOM    686  OD2 ASP A  43      52.509  68.615  90.747  1.00  6.39              
ATOM    687  C   ASP A  43      48.841  69.436  92.528  1.00  6.39              
ATOM    688  O   ASP A  43      48.440  68.475  91.856  1.00  6.39              
ATOM    689  N   LEU A  44      48.260  70.636  92.501  1.00  6.74              
ATOM    690  H   LEU A  44      48.785  71.399  92.918  1.00  6.74              
ATOM    691  CA  LEU A  44      46.962  70.984  91.912  1.00  6.74              
ATOM    692  HA  LEU A  44      46.437  70.080  91.603  1.00  6.74              
ATOM    693  CB  LEU A  44      46.153  71.711  92.999  1.00  6.74              
ATOM    694  HB1 LEU A  44      45.267  72.132  92.538  1.00  6.74              
ATOM    695  HB2 LEU A  44      46.758  72.538  93.374  1.00  6.74              
ATOM    696  CG  LEU A  44      45.714  70.814  94.173  1.00  6.74              
ATOM    697  HG  LEU A  44      46.507  70.115  94.434  1.00  6.74              
ATOM    698  CD1 LEU A  44      45.419  71.676  95.402  1.00  6.74              
ATOM    699 1HD1 LEU A  44      45.108  71.040  96.227  1.00  6.74              
ATOM    700 2HD1 LEU A  44      46.329  72.204  95.692  1.00  6.74              
ATOM    701 3HD1 LEU A  44      44.639  72.401  95.173  1.00  6.74              
ATOM    702  CD2 LEU A  44      44.448  70.022  93.830  1.00  6.74              
ATOM    703 1HD2 LEU A  44      44.202  69.350  94.653  1.00  6.74              
ATOM    704 2HD2 LEU A  44      43.614  70.698  93.647  1.00  6.74              
ATOM    705 3HD2 LEU A  44      44.625  69.424  92.936  1.00  6.74              
ATOM    706  C   LEU A  44      47.181  71.839  90.648  1.00  6.74              
ATOM    707  O   LEU A  44      46.549  72.877  90.443  1.00  6.74              
ATOM    708  N   SER A  45      48.146  71.434  89.827  1.00  6.64              
ATOM    709  H   SER A  45      48.687  70.618  90.085  1.00  6.64              
ATOM    710  CA  SER A  45      48.541  72.137  88.608  1.00  6.64              
ATOM    711  HA  SER A  45      48.271  73.190  88.683  1.00  6.64              
ATOM    712  CB  SER A  45      50.069  72.059  88.471  1.00  6.64              
ATOM    713  HB1 SER A  45      50.532  72.572  89.316  1.00  6.64              
ATOM    714  HB2 SER A  45      50.383  72.549  87.551  1.00  6.64              
ATOM    715  OG  SER A  45      50.510  70.716  88.445  1.00  6.64              
ATOM    716  HG  SER A  45      50.969  70.552  89.293  1.00  6.64              
ATOM    717  C   SER A  45      47.892  71.569  87.343  1.00  6.64              
ATOM    718  O   SER A  45      47.409  70.425  87.290  1.00  6.64              
ATOM    719  N   ASN A  46      47.894  72.381  86.283  1.00  6.81              
ATOM    720  H   ASN A  46      48.262  73.324  86.385  1.00  6.81              
ATOM    721  CA  ASN A  46      47.297  72.001  84.996  1.00  6.81              
ATOM    722  HA  ASN A  46      47.274  72.914  84.404  1.00  6.81              
ATOM    723  CB  ASN A  46      48.237  71.003  84.277  1.00  6.81              
ATOM    724  HB1 ASN A  46      47.979  69.983  84.556  1.00  6.81              
ATOM    725  HB2 ASN A  46      49.267  71.187  84.585  1.00  6.81              
ATOM    726  CG  ASN A  46      48.204  71.157  82.766  1.00  6.81              
ATOM    727  OD1 ASN A  46      48.661  72.142  82.218  1.00  6.81              
ATOM    728  ND2 ASN A  46      47.712  70.204  82.015  1.00  6.81              
ATOM    729 1HD2 ASN A  46      47.315  69.365  82.417  1.00  6.81              
ATOM    730 2HD2 ASN A  46      47.710  70.357  81.025  1.00  6.81              
ATOM    731  C   ASN A  46      45.832  71.540  85.077  1.00  6.81              
ATOM    732  O   ASN A  46      45.366  70.726  84.277  1.00  6.81              
ATOM    733  N   ASN A  47      45.120  72.040  86.083  1.00  6.96              
ATOM    734  H   ASN A  47      45.570  72.742  86.654  1.00  6.96              
ATOM    735  CA  ASN A  47      43.672  72.015  86.129  1.00  6.96              
ATOM    736  HA  ASN A  47      43.298  71.121  85.627  1.00  6.96              
ATOM    737  CB  ASN A  47      43.228  71.979  87.599  1.00  6.96              
ATOM    738  HB1 ASN A  47      42.160  71.807  87.617  1.00  6.96              
ATOM    739  HB2 ASN A  47      43.431  72.946  88.041  1.00  6.96              
ATOM    740  CG  ASN A  47      43.918  70.939  88.480  1.00  6.96              
ATOM    741  OD1 ASN A  47      44.128  71.147  89.660  1.00  6.96              
ATOM    742  ND2 ASN A  47      44.278  69.781  87.987  1.00  6.96              
ATOM    743 1HD2 ASN A  47      43.943  69.529  87.067  1.00  6.96              
ATOM    744 2HD2 ASN A  47      44.828  69.189  88.582  1.00  6.96              
ATOM    745  C   ASN A  47      43.174  73.247  85.330  1.00  6.96              
ATOM    746  O   ASN A  47      43.958  74.035  84.796  1.00  6.96              
ATOM    747  N   ASP A  48      41.865  73.464  85.256  1.00  6.79              
ATOM    748  H   ASP A  48      41.221  72.770  85.615  1.00  6.79              
ATOM    749  CA  ASP A  48      41.355  74.778  84.839  1.00  6.79              
ATOM    750  HA  ASP A  48      41.900  75.171  83.978  1.00  6.79              
ATOM    751  CB  ASP A  48      39.856  74.629  84.489  1.00  6.79              
ATOM    752  HB1 ASP A  48      39.415  75.626  84.417  1.00  6.79              
ATOM    753  HB2 ASP A  48      39.360  74.117  85.316  1.00  6.79              
ATOM    754  CG  ASP A  48      39.531  73.907  83.179  1.00  6.79              
ATOM    755  OD1 ASP A  48      40.052  74.362  82.140  1.00  6.79              
ATOM    756  OD2 ASP A  48      38.680  72.983  83.219  1.00  6.79              
ATOM    757  C   ASP A  48      41.380  75.794  85.992  1.00  6.79              
ATOM    758  O   ASP A  48      41.391  76.997  85.741  1.00  6.79              
ATOM    759  N   MET A  49      41.281  75.303  87.239  1.00  6.65              
ATOM    760  H   MET A  49      41.351  74.300  87.316  1.00  6.65              
ATOM    761  CA  MET A  49      41.009  76.024  88.491  1.00  6.65              
ATOM    762  HA  MET A  49      40.241  75.470  89.033  1.00  6.65              
ATOM    763  CB  MET A  49      42.246  76.083  89.399  1.00  6.65              
ATOM    764  HB1 MET A  49      42.101  76.839  90.173  1.00  6.65              
ATOM    765  HB2 MET A  49      43.087  76.407  88.803  1.00  6.65              
ATOM    766  CG  MET A  49      42.583  74.779  90.110  1.00  6.65              
ATOM    767  HG1 MET A  49      43.668  74.730  90.218  1.00  6.65              
ATOM    768  HG2 MET A  49      42.256  73.929  89.513  1.00  6.65              
ATOM    769  SD  MET A  49      41.844  74.655  91.758  1.00  6.65              
ATOM    770  CE  MET A  49      43.005  73.447  92.424  1.00  6.65              
ATOM    771  HE1 MET A  49      43.083  72.599  91.743  1.00  6.65              
ATOM    772  HE2 MET A  49      43.983  73.918  92.519  1.00  6.65              
ATOM    773  HE3 MET A  49      42.672  73.105  93.401  1.00  6.65              
ATOM    774  C   MET A  49      40.485  77.452  88.309  1.00  6.65              
ATOM    775  O   MET A  49      41.248  78.419  88.358  1.00  6.65              
ATOM    776  N   SER A  50      39.175  77.612  88.105  1.00  6.57              
ATOM    777  H   SER A  50      38.569  76.797  88.121  1.00  6.57              
ATOM    778  CA  SER A  50      38.618  78.959  87.913  1.00  6.57              
ATOM    779  HA  SER A  50      39.291  79.537  87.281  1.00  6.57              
ATOM    780  CB  SER A  50      37.255  78.861  87.224  1.00  6.57              
ATOM    781  HB1 SER A  50      36.742  79.822  87.305  1.00  6.57              
ATOM    782  HB2 SER A  50      36.640  78.096  87.702  1.00  6.57              
ATOM    783  OG  SER A  50      37.426  78.564  85.853  1.00  6.57              
ATOM    784  HG  SER A  50      37.624  77.617  85.773  1.00  6.57              
ATOM    785  C   SER A  50      38.429  79.738  89.214  1.00  6.57              
ATOM    786  O   SER A  50      38.691  80.953  89.259  1.00  6.57              
ATOM    787  N   ARG A  51      37.945  79.024  90.245  1.00  6.46              
ATOM    788  H   ARG A  51      37.808  78.033  90.092  1.00  6.46              
ATOM    789  CA  ARG A  51      37.549  79.558  91.549  1.00  6.46              
ATOM    790  HA  ARG A  51      38.026  80.536  91.657  1.00  6.46              
ATOM    791  CB  ARG A  51      36.031  79.795  91.633  1.00  6.46              
ATOM    792  HB1 ARG A  51      35.513  78.837  91.683  1.00  6.46              
ATOM    793  HB2 ARG A  51      35.696  80.330  90.742  1.00  6.46              
ATOM    794  CG  ARG A  51      35.711  80.651  92.876  1.00  6.46              
ATOM    795  HG1 ARG A  51      36.174  81.631  92.756  1.00  6.46              
ATOM    796  HG2 ARG A  51      36.128  80.188  93.770  1.00  6.46              
ATOM    797  CD  ARG A  51      34.211  80.850  93.108  1.00  6.46              
ATOM    798  HD1 ARG A  51      33.750  81.225  92.192  1.00  6.46              
ATOM    799  HD2 ARG A  51      34.088  81.597  93.894  1.00  6.46              
ATOM    800  NE  ARG A  51      33.567  79.590  93.519  1.00  6.46              
ATOM    801  HE  ARG A  51      34.057  78.726  93.301  1.00  6.46              
ATOM    802  CZ  ARG A  51      32.399  79.435  94.106  1.00  6.46              
ATOM    803  NH1 ARG A  51      31.641  80.444  94.432  1.00  6.46              
ATOM    804 1HH1 ARG A  51      31.964  81.374  94.233  1.00  6.46              
ATOM    805 2HH1 ARG A  51      30.737  80.291  94.836  1.00  6.46              
ATOM    806  NH2 ARG A  51      31.971  78.234  94.361  1.00  6.46              
ATOM    807 1HH2 ARG A  51      32.556  77.465  94.052  1.00  6.46              
ATOM    808 2HH2 ARG A  51      31.080  78.070  94.787  1.00  6.46              
ATOM    809  C   ARG A  51      38.041  78.684  92.701  1.00  6.46              
ATOM    810  O   ARG A  51      37.542  77.582  92.952  1.00  6.46              
ATOM    811  N   ILE A  52      38.990  79.260  93.425  1.00  6.12              
ATOM    812  H   ILE A  52      39.334  80.161  93.126  1.00  6.12              
ATOM    813  CA  ILE A  52      39.315  78.880  94.790  1.00  6.12              
ATOM    814  HA  ILE A  52      39.214  77.796  94.855  1.00  6.12              
ATOM    815  CB  ILE A  52      40.806  79.206  95.045  1.00  6.12              
ATOM    816  HB  ILE A  52      41.375  78.662  94.289  1.00  6.12              
ATOM    817  CG2 ILE A  52      41.162  80.686  94.805  1.00  6.12              
ATOM    818 1HG2 ILE A  52      42.182  80.875  95.141  1.00  6.12              
ATOM    819 2HG2 ILE A  52      41.108  80.929  93.745  1.00  6.12              
ATOM    820 3HG2 ILE A  52      40.486  81.347  95.340  1.00  6.12              
ATOM    821  CG1 ILE A  52      41.296  78.665  96.403  1.00  6.12              
ATOM    822 1HG1 ILE A  52      40.598  78.930  97.193  1.00  6.12              
ATOM    823 2HG1 ILE A  52      42.273  79.091  96.635  1.00  6.12              
ATOM    824  CD1 ILE A  52      41.434  77.144  96.398  1.00  6.12              
ATOM    825  HD1 ILE A  52      41.852  76.814  97.343  1.00  6.12              
ATOM    826  HD2 ILE A  52      40.456  76.689  96.283  1.00  6.12              
ATOM    827  HD3 ILE A  52      42.094  76.829  95.590  1.00  6.12              
ATOM    828  C   ILE A  52      38.283  79.488  95.753  1.00  6.12              
ATOM    829  O   ILE A  52      38.078  80.702  95.752  1.00  6.12              
ATOM    830  N   ALA A  53      37.539  78.656  96.498  1.00  6.36              
ATOM    831  H   ALA A  53      37.611  77.656  96.370  1.00  6.36              
ATOM    832  CA  ALA A  53      36.644  79.156  97.548  1.00  6.36              
ATOM    833  HA  ALA A  53      35.987  79.907  97.108  1.00  6.36              
ATOM    834  CB  ALA A  53      35.769  78.025  98.082  1.00  6.36              
ATOM    835  HB1 ALA A  53      35.109  78.385  98.871  1.00  6.36              
ATOM    836  HB2 ALA A  53      35.147  77.648  97.276  1.00  6.36              
ATOM    837  HB3 ALA A  53      36.418  77.251  98.492  1.00  6.36              
ATOM    838  C   ALA A  53      37.385  79.835  98.713  1.00  6.36              
ATOM    839  O   ALA A  53      38.613  79.808  98.807  1.00  6.36              
ATOM    840  N   ASP A  54      36.611  80.394  99.644  1.00  6.19              
ATOM    841  H   ASP A  54      35.613  80.334  99.541  1.00  6.19              
ATOM    842  CA  ASP A  54      37.108  80.650 100.992  1.00  6.19              
ATOM    843  HA  ASP A  54      37.989  81.291 100.922  1.00  6.19              
ATOM    844  CB  ASP A  54      36.050  81.398 101.813  1.00  6.19              
ATOM    845  HB1 ASP A  54      35.150  80.783 101.878  1.00  6.19              
ATOM    846  HB2 ASP A  54      35.794  82.328 101.300  1.00  6.19              
ATOM    847  CG  ASP A  54      36.547  81.734 103.224  1.00  6.19              
ATOM    848  OD1 ASP A  54      37.773  81.960 103.373  1.00  6.19              
ATOM    849  OD2 ASP A  54      35.699  81.746 104.136  1.00  6.19              
ATOM    850  C   ASP A  54      37.532  79.340 101.681  1.00  6.19              
ATOM    851  O   ASP A  54      36.966  78.274 101.403  1.00  6.19              
ATOM    852  N   GLY A  55      38.527  79.424 102.574  1.00  6.34              
ATOM    853  H   GLY A  55      38.848  80.360 102.821  1.00  6.34              
ATOM    854  CA  GLY A  55      38.784  78.354 103.539  1.00  6.34              
ATOM    855  HA1 GLY A  55      37.861  78.138 104.075  1.00  6.34              
ATOM    856  HA2 GLY A  55      39.513  78.715 104.263  1.00  6.34              
ATOM    857  C   GLY A  55      39.312  77.043 102.955  1.00  6.34              
ATOM    858  O   GLY A  55      39.480  76.077 103.698  1.00  6.34              
ATOM    859  N   ALA A  56      39.565  76.973 101.645  1.00  6.46              
ATOM    860  H   ALA A  56      39.376  77.803 101.097  1.00  6.46              
ATOM    861  CA  ALA A  56      39.751  75.706 100.941  1.00  6.46              
ATOM    862  HA  ALA A  56      38.830  75.129 101.040  1.00  6.46              
ATOM    863  CB  ALA A  56      39.953  76.017  99.457  1.00  6.46              
ATOM    864  HB1 ALA A  56      40.075  75.088  98.900  1.00  6.46              
ATOM    865  HB2 ALA A  56      39.089  76.558  99.067  1.00  6.46              
ATOM    866  HB3 ALA A  56      40.844  76.633  99.337  1.00  6.46              
ATOM    867  C   ALA A  56      40.882  74.823 101.497  1.00  6.46              
ATOM    868  O   ALA A  56      40.753  73.602 101.530  1.00  6.46              
ATOM    869  N   PHE A  57      41.958  75.446 101.984  1.00  6.45              
ATOM    870  H   PHE A  57      41.965  76.454 101.935  1.00  6.45              
ATOM    871  CA  PHE A  57      43.147  74.791 102.530  1.00  6.45              
ATOM    872  HA  PHE A  57      43.151  73.742 102.233  1.00  6.45              
ATOM    873  CB  PHE A  57      44.390  75.473 101.929  1.00  6.45              
ATOM    874  HB1 PHE A  57      45.272  74.998 102.352  1.00  6.45              
ATOM    875  HB2 PHE A  57      44.397  76.513 102.259  1.00  6.45              
ATOM    876  CG  PHE A  57      44.534  75.443 100.415  1.00  6.45              
ATOM    877  CD1 PHE A  57      44.153  76.561  99.650  1.00  6.45              
ATOM    878  HD1 PHE A  57      43.728  77.428 100.134  1.00  6.45              
ATOM    879  CE1 PHE A  57      44.349  76.570  98.259  1.00  6.45              
ATOM    880  HE1 PHE A  57      44.072  77.444  97.684  1.00  6.45              
ATOM    881  CZ  PHE A  57      44.900  75.450  97.615  1.00  6.45              
ATOM    882  HZ  PHE A  57      45.032  75.450  96.542  1.00  6.45              
ATOM    883  CE2 PHE A  57      45.291  74.334  98.371  1.00  6.45              
ATOM    884  HE2 PHE A  57      45.726  73.475  97.879  1.00  6.45              
ATOM    885  CD2 PHE A  57      45.124  74.339  99.767  1.00  6.45              
ATOM    886  HD2 PHE A  57      45.471  73.495 100.336  1.00  6.45              
ATOM    887  C   PHE A  57      43.217  74.824 104.065  1.00  6.45              
ATOM    888  O   PHE A  57      44.241  74.436 104.624  1.00  6.45              
ATOM    889  N   GLN A  58      42.147  75.245 104.756  1.00  6.34              
ATOM    890  H   GLN A  58      41.320  75.538 104.246  1.00  6.34              
ATOM    891  CA  GLN A  58      42.109  75.347 106.225  1.00  6.34              
ATOM    892  HA  GLN A  58      42.770  76.160 106.522  1.00  6.34              
ATOM    893  CB  GLN A  58      40.675  75.716 106.659  1.00  6.34              
ATOM    894  HB1 GLN A  58      39.974  75.013 106.209  1.00  6.34              
ATOM    895  HB2 GLN A  58      40.449  76.714 106.279  1.00  6.34              
ATOM    896  CG  GLN A  58      40.456  75.707 108.183  1.00  6.34              
ATOM    897  HG1 GLN A  58      41.246  76.284 108.664  1.00  6.34              
ATOM    898  HG2 GLN A  58      40.500  74.682 108.551  1.00  6.34              
ATOM    899  CD  GLN A  58      39.108  76.298 108.592  1.00  6.34              
ATOM    900  OE1 GLN A  58      39.026  77.311 109.266  1.00  6.34              
ATOM    901  NE2 GLN A  58      37.999  75.710 108.202  1.00  6.34              
ATOM    902 1HE2 GLN A  58      38.019  74.853 107.667  1.00  6.34              
ATOM    903 2HE2 GLN A  58      37.147  76.153 108.494  1.00  6.34              
ATOM    904  C   GLN A  58      42.611  74.079 106.942  1.00  6.34              
ATOM    905  O   GLN A  58      43.228  74.164 108.002  1.00  6.34              
ATOM    906  N   TRP A  59      42.401  72.917 106.321  1.00  6.68              
ATOM    907  H   TRP A  59      41.921  72.946 105.439  1.00  6.68              
ATOM    908  CA  TRP A  59      42.769  71.597 106.827  1.00  6.68              
ATOM    909  HA  TRP A  59      42.883  71.662 107.911  1.00  6.68              
ATOM    910  CB  TRP A  59      41.607  70.631 106.567  1.00  6.68              
ATOM    911  HB1 TRP A  59      41.901  69.624 106.865  1.00  6.68              
ATOM    912  HB2 TRP A  59      41.381  70.607 105.501  1.00  6.68              
ATOM    913  CG  TRP A  59      40.372  70.978 107.334  1.00  6.68              
ATOM    914  CD1 TRP A  59      40.169  70.701 108.638  1.00  6.68              
ATOM    915  HD1 TRP A  59      40.874  70.185 109.280  1.00  6.68              
ATOM    916  NE1 TRP A  59      38.921  71.137 109.025  1.00  6.68              
ATOM    917  HE1 TRP A  59      38.551  70.949 109.949  1.00  6.68              
ATOM    918  CE2 TRP A  59      38.290  71.814 108.004  1.00  6.68              
ATOM    919  CZ2 TRP A  59      37.061  72.483 107.907  1.00  6.68              
ATOM    920  HZ2 TRP A  59      36.391  72.517 108.754  1.00  6.68              
ATOM    921  CH2 TRP A  59      36.724  73.112 106.697  1.00  6.68              
ATOM    922  HH2 TRP A  59      35.777  73.626 106.600  1.00  6.68              
ATOM    923  CZ3 TRP A  59      37.618  73.074 105.612  1.00  6.68              
ATOM    924  HZ3 TRP A  59      37.368  73.576 104.688  1.00  6.68              
ATOM    925  CE3 TRP A  59      38.836  72.382 105.711  1.00  6.68              
ATOM    926  HE3 TRP A  59      39.511  72.351 104.869  1.00  6.68              
ATOM    927  CD2 TRP A  59      39.202  71.732 106.907  1.00  6.68              
ATOM    928  C   TRP A  59      44.120  71.063 106.313  1.00  6.68              
ATOM    929  O   TRP A  59      44.302  69.859 106.166  1.00  6.68              
ATOM    930  N   PHE A  60      45.093  71.951 106.075  1.00  6.65              
ATOM    931  H   PHE A  60      44.856  72.936 106.086  1.00  6.65              
ATOM    932  CA  PHE A  60      46.495  71.573 105.850  1.00  6.65              
ATOM    933  HA  PHE A  60      46.611  70.522 106.120  1.00  6.65              
ATOM    934  CB  PHE A  60      46.834  71.691 104.362  1.00  6.65              
ATOM    935  HB1 PHE A  60      47.858  71.344 104.231  1.00  6.65              
ATOM    936  HB2 PHE A  60      46.803  72.747 104.089  1.00  6.65              
ATOM    937  CG  PHE A  60      46.033  70.893 103.364  1.00  6.65              
ATOM    938  CD1 PHE A  60      45.400  71.571 102.312  1.00  6.65              
ATOM    939  HD1 PHE A  60      45.375  72.647 102.320  1.00  6.65              
ATOM    940  CE1 PHE A  60      44.871  70.852 101.230  1.00  6.65              
ATOM    941  HE1 PHE A  60      44.451  71.374 100.388  1.00  6.65              
ATOM    942  CZ  PHE A  60      44.953  69.453 101.211  1.00  6.65              
ATOM    943  HZ  PHE A  60      44.574  68.907 100.358  1.00  6.65              
ATOM    944  CE2 PHE A  60      45.544  68.770 102.288  1.00  6.65              
ATOM    945  HE2 PHE A  60      45.605  67.693 102.278  1.00  6.65              
ATOM    946  CD2 PHE A  60      46.086  69.489 103.366  1.00  6.65              
ATOM    947  HD2 PHE A  60      46.565  68.962 104.180  1.00  6.65              
ATOM    948  C   PHE A  60      47.561  72.324 106.691  1.00  6.65              
ATOM    949  O   PHE A  60      48.571  72.755 106.133  1.00  6.65              
ATOM    950  N   PRO A  61      47.452  72.453 108.028  1.00  6.54              
ATOM    951  CD  PRO A  61      46.315  72.088 108.870  1.00  6.54              
ATOM    952  HD1 PRO A  61      46.329  71.015 109.069  1.00  6.54              
ATOM    953  HD2 PRO A  61      45.362  72.381 108.439  1.00  6.54              
ATOM    954  CG  PRO A  61      46.486  72.867 110.169  1.00  6.54              
ATOM    955  HG1 PRO A  61      46.055  72.338 111.019  1.00  6.54              
ATOM    956  HG2 PRO A  61      46.036  73.855 110.061  1.00  6.54              
ATOM    957  CB  PRO A  61      47.998  73.004 110.289  1.00  6.54              
ATOM    958  HB1 PRO A  61      48.398  72.101 110.754  1.00  6.54              
ATOM    959  HB2 PRO A  61      48.276  73.884 110.871  1.00  6.54              
ATOM    960  CA  PRO A  61      48.489  73.110 108.838  1.00  6.54              
ATOM    961  HA  PRO A  61      48.498  74.163 108.554  1.00  6.54              
ATOM    962  C   PRO A  61      49.941  72.605 108.771  1.00  6.54              
ATOM    963  O   PRO A  61      50.817  73.227 109.377  1.00  6.54              
ATOM    964  N   MET A  62      50.223  71.497 108.079  1.00  6.72              
ATOM    965  H   MET A  62      49.467  71.058 107.577  1.00  6.72              
ATOM    966  CA  MET A  62      51.569  70.947 107.888  1.00  6.72              
ATOM    967  HA  MET A  62      52.289  71.626 108.343  1.00  6.72              
ATOM    968  CB  MET A  62      51.701  69.577 108.591  1.00  6.72              
ATOM    969  HB1 MET A  62      51.330  68.797 107.924  1.00  6.72              
ATOM    970  HB2 MET A  62      51.099  69.561 109.500  1.00  6.72              
ATOM    971  CG  MET A  62      53.161  69.276 108.981  1.00  6.72              
ATOM    972  HG1 MET A  62      53.328  69.656 109.989  1.00  6.72              
ATOM    973  HG2 MET A  62      53.833  69.825 108.322  1.00  6.72              
ATOM    974  SD  MET A  62      53.673  67.533 108.923  1.00  6.72              
ATOM    975  CE  MET A  62      55.412  67.754 109.386  1.00  6.72              
ATOM    976  HE1 MET A  62      55.906  66.785 109.450  1.00  6.72              
ATOM    977  HE2 MET A  62      55.914  68.373 108.640  1.00  6.72              
ATOM    978  HE3 MET A  62      55.469  68.247 110.357  1.00  6.72              
ATOM    979  C   MET A  62      51.970  70.840 106.409  1.00  6.72              
ATOM    980  O   MET A  62      53.041  70.312 106.105  1.00  6.72              
ATOM    981  N   LEU A  63      51.154  71.392 105.498  1.00  6.58              
ATOM    982  H   LEU A  63      50.333  71.897 105.807  1.00  6.58              
ATOM    983  CA  LEU A  63      51.599  71.608 104.129  1.00  6.58              
ATOM    984  HA  LEU A  63      51.789  70.630 103.688  1.00  6.58              
ATOM    985  CB  LEU A  63      50.536  72.366 103.303  1.00  6.58              
ATOM    986  HB1 LEU A  63      50.937  73.332 102.988  1.00  6.58              
ATOM    987  HB2 LEU A  63      49.671  72.585 103.919  1.00  6.58              
ATOM    988  CG  LEU A  63      50.079  71.595 102.057  1.00  6.58              
ATOM    989  HG  LEU A  63      49.696  70.618 102.352  1.00  6.58              
ATOM    990  CD1 LEU A  63      48.967  72.364 101.348  1.00  6.58              
ATOM    991 1HD1 LEU A  63      48.635  71.808 100.474  1.00  6.58              
ATOM    992 2HD1 LEU A  63      48.120  72.486 102.019  1.00  6.58              
ATOM    993 3HD1 LEU A  63      49.323  73.348 101.049  1.00  6.58              
ATOM    994  CD2 LEU A  63      51.219  71.406 101.057  1.00  6.58              
ATOM    995 1HD2 LEU A  63      50.849  70.925 100.154  1.00  6.58              
ATOM    996 2HD2 LEU A  63      51.658  72.368 100.790  1.00  6.58              
ATOM    997 3HD2 LEU A  63      51.989  70.765 101.474  1.00  6.58              
ATOM    998  C   LEU A  63      52.912  72.403 104.148  1.00  6.58              
ATOM    999  O   LEU A  63      53.044  73.377 104.895  1.00  6.58              
ATOM   1000  N   GLU A  64      53.852  72.018 103.291  1.00  6.44              
ATOM   1001  H   GLU A  64      53.727  71.165 102.763  1.00  6.44              
ATOM   1002  CA  GLU A  64      55.066  72.787 103.060  1.00  6.44              
ATOM   1003  HA  GLU A  64      54.917  73.769 103.496  1.00  6.44              
ATOM   1004  CB  GLU A  64      56.268  72.224 103.838  1.00  6.44              
ATOM   1005  HB1 GLU A  64      56.016  72.212 104.899  1.00  6.44              
ATOM   1006  HB2 GLU A  64      57.092  72.924 103.708  1.00  6.44              
ATOM   1007  CG  GLU A  64      56.770  70.831 103.439  1.00  6.44              
ATOM   1008  HG1 GLU A  64      56.956  70.810 102.363  1.00  6.44              
ATOM   1009  HG2 GLU A  64      56.010  70.090 103.668  1.00  6.44              
ATOM   1010  CD  GLU A  64      58.069  70.510 104.194  1.00  6.44              
ATOM   1011  OE1 GLU A  64      59.153  70.622 103.580  1.00  6.44              
ATOM   1012  OE2 GLU A  64      58.065  70.334 105.437  1.00  6.44              
ATOM   1013  C   GLU A  64      55.381  73.074 101.580  1.00  6.44              
ATOM   1014  O   GLU A  64      56.027  74.101 101.287  1.00  6.44              
ATOM   1015  N   ASP A  65      54.841  72.271 100.648  1.00  6.00              
ATOM   1016  H   ASP A  65      54.396  71.393 100.901  1.00  6.00              
ATOM   1017  CA  ASP A  65      55.064  72.553  99.236  1.00  6.00              
ATOM   1018  HA  ASP A  65      55.493  73.548  99.115  1.00  6.00              
ATOM   1019  CB  ASP A  65      56.115  71.567  98.707  1.00  6.00              
ATOM   1020  HB1 ASP A  65      55.676  70.580  98.594  1.00  6.00              
ATOM   1021  HB2 ASP A  65      56.924  71.488  99.437  1.00  6.00              
ATOM   1022  CG  ASP A  65      56.710  72.043  97.385  1.00  6.00              
ATOM   1023  OD1 ASP A  65      57.953  72.115  97.267  1.00  6.00              
ATOM   1024  OD2 ASP A  65      55.940  72.469  96.495  1.00  6.00              
ATOM   1025  C   ASP A  65      53.749  72.552  98.459  1.00  6.00              
ATOM   1026  O   ASP A  65      53.005  71.566  98.449  1.00  6.00              
ATOM   1027  N   LEU A  66      53.468  73.705  97.843  1.00  5.93              
ATOM   1028  H   LEU A  66      54.133  74.468  97.910  1.00  5.93              
ATOM   1029  CA  LEU A  66      52.253  73.948  97.085  1.00  5.93              
ATOM   1030  HA  LEU A  66      51.680  73.021  97.040  1.00  5.93              
ATOM   1031  CB  LEU A  66      51.437  75.012  97.850  1.00  5.93              
ATOM   1032  HB1 LEU A  66      51.869  75.995  97.664  1.00  5.93              
ATOM   1033  HB2 LEU A  66      51.552  74.820  98.918  1.00  5.93              
ATOM   1034  CG  LEU A  66      49.921  75.069  97.589  1.00  5.93              
ATOM   1035  HG  LEU A  66      49.507  75.795  98.290  1.00  5.93              
ATOM   1036  CD1 LEU A  66      49.539  75.529  96.184  1.00  5.93              
ATOM   1037 1HD1 LEU A  66      48.455  75.613  96.124  1.00  5.93              
ATOM   1038 2HD1 LEU A  66      49.991  76.495  95.971  1.00  5.93              
ATOM   1039 3HD1 LEU A  66      49.868  74.803  95.442  1.00  5.93              
ATOM   1040  CD2 LEU A  66      49.233  73.730  97.862  1.00  5.93              
ATOM   1041 1HD2 LEU A  66      48.158  73.883  97.930  1.00  5.93              
ATOM   1042 2HD2 LEU A  66      49.441  73.025  97.056  1.00  5.93              
ATOM   1043 3HD2 LEU A  66      49.600  73.313  98.796  1.00  5.93              
ATOM   1044  C   LEU A  66      52.639  74.352  95.664  1.00  5.93              
ATOM   1045  O   LEU A  66      53.294  75.402  95.453  1.00  5.93              
ATOM   1046  N   SER A  67      52.167  73.492  94.740  1.00  5.95              
ATOM   1047  H   SER A  67      51.718  72.636  95.055  1.00  5.95              
ATOM   1048  CA  SER A  67      52.197  73.737  93.289  1.00  5.95              
ATOM   1049  HA  SER A  67      52.779  74.638  93.113  1.00  5.95              
ATOM   1050  CB  SER A  67      52.907  72.604  92.535  1.00  5.95              
ATOM   1051  HB1 SER A  67      52.474  72.503  91.539  1.00  5.95              
ATOM   1052  HB2 SER A  67      52.789  71.660  93.071  1.00  5.95              
ATOM   1053  OG  SER A  67      54.282  72.925  92.387  1.00  5.95              
ATOM   1054  HG  SER A  67      54.389  73.282  91.486  1.00  5.95              
ATOM   1055  C   SER A  67      50.790  74.010  92.746  1.00  5.95              
ATOM   1056  O   SER A  67      49.873  73.189  92.880  1.00  5.95              
ATOM   1057  N   LEU A  68      50.633  75.205  92.149  1.00  6.21              
ATOM   1058  H   LEU A  68      51.406  75.859  92.168  1.00  6.21              
ATOM   1059  CA  LEU A  68      49.355  75.681  91.589  1.00  6.21              
ATOM   1060  HA  LEU A  68      48.672  74.835  91.502  1.00  6.21              
ATOM   1061  CB  LEU A  68      48.764  76.725  92.571  1.00  6.21              
ATOM   1062  HB1 LEU A  68      48.617  77.678  92.063  1.00  6.21              
ATOM   1063  HB2 LEU A  68      49.485  76.917  93.367  1.00  6.21              
ATOM   1064  CG  LEU A  68      47.434  76.316  93.228  1.00  6.21              
ATOM   1065  HG  LEU A  68      47.562  75.371  93.756  1.00  6.21              
ATOM   1066  CD1 LEU A  68      47.036  77.399  94.238  1.00  6.21              
ATOM   1067 1HD1 LEU A  68      46.147  77.085  94.781  1.00  6.21              
ATOM   1068 2HD1 LEU A  68      47.843  77.559  94.952  1.00  6.21              
ATOM   1069 3HD1 LEU A  68      46.836  78.337  93.721  1.00  6.21              
ATOM   1070  CD2 LEU A  68      46.279  76.184  92.231  1.00  6.21              
ATOM   1071 1HD2 LEU A  68      45.336  76.044  92.758  1.00  6.21              
ATOM   1072 2HD2 LEU A  68      46.213  77.078  91.610  1.00  6.21              
ATOM   1073 3HD2 LEU A  68      46.439  75.316  91.593  1.00  6.21              
ATOM   1074  C   LEU A  68      49.518  76.246  90.166  1.00  6.21              
ATOM   1075  O   LEU A  68      48.644  76.963  89.679  1.00  6.21              
ATOM   1076  N   GLU A  69      50.643  75.973  89.506  1.00  6.04              
ATOM   1077  H   GLU A  69      51.299  75.326  89.915  1.00  6.04              
ATOM   1078  CA  GLU A  69      50.951  76.517  88.184  1.00  6.04              
ATOM   1079  HA  GLU A  69      50.691  77.576  88.221  1.00  6.04              
ATOM   1080  CB  GLU A  69      52.471  76.470  87.934  1.00  6.04              
ATOM   1081  HB1 GLU A  69      52.932  77.097  88.698  1.00  6.04              
ATOM   1082  HB2 GLU A  69      52.692  76.930  86.972  1.00  6.04              
ATOM   1083  CG  GLU A  69      53.128  75.079  87.958  1.00  6.04              
ATOM   1084  HG1 GLU A  69      53.456  74.824  86.948  1.00  6.04              
ATOM   1085  HG2 GLU A  69      52.397  74.328  88.267  1.00  6.04              
ATOM   1086  CD  GLU A  69      54.331  75.053  88.911  1.00  6.04              
ATOM   1087  OE1 GLU A  69      54.269  74.312  89.918  1.00  6.04              
ATOM   1088  OE2 GLU A  69      55.302  75.829  88.721  1.00  6.04              
ATOM   1089  C   GLU A  69      50.111  75.939  87.024  1.00  6.04              
ATOM   1090  O   GLU A  69      49.518  74.858  87.100  1.00  6.04              
ATOM   1091  N   HIS A  70      50.053  76.725  85.944  1.00  6.34              
ATOM   1092  H   HIS A  70      50.625  77.562  85.985  1.00  6.34              
ATOM   1093  CA  HIS A  70      49.077  76.652  84.851  1.00  6.34              
ATOM   1094  HA  HIS A  70      49.040  77.647  84.409  1.00  6.34              
ATOM   1095  CB  HIS A  70      49.537  75.743  83.708  1.00  6.34              
ATOM   1096  HB1 HIS A  70      49.503  74.700  84.028  1.00  6.34              
ATOM   1097  HB2 HIS A  70      50.565  75.988  83.441  1.00  6.34              
ATOM   1098  CG  HIS A  70      48.668  75.930  82.484  1.00  6.34              
ATOM   1099  ND1 HIS A  70      48.709  77.020  81.602  1.00  6.34              
ATOM   1100  CE1 HIS A  70      47.752  76.785  80.690  1.00  6.34              
ATOM   1101  HE1 HIS A  70      47.535  77.429  79.848  1.00  6.34              
ATOM   1102  NE2 HIS A  70      47.098  75.645  80.971  1.00  6.34              
ATOM   1103  HE2 HIS A  70      46.338  75.236  80.445  1.00  6.34              
ATOM   1104  CD2 HIS A  70      47.654  75.104  82.104  1.00  6.34              
ATOM   1105  HD2 HIS A  70      47.347  74.198  82.607  1.00  6.34              
ATOM   1106  C   HIS A  70      47.648  76.361  85.314  1.00  6.34              
ATOM   1107  O   HIS A  70      47.211  75.215  85.422  1.00  6.34              
ATOM   1108  N   ASN A  71      46.940  77.454  85.596  1.00  6.42              
ATOM   1109  H   ASN A  71      47.348  78.362  85.406  1.00  6.42              
ATOM   1110  CA  ASN A  71      45.555  77.439  86.062  1.00  6.42              
ATOM   1111  HA  ASN A  71      45.012  76.612  85.592  1.00  6.42              
ATOM   1112  CB  ASN A  71      45.548  77.244  87.588  1.00  6.42              
ATOM   1113  HB1 ASN A  71      44.666  77.707  88.022  1.00  6.42              
ATOM   1114  HB2 ASN A  71      46.417  77.724  88.035  1.00  6.42              
ATOM   1115  CG  ASN A  71      45.526  75.772  87.974  1.00  6.42              
ATOM   1116  OD1 ASN A  71      44.687  74.998  87.548  1.00  6.42              
ATOM   1117  ND2 ASN A  71      46.393  75.363  88.861  1.00  6.42              
ATOM   1118 1HD2 ASN A  71      47.136  75.977  89.165  1.00  6.42              
ATOM   1119 2HD2 ASN A  71      46.349  74.396  89.157  1.00  6.42              
ATOM   1120  C   ASN A  71      44.886  78.745  85.612  1.00  6.42              
ATOM   1121  O   ASN A  71      45.516  79.597  84.976  1.00  6.42              
ATOM   1122  N   ASN A  72      43.597  78.950  85.882  1.00  6.35              
ATOM   1123  H   ASN A  72      43.053  78.215  86.327  1.00  6.35              
ATOM   1124  CA  ASN A  72      42.874  80.104  85.350  1.00  6.35              
ATOM   1125  HA  ASN A  72      43.605  80.878  85.112  1.00  6.35              
ATOM   1126  CB  ASN A  72      42.215  79.737  84.002  1.00  6.35              
ATOM   1127  HB1 ASN A  72      41.602  80.570  83.663  1.00  6.35              
ATOM   1128  HB2 ASN A  72      41.580  78.861  84.111  1.00  6.35              
ATOM   1129  CG  ASN A  72      43.266  79.491  82.924  1.00  6.35              
ATOM   1130  OD1 ASN A  72      43.846  80.428  82.387  1.00  6.35              
ATOM   1131  ND2 ASN A  72      43.564  78.256  82.589  1.00  6.35              
ATOM   1132 1HD2 ASN A  72      43.127  77.478  83.063  1.00  6.35              
ATOM   1133 2HD2 ASN A  72      44.253  78.108  81.873  1.00  6.35              
ATOM   1134  C   ASN A  72      41.993  80.823  86.383  1.00  6.35              
ATOM   1135  O   ASN A  72      40.850  81.204  86.097  1.00  6.35              
ATOM   1136  N   ILE A  73      42.586  81.064  87.558  1.00  6.25              
ATOM   1137  H   ILE A  73      43.545  80.744  87.659  1.00  6.25              
ATOM   1138  CA  ILE A  73      42.035  81.772  88.716  1.00  6.25              
ATOM   1139  HA  ILE A  73      41.151  81.229  89.044  1.00  6.25              
ATOM   1140  CB  ILE A  73      43.054  81.743  89.885  1.00  6.25              
ATOM   1141  HB  ILE A  73      43.998  82.157  89.533  1.00  6.25              
ATOM   1142  CG2 ILE A  73      42.580  82.607  91.068  1.00  6.25              
ATOM   1143 1HG2 ILE A  73      43.323  82.613  91.862  1.00  6.25              
ATOM   1144 2HG2 ILE A  73      42.443  83.644  90.762  1.00  6.25              
ATOM   1145 3HG2 ILE A  73      41.642  82.217  91.467  1.00  6.25              
ATOM   1146  CG1 ILE A  73      43.294  80.283  90.348  1.00  6.25              
ATOM   1147 1HG1 ILE A  73      43.579  79.673  89.491  1.00  6.25              
ATOM   1148 2HG1 ILE A  73      42.367  79.874  90.751  1.00  6.25              
ATOM   1149  CD1 ILE A  73      44.404  80.119  91.394  1.00  6.25              
ATOM   1150  HD1 ILE A  73      44.588  79.056  91.555  1.00  6.25              
ATOM   1151  HD2 ILE A  73      45.322  80.587  91.039  1.00  6.25              
ATOM   1152  HD3 ILE A  73      44.107  80.563  92.344  1.00  6.25              
ATOM   1153  C   ILE A  73      41.599  83.190  88.340  1.00  6.25              
ATOM   1154  O   ILE A  73      42.381  83.948  87.760  1.00  6.25              
ATOM   1155  N   LYS A  74      40.339  83.540  88.635  1.00  6.13              
ATOM   1156  H   LYS A  74      39.749  82.823  89.045  1.00  6.13              
ATOM   1157  CA  LYS A  74      39.732  84.808  88.135  1.00  6.13              
ATOM   1158  HA  LYS A  74      40.364  85.213  87.344  1.00  6.13              
ATOM   1159  CB  LYS A  74      38.363  84.484  87.497  1.00  6.13              
ATOM   1160  HB1 LYS A  74      37.984  85.381  87.002  1.00  6.13              
ATOM   1161  HB2 LYS A  74      37.654  84.178  88.268  1.00  6.13              
ATOM   1162  CG  LYS A  74      38.519  83.350  86.464  1.00  6.13              
ATOM   1163  HG1 LYS A  74      38.756  82.427  86.990  1.00  6.13              
ATOM   1164  HG2 LYS A  74      39.356  83.598  85.816  1.00  6.13              
ATOM   1165  CD  LYS A  74      37.294  83.061  85.590  1.00  6.13              
ATOM   1166  HD1 LYS A  74      36.873  84.004  85.239  1.00  6.13              
ATOM   1167  HD2 LYS A  74      36.539  82.541  86.183  1.00  6.13              
ATOM   1168  CE  LYS A  74      37.690  82.214  84.365  1.00  6.13              
ATOM   1169  HE1 LYS A  74      38.344  82.821  83.733  1.00  6.13              
ATOM   1170  HE2 LYS A  74      36.788  81.996  83.785  1.00  6.13              
ATOM   1171  NZ  LYS A  74      38.382  80.945  84.721  1.00  6.13              
ATOM   1172  HZ1 LYS A  74      38.683  80.436  83.903  1.00  6.13              
ATOM   1173  HZ2 LYS A  74      39.201  81.096  85.312  1.00  6.13              
ATOM   1174  HZ3 LYS A  74      37.769  80.310  85.221  1.00  6.13              
ATOM   1175  C   LYS A  74      39.655  85.924  89.194  1.00  6.13              
ATOM   1176  O   LYS A  74      39.930  87.097  88.918  1.00  6.13              
ATOM   1177  N   GLN A  75      39.396  85.514  90.430  1.00  5.92              
ATOM   1178  H   GLN A  75      39.259  84.527  90.578  1.00  5.92              
ATOM   1179  CA  GLN A  75      39.614  86.314  91.629  1.00  5.92              
ATOM   1180  HA  GLN A  75      40.156  87.226  91.382  1.00  5.92              
ATOM   1181  CB  GLN A  75      38.283  86.683  92.310  1.00  5.92              
ATOM   1182  HB1 GLN A  75      38.516  87.225  93.228  1.00  5.92              
ATOM   1183  HB2 GLN A  75      37.755  85.769  92.588  1.00  5.92              
ATOM   1184  CG  GLN A  75      37.345  87.556  91.472  1.00  5.92              
ATOM   1185  HG1 GLN A  75      36.953  86.976  90.637  1.00  5.92              
ATOM   1186  HG2 GLN A  75      37.895  88.402  91.072  1.00  5.92              
ATOM   1187  CD  GLN A  75      36.179  88.066  92.315  1.00  5.92              
ATOM   1188  OE1 GLN A  75      35.119  87.463  92.373  1.00  5.92              
ATOM   1189  NE2 GLN A  75      36.325  89.168  93.021  1.00  5.92              
ATOM   1190 1HE2 GLN A  75      37.218  89.631  93.085  1.00  5.92              
ATOM   1191 2HE2 GLN A  75      35.542  89.430  93.593  1.00  5.92              
ATOM   1192  C   GLN A  75      40.443  85.497  92.620  1.00  5.92              
ATOM   1193  O   GLN A  75      40.401  84.264  92.590  1.00  5.92              
ATOM   1194  N   LEU A  76      41.139  86.172  93.524  1.00  5.51              
ATOM   1195  H   LEU A  76      41.164  87.188  93.452  1.00  5.51              
ATOM   1196  CA  LEU A  76      41.890  85.547  94.606  1.00  5.51              
ATOM   1197  HA  LEU A  76      41.565  84.515  94.746  1.00  5.51              
ATOM   1198  CB  LEU A  76      43.383  85.580  94.215  1.00  5.51              
ATOM   1199  HB1 LEU A  76      43.719  86.615  94.251  1.00  5.51              
ATOM   1200  HB2 LEU A  76      43.505  85.231  93.188  1.00  5.51              
ATOM   1201  CG  LEU A  76      44.277  84.738  95.135  1.00  5.51              
ATOM   1202  HG  LEU A  76      43.970  84.868  96.172  1.00  5.51              
ATOM   1203  CD1 LEU A  76      44.186  83.263  94.746  1.00  5.51              
ATOM   1204 1HD1 LEU A  76      44.672  82.660  95.510  1.00  5.51              
ATOM   1205 2HD1 LEU A  76      43.146  82.953  94.680  1.00  5.51              
ATOM   1206 3HD1 LEU A  76      44.673  83.091  93.786  1.00  5.51              
ATOM   1207  CD2 LEU A  76      45.742  85.157  95.005  1.00  5.51              
ATOM   1208 1HD2 LEU A  76      46.362  84.512  95.627  1.00  5.51              
ATOM   1209 2HD2 LEU A  76      46.064  85.078  93.966  1.00  5.51              
ATOM   1210 3HD2 LEU A  76      45.858  86.185  95.344  1.00  5.51              
ATOM   1211  C   LEU A  76      41.607  86.350  95.878  1.00  5.51              
ATOM   1212  O   LEU A  76      42.097  87.476  96.030  1.00  5.51              
ATOM   1213  N   THR A  77      40.754  85.769  96.730  1.00  5.67              
ATOM   1214  H   THR A  77      40.460  84.820  96.558  1.00  5.67              
ATOM   1215  CA  THR A  77      40.114  86.495  97.832  1.00  5.67              
ATOM   1216  HA  THR A  77      40.299  87.548  97.639  1.00  5.67              
ATOM   1217  CB  THR A  77      38.588  86.359  97.813  1.00  5.67              
ATOM   1218  HB  THR A  77      38.253  86.419  96.776  1.00  5.67              
ATOM   1219  CG2 THR A  77      38.083  85.043  98.408  1.00  5.67              
ATOM   1220 1HG2 THR A  77      36.996  85.009  98.328  1.00  5.67              
ATOM   1221 2HG2 THR A  77      38.505  84.202  97.859  1.00  5.67              
ATOM   1222 3HG2 THR A  77      38.356  84.970  99.460  1.00  5.67              
ATOM   1223  OG1 THR A  77      38.004  87.434  98.507  1.00  5.67              
ATOM   1224  HG1 THR A  77      38.290  88.265  98.076  1.00  5.67              
ATOM   1225  C   THR A  77      40.762  86.251  99.180  1.00  5.67              
ATOM   1226  O   THR A  77      41.449  85.252  99.368  1.00  5.67              
ATOM   1227  N   ASN A  78      40.594  87.160 100.138  1.00  5.48              
ATOM   1228  H   ASN A  78      39.949  87.925  99.974  1.00  5.48              
ATOM   1229  CA  ASN A  78      41.510  87.236 101.275  1.00  5.48              
ATOM   1230  HA  ASN A  78      42.455  86.830 100.911  1.00  5.48              
ATOM   1231  CB  ASN A  78      41.882  88.703 101.593  1.00  5.48              
ATOM   1232  HB1 ASN A  78      42.462  89.076 100.750  1.00  5.48              
ATOM   1233  HB2 ASN A  78      42.535  88.737 102.463  1.00  5.48              
ATOM   1234  CG  ASN A  78      40.748  89.685 101.813  1.00  5.48              
ATOM   1235  OD1 ASN A  78      39.615  89.338 102.101  1.00  5.48              
ATOM   1236  ND2 ASN A  78      41.040  90.957 101.655  1.00  5.48              
ATOM   1237 1HD2 ASN A  78      41.981  91.215 101.370  1.00  5.48              
ATOM   1238 2HD2 ASN A  78      40.276  91.603 101.627  1.00  5.48              
ATOM   1239  C   ASN A  78      41.224  86.308 102.477  1.00  5.48              
ATOM   1240  O   ASN A  78      41.779  86.499 103.557  1.00  5.48              
ATOM   1241  N   GLY A  79      40.498  85.209 102.243  1.00  5.72              
ATOM   1242  H   GLY A  79      40.004  85.169 101.364  1.00  5.72              
ATOM   1243  CA  GLY A  79      40.521  83.990 103.076  1.00  5.72              
ATOM   1244  HA1 GLY A  79      39.545  83.874 103.549  1.00  5.72              
ATOM   1245  HA2 GLY A  79      41.268  84.092 103.863  1.00  5.72              
ATOM   1246  C   GLY A  79      40.826  82.694 102.291  1.00  5.72              
ATOM   1247  O   GLY A  79      40.814  81.573 102.821  1.00  5.72              
ATOM   1248  N   THR A  80      41.195  82.844 101.019  1.00  5.91              
ATOM   1249  H   THR A  80      41.259  83.787 100.645  1.00  5.91              
ATOM   1250  CA  THR A  80      41.387  81.743 100.078  1.00  5.91              
ATOM   1251  HA  THR A  80      40.512  81.102 100.184  1.00  5.91              
ATOM   1252  CB  THR A  80      41.359  82.277  98.640  1.00  5.91              
ATOM   1253  HB  THR A  80      40.659  83.109  98.596  1.00  5.91              
ATOM   1254  CG2 THR A  80      42.705  82.722  98.071  1.00  5.91              
ATOM   1255 1HG2 THR A  80      42.531  83.206  97.112  1.00  5.91              
ATOM   1256 2HG2 THR A  80      43.187  83.433  98.741  1.00  5.91              
ATOM   1257 3HG2 THR A  80      43.357  81.862  97.921  1.00  5.91              
ATOM   1258  OG1 THR A  80      40.852  81.306  97.779  1.00  5.91              
ATOM   1259  HG1 THR A  80      40.052  80.916  98.166  1.00  5.91              
ATOM   1260  C   THR A  80      42.586  80.843 100.391  1.00  5.91              
ATOM   1261  O   THR A  80      42.520  79.632 100.190  1.00  5.91              
ATOM   1262  N   PHE A  81      43.638  81.399 101.002  1.00  5.90              
ATOM   1263  H   PHE A  81      43.624  82.397 101.141  1.00  5.90              
ATOM   1264  CA  PHE A  81      44.801  80.652 101.495  1.00  5.90              
ATOM   1265  HA  PHE A  81      44.741  79.627 101.130  1.00  5.90              
ATOM   1266  CB  PHE A  81      46.096  81.256 100.928  1.00  5.90              
ATOM   1267  HB1 PHE A  81      46.931  80.686 101.332  1.00  5.90              
ATOM   1268  HB2 PHE A  81      46.187  82.282 101.288  1.00  5.90              
ATOM   1269  CG  PHE A  81      46.250  81.242  99.409  1.00  5.90              
ATOM   1270  CD1 PHE A  81      45.705  80.207  98.619  1.00  5.90              
ATOM   1271  HD1 PHE A  81      45.132  79.413  99.068  1.00  5.90              
ATOM   1272  CE1 PHE A  81      45.899  80.191  97.228  1.00  5.90              
ATOM   1273  HE1 PHE A  81      45.473  79.394  96.635  1.00  5.90              
ATOM   1274  CZ  PHE A  81      46.665  81.195  96.613  1.00  5.90              
ATOM   1275  HZ  PHE A  81      46.829  81.171  95.544  1.00  5.90              
ATOM   1276  CE2 PHE A  81      47.216  82.227  97.391  1.00  5.90              
ATOM   1277  HE2 PHE A  81      47.807  83.001  96.922  1.00  5.90              
ATOM   1278  CD2 PHE A  81      47.007  82.251  98.782  1.00  5.90              
ATOM   1279  HD2 PHE A  81      47.445  83.046  99.370  1.00  5.90              
ATOM   1280  C   PHE A  81      44.805  80.488 103.030  1.00  5.90              
ATOM   1281  O   PHE A  81      45.813  80.077 103.618  1.00  5.90              
ATOM   1282  N   SER A  82      43.678  80.794 103.694  1.00  5.87              
ATOM   1283  H   SER A  82      42.844  81.050 103.181  1.00  5.87              
ATOM   1284  CA  SER A  82      43.562  80.630 105.147  1.00  5.87              
ATOM   1285  HA  SER A  82      44.123  81.421 105.643  1.00  5.87              
ATOM   1286  CB  SER A  82      42.100  80.701 105.602  1.00  5.87              
ATOM   1287  HB1 SER A  82      42.036  80.441 106.660  1.00  5.87              
ATOM   1288  HB2 SER A  82      41.501  79.989 105.031  1.00  5.87              
ATOM   1289  OG  SER A  82      41.581  81.993 105.438  1.00  5.87              
ATOM   1290  HG  SER A  82      40.845  81.917 104.807  1.00  5.87              
ATOM   1291  C   SER A  82      44.063  79.277 105.630  1.00  5.87              
ATOM   1292  O   SER A  82      43.798  78.239 105.024  1.00  5.87              
ATOM   1293  N   GLY A  83      44.773  79.288 106.755  1.00  6.08              
ATOM   1294  H   GLY A  83      44.960  80.172 107.204  1.00  6.08              
ATOM   1295  CA  GLY A  83      45.282  78.063 107.368  1.00  6.08              
ATOM   1296  HA1 GLY A  83      44.504  77.299 107.348  1.00  6.08              
ATOM   1297  HA2 GLY A  83      45.521  78.262 108.412  1.00  6.08              
ATOM   1298  C   GLY A  83      46.521  77.465 106.708  1.00  6.08              
ATOM   1299  O   GLY A  83      47.193  76.668 107.364  1.00  6.08              
ATOM   1300  N   LEU A  84      46.912  77.915 105.506  1.00  6.07              
ATOM   1301  H   LEU A  84      46.313  78.552 104.990  1.00  6.07              
ATOM   1302  CA  LEU A  84      48.280  77.712 105.026  1.00  6.07              
ATOM   1303  HA  LEU A  84      48.585  76.686 105.238  1.00  6.07              
ATOM   1304  CB  LEU A  84      48.394  77.940 103.503  1.00  6.07              
ATOM   1305  HB1 LEU A  84      49.446  77.854 103.230  1.00  6.07              
ATOM   1306  HB2 LEU A  84      48.081  78.959 103.272  1.00  6.07              
ATOM   1307  CG  LEU A  84      47.602  76.961 102.625  1.00  6.07              
ATOM   1308  HG  LEU A  84      46.543  77.072 102.841  1.00  6.07              
ATOM   1309  CD1 LEU A  84      47.838  77.299 101.151  1.00  6.07              
ATOM   1310 1HD1 LEU A  84      47.253  76.632 100.518  1.00  6.07              
ATOM   1311 2HD1 LEU A  84      47.522  78.322 100.951  1.00  6.07              
ATOM   1312 3HD1 LEU A  84      48.895  77.195 100.906  1.00  6.07              
ATOM   1313  CD2 LEU A  84      48.017  75.506 102.856  1.00  6.07              
ATOM   1314 1HD2 LEU A  84      47.539  74.865 102.119  1.00  6.07              
ATOM   1315 2HD2 LEU A  84      49.099  75.405 102.772  1.00  6.07              
ATOM   1316 3HD2 LEU A  84      47.702  75.180 103.847  1.00  6.07              
ATOM   1317  C   LEU A  84      49.260  78.624 105.796  1.00  6.07              
ATOM   1318  O   LEU A  84      49.886  79.521 105.237  1.00  6.07              
ATOM   1319  N   LYS A  85      49.415  78.370 107.100  1.00  6.02              
ATOM   1320  H   LYS A  85      48.799  77.655 107.471  1.00  6.02              
ATOM   1321  CA  LYS A  85      50.725  78.496 107.746  1.00  6.02              
ATOM   1322  HA  LYS A  85      51.163  79.446 107.432  1.00  6.02              
ATOM   1323  CB  LYS A  85      50.522  78.538 109.279  1.00  6.02              
ATOM   1324  HB1 LYS A  85      50.072  77.604 109.621  1.00  6.02              
ATOM   1325  HB2 LYS A  85      49.800  79.332 109.483  1.00  6.02              
ATOM   1326  CG  LYS A  85      51.791  78.862 110.099  1.00  6.02              
ATOM   1327  HG1 LYS A  85      51.525  79.540 110.911  1.00  6.02              
ATOM   1328  HG2 LYS A  85      52.504  79.388 109.460  1.00  6.02              
ATOM   1329  CD  LYS A  85      52.442  77.610 110.717  1.00  6.02              
ATOM   1330  HD1 LYS A  85      52.152  76.745 110.126  1.00  6.02              
ATOM   1331  HD2 LYS A  85      52.052  77.458 111.725  1.00  6.02              
ATOM   1332  CE  LYS A  85      53.977  77.718 110.759  1.00  6.02              
ATOM   1333  HE1 LYS A  85      54.273  78.383 111.576  1.00  6.02              
ATOM   1334  HE2 LYS A  85      54.317  78.172 109.825  1.00  6.02              
ATOM   1335  NZ  LYS A  85      54.629  76.390 110.895  1.00  6.02              
ATOM   1336  HZ1 LYS A  85      54.522  76.003 111.820  1.00  6.02              
ATOM   1337  HZ2 LYS A  85      54.226  75.734 110.226  1.00  6.02              
ATOM   1338  HZ3 LYS A  85      55.619  76.456 110.658  1.00  6.02              
ATOM   1339  C   LYS A  85      51.625  77.360 107.211  1.00  6.02              
ATOM   1340  O   LYS A  85      51.169  76.503 106.464  1.00  6.02              
ATOM   1341  N   SER A  86      52.901  77.320 107.585  1.00  6.25              
ATOM   1342  H   SER A  86      53.260  78.138 108.045  1.00  6.25              
ATOM   1343  CA  SER A  86      53.830  76.188 107.350  1.00  6.25              
ATOM   1344  HA  SER A  86      54.711  76.364 107.961  1.00  6.25              
ATOM   1345  CB  SER A  86      53.286  74.807 107.765  1.00  6.25              
ATOM   1346  HB1 SER A  86      53.987  74.032 107.447  1.00  6.25              
ATOM   1347  HB2 SER A  86      52.333  74.597 107.280  1.00  6.25              
ATOM   1348  OG  SER A  86      53.145  74.712 109.167  1.00  6.25              
ATOM   1349  HG  SER A  86      52.400  74.093 109.303  1.00  6.25              
ATOM   1350  C   SER A  86      54.365  76.020 105.936  1.00  6.25              
ATOM   1351  O   SER A  86      55.470  75.494 105.798  1.00  6.25              
ATOM   1352  N   LEU A  87      53.642  76.479 104.916  1.00  6.14              
ATOM   1353  H   LEU A  87      52.705  76.815 105.095  1.00  6.14              
ATOM   1354  CA  LEU A  87      54.137  76.475 103.546  1.00  6.14              
ATOM   1355  HA  LEU A  87      54.365  75.437 103.323  1.00  6.14              
ATOM   1356  CB  LEU A  87      53.041  76.864 102.533  1.00  6.14              
ATOM   1357  HB1 LEU A  87      52.147  76.296 102.795  1.00  6.14              
ATOM   1358  HB2 LEU A  87      53.347  76.502 101.551  1.00  6.14              
ATOM   1359  CG  LEU A  87      52.619  78.337 102.386  1.00  6.14              
ATOM   1360  HG  LEU A  87      51.647  78.341 101.893  1.00  6.14              
ATOM   1361  CD1 LEU A  87      52.465  79.032 103.731  1.00  6.14              
ATOM   1362 1HD1 LEU A  87      51.911  78.387 104.405  1.00  6.14              
ATOM   1363 2HD1 LEU A  87      53.425  79.298 104.162  1.00  6.14              
ATOM   1364 3HD1 LEU A  87      51.887  79.929 103.591  1.00  6.14              
ATOM   1365  CD2 LEU A  87      53.572  79.141 101.506  1.00  6.14              
ATOM   1366 1HD2 LEU A  87      53.130  80.116 101.305  1.00  6.14              
ATOM   1367 2HD2 LEU A  87      54.534  79.285 101.991  1.00  6.14              
ATOM   1368 3HD2 LEU A  87      53.718  78.620 100.561  1.00  6.14              
ATOM   1369  C   LEU A  87      55.460  77.242 103.440  1.00  6.14              
ATOM   1370  O   LEU A  87      55.654  78.287 104.056  1.00  6.14              
ATOM   1371  N   LYS A  88      56.371  76.674 102.660  1.00  6.08              
ATOM   1372  H   LYS A  88      56.111  75.787 102.238  1.00  6.08              
ATOM   1373  CA  LYS A  88      57.722  77.174 102.404  1.00  6.08              
ATOM   1374  HA  LYS A  88      57.924  78.063 103.005  1.00  6.08              
ATOM   1375  CB  LYS A  88      58.767  76.086 102.727  1.00  6.08              
ATOM   1376  HB1 LYS A  88      59.763  76.501 102.559  1.00  6.08              
ATOM   1377  HB2 LYS A  88      58.630  75.261 102.024  1.00  6.08              
ATOM   1378  CG  LYS A  88      58.710  75.515 104.151  1.00  6.08              
ATOM   1379  HG1 LYS A  88      57.701  75.159 104.356  1.00  6.08              
ATOM   1380  HG2 LYS A  88      58.969  76.294 104.867  1.00  6.08              
ATOM   1381  CD  LYS A  88      59.685  74.334 104.291  1.00  6.08              
ATOM   1382  HD1 LYS A  88      60.711  74.706 104.329  1.00  6.08              
ATOM   1383  HD2 LYS A  88      59.578  73.682 103.420  1.00  6.08              
ATOM   1384  CE  LYS A  88      59.367  73.511 105.544  1.00  6.08              
ATOM   1385  HE1 LYS A  88      58.294  73.294 105.536  1.00  6.08              
ATOM   1386  HE2 LYS A  88      59.591  74.093 106.442  1.00  6.08              
ATOM   1387  NZ  LYS A  88      60.104  72.225 105.545  1.00  6.08              
ATOM   1388  HZ1 LYS A  88      60.035  71.786 104.622  1.00  6.08              
ATOM   1389  HZ2 LYS A  88      61.073  72.312 105.801  1.00  6.08              
ATOM   1390  HZ3 LYS A  88      59.606  71.524 106.095  1.00  6.08              
ATOM   1391  C   LYS A  88      57.870  77.538 100.929  1.00  6.08              
ATOM   1392  O   LYS A  88      58.453  78.586 100.616  1.00  6.08              
ATOM   1393  N   LYS A  89      57.283  76.713 100.043  1.00  5.60              
ATOM   1394  H   LYS A  89      56.836  75.864 100.378  1.00  5.60              
ATOM   1395  CA  LYS A  89      57.242  77.024  98.605  1.00  5.60              
ATOM   1396  HA  LYS A  89      57.677  78.013  98.446  1.00  5.60              
ATOM   1397  CB  LYS A  89      58.109  76.025  97.804  1.00  5.60              
ATOM   1398  HB1 LYS A  89      57.675  75.025  97.872  1.00  5.60              
ATOM   1399  HB2 LYS A  89      59.111  76.001  98.235  1.00  5.60              
ATOM   1400  CG  LYS A  89      58.216  76.451  96.325  1.00  5.60              
ATOM   1401  HG1 LYS A  89      58.552  77.487  96.289  1.00  5.60              
ATOM   1402  HG2 LYS A  89      57.230  76.412  95.869  1.00  5.60              
ATOM   1403  CD  LYS A  89      59.168  75.628  95.443  1.00  5.60              
ATOM   1404  HD1 LYS A  89      60.172  75.674  95.867  1.00  5.60              
ATOM   1405  HD2 LYS A  89      59.206  76.102  94.460  1.00  5.60              
ATOM   1406  CE  LYS A  89      58.785  74.153  95.248  1.00  5.60              
ATOM   1407  HE1 LYS A  89      58.980  73.616  96.179  1.00  5.60              
ATOM   1408  HE2 LYS A  89      59.437  73.722  94.486  1.00  5.60              
ATOM   1409  NZ  LYS A  89      57.367  73.953  94.859  1.00  5.60              
ATOM   1410  HZ1 LYS A  89      57.190  73.005  94.550  1.00  5.60              
ATOM   1411  HZ2 LYS A  89      56.776  73.945  95.688  1.00  5.60              
ATOM   1412  HZ3 LYS A  89      57.019  74.641  94.201  1.00  5.60              
ATOM   1413  C   LYS A  89      55.806  77.096  98.060  1.00  5.60              
ATOM   1414  O   LYS A  89      54.920  76.326  98.444  1.00  5.60              
ATOM   1415  N   LEU A  90      55.630  78.021  97.118  1.00  5.65              
ATOM   1416  H   LEU A  90      56.433  78.584  96.871  1.00  5.65              
ATOM   1417  CA  LEU A  90      54.380  78.409  96.504  1.00  5.65              
ATOM   1418  HA  LEU A  90      53.705  77.556  96.514  1.00  5.65              
ATOM   1419  CB  LEU A  90      53.763  79.538  97.362  1.00  5.65              
ATOM   1420  HB1 LEU A  90      54.461  80.376  97.390  1.00  5.65              
ATOM   1421  HB2 LEU A  90      53.661  79.161  98.379  1.00  5.65              
ATOM   1422  CG  LEU A  90      52.386  80.065  96.920  1.00  5.65              
ATOM   1423  HG  LEU A  90      52.493  80.578  95.968  1.00  5.65              
ATOM   1424  CD1 LEU A  90      51.346  78.955  96.771  1.00  5.65              
ATOM   1425 1HD1 LEU A  90      50.367  79.384  96.559  1.00  5.65              
ATOM   1426 2HD1 LEU A  90      51.616  78.297  95.946  1.00  5.65              
ATOM   1427 3HD1 LEU A  90      51.283  78.375  97.692  1.00  5.65              
ATOM   1428  CD2 LEU A  90      51.845  81.064  97.951  1.00  5.65              
ATOM   1429 1HD2 LEU A  90      50.892  81.472  97.612  1.00  5.65              
ATOM   1430 2HD2 LEU A  90      51.703  80.565  98.910  1.00  5.65              
ATOM   1431 3HD2 LEU A  90      52.546  81.886  98.081  1.00  5.65              
ATOM   1432  C   LEU A  90      54.645  78.815  95.044  1.00  5.65              
ATOM   1433  O   LEU A  90      55.095  79.932  94.747  1.00  5.65              
ATOM   1434  N   ASN A  91      54.398  77.877  94.128  1.00  5.57              
ATOM   1435  H   ASN A  91      54.039  76.974  94.433  1.00  5.57              
ATOM   1436  CA  ASN A  91      54.503  78.134  92.689  1.00  5.57              
ATOM   1437  HA  ASN A  91      55.297  78.851  92.498  1.00  5.57              
ATOM   1438  CB  ASN A  91      54.813  76.826  91.931  1.00  5.57              
ATOM   1439  HB1 ASN A  91      54.828  77.063  90.870  1.00  5.57              
ATOM   1440  HB2 ASN A  91      54.008  76.111  92.083  1.00  5.57              
ATOM   1441  CG  ASN A  91      56.111  76.098  92.245  1.00  5.57              
ATOM   1442  OD1 ASN A  91      56.758  76.264  93.270  1.00  5.57              
ATOM   1443  ND2 ASN A  91      56.524  75.224  91.362  1.00  5.57              
ATOM   1444 1HD2 ASN A  91      55.932  75.059  90.539  1.00  5.57              
ATOM   1445 2HD2 ASN A  91      57.317  74.652  91.552  1.00  5.57              
ATOM   1446  C   ASN A  91      53.166  78.684  92.175  1.00  5.57              
ATOM   1447  O   ASN A  91      52.181  77.960  92.284  1.00  5.57              
ATOM   1448  N   LEU A  92      53.113  79.894  91.587  1.00  5.76              
ATOM   1449  H   LEU A  92      53.907  80.516  91.675  1.00  5.76              
ATOM   1450  CA  LEU A  92      51.856  80.452  91.031  1.00  5.76              
ATOM   1451  HA  LEU A  92      51.070  79.699  91.088  1.00  5.76              
ATOM   1452  CB  LEU A  92      51.407  81.667  91.870  1.00  5.76              
ATOM   1453  HB1 LEU A  92      50.509  82.093  91.421  1.00  5.76              
ATOM   1454  HB2 LEU A  92      52.183  82.429  91.817  1.00  5.76              
ATOM   1455  CG  LEU A  92      51.094  81.378  93.345  1.00  5.76              
ATOM   1456  HG  LEU A  92      51.962  80.925  93.820  1.00  5.76              
ATOM   1457  CD1 LEU A  92      50.780  82.692  94.061  1.00  5.76              
ATOM   1458 1HD1 LEU A  92      50.578  82.487  95.111  1.00  5.76              
ATOM   1459 2HD1 LEU A  92      51.644  83.354  93.994  1.00  5.76              
ATOM   1460 3HD1 LEU A  92      49.911  83.174  93.611  1.00  5.76              
ATOM   1461  CD2 LEU A  92      49.888  80.451  93.509  1.00  5.76              
ATOM   1462 1HD2 LEU A  92      49.597  80.394  94.556  1.00  5.76              
ATOM   1463 2HD2 LEU A  92      49.048  80.821  92.922  1.00  5.76              
ATOM   1464 3HD2 LEU A  92      50.148  79.448  93.172  1.00  5.76              
ATOM   1465  C   LEU A  92      51.925  80.828  89.541  1.00  5.76              
ATOM   1466  O   LEU A  92      51.074  81.553  89.017  1.00  5.76              
ATOM   1467  N   GLN A  93      52.957  80.359  88.846  1.00  5.82              
ATOM   1468  H   GLN A  93      53.562  79.681  89.279  1.00  5.82              
ATOM   1469  CA  GLN A  93      53.206  80.735  87.460  1.00  5.82              
ATOM   1470  HA  GLN A  93      53.172  81.823  87.469  1.00  5.82              
ATOM   1471  CB  GLN A  93      54.650  80.394  87.040  1.00  5.82              
ATOM   1472  HB1 GLN A  93      55.258  81.172  87.502  1.00  5.82              
ATOM   1473  HB2 GLN A  93      54.756  80.516  85.962  1.00  5.82              
ATOM   1474  CG  GLN A  93      55.238  79.026  87.457  1.00  5.82              
ATOM   1475  HG1 GLN A  93      55.052  78.299  86.667  1.00  5.82              
ATOM   1476  HG2 GLN A  93      54.749  78.655  88.355  1.00  5.82              
ATOM   1477  CD  GLN A  93      56.743  79.067  87.763  1.00  5.82              
ATOM   1478  OE1 GLN A  93      57.432  80.071  87.620  1.00  5.82              
ATOM   1479  NE2 GLN A  93      57.298  77.987  88.266  1.00  5.82              
ATOM   1480 1HE2 GLN A  93      56.736  77.141  88.400  1.00  5.82              
ATOM   1481 2HE2 GLN A  93      58.288  78.030  88.420  1.00  5.82              
ATOM   1482  C   GLN A  93      52.072  80.338  86.498  1.00  5.82              
ATOM   1483  O   GLN A  93      51.563  79.219  86.564  1.00  5.82              
ATOM   1484  N   LEU A  94      51.606  81.277  85.655  1.00  6.30              
ATOM   1485  H   LEU A  94      52.111  82.159  85.582  1.00  6.30              
ATOM   1486  CA  LEU A  94      50.417  81.088  84.807  1.00  6.30              
ATOM   1487  HA  LEU A  94      50.210  82.053  84.346  1.00  6.30              
ATOM   1488  CB  LEU A  94      50.747  80.093  83.658  1.00  6.30              
ATOM   1489  HB1 LEU A  94      49.842  79.974  83.062  1.00  6.30              
ATOM   1490  HB2 LEU A  94      50.970  79.115  84.083  1.00  6.30              
ATOM   1491  CG  LEU A  94      51.872  80.459  82.662  1.00  6.30              
ATOM   1492  HG  LEU A  94      51.654  81.432  82.220  1.00  6.30              
ATOM   1493  CD1 LEU A  94      53.294  80.474  83.235  1.00  6.30              
ATOM   1494 1HD1 LEU A  94      54.027  80.543  82.432  1.00  6.30              
ATOM   1495 2HD1 LEU A  94      53.430  81.346  83.872  1.00  6.30              
ATOM   1496 3HD1 LEU A  94      53.478  79.566  83.809  1.00  6.30              
ATOM   1497  CD2 LEU A  94      51.875  79.410  81.543  1.00  6.30              
ATOM   1498 1HD2 LEU A  94      52.611  79.673  80.783  1.00  6.30              
ATOM   1499 2HD2 LEU A  94      52.120  78.429  81.952  1.00  6.30              
ATOM   1500 3HD2 LEU A  94      50.893  79.360  81.075  1.00  6.30              
ATOM   1501  C   LEU A  94      49.119  80.702  85.550  1.00  6.30              
ATOM   1502  O   LEU A  94      48.189  80.211  84.903  1.00  6.30              
ATOM   1503  N   ALA A  95      49.016  80.903  86.874  1.00  6.73              
ATOM   1504  H   ALA A  95      49.817  81.254  87.385  1.00  6.73              
ATOM   1505  CA  ALA A  95      47.851  80.450  87.652  1.00  6.73              
ATOM   1506  HA  ALA A  95      47.569  79.469  87.278  1.00  6.73              
ATOM   1507  CB  ALA A  95      48.260  80.267  89.118  1.00  6.73              
ATOM   1508  HB1 ALA A  95      47.434  79.823  89.674  1.00  6.73              
ATOM   1509  HB2 ALA A  95      49.119  79.598  89.182  1.00  6.73              
ATOM   1510  HB3 ALA A  95      48.508  81.232  89.562  1.00  6.73              
ATOM   1511  C   ALA A  95      46.605  81.329  87.547  1.00  6.73              
ATOM   1512  O   ALA A  95      45.520  80.875  87.901  1.00  6.73              
ATOM   1513  N   LEU A  96      46.739  82.561  87.057  1.00  6.78              
ATOM   1514  H   LEU A  96      47.650  82.844  86.741  1.00  6.78              
ATOM   1515  CA  LEU A  96      45.635  83.506  86.921  1.00  6.78              
ATOM   1516  HA  LEU A  96      44.759  83.091  87.417  1.00  6.78              
ATOM   1517  CB  LEU A  96      45.970  84.832  87.641  1.00  6.78              
ATOM   1518  HB1 LEU A  96      45.416  85.624  87.149  1.00  6.78              
ATOM   1519  HB2 LEU A  96      47.028  85.071  87.528  1.00  6.78              
ATOM   1520  CG  LEU A  96      45.572  84.852  89.136  1.00  6.78              
ATOM   1521  HG  LEU A  96      44.580  84.420  89.251  1.00  6.78              
ATOM   1522  CD1 LEU A  96      46.557  84.081  90.019  1.00  6.78              
ATOM   1523 1HD1 LEU A  96      46.273  84.185  91.067  1.00  6.78              
ATOM   1524 2HD1 LEU A  96      46.528  83.023  89.766  1.00  6.78              
ATOM   1525 3HD1 LEU A  96      47.567  84.464  89.879  1.00  6.78              
ATOM   1526  CD2 LEU A  96      45.507  86.283  89.669  1.00  6.78              
ATOM   1527 1HD2 LEU A  96      45.193  86.274  90.713  1.00  6.78              
ATOM   1528 2HD2 LEU A  96      46.481  86.756  89.586  1.00  6.78              
ATOM   1529 3HD2 LEU A  96      44.790  86.867  89.101  1.00  6.78              
ATOM   1530  C   LEU A  96      45.228  83.671  85.457  1.00  6.78              
ATOM   1531  O   LEU A  96      46.038  83.478  84.550  1.00  6.78              
ATOM   1532  N   LEU A  97      43.946  83.973  85.246  1.00  6.93              
ATOM   1533  H   LEU A  97      43.376  84.086  86.081  1.00  6.93              
ATOM   1534  CA  LEU A  97      43.289  84.194  83.956  1.00  6.93              
ATOM   1535  HA  LEU A  97      43.232  83.242  83.425  1.00  6.93              
ATOM   1536  CB  LEU A  97      41.856  84.687  84.280  1.00  6.93              
ATOM   1537  HB1 LEU A  97      41.947  85.504  84.991  1.00  6.93              
ATOM   1538  HB2 LEU A  97      41.325  83.878  84.779  1.00  6.93              
ATOM   1539  CG  LEU A  97      40.982  85.216  83.121  1.00  6.93              
ATOM   1540  HG  LEU A  97      41.498  86.025  82.610  1.00  6.93              
ATOM   1541  CD1 LEU A  97      40.659  84.104  82.120  1.00  6.93              
ATOM   1542 1HD1 LEU A  97      40.084  84.526  81.293  1.00  6.93              
ATOM   1543 2HD1 LEU A  97      41.565  83.664  81.710  1.00  6.93              
ATOM   1544 3HD1 LEU A  97      40.077  83.324  82.602  1.00  6.93              
ATOM   1545  CD2 LEU A  97      39.670  85.799  83.639  1.00  6.93              
ATOM   1546 1HD2 LEU A  97      39.121  86.247  82.810  1.00  6.93              
ATOM   1547 2HD2 LEU A  97      39.057  85.036  84.104  1.00  6.93              
ATOM   1548 3HD2 LEU A  97      39.879  86.590  84.365  1.00  6.93              
ATOM   1549  C   LEU A  97      44.039  85.202  83.060  1.00  6.93              
ATOM   1550  O   LEU A  97      44.846  86.016  83.507  1.00  6.93              
ATOM   1551  N   LYS A  98      43.736  85.156  81.762  1.00  6.99              
ATOM   1552  H   LYS A  98      42.960  84.577  81.478  1.00  6.99              
ATOM   1553  CA  LYS A  98      44.473  85.845  80.711  1.00  6.99              
ATOM   1554  HA  LYS A  98      45.343  86.339  81.153  1.00  6.99              
ATOM   1555  CB  LYS A  98      44.997  84.785  79.708  1.00  6.99              
ATOM   1556  HB1 LYS A  98      45.788  85.243  79.111  1.00  6.99              
ATOM   1557  HB2 LYS A  98      44.183  84.540  79.024  1.00  6.99              
ATOM   1558  CG  LYS A  98      45.526  83.437  80.285  1.00  6.99              
ATOM   1559  HG1 LYS A  98      45.816  82.812  79.439  1.00  6.99              
ATOM   1560  HG2 LYS A  98      44.714  82.918  80.797  1.00  6.99              
ATOM   1561  CD  LYS A  98      46.738  83.527  81.237  1.00  6.99              
ATOM   1562  HD1 LYS A  98      46.482  84.130  82.108  1.00  6.99              
ATOM   1563  HD2 LYS A  98      47.534  84.053  80.708  1.00  6.99              
ATOM   1564  CE  LYS A  98      47.302  82.157  81.697  1.00  6.99              
ATOM   1565  HE1 LYS A  98      48.298  82.337  82.114  1.00  6.99              
ATOM   1566  HE2 LYS A  98      47.426  81.506  80.827  1.00  6.99              
ATOM   1567  NZ  LYS A  98      46.484  81.472  82.738  1.00  6.99              
ATOM   1568  HZ1 LYS A  98      46.317  82.092  83.525  1.00  6.99              
ATOM   1569  HZ2 LYS A  98      45.579  81.160  82.400  1.00  6.99              
ATOM   1570  HZ3 LYS A  98      46.945  80.660  83.145  1.00  6.99              
ATOM   1571  C   LYS A  98      43.605  86.942  80.064  1.00  6.99              
ATOM   1572  O   LYS A  98      42.444  86.709  79.742  1.00  6.99              
ATOM   1573  N   SER A  99      44.201  88.121  79.881  1.00  6.70              
ATOM   1574  H   SER A  99      45.155  88.177  80.207  1.00  6.70              
ATOM   1575  CA  SER A  99      43.709  89.311  79.153  1.00  6.70              
ATOM   1576  HA  SER A  99      44.389  90.120  79.421  1.00  6.70              
ATOM   1577  CB  SER A  99      43.890  89.100  77.643  1.00  6.70              
ATOM   1578  HB1 SER A  99      43.560  89.990  77.105  1.00  6.70              
ATOM   1579  HB2 SER A  99      43.285  88.251  77.322  1.00  6.70              
ATOM   1580  OG  SER A  99      45.246  88.838  77.328  1.00  6.70              
ATOM   1581  HG  SER A  99      45.763  89.639  77.450  1.00  6.70              
ATOM   1582  C   SER A  99      42.308  89.885  79.440  1.00  6.70              
ATOM   1583  O   SER A  99      42.220  90.977  79.991  1.00  6.70              
ATOM   1584  N   HIS A 100      41.218  89.252  79.001  1.00  7.06              
ATOM   1585  H   HIS A 100      41.344  88.329  78.593  1.00  7.06              
ATOM   1586  CA  HIS A 100      39.963  89.959  78.663  1.00  7.06              
ATOM   1587  HA  HIS A 100      40.209  90.787  77.996  1.00  7.06              
ATOM   1588  CB  HIS A 100      39.051  88.993  77.892  1.00  7.06              
ATOM   1589  HB1 HIS A 100      38.109  89.496  77.670  1.00  7.06              
ATOM   1590  HB2 HIS A 100      38.830  88.129  78.520  1.00  7.06              
ATOM   1591  CG  HIS A 100      39.649  88.506  76.594  1.00  7.06              
ATOM   1592  ND1 HIS A 100      40.811  87.742  76.475  1.00  7.06              
ATOM   1593  CE1 HIS A 100      40.984  87.530  75.163  1.00  7.06              
ATOM   1594  HE1 HIS A 100      41.801  86.960  74.738  1.00  7.06              
ATOM   1595  NE2 HIS A 100      40.004  88.122  74.460  1.00  7.06              
ATOM   1596  HE2 HIS A 100      39.909  88.099  73.455  1.00  7.06              
ATOM   1597  CD2 HIS A 100      39.152  88.746  75.346  1.00  7.06              
ATOM   1598  HD2 HIS A 100      38.261  89.311  75.114  1.00  7.06              
ATOM   1599  C   HIS A 100      39.192  90.594  79.828  1.00  7.06              
ATOM   1600  O   HIS A 100      38.348  91.456  79.603  1.00  7.06              
ATOM   1601  N   ALA A 101      39.481  90.185  81.059  1.00  6.74              
ATOM   1602  H   ALA A 101      40.202  89.485  81.147  1.00  6.74              
ATOM   1603  CA  ALA A 101      38.940  90.751  82.290  1.00  6.74              
ATOM   1604  HA  ALA A 101      38.810  91.828  82.177  1.00  6.74              
ATOM   1605  CB  ALA A 101      37.572  90.115  82.588  1.00  6.74              
ATOM   1606  HB1 ALA A 101      37.191  90.497  83.536  1.00  6.74              
ATOM   1607  HB2 ALA A 101      36.867  90.368  81.795  1.00  6.74              
ATOM   1608  HB3 ALA A 101      37.667  89.031  82.652  1.00  6.74              
ATOM   1609  C   ALA A 101      39.980  90.484  83.388  1.00  6.74              
ATOM   1610  O   ALA A 101      39.926  89.468  84.081  1.00  6.74              
ATOM   1611  N   LEU A 102      41.008  91.340  83.432  1.00  6.46              
ATOM   1612  H   LEU A 102      40.998  92.097  82.765  1.00  6.46              
ATOM   1613  CA  LEU A 102      42.227  91.134  84.223  1.00  6.46              
ATOM   1614  HA  LEU A 102      42.793  90.359  83.715  1.00  6.46              
ATOM   1615  CB  LEU A 102      43.083  92.418  84.210  1.00  6.46              
ATOM   1616  HB1 LEU A 102      43.975  92.237  84.813  1.00  6.46              
ATOM   1617  HB2 LEU A 102      42.510  93.212  84.692  1.00  6.46              
ATOM   1618  CG  LEU A 102      43.530  92.911  82.819  1.00  6.46              
ATOM   1619  HG  LEU A 102      42.655  93.070  82.189  1.00  6.46              
ATOM   1620  CD1 LEU A 102      44.267  94.244  82.959  1.00  6.46              
ATOM   1621 1HD1 LEU A 102      44.527  94.618  81.969  1.00  6.46              
ATOM   1622 2HD1 LEU A 102      43.624  94.974  83.449  1.00  6.46              
ATOM   1623 3HD1 LEU A 102      45.181  94.107  83.538  1.00  6.46              
ATOM   1624  CD2 LEU A 102      44.477  91.936  82.122  1.00  6.46              
ATOM   1625 1HD2 LEU A 102      44.771  92.338  81.153  1.00  6.46              
ATOM   1626 2HD2 LEU A 102      45.363  91.791  82.736  1.00  6.46              
ATOM   1627 3HD2 LEU A 102      43.986  90.979  81.962  1.00  6.46              
ATOM   1628  C   LEU A 102      41.934  90.690  85.659  1.00  6.46              
ATOM   1629  O   LEU A 102      41.255  91.418  86.390  1.00  6.46              
ATOM   1630  N   PRO A 103      42.411  89.500  86.058  1.00  6.07              
ATOM   1631  CD  PRO A 103      43.322  88.626  85.335  1.00  6.07              
ATOM   1632  HD1 PRO A 103      44.196  89.167  84.971  1.00  6.07              
ATOM   1633  HD2 PRO A 103      42.794  88.150  84.507  1.00  6.07              
ATOM   1634  CG  PRO A 103      43.748  87.572  86.344  1.00  6.07              
ATOM   1635  HG1 PRO A 103      44.599  87.940  86.919  1.00  6.07              
ATOM   1636  HG2 PRO A 103      43.981  86.634  85.852  1.00  6.07              
ATOM   1637  CB  PRO A 103      42.522  87.447  87.241  1.00  6.07              
ATOM   1638  HB1 PRO A 103      42.758  87.056  88.230  1.00  6.07              
ATOM   1639  HB2 PRO A 103      41.783  86.811  86.759  1.00  6.07              
ATOM   1640  CA  PRO A 103      41.976  88.872  87.291  1.00  6.07              
ATOM   1641  HA  PRO A 103      40.886  88.838  87.303  1.00  6.07              
ATOM   1642  C   PRO A 103      42.451  89.635  88.513  1.00  6.07              
ATOM   1643  O   PRO A 103      43.552  90.196  88.537  1.00  6.07              
ATOM   1644  N   VAL A 104      41.609  89.641  89.543  1.00  5.73              
ATOM   1645  H   VAL A 104      40.774  89.069  89.495  1.00  5.73              
ATOM   1646  CA  VAL A 104      41.792  90.576  90.663  1.00  5.73              
ATOM   1647  HA  VAL A 104      42.618  91.245  90.421  1.00  5.73              
ATOM   1648  CB  VAL A 104      40.581  91.512  90.849  1.00  5.73              
ATOM   1649  HB  VAL A 104      40.496  92.108  89.940  1.00  5.73              
ATOM   1650  CG1 VAL A 104      39.243  90.790  91.038  1.00  5.73              
ATOM   1651 1HG1 VAL A 104      39.035  90.169  90.166  1.00  5.73              
ATOM   1652 2HG1 VAL A 104      39.275  90.175  91.937  1.00  5.73              
ATOM   1653 3HG1 VAL A 104      38.442  91.523  91.138  1.00  5.73              
ATOM   1654  CG2 VAL A 104      40.807  92.492  92.008  1.00  5.73              
ATOM   1655 1HG2 VAL A 104      39.992  93.215  92.044  1.00  5.73              
ATOM   1656 2HG2 VAL A 104      40.834  91.962  92.963  1.00  5.73              
ATOM   1657 3HG2 VAL A 104      41.745  93.027  91.871  1.00  5.73              
ATOM   1658  C   VAL A 104      42.208  89.822  91.931  1.00  5.73              
ATOM   1659  O   VAL A 104      41.514  88.934  92.426  1.00  5.73              
ATOM   1660  N   ILE A 105      43.385  90.193  92.432  1.00  5.45              
ATOM   1661  H   ILE A 105      43.886  90.926  91.959  1.00  5.45              
ATOM   1662  CA  ILE A 105      43.905  89.791  93.737  1.00  5.45              
ATOM   1663  HA  ILE A 105      43.468  88.839  94.036  1.00  5.45              
ATOM   1664  CB  ILE A 105      45.450  89.638  93.671  1.00  5.45              
ATOM   1665  HB  ILE A 105      45.872  90.567  93.283  1.00  5.45              
ATOM   1666  CG2 ILE A 105      46.058  89.402  95.067  1.00  5.45              
ATOM   1667 1HG2 ILE A 105      47.142  89.334  95.007  1.00  5.45              
ATOM   1668 2HG2 ILE A 105      45.843  90.251  95.716  1.00  5.45              
ATOM   1669 3HG2 ILE A 105      45.644  88.500  95.517  1.00  5.45              
ATOM   1670  CG1 ILE A 105      45.829  88.493  92.700  1.00  5.45              
ATOM   1671 1HG1 ILE A 105      45.445  88.730  91.707  1.00  5.45              
ATOM   1672 2HG1 ILE A 105      45.354  87.570  93.026  1.00  5.45              
ATOM   1673  CD1 ILE A 105      47.333  88.227  92.553  1.00  5.45              
ATOM   1674  HD1 ILE A 105      47.484  87.475  91.781  1.00  5.45              
ATOM   1675  HD2 ILE A 105      47.850  89.144  92.269  1.00  5.45              
ATOM   1676  HD3 ILE A 105      47.749  87.838  93.481  1.00  5.45              
ATOM   1677  C   ILE A 105      43.497  90.844  94.761  1.00  5.45              
ATOM   1678  O   ILE A 105      43.747  92.031  94.537  1.00  5.45              
ATOM   1679  N   ASP A 106      42.898  90.400  95.867  1.00  5.32              
ATOM   1680  H   ASP A 106      42.670  89.415  95.953  1.00  5.32              
ATOM   1681  CA  ASP A 106      42.602  91.278  97.000  1.00  5.32              
ATOM   1682  HA  ASP A 106      42.249  92.236  96.614  1.00  5.32              
ATOM   1683  CB  ASP A 106      41.475  90.676  97.854  1.00  5.32              
ATOM   1684  HB1 ASP A 106      41.346  91.290  98.746  1.00  5.32              
ATOM   1685  HB2 ASP A 106      41.758  89.671  98.173  1.00  5.32              
ATOM   1686  CG  ASP A 106      40.134  90.627  97.112  1.00  5.32              
ATOM   1687  OD1 ASP A 106      39.869  91.534  96.293  1.00  5.32              
ATOM   1688  OD2 ASP A 106      39.361  89.676  97.371  1.00  5.32              
ATOM   1689  C   ASP A 106      43.857  91.547  97.843  1.00  5.32              
ATOM   1690  O   ASP A 106      44.734  90.689  97.991  1.00  5.32              
ATOM   1691  N   ASP A 107      43.925  92.726  98.461  1.00  5.07              
ATOM   1692  H   ASP A 107      43.208  93.406  98.271  1.00  5.07              
ATOM   1693  CA  ASP A 107      44.919  93.033  99.493  1.00  5.07              
ATOM   1694  HA  ASP A 107      45.911  92.943  99.047  1.00  5.07              
ATOM   1695  CB  ASP A 107      44.732  94.488  99.997  1.00  5.07              
ATOM   1696  HB1 ASP A 107      44.825  94.493 101.082  1.00  5.07              
ATOM   1697  HB2 ASP A 107      43.722  94.833  99.769  1.00  5.07              
ATOM   1698  CG  ASP A 107      45.744  95.517  99.463  1.00  5.07              
ATOM   1699  OD1 ASP A 107      46.394  95.275  98.425  1.00  5.07              
ATOM   1700  OD2 ASP A 107      45.918  96.572 100.116  1.00  5.07              
ATOM   1701  C   ASP A 107      44.859  92.022 100.656  1.00  5.07              
ATOM   1702  O   ASP A 107      43.816  91.419 100.930  1.00  5.07              
ATOM   1703  N   PHE A 108      45.979  91.840 101.366  1.00  5.10              
ATOM   1704  H   PHE A 108      46.799  92.388 101.125  1.00  5.10              
ATOM   1705  CA  PHE A 108      46.109  90.881 102.477  1.00  5.10              
ATOM   1706  HA  PHE A 108      47.129  91.007 102.841  1.00  5.10              
ATOM   1707  CB  PHE A 108      45.200  91.255 103.667  1.00  5.10              
ATOM   1708  HB1 PHE A 108      45.412  90.573 104.489  1.00  5.10              
ATOM   1709  HB2 PHE A 108      44.154  91.106 103.401  1.00  5.10              
ATOM   1710  CG  PHE A 108      45.392  92.671 104.175  1.00  5.10              
ATOM   1711  CD1 PHE A 108      46.407  92.949 105.109  1.00  5.10              
ATOM   1712  HD1 PHE A 108      47.016  92.147 105.495  1.00  5.10              
ATOM   1713  CE1 PHE A 108      46.634  94.269 105.538  1.00  5.10              
ATOM   1714  HE1 PHE A 108      47.424  94.479 106.247  1.00  5.10              
ATOM   1715  CZ  PHE A 108      45.842  95.315 105.034  1.00  5.10              
ATOM   1716  HZ  PHE A 108      46.035  96.333 105.345  1.00  5.10              
ATOM   1717  CE2 PHE A 108      44.813  95.037 104.117  1.00  5.10              
ATOM   1718  HE2 PHE A 108      44.211  95.842 103.720  1.00  5.10              
ATOM   1719  CD2 PHE A 108      44.580  93.716 103.697  1.00  5.10              
ATOM   1720  HD2 PHE A 108      43.793  93.506 102.986  1.00  5.10              
ATOM   1721  C   PHE A 108      46.022  89.384 102.116  1.00  5.10              
ATOM   1722  O   PHE A 108      46.209  88.542 102.995  1.00  5.10              
ATOM   1723  N   SER A 109      45.834  89.008 100.847  1.00  5.33              
ATOM   1724  H   SER A 109      45.605  89.730 100.172  1.00  5.33              
ATOM   1725  CA  SER A 109      45.647  87.604 100.421  1.00  5.33              
ATOM   1726  HA  SER A 109      44.799  87.206 100.980  1.00  5.33              
ATOM   1727  CB  SER A 109      45.271  87.554  98.939  1.00  5.33              
ATOM   1728  HB1 SER A 109      45.197  86.518  98.604  1.00  5.33              
ATOM   1729  HB2 SER A 109      46.017  88.077  98.339  1.00  5.33              
ATOM   1730  OG  SER A 109      44.013  88.156  98.789  1.00  5.33              
ATOM   1731  HG  SER A 109      44.122  89.000  98.320  1.00  5.33              
ATOM   1732  C   SER A 109      46.795  86.616 100.657  1.00  5.33              
ATOM   1733  O   SER A 109      46.658  85.428 100.370  1.00  5.33              
ATOM   1734  N   PHE A 110      47.916  87.089 101.193  1.00  5.34              
ATOM   1735  H   PHE A 110      47.944  88.077 101.391  1.00  5.34              
ATOM   1736  CA  PHE A 110      49.113  86.303 101.483  1.00  5.34              
ATOM   1737  HA  PHE A 110      48.921  85.251 101.272  1.00  5.34              
ATOM   1738  CB  PHE A 110      50.224  86.782 100.531  1.00  5.34              
ATOM   1739  HB1 PHE A 110      51.138  86.257 100.785  1.00  5.34              
ATOM   1740  HB2 PHE A 110      50.402  87.847 100.688  1.00  5.34              
ATOM   1741  CG  PHE A 110      49.925  86.535  99.056  1.00  5.34              
ATOM   1742  CD1 PHE A 110      50.450  85.401  98.404  1.00  5.34              
ATOM   1743  HD1 PHE A 110      51.112  84.731  98.927  1.00  5.34              
ATOM   1744  CE1 PHE A 110      50.108  85.124  97.069  1.00  5.34              
ATOM   1745  HE1 PHE A 110      50.511  84.248  96.585  1.00  5.34              
ATOM   1746  CZ  PHE A 110      49.238  85.980  96.373  1.00  5.34              
ATOM   1747  HZ  PHE A 110      48.960  85.765  95.351  1.00  5.34              
ATOM   1748  CE2 PHE A 110      48.740  87.131  97.006  1.00  5.34              
ATOM   1749  HE2 PHE A 110      48.086  87.802  96.470  1.00  5.34              
ATOM   1750  CD2 PHE A 110      49.091  87.414  98.337  1.00  5.34              
ATOM   1751  HD2 PHE A 110      48.706  88.308  98.808  1.00  5.34              
ATOM   1752  C   PHE A 110      49.486  86.392 102.972  1.00  5.34              
ATOM   1753  O   PHE A 110      50.355  85.651 103.424  1.00  5.34              
ATOM   1754  N   GLN A 111      48.767  87.200 103.767  1.00  5.26              
ATOM   1755  H   GLN A 111      48.021  87.756 103.368  1.00  5.26              
ATOM   1756  CA  GLN A 111      49.041  87.352 105.194  1.00  5.26              
ATOM   1757  HA  GLN A 111      50.081  87.678 105.226  1.00  5.26              
ATOM   1758  CB  GLN A 111      48.242  88.510 105.822  1.00  5.26              
ATOM   1759  HB1 GLN A 111      48.184  89.330 105.105  1.00  5.26              
ATOM   1760  HB2 GLN A 111      48.818  88.861 106.679  1.00  5.26              
ATOM   1761  CG  GLN A 111      46.824  88.182 106.317  1.00  5.26              
ATOM   1762  HG1 GLN A 111      46.861  87.365 107.037  1.00  5.26              
ATOM   1763  HG2 GLN A 111      46.213  87.866 105.473  1.00  5.26              
ATOM   1764  CD  GLN A 111      46.153  89.376 107.001  1.00  5.26              
ATOM   1765  OE1 GLN A 111      46.786  90.270 107.539  1.00  5.26              
ATOM   1766  NE2 GLN A 111      44.839  89.425 107.027  1.00  5.26              
ATOM   1767 1HE2 GLN A 111      44.280  88.693 106.622  1.00  5.26              
ATOM   1768 2HE2 GLN A 111      44.446  90.229 107.485  1.00  5.26              
ATOM   1769  C   GLN A 111      49.051  86.075 106.061  1.00  5.26              
ATOM   1770  O   GLN A 111      49.801  86.055 107.038  1.00  5.26              
ATOM   1771  N   PRO A 112      48.297  84.994 105.760  1.00  5.57              
ATOM   1772  CD  PRO A 112      47.156  84.885 104.849  1.00  5.57              
ATOM   1773  HD1 PRO A 112      47.419  85.092 103.816  1.00  5.57              
ATOM   1774  HD2 PRO A 112      46.364  85.559 105.175  1.00  5.57              
ATOM   1775  CG  PRO A 112      46.659  83.442 104.937  1.00  5.57              
ATOM   1776  HG1 PRO A 112      47.129  82.840 104.162  1.00  5.57              
ATOM   1777  HG2 PRO A 112      45.574  83.386 104.850  1.00  5.57              
ATOM   1778  CB  PRO A 112      47.140  82.980 106.307  1.00  5.57              
ATOM   1779  HB1 PRO A 112      47.299  81.900 106.331  1.00  5.57              
ATOM   1780  HB2 PRO A 112      46.401  83.264 107.059  1.00  5.57              
ATOM   1781  CA  PRO A 112      48.431  83.774 106.546  1.00  5.57              
ATOM   1782  HA  PRO A 112      48.465  84.032 107.606  1.00  5.57              
ATOM   1783  C   PRO A 112      49.679  82.930 106.269  1.00  5.57              
ATOM   1784  O   PRO A 112      49.928  81.989 107.022  1.00  5.57              
ATOM   1785  N   LEU A 113      50.474  83.254 105.242  1.00  5.66              
ATOM   1786  H   LEU A 113      50.277  84.103 104.723  1.00  5.66              
ATOM   1787  CA  LEU A 113      51.623  82.463 104.786  1.00  5.66              
ATOM   1788  HA  LEU A 113      51.420  81.414 104.979  1.00  5.66              
ATOM   1789  CB  LEU A 113      51.824  82.682 103.264  1.00  5.66              
ATOM   1790  HB1 LEU A 113      52.780  82.244 102.988  1.00  5.66              
ATOM   1791  HB2 LEU A 113      51.921  83.751 103.106  1.00  5.66              
ATOM   1792  CG  LEU A 113      50.806  82.123 102.242  1.00  5.66              
ATOM   1793  HG  LEU A 113      50.989  81.067 102.071  1.00  5.66              
ATOM   1794  CD1 LEU A 113      49.339  82.276 102.615  1.00  5.66              
ATOM   1795 1HD1 LEU A 113      48.717  81.937 101.791  1.00  5.66              
ATOM   1796 2HD1 LEU A 113      49.121  81.653 103.484  1.00  5.66              
ATOM   1797 3HD1 LEU A 113      49.111  83.318 102.828  1.00  5.66              
ATOM   1798  CD2 LEU A 113      51.004  82.834 100.906  1.00  5.66              
ATOM   1799 1HD2 LEU A 113      50.299  82.450 100.168  1.00  5.66              
ATOM   1800 2HD2 LEU A 113      50.843  83.901 101.038  1.00  5.66              
ATOM   1801 3HD2 LEU A 113      52.015  82.659 100.547  1.00  5.66              
ATOM   1802  C   LEU A 113      52.884  82.839 105.582  1.00  5.66              
ATOM   1803  O   LEU A 113      53.948  83.135 105.037  1.00  5.66              
ATOM   1804  N   VAL A 114      52.755  82.808 106.909  1.00  5.70              
ATOM   1805  H   VAL A 114      51.828  82.553 107.238  1.00  5.70              
ATOM   1806  CA  VAL A 114      53.727  83.260 107.920  1.00  5.70              
ATOM   1807  HA  VAL A 114      53.915  84.316 107.732  1.00  5.70              
ATOM   1808  CB  VAL A 114      53.072  83.155 109.322  1.00  5.70              
ATOM   1809  HB  VAL A 114      52.779  82.118 109.495  1.00  5.70              
ATOM   1810  CG1 VAL A 114      53.956  83.599 110.495  1.00  5.70              
ATOM   1811 1HG1 VAL A 114      53.377  83.617 111.419  1.00  5.70              
ATOM   1812 2HG1 VAL A 114      54.779  82.901 110.641  1.00  5.70              
ATOM   1813 3HG1 VAL A 114      54.352  84.596 110.307  1.00  5.70              
ATOM   1814  CG2 VAL A 114      51.811  84.035 109.398  1.00  5.70              
ATOM   1815 1HG2 VAL A 114      51.368  83.980 110.392  1.00  5.70              
ATOM   1816 2HG2 VAL A 114      52.061  85.074 109.175  1.00  5.70              
ATOM   1817 3HG2 VAL A 114      51.059  83.704 108.686  1.00  5.70              
ATOM   1818  C   VAL A 114      55.094  82.566 107.836  1.00  5.70              
ATOM   1819  O   VAL A 114      56.034  82.963 108.516  1.00  5.70              
ATOM   1820  N   GLN A 115      55.256  81.572 106.960  1.00  5.91              
ATOM   1821  H   GLN A 115      54.488  81.370 106.338  1.00  5.91              
ATOM   1822  CA  GLN A 115      56.490  80.802 106.823  1.00  5.91              
ATOM   1823  HA  GLN A 115      57.285  81.318 107.362  1.00  5.91              
ATOM   1824  CB  GLN A 115      56.264  79.447 107.512  1.00  5.91              
ATOM   1825  HB1 GLN A 115      55.859  78.750 106.775  1.00  5.91              
ATOM   1826  HB2 GLN A 115      55.525  79.547 108.309  1.00  5.91              
ATOM   1827  CG  GLN A 115      57.540  78.869 108.143  1.00  5.91              
ATOM   1828  HG1 GLN A 115      57.715  79.334 109.114  1.00  5.91              
ATOM   1829  HG2 GLN A 115      58.408  79.059 107.513  1.00  5.91              
ATOM   1830  CD  GLN A 115      57.378  77.370 108.311  1.00  5.91              
ATOM   1831  OE1 GLN A 115      56.855  76.878 109.307  1.00  5.91              
ATOM   1832  NE2 GLN A 115      57.695  76.619 107.287  1.00  5.91              
ATOM   1833 1HE2 GLN A 115      57.978  77.078 106.432  1.00  5.91              
ATOM   1834 2HE2 GLN A 115      57.321  75.686 107.258  1.00  5.91              
ATOM   1835  C   GLN A 115      57.020  80.633 105.389  1.00  5.91              
ATOM   1836  O   GLN A 115      57.952  79.859 105.172  1.00  5.91              
ATOM   1837  N   LEU A 116      56.428  81.341 104.423  1.00  5.74              
ATOM   1838  H   LEU A 116      55.703  81.999 104.680  1.00  5.74              
ATOM   1839  CA  LEU A 116      56.846  81.333 103.023  1.00  5.74              
ATOM   1840  HA  LEU A 116      56.763  80.319 102.630  1.00  5.74              
ATOM   1841  CB  LEU A 116      55.870  82.266 102.293  1.00  5.74              
ATOM   1842  HB1 LEU A 116      55.887  83.235 102.796  1.00  5.74              
ATOM   1843  HB2 LEU A 116      54.868  81.852 102.393  1.00  5.74              
ATOM   1844  CG  LEU A 116      56.154  82.501 100.806  1.00  5.74              
ATOM   1845  HG  LEU A 116      57.172  82.863 100.666  1.00  5.74              
ATOM   1846  CD1 LEU A 116      55.959  81.242  99.972  1.00  5.74              
ATOM   1847 1HD1 LEU A 116      56.228  81.457  98.942  1.00  5.74              
ATOM   1848 2HD1 LEU A 116      56.592  80.436 100.336  1.00  5.74              
ATOM   1849 3HD1 LEU A 116      54.919  80.932  99.998  1.00  5.74              
ATOM   1850  CD2 LEU A 116      55.181  83.553 100.287  1.00  5.74              
ATOM   1851 1HD2 LEU A 116      55.178  83.553  99.203  1.00  5.74              
ATOM   1852 2HD2 LEU A 116      54.174  83.346 100.639  1.00  5.74              
ATOM   1853 3HD2 LEU A 116      55.489  84.535 100.640  1.00  5.74              
ATOM   1854  C   LEU A 116      58.293  81.818 102.882  1.00  5.74              
ATOM   1855  O   LEU A 116      58.636  82.888 103.383  1.00  5.74              
ATOM   1856  N   GLU A 117      59.109  81.086 102.125  1.00  5.74              
ATOM   1857  H   GLU A 117      58.786  80.188 101.780  1.00  5.74              
ATOM   1858  CA  GLU A 117      60.459  81.535 101.750  1.00  5.74              
ATOM   1859  HA  GLU A 117      60.704  82.458 102.275  1.00  5.74              
ATOM   1860  CB  GLU A 117      61.510  80.488 102.152  1.00  5.74              
ATOM   1861  HB1 GLU A 117      62.485  80.950 101.989  1.00  5.74              
ATOM   1862  HB2 GLU A 117      61.426  79.617 101.499  1.00  5.74              
ATOM   1863  CG  GLU A 117      61.402  80.018 103.616  1.00  5.74              
ATOM   1864  HG1 GLU A 117      60.573  79.312 103.705  1.00  5.74              
ATOM   1865  HG2 GLU A 117      61.177  80.886 104.241  1.00  5.74              
ATOM   1866  CD  GLU A 117      62.689  79.360 104.141  1.00  5.74              
ATOM   1867  OE1 GLU A 117      63.662  79.213 103.370  1.00  5.74              
ATOM   1868  OE2 GLU A 117      62.793  79.144 105.375  1.00  5.74              
ATOM   1869  C   GLU A 117      60.560  81.816 100.253  1.00  5.74              
ATOM   1870  O   GLU A 117      61.310  82.718  99.872  1.00  5.74              
ATOM   1871  N   TYR A 118      59.780  81.097  99.434  1.00  5.23              
ATOM   1872  H   TYR A 118      59.199  80.375  99.843  1.00  5.23              
ATOM   1873  CA  TYR A 118      59.945  81.058  97.976  1.00  5.23              
ATOM   1874  HA  TYR A 118      60.603  81.867  97.649  1.00  5.23              
ATOM   1875  CB  TYR A 118      60.595  79.704  97.619  1.00  5.23              
ATOM   1876  HB1 TYR A 118      60.061  79.250  96.784  1.00  5.23              
ATOM   1877  HB2 TYR A 118      60.522  79.004  98.454  1.00  5.23              
ATOM   1878  CG  TYR A 118      62.038  79.847  97.217  1.00  5.23              
ATOM   1879  CD1 TYR A 118      63.021  80.114  98.189  1.00  5.23              
ATOM   1880  HD1 TYR A 118      62.754  80.138  99.235  1.00  5.23              
ATOM   1881  CE1 TYR A 118      64.338  80.407  97.791  1.00  5.23              
ATOM   1882  HE1 TYR A 118      65.095  80.660  98.516  1.00  5.23              
ATOM   1883  CZ  TYR A 118      64.653  80.453  96.419  1.00  5.23              
ATOM   1884  OH  TYR A 118      65.862  80.911  96.017  1.00  5.23              
ATOM   1885  HH  TYR A 118      65.769  81.253  95.111  1.00  5.23              
ATOM   1886  CE2 TYR A 118      63.681  80.109  95.456  1.00  5.23              
ATOM   1887  HE2 TYR A 118      63.937  80.139  94.406  1.00  5.23              
ATOM   1888  CD2 TYR A 118      62.371  79.806  95.852  1.00  5.23              
ATOM   1889  HD2 TYR A 118      61.619  79.594  95.105  1.00  5.23              
ATOM   1890  C   TYR A 118      58.600  81.188  97.242  1.00  5.23              
ATOM   1891  O   TYR A 118      57.721  80.310  97.328  1.00  5.23              
ATOM   1892  N   LEU A 119      58.474  82.273  96.472  1.00  5.07              
ATOM   1893  H   LEU A 119      59.235  82.946  96.471  1.00  5.07              
ATOM   1894  CA  LEU A 119      57.231  82.661  95.802  1.00  5.07              
ATOM   1895  HA  LEU A 119      56.494  81.864  95.915  1.00  5.07              
ATOM   1896  CB  LEU A 119      56.717  83.921  96.530  1.00  5.07              
ATOM   1897  HB1 LEU A 119      57.457  84.713  96.411  1.00  5.07              
ATOM   1898  HB2 LEU A 119      56.655  83.696  97.593  1.00  5.07              
ATOM   1899  CG  LEU A 119      55.358  84.463  96.057  1.00  5.07              
ATOM   1900  HG  LEU A 119      55.458  84.827  95.035  1.00  5.07              
ATOM   1901  CD1 LEU A 119      54.258  83.401  96.105  1.00  5.07              
ATOM   1902 1HD1 LEU A 119      53.284  83.863  95.949  1.00  5.07              
ATOM   1903 2HD1 LEU A 119      54.417  82.665  95.316  1.00  5.07              
ATOM   1904 3HD1 LEU A 119      54.274  82.904  97.072  1.00  5.07              
ATOM   1905  CD2 LEU A 119      54.918  85.633  96.943  1.00  5.07              
ATOM   1906 1HD2 LEU A 119      54.086  86.157  96.474  1.00  5.07              
ATOM   1907 2HD2 LEU A 119      54.598  85.278  97.920  1.00  5.07              
ATOM   1908 3HD2 LEU A 119      55.737  86.332  97.089  1.00  5.07              
ATOM   1909  C   LEU A 119      57.456  82.894  94.299  1.00  5.07              
ATOM   1910  O   LEU A 119      58.016  83.928  93.895  1.00  5.07              
ATOM   1911  N   TYR A 120      56.990  81.948  93.461  1.00  5.11              
ATOM   1912  H   TYR A 120      56.447  81.162  93.813  1.00  5.11              
ATOM   1913  CA  TYR A 120      57.061  82.204  92.017  1.00  5.11              
ATOM   1914  HA  TYR A 120      57.864  82.897  91.783  1.00  5.11              
ATOM   1915  CB  TYR A 120      57.323  80.904  91.240  1.00  5.11              
ATOM   1916  HB1 TYR A 120      57.354  81.149  90.178  1.00  5.11              
ATOM   1917  HB2 TYR A 120      56.474  80.240  91.386  1.00  5.11              
ATOM   1918  CG  TYR A 120      58.605  80.142  91.566  1.00  5.11              
ATOM   1919  CD1 TYR A 120      58.623  78.737  91.439  1.00  5.11              
ATOM   1920  HD1 TYR A 120      57.725  78.206  91.155  1.00  5.11              
ATOM   1921  CE1 TYR A 120      59.815  78.017  91.657  1.00  5.11              
ATOM   1922  HE1 TYR A 120      59.837  76.943  91.549  1.00  5.11              
ATOM   1923  CZ  TYR A 120      61.005  78.694  91.998  1.00  5.11              
ATOM   1924  OH  TYR A 120      62.163  77.999  92.174  1.00  5.11              
ATOM   1925  HH  TYR A 120      62.901  78.588  92.351  1.00  5.11              
ATOM   1926  CE2 TYR A 120      60.988  80.097  92.134  1.00  5.11              
ATOM   1927  HE2 TYR A 120      61.895  80.626  92.395  1.00  5.11              
ATOM   1928  CD2 TYR A 120      59.794  80.816  91.928  1.00  5.11              
ATOM   1929  HD2 TYR A 120      59.817  81.889  92.043  1.00  5.11              
ATOM   1930  C   TYR A 120      55.744  82.846  91.611  1.00  5.11              
ATOM   1931  O   TYR A 120      54.715  82.459  92.139  1.00  5.11              
ATOM   1932  N   MET A 121      55.747  83.808  90.693  1.00  5.43              
ATOM   1933  H   MET A 121      56.629  84.095  90.300  1.00  5.43              
ATOM   1934  CA  MET A 121      54.540  84.522  90.247  1.00  5.43              
ATOM   1935  HA  MET A 121      53.665  83.888  90.389  1.00  5.43              
ATOM   1936  CB  MET A 121      54.350  85.818  91.065  1.00  5.43              
ATOM   1937  HB1 MET A 121      53.708  86.511  90.521  1.00  5.43              
ATOM   1938  HB2 MET A 121      55.311  86.308  91.226  1.00  5.43              
ATOM   1939  CG  MET A 121      53.658  85.566  92.406  1.00  5.43              
ATOM   1940  HG1 MET A 121      54.298  84.959  93.045  1.00  5.43              
ATOM   1941  HG2 MET A 121      52.737  85.015  92.217  1.00  5.43              
ATOM   1942  SD  MET A 121      53.239  87.104  93.268  1.00  5.43              
ATOM   1943  CE  MET A 121      51.884  86.521  94.320  1.00  5.43              
ATOM   1944  HE1 MET A 121      51.511  87.346  94.928  1.00  5.43              
ATOM   1945  HE2 MET A 121      51.072  86.144  93.697  1.00  5.43              
ATOM   1946  HE3 MET A 121      52.237  85.727  94.975  1.00  5.43              
ATOM   1947  C   MET A 121      54.605  84.806  88.739  1.00  5.43              
ATOM   1948  O   MET A 121      54.005  85.748  88.242  1.00  5.43              
ATOM   1949  N   GLU A 122      55.428  84.048  88.018  1.00  5.45              
ATOM   1950  H   GLU A 122      55.836  83.232  88.441  1.00  5.45              
ATOM   1951  CA  GLU A 122      55.846  84.355  86.653  1.00  5.45              
ATOM   1952  HA  GLU A 122      56.151  85.404  86.616  1.00  5.45              
ATOM   1953  CB  GLU A 122      57.067  83.462  86.329  1.00  5.45              
ATOM   1954  HB1 GLU A 122      56.757  82.598  85.740  1.00  5.45              
ATOM   1955  HB2 GLU A 122      57.490  83.082  87.261  1.00  5.45              
ATOM   1956  CG  GLU A 122      58.204  84.196  85.611  1.00  5.45              
ATOM   1957  HG1 GLU A 122      59.088  83.554  85.609  1.00  5.45              
ATOM   1958  HG2 GLU A 122      58.455  85.092  86.178  1.00  5.45              
ATOM   1959  CD  GLU A 122      57.852  84.570  84.172  1.00  5.45              
ATOM   1960  OE1 GLU A 122      57.381  85.704  83.949  1.00  5.45              
ATOM   1961  OE2 GLU A 122      58.061  83.740  83.261  1.00  5.45              
ATOM   1962  C   GLU A 122      54.731  84.141  85.626  1.00  5.45              
ATOM   1963  O   GLU A 122      53.890  83.251  85.768  1.00  5.45              
ATOM   1964  N   ARG A 123      54.780  84.946  84.565  1.00  5.59              
ATOM   1965  H   ARG A 123      55.580  85.573  84.512  1.00  5.59              
ATOM   1966  CA  ARG A 123      53.864  84.973  83.427  1.00  5.59              
ATOM   1967  HA  ARG A 123      54.010  85.947  82.969  1.00  5.59              
ATOM   1968  CB  ARG A 123      54.292  83.927  82.376  1.00  5.59              
ATOM   1969  HB1 ARG A 123      53.540  83.147  82.279  1.00  5.59              
ATOM   1970  HB2 ARG A 123      55.215  83.447  82.706  1.00  5.59              
ATOM   1971  CG  ARG A 123      54.521  84.570  80.994  1.00  5.59              
ATOM   1972  HG1 ARG A 123      54.881  85.591  81.105  1.00  5.59              
ATOM   1973  HG2 ARG A 123      53.571  84.604  80.460  1.00  5.59              
ATOM   1974  CD  ARG A 123      55.554  83.807  80.155  1.00  5.59              
ATOM   1975  HD1 ARG A 123      55.495  84.168  79.129  1.00  5.59              
ATOM   1976  HD2 ARG A 123      55.302  82.745  80.162  1.00  5.59              
ATOM   1977  NE  ARG A 123      56.916  83.994  80.696  1.00  5.59              
ATOM   1978  HE  ARG A 123      57.045  83.807  81.692  1.00  5.59              
ATOM   1979  CZ  ARG A 123      57.993  84.490  80.120  1.00  5.59              
ATOM   1980  NH1 ARG A 123      58.008  84.913  78.888  1.00  5.59              
ATOM   1981 1HH1 ARG A 123      57.152  84.877  78.373  1.00  5.59              
ATOM   1982 2HH1 ARG A 123      58.840  85.319  78.510  1.00  5.59              
ATOM   1983  NH2 ARG A 123      59.088  84.566  80.811  1.00  5.59              
ATOM   1984 1HH2 ARG A 123      59.013  84.248  81.778  1.00  5.59              
ATOM   1985 2HH2 ARG A 123      59.908  85.035  80.489  1.00  5.59              
ATOM   1986  C   ARG A 123      52.403  84.947  83.856  1.00  5.59              
ATOM   1987  O   ARG A 123      51.769  83.891  83.973  1.00  5.59              
ATOM   1988  N   THR A 124      51.871  86.148  84.099  1.00  5.59              
ATOM   1989  H   THR A 124      52.432  86.968  83.882  1.00  5.59              
ATOM   1990  CA  THR A 124      50.453  86.338  84.447  1.00  5.59              
ATOM   1991  HA  THR A 124      49.916  85.514  83.979  1.00  5.59              
ATOM   1992  CB  THR A 124      50.139  86.179  85.962  1.00  5.59              
ATOM   1993  HB  THR A 124      49.173  85.677  86.025  1.00  5.59              
ATOM   1994  CG2 THR A 124      51.118  85.360  86.798  1.00  5.59              
ATOM   1995 1HG2 THR A 124      50.818  85.376  87.846  1.00  5.59              
ATOM   1996 2HG2 THR A 124      51.132  84.326  86.456  1.00  5.59              
ATOM   1997 3HG2 THR A 124      52.115  85.782  86.706  1.00  5.59              
ATOM   1998  OG1 THR A 124      49.976  87.400  86.633  1.00  5.59              
ATOM   1999  HG1 THR A 124      50.808  87.892  86.616  1.00  5.59              
ATOM   2000  C   THR A 124      49.868  87.586  83.767  1.00  5.59              
ATOM   2001  O   THR A 124      50.346  88.020  82.721  1.00  5.59              
ATOM   2002  N   SER A 125      48.787  88.147  84.293  1.00  5.24              
ATOM   2003  H   SER A 125      48.476  87.782  85.184  1.00  5.24              
ATOM   2004  CA  SER A 125      48.188  89.399  83.836  1.00  5.24              
ATOM   2005  HA  SER A 125      48.959  90.035  83.398  1.00  5.24              
ATOM   2006  CB  SER A 125      47.119  89.126  82.763  1.00  5.24              
ATOM   2007  HB1 SER A 125      46.687  90.071  82.442  1.00  5.24              
ATOM   2008  HB2 SER A 125      46.329  88.499  83.181  1.00  5.24              
ATOM   2009  OG  SER A 125      47.679  88.487  81.627  1.00  5.24              
ATOM   2010  HG  SER A 125      48.638  88.424  81.771  1.00  5.24              
ATOM   2011  C   SER A 125      47.618  90.156  85.034  1.00  5.24              
ATOM   2012  O   SER A 125      46.468  90.594  85.022  1.00  5.24              
ATOM   2013  N   PHE A 126      48.417  90.289  86.103  1.00  5.45              
ATOM   2014  H   PHE A 126      49.347  89.880  86.072  1.00  5.45              
ATOM   2015  CA  PHE A 126      48.135  91.277  87.149  1.00  5.45              
ATOM   2016  HA  PHE A 126      47.186  91.033  87.631  1.00  5.45              
ATOM   2017  CB  PHE A 126      49.261  91.311  88.209  1.00  5.45              
ATOM   2018  HB1 PHE A 126      48.988  92.047  88.967  1.00  5.45              
ATOM   2019  HB2 PHE A 126      50.159  91.688  87.717  1.00  5.45              
ATOM   2020  CG  PHE A 126      49.660  90.042  88.955  1.00  5.45              
ATOM   2021  CD1 PHE A 126      48.837  88.898  89.008  1.00  5.45              
ATOM   2022  HD1 PHE A 126      47.877  88.887  88.513  1.00  5.45              
ATOM   2023  CE1 PHE A 126      49.285  87.739  89.670  1.00  5.45              
ATOM   2024  HE1 PHE A 126      48.681  86.846  89.665  1.00  5.45              
ATOM   2025  CZ  PHE A 126      50.525  87.725  90.328  1.00  5.45              
ATOM   2026  HZ  PHE A 126      50.861  86.830  90.832  1.00  5.45              
ATOM   2027  CE2 PHE A 126      51.327  88.876  90.320  1.00  5.45              
ATOM   2028  HE2 PHE A 126      52.279  88.876  90.832  1.00  5.45              
ATOM   2029  CD2 PHE A 126      50.898  90.025  89.631  1.00  5.45              
ATOM   2030  HD2 PHE A 126      51.536  90.898  89.615  1.00  5.45              
ATOM   2031  C   PHE A 126      48.026  92.669  86.507  1.00  5.45              
ATOM   2032  O   PHE A 126      48.491  92.927  85.389  1.00  5.45              
ATOM   2033  N   ARG A 127      47.428  93.596  87.241  1.00  5.35              
ATOM   2034  H   ARG A 127      47.066  93.315  88.139  1.00  5.35              
ATOM   2035  CA  ARG A 127      47.267  94.988  86.819  1.00  5.35              
ATOM   2036  HA  ARG A 127      47.308  95.073  85.732  1.00  5.35              
ATOM   2037  CB  ARG A 127      45.886  95.468  87.323  1.00  5.35              
ATOM   2038  HB1 ARG A 127      45.698  96.468  86.928  1.00  5.35              
ATOM   2039  HB2 ARG A 127      45.945  95.531  88.408  1.00  5.35              
ATOM   2040  CG  ARG A 127      44.691  94.547  86.967  1.00  5.35              
ATOM   2041  HG1 ARG A 127      44.882  93.535  87.325  1.00  5.35              
ATOM   2042  HG2 ARG A 127      44.605  94.504  85.882  1.00  5.35              
ATOM   2043  CD  ARG A 127      43.324  94.975  87.545  1.00  5.35              
ATOM   2044  HD1 ARG A 127      42.582  94.234  87.236  1.00  5.35              
ATOM   2045  HD2 ARG A 127      43.028  95.931  87.109  1.00  5.35              
ATOM   2046  NE  ARG A 127      43.316  95.057  89.026  1.00  5.35              
ATOM   2047  HE  ARG A 127      43.087  94.224  89.540  1.00  5.35              
ATOM   2048  CZ  ARG A 127      43.704  96.098  89.745  1.00  5.35              
ATOM   2049  NH1 ARG A 127      44.002  97.234  89.193  1.00  5.35              
ATOM   2050 1HH1 ARG A 127      44.007  97.326  88.201  1.00  5.35              
ATOM   2051 2HH1 ARG A 127      44.711  97.791  89.679  1.00  5.35              
ATOM   2052  NH2 ARG A 127      43.861  96.011  91.035  1.00  5.35              
ATOM   2053 1HH2 ARG A 127      43.632  95.191  91.563  1.00  5.35              
ATOM   2054 2HH2 ARG A 127      44.448  96.741  91.449  1.00  5.35              
ATOM   2055  C   ARG A 127      48.419  95.816  87.383  1.00  5.35              
ATOM   2056  O   ARG A 127      49.227  96.348  86.626  1.00  5.35              
ATOM   2057  N   GLU A 128      48.578  95.751  88.703  1.00  4.92              
ATOM   2058  H   GLU A 128      47.866  95.305  89.258  1.00  4.92              
ATOM   2059  CA  GLU A 128      49.687  96.353  89.430  1.00  4.92              
ATOM   2060  HA  GLU A 128      50.584  96.245  88.821  1.00  4.92              
ATOM   2061  CB  GLU A 128      49.449  97.878  89.599  1.00  4.92              
ATOM   2062  HB1 GLU A 128      49.239  98.318  88.624  1.00  4.92              
ATOM   2063  HB2 GLU A 128      50.390  98.324  89.925  1.00  4.92              
ATOM   2064  CG  GLU A 128      48.361  98.328  90.598  1.00  4.92              
ATOM   2065  HG1 GLU A 128      48.459  99.407  90.734  1.00  4.92              
ATOM   2066  HG2 GLU A 128      48.545  97.861  91.566  1.00  4.92              
ATOM   2067  CD  GLU A 128      46.924  98.034  90.154  1.00  4.92              
ATOM   2068  OE1 GLU A 128      46.626  98.065  88.940  1.00  4.92              
ATOM   2069  OE2 GLU A 128      46.068  97.725  91.015  1.00  4.92              
ATOM   2070  C   GLU A 128      49.991  95.641  90.754  1.00  4.92              
ATOM   2071  O   GLU A 128      49.512  94.535  91.009  1.00  4.92              
ATOM   2072  N   ILE A 129      50.798  96.300  91.584  1.00  4.78              
ATOM   2073  H   ILE A 129      51.090  97.227  91.308  1.00  4.78              
ATOM   2074  CA  ILE A 129      51.052  95.973  92.981  1.00  4.78              
ATOM   2075  HA  ILE A 129      50.667  94.981  93.214  1.00  4.78              
ATOM   2076  CB  ILE A 129      52.581  96.007  93.253  1.00  4.78              
ATOM   2077  HB  ILE A 129      52.922  97.039  93.138  1.00  4.78              
ATOM   2078  CG2 ILE A 129      52.905  95.557  94.688  1.00  4.78              
ATOM   2079 1HG2 ILE A 129      53.892  95.916  94.969  1.00  4.78              
ATOM   2080 2HG2 ILE A 129      52.194  95.975  95.401  1.00  4.78              
ATOM   2081 3HG2 ILE A 129      52.919  94.472  94.744  1.00  4.78              
ATOM   2082  CG1 ILE A 129      53.375  95.128  92.251  1.00  4.78              
ATOM   2083 1HG1 ILE A 129      53.180  95.466  91.235  1.00  4.78              
ATOM   2084 2HG1 ILE A 129      53.037  94.093  92.330  1.00  4.78              
ATOM   2085  CD1 ILE A 129      54.897  95.167  92.442  1.00  4.78              
ATOM   2086  HD1 ILE A 129      55.376  94.619  91.630  1.00  4.78              
ATOM   2087  HD2 ILE A 129      55.246  96.200  92.425  1.00  4.78              
ATOM   2088  HD3 ILE A 129      55.178  94.702  93.386  1.00  4.78              
ATOM   2089  C   ILE A 129      50.312  97.029  93.796  1.00  4.78              
ATOM   2090  O   ILE A 129      50.533  98.227  93.619  1.00  4.78              
ATOM   2091  N   THR A 130      49.419  96.556  94.661  1.00  4.85              
ATOM   2092  H   THR A 130      49.352  95.557  94.772  1.00  4.85              
ATOM   2093  CA  THR A 130      48.578  97.375  95.541  1.00  4.85              
ATOM   2094  HA  THR A 130      48.652  98.416  95.225  1.00  4.85              
ATOM   2095  CB  THR A 130      47.090  96.994  95.394  1.00  4.85              
ATOM   2096  HB  THR A 130      46.726  97.499  94.499  1.00  4.85              
ATOM   2097  CG2 THR A 130      46.783  95.506  95.210  1.00  4.85              
ATOM   2098 1HG2 THR A 130      45.703  95.356  95.212  1.00  4.85              
ATOM   2099 2HG2 THR A 130      47.172  95.160  94.254  1.00  4.85              
ATOM   2100 3HG2 THR A 130      47.211  94.926  96.024  1.00  4.85              
ATOM   2101  OG1 THR A 130      46.302  97.438  96.466  1.00  4.85              
ATOM   2102  HG1 THR A 130      46.318  96.747  97.155  1.00  4.85              
ATOM   2103  C   THR A 130      49.127  97.328  96.967  1.00  4.85              
ATOM   2104  O   THR A 130      49.906  96.435  97.305  1.00  4.85              
ATOM   2105  N   GLU A 131      48.819  98.344  97.772  1.00  4.79              
ATOM   2106  H   GLU A 131      48.126  99.005  97.452  1.00  4.79              
ATOM   2107  CA  GLU A 131      49.663  98.728  98.907  1.00  4.79              
ATOM   2108  HA  GLU A 131      50.646  98.991  98.513  1.00  4.79              
ATOM   2109  CB  GLU A 131      49.109  99.995  99.582  1.00  4.79              
ATOM   2110  HB1 GLU A 131      49.659 100.180 100.505  1.00  4.79              
ATOM   2111  HB2 GLU A 131      48.066  99.817  99.850  1.00  4.79              
ATOM   2112  CG  GLU A 131      49.184 101.257  98.695  1.00  4.79              
ATOM   2113  HG1 GLU A 131      48.589 102.038  99.174  1.00  4.79              
ATOM   2114  HG2 GLU A 131      48.717 101.048  97.730  1.00  4.79              
ATOM   2115  CD  GLU A 131      50.614 101.797  98.491  1.00  4.79              
ATOM   2116  OE1 GLU A 131      51.054 101.918  97.320  1.00  4.79              
ATOM   2117  OE2 GLU A 131      51.262 102.126  99.509  1.00  4.79              
ATOM   2118  C   GLU A 131      49.928  97.609  99.927  1.00  4.79              
ATOM   2119  O   GLU A 131      51.076  97.442 100.349  1.00  4.79              
ATOM   2120  N   ASN A 132      48.937  96.771 100.251  1.00  4.77              
ATOM   2121  H   ASN A 132      48.023  96.899  99.821  1.00  4.77              
ATOM   2122  CA  ASN A 132      49.080  95.668 101.210  1.00  4.77              
ATOM   2123  HA  ASN A 132      50.036  95.775 101.717  1.00  4.77              
ATOM   2124  CB  ASN A 132      48.006  95.754 102.320  1.00  4.77              
ATOM   2125  HB1 ASN A 132      48.276  95.074 103.126  1.00  4.77              
ATOM   2126  HB2 ASN A 132      47.046  95.418 101.944  1.00  4.77              
ATOM   2127  CG  ASN A 132      47.836  97.135 102.933  1.00  4.77              
ATOM   2128  OD1 ASN A 132      48.449  97.468 103.933  1.00  4.77              
ATOM   2129  ND2 ASN A 132      46.991  97.969 102.370  1.00  4.77              
ATOM   2130 1HD2 ASN A 132      46.525  97.673 101.512  1.00  4.77              
ATOM   2131 2HD2 ASN A 132      46.919  98.890 102.752  1.00  4.77              
ATOM   2132  C   ASN A 132      49.098  94.293 100.502  1.00  4.77              
ATOM   2133  O   ASN A 132      48.665  93.287 101.081  1.00  4.77              
ATOM   2134  N   ILE A 133      49.564  94.221  99.245  1.00  4.89              
ATOM   2135  H   ILE A 133      49.780  95.089  98.758  1.00  4.89              
ATOM   2136  CA  ILE A 133      49.483  92.980  98.459  1.00  4.89              
ATOM   2137  HA  ILE A 133      48.445  92.664  98.572  1.00  4.89              
ATOM   2138  CB  ILE A 133      49.658  93.191  96.945  1.00  4.89              
ATOM   2139  HB  ILE A 133      49.148  94.113  96.680  1.00  4.89              
ATOM   2140  CG2 ILE A 133      51.125  93.337  96.549  1.00  4.89              
ATOM   2141 1HG2 ILE A 133      51.645  92.390  96.677  1.00  4.89              
ATOM   2142 2HG2 ILE A 133      51.161  93.618  95.503  1.00  4.89              
ATOM   2143 3HG2 ILE A 133      51.601  94.117  97.146  1.00  4.89              
ATOM   2144  CG1 ILE A 133      48.968  92.052  96.157  1.00  4.89              
ATOM   2145 1HG1 ILE A 133      47.924  91.997  96.472  1.00  4.89              
ATOM   2146 2HG1 ILE A 133      49.441  91.098  96.396  1.00  4.89              
ATOM   2147  CD1 ILE A 133      48.981  92.227  94.632  1.00  4.89              
ATOM   2148  HD1 ILE A 133      48.347  91.467  94.176  1.00  4.89              
ATOM   2149  HD2 ILE A 133      48.602  93.212  94.362  1.00  4.89              
ATOM   2150  HD3 ILE A 133      49.993  92.107  94.243  1.00  4.89              
ATOM   2151  C   ILE A 133      50.301  91.813  99.021  1.00  4.89              
ATOM   2152  O   ILE A 133      49.848  90.670  99.030  1.00  4.89              
ATOM   2153  N   PHE A 134      51.474  92.128  99.572  1.00  4.93              
ATOM   2154  H   PHE A 134      51.754  93.097  99.497  1.00  4.93              
ATOM   2155  CA  PHE A 134      52.430  91.174 100.160  1.00  4.93              
ATOM   2156  HA  PHE A 134      52.099  90.155  99.957  1.00  4.93              
ATOM   2157  CB  PHE A 134      53.807  91.388  99.503  1.00  4.93              
ATOM   2158  HB1 PHE A 134      54.538  90.748  99.994  1.00  4.93              
ATOM   2159  HB2 PHE A 134      54.121  92.418  99.676  1.00  4.93              
ATOM   2160  CG  PHE A 134      53.889  91.081  98.021  1.00  4.93              
ATOM   2161  CD1 PHE A 134      53.601  89.784  97.555  1.00  4.93              
ATOM   2162  HD1 PHE A 134      53.294  89.010  98.243  1.00  4.93              
ATOM   2163  CE1 PHE A 134      53.709  89.488  96.187  1.00  4.93              
ATOM   2164  HE1 PHE A 134      53.484  88.495  95.828  1.00  4.93              
ATOM   2165  CZ  PHE A 134      54.102  90.486  95.279  1.00  4.93              
ATOM   2166  HZ  PHE A 134      54.168  90.255  94.227  1.00  4.93              
ATOM   2167  CE2 PHE A 134      54.402  91.780  95.740  1.00  4.93              
ATOM   2168  HE2 PHE A 134      54.702  92.549  95.043  1.00  4.93              
ATOM   2169  CD2 PHE A 134      54.299  92.076  97.111  1.00  4.93              
ATOM   2170  HD2 PHE A 134      54.525  93.074  97.463  1.00  4.93              
ATOM   2171  C   PHE A 134      52.529  91.307 101.687  1.00  4.93              
ATOM   2172  O   PHE A 134      53.523  90.892 102.290  1.00  4.93              
ATOM   2173  N   TYR A 135      51.534  91.945 102.310  1.00  4.90              
ATOM   2174  H   TYR A 135      50.700  92.168 101.780  1.00  4.90              
ATOM   2175  CA  TYR A 135      51.485  92.103 103.759  1.00  4.90              
ATOM   2176  HA  TYR A 135      52.359  92.674 104.075  1.00  4.90              
ATOM   2177  CB  TYR A 135      50.228  92.895 104.136  1.00  4.90              
ATOM   2178  HB1 TYR A 135      49.345  92.354 103.790  1.00  4.90              
ATOM   2179  HB2 TYR A 135      50.252  93.852 103.615  1.00  4.90              
ATOM   2180  CG  TYR A 135      50.086  93.155 105.624  1.00  4.90              
ATOM   2181  CD1 TYR A 135      50.509  94.380 106.177  1.00  4.90              
ATOM   2182  HD1 TYR A 135      50.931  95.149 105.543  1.00  4.90              
ATOM   2183  CE1 TYR A 135      50.356  94.618 107.557  1.00  4.90              
ATOM   2184  HE1 TYR A 135      50.665  95.556 107.992  1.00  4.90              
ATOM   2185  CZ  TYR A 135      49.765  93.639 108.383  1.00  4.90              
ATOM   2186  OH  TYR A 135      49.595  93.890 109.706  1.00  4.90              
ATOM   2187  HH  TYR A 135      49.142  93.168 110.145  1.00  4.90              
ATOM   2188  CE2 TYR A 135      49.350  92.409 107.831  1.00  4.90              
ATOM   2189  HE2 TYR A 135      48.887  91.657 108.455  1.00  4.90              
ATOM   2190  CD2 TYR A 135      49.520  92.170 106.456  1.00  4.90              
ATOM   2191  HD2 TYR A 135      49.184  91.233 106.034  1.00  4.90              
ATOM   2192  C   TYR A 135      51.517  90.731 104.447  1.00  4.90              
ATOM   2193  O   TYR A 135      50.812  89.805 104.048  1.00  4.90              
ATOM   2194  N   GLY A 136      52.324  90.614 105.506  1.00  5.17              
ATOM   2195  H   GLY A 136      52.863  91.418 105.791  1.00  5.17              
ATOM   2196  CA  GLY A 136      52.365  89.412 106.340  1.00  5.17              
ATOM   2197  HA1 GLY A 136      51.349  89.070 106.540  1.00  5.17              
ATOM   2198  HA2 GLY A 136      52.823  89.668 107.294  1.00  5.17              
ATOM   2199  C   GLY A 136      53.153  88.237 105.752  1.00  5.17              
ATOM   2200  O   GLY A 136      52.793  87.088 105.981  1.00  5.17              
ATOM   2201  N   LEU A 137      54.264  88.522 105.063  1.00  5.26              
ATOM   2202  H   LEU A 137      54.443  89.491 104.842  1.00  5.26              
ATOM   2203  CA  LEU A 137      55.190  87.520 104.521  1.00  5.26              
ATOM   2204  HA  LEU A 137      54.789  86.527 104.722  1.00  5.26              
ATOM   2205  CB  LEU A 137      55.251  87.695 102.988  1.00  5.26              
ATOM   2206  HB1 LEU A 137      56.036  87.054 102.589  1.00  5.26              
ATOM   2207  HB2 LEU A 137      55.508  88.729 102.754  1.00  5.26              
ATOM   2208  CG  LEU A 137      53.939  87.318 102.272  1.00  5.26              
ATOM   2209  HG  LEU A 137      53.124  87.948 102.628  1.00  5.26              
ATOM   2210  CD1 LEU A 137      54.083  87.547 100.764  1.00  5.26              
ATOM   2211 1HD1 LEU A 137      53.133  87.365 100.266  1.00  5.26              
ATOM   2212 2HD1 LEU A 137      54.385  88.577 100.586  1.00  5.26              
ATOM   2213 3HD1 LEU A 137      54.835  86.873 100.355  1.00  5.26              
ATOM   2214  CD2 LEU A 137      53.586  85.852 102.533  1.00  5.26              
ATOM   2215 1HD2 LEU A 137      52.890  85.482 101.788  1.00  5.26              
ATOM   2216 2HD2 LEU A 137      54.480  85.235 102.523  1.00  5.26              
ATOM   2217 3HD2 LEU A 137      53.115  85.761 103.513  1.00  5.26              
ATOM   2218  C   LEU A 137      56.554  87.515 105.226  1.00  5.26              
ATOM   2219  O   LEU A 137      57.575  87.635 104.545  1.00  5.26              
ATOM   2220  N   PRO A 138      56.606  87.418 106.574  1.00  5.45              
ATOM   2221  CD  PRO A 138      55.556  86.915 107.450  1.00  5.45              
ATOM   2222  HD1 PRO A 138      55.079  86.028 107.035  1.00  5.45              
ATOM   2223  HD2 PRO A 138      54.822  87.699 107.629  1.00  5.45              
ATOM   2224  CG  PRO A 138      56.236  86.590 108.776  1.00  5.45              
ATOM   2225  HG1 PRO A 138      56.697  85.603 108.728  1.00  5.45              
ATOM   2226  HG2 PRO A 138      55.542  86.657 109.615  1.00  5.45              
ATOM   2227  CB  PRO A 138      57.317  87.664 108.846  1.00  5.45              
ATOM   2228  HB1 PRO A 138      58.132  87.374 109.509  1.00  5.45              
ATOM   2229  HB2 PRO A 138      56.875  88.604 109.181  1.00  5.45              
ATOM   2230  CA  PRO A 138      57.763  87.802 107.385  1.00  5.45              
ATOM   2231  HA  PRO A 138      57.999  88.850 107.194  1.00  5.45              
ATOM   2232  C   PRO A 138      59.044  87.004 107.120  1.00  5.45              
ATOM   2233  O   PRO A 138      60.118  87.394 107.571  1.00  5.45              
ATOM   2234  N   CYS A 139      58.949  85.904 106.375  1.00  5.62              
ATOM   2235  H   CYS A 139      58.036  85.650 106.034  1.00  5.62              
ATOM   2236  CA  CYS A 139      60.054  84.994 106.096  1.00  5.62              
ATOM   2237  HA  CYS A 139      60.891  85.215 106.760  1.00  5.62              
ATOM   2238  CB  CYS A 139      59.562  83.566 106.401  1.00  5.62              
ATOM   2239  HB1 CYS A 139      60.308  82.848 106.060  1.00  5.62              
ATOM   2240  HB2 CYS A 139      58.641  83.364 105.852  1.00  5.62              
ATOM   2241  SG  CYS A 139      59.288  83.317 108.181  1.00  5.62              
ATOM   2242  HG  CYS A 139      57.971  83.584 108.218  1.00  5.62              
ATOM   2243  C   CYS A 139      60.606  85.042 104.661  1.00  5.62              
ATOM   2244  O   CYS A 139      61.633  84.406 104.395  1.00  5.62              
ATOM   2245  N   LEU A 140      59.928  85.752 103.757  1.00  5.42              
ATOM   2246  H   LEU A 140      59.147  86.304 104.086  1.00  5.42              
ATOM   2247  CA  LEU A 140      60.157  85.727 102.312  1.00  5.42              
ATOM   2248  HA  LEU A 140      59.956  84.717 101.954  1.00  5.42              
ATOM   2249  CB  LEU A 140      59.134  86.691 101.690  1.00  5.42              
ATOM   2250  HB1 LEU A 140      59.347  87.695 102.062  1.00  5.42              
ATOM   2251  HB2 LEU A 140      58.143  86.409 102.043  1.00  5.42              
ATOM   2252  CG  LEU A 140      59.097  86.735 100.155  1.00  5.42              
ATOM   2253  HG  LEU A 140      60.091  86.950  99.763  1.00  5.42              
ATOM   2254  CD1 LEU A 140      58.596  85.427  99.547  1.00  5.42              
ATOM   2255 1HD1 LEU A 140      58.514  85.534  98.467  1.00  5.42              
ATOM   2256 2HD1 LEU A 140      59.298  84.621  99.753  1.00  5.42              
ATOM   2257 3HD1 LEU A 140      57.621  85.176  99.955  1.00  5.42              
ATOM   2258  CD2 LEU A 140      58.142  87.852  99.727  1.00  5.42              
ATOM   2259 1HD2 LEU A 140      58.105  87.909  98.640  1.00  5.42              
ATOM   2260 2HD2 LEU A 140      57.141  87.657 100.109  1.00  5.42              
ATOM   2261 3HD2 LEU A 140      58.493  88.808 100.116  1.00  5.42              
ATOM   2262  C   LEU A 140      61.604  86.112 101.945  1.00  5.42              
ATOM   2263  O   LEU A 140      62.107  87.167 102.341  1.00  5.42              
ATOM   2264  N   ARG A 141      62.265  85.262 101.151  1.00  5.47              
ATOM   2265  H   ARG A 141      61.783  84.424 100.843  1.00  5.47              
ATOM   2266  CA  ARG A 141      63.676  85.418 100.770  1.00  5.47              
ATOM   2267  HA  ARG A 141      64.037  86.387 101.118  1.00  5.47              
ATOM   2268  CB  ARG A 141      64.504  84.320 101.462  1.00  5.47              
ATOM   2269  HB1 ARG A 141      65.425  84.147 100.902  1.00  5.47              
ATOM   2270  HB2 ARG A 141      63.935  83.388 101.477  1.00  5.47              
ATOM   2271  CG  ARG A 141      64.878  84.739 102.897  1.00  5.47              
ATOM   2272  HG1 ARG A 141      64.035  85.241 103.375  1.00  5.47              
ATOM   2273  HG2 ARG A 141      65.690  85.460 102.847  1.00  5.47              
ATOM   2274  CD  ARG A 141      65.331  83.559 103.771  1.00  5.47              
ATOM   2275  HD1 ARG A 141      66.146  83.896 104.414  1.00  5.47              
ATOM   2276  HD2 ARG A 141      65.697  82.750 103.137  1.00  5.47              
ATOM   2277  NE  ARG A 141      64.228  83.096 104.626  1.00  5.47              
ATOM   2278  HE  ARG A 141      63.406  83.692 104.659  1.00  5.47              
ATOM   2279  CZ  ARG A 141      64.135  81.965 105.300  1.00  5.47              
ATOM   2280  NH1 ARG A 141      64.992  80.990 105.199  1.00  5.47              
ATOM   2281 1HH1 ARG A 141      65.653  81.024 104.452  1.00  5.47              
ATOM   2282 2HH1 ARG A 141      64.580  80.072 105.370  1.00  5.47              
ATOM   2283  NH2 ARG A 141      63.110  81.779 106.072  1.00  5.47              
ATOM   2284 1HH2 ARG A 141      62.385  82.466 106.114  1.00  5.47              
ATOM   2285 2HH2 ARG A 141      62.925  80.815 106.340  1.00  5.47              
ATOM   2286  C   ARG A 141      63.869  85.448  99.246  1.00  5.47              
ATOM   2287  O   ARG A 141      64.718  86.215  98.772  1.00  5.47              
ATOM   2288  N   GLU A 142      63.014  84.759  98.487  1.00  5.24              
ATOM   2289  H   GLU A 142      62.370  84.104  98.923  1.00  5.24              
ATOM   2290  CA  GLU A 142      62.864  84.996  97.048  1.00  5.24              
ATOM   2291  HA  GLU A 142      63.467  85.859  96.769  1.00  5.24              
ATOM   2292  CB  GLU A 142      63.374  83.806  96.192  1.00  5.24              
ATOM   2293  HB1 GLU A 142      62.828  82.904  96.470  1.00  5.24              
ATOM   2294  HB2 GLU A 142      64.434  83.655  96.395  1.00  5.24              
ATOM   2295  CG  GLU A 142      63.166  84.078  94.676  1.00  5.24              
ATOM   2296  HG1 GLU A 142      63.661  85.013  94.414  1.00  5.24              
ATOM   2297  HG2 GLU A 142      62.102  84.207  94.479  1.00  5.24              
ATOM   2298  CD  GLU A 142      63.635  82.986  93.711  1.00  5.24              
ATOM   2299  OE1 GLU A 142      64.712  82.396  93.947  1.00  5.24              
ATOM   2300  OE2 GLU A 142      62.915  82.771  92.707  1.00  5.24              
ATOM   2301  C   GLU A 142      61.410  85.295  96.627  1.00  5.24              
ATOM   2302  O   GLU A 142      60.455  84.576  96.957  1.00  5.24              
ATOM   2303  N   LEU A 143      61.324  86.311  95.763  1.00  5.18              
ATOM   2304  H   LEU A 143      62.179  86.778  95.504  1.00  5.18              
ATOM   2305  CA  LEU A 143      60.163  86.686  94.982  1.00  5.18              
ATOM   2306  HA  LEU A 143      59.384  85.932  95.108  1.00  5.18              
ATOM   2307  CB  LEU A 143      59.668  88.029  95.555  1.00  5.18              
ATOM   2308  HB1 LEU A 143      60.505  88.730  95.539  1.00  5.18              
ATOM   2309  HB2 LEU A 143      59.394  87.862  96.597  1.00  5.18              
ATOM   2310  CG  LEU A 143      58.486  88.713  94.845  1.00  5.18              
ATOM   2311  HG  LEU A 143      58.788  88.993  93.838  1.00  5.18              
ATOM   2312  CD1 LEU A 143      57.244  87.827  94.762  1.00  5.18              
ATOM   2313 1HD1 LEU A 143      56.426  88.383  94.302  1.00  5.18              
ATOM   2314 2HD1 LEU A 143      57.445  86.940  94.164  1.00  5.18              
ATOM   2315 3HD1 LEU A 143      56.953  87.531  95.764  1.00  5.18              
ATOM   2316  CD2 LEU A 143      58.112  89.981  95.615  1.00  5.18              
ATOM   2317 1HD2 LEU A 143      57.303  90.503  95.104  1.00  5.18              
ATOM   2318 2HD2 LEU A 143      57.785  89.729  96.624  1.00  5.18              
ATOM   2319 3HD2 LEU A 143      58.973  90.646  95.677  1.00  5.18              
ATOM   2320  C   LEU A 143      60.533  86.773  93.499  1.00  5.18              
ATOM   2321  O   LEU A 143      61.525  87.442  93.132  1.00  5.18              
ATOM   2322  N   ASN A 144      59.716  86.115  92.652  1.00  5.00              
ATOM   2323  H   ASN A 144      58.978  85.511  93.006  1.00  5.00              
ATOM   2324  CA  ASN A 144      59.910  86.308  91.215  1.00  5.00              
ATOM   2325  HA  ASN A 144      60.988  86.273  91.049  1.00  5.00              
ATOM   2326  CB  ASN A 144      59.347  85.087  90.454  1.00  5.00              
ATOM   2327  HB1 ASN A 144      58.271  85.163  90.317  1.00  5.00              
ATOM   2328  HB2 ASN A 144      59.562  84.189  91.033  1.00  5.00              
ATOM   2329  CG  ASN A 144      60.033  84.945  89.108  1.00  5.00              
ATOM   2330  OD1 ASN A 144      59.936  85.810  88.262  1.00  5.00              
ATOM   2331  ND2 ASN A 144      60.801  83.915  88.875  1.00  5.00              
ATOM   2332 1HD2 ASN A 144      60.988  83.235  89.596  1.00  5.00              
ATOM   2333 2HD2 ASN A 144      61.270  83.871  87.986  1.00  5.00              
ATOM   2334  C   ASN A 144      59.490  87.744  90.789  1.00  5.00              
ATOM   2335  O   ASN A 144      59.959  88.748  91.335  1.00  5.00              
ATOM   2336  N   LEU A 145      58.595  87.755  89.809  1.00  5.02              
ATOM   2337  H   LEU A 145      58.610  86.899  89.271  1.00  5.02              
ATOM   2338  CA  LEU A 145      57.598  88.692  89.304  1.00  5.02              
ATOM   2339  HA  LEU A 145      56.623  88.327  89.619  1.00  5.02              
ATOM   2340  CB  LEU A 145      57.746  90.144  89.787  1.00  5.02              
ATOM   2341  HB1 LEU A 145      57.194  90.792  89.111  1.00  5.02              
ATOM   2342  HB2 LEU A 145      58.792  90.443  89.747  1.00  5.02              
ATOM   2343  CG  LEU A 145      57.189  90.352  91.208  1.00  5.02              
ATOM   2344  HG  LEU A 145      57.614  89.622  91.893  1.00  5.02              
ATOM   2345  CD1 LEU A 145      57.561  91.749  91.700  1.00  5.02              
ATOM   2346 1HD1 LEU A 145      57.221  91.879  92.726  1.00  5.02              
ATOM   2347 2HD1 LEU A 145      58.645  91.857  91.673  1.00  5.02              
ATOM   2348 3HD1 LEU A 145      57.096  92.503  91.065  1.00  5.02              
ATOM   2349  CD2 LEU A 145      55.661  90.221  91.253  1.00  5.02              
ATOM   2350 1HD2 LEU A 145      55.300  90.511  92.237  1.00  5.02              
ATOM   2351 2HD2 LEU A 145      55.203  90.868  90.504  1.00  5.02              
ATOM   2352 3HD2 LEU A 145      55.359  89.190  91.080  1.00  5.02              
ATOM   2353  C   LEU A 145      57.618  88.477  87.800  1.00  5.02              
ATOM   2354  O   LEU A 145      56.587  88.115  87.248  1.00  5.02              
ATOM   2355  N   GLY A 146      58.790  88.521  87.172  1.00  5.40              
ATOM   2356  H   GLY A 146      59.608  88.771  87.712  1.00  5.40              
ATOM   2357  CA  GLY A 146      58.949  88.277  85.746  1.00  5.40              
ATOM   2358  HA1 GLY A 146      58.795  87.219  85.544  1.00  5.40              
ATOM   2359  HA2 GLY A 146      59.954  88.550  85.428  1.00  5.40              
ATOM   2360  C   GLY A 146      57.934  89.097  84.941  1.00  5.40              
ATOM   2361  O   GLY A 146      57.523  90.197  85.339  1.00  5.40              
ATOM   2362  N   TRP A 147      57.427  88.508  83.864  1.00  5.72              
ATOM   2363  H   TRP A 147      57.714  87.554  83.667  1.00  5.72              
ATOM   2364  CA  TRP A 147      56.276  89.023  83.136  1.00  5.72              
ATOM   2365  HA  TRP A 147      56.400  90.104  83.061  1.00  5.72              
ATOM   2366  CB  TRP A 147      56.288  88.480  81.698  1.00  5.72              
ATOM   2367  HB1 TRP A 147      56.214  87.393  81.742  1.00  5.72              
ATOM   2368  HB2 TRP A 147      57.250  88.726  81.246  1.00  5.72              
ATOM   2369  CG  TRP A 147      55.211  88.993  80.780  1.00  5.72              
ATOM   2370  CD1 TRP A 147      54.468  90.109  80.970  1.00  5.72              
ATOM   2371  HD1 TRP A 147      54.569  90.793  81.802  1.00  5.72              
ATOM   2372  NE1 TRP A 147      53.500  90.203  79.995  1.00  5.72              
ATOM   2373  HE1 TRP A 147      52.783  90.914  80.011  1.00  5.72              
ATOM   2374  CE2 TRP A 147      53.601  89.179  79.081  1.00  5.72              
ATOM   2375  CZ2 TRP A 147      52.874  88.844  77.929  1.00  5.72              
ATOM   2376  HZ2 TRP A 147      52.043  89.458  77.617  1.00  5.72              
ATOM   2377  CH2 TRP A 147      53.249  87.710  77.189  1.00  5.72              
ATOM   2378  HH2 TRP A 147      52.702  87.444  76.295  1.00  5.72              
ATOM   2379  CZ3 TRP A 147      54.343  86.929  77.606  1.00  5.72              
ATOM   2380  HZ3 TRP A 147      54.632  86.067  77.023  1.00  5.72              
ATOM   2381  CE3 TRP A 147      55.058  87.273  78.770  1.00  5.72              
ATOM   2382  HE3 TRP A 147      55.895  86.684  79.097  1.00  5.72              
ATOM   2383  CD2 TRP A 147      54.703  88.400  79.544  1.00  5.72              
ATOM   2384  C   TRP A 147      54.932  88.781  83.887  1.00  5.72              
ATOM   2385  O   TRP A 147      53.954  88.245  83.359  1.00  5.72              
ATOM   2386  N   SER A 148      54.858  89.141  85.170  1.00  5.54              
ATOM   2387  H   SER A 148      55.707  89.472  85.612  1.00  5.54              
ATOM   2388  CA  SER A 148      53.635  89.006  85.981  1.00  5.54              
ATOM   2389  HA  SER A 148      53.227  88.011  85.807  1.00  5.54              
ATOM   2390  CB  SER A 148      53.883  89.117  87.493  1.00  5.54              
ATOM   2391  HB1 SER A 148      54.288  88.179  87.865  1.00  5.54              
ATOM   2392  HB2 SER A 148      52.940  89.282  88.012  1.00  5.54              
ATOM   2393  OG  SER A 148      54.778  90.168  87.797  1.00  5.54              
ATOM   2394  HG  SER A 148      55.652  89.795  87.616  1.00  5.54              
ATOM   2395  C   SER A 148      52.523  90.000  85.666  1.00  5.54              
ATOM   2396  O   SER A 148      51.365  89.738  86.009  1.00  5.54              
ATOM   2397  N   SER A 149      52.860  91.137  85.055  1.00  5.58              
ATOM   2398  H   SER A 149      53.807  91.236  84.726  1.00  5.58              
ATOM   2399  CA  SER A 149      51.939  92.258  84.901  1.00  5.58              
ATOM   2400  HA  SER A 149      50.983  91.987  85.349  1.00  5.58              
ATOM   2401  CB  SER A 149      52.429  93.506  85.650  1.00  5.58              
ATOM   2402  HB1 SER A 149      53.009  93.215  86.528  1.00  5.58              
ATOM   2403  HB2 SER A 149      51.561  94.078  85.985  1.00  5.58              
ATOM   2404  OG  SER A 149      53.204  94.337  84.803  1.00  5.58              
ATOM   2405  HG  SER A 149      53.903  93.797  84.413  1.00  5.58              
ATOM   2406  C   SER A 149      51.668  92.577  83.435  1.00  5.58              
ATOM   2407  O   SER A 149      52.527  92.426  82.564  1.00  5.58              
ATOM   2408  N   THR A 150      50.488  93.140  83.209  1.00  5.72              
ATOM   2409  H   THR A 150      49.842  93.193  83.990  1.00  5.72              
ATOM   2410  CA  THR A 150      50.044  93.688  81.923  1.00  5.72              
ATOM   2411  HA  THR A 150      50.295  92.973  81.139  1.00  5.72              
ATOM   2412  CB  THR A 150      48.510  93.870  81.932  1.00  5.72              
ATOM   2413  HB  THR A 150      48.253  94.757  82.511  1.00  5.72              
ATOM   2414  CG2 THR A 150      47.888  93.981  80.538  1.00  5.72              
ATOM   2415 1HG2 THR A 150      46.801  93.983  80.627  1.00  5.72              
ATOM   2416 2HG2 THR A 150      48.195  94.905  80.053  1.00  5.72              
ATOM   2417 3HG2 THR A 150      48.191  93.129  79.928  1.00  5.72              
ATOM   2418  OG1 THR A 150      47.883  92.755  82.529  1.00  5.72              
ATOM   2419  HG1 THR A 150      47.916  92.842  83.493  1.00  5.72              
ATOM   2420  C   THR A 150      50.729  95.012  81.570  1.00  5.72              
ATOM   2421  O   THR A 150      50.597  95.515  80.454  1.00  5.72              
ATOM   2422  N   GLY A 151      51.469  95.616  82.508  1.00  5.37              
ATOM   2423  H   GLY A 151      51.597  95.161  83.404  1.00  5.37              
ATOM   2424  CA  GLY A 151      52.333  96.737  82.174  1.00  5.37              
ATOM   2425  HA1 GLY A 151      51.876  97.327  81.386  1.00  5.37              
ATOM   2426  HA2 GLY A 151      53.260  96.328  81.767  1.00  5.37              
ATOM   2427  C   GLY A 151      52.710  97.672  83.316  1.00  5.37              
ATOM   2428  O   GLY A 151      52.099  98.741  83.401  1.00  5.37              
ATOM   2429  N   LEU A 152      53.704  97.332  84.138  1.00  5.19              
ATOM   2430  H   LEU A 152      54.229  96.487  83.938  1.00  5.19              
ATOM   2431  CA  LEU A 152      54.082  98.087  85.346  1.00  5.19              
ATOM   2432  HA  LEU A 152      53.171  98.429  85.838  1.00  5.19              
ATOM   2433  CB  LEU A 152      54.829  97.111  86.297  1.00  5.19              
ATOM   2434  HB1 LEU A 152      55.886  97.075  86.029  1.00  5.19              
ATOM   2435  HB2 LEU A 152      54.457  96.102  86.137  1.00  5.19              
ATOM   2436  CG  LEU A 152      54.714  97.374  87.811  1.00  5.19              
ATOM   2437  HG  LEU A 152      55.426  96.721  88.316  1.00  5.19              
ATOM   2438  CD1 LEU A 152      55.022  98.811  88.227  1.00  5.19              
ATOM   2439 1HD1 LEU A 152      54.999  98.890  89.313  1.00  5.19              
ATOM   2440 2HD1 LEU A 152      56.017  99.095  87.883  1.00  5.19              
ATOM   2441 3HD1 LEU A 152      54.285  99.502  87.822  1.00  5.19              
ATOM   2442  CD2 LEU A 152      53.316  97.008  88.322  1.00  5.19              
ATOM   2443 1HD2 LEU A 152      53.280  97.147  89.402  1.00  5.19              
ATOM   2444 2HD2 LEU A 152      52.565  97.646  87.861  1.00  5.19              
ATOM   2445 3HD2 LEU A 152      53.096  95.965  88.092  1.00  5.19              
ATOM   2446  C   LEU A 152      54.930  99.326  84.978  1.00  5.19              
ATOM   2447  O   LEU A 152      56.130  99.379  85.225  1.00  5.19              
ATOM   2448  N   LYS A 153      54.346 100.303  84.270  1.00  5.34              
ATOM   2449  H   LYS A 153      53.364 100.183  84.061  1.00  5.34              
ATOM   2450  CA  LYS A 153      55.124 101.342  83.552  1.00  5.34              
ATOM   2451  HA  LYS A 153      55.788 100.831  82.851  1.00  5.34              
ATOM   2452  CB  LYS A 153      54.206 102.296  82.757  1.00  5.34              
ATOM   2453  HB1 LYS A 153      54.831 102.867  82.068  1.00  5.34              
ATOM   2454  HB2 LYS A 153      53.764 103.010  83.455  1.00  5.34              
ATOM   2455  CG  LYS A 153      53.050 101.681  81.954  1.00  5.34              
ATOM   2456  HG1 LYS A 153      52.575 102.481  81.384  1.00  5.34              
ATOM   2457  HG2 LYS A 153      52.316 101.301  82.663  1.00  5.34              
ATOM   2458  CD  LYS A 153      53.461 100.563  80.981  1.00  5.34              
ATOM   2459  HD1 LYS A 153      53.869  99.720  81.540  1.00  5.34              
ATOM   2460  HD2 LYS A 153      54.249 100.932  80.321  1.00  5.34              
ATOM   2461  CE  LYS A 153      52.283 100.077  80.117  1.00  5.34              
ATOM   2462  HE1 LYS A 153      52.612  99.187  79.570  1.00  5.34              
ATOM   2463  HE2 LYS A 153      52.038 100.847  79.380  1.00  5.34              
ATOM   2464  NZ  LYS A 153      51.082  99.754  80.931  1.00  5.34              
ATOM   2465  HZ1 LYS A 153      50.607 100.596  81.229  1.00  5.34              
ATOM   2466  HZ2 LYS A 153      50.428  99.171  80.425  1.00  5.34              
ATOM   2467  HZ3 LYS A 153      51.366  99.264  81.777  1.00  5.34              
ATOM   2468  C   LYS A 153      56.027 102.212  84.430  1.00  5.34              
ATOM   2469  O   LYS A 153      57.019 102.768  83.947  1.00  5.34              
ATOM   2470  N   THR A 154      55.654 102.371  85.691  1.00  5.28              
ATOM   2471  H   THR A 154      54.890 101.820  86.052  1.00  5.28              
ATOM   2472  CA  THR A 154      56.302 103.299  86.605  1.00  5.28              
ATOM   2473  HA  THR A 154      57.309 103.503  86.247  1.00  5.28              
ATOM   2474  CB  THR A 154      55.553 104.640  86.617  1.00  5.28              
ATOM   2475  HB  THR A 154      55.331 104.914  85.585  1.00  5.28              
ATOM   2476  CG2 THR A 154      54.241 104.673  87.404  1.00  5.28              
ATOM   2477 1HG2 THR A 154      53.740 105.628  87.246  1.00  5.28              
ATOM   2478 2HG2 THR A 154      53.587 103.872  87.060  1.00  5.28              
ATOM   2479 3HG2 THR A 154      54.429 104.541  88.471  1.00  5.28              
ATOM   2480  OG1 THR A 154      56.389 105.631  87.140  1.00  5.28              
ATOM   2481  HG1 THR A 154      55.823 106.336  87.463  1.00  5.28              
ATOM   2482  C   THR A 154      56.421 102.682  87.982  1.00  5.28              
ATOM   2483  O   THR A 154      55.477 102.067  88.470  1.00  5.28              
ATOM   2484  N   VAL A 155      57.580 102.869  88.600  1.00  5.09              
ATOM   2485  H   VAL A 155      58.322 103.338  88.088  1.00  5.09              
ATOM   2486  CA  VAL A 155      57.888 102.363  89.936  1.00  5.09              
ATOM   2487  HA  VAL A 155      57.061 101.757  90.305  1.00  5.09              
ATOM   2488  CB  VAL A 155      59.149 101.481  89.903  1.00  5.09              
ATOM   2489  HB  VAL A 155      60.003 102.089  89.607  1.00  5.09              
ATOM   2490  CG1 VAL A 155      59.429 100.906  91.292  1.00  5.09              
ATOM   2491 1HG1 VAL A 155      60.372 100.360  91.276  1.00  5.09              
ATOM   2492 2HG1 VAL A 155      59.511 101.704  92.029  1.00  5.09              
ATOM   2493 3HG1 VAL A 155      58.619 100.242  91.593  1.00  5.09              
ATOM   2494  CG2 VAL A 155      59.028 100.316  88.908  1.00  5.09              
ATOM   2495 1HG2 VAL A 155      59.912  99.682  88.968  1.00  5.09              
ATOM   2496 2HG2 VAL A 155      58.142  99.722  89.128  1.00  5.09              
ATOM   2497 3HG2 VAL A 155      58.956 100.702  87.892  1.00  5.09              
ATOM   2498  C   VAL A 155      58.071 103.565  90.861  1.00  5.09              
ATOM   2499  O   VAL A 155      59.041 104.319  90.749  1.00  5.09              
ATOM   2500  N   SER A 156      57.099 103.767  91.748  1.00  5.22              
ATOM   2501  H   SER A 156      56.358 103.075  91.800  1.00  5.22              
ATOM   2502  CA  SER A 156      57.066 104.867  92.716  1.00  5.22              
ATOM   2503  HA  SER A 156      57.605 105.725  92.313  1.00  5.22              
ATOM   2504  CB  SER A 156      55.596 105.263  92.974  1.00  5.22              
ATOM   2505  HB1 SER A 156      55.056 105.313  92.027  1.00  5.22              
ATOM   2506  HB2 SER A 156      55.566 106.247  93.447  1.00  5.22              
ATOM   2507  OG  SER A 156      54.975 104.321  93.841  1.00  5.22              
ATOM   2508  HG  SER A 156      54.027 104.504  93.956  1.00  5.22              
ATOM   2509  C   SER A 156      57.683 104.477  94.065  1.00  5.22              
ATOM   2510  O   SER A 156      57.764 103.293  94.401  1.00  5.22              
ATOM   2511  N   ASN A 157      57.940 105.480  94.915  1.00  5.25              
ATOM   2512  H   ASN A 157      57.919 106.426  94.563  1.00  5.25              
ATOM   2513  CA  ASN A 157      58.236 105.305  96.342  1.00  5.25              
ATOM   2514  HA  ASN A 157      59.180 104.763  96.434  1.00  5.25              
ATOM   2515  CB  ASN A 157      58.390 106.694  97.013  1.00  5.25              
ATOM   2516  HB1 ASN A 157      58.439 106.547  98.092  1.00  5.25              
ATOM   2517  HB2 ASN A 157      57.503 107.295  96.817  1.00  5.25              
ATOM   2518  CG  ASN A 157      59.612 107.506  96.612  1.00  5.25              
ATOM   2519  OD1 ASN A 157      59.848 107.794  95.454  1.00  5.25              
ATOM   2520  ND2 ASN A 157      60.406 107.957  97.559  1.00  5.25              
ATOM   2521 1HD2 ASN A 157      60.263 107.661  98.510  1.00  5.25              
ATOM   2522 2HD2 ASN A 157      61.172 108.553  97.300  1.00  5.25              
ATOM   2523  C   ASN A 157      57.198 104.493  97.158  1.00  5.25              
ATOM   2524  O   ASN A 157      57.485 104.179  98.310  1.00  5.25              
ATOM   2525  N   THR A 158      56.014 104.170  96.621  1.00  5.17              
ATOM   2526  H   THR A 158      55.799 104.461  95.677  1.00  5.17              
ATOM   2527  CA  THR A 158      55.034 103.305  97.305  1.00  5.17              
ATOM   2528  HA  THR A 158      55.318 103.204  98.352  1.00  5.17              
ATOM   2529  CB  THR A 158      53.606 103.879  97.333  1.00  5.17              
ATOM   2530  HB  THR A 158      53.055 103.330  98.094  1.00  5.17              
ATOM   2531  CG2 THR A 158      53.546 105.361  97.702  1.00  5.17              
ATOM   2532 1HG2 THR A 158      52.503 105.645  97.846  1.00  5.17              
ATOM   2533 2HG2 THR A 158      54.087 105.527  98.633  1.00  5.17              
ATOM   2534 3HG2 THR A 158      53.978 105.968  96.908  1.00  5.17              
ATOM   2535  OG1 THR A 158      52.941 103.708  96.103  1.00  5.17              
ATOM   2536  HG1 THR A 158      52.219 103.082  96.329  1.00  5.17              
ATOM   2537  C   THR A 158      54.983 101.875  96.755  1.00  5.17              
ATOM   2538  O   THR A 158      54.534 100.967  97.442  1.00  5.17              
ATOM   2539  N   THR A 159      55.511 101.622  95.553  1.00  5.03              
ATOM   2540  H   THR A 159      56.004 102.376  95.091  1.00  5.03              
ATOM   2541  CA  THR A 159      55.232 100.403  94.760  1.00  5.03              
ATOM   2542  HA  THR A 159      54.153 100.329  94.610  1.00  5.03              
ATOM   2543  CB  THR A 159      55.888 100.590  93.378  1.00  5.03              
ATOM   2544  HB  THR A 159      56.953 100.784  93.516  1.00  5.03              
ATOM   2545  CG2 THR A 159      55.734  99.453  92.367  1.00  5.03              
ATOM   2546 1HG2 THR A 159      56.070  99.784  91.385  1.00  5.03              
ATOM   2547 2HG2 THR A 159      56.345  98.601  92.666  1.00  5.03              
ATOM   2548 3HG2 THR A 159      54.688  99.152  92.308  1.00  5.03              
ATOM   2549  OG1 THR A 159      55.299 101.714  92.764  1.00  5.03              
ATOM   2550  HG1 THR A 159      55.272 102.429  93.419  1.00  5.03              
ATOM   2551  C   THR A 159      55.674  99.063  95.370  1.00  5.03              
ATOM   2552  O   THR A 159      55.251  98.001  94.923  1.00  5.03              
ATOM   2553  N   PHE A 160      56.497  99.089  96.416  1.00  5.03              
ATOM   2554  H   PHE A 160      56.788  99.996  96.744  1.00  5.03              
ATOM   2555  CA  PHE A 160      56.962  97.901  97.136  1.00  5.03              
ATOM   2556  HA  PHE A 160      56.361  97.045  96.830  1.00  5.03              
ATOM   2557  CB  PHE A 160      58.425  97.608  96.749  1.00  5.03              
ATOM   2558  HB1 PHE A 160      58.801  96.786  97.357  1.00  5.03              
ATOM   2559  HB2 PHE A 160      59.037  98.484  96.974  1.00  5.03              
ATOM   2560  CG  PHE A 160      58.605  97.218  95.293  1.00  5.03              
ATOM   2561  CD1 PHE A 160      58.096  95.990  94.821  1.00  5.03              
ATOM   2562  HD1 PHE A 160      57.584  95.319  95.494  1.00  5.03              
ATOM   2563  CE1 PHE A 160      58.226  95.640  93.465  1.00  5.03              
ATOM   2564  HE1 PHE A 160      57.826  94.704  93.102  1.00  5.03              
ATOM   2565  CZ  PHE A 160      58.859  96.522  92.575  1.00  5.03              
ATOM   2566  HZ  PHE A 160      58.943  96.270  91.528  1.00  5.03              
ATOM   2567  CE2 PHE A 160      59.383  97.736  93.045  1.00  5.03              
ATOM   2568  HE2 PHE A 160      59.879  98.402  92.359  1.00  5.03              
ATOM   2569  CD2 PHE A 160      59.259  98.089  94.401  1.00  5.03              
ATOM   2570  HD2 PHE A 160      59.655  99.034  94.750  1.00  5.03              
ATOM   2571  C   PHE A 160      56.761  98.017  98.659  1.00  5.03              
ATOM   2572  O   PHE A 160      57.379  97.277  99.435  1.00  5.03              
ATOM   2573  N   ALA A 161      55.908  98.950  99.099  1.00  5.39              
ATOM   2574  H   ALA A 161      55.392  99.501  98.418  1.00  5.39              
ATOM   2575  CA  ALA A 161      55.678  99.276 100.501  1.00  5.39              
ATOM   2576  HA  ALA A 161      56.605  99.675 100.914  1.00  5.39              
ATOM   2577  CB  ALA A 161      54.619 100.381 100.587  1.00  5.39              
ATOM   2578  HB1 ALA A 161      54.409 100.614 101.631  1.00  5.39              
ATOM   2579  HB2 ALA A 161      54.979 101.284 100.093  1.00  5.39              
ATOM   2580  HB3 ALA A 161      53.691 100.063 100.106  1.00  5.39              
ATOM   2581  C   ALA A 161      55.300  98.053 101.349  1.00  5.39              
ATOM   2582  O   ALA A 161      55.885  97.864 102.415  1.00  5.39              
ATOM   2583  N   SER A 162      54.432  97.159 100.860  1.00  5.27              
ATOM   2584  H   SER A 162      53.950  97.359  99.994  1.00  5.27              
ATOM   2585  CA  SER A 162      54.089  95.931 101.593  1.00  5.27              
ATOM   2586  HA  SER A 162      53.695  96.256 102.557  1.00  5.27              
ATOM   2587  CB  SER A 162      52.971  95.096 100.952  1.00  5.27              
ATOM   2588  HB1 SER A 162      52.040  95.321 101.466  1.00  5.27              
ATOM   2589  HB2 SER A 162      53.175  94.037 101.109  1.00  5.27              
ATOM   2590  OG  SER A 162      52.796  95.333  99.572  1.00  5.27              
ATOM   2591  HG  SER A 162      52.231  96.125  99.495  1.00  5.27              
ATOM   2592  C   SER A 162      55.270  95.022 101.942  1.00  5.27              
ATOM   2593  O   SER A 162      55.240  94.367 102.983  1.00  5.27              
ATOM   2594  N   LEU A 163      56.344  95.011 101.141  1.00  5.39              
ATOM   2595  H   LEU A 163      56.361  95.647 100.353  1.00  5.39              
ATOM   2596  CA  LEU A 163      57.543  94.194 101.414  1.00  5.39              
ATOM   2597  HA  LEU A 163      57.217  93.202 101.727  1.00  5.39              
ATOM   2598  CB  LEU A 163      58.382  94.054 100.129  1.00  5.39              
ATOM   2599  HB1 LEU A 163      59.290  93.495 100.361  1.00  5.39              
ATOM   2600  HB2 LEU A 163      58.686  95.046  99.796  1.00  5.39              
ATOM   2601  CG  LEU A 163      57.648  93.337  98.978  1.00  5.39              
ATOM   2602  HG  LEU A 163      56.713  93.852  98.763  1.00  5.39              
ATOM   2603  CD1 LEU A 163      58.499  93.371  97.712  1.00  5.39              
ATOM   2604 1HD1 LEU A 163      57.964  92.891  96.892  1.00  5.39              
ATOM   2605 2HD1 LEU A 163      58.716  94.402  97.439  1.00  5.39              
ATOM   2606 3HD1 LEU A 163      59.439  92.844  97.877  1.00  5.39              
ATOM   2607  CD2 LEU A 163      57.339  91.878  99.314  1.00  5.39              
ATOM   2608 1HD2 LEU A 163      56.900  91.382  98.450  1.00  5.39              
ATOM   2609 2HD2 LEU A 163      58.247  91.354  99.602  1.00  5.39              
ATOM   2610 3HD2 LEU A 163      56.632  91.822 100.139  1.00  5.39              
ATOM   2611  C   LEU A 163      58.386  94.740 102.582  1.00  5.39              
ATOM   2612  O   LEU A 163      59.279  94.056 103.078  1.00  5.39              
ATOM   2613  N   LYS A 164      58.094  95.951 103.079  1.00  5.44              
ATOM   2614  H   LYS A 164      57.303  96.445 102.672  1.00  5.44              
ATOM   2615  CA  LYS A 164      58.851  96.620 104.150  1.00  5.44              
ATOM   2616  HA  LYS A 164      59.855  96.799 103.771  1.00  5.44              
ATOM   2617  CB  LYS A 164      58.172  97.966 104.501  1.00  5.44              
ATOM   2618  HB1 LYS A 164      57.167  97.759 104.875  1.00  5.44              
ATOM   2619  HB2 LYS A 164      58.069  98.562 103.593  1.00  5.44              
ATOM   2620  CG  LYS A 164      58.903  98.822 105.559  1.00  5.44              
ATOM   2621  HG1 LYS A 164      59.079  98.248 106.468  1.00  5.44              
ATOM   2622  HG2 LYS A 164      58.250  99.653 105.833  1.00  5.44              
ATOM   2623  CD  LYS A 164      60.218  99.407 105.023  1.00  5.44              
ATOM   2624  HD1 LYS A 164      60.070 100.475 104.851  1.00  5.44              
ATOM   2625  HD2 LYS A 164      60.428  98.949 104.067  1.00  5.44              
ATOM   2626  CE  LYS A 164      61.452  99.227 105.917  1.00  5.44              
ATOM   2627  HE1 LYS A 164      61.175  99.422 106.957  1.00  5.44              
ATOM   2628  HE2 LYS A 164      62.192  99.976 105.615  1.00  5.44              
ATOM   2629  NZ  LYS A 164      62.047  97.873 105.774  1.00  5.44              
ATOM   2630  HZ1 LYS A 164      62.894  97.791 106.316  1.00  5.44              
ATOM   2631  HZ2 LYS A 164      61.389  97.157 106.078  1.00  5.44              
ATOM   2632  HZ3 LYS A 164      62.277  97.683 104.798  1.00  5.44              
ATOM   2633  C   LYS A 164      59.022  95.791 105.424  1.00  5.44              
ATOM   2634  O   LYS A 164      60.052  95.924 106.088  1.00  5.44              
ATOM   2635  N   GLY A 165      58.025  94.980 105.768  1.00  5.33              
ATOM   2636  H   GLY A 165      57.227  94.925 105.151  1.00  5.33              
ATOM   2637  CA  GLY A 165      58.024  94.148 106.972  1.00  5.33              
ATOM   2638  HA1 GLY A 165      56.995  93.863 107.190  1.00  5.33              
ATOM   2639  HA2 GLY A 165      58.401  94.725 107.816  1.00  5.33              
ATOM   2640  C   GLY A 165      58.836  92.862 106.878  1.00  5.33              
ATOM   2641  O   GLY A 165      59.111  92.234 107.895  1.00  5.33              
ATOM   2642  N   SER A 166      59.296  92.543 105.673  1.00  5.55              
ATOM   2643  H   SER A 166      59.018  93.114 104.886  1.00  5.55              
ATOM   2644  CA  SER A 166      60.129  91.392 105.344  1.00  5.55              
ATOM   2645  HA  SER A 166      60.347  90.805 106.236  1.00  5.55              
ATOM   2646  CB  SER A 166      59.388  90.501 104.338  1.00  5.55              
ATOM   2647  HB1 SER A 166      59.896  89.537 104.266  1.00  5.55              
ATOM   2648  HB2 SER A 166      59.378  90.971 103.353  1.00  5.55              
ATOM   2649  OG  SER A 166      58.049  90.313 104.742  1.00  5.55              
ATOM   2650  HG  SER A 166      57.783  89.460 104.372  1.00  5.55              
ATOM   2651  C   SER A 166      61.425  91.942 104.757  1.00  5.55              
ATOM   2652  O   SER A 166      61.702  91.741 103.573  1.00  5.55              
ATOM   2653  N   PRO A 167      62.230  92.694 105.542  1.00  6.13              
ATOM   2654  CD  PRO A 167      62.117  92.923 106.976  1.00  6.13              
ATOM   2655  HD1 PRO A 167      61.812  92.021 107.509  1.00  6.13              
ATOM   2656  HD2 PRO A 167      61.405  93.728 107.159  1.00  6.13              
ATOM   2657  CG  PRO A 167      63.505  93.364 107.437  1.00  6.13              
ATOM   2658  HG1 PRO A 167      64.109  92.485 107.670  1.00  6.13              
ATOM   2659  HG2 PRO A 167      63.451  94.031 108.298  1.00  6.13              
ATOM   2660  CB  PRO A 167      64.071  94.067 106.204  1.00  6.13              
ATOM   2661  HB1 PRO A 167      65.162  94.055 106.195  1.00  6.13              
ATOM   2662  HB2 PRO A 167      63.703  95.093 106.171  1.00  6.13              
ATOM   2663  CA  PRO A 167      63.470  93.277 105.038  1.00  6.13              
ATOM   2664  HA  PRO A 167      63.242  93.962 104.220  1.00  6.13              
ATOM   2665  C   PRO A 167      64.424  92.207 104.492  1.00  6.13              
ATOM   2666  O   PRO A 167      65.244  92.512 103.634  1.00  6.13              
ATOM   2667  N   LEU A 168      64.214  90.964 104.952  1.00  5.61              
ATOM   2668  H   LEU A 168      63.495  90.897 105.653  1.00  5.61              
ATOM   2669  CA  LEU A 168      64.724  89.672 104.500  1.00  5.61              
ATOM   2670  HA  LEU A 168      65.766  89.635 104.809  1.00  5.61              
ATOM   2671  CB  LEU A 168      63.945  88.548 105.238  1.00  5.61              
ATOM   2672  HB1 LEU A 168      63.676  87.765 104.527  1.00  5.61              
ATOM   2673  HB2 LEU A 168      63.002  88.945 105.618  1.00  5.61              
ATOM   2674  CG  LEU A 168      64.703  87.877 106.400  1.00  5.61              
ATOM   2675  HG  LEU A 168      65.008  88.640 107.117  1.00  5.61              
ATOM   2676  CD1 LEU A 168      63.795  86.868 107.107  1.00  5.61              
ATOM   2677 1HD1 LEU A 168      64.323  86.413 107.945  1.00  5.61              
ATOM   2678 2HD1 LEU A 168      62.910  87.375 107.491  1.00  5.61              
ATOM   2679 3HD1 LEU A 168      63.481  86.091 106.411  1.00  5.61              
ATOM   2680  CD2 LEU A 168      65.943  87.109 105.928  1.00  5.61              
ATOM   2681 1HD2 LEU A 168      66.417  86.622 106.781  1.00  5.61              
ATOM   2682 2HD2 LEU A 168      65.652  86.355 105.200  1.00  5.61              
ATOM   2683 3HD2 LEU A 168      66.662  87.786 105.472  1.00  5.61              
ATOM   2684  C   LEU A 168      64.759  89.374 102.988  1.00  5.61              
ATOM   2685  O   LEU A 168      65.372  88.374 102.606  1.00  5.61              
ATOM   2686  N   LEU A 169      64.116  90.181 102.141  1.00  5.22              
ATOM   2687  H   LEU A 169      63.679  91.010 102.519  1.00  5.22              
ATOM   2688  CA  LEU A 169      63.915  89.897 100.721  1.00  5.22              
ATOM   2689  HA  LEU A 169      63.490  88.894 100.654  1.00  5.22              
ATOM   2690  CB  LEU A 169      62.870  90.872 100.156  1.00  5.22              
ATOM   2691  HB1 LEU A 169      63.295  91.877 100.141  1.00  5.22              
ATOM   2692  HB2 LEU A 169      62.004  90.895 100.820  1.00  5.22              
ATOM   2693  CG  LEU A 169      62.434  90.449  98.737  1.00  5.22              
ATOM   2694  HG  LEU A 169      63.069  89.647  98.358  1.00  5.22              
ATOM   2695  CD1 LEU A 169      60.997  89.939  98.741  1.00  5.22              
ATOM   2696 1HD1 LEU A 169      60.713  89.616  97.742  1.00  5.22              
ATOM   2697 2HD1 LEU A 169      60.921  89.098  99.427  1.00  5.22              
ATOM   2698 3HD1 LEU A 169      60.330  90.736  99.065  1.00  5.22              
ATOM   2699  CD2 LEU A 169      62.520  91.616  97.759  1.00  5.22              
ATOM   2700 1HD2 LEU A 169      62.193  91.285  96.776  1.00  5.22              
ATOM   2701 2HD2 LEU A 169      61.876  92.427  98.090  1.00  5.22              
ATOM   2702 3HD2 LEU A 169      63.553  91.966  97.693  1.00  5.22              
ATOM   2703  C   LEU A 169      65.209  89.906  99.885  1.00  5.22              
ATOM   2704  O   LEU A 169      65.586  90.921  99.311  1.00  5.22              
ATOM   2705  N   GLN A 170      65.883  88.761  99.802  1.00  5.37              
ATOM   2706  H   GLN A 170      65.481  87.948 100.242  1.00  5.37              
ATOM   2707  CA  GLN A 170      67.225  88.650  99.239  1.00  5.37              
ATOM   2708  HA  GLN A 170      67.814  89.485  99.616  1.00  5.37              
ATOM   2709  CB  GLN A 170      67.905  87.344  99.673  1.00  5.37              
ATOM   2710  HB1 GLN A 170      68.952  87.401  99.371  1.00  5.37              
ATOM   2711  HB2 GLN A 170      67.453  86.498  99.151  1.00  5.37              
ATOM   2712  CG  GLN A 170      67.837  87.082 101.177  1.00  5.37              
ATOM   2713  HG1 GLN A 170      66.878  86.625 101.409  1.00  5.37              
ATOM   2714  HG2 GLN A 170      67.915  88.021 101.723  1.00  5.37              
ATOM   2715  CD  GLN A 170      68.968  86.172 101.621  1.00  5.37              
ATOM   2716  OE1 GLN A 170      70.085  86.625 101.831  1.00  5.37              
ATOM   2717  NE2 GLN A 170      68.734  84.886 101.773  1.00  5.37              
ATOM   2718 1HE2 GLN A 170      67.833  84.503 101.553  1.00  5.37              
ATOM   2719 2HE2 GLN A 170      69.520  84.311 102.031  1.00  5.37              
ATOM   2720  C   GLN A 170      67.292  88.700  97.721  1.00  5.37              
ATOM   2721  O   GLN A 170      68.335  89.115  97.216  1.00  5.37              
ATOM   2722  N   ILE A 171      66.262  88.268  96.992  1.00  4.88              
ATOM   2723  H   ILE A 171      65.458  87.865  97.454  1.00  4.88              
ATOM   2724  CA  ILE A 171      66.360  88.291  95.518  1.00  4.88              
ATOM   2725  HA  ILE A 171      67.404  88.458  95.260  1.00  4.88              
ATOM   2726  CB  ILE A 171      66.113  86.906  94.866  1.00  4.88              
ATOM   2727  HB  ILE A 171      65.043  86.702  94.868  1.00  4.88              
ATOM   2728  CG2 ILE A 171      66.635  86.858  93.408  1.00  4.88              
ATOM   2729 1HG2 ILE A 171      66.283  85.947  92.919  1.00  4.88              
ATOM   2730 2HG2 ILE A 171      66.297  87.701  92.813  1.00  4.88              
ATOM   2731 3HG2 ILE A 171      67.726  86.861  93.401  1.00  4.88              
ATOM   2732  CG1 ILE A 171      66.842  85.830  95.721  1.00  4.88              
ATOM   2733 1HG1 ILE A 171      66.254  85.646  96.621  1.00  4.88              
ATOM   2734 2HG1 ILE A 171      67.818  86.209  96.029  1.00  4.88              
ATOM   2735  CD1 ILE A 171      67.086  84.477  95.055  1.00  4.88              
ATOM   2736  HD1 ILE A 171      67.357  83.737  95.809  1.00  4.88              
ATOM   2737  HD2 ILE A 171      66.181  84.165  94.552  1.00  4.88              
ATOM   2738  HD3 ILE A 171      67.894  84.552  94.326  1.00  4.88              
ATOM   2739  C   ILE A 171      65.718  89.554  94.938  1.00  4.88              
ATOM   2740  O   ILE A 171      66.078  90.626  95.423  1.00  4.88              
ATOM   2741  N   LEU A 172      64.857  89.392  93.924  1.00  4.59              
ATOM   2742  H   LEU A 172      64.884  88.460  93.542  1.00  4.59              
ATOM   2743  CA  LEU A 172      63.788  90.237  93.353  1.00  4.59              
ATOM   2744  HA  LEU A 172      62.858  89.726  93.605  1.00  4.59              
ATOM   2745  CB  LEU A 172      63.689  91.653  93.954  1.00  4.59              
ATOM   2746  HB1 LEU A 172      64.604  92.202  93.726  1.00  4.59              
ATOM   2747  HB2 LEU A 172      63.618  91.562  95.036  1.00  4.59              
ATOM   2748  CG  LEU A 172      62.475  92.463  93.441  1.00  4.59              
ATOM   2749  HG  LEU A 172      62.633  92.718  92.394  1.00  4.59              
ATOM   2750  CD1 LEU A 172      61.134  91.726  93.571  1.00  4.59              
ATOM   2751 1HD1 LEU A 172      60.318  92.414  93.352  1.00  4.59              
ATOM   2752 2HD1 LEU A 172      61.080  90.897  92.865  1.00  4.59              
ATOM   2753 3HD1 LEU A 172      61.018  91.351  94.585  1.00  4.59              
ATOM   2754  CD2 LEU A 172      62.363  93.761  94.247  1.00  4.59              
ATOM   2755 1HD2 LEU A 172      61.554  94.385  93.867  1.00  4.59              
ATOM   2756 2HD2 LEU A 172      62.169  93.530  95.294  1.00  4.59              
ATOM   2757 3HD2 LEU A 172      63.297  94.317  94.182  1.00  4.59              
ATOM   2758  C   LEU A 172      63.871  90.252  91.807  1.00  4.59              
ATOM   2759  O   LEU A 172      64.719  90.965  91.229  1.00  4.59              
ATOM   2760  N   ASN A 173      63.000  89.456  91.143  1.00  4.47              
ATOM   2761  H   ASN A 173      62.263  88.946  91.628  1.00  4.47              
ATOM   2762  CA  ASN A 173      63.146  89.340  89.674  1.00  4.47              
ATOM   2763  HA  ASN A 173      64.068  89.812  89.351  1.00  4.47              
ATOM   2764  CB  ASN A 173      63.244  87.853  89.264  1.00  4.47              
ATOM   2765  HB1 ASN A 173      62.397  87.318  89.687  1.00  4.47              
ATOM   2766  HB2 ASN A 173      64.158  87.422  89.670  1.00  4.47              
ATOM   2767  CG  ASN A 173      63.241  87.639  87.748  1.00  4.47              
ATOM   2768  OD1 ASN A 173      63.870  88.345  86.975  1.00  4.47              
ATOM   2769  ND2 ASN A 173      62.485  86.692  87.245  1.00  4.47              
ATOM   2770 1HD2 ASN A 173      61.741  86.283  87.794  1.00  4.47              
ATOM   2771 2HD2 ASN A 173      62.473  86.621  86.243  1.00  4.47              
ATOM   2772  C   ASN A 173      62.016  90.045  88.890  1.00  4.47              
ATOM   2773  O   ASN A 173      60.914  89.513  88.751  1.00  4.47              
ATOM   2774  N   LEU A 174      62.313  91.216  88.315  1.00  4.78              
ATOM   2775  H   LEU A 174      63.275  91.540  88.383  1.00  4.78              
ATOM   2776  CA  LEU A 174      61.336  92.171  87.756  1.00  4.78              
ATOM   2777  HA  LEU A 174      60.327  91.825  87.978  1.00  4.78              
ATOM   2778  CB  LEU A 174      61.569  93.533  88.461  1.00  4.78              
ATOM   2779  HB1 LEU A 174      61.179  94.349  87.854  1.00  4.78              
ATOM   2780  HB2 LEU A 174      62.645  93.694  88.555  1.00  4.78              
ATOM   2781  CG  LEU A 174      60.910  93.660  89.843  1.00  4.78              
ATOM   2782  HG  LEU A 174      61.069  92.744  90.413  1.00  4.78              
ATOM   2783  CD1 LEU A 174      61.516  94.830  90.620  1.00  4.78              
ATOM   2784 1HD1 LEU A 174      61.062  94.883  91.608  1.00  4.78              
ATOM   2785 2HD1 LEU A 174      62.587  94.668  90.735  1.00  4.78              
ATOM   2786 3HD1 LEU A 174      61.344  95.767  90.090  1.00  4.78              
ATOM   2787  CD2 LEU A 174      59.408  93.921  89.707  1.00  4.78              
ATOM   2788 1HD2 LEU A 174      58.964  94.035  90.694  1.00  4.78              
ATOM   2789 2HD2 LEU A 174      59.231  94.829  89.130  1.00  4.78              
ATOM   2790 3HD2 LEU A 174      58.932  93.081  89.207  1.00  4.78              
ATOM   2791  C   LEU A 174      61.392  92.316  86.218  1.00  4.78              
ATOM   2792  O   LEU A 174      61.123  93.376  85.652  1.00  4.78              
ATOM   2793  N   THR A 175      61.792  91.262  85.518  1.00  4.85              
ATOM   2794  H   THR A 175      61.948  90.391  85.997  1.00  4.85              
ATOM   2795  CA  THR A 175      62.123  91.322  84.090  1.00  4.85              
ATOM   2796  HA  THR A 175      62.504  92.314  83.856  1.00  4.85              
ATOM   2797  CB  THR A 175      63.252  90.319  83.792  1.00  4.85              
ATOM   2798  HB  THR A 175      63.434  90.290  82.717  1.00  4.85              
ATOM   2799  CG2 THR A 175      64.543  90.701  84.507  1.00  4.85              
ATOM   2800 1HG2 THR A 175      65.358  90.104  84.101  1.00  4.85              
ATOM   2801 2HG2 THR A 175      64.763  91.755  84.362  1.00  4.85              
ATOM   2802 3HG2 THR A 175      64.446  90.523  85.578  1.00  4.85              
ATOM   2803  OG1 THR A 175      62.971  89.019  84.267  1.00  4.85              
ATOM   2804  HG1 THR A 175      63.414  88.915  85.124  1.00  4.85              
ATOM   2805  C   THR A 175      60.942  91.061  83.170  1.00  4.85              
ATOM   2806  O   THR A 175      60.100  90.211  83.447  1.00  4.85              
ATOM   2807  N   GLY A 176      60.893  91.769  82.040  1.00  5.12              
ATOM   2808  H   GLY A 176      61.617  92.450  81.848  1.00  5.12              
ATOM   2809  CA  GLY A 176      59.850  91.594  81.030  1.00  5.12              
ATOM   2810  HA1 GLY A 176      59.724  90.532  80.824  1.00  5.12              
ATOM   2811  HA2 GLY A 176      60.157  92.084  80.108  1.00  5.12              
ATOM   2812  C   GLY A 176      58.491  92.160  81.430  1.00  5.12              
ATOM   2813  O   GLY A 176      57.465  91.585  81.073  1.00  5.12              
ATOM   2814  N   MET A 177      58.469  93.285  82.158  1.00  5.05              
ATOM   2815  H   MET A 177      59.349  93.726  82.404  1.00  5.05              
ATOM   2816  CA  MET A 177      57.213  93.907  82.604  1.00  5.05              
ATOM   2817  HA  MET A 177      56.408  93.370  82.103  1.00  5.05              
ATOM   2818  CB  MET A 177      56.923  93.652  84.089  1.00  5.05              
ATOM   2819  HB1 MET A 177      56.791  92.580  84.237  1.00  5.05              
ATOM   2820  HB2 MET A 177      55.981  94.134  84.347  1.00  5.05              
ATOM   2821  CG  MET A 177      57.999  94.139  85.052  1.00  5.05              
ATOM   2822  HG1 MET A 177      58.441  95.051  84.659  1.00  5.05              
ATOM   2823  HG2 MET A 177      58.774  93.377  85.104  1.00  5.05              
ATOM   2824  SD  MET A 177      57.375  94.468  86.722  1.00  5.05              
ATOM   2825  CE  MET A 177      56.856  92.803  87.208  1.00  5.05              
ATOM   2826  HE1 MET A 177      56.475  92.829  88.229  1.00  5.05              
ATOM   2827  HE2 MET A 177      56.072  92.442  86.543  1.00  5.05              
ATOM   2828  HE3 MET A 177      57.710  92.126  87.156  1.00  5.05              
ATOM   2829  C   MET A 177      56.941  95.335  82.119  1.00  5.05              
ATOM   2830  O   MET A 177      56.040  96.034  82.604  1.00  5.05              
ATOM   2831  N   GLY A 178      57.702  95.703  81.084  1.00  5.08              
ATOM   2832  H   GLY A 178      58.417  95.042  80.814  1.00  5.08              
ATOM   2833  CA  GLY A 178      57.653  96.963  80.348  1.00  5.08              
ATOM   2834  HA1 GLY A 178      56.725  97.013  79.779  1.00  5.08              
ATOM   2835  HA2 GLY A 178      58.494  96.985  79.658  1.00  5.08              
ATOM   2836  C   GLY A 178      57.749  98.201  81.240  1.00  5.08              
ATOM   2837  O   GLY A 178      57.086  99.206  80.975  1.00  5.08              
ATOM   2838  N   ILE A 179      58.568  98.112  82.294  1.00  4.96              
ATOM   2839  H   ILE A 179      59.045  97.232  82.449  1.00  4.96              
ATOM   2840  CA  ILE A 179      58.960  99.255  83.119  1.00  4.96              
ATOM   2841  HA  ILE A 179      58.060  99.683  83.561  1.00  4.96              
ATOM   2842  CB  ILE A 179      59.907  98.847  84.273  1.00  4.96              
ATOM   2843  HB  ILE A 179      60.768  98.330  83.845  1.00  4.96              
ATOM   2844  CG2 ILE A 179      60.415 100.092  85.031  1.00  4.96              
ATOM   2845 1HG2 ILE A 179      61.078  99.798  85.844  1.00  4.96              
ATOM   2846 2HG2 ILE A 179      60.986 100.747  84.376  1.00  4.96              
ATOM   2847 3HG2 ILE A 179      59.575 100.649  85.450  1.00  4.96              
ATOM   2848  CG1 ILE A 179      59.198  97.900  85.267  1.00  4.96              
ATOM   2849 1HG1 ILE A 179      58.612  97.169  84.717  1.00  4.96              
ATOM   2850 2HG1 ILE A 179      58.508  98.471  85.889  1.00  4.96              
ATOM   2851  CD1 ILE A 179      60.168  97.136  86.178  1.00  4.96              
ATOM   2852  HD1 ILE A 179      59.606  96.445  86.805  1.00  4.96              
ATOM   2853  HD2 ILE A 179      60.875  96.567  85.575  1.00  4.96              
ATOM   2854  HD3 ILE A 179      60.707  97.824  86.827  1.00  4.96              
ATOM   2855  C   ILE A 179      59.606 100.301  82.220  1.00  4.96              
ATOM   2856  O   ILE A 179      60.555 100.000  81.494  1.00  4.96              
ATOM   2857  N   LYS A 180      59.098 101.531  82.299  1.00  5.17              
ATOM   2858  H   LYS A 180      58.300 101.664  82.913  1.00  5.17              
ATOM   2859  CA  LYS A 180      59.590 102.700  81.570  1.00  5.17              
ATOM   2860  HA  LYS A 180      60.343 102.356  80.858  1.00  5.17              
ATOM   2861  CB  LYS A 180      58.456 103.324  80.735  1.00  5.17              
ATOM   2862  HB1 LYS A 180      57.638 103.645  81.382  1.00  5.17              
ATOM   2863  HB2 LYS A 180      58.070 102.548  80.071  1.00  5.17              
ATOM   2864  CG  LYS A 180      58.940 104.499  79.861  1.00  5.17              
ATOM   2865  HG1 LYS A 180      58.402 104.471  78.912  1.00  5.17              
ATOM   2866  HG2 LYS A 180      59.997 104.366  79.628  1.00  5.17              
ATOM   2867  CD  LYS A 180      58.698 105.884  80.496  1.00  5.17              
ATOM   2868  HD1 LYS A 180      58.632 105.807  81.583  1.00  5.17              
ATOM   2869  HD2 LYS A 180      57.736 106.256  80.137  1.00  5.17              
ATOM   2870  CE  LYS A 180      59.795 106.888  80.109  1.00  5.17              
ATOM   2871  HE1 LYS A 180      59.354 107.885  80.014  1.00  5.17              
ATOM   2872  HE2 LYS A 180      60.199 106.606  79.131  1.00  5.17              
ATOM   2873  NZ  LYS A 180      60.879 106.919  81.121  1.00  5.17              
ATOM   2874  HZ1 LYS A 180      61.726 107.365  80.774  1.00  5.17              
ATOM   2875  HZ2 LYS A 180      60.594 107.383  81.970  1.00  5.17              
ATOM   2876  HZ3 LYS A 180      61.164 105.977  81.374  1.00  5.17              
ATOM   2877  C   LYS A 180      60.319 103.697  82.464  1.00  5.17              
ATOM   2878  O   LYS A 180      61.289 104.315  81.994  1.00  5.17              
ATOM   2879  N   ALA A 181      59.877 103.851  83.716  1.00  4.91              
ATOM   2880  H   ALA A 181      59.059 103.335  84.020  1.00  4.91              
ATOM   2881  CA  ALA A 181      60.507 104.761  84.672  1.00  4.91              
ATOM   2882  HA  ALA A 181      61.485 105.047  84.306  1.00  4.91              
ATOM   2883  CB  ALA A 181      59.647 106.029  84.771  1.00  4.91              
ATOM   2884  HB1 ALA A 181      60.121 106.734  85.456  1.00  4.91              
ATOM   2885  HB2 ALA A 181      59.547 106.497  83.794  1.00  4.91              
ATOM   2886  HB3 ALA A 181      58.656 105.778  85.157  1.00  4.91              
ATOM   2887  C   ALA A 181      60.667 104.135  86.068  1.00  4.91              
ATOM   2888  O   ALA A 181      59.718 103.575  86.620  1.00  4.91              
ATOM   2889  N   LEU A 182      61.851 104.318  86.653  1.00  4.71              
ATOM   2890  H   LEU A 182      62.577 104.763  86.100  1.00  4.71              
ATOM   2891  CA  LEU A 182      62.066 104.304  88.102  1.00  4.71              
ATOM   2892  HA  LEU A 182      61.313 103.684  88.589  1.00  4.71              
ATOM   2893  CB  LEU A 182      63.469 103.755  88.427  1.00  4.71              
ATOM   2894  HB1 LEU A 182      63.599 103.761  89.511  1.00  4.71              
ATOM   2895  HB2 LEU A 182      64.215 104.432  88.007  1.00  4.71              
ATOM   2896  CG  LEU A 182      63.761 102.336  87.907  1.00  4.71              
ATOM   2897  HG  LEU A 182      63.680 102.322  86.820  1.00  4.71              
ATOM   2898  CD1 LEU A 182      65.192 101.952  88.276  1.00  4.71              
ATOM   2899 1HD1 LEU A 182      65.445 100.995  87.823  1.00  4.71              
ATOM   2900 2HD1 LEU A 182      65.881 102.710  87.898  1.00  4.71              
ATOM   2901 3HD1 LEU A 182      65.298 101.892  89.358  1.00  4.71              
ATOM   2902  CD2 LEU A 182      62.800 101.293  88.484  1.00  4.71              
ATOM   2903 1HD2 LEU A 182      63.115 100.294  88.183  1.00  4.71              
ATOM   2904 2HD2 LEU A 182      62.784 101.362  89.572  1.00  4.71              
ATOM   2905 3HD2 LEU A 182      61.798 101.470  88.096  1.00  4.71              
ATOM   2906  C   LEU A 182      61.929 105.732  88.639  1.00  4.71              
ATOM   2907  O   LEU A 182      62.279 106.687  87.938  1.00  4.71              
ATOM   2908  N   GLY A 183      61.480 105.878  89.886  1.00  5.26              
ATOM   2909  H   GLY A 183      61.167 105.061  90.397  1.00  5.26              
ATOM   2910  CA  GLY A 183      61.429 107.156  90.591  1.00  5.26              
ATOM   2911  HA1 GLY A 183      60.402 107.518  90.612  1.00  5.26              
ATOM   2912  HA2 GLY A 183      62.042 107.882  90.056  1.00  5.26              
ATOM   2913  C   GLY A 183      61.944 107.052  92.028  1.00  5.26              
ATOM   2914  O   GLY A 183      61.988 105.955  92.585  1.00  5.26              
ATOM   2915  N   PRO A 184      62.332 108.185  92.639  1.00  5.44              
ATOM   2916  CD  PRO A 184      61.975 109.542  92.235  1.00  5.44              
ATOM   2917  HD1 PRO A 184      60.919 109.714  92.450  1.00  5.44              
ATOM   2918  HD2 PRO A 184      62.175 109.718  91.178  1.00  5.44              
ATOM   2919  CG  PRO A 184      62.833 110.488  93.080  1.00  5.44              
ATOM   2920  HG1 PRO A 184      62.281 111.380  93.375  1.00  5.44              
ATOM   2921  HG2 PRO A 184      63.731 110.762  92.523  1.00  5.44              
ATOM   2922  CB  PRO A 184      63.222 109.637  94.287  1.00  5.44              
ATOM   2923  HB1 PRO A 184      62.404 109.633  95.010  1.00  5.44              
ATOM   2924  HB2 PRO A 184      64.147 109.985  94.746  1.00  5.44              
ATOM   2925  CA  PRO A 184      63.383 108.258  93.644  1.00  5.44              
ATOM   2926  HA  PRO A 184      64.326 108.279  93.092  1.00  5.44              
ATOM   2927  C   PRO A 184      63.539 107.106  94.644  1.00  5.44              
ATOM   2928  O   PRO A 184      64.396 106.256  94.473  1.00  5.44              
ATOM   2929  N   GLY A 185      62.735 107.014  95.694  1.00  5.36              
ATOM   2930  H   GLY A 185      61.894 107.572  95.706  1.00  5.36              
ATOM   2931  CA  GLY A 185      62.981 106.031  96.760  1.00  5.36              
ATOM   2932  HA1 GLY A 185      62.654 106.430  97.719  1.00  5.36              
ATOM   2933  HA2 GLY A 185      64.048 105.820  96.840  1.00  5.36              
ATOM   2934  C   GLY A 185      62.257 104.707  96.509  1.00  5.36              
ATOM   2935  O   GLY A 185      61.626 104.162  97.412  1.00  5.36              
ATOM   2936  N   ALA A 186      62.289 104.234  95.262  1.00  5.06              
ATOM   2937  H   ALA A 186      62.826 104.750  94.568  1.00  5.06              
ATOM   2938  CA  ALA A 186      61.563 103.042  94.823  1.00  5.06              
ATOM   2939  HA  ALA A 186      60.491 103.236  94.879  1.00  5.06              
ATOM   2940  CB  ALA A 186      61.933 102.765  93.359  1.00  5.06              
ATOM   2941  HB1 ALA A 186      61.579 101.776  93.071  1.00  5.06              
ATOM   2942  HB2 ALA A 186      61.469 103.505  92.708  1.00  5.06              
ATOM   2943  HB3 ALA A 186      63.016 102.794  93.228  1.00  5.06              
ATOM   2944  C   ALA A 186      61.838 101.797  95.670  1.00  5.06              
ATOM   2945  O   ALA A 186      60.925 101.034  95.987  1.00  5.06              
ATOM   2946  N   PHE A 187      63.100 101.600  96.043  1.00  5.03              
ATOM   2947  H   PHE A 187      63.802 102.245  95.706  1.00  5.03              
ATOM   2948  CA  PHE A 187      63.548 100.369  96.683  1.00  5.03              
ATOM   2949  HA  PHE A 187      62.729  99.649  96.670  1.00  5.03              
ATOM   2950  CB  PHE A 187      64.659  99.754  95.840  1.00  5.03              
ATOM   2951  HB1 PHE A 187      64.852  98.765  96.235  1.00  5.03              
ATOM   2952  HB2 PHE A 187      65.552 100.369  95.953  1.00  5.03              
ATOM   2953  CG  PHE A 187      64.325  99.588  94.365  1.00  5.03              
ATOM   2954  CD1 PHE A 187      65.061 100.290  93.395  1.00  5.03              
ATOM   2955  HD1 PHE A 187      65.876 100.932  93.693  1.00  5.03              
ATOM   2956  CE1 PHE A 187      64.731 100.178  92.034  1.00  5.03              
ATOM   2957  HE1 PHE A 187      65.299 100.744  91.309  1.00  5.03              
ATOM   2958  CZ  PHE A 187      63.671  99.347  91.632  1.00  5.03              
ATOM   2959  HZ  PHE A 187      63.409  99.269  90.587  1.00  5.03              
ATOM   2960  CE2 PHE A 187      62.953  98.615  92.593  1.00  5.03              
ATOM   2961  HE2 PHE A 187      62.151  97.961  92.284  1.00  5.03              
ATOM   2962  CD2 PHE A 187      63.273  98.742  93.958  1.00  5.03              
ATOM   2963  HD2 PHE A 187      62.705  98.192  94.693  1.00  5.03              
ATOM   2964  C   PHE A 187      63.875 100.555  98.166  1.00  5.03              
ATOM   2965  O   PHE A 187      64.319  99.615  98.813  1.00  5.03              
ATOM   2966  N   SER A 188      63.579 101.723  98.744  1.00  5.33              
ATOM   2967  H   SER A 188      63.197 102.459  98.159  1.00  5.33              
ATOM   2968  CA  SER A 188      63.873 102.071 100.144  1.00  5.33              
ATOM   2969  HA  SER A 188      64.939 101.917 100.297  1.00  5.33              
ATOM   2970  CB  SER A 188      63.569 103.560 100.369  1.00  5.33              
ATOM   2971  HB1 SER A 188      63.970 103.869 101.335  1.00  5.33              
ATOM   2972  HB2 SER A 188      62.488 103.714 100.369  1.00  5.33              
ATOM   2973  OG  SER A 188      64.142 104.357  99.350  1.00  5.33              
ATOM   2974  HG  SER A 188      65.037 104.016  99.180  1.00  5.33              
ATOM   2975  C   SER A 188      63.158 101.248 101.222  1.00  5.33              
ATOM   2976  O   SER A 188      63.316 101.507 102.416  1.00  5.33              
ATOM   2977  N   SER A 189      62.350 100.259 100.834  1.00  5.19              
ATOM   2978  H   SER A 189      62.255 100.087  99.843  1.00  5.19              
ATOM   2979  CA  SER A 189      61.787  99.276 101.758  1.00  5.19              
ATOM   2980  HA  SER A 189      61.691  99.765 102.720  1.00  5.19              
ATOM   2981  CB  SER A 189      60.386  98.854 101.280  1.00  5.19              
ATOM   2982  HB1 SER A 189      59.728  99.725 101.284  1.00  5.19              
ATOM   2983  HB2 SER A 189      59.977  98.103 101.954  1.00  5.19              
ATOM   2984  OG  SER A 189      60.431  98.318  99.976  1.00  5.19              
ATOM   2985  HG  SER A 189      59.550  98.004  99.725  1.00  5.19              
ATOM   2986  C   SER A 189      62.669  98.040 101.955  1.00  5.19              
ATOM   2987  O   SER A 189      62.557  97.372 102.990  1.00  5.19              
ATOM   2988  N   LEU A 190      63.560  97.771 100.999  1.00  5.20              
ATOM   2989  H   LEU A 190      63.648  98.461 100.257  1.00  5.20              
ATOM   2990  CA  LEU A 190      64.218  96.494 100.718  1.00  5.20              
ATOM   2991  HA  LEU A 190      63.641  95.693 101.181  1.00  5.20              
ATOM   2992  CB  LEU A 190      64.226  96.259  99.193  1.00  5.20              
ATOM   2993  HB1 LEU A 190      64.616  95.257  99.010  1.00  5.20              
ATOM   2994  HB2 LEU A 190      64.915  96.969  98.739  1.00  5.20              
ATOM   2995  CG  LEU A 190      62.874  96.380  98.471  1.00  5.20              
ATOM   2996  HG  LEU A 190      62.512  97.405  98.535  1.00  5.20              
ATOM   2997  CD1 LEU A 190      63.069  96.046  96.992  1.00  5.20              
ATOM   2998 1HD1 LEU A 190      62.118  96.133  96.466  1.00  5.20              
ATOM   2999 2HD1 LEU A 190      63.785  96.737  96.552  1.00  5.20              
ATOM   3000 3HD1 LEU A 190      63.449  95.029  96.884  1.00  5.20              
ATOM   3001  CD2 LEU A 190      61.826  95.438  99.066  1.00  5.20              
ATOM   3002 1HD2 LEU A 190      60.932  95.455  98.446  1.00  5.20              
ATOM   3003 2HD2 LEU A 190      62.214  94.422  99.105  1.00  5.20              
ATOM   3004 3HD2 LEU A 190      61.558  95.761 100.070  1.00  5.20              
ATOM   3005  C   LEU A 190      65.642  96.408 101.301  1.00  5.20              
ATOM   3006  O   LEU A 190      66.570  95.942 100.648  1.00  5.20              
ATOM   3007  N   GLY A 191      65.831  96.835 102.549  1.00  5.55              
ATOM   3008  H   GLY A 191      65.050  97.277 103.005  1.00  5.55              
ATOM   3009  CA  GLY A 191      67.160  96.942 103.174  1.00  5.55              
ATOM   3010  HA1 GLY A 191      67.052  97.428 104.143  1.00  5.55              
ATOM   3011  HA2 GLY A 191      67.774  97.602 102.557  1.00  5.55              
ATOM   3012  C   GLY A 191      67.967  95.645 103.396  1.00  5.55              
ATOM   3013  O   GLY A 191      69.082  95.693 103.918  1.00  5.55              
ATOM   3014  N   ASN A 192      67.446  94.470 103.024  1.00  5.47              
ATOM   3015  H   ASN A 192      66.497  94.430 102.686  1.00  5.47              
ATOM   3016  CA  ASN A 192      68.251  93.251 102.907  1.00  5.47              
ATOM   3017  HA  ASN A 192      69.289  93.584 102.839  1.00  5.47              
ATOM   3018  CB  ASN A 192      68.157  92.379 104.178  1.00  5.47              
ATOM   3019  HB1 ASN A 192      67.534  91.504 103.995  1.00  5.47              
ATOM   3020  HB2 ASN A 192      67.712  92.953 104.989  1.00  5.47              
ATOM   3021  CG  ASN A 192      69.528  91.913 104.624  1.00  5.47              
ATOM   3022  OD1 ASN A 192      69.947  90.787 104.405  1.00  5.47              
ATOM   3023  ND2 ASN A 192      70.285  92.781 105.246  1.00  5.47              
ATOM   3024 1HD2 ASN A 192      69.983  93.740 105.331  1.00  5.47              
ATOM   3025 2HD2 ASN A 192      71.213  92.505 105.515  1.00  5.47              
ATOM   3026  C   ASN A 192      68.071  92.497 101.582  1.00  5.47              
ATOM   3027  O   ASN A 192      68.299  91.286 101.506  1.00  5.47              
ATOM   3028  N   LEU A 193      67.778  93.254 100.523  1.00  5.25              
ATOM   3029  H   LEU A 193      67.543  94.226 100.695  1.00  5.25              
ATOM   3030  CA  LEU A 193      68.097  92.939  99.136  1.00  5.25              
ATOM   3031  HA  LEU A 193      67.432  92.163  98.772  1.00  5.25              
ATOM   3032  CB  LEU A 193      67.874  94.221  98.305  1.00  5.25              
ATOM   3033  HB1 LEU A 193      68.448  95.029  98.763  1.00  5.25              
ATOM   3034  HB2 LEU A 193      66.819  94.490  98.350  1.00  5.25              
ATOM   3035  CG  LEU A 193      68.295  94.127  96.827  1.00  5.25              
ATOM   3036  HG  LEU A 193      69.344  93.841  96.758  1.00  5.25              
ATOM   3037  CD1 LEU A 193      67.456  93.119  96.063  1.00  5.25              
ATOM   3038 1HD1 LEU A 193      67.750  93.084  95.016  1.00  5.25              
ATOM   3039 2HD1 LEU A 193      67.590  92.135  96.500  1.00  5.25              
ATOM   3040 3HD1 LEU A 193      66.397  93.377  96.125  1.00  5.25              
ATOM   3041  CD2 LEU A 193      68.148  95.462  96.124  1.00  5.25              
ATOM   3042 1HD2 LEU A 193      68.498  95.378  95.101  1.00  5.25              
ATOM   3043 2HD2 LEU A 193      67.106  95.782  96.129  1.00  5.25              
ATOM   3044 3HD2 LEU A 193      68.777  96.188  96.631  1.00  5.25              
ATOM   3045  C   LEU A 193      69.549  92.455  98.999  1.00  5.25              
ATOM   3046  O   LEU A 193      70.484  92.982  99.606  1.00  5.25              
ATOM   3047  N   LYS A 194      69.747  91.502  98.096  1.00  5.37              
ATOM   3048  H   LYS A 194      68.921  91.052  97.712  1.00  5.37              
ATOM   3049  CA  LYS A 194      71.026  91.225  97.452  1.00  5.37              
ATOM   3050  HA  LYS A 194      71.722  92.023  97.707  1.00  5.37              
ATOM   3051  CB  LYS A 194      71.654  89.893  97.922  1.00  5.37              
ATOM   3052  HB1 LYS A 194      72.260  89.501  97.104  1.00  5.37              
ATOM   3053  HB2 LYS A 194      70.877  89.151  98.116  1.00  5.37              
ATOM   3054  CG  LYS A 194      72.606  90.031  99.131  1.00  5.37              
ATOM   3055  HG1 LYS A 194      72.802  91.083  99.341  1.00  5.37              
ATOM   3056  HG2 LYS A 194      73.558  89.572  98.865  1.00  5.37              
ATOM   3057  CD  LYS A 194      72.111  89.354 100.414  1.00  5.37              
ATOM   3058  HD1 LYS A 194      72.870  89.462 101.189  1.00  5.37              
ATOM   3059  HD2 LYS A 194      71.941  88.292 100.226  1.00  5.37              
ATOM   3060  CE  LYS A 194      70.817  90.013 100.876  1.00  5.37              
ATOM   3061  HE1 LYS A 194      70.070  89.906 100.086  1.00  5.37              
ATOM   3062  HE2 LYS A 194      70.984  91.086 101.018  1.00  5.37              
ATOM   3063  NZ  LYS A 194      70.284  89.422 102.120  1.00  5.37              
ATOM   3064  HZ1 LYS A 194      69.361  89.820 102.284  1.00  5.37              
ATOM   3065  HZ2 LYS A 194      70.218  88.410 102.072  1.00  5.37              
ATOM   3066  HZ3 LYS A 194      70.815  89.693 102.943  1.00  5.37              
ATOM   3067  C   LYS A 194      70.933  91.278  95.926  1.00  5.37              
ATOM   3068  O   LYS A 194      71.928  91.712  95.339  1.00  5.37              
ATOM   3069  N   VAL A 195      69.812  90.893  95.286  1.00  4.70              
ATOM   3070  H   VAL A 195      69.026  90.525  95.811  1.00  4.70              
ATOM   3071  CA  VAL A 195      69.870  90.655  93.826  1.00  4.70              
ATOM   3072  HA  VAL A 195      70.735  91.165  93.401  1.00  4.70              
ATOM   3073  CB  VAL A 195      70.064  89.151  93.497  1.00  4.70              
ATOM   3074  HB  VAL A 195      69.198  88.597  93.854  1.00  4.70              
ATOM   3075  CG1 VAL A 195      70.219  88.889  91.989  1.00  4.70              
ATOM   3076 1HG1 VAL A 195      70.374  87.825  91.812  1.00  4.70              
ATOM   3077 2HG1 VAL A 195      69.316  89.186  91.454  1.00  4.70              
ATOM   3078 3HG1 VAL A 195      71.069  89.442  91.591  1.00  4.70              
ATOM   3079  CG2 VAL A 195      71.302  88.559  94.188  1.00  4.70              
ATOM   3080 1HG2 VAL A 195      71.457  87.533  93.852  1.00  4.70              
ATOM   3081 2HG2 VAL A 195      72.185  89.150  93.943  1.00  4.70              
ATOM   3082 3HG2 VAL A 195      71.149  88.534  95.264  1.00  4.70              
ATOM   3083  C   VAL A 195      68.654  91.204  93.084  1.00  4.70              
ATOM   3084  O   VAL A 195      67.600  90.560  92.996  1.00  4.70              
ATOM   3085  N   LEU A 196      68.851  92.398  92.513  1.00  4.44              
ATOM   3086  H   LEU A 196      69.776  92.816  92.541  1.00  4.44              
ATOM   3087  CA  LEU A 196      67.810  93.079  91.751  1.00  4.44              
ATOM   3088  HA  LEU A 196      66.838  92.659  92.016  1.00  4.44              
ATOM   3089  CB  LEU A 196      67.828  94.574  92.128  1.00  4.44              
ATOM   3090  HB1 LEU A 196      68.793  94.993  91.840  1.00  4.44              
ATOM   3091  HB2 LEU A 196      67.739  94.651  93.207  1.00  4.44              
ATOM   3092  CG  LEU A 196      66.709  95.428  91.502  1.00  4.44              
ATOM   3093  HG  LEU A 196      66.736  95.330  90.417  1.00  4.44              
ATOM   3094  CD1 LEU A 196      65.327  95.010  92.011  1.00  4.44              
ATOM   3095 1HD1 LEU A 196      64.576  95.715  91.654  1.00  4.44              
ATOM   3096 2HD1 LEU A 196      65.075  94.013  91.651  1.00  4.44              
ATOM   3097 3HD1 LEU A 196      65.322  95.014  93.102  1.00  4.44              
ATOM   3098  CD2 LEU A 196      66.929  96.902  91.859  1.00  4.44              
ATOM   3099 1HD2 LEU A 196      66.171  97.523  91.381  1.00  4.44              
ATOM   3100 2HD2 LEU A 196      66.863  97.041  92.939  1.00  4.44              
ATOM   3101 3HD2 LEU A 196      67.912  97.229  91.516  1.00  4.44              
ATOM   3102  C   LEU A 196      68.061  92.864  90.273  1.00  4.44              
ATOM   3103  O   LEU A 196      69.117  93.257  89.758  1.00  4.44              
ATOM   3104  N   VAL A 197      67.077  92.277  89.589  1.00  4.35              
ATOM   3105  H   VAL A 197      66.253  91.927  90.073  1.00  4.35              
ATOM   3106  CA  VAL A 197      67.219  92.069  88.140  1.00  4.35              
ATOM   3107  HA  VAL A 197      68.101  92.612  87.813  1.00  4.35              
ATOM   3108  CB  VAL A 197      67.582  90.606  87.809  1.00  4.35              
ATOM   3109  HB  VAL A 197      68.594  90.453  88.186  1.00  4.35              
ATOM   3110  CG1 VAL A 197      66.707  89.552  88.483  1.00  4.35              
ATOM   3111 1HG1 VAL A 197      67.081  88.556  88.242  1.00  4.35              
ATOM   3112 2HG1 VAL A 197      66.716  89.672  89.567  1.00  4.35              
ATOM   3113 3HG1 VAL A 197      65.697  89.651  88.103  1.00  4.35              
ATOM   3114  CG2 VAL A 197      67.620  90.322  86.303  1.00  4.35              
ATOM   3115 1HG2 VAL A 197      66.639  90.003  85.970  1.00  4.35              
ATOM   3116 2HG2 VAL A 197      67.915  91.201  85.735  1.00  4.35              
ATOM   3117 3HG2 VAL A 197      68.324  89.513  86.110  1.00  4.35              
ATOM   3118  C   VAL A 197      66.112  92.750  87.375  1.00  4.35              
ATOM   3119  O   VAL A 197      64.971  92.358  87.495  1.00  4.35              
ATOM   3120  N   LEU A 198      66.453  93.831  86.665  1.00  4.65              
ATOM   3121  H   LEU A 198      67.436  94.084  86.647  1.00  4.65              
ATOM   3122  CA  LEU A 198      65.527  94.766  86.001  1.00  4.65              
ATOM   3123  HA  LEU A 198      64.505  94.444  86.201  1.00  4.65              
ATOM   3124  CB  LEU A 198      65.736  96.177  86.575  1.00  4.65              
ATOM   3125  HB1 LEU A 198      65.482  96.926  85.825  1.00  4.65              
ATOM   3126  HB2 LEU A 198      66.794  96.300  86.813  1.00  4.65              
ATOM   3127  CG  LEU A 198      64.891  96.462  87.823  1.00  4.65              
ATOM   3128  HG  LEU A 198      64.994  95.647  88.540  1.00  4.65              
ATOM   3129  CD1 LEU A 198      65.403  97.751  88.461  1.00  4.65              
ATOM   3130 1HD1 LEU A 198      64.823  97.968  89.355  1.00  4.65              
ATOM   3131 2HD1 LEU A 198      66.447  97.621  88.748  1.00  4.65              
ATOM   3132 3HD1 LEU A 198      65.320  98.582  87.761  1.00  4.65              
ATOM   3133  CD2 LEU A 198      63.411  96.669  87.488  1.00  4.65              
ATOM   3134 1HD2 LEU A 198      62.856  96.880  88.403  1.00  4.65              
ATOM   3135 2HD2 LEU A 198      63.293  97.502  86.794  1.00  4.65              
ATOM   3136 3HD2 LEU A 198      62.993  95.772  87.033  1.00  4.65              
ATOM   3137  C   LEU A 198      65.653  94.768  84.474  1.00  4.65              
ATOM   3138  O   LEU A 198      64.939  95.502  83.794  1.00  4.65              
ATOM   3139  N   SER A 199      66.523  93.916  83.948  1.00  4.66              
ATOM   3140  H   SER A 199      67.151  93.460  84.588  1.00  4.66              
ATOM   3141  CA  SER A 199      66.716  93.638  82.533  1.00  4.66              
ATOM   3142  HA  SER A 199      67.182  94.516  82.084  1.00  4.66              
ATOM   3143  CB  SER A 199      67.695  92.459  82.417  1.00  4.66              
ATOM   3144  HB1 SER A 199      67.828  92.180  81.372  1.00  4.66              
ATOM   3145  HB2 SER A 199      67.284  91.600  82.951  1.00  4.66              
ATOM   3146  OG  SER A 199      68.957  92.795  82.970  1.00  4.66              
ATOM   3147  HG  SER A 199      69.515  92.009  82.947  1.00  4.66              
ATOM   3148  C   SER A 199      65.457  93.329  81.723  1.00  4.66              
ATOM   3149  O   SER A 199      64.401  92.981  82.255  1.00  4.66              
ATOM   3150  N   HIS A 200      65.610  93.400  80.397  1.00  4.85              
ATOM   3151  H   HIS A 200      66.526  93.654  80.042  1.00  4.85              
ATOM   3152  CA  HIS A 200      64.519  93.219  79.428  1.00  4.85              
ATOM   3153  HA  HIS A 200      64.866  93.622  78.476  1.00  4.85              
ATOM   3154  CB  HIS A 200      64.264  91.726  79.168  1.00  4.85              
ATOM   3155  HB1 HIS A 200      63.385  91.617  78.532  1.00  4.85              
ATOM   3156  HB2 HIS A 200      64.072  91.208  80.109  1.00  4.85              
ATOM   3157  CG  HIS A 200      65.427  91.087  78.456  1.00  4.85              
ATOM   3158  ND1 HIS A 200      65.642  91.131  77.078  1.00  4.85              
ATOM   3159  CE1 HIS A 200      66.841  90.568  76.871  1.00  4.85              
ATOM   3160  HE1 HIS A 200      67.312  90.466  75.901  1.00  4.85              
ATOM   3161  NE2 HIS A 200      67.380  90.175  78.038  1.00  4.85              
ATOM   3162  HE2 HIS A 200      68.286  89.743  78.142  1.00  4.85              
ATOM   3163  CD2 HIS A 200      66.508  90.506  79.052  1.00  4.85              
ATOM   3164  HD2 HIS A 200      66.657  90.380  80.114  1.00  4.85              
ATOM   3165  C   HIS A 200      63.263  94.026  79.777  1.00  4.85              
ATOM   3166  O   HIS A 200      62.171  93.499  79.967  1.00  4.85              
ATOM   3167  N   ASN A 201      63.447  95.335  79.877  1.00  4.97              
ATOM   3168  H   ASN A 201      64.372  95.688  79.669  1.00  4.97              
ATOM   3169  CA  ASN A 201      62.401  96.326  80.102  1.00  4.97              
ATOM   3170  HA  ASN A 201      61.426  95.928  79.813  1.00  4.97              
ATOM   3171  CB  ASN A 201      62.382  96.694  81.601  1.00  4.97              
ATOM   3172  HB1 ASN A 201      61.952  97.683  81.740  1.00  4.97              
ATOM   3173  HB2 ASN A 201      63.399  96.725  81.994  1.00  4.97              
ATOM   3174  CG  ASN A 201      61.531  95.745  82.424  1.00  4.97              
ATOM   3175  OD1 ASN A 201      60.315  95.717  82.300  1.00  4.97              
ATOM   3176  ND2 ASN A 201      62.112  94.974  83.311  1.00  4.97              
ATOM   3177 1HD2 ASN A 201      63.122  95.021  83.406  1.00  4.97              
ATOM   3178 2HD2 ASN A 201      61.543  94.405  83.930  1.00  4.97              
ATOM   3179  C   ASN A 201      62.693  97.536  79.192  1.00  4.97              
ATOM   3180  O   ASN A 201      63.669  97.559  78.438  1.00  4.97              
ATOM   3181  N   PHE A 202      61.861  98.570  79.273  1.00  5.02              
ATOM   3182  H   PHE A 202      61.142  98.571  79.985  1.00  5.02              
ATOM   3183  CA  PHE A 202      61.896  99.726  78.377  1.00  5.02              
ATOM   3184  HA  PHE A 202      62.633  99.563  77.590  1.00  5.02              
ATOM   3185  CB  PHE A 202      60.516  99.871  77.706  1.00  5.02              
ATOM   3186  HB1 PHE A 202      60.581 100.643  76.938  1.00  5.02              
ATOM   3187  HB2 PHE A 202      59.807 100.218  78.460  1.00  5.02              
ATOM   3188  CG  PHE A 202      59.962  98.606  77.060  1.00  5.02              
ATOM   3189  CD1 PHE A 202      58.629  98.215  77.300  1.00  5.02              
ATOM   3190  HD1 PHE A 202      57.993  98.819  77.932  1.00  5.02              
ATOM   3191  CE1 PHE A 202      58.122  97.033  76.729  1.00  5.02              
ATOM   3192  HE1 PHE A 202      57.102  96.732  76.915  1.00  5.02              
ATOM   3193  CZ  PHE A 202      58.941  96.240  75.908  1.00  5.02              
ATOM   3194  HZ  PHE A 202      58.551  95.334  75.465  1.00  5.02              
ATOM   3195  CE2 PHE A 202      60.266  96.633  75.653  1.00  5.02              
ATOM   3196  HE2 PHE A 202      60.898  96.028  75.014  1.00  5.02              
ATOM   3197  CD2 PHE A 202      60.773  97.813  76.223  1.00  5.02              
ATOM   3198  HD2 PHE A 202      61.793  98.098  76.018  1.00  5.02              
ATOM   3199  C   PHE A 202      62.335 100.997  79.121  1.00  5.02              
ATOM   3200  O   PHE A 202      61.851 102.096  78.852  1.00  5.02              
ATOM   3201  N   ILE A 203      63.221 100.830  80.108  1.00  5.02              
ATOM   3202  H   ILE A 203      63.576  99.901  80.267  1.00  5.02              
ATOM   3203  CA  ILE A 203      63.702 101.912  80.968  1.00  5.02              
ATOM   3204  HA  ILE A 203      62.840 102.351  81.468  1.00  5.02              
ATOM   3205  CB  ILE A 203      64.645 101.355  82.062  1.00  5.02              
ATOM   3206  HB  ILE A 203      65.413 100.757  81.573  1.00  5.02              
ATOM   3207  CG2 ILE A 203      65.333 102.487  82.852  1.00  5.02              
ATOM   3208 1HG2 ILE A 203      65.990 102.079  83.619  1.00  5.02              
ATOM   3209 2HG2 ILE A 203      65.948 103.098  82.190  1.00  5.02              
ATOM   3210 3HG2 ILE A 203      64.584 103.121  83.329  1.00  5.02              
ATOM   3211  CG1 ILE A 203      63.840 100.448  83.027  1.00  5.02              
ATOM   3212 1HG1 ILE A 203      63.226  99.755  82.453  1.00  5.02              
ATOM   3213 2HG1 ILE A 203      63.169 101.071  83.619  1.00  5.02              
ATOM   3214  CD1 ILE A 203      64.688  99.596  83.981  1.00  5.02              
ATOM   3215  HD1 ILE A 203      64.028  98.967  84.579  1.00  5.02              
ATOM   3216  HD2 ILE A 203      65.357  98.953  83.410  1.00  5.02              
ATOM   3217  HD3 ILE A 203      65.267 100.226  84.655  1.00  5.02              
ATOM   3218  C   ILE A 203      64.340 102.999  80.115  1.00  5.02              
ATOM   3219  O   ILE A 203      65.247 102.704  79.349  1.00  5.02              
ATOM   3220  N   ASN A 204      63.873 104.243  80.247  1.00  5.39              
ATOM   3221  H   ASN A 204      63.112 104.407  80.893  1.00  5.39              
ATOM   3222  CA  ASN A 204      64.442 105.361  79.472  1.00  5.39              
ATOM   3223  HA  ASN A 204      65.437 105.104  79.108  1.00  5.39              
ATOM   3224  CB  ASN A 204      63.530 105.681  78.263  1.00  5.39              
ATOM   3225  HB1 ASN A 204      62.593 106.120  78.595  1.00  5.39              
ATOM   3226  HB2 ASN A 204      63.253 104.762  77.767  1.00  5.39              
ATOM   3227  CG  ASN A 204      64.170 106.639  77.261  1.00  5.39              
ATOM   3228  OD1 ASN A 204      65.134 107.333  77.530  1.00  5.39              
ATOM   3229  ND2 ASN A 204      63.663 106.709  76.058  1.00  5.39              
ATOM   3230 1HD2 ASN A 204      62.894 106.100  75.792  1.00  5.39              
ATOM   3231 2HD2 ASN A 204      64.102 107.337  75.413  1.00  5.39              
ATOM   3232  C   ASN A 204      64.547 106.595  80.367  1.00  5.39              
ATOM   3233  O   ASN A 204      63.541 107.287  80.574  1.00  5.39              
ATOM   3234  N   GLN A 205      65.713 106.841  80.958  1.00  5.66              
ATOM   3235  H   GLN A 205      66.531 106.294  80.699  1.00  5.66              
ATOM   3236  CA  GLN A 205      65.873 107.954  81.901  1.00  5.66              
ATOM   3237  HA  GLN A 205      65.386 108.831  81.474  1.00  5.66              
ATOM   3238  CB  GLN A 205      65.171 107.640  83.236  1.00  5.66              
ATOM   3239  HB1 GLN A 205      64.120 107.442  83.026  1.00  5.66              
ATOM   3240  HB2 GLN A 205      65.187 108.525  83.872  1.00  5.66              
ATOM   3241  CG  GLN A 205      65.743 106.460  84.037  1.00  5.66              
ATOM   3242  HG1 GLN A 205      66.654 106.757  84.556  1.00  5.66              
ATOM   3243  HG2 GLN A 205      65.959 105.615  83.383  1.00  5.66              
ATOM   3244  CD  GLN A 205      64.674 106.044  85.031  1.00  5.66              
ATOM   3245  OE1 GLN A 205      63.709 105.388  84.669  1.00  5.66              
ATOM   3246  NE2 GLN A 205      64.719 106.505  86.252  1.00  5.66              
ATOM   3247 1HE2 GLN A 205      65.626 106.720  86.675  1.00  5.66              
ATOM   3248 2HE2 GLN A 205      63.933 106.387  86.873  1.00  5.66              
ATOM   3249  C   GLN A 205      67.344 108.341  82.127  1.00  5.66              
ATOM   3250  O   GLN A 205      68.277 107.712  81.620  1.00  5.66              
ATOM   3251  N   GLN A 206      67.544 109.360  82.962  1.00  6.21              
ATOM   3252  H   GLN A 206      66.737 109.811  83.367  1.00  6.21              
ATOM   3253  CA  GLN A 206      68.825 109.630  83.600  1.00  6.21              
ATOM   3254  HA  GLN A 206      69.634 109.240  82.987  1.00  6.21              
ATOM   3255  CB  GLN A 206      68.993 111.153  83.739  1.00  6.21              
ATOM   3256  HB1 GLN A 206      68.132 111.552  84.279  1.00  6.21              
ATOM   3257  HB2 GLN A 206      69.008 111.602  82.745  1.00  6.21              
ATOM   3258  CG  GLN A 206      70.269 111.569  84.490  1.00  6.21              
ATOM   3259  HG1 GLN A 206      71.149 111.311  83.909  1.00  6.21              
ATOM   3260  HG2 GLN A 206      70.342 111.051  85.445  1.00  6.21              
ATOM   3261  CD  GLN A 206      70.267 113.064  84.759  1.00  6.21              
ATOM   3262  OE1 GLN A 206      70.582 113.875  83.903  1.00  6.21              
ATOM   3263  NE2 GLN A 206      69.874 113.470  85.946  1.00  6.21              
ATOM   3264 1HE2 GLN A 206      69.556 112.791  86.637  1.00  6.21              
ATOM   3265 2HE2 GLN A 206      69.823 114.458  86.104  1.00  6.21              
ATOM   3266  C   GLN A 206      68.889 108.970  84.974  1.00  6.21              
ATOM   3267  O   GLN A 206      68.033 109.242  85.812  1.00  6.21              
ATOM   3268  N   LEU A 207      69.917 108.155  85.215  1.00  5.56              
ATOM   3269  H   LEU A 207      70.629 108.055  84.503  1.00  5.56              
ATOM   3270  CA  LEU A 207      70.178 107.574  86.528  1.00  5.56              
ATOM   3271  HA  LEU A 207      69.228 107.231  86.932  1.00  5.56              
ATOM   3272  CB  LEU A 207      71.124 106.362  86.401  1.00  5.56              
ATOM   3273  HB1 LEU A 207      71.266 105.949  87.402  1.00  5.56              
ATOM   3274  HB2 LEU A 207      72.092 106.711  86.039  1.00  5.56              
ATOM   3275  CG  LEU A 207      70.635 105.232  85.471  1.00  5.56              
ATOM   3276  HG  LEU A 207      70.580 105.611  84.449  1.00  5.56              
ATOM   3277  CD1 LEU A 207      71.635 104.072  85.489  1.00  5.56              
ATOM   3278 1HD1 LEU A 207      71.321 103.301  84.786  1.00  5.56              
ATOM   3279 2HD1 LEU A 207      72.621 104.432  85.203  1.00  5.56              
ATOM   3280 3HD1 LEU A 207      71.681 103.641  86.490  1.00  5.56              
ATOM   3281  CD2 LEU A 207      69.266 104.665  85.849  1.00  5.56              
ATOM   3282 1HD2 LEU A 207      69.005 103.832  85.200  1.00  5.56              
ATOM   3283 2HD2 LEU A 207      69.265 104.335  86.889  1.00  5.56              
ATOM   3284 3HD2 LEU A 207      68.506 105.438  85.748  1.00  5.56              
ATOM   3285  C   LEU A 207      70.757 108.637  87.453  1.00  5.56              
ATOM   3286  O   LEU A 207      71.834 109.196  87.222  1.00  5.56              
ATOM   3287  N   THR A 208      69.993 108.913  88.489  1.00  5.88              
ATOM   3288  H   THR A 208      69.240 108.247  88.683  1.00  5.88              
ATOM   3289  CA  THR A 208      70.133 110.033  89.412  1.00  5.88              
ATOM   3290  HA  THR A 208      71.117 110.489  89.320  1.00  5.88              
ATOM   3291  CB  THR A 208      69.046 111.090  89.147  1.00  5.88              
ATOM   3292  HB  THR A 208      68.088 110.756  89.546  1.00  5.88              
ATOM   3293  CG2 THR A 208      69.413 112.445  89.742  1.00  5.88              
ATOM   3294 1HG2 THR A 208      68.588 113.142  89.594  1.00  5.88              
ATOM   3295 2HG2 THR A 208      69.593 112.348  90.810  1.00  5.88              
ATOM   3296 3HG2 THR A 208      70.312 112.836  89.265  1.00  5.88              
ATOM   3297  OG1 THR A 208      68.913 111.312  87.752  1.00  5.88              
ATOM   3298  HG1 THR A 208      68.546 110.491  87.382  1.00  5.88              
ATOM   3299  C   THR A 208      69.987 109.348  90.760  1.00  5.88              
ATOM   3300  O   THR A 208      68.917 108.825  91.066  1.00  5.88              
ATOM   3301  N   GLY A 209      71.131 109.155  91.428  1.00  5.75              
ATOM   3302  H   GLY A 209      71.921 109.690  91.120  1.00  5.75              
ATOM   3303  CA  GLY A 209      71.410 108.010  92.314  1.00  5.75              
ATOM   3304  HA1 GLY A 209      72.353 108.192  92.826  1.00  5.75              
ATOM   3305  HA2 GLY A 209      71.522 107.119  91.696  1.00  5.75              
ATOM   3306  C   GLY A 209      70.356 107.686  93.388  1.00  5.75              
ATOM   3307  O   GLY A 209      70.314 106.559  93.889  1.00  5.75              
ATOM   3308  N   GLU A 210      69.522 108.660  93.746  1.00  5.64              
ATOM   3309  H   GLU A 210      69.647 109.564  93.296  1.00  5.64              
ATOM   3310  CA  GLU A 210      68.344 108.508  94.594  1.00  5.64              
ATOM   3311  HA  GLU A 210      68.740 108.391  95.603  1.00  5.64              
ATOM   3312  CB  GLU A 210      67.469 109.780  94.670  1.00  5.64              
ATOM   3313  HB1 GLU A 210      67.881 110.432  95.442  1.00  5.64              
ATOM   3314  HB2 GLU A 210      66.483 109.479  95.019  1.00  5.64              
ATOM   3315  CG  GLU A 210      67.259 110.616  93.399  1.00  5.64              
ATOM   3316  HG1 GLU A 210      66.279 111.093  93.478  1.00  5.64              
ATOM   3317  HG2 GLU A 210      67.220 109.968  92.525  1.00  5.64              
ATOM   3318  CD  GLU A 210      68.329 111.711  93.242  1.00  5.64              
ATOM   3319  OE1 GLU A 210      67.944 112.902  93.229  1.00  5.64              
ATOM   3320  OE2 GLU A 210      69.531 111.362  93.152  1.00  5.64              
ATOM   3321  C   GLU A 210      67.525 107.222  94.387  1.00  5.64              
ATOM   3322  O   GLU A 210      67.155 106.601  95.386  1.00  5.64              
ATOM   3323  N   GLU A 211      67.354 106.772  93.138  1.00  5.31              
ATOM   3324  H   GLU A 211      67.734 107.350  92.393  1.00  5.31              
ATOM   3325  CA  GLU A 211      66.760 105.479  92.721  1.00  5.31              
ATOM   3326  HA  GLU A 211      65.677 105.538  92.705  1.00  5.31              
ATOM   3327  CB  GLU A 211      67.223 105.197  91.280  1.00  5.31              
ATOM   3328  HB1 GLU A 211      66.903 104.196  90.984  1.00  5.31              
ATOM   3329  HB2 GLU A 211      68.313 105.212  91.277  1.00  5.31              
ATOM   3330  CG  GLU A 211      66.696 106.194  90.234  1.00  5.31              
ATOM   3331  HG1 GLU A 211      66.727 107.210  90.631  1.00  5.31              
ATOM   3332  HG2 GLU A 211      65.650 105.957  90.021  1.00  5.31              
ATOM   3333  CD  GLU A 211      67.529 106.153  88.944  1.00  5.31              
ATOM   3334  OE1 GLU A 211      68.758 106.372  89.027  1.00  5.31              
ATOM   3335  OE2 GLU A 211      66.931 105.963  87.858  1.00  5.31              
ATOM   3336  C   GLU A 211      67.168 104.265  93.578  1.00  5.31              
ATOM   3337  O   GLU A 211      66.400 103.310  93.695  1.00  5.31              
ATOM   3338  N   PHE A 212      68.366 104.288  94.178  1.00  5.40              
ATOM   3339  H   PHE A 212      68.932 105.117  94.030  1.00  5.40              
ATOM   3340  CA  PHE A 212      68.982 103.151  94.864  1.00  5.40              
ATOM   3341  HA  PHE A 212      68.372 102.267  94.681  1.00  5.40              
ATOM   3342  CB  PHE A 212      70.358 102.879  94.235  1.00  5.40              
ATOM   3343  HB1 PHE A 212      70.743 101.942  94.635  1.00  5.40              
ATOM   3344  HB2 PHE A 212      71.042 103.676  94.528  1.00  5.40              
ATOM   3345  CG  PHE A 212      70.328 102.777  92.717  1.00  5.40              
ATOM   3346  CD1 PHE A 212      70.821 103.832  91.926  1.00  5.40              
ATOM   3347  HD1 PHE A 212      71.259 104.702  92.389  1.00  5.40              
ATOM   3348  CE1 PHE A 212      70.706 103.786  90.526  1.00  5.40              
ATOM   3349  HE1 PHE A 212      71.042 104.626  89.930  1.00  5.40              
ATOM   3350  CZ  PHE A 212      70.104 102.681  89.906  1.00  5.40              
ATOM   3351  HZ  PHE A 212      70.000 102.663  88.830  1.00  5.40              
ATOM   3352  CE2 PHE A 212      69.618 101.620  90.689  1.00  5.40              
ATOM   3353  HE2 PHE A 212      69.153 100.770  90.212  1.00  5.40              
ATOM   3354  CD2 PHE A 212      69.734 101.664  92.091  1.00  5.40              
ATOM   3355  HD2 PHE A 212      69.350 100.848  92.687  1.00  5.40              
ATOM   3356  C   PHE A 212      69.043 103.300  96.404  1.00  5.40              
ATOM   3357  O   PHE A 212      69.505 102.403  97.128  1.00  5.40              
ATOM   3358  N   GLN A 213      68.567 104.433  96.930  1.00  5.53              
ATOM   3359  H   GLN A 213      68.128 105.105  96.307  1.00  5.53              
ATOM   3360  CA  GLN A 213      68.614 104.725  98.360  1.00  5.53              
ATOM   3361  HA  GLN A 213      69.663 104.666  98.651  1.00  5.53              
ATOM   3362  CB  GLN A 213      68.155 106.172  98.620  1.00  5.53              
ATOM   3363  HB1 GLN A 213      68.636 106.824  97.888  1.00  5.53              
ATOM   3364  HB2 GLN A 213      68.497 106.478  99.610  1.00  5.53              
ATOM   3365  CG  GLN A 213      66.634 106.368  98.552  1.00  5.53              
ATOM   3366  HG1 GLN A 213      66.187 106.006  99.476  1.00  5.53              
ATOM   3367  HG2 GLN A 213      66.225 105.794  97.721  1.00  5.53              
ATOM   3368  CD  GLN A 213      66.251 107.830  98.383  1.00  5.53              
ATOM   3369  OE1 GLN A 213      66.378 108.648  99.278  1.00  5.53              
ATOM   3370  NE2 GLN A 213      65.779 108.220  97.223  1.00  5.53              
ATOM   3371 1HE2 GLN A 213      65.866 107.568  96.445  1.00  5.53              
ATOM   3372 2HE2 GLN A 213      65.680 109.210  97.098  1.00  5.53              
ATOM   3373  C   GLN A 213      67.846 103.683  99.185  1.00  5.53              
ATOM   3374  O   GLN A 213      66.710 103.326  98.869  1.00  5.53              
ATOM   3375  N   GLY A 214      68.471 103.189 100.254  1.00  5.49              
ATOM   3376  H   GLY A 214      69.393 103.523 100.489  1.00  5.49              
ATOM   3377  CA  GLY A 214      67.915 102.095 101.050  1.00  5.49              
ATOM   3378  HA1 GLY A 214      66.843 102.226 101.174  1.00  5.49              
ATOM   3379  HA2 GLY A 214      68.370 102.127 102.041  1.00  5.49              
ATOM   3380  C   GLY A 214      68.182 100.695 100.485  1.00  5.49              
ATOM   3381  O   GLY A 214      67.459  99.764 100.843  1.00  5.49              
ATOM   3382  N   LEU A 215      69.192 100.537  99.611  1.00  5.46              
ATOM   3383  H   LEU A 215      69.643 101.356  99.230  1.00  5.46              
ATOM   3384  CA  LEU A 215      69.662  99.215  99.162  1.00  5.46              
ATOM   3385  HA  LEU A 215      68.989  98.458  99.562  1.00  5.46              
ATOM   3386  CB  LEU A 215      69.599  99.145  97.625  1.00  5.46              
ATOM   3387  HB1 LEU A 215      70.002  98.185  97.307  1.00  5.46              
ATOM   3388  HB2 LEU A 215      70.231  99.926  97.203  1.00  5.46              
ATOM   3389  CG  LEU A 215      68.178  99.265  97.056  1.00  5.46              
ATOM   3390  HG  LEU A 215      67.787 100.265  97.245  1.00  5.46              
ATOM   3391  CD1 LEU A 215      68.246  99.073  95.537  1.00  5.46              
ATOM   3392 1HD1 LEU A 215      67.267  99.219  95.093  1.00  5.46              
ATOM   3393 2HD1 LEU A 215      68.931  99.804  95.109  1.00  5.46              
ATOM   3394 3HD1 LEU A 215      68.578  98.071  95.294  1.00  5.46              
ATOM   3395  CD2 LEU A 215      67.230  98.246  97.700  1.00  5.46              
ATOM   3396 1HD2 LEU A 215      66.538  97.845  96.973  1.00  5.46              
ATOM   3397 2HD2 LEU A 215      67.772  97.409  98.130  1.00  5.46              
ATOM   3398 3HD2 LEU A 215      66.685  98.730  98.508  1.00  5.46              
ATOM   3399  C   LEU A 215      71.038  98.802  99.716  1.00  5.46              
ATOM   3400  O   LEU A 215      71.896  98.273  99.009  1.00  5.46              
ATOM   3401  N   ASP A 216      71.216  99.008 101.016  1.00  5.78              
ATOM   3402  H   ASP A 216      70.441  99.460 101.503  1.00  5.78              
ATOM   3403  CA  ASP A 216      72.405  98.798 101.855  1.00  5.78              
ATOM   3404  HA  ASP A 216      73.045  99.677 101.766  1.00  5.78              
ATOM   3405  CB  ASP A 216      71.913  98.721 103.315  1.00  5.78              
ATOM   3406  HB1 ASP A 216      72.781  98.610 103.967  1.00  5.78              
ATOM   3407  HB2 ASP A 216      71.293  97.829 103.436  1.00  5.78              
ATOM   3408  CG  ASP A 216      71.096  99.948 103.756  1.00  5.78              
ATOM   3409  OD1 ASP A 216      71.577 100.650 104.670  1.00  5.78              
ATOM   3410  OD2 ASP A 216      70.010 100.181 103.165  1.00  5.78              
ATOM   3411  C   ASP A 216      73.269  97.570 101.517  1.00  5.78              
ATOM   3412  O   ASP A 216      74.499  97.636 101.430  1.00  5.78              
ATOM   3413  N   SER A 217      72.624  96.425 101.302  1.00  5.72              
ATOM   3414  H   SER A 217      71.614  96.461 101.317  1.00  5.72              
ATOM   3415  CA  SER A 217      73.288  95.122 101.168  1.00  5.72              
ATOM   3416  HA  SER A 217      74.269  95.158 101.643  1.00  5.72              
ATOM   3417  CB  SER A 217      72.436  94.076 101.900  1.00  5.72              
ATOM   3418  HB1 SER A 217      72.838  93.077 101.731  1.00  5.72              
ATOM   3419  HB2 SER A 217      71.412  94.118 101.530  1.00  5.72              
ATOM   3420  OG  SER A 217      72.427  94.332 103.286  1.00  5.72              
ATOM   3421  HG  SER A 217      72.121  95.239 103.426  1.00  5.72              
ATOM   3422  C   SER A 217      73.486  94.654  99.731  1.00  5.72              
ATOM   3423  O   SER A 217      74.034  93.565  99.532  1.00  5.72              
ATOM   3424  N   ILE A 218      73.066  95.422  98.723  1.00  5.44              
ATOM   3425  H   ILE A 218      72.711  96.353  98.929  1.00  5.44              
ATOM   3426  CA  ILE A 218      72.977  94.939  97.342  1.00  5.44              
ATOM   3427  HA  ILE A 218      72.255  94.124  97.351  1.00  5.44              
ATOM   3428  CB  ILE A 218      72.398  96.045  96.440  1.00  5.44              
ATOM   3429  HB  ILE A 218      71.507  96.421  96.945  1.00  5.44              
ATOM   3430  CG2 ILE A 218      73.351  97.238  96.231  1.00  5.44              
ATOM   3431 1HG2 ILE A 218      72.812  98.057  95.758  1.00  5.44              
ATOM   3432 2HG2 ILE A 218      73.721  97.597  97.192  1.00  5.44              
ATOM   3433 3HG2 ILE A 218      74.196  96.958  95.604  1.00  5.44              
ATOM   3434  CG1 ILE A 218      71.935  95.429  95.107  1.00  5.44              
ATOM   3435 1HG1 ILE A 218      71.318  94.554  95.312  1.00  5.44              
ATOM   3436 2HG1 ILE A 218      72.794  95.115  94.512  1.00  5.44              
ATOM   3437  CD1 ILE A 218      71.094  96.412  94.297  1.00  5.44              
ATOM   3438  HD1 ILE A 218      70.589  95.874  93.496  1.00  5.44              
ATOM   3439  HD2 ILE A 218      70.347  96.869  94.936  1.00  5.44              
ATOM   3440  HD3 ILE A 218      71.724  97.198  93.885  1.00  5.44              
ATOM   3441  C   ILE A 218      74.306  94.386  96.820  1.00  5.44              
ATOM   3442  O   ILE A 218      75.348  95.031  96.921  1.00  5.44              
ATOM   3443  N   LYS A 219      74.303  93.153  96.311  1.00  5.54              
ATOM   3444  H   LYS A 219      73.412  92.675  96.218  1.00  5.54              
ATOM   3445  CA  LYS A 219      75.468  92.559  95.653  1.00  5.54              
ATOM   3446  HA  LYS A 219      76.355  93.141  95.901  1.00  5.54              
ATOM   3447  CB  LYS A 219      75.726  91.104  96.089  1.00  5.54              
ATOM   3448  HB1 LYS A 219      76.121  90.555  95.231  1.00  5.54              
ATOM   3449  HB2 LYS A 219      74.796  90.615  96.386  1.00  5.54              
ATOM   3450  CG  LYS A 219      76.784  91.001  97.206  1.00  5.54              
ATOM   3451  HG1 LYS A 219      77.632  91.644  96.966  1.00  5.54              
ATOM   3452  HG2 LYS A 219      77.158  89.976  97.215  1.00  5.54              
ATOM   3453  CD  LYS A 219      76.257  91.316  98.617  1.00  5.54              
ATOM   3454  HD1 LYS A 219      76.302  90.395  99.201  1.00  5.54              
ATOM   3455  HD2 LYS A 219      75.207  91.602  98.568  1.00  5.54              
ATOM   3456  CE  LYS A 219      77.060  92.388  99.377  1.00  5.54              
ATOM   3457  HE1 LYS A 219      78.130  92.177  99.295  1.00  5.54              
ATOM   3458  HE2 LYS A 219      76.781  92.322 100.433  1.00  5.54              
ATOM   3459  NZ  LYS A 219      76.767  93.757  98.896  1.00  5.54              
ATOM   3460  HZ1 LYS A 219      77.102  94.491  99.508  1.00  5.54              
ATOM   3461  HZ2 LYS A 219      77.164  93.977  97.984  1.00  5.54              
ATOM   3462  HZ3 LYS A 219      75.767  93.922  98.828  1.00  5.54              
ATOM   3463  C   LYS A 219      75.385  92.686  94.139  1.00  5.54              
ATOM   3464  O   LYS A 219      76.427  92.921  93.526  1.00  5.54              
ATOM   3465  N   GLU A 220      74.200  92.603  93.541  1.00  5.00              
ATOM   3466  H   GLU A 220      73.361  92.409  94.078  1.00  5.00              
ATOM   3467  CA  GLU A 220      74.102  92.610  92.078  1.00  5.00              
ATOM   3468  HA  GLU A 220      74.998  93.053  91.648  1.00  5.00              
ATOM   3469  CB  GLU A 220      73.968  91.183  91.532  1.00  5.00              
ATOM   3470  HB1 GLU A 220      74.144  91.251  90.458  1.00  5.00              
ATOM   3471  HB2 GLU A 220      72.947  90.831  91.683  1.00  5.00              
ATOM   3472  CG  GLU A 220      74.922  90.145  92.145  1.00  5.00              
ATOM   3473  HG1 GLU A 220      74.461  89.703  93.031  1.00  5.00              
ATOM   3474  HG2 GLU A 220      75.846  90.628  92.462  1.00  5.00              
ATOM   3475  CD  GLU A 220      75.282  89.056  91.139  1.00  5.00              
ATOM   3476  OE1 GLU A 220      76.451  88.601  91.194  1.00  5.00              
ATOM   3477  OE2 GLU A 220      74.434  88.730  90.283  1.00  5.00              
ATOM   3478  C   GLU A 220      72.899  93.412  91.568  1.00  5.00              
ATOM   3479  O   GLU A 220      71.780  93.338  92.106  1.00  5.00              
ATOM   3480  N   MET A 221      73.158  94.110  90.457  1.00  4.93              
ATOM   3481  H   MET A 221      74.099  94.088  90.075  1.00  4.93              
ATOM   3482  CA  MET A 221      72.149  94.795  89.660  1.00  4.93              
ATOM   3483  HA  MET A 221      71.157  94.508  90.007  1.00  4.93              
ATOM   3484  CB  MET A 221      72.268  96.322  89.763  1.00  4.93              
ATOM   3485  HB1 MET A 221      71.658  96.768  88.976  1.00  4.93              
ATOM   3486  HB2 MET A 221      73.303  96.639  89.626  1.00  4.93              
ATOM   3487  CG  MET A 221      71.735  96.816  91.102  1.00  4.93              
ATOM   3488  HG1 MET A 221      72.507  96.682  91.859  1.00  4.93              
ATOM   3489  HG2 MET A 221      70.883  96.192  91.368  1.00  4.93              
ATOM   3490  SD  MET A 221      71.141  98.527  91.117  1.00  4.93              
ATOM   3491  CE  MET A 221      72.682  99.463  90.959  1.00  4.93              
ATOM   3492  HE1 MET A 221      73.297  99.294  91.841  1.00  4.93              
ATOM   3493  HE2 MET A 221      73.221  99.152  90.064  1.00  4.93              
ATOM   3494  HE3 MET A 221      72.446 100.525  90.887  1.00  4.93              
ATOM   3495  C   MET A 221      72.266  94.390  88.192  1.00  4.93              
ATOM   3496  O   MET A 221      73.344  94.501  87.578  1.00  4.93              
ATOM   3497  N   HIS A 222      71.126  93.977  87.617  1.00  4.82              
ATOM   3498  H   HIS A 222      70.277  93.866  88.170  1.00  4.82              
ATOM   3499  CA  HIS A 222      71.126  93.586  86.214  1.00  4.82              
ATOM   3500  HA  HIS A 222      72.127  93.652  85.789  1.00  4.82              
ATOM   3501  CB  HIS A 222      70.712  92.114  86.114  1.00  4.82              
ATOM   3502  HB1 HIS A 222      70.603  91.847  85.063  1.00  4.82              
ATOM   3503  HB2 HIS A 222      69.753  91.999  86.598  1.00  4.82              
ATOM   3504  CG  HIS A 222      71.670  91.131  86.756  1.00  4.82              
ATOM   3505  ND1 HIS A 222      72.475  90.238  86.051  1.00  4.82              
ATOM   3506  CE1 HIS A 222      73.125  89.515  86.978  1.00  4.82              
ATOM   3507  HE1 HIS A 222      73.835  88.727  86.764  1.00  4.82              
ATOM   3508  NE2 HIS A 222      72.773  89.901  88.215  1.00  4.82              
ATOM   3509  HE2 HIS A 222      73.156  89.490  89.073  1.00  4.82              
ATOM   3510  CD2 HIS A 222      71.849  90.919  88.097  1.00  4.82              
ATOM   3511  HD2 HIS A 222      71.353  91.441  88.903  1.00  4.82              
ATOM   3512  C   HIS A 222      70.249  94.556  85.447  1.00  4.82              
ATOM   3513  O   HIS A 222      69.059  94.555  85.690  1.00  4.82              
ATOM   3514  N   LEU A 223      70.811  95.430  84.610  1.00  4.74              
ATOM   3515  H   LEU A 223      71.822  95.425  84.511  1.00  4.74              
ATOM   3516  CA  LEU A 223      70.097  96.507  83.905  1.00  4.74              
ATOM   3517  HA  LEU A 223      69.023  96.315  83.902  1.00  4.74              
ATOM   3518  CB  LEU A 223      70.380  97.856  84.614  1.00  4.74              
ATOM   3519  HB1 LEU A 223      70.188  98.679  83.925  1.00  4.74              
ATOM   3520  HB2 LEU A 223      71.439  97.885  84.866  1.00  4.74              
ATOM   3521  CG  LEU A 223      69.560  98.109  85.894  1.00  4.74              
ATOM   3522  HG  LEU A 223      69.502  97.193  86.481  1.00  4.74              
ATOM   3523  CD1 LEU A 223      70.233  99.183  86.755  1.00  4.74              
ATOM   3524 1HD1 LEU A 223      69.639  99.364  87.651  1.00  4.74              
ATOM   3525 2HD1 LEU A 223      71.222  98.839  87.058  1.00  4.74              
ATOM   3526 3HD1 LEU A 223      70.332 100.113  86.193  1.00  4.74              
ATOM   3527  CD2 LEU A 223      68.143  98.587  85.562  1.00  4.74              
ATOM   3528 1HD2 LEU A 223      67.568  98.682  86.483  1.00  4.74              
ATOM   3529 2HD2 LEU A 223      68.183  99.560  85.076  1.00  4.74              
ATOM   3530 3HD2 LEU A 223      67.647  97.872  84.906  1.00  4.74              
ATOM   3531  C   LEU A 223      70.558  96.497  82.434  1.00  4.74              
ATOM   3532  O   LEU A 223      71.132  97.452  81.904  1.00  4.74              
ATOM   3533  N   SER A 224      70.332  95.349  81.795  1.00  4.73              
ATOM   3534  H   SER A 224      69.811  94.632  82.284  1.00  4.73              
ATOM   3535  CA  SER A 224      70.769  95.044  80.437  1.00  4.73              
ATOM   3536  HA  SER A 224      71.251  95.925  80.016  1.00  4.73              
ATOM   3537  CB  SER A 224      71.788  93.904  80.463  1.00  4.73              
ATOM   3538  HB1 SER A 224      71.353  93.035  80.960  1.00  4.73              
ATOM   3539  HB2 SER A 224      72.668  94.227  81.023  1.00  4.73              
ATOM   3540  OG  SER A 224      72.176  93.543  79.154  1.00  4.73              
ATOM   3541  HG  SER A 224      72.299  94.353  78.639  1.00  4.73              
ATOM   3542  C   SER A 224      69.552  94.702  79.573  1.00  4.73              
ATOM   3543  O   SER A 224      68.557  94.117  80.020  1.00  4.73              
ATOM   3544  N   TYR A 225      69.602  95.162  78.325  1.00  5.29              
ATOM   3545  H   TYR A 225      70.472  95.575  78.001  1.00  5.29              
ATOM   3546  CA  TYR A 225      68.427  95.332  77.479  1.00  5.29              
ATOM   3547  HA  TYR A 225      68.715  95.982  76.650  1.00  5.29              
ATOM   3548  CB  TYR A 225      68.011  93.974  76.877  1.00  5.29              
ATOM   3549  HB1 TYR A 225      67.103  94.107  76.289  1.00  5.29              
ATOM   3550  HB2 TYR A 225      67.772  93.274  77.678  1.00  5.29              
ATOM   3551  CG  TYR A 225      69.067  93.361  75.978  1.00  5.29              
ATOM   3552  CD1 TYR A 225      70.083  92.544  76.515  1.00  5.29              
ATOM   3553  HD1 TYR A 225      70.105  92.327  77.575  1.00  5.29              
ATOM   3554  CE1 TYR A 225      71.111  92.061  75.684  1.00  5.29              
ATOM   3555  HE1 TYR A 225      71.918  91.470  76.091  1.00  5.29              
ATOM   3556  CZ  TYR A 225      71.124  92.392  74.314  1.00  5.29              
ATOM   3557  OH  TYR A 225      72.157  91.992  73.530  1.00  5.29              
ATOM   3558  HH  TYR A 225      72.132  92.446  72.683  1.00  5.29              
ATOM   3559  CE2 TYR A 225      70.084  93.175  73.769  1.00  5.29              
ATOM   3560  HE2 TYR A 225      70.094  93.433  72.721  1.00  5.29              
ATOM   3561  CD2 TYR A 225      69.062  93.662  74.603  1.00  5.29              
ATOM   3562  HD2 TYR A 225      68.293  94.303  74.194  1.00  5.29              
ATOM   3563  C   TYR A 225      67.287  96.059  78.215  1.00  5.29              
ATOM   3564  O   TYR A 225      66.100  95.783  78.023  1.00  5.29              
ATOM   3565  N   ASN A 226      67.644  97.040  79.049  1.00  6.71              
ATOM   3566  H   ASN A 226      68.625  97.090  79.278  1.00  6.71              
ATOM   3567  CA  ASN A 226      66.954  98.323  79.060  1.00  6.71              
ATOM   3568  HA  ASN A 226      65.917  98.208  79.371  1.00  6.71              
ATOM   3569  CB  ASN A 226      67.702  99.275  80.019  1.00  6.71              
ATOM   3570  HB1 ASN A 226      67.253 100.265  79.925  1.00  6.71              
ATOM   3571  HB2 ASN A 226      68.740  99.370  79.702  1.00  6.71              
ATOM   3572  CG  ASN A 226      67.708  98.883  81.490  1.00  6.71              
ATOM   3573  OD1 ASN A 226      67.558  97.742  81.897  1.00  6.71              
ATOM   3574  ND2 ASN A 226      67.866  99.858  82.352  1.00  6.71              
ATOM   3575 1HD2 ASN A 226      67.972 100.806  82.033  1.00  6.71              
ATOM   3576 2HD2 ASN A 226      67.867  99.598  83.323  1.00  6.71              
ATOM   3577  C   ASN A 226      67.032  98.808  77.609  1.00  6.71              
ATOM   3578  O   ASN A 226      68.031  99.361  77.168  1.00  6.71              
ATOM   3579  N   GLN A 227      66.027  98.450  76.816  1.00  5.16              
ATOM   3580  H   GLN A 227      65.275  97.906  77.227  1.00  5.16              
ATOM   3581  CA  GLN A 227      65.992  98.713  75.372  1.00  5.16              
ATOM   3582  HA  GLN A 227      66.957  98.453  74.931  1.00  5.16              
ATOM   3583  CB  GLN A 227      64.894  97.817  74.761  1.00  5.16              
ATOM   3584  HB1 GLN A 227      64.709  98.108  73.727  1.00  5.16              
ATOM   3585  HB2 GLN A 227      63.972  97.978  75.320  1.00  5.16              
ATOM   3586  CG  GLN A 227      65.249  96.317  74.775  1.00  5.16              
ATOM   3587  HG1 GLN A 227      66.025  96.117  75.507  1.00  5.16              
ATOM   3588  HG2 GLN A 227      65.652  96.040  73.800  1.00  5.16              
ATOM   3589  CD  GLN A 227      64.039  95.432  75.076  1.00  5.16              
ATOM   3590  OE1 GLN A 227      63.241  95.115  74.211  1.00  5.16              
ATOM   3591  NE2 GLN A 227      63.844  95.014  76.311  1.00  5.16              
ATOM   3592 1HE2 GLN A 227      64.490  95.283  77.045  1.00  5.16              
ATOM   3593 2HE2 GLN A 227      63.076  94.380  76.451  1.00  5.16              
ATOM   3594  C   GLN A 227      65.726 100.184  75.041  1.00  5.16              
ATOM   3595  O   GLN A 227      65.613 100.570  73.876  1.00  5.16              
ATOM   3596  N   GLN A 228      65.627 100.996  76.090  1.00  5.72              
ATOM   3597  H   GLN A 228      65.827 100.594  76.994  1.00  5.72              
ATOM   3598  CA  GLN A 228      65.752 102.430  76.028  1.00  5.72              
ATOM   3599  HA  GLN A 228      66.137 102.681  75.038  1.00  5.72              
ATOM   3600  CB  GLN A 228      64.372 103.095  76.117  1.00  5.72              
ATOM   3601  HB1 GLN A 228      64.535 104.167  76.065  1.00  5.72              
ATOM   3602  HB2 GLN A 228      63.899 102.822  77.059  1.00  5.72              
ATOM   3603  CG  GLN A 228      63.443 102.691  74.948  1.00  5.72              
ATOM   3604  HG1 GLN A 228      63.168 101.643  75.061  1.00  5.72              
ATOM   3605  HG2 GLN A 228      63.990 102.792  74.010  1.00  5.72              
ATOM   3606  CD  GLN A 228      62.153 103.505  74.809  1.00  5.72              
ATOM   3607  OE1 GLN A 228      61.937 104.541  75.422  1.00  5.72              
ATOM   3608  NE2 GLN A 228      61.241 103.088  73.959  1.00  5.72              
ATOM   3609 1HE2 GLN A 228      61.392 102.251  73.423  1.00  5.72              
ATOM   3610 2HE2 GLN A 228      60.420 103.657  73.862  1.00  5.72              
ATOM   3611  C   GLN A 228      66.856 102.904  76.979  1.00  5.72              
ATOM   3612  O   GLN A 228      67.446 102.115  77.714  1.00  5.72              
ATOM   3613  N   MET A 229      67.268 104.159  76.824  1.00  5.32              
ATOM   3614  H   MET A 229      66.731 104.783  76.246  1.00  5.32              
ATOM   3615  CA  MET A 229      68.609 104.579  77.234  1.00  5.32              
ATOM   3616  HA  MET A 229      69.342 103.851  76.892  1.00  5.32              
ATOM   3617  CB  MET A 229      68.905 105.955  76.601  1.00  5.32              
ATOM   3618  HB1 MET A 229      69.944 106.223  76.802  1.00  5.32              
ATOM   3619  HB2 MET A 229      68.272 106.693  77.095  1.00  5.32              
ATOM   3620  CG  MET A 229      68.667 106.063  75.087  1.00  5.32              
ATOM   3621  HG1 MET A 229      67.672 105.695  74.840  1.00  5.32              
ATOM   3622  HG2 MET A 229      69.395 105.435  74.578  1.00  5.32              
ATOM   3623  SD  MET A 229      68.809 107.744  74.416  1.00  5.32              
ATOM   3624  CE  MET A 229      67.362 108.544  75.168  1.00  5.32              
ATOM   3625  HE1 MET A 229      67.255 109.551  74.762  1.00  5.32              
ATOM   3626  HE2 MET A 229      66.464 107.969  74.943  1.00  5.32              
ATOM   3627  HE3 MET A 229      67.486 108.611  76.248  1.00  5.32              
ATOM   3628  C   MET A 229      68.740 104.777  78.751  1.00  5.32              
ATOM   3629  O   MET A 229      67.799 105.215  79.431  1.00  5.32              
ATOM   3630  N   ILE A 230      69.976 104.637  79.242  1.00  5.34              
ATOM   3631  H   ILE A 230      70.678 104.202  78.655  1.00  5.34              
ATOM   3632  CA  ILE A 230      70.311 105.008  80.635  1.00  5.34              
ATOM   3633  HA  ILE A 230      69.465 105.540  81.069  1.00  5.34              
ATOM   3634  CB  ILE A 230      70.510 103.744  81.509  1.00  5.34              
ATOM   3635  HB  ILE A 230      71.024 104.052  82.420  1.00  5.34              
ATOM   3636  CG2 ILE A 230      69.136 103.187  81.927  1.00  5.34              
ATOM   3637 1HG2 ILE A 230      69.257 102.378  82.644  1.00  5.34              
ATOM   3638 2HG2 ILE A 230      68.552 103.973  82.407  1.00  5.34              
ATOM   3639 3HG2 ILE A 230      68.594 102.831  81.049  1.00  5.34              
ATOM   3640  CG1 ILE A 230      71.360 102.651  80.813  1.00  5.34              
ATOM   3641 1HG1 ILE A 230      72.263 103.103  80.405  1.00  5.34              
ATOM   3642 2HG1 ILE A 230      70.798 102.213  79.987  1.00  5.34              
ATOM   3643  CD1 ILE A 230      71.788 101.520  81.751  1.00  5.34              
ATOM   3644  HD1 ILE A 230      72.485 100.863  81.230  1.00  5.34              
ATOM   3645  HD2 ILE A 230      72.276 101.943  82.629  1.00  5.34              
ATOM   3646  HD3 ILE A 230      70.924 100.931  82.060  1.00  5.34              
ATOM   3647  C   ILE A 230      71.482 106.003  80.760  1.00  5.34              
ATOM   3648  O   ILE A 230      72.654 105.623  80.790  1.00  5.34              
ATOM   3649  N   ASN A 231      71.153 107.300  80.815  1.00  5.66              
ATOM   3650  H   ASN A 231      70.165 107.532  80.827  1.00  5.66              
ATOM   3651  CA  ASN A 231      72.118 108.404  80.918  1.00  5.66              
ATOM   3652  HA  ASN A 231      72.945 108.222  80.235  1.00  5.66              
ATOM   3653  CB  ASN A 231      71.428 109.703  80.462  1.00  5.66              
ATOM   3654  HB1 ASN A 231      70.551 109.901  81.074  1.00  5.66              
ATOM   3655  HB2 ASN A 231      71.100 109.597  79.428  1.00  5.66              
ATOM   3656  CG  ASN A 231      72.362 110.897  80.537  1.00  5.66              
ATOM   3657  OD1 ASN A 231      73.055 111.231  79.595  1.00  5.66              
ATOM   3658  ND2 ASN A 231      72.439 111.558  81.663  1.00  5.66              
ATOM   3659 1HD2 ASN A 231      71.923 111.247  82.467  1.00  5.66              
ATOM   3660 2HD2 ASN A 231      73.092 112.318  81.729  1.00  5.66              
ATOM   3661  C   ASN A 231      72.733 108.534  82.319  1.00  5.66              
ATOM   3662  O   ASN A 231      72.052 108.891  83.278  1.00  5.66              
ATOM   3663  N   LEU A 232      74.038 108.291  82.438  1.00  5.63              
ATOM   3664  H   LEU A 232      74.566 108.056  81.603  1.00  5.63              
ATOM   3665  CA  LEU A 232      74.743 108.349  83.727  1.00  5.63              
ATOM   3666  HA  LEU A 232      74.120 107.886  84.493  1.00  5.63              
ATOM   3667  CB  LEU A 232      76.046 107.542  83.579  1.00  5.63              
ATOM   3668  HB1 LEU A 232      76.662 107.674  84.468  1.00  5.63              
ATOM   3669  HB2 LEU A 232      76.599 107.955  82.734  1.00  5.63              
ATOM   3670  CG  LEU A 232      75.827 106.035  83.357  1.00  5.63              
ATOM   3671  HG  LEU A 232      75.028 105.867  82.637  1.00  5.63              
ATOM   3672  CD1 LEU A 232      77.103 105.411  82.796  1.00  5.63              
ATOM   3673 1HD1 LEU A 232      76.942 104.347  82.635  1.00  5.63              
ATOM   3674 2HD1 LEU A 232      77.337 105.877  81.839  1.00  5.63              
ATOM   3675 3HD1 LEU A 232      77.928 105.568  83.489  1.00  5.63              
ATOM   3676  CD2 LEU A 232      75.493 105.307  84.659  1.00  5.63              
ATOM   3677 1HD2 LEU A 232      75.294 104.254  84.458  1.00  5.63              
ATOM   3678 2HD2 LEU A 232      76.322 105.391  85.363  1.00  5.63              
ATOM   3679 3HD2 LEU A 232      74.607 105.748  85.114  1.00  5.63              
ATOM   3680  C   LEU A 232      75.071 109.774  84.205  1.00  5.63              
ATOM   3681  O   LEU A 232      75.091 110.734  83.435  1.00  5.63              
ATOM   3682  N   THR A 233      75.415 109.873  85.490  1.00  6.04              
ATOM   3683  H   THR A 233      75.376 109.036  86.055  1.00  6.04              
ATOM   3684  CA  THR A 233      76.067 111.038  86.101  1.00  6.04              
ATOM   3685  HA  THR A 233      76.693 111.516  85.346  1.00  6.04              
ATOM   3686  CB  THR A 233      75.019 112.071  86.551  1.00  6.04              
ATOM   3687  HB  THR A 233      74.331 112.247  85.723  1.00  6.04              
ATOM   3688  CG2 THR A 233      74.215 111.649  87.780  1.00  6.04              
ATOM   3689 1HG2 THR A 233      73.859 110.629  87.655  1.00  6.04              
ATOM   3690 2HG2 THR A 233      74.826 111.708  88.677  1.00  6.04              
ATOM   3691 3HG2 THR A 233      73.352 112.305  87.891  1.00  6.04              
ATOM   3692  OG1 THR A 233      75.650 113.289  86.869  1.00  6.04              
ATOM   3693  HG1 THR A 233      74.996 113.987  86.742  1.00  6.04              
ATOM   3694  C   THR A 233      76.980 110.588  87.240  1.00  6.04              
ATOM   3695  O   THR A 233      76.902 109.449  87.692  1.00  6.04              
ATOM   3696  N   SER A 234      77.833 111.467  87.753  1.00  6.24              
ATOM   3697  H   SER A 234      77.797 112.421  87.415  1.00  6.24              
ATOM   3698  CA  SER A 234      78.812 111.184  88.819  1.00  6.24              
ATOM   3699  HA  SER A 234      79.378 110.295  88.535  1.00  6.24              
ATOM   3700  CB  SER A 234      79.806 112.351  88.886  1.00  6.24              
ATOM   3701  HB1 SER A 234      80.458 112.301  88.016  1.00  6.24              
ATOM   3702  HB2 SER A 234      80.428 112.268  89.778  1.00  6.24              
ATOM   3703  OG  SER A 234      79.130 113.602  88.870  1.00  6.24              
ATOM   3704  HG  SER A 234      79.806 114.286  88.827  1.00  6.24              
ATOM   3705  C   SER A 234      78.234 110.896  90.214  1.00  6.24              
ATOM   3706  O   SER A 234      78.970 110.748  91.187  1.00  6.24              
ATOM   3707  N   MET A 235      76.912 110.771  90.316  1.00  6.12              
ATOM   3708  H   MET A 235      76.383 110.905  89.469  1.00  6.12              
ATOM   3709  CA  MET A 235      76.195 110.324  91.510  1.00  6.12              
ATOM   3710  HA  MET A 235      76.895 110.216  92.338  1.00  6.12              
ATOM   3711  CB  MET A 235      75.137 111.386  91.887  1.00  6.12              
ATOM   3712  HB1 MET A 235      74.154 110.917  91.964  1.00  6.12              
ATOM   3713  HB2 MET A 235      75.060 112.143  91.106  1.00  6.12              
ATOM   3714  CG  MET A 235      75.423 112.084  93.223  1.00  6.12              
ATOM   3715  HG1 MET A 235      75.337 111.336  94.010  1.00  6.12              
ATOM   3716  HG2 MET A 235      74.635 112.819  93.391  1.00  6.12              
ATOM   3717  SD  MET A 235      77.031 112.925  93.405  1.00  6.12              
ATOM   3718  CE  MET A 235      76.948 114.126  92.044  1.00  6.12              
ATOM   3719  HE1 MET A 235      77.831 114.766  92.068  1.00  6.12              
ATOM   3720  HE2 MET A 235      76.921 113.606  91.087  1.00  6.12              
ATOM   3721  HE3 MET A 235      76.054 114.742  92.146  1.00  6.12              
ATOM   3722  C   MET A 235      75.542 108.948  91.319  1.00  6.12              
ATOM   3723  O   MET A 235      75.081 108.375  92.304  1.00  6.12              
ATOM   3724  N   SER A 236      75.493 108.414  90.089  1.00  5.77              
ATOM   3725  H   SER A 236      76.010 108.856  89.336  1.00  5.77              
ATOM   3726  CA  SER A 236      74.540 107.375  89.685  1.00  5.77              
ATOM   3727  HA  SER A 236      73.537 107.786  89.814  1.00  5.77              
ATOM   3728  CB  SER A 236      74.680 107.023  88.199  1.00  5.77              
ATOM   3729  HB1 SER A 236      74.675 107.941  87.609  1.00  5.77              
ATOM   3730  HB2 SER A 236      73.824 106.419  87.895  1.00  5.77              
ATOM   3731  OG  SER A 236      75.867 106.297  87.939  1.00  5.77              
ATOM   3732  HG  SER A 236      75.722 105.381  88.213  1.00  5.77              
ATOM   3733  C   SER A 236      74.576 106.090  90.506  1.00  5.77              
ATOM   3734  O   SER A 236      73.553 105.426  90.615  1.00  5.77              
ATOM   3735  N   PHE A 237      75.725 105.745  91.098  1.00  5.72              
ATOM   3736  H   PHE A 237      76.543 106.302  90.893  1.00  5.72              
ATOM   3737  CA  PHE A 237      75.868 104.565  91.957  1.00  5.72              
ATOM   3738  HA  PHE A 237      74.871 104.166  92.149  1.00  5.72              
ATOM   3739  CB  PHE A 237      76.636 103.460  91.216  1.00  5.72              
ATOM   3740  HB1 PHE A 237      76.661 102.573  91.847  1.00  5.72              
ATOM   3741  HB2 PHE A 237      77.665 103.788  91.054  1.00  5.72              
ATOM   3742  CG  PHE A 237      76.007 103.059  89.890  1.00  5.72              
ATOM   3743  CD1 PHE A 237      74.682 102.578  89.844  1.00  5.72              
ATOM   3744  HD1 PHE A 237      74.107 102.471  90.754  1.00  5.72              
ATOM   3745  CE1 PHE A 237      74.081 102.271  88.611  1.00  5.72              
ATOM   3746  HE1 PHE A 237      73.056 101.923  88.584  1.00  5.72              
ATOM   3747  CZ  PHE A 237      74.801 102.439  87.415  1.00  5.72              
ATOM   3748  HZ  PHE A 237      74.332 102.214  86.468  1.00  5.72              
ATOM   3749  CE2 PHE A 237      76.127 102.902  87.457  1.00  5.72              
ATOM   3750  HE2 PHE A 237      76.693 103.023  86.545  1.00  5.72              
ATOM   3751  CD2 PHE A 237      76.728 103.205  88.691  1.00  5.72              
ATOM   3752  HD2 PHE A 237      77.749 103.557  88.712  1.00  5.72              
ATOM   3753  C   PHE A 237      76.410 104.883  93.363  1.00  5.72              
ATOM   3754  O   PHE A 237      76.800 103.996  94.120  1.00  5.72              
ATOM   3755  N   LYS A 238      76.409 106.164  93.747  1.00  6.06              
ATOM   3756  H   LYS A 238      76.019 106.842  93.100  1.00  6.06              
ATOM   3757  CA  LYS A 238      76.986 106.669  95.000  1.00  6.06              
ATOM   3758  HA  LYS A 238      78.026 106.348  95.050  1.00  6.06              
ATOM   3759  CB  LYS A 238      76.941 108.204  94.930  1.00  6.06              
ATOM   3760  HB1 LYS A 238      75.899 108.529  94.898  1.00  6.06              
ATOM   3761  HB2 LYS A 238      77.421 108.507  93.998  1.00  6.06              
ATOM   3762  CG  LYS A 238      77.647 108.926  96.088  1.00  6.06              
ATOM   3763  HG1 LYS A 238      78.666 108.552  96.190  1.00  6.06              
ATOM   3764  HG2 LYS A 238      77.108 108.757  97.021  1.00  6.06              
ATOM   3765  CD  LYS A 238      77.682 110.428  95.793  1.00  6.06              
ATOM   3766  HD1 LYS A 238      76.659 110.808  95.776  1.00  6.06              
ATOM   3767  HD2 LYS A 238      78.140 110.581  94.813  1.00  6.06              
ATOM   3768  CE  LYS A 238      78.491 111.191  96.842  1.00  6.06              
ATOM   3769  HE1 LYS A 238      79.502 110.771  96.870  1.00  6.06              
ATOM   3770  HE2 LYS A 238      78.033 111.039  97.826  1.00  6.06              
ATOM   3771  NZ  LYS A 238      78.546 112.636  96.507  1.00  6.06              
ATOM   3772  HZ1 LYS A 238      79.170 113.128  97.133  1.00  6.06              
ATOM   3773  HZ2 LYS A 238      78.866 112.757  95.553  1.00  6.06              
ATOM   3774  HZ3 LYS A 238      77.628 113.057  96.565  1.00  6.06              
ATOM   3775  C   LYS A 238      76.328 106.143  96.275  1.00  6.06              
ATOM   3776  O   LYS A 238      76.981 106.104  97.310  1.00  6.06              
ATOM   3777  N   TYR A 239      75.065 105.726  96.204  1.00  5.90              
ATOM   3778  H   TYR A 239      74.597 105.799  95.317  1.00  5.90              
ATOM   3779  CA  TYR A 239      74.317 105.159  97.333  1.00  5.90              
ATOM   3780  HA  TYR A 239      74.549 105.724  98.237  1.00  5.90              
ATOM   3781  CB  TYR A 239      72.809 105.289  97.055  1.00  5.90              
ATOM   3782  HB1 TYR A 239      72.265 104.587  97.689  1.00  5.90              
ATOM   3783  HB2 TYR A 239      72.600 105.001  96.023  1.00  5.90              
ATOM   3784  CG  TYR A 239      72.241 106.668  97.324  1.00  5.90              
ATOM   3785  CD1 TYR A 239      72.126 107.607  96.283  1.00  5.90              
ATOM   3786  HD1 TYR A 239      72.447 107.349  95.284  1.00  5.90              
ATOM   3787  CE1 TYR A 239      71.540 108.865  96.527  1.00  5.90              
ATOM   3788  HE1 TYR A 239      71.406 109.579  95.726  1.00  5.90              
ATOM   3789  CZ  TYR A 239      71.064 109.183  97.815  1.00  5.90              
ATOM   3790  OH  TYR A 239      70.464 110.379  98.041  1.00  5.90              
ATOM   3791  HH  TYR A 239      70.088 110.440  98.920  1.00  5.90              
ATOM   3792  CE2 TYR A 239      71.199 108.248  98.866  1.00  5.90              
ATOM   3793  HE2 TYR A 239      70.838 108.490  99.854  1.00  5.90              
ATOM   3794  CD2 TYR A 239      71.794 106.996  98.620  1.00  5.90              
ATOM   3795  HD2 TYR A 239      71.886 106.277  99.423  1.00  5.90              
ATOM   3796  C   TYR A 239      74.638 103.693  97.647  1.00  5.90              
ATOM   3797  O   TYR A 239      74.254 103.207  98.707  1.00  5.90              
ATOM   3798  N   VAL A 240      75.320 102.973  96.751  1.00  5.78              
ATOM   3799  H   VAL A 240      75.688 103.431  95.924  1.00  5.78              
ATOM   3800  CA  VAL A 240      75.417 101.502  96.821  1.00  5.78              
ATOM   3801  HA  VAL A 240      75.065 101.177  97.800  1.00  5.78              
ATOM   3802  CB  VAL A 240      74.476 100.823  95.799  1.00  5.78              
ATOM   3803  HB  VAL A 240      74.686  99.754  95.789  1.00  5.78              
ATOM   3804  CG1 VAL A 240      73.012 100.975  96.230  1.00  5.78              
ATOM   3805 1HG1 VAL A 240      72.367 100.424  95.546  1.00  5.78              
ATOM   3806 2HG1 VAL A 240      72.878 100.564  97.232  1.00  5.78              
ATOM   3807 3HG1 VAL A 240      72.712 102.023  96.237  1.00  5.78              
ATOM   3808  CG2 VAL A 240      74.629 101.353  94.366  1.00  5.78              
ATOM   3809 1HG2 VAL A 240      74.005 100.763  93.696  1.00  5.78              
ATOM   3810 2HG2 VAL A 240      74.317 102.394  94.307  1.00  5.78              
ATOM   3811 3HG2 VAL A 240      75.668 101.266  94.045  1.00  5.78              
ATOM   3812  C   VAL A 240      76.861 100.986  96.753  1.00  5.78              
ATOM   3813  O   VAL A 240      77.165 100.096  95.959  1.00  5.78              
ATOM   3814  N   PRO A 241      77.779 101.475  97.609  1.00  6.03              
ATOM   3815  CD  PRO A 241      77.556 102.389  98.723  1.00  6.03              
ATOM   3816  HD1 PRO A 241      76.689 102.096  99.318  1.00  6.03              
ATOM   3817  HD2 PRO A 241      77.431 103.404  98.344  1.00  6.03              
ATOM   3818  CG  PRO A 241      78.822 102.328  99.573  1.00  6.03              
ATOM   3819  HG1 PRO A 241      78.753 101.498 100.278  1.00  6.03              
ATOM   3820  HG2 PRO A 241      79.004 103.267 100.096  1.00  6.03              
ATOM   3821  CB  PRO A 241      79.901 102.036  98.534  1.00  6.03              
ATOM   3822  HB1 PRO A 241      80.783 101.576  98.982  1.00  6.03              
ATOM   3823  HB2 PRO A 241      80.177 102.964  98.030  1.00  6.03              
ATOM   3824  CA  PRO A 241      79.192 101.110  97.539  1.00  6.03              
ATOM   3825  HA  PRO A 241      79.567 101.329  96.539  1.00  6.03              
ATOM   3826  C   PRO A 241      79.500  99.625  97.820  1.00  6.03              
ATOM   3827  O   PRO A 241      80.642  99.198  97.657  1.00  6.03              
ATOM   3828  N   THR A 242      78.503  98.822  98.225  1.00  5.99              
ATOM   3829  H   THR A 242      77.580  99.217  98.298  1.00  5.99              
ATOM   3830  CA  THR A 242      78.647  97.375  98.451  1.00  5.99              
ATOM   3831  HA  THR A 242      79.711  97.193  98.607  1.00  5.99              
ATOM   3832  CB  THR A 242      77.989  96.881  99.763  1.00  5.99              
ATOM   3833  HB  THR A 242      78.531  95.982 100.058  1.00  5.99              
ATOM   3834  CG2 THR A 242      78.082  97.864 100.930  1.00  5.99              
ATOM   3835 1HG2 THR A 242      77.710  97.391 101.839  1.00  5.99              
ATOM   3836 2HG2 THR A 242      79.122  98.152 101.085  1.00  5.99              
ATOM   3837 3HG2 THR A 242      77.487  98.755 100.730  1.00  5.99              
ATOM   3838  OG1 THR A 242      76.636  96.504  99.647  1.00  5.99              
ATOM   3839  HG1 THR A 242      76.093  97.122 100.174  1.00  5.99              
ATOM   3840  C   THR A 242      78.314  96.513  97.221  1.00  5.99              
ATOM   3841  O   THR A 242      78.411  95.283  97.278  1.00  5.99              
ATOM   3842  N   LEU A 243      77.965  97.151  96.097  1.00  5.72              
ATOM   3843  H   LEU A 243      77.889  98.161  96.131  1.00  5.72              
ATOM   3844  CA  LEU A 243      77.743  96.523  94.793  1.00  5.72              
ATOM   3845  HA  LEU A 243      76.992  95.750  94.946  1.00  5.72              
ATOM   3846  CB  LEU A 243      77.156  97.596  93.853  1.00  5.72              
ATOM   3847  HB1 LEU A 243      77.944  98.312  93.626  1.00  5.72              
ATOM   3848  HB2 LEU A 243      76.370  98.129  94.391  1.00  5.72              
ATOM   3849  CG  LEU A 243      76.548  97.104  92.528  1.00  5.72              
ATOM   3850  HG  LEU A 243      77.297  96.552  91.960  1.00  5.72              
ATOM   3851  CD1 LEU A 243      75.318  96.220  92.734  1.00  5.72              
ATOM   3852 1HD1 LEU A 243      74.952  95.883  91.764  1.00  5.72              
ATOM   3853 2HD1 LEU A 243      75.570  95.350  93.328  1.00  5.72              
ATOM   3854 3HD1 LEU A 243      74.532  96.786  93.234  1.00  5.72              
ATOM   3855  CD2 LEU A 243      76.095  98.321  91.716  1.00  5.72              
ATOM   3856 1HD2 LEU A 243      75.577  97.996  90.815  1.00  5.72              
ATOM   3857 2HD2 LEU A 243      75.440  98.951  92.318  1.00  5.72              
ATOM   3858 3HD2 LEU A 243      76.962  98.910  91.425  1.00  5.72              
ATOM   3859  C   LEU A 243      79.014  95.859  94.237  1.00  5.72              
ATOM   3860  O   LEU A 243      80.092  96.455  94.191  1.00  5.72              
ATOM   3861  N   ARG A 244      78.834  94.610  93.794  1.00  5.77              
ATOM   3862  H   ARG A 244      77.887  94.256  93.859  1.00  5.77              
ATOM   3863  CA  ARG A 244      79.847  93.650  93.323  1.00  5.77              
ATOM   3864  HA  ARG A 244      80.846  94.060  93.487  1.00  5.77              
ATOM   3865  CB  ARG A 244      79.673  92.366  94.155  1.00  5.77              
ATOM   3866  HB1 ARG A 244      78.735  91.888  93.870  1.00  5.77              
ATOM   3867  HB2 ARG A 244      79.617  92.622  95.215  1.00  5.77              
ATOM   3868  CG  ARG A 244      80.819  91.369  93.962  1.00  5.77              
ATOM   3869  HG1 ARG A 244      81.685  91.726  94.521  1.00  5.77              
ATOM   3870  HG2 ARG A 244      81.087  91.309  92.916  1.00  5.77              
ATOM   3871  CD  ARG A 244      80.457  89.958  94.436  1.00  5.77              
ATOM   3872  HD1 ARG A 244      80.022  90.022  95.436  1.00  5.77              
ATOM   3873  HD2 ARG A 244      81.386  89.388  94.499  1.00  5.77              
ATOM   3874  NE  ARG A 244      79.525  89.258  93.519  1.00  5.77              
ATOM   3875  HE  ARG A 244      79.197  89.751  92.694  1.00  5.77              
ATOM   3876  CZ  ARG A 244      79.162  87.990  93.622  1.00  5.77              
ATOM   3877  NH1 ARG A 244      79.584  87.237  94.599  1.00  5.77              
ATOM   3878 1HH1 ARG A 244      80.217  87.630  95.268  1.00  5.77              
ATOM   3879 2HH1 ARG A 244      79.374  86.257  94.597  1.00  5.77              
ATOM   3880  NH2 ARG A 244      78.389  87.417  92.751  1.00  5.77              
ATOM   3881 1HH2 ARG A 244      77.914  87.962  92.029  1.00  5.77              
ATOM   3882 2HH2 ARG A 244      78.087  86.471  92.846  1.00  5.77              
ATOM   3883  C   ARG A 244      79.697  93.336  91.819  1.00  5.77              
ATOM   3884  O   ARG A 244      80.667  93.023  91.115  1.00  5.77              
ATOM   3885  N   THR A 245      78.472  93.442  91.321  1.00  5.04              
ATOM   3886  H   THR A 245      77.712  93.620  91.962  1.00  5.04              
ATOM   3887  CA  THR A 245      78.136  92.998  89.966  1.00  5.04              
ATOM   3888  HA  THR A 245      79.030  92.882  89.356  1.00  5.04              
ATOM   3889  CB  THR A 245      77.419  91.639  90.063  1.00  5.04              
ATOM   3890  HB  THR A 245      76.585  91.768  90.746  1.00  5.04              
ATOM   3891  CG2 THR A 245      76.833  91.116  88.749  1.00  5.04              
ATOM   3892 1HG2 THR A 245      76.603  90.054  88.826  1.00  5.04              
ATOM   3893 2HG2 THR A 245      75.907  91.647  88.527  1.00  5.04              
ATOM   3894 3HG2 THR A 245      77.525  91.270  87.930  1.00  5.04              
ATOM   3895  OG1 THR A 245      78.255  90.644  90.621  1.00  5.04              
ATOM   3896  HG1 THR A 245      77.721  89.832  90.570  1.00  5.04              
ATOM   3897  C   THR A 245      77.203  93.983  89.289  1.00  5.04              
ATOM   3898  O   THR A 245      76.127  94.292  89.822  1.00  5.04              
ATOM   3899  N   LEU A 246      77.607  94.436  88.099  1.00  4.81              
ATOM   3900  H   LEU A 246      78.505  94.142  87.730  1.00  4.81              
ATOM   3901  CA  LEU A 246      76.876  95.488  87.394  1.00  4.81              
ATOM   3902  HA  LEU A 246      75.855  95.527  87.776  1.00  4.81              
ATOM   3903  CB  LEU A 246      77.582  96.810  87.745  1.00  4.81              
ATOM   3904  HB1 LEU A 246      78.616  96.761  87.401  1.00  4.81              
ATOM   3905  HB2 LEU A 246      77.599  96.891  88.834  1.00  4.81              
ATOM   3906  CG  LEU A 246      76.947  98.088  87.183  1.00  4.81              
ATOM   3907  HG  LEU A 246      77.148  98.153  86.114  1.00  4.81              
ATOM   3908  CD1 LEU A 246      75.436  98.162  87.403  1.00  4.81              
ATOM   3909 1HD1 LEU A 246      75.063  99.141  87.105  1.00  4.81              
ATOM   3910 2HD1 LEU A 246      74.929  97.406  86.804  1.00  4.81              
ATOM   3911 3HD1 LEU A 246      75.206  97.999  88.455  1.00  4.81              
ATOM   3912  CD2 LEU A 246      77.594  99.283  87.882  1.00  4.81              
ATOM   3913 1HD2 LEU A 246      77.169 100.212  87.505  1.00  4.81              
ATOM   3914 2HD2 LEU A 246      77.418  99.236  88.957  1.00  4.81              
ATOM   3915 3HD2 LEU A 246      78.668  99.277  87.697  1.00  4.81              
ATOM   3916  C   LEU A 246      76.782  95.191  85.894  1.00  4.81              
ATOM   3917  O   LEU A 246      77.782  95.346  85.177  1.00  4.81              
ATOM   3918  N   LEU A 247      75.594  94.753  85.423  1.00  4.58              
ATOM   3919  H   LEU A 247      74.778  94.664  86.025  1.00  4.58              
ATOM   3920  CA  LEU A 247      75.482  94.490  83.977  1.00  4.58              
ATOM   3921  HA  LEU A 247      76.460  94.411  83.505  1.00  4.58              
ATOM   3922  CB  LEU A 247      74.717  93.176  83.719  1.00  4.58              
ATOM   3923  HB1 LEU A 247      74.374  93.200  82.683  1.00  4.58              
ATOM   3924  HB2 LEU A 247      73.835  93.124  84.357  1.00  4.58              
ATOM   3925  CG  LEU A 247      75.561  91.899  83.895  1.00  4.58              
ATOM   3926  HG  LEU A 247      76.496  92.015  83.349  1.00  4.58              
ATOM   3927  CD1 LEU A 247      75.897  91.568  85.351  1.00  4.58              
ATOM   3928 1HD1 LEU A 247      76.383  90.595  85.406  1.00  4.58              
ATOM   3929 2HD1 LEU A 247      76.591  92.308  85.742  1.00  4.58              
ATOM   3930 3HD1 LEU A 247      74.990  91.556  85.955  1.00  4.58              
ATOM   3931  CD2 LEU A 247      74.806  90.725  83.274  1.00  4.58              
ATOM   3932 1HD2 LEU A 247      75.397  89.816  83.383  1.00  4.58              
ATOM   3933 2HD2 LEU A 247      73.843  90.595  83.766  1.00  4.58              
ATOM   3934 3HD2 LEU A 247      74.657  90.908  82.210  1.00  4.58              
ATOM   3935  C   LEU A 247      74.746  95.657  83.353  1.00  4.58              
ATOM   3936  O   LEU A 247      73.748  96.078  83.904  1.00  4.58              
ATOM   3937  N   LEU A 248      75.230  96.174  82.231  1.00  4.97              
ATOM   3938  H   LEU A 248      76.137  95.839  81.917  1.00  4.97              
ATOM   3939  CA  LEU A 248      74.721  97.364  81.539  1.00  4.97              
ATOM   3940  HA  LEU A 248      73.663  97.466  81.778  1.00  4.97              
ATOM   3941  CB  LEU A 248      75.460  98.628  82.039  1.00  4.97              
ATOM   3942  HB1 LEU A 248      75.085  99.484  81.480  1.00  4.97              
ATOM   3943  HB2 LEU A 248      76.516  98.505  81.808  1.00  4.97              
ATOM   3944  CG  LEU A 248      75.317  98.962  83.540  1.00  4.97              
ATOM   3945  HG  LEU A 248      75.624  98.108  84.141  1.00  4.97              
ATOM   3946  CD1 LEU A 248      76.229 100.142  83.904  1.00  4.97              
ATOM   3947 1HD1 LEU A 248      76.105 100.380  84.961  1.00  4.97              
ATOM   3948 2HD1 LEU A 248      77.269  99.859  83.734  1.00  4.97              
ATOM   3949 3HD1 LEU A 248      75.970 101.021  83.315  1.00  4.97              
ATOM   3950  CD2 LEU A 248      73.890  99.364  83.922  1.00  4.97              
ATOM   3951 1HD2 LEU A 248      73.803  99.436  85.006  1.00  4.97              
ATOM   3952 2HD2 LEU A 248      73.631 100.319  83.474  1.00  4.97              
ATOM   3953 3HD2 LEU A 248      73.185  98.611  83.576  1.00  4.97              
ATOM   3954  C   LEU A 248      74.778  97.194  80.008  1.00  4.97              
ATOM   3955  O   LEU A 248      74.894  98.165  79.255  1.00  4.97              
ATOM   3956  N   GLY A 249      74.718  95.948  79.535  1.00  4.82              
ATOM   3957  H   GLY A 249      74.680  95.186  80.193  1.00  4.82              
ATOM   3958  CA  GLY A 249      74.702  95.630  78.112  1.00  4.82              
ATOM   3959  HA1 GLY A 249      74.720  94.548  77.986  1.00  4.82              
ATOM   3960  HA2 GLY A 249      75.614  96.022  77.667  1.00  4.82              
ATOM   3961  C   GLY A 249      73.497  96.176  77.350  1.00  4.82              
ATOM   3962  O   GLY A 249      72.372  96.073  77.837  1.00  4.82              
ATOM   3963  N   HIS A 250      73.728  96.672  76.133  1.00  4.94              
ATOM   3964  H   HIS A 250      74.696  96.719  75.827  1.00  4.94              
ATOM   3965  CA  HIS A 250      72.677  97.063  75.178  1.00  4.94              
ATOM   3966  HA  HIS A 250      73.186  97.604  74.379  1.00  4.94              
ATOM   3967  CB  HIS A 250      72.088  95.792  74.528  1.00  4.94              
ATOM   3968  HB1 HIS A 250      71.218  95.457  75.091  1.00  4.94              
ATOM   3969  HB2 HIS A 250      72.827  94.991  74.574  1.00  4.94              
ATOM   3970  CG  HIS A 250      71.721  95.961  73.073  1.00  4.94              
ATOM   3971  ND1 HIS A 250      72.206  95.166  72.029  1.00  4.94              
ATOM   3972  CE1 HIS A 250      71.733  95.712  70.900  1.00  4.94              
ATOM   3973  HE1 HIS A 250      71.959  95.352  69.903  1.00  4.94              
ATOM   3974  NE2 HIS A 250      70.962  96.776  71.180  1.00  4.94              
ATOM   3975  HE2 HIS A 250      70.529  97.382  70.498  1.00  4.94              
ATOM   3976  CD2 HIS A 250      70.938  96.946  72.546  1.00  4.94              
ATOM   3977  HD2 HIS A 250      70.434  97.727  73.100  1.00  4.94              
ATOM   3978  C   HIS A 250      71.629  98.049  75.735  1.00  4.94              
ATOM   3979  O   HIS A 250      70.424  97.829  75.614  1.00  4.94              
ATOM   3980  N   GLY A 251      72.086  99.150  76.347  1.00  5.06              
ATOM   3981  H   GLY A 251      73.091  99.258  76.440  1.00  5.06              
ATOM   3982  CA  GLY A 251      71.230 100.203  76.927  1.00  5.06              
ATOM   3983  HA1 GLY A 251      71.205 100.093  78.011  1.00  5.06              
ATOM   3984  HA2 GLY A 251      70.216 100.090  76.550  1.00  5.06              
ATOM   3985  C   GLY A 251      71.660 101.640  76.585  1.00  5.06              
ATOM   3986  O   GLY A 251      71.406 102.608  77.322  1.00  5.06              
ATOM   3987  N   LEU A 252      72.310 101.729  75.416  1.00  5.38              
ATOM   3988  H   LEU A 252      72.530 100.844  74.983  1.00  5.38              
ATOM   3989  CA  LEU A 252      72.686 102.921  74.654  1.00  5.38              
ATOM   3990  HA  LEU A 252      73.337 102.595  73.842  1.00  5.38              
ATOM   3991  CB  LEU A 252      71.417 103.518  74.004  1.00  5.38              
ATOM   3992  HB1 LEU A 252      71.665 104.515  73.636  1.00  5.38              
ATOM   3993  HB2 LEU A 252      70.645 103.628  74.764  1.00  5.38              
ATOM   3994  CG  LEU A 252      70.849 102.720  72.806  1.00  5.38              
ATOM   3995  HG  LEU A 252      71.632 102.600  72.057  1.00  5.38              
ATOM   3996  CD1 LEU A 252      70.286 101.335  73.152  1.00  5.38              
ATOM   3997 1HD1 LEU A 252      69.758 100.924  72.290  1.00  5.38              
ATOM   3998 2HD1 LEU A 252      71.094 100.649  73.401  1.00  5.38              
ATOM   3999 3HD1 LEU A 252      69.591 101.407  73.991  1.00  5.38              
ATOM   4000  CD2 LEU A 252      69.707 103.521  72.178  1.00  5.38              
ATOM   4001 1HD2 LEU A 252      69.337 103.007  71.292  1.00  5.38              
ATOM   4002 2HD2 LEU A 252      68.894 103.642  72.892  1.00  5.38              
ATOM   4003 3HD2 LEU A 252      70.073 104.503  71.878  1.00  5.38              
ATOM   4004  C   LEU A 252      73.549 103.914  75.470  1.00  5.38              
ATOM   4005  O   LEU A 252      73.598 105.100  75.162  1.00  5.38              
ATOM   4006  N   ARG A 253      74.227 103.412  76.513  1.00  5.41              
ATOM   4007  H   ARG A 253      74.149 102.408  76.608  1.00  5.41              
ATOM   4008  CA  ARG A 253      74.806 104.136  77.659  1.00  5.41              
ATOM   4009  HA  ARG A 253      74.014 104.311  78.390  1.00  5.41              
ATOM   4010  CB  ARG A 253      75.862 103.257  78.343  1.00  5.41              
ATOM   4011  HB1 ARG A 253      76.364 103.889  79.076  1.00  5.41              
ATOM   4012  HB2 ARG A 253      76.586 102.967  77.579  1.00  5.41              
ATOM   4013  CG  ARG A 253      75.420 102.000  79.097  1.00  5.41              
ATOM   4014  HG1 ARG A 253      74.753 101.404  78.478  1.00  5.41              
ATOM   4015  HG2 ARG A 253      74.889 102.277  80.009  1.00  5.41              
ATOM   4016  CD  ARG A 253      76.677 101.175  79.439  1.00  5.41              
ATOM   4017  HD1 ARG A 253      77.255 100.994  78.532  1.00  5.41              
ATOM   4018  HD2 ARG A 253      76.359 100.200  79.806  1.00  5.41              
ATOM   4019  NE  ARG A 253      77.540 101.815  80.456  1.00  5.41              
ATOM   4020  HE  ARG A 253      77.381 101.524  81.405  1.00  5.41              
ATOM   4021  CZ  ARG A 253      78.540 102.667  80.269  1.00  5.41              
ATOM   4022  NH1 ARG A 253      78.918 103.085  79.093  1.00  5.41              
ATOM   4023 1HH1 ARG A 253      78.482 102.687  78.278  1.00  5.41              
ATOM   4024 2HH1 ARG A 253      79.696 103.714  78.999  1.00  5.41              
ATOM   4025  NH2 ARG A 253      79.209 103.126  81.290  1.00  5.41              
ATOM   4026 1HH2 ARG A 253      79.033 102.785  82.218  1.00  5.41              
ATOM   4027 2HH2 ARG A 253      79.965 103.781  81.124  1.00  5.41              
ATOM   4028  C   ARG A 253      75.479 105.503  77.388  1.00  5.41              
ATOM   4029  O   ARG A 253      76.685 105.545  77.096  1.00  5.41              
ATOM   4030  N   PRO A 254      74.777 106.623  77.627  1.00  6.00              
ATOM   4031  CD  PRO A 254      73.329 106.739  77.690  1.00  6.00              
ATOM   4032  HD1 PRO A 254      73.029 106.888  78.718  1.00  6.00              
ATOM   4033  HD2 PRO A 254      72.799 105.880  77.285  1.00  6.00              
ATOM   4034  CG  PRO A 254      73.017 107.989  76.879  1.00  6.00              
ATOM   4035  HG1 PRO A 254      72.064 108.433  77.168  1.00  6.00              
ATOM   4036  HG2 PRO A 254      73.028 107.750  75.814  1.00  6.00              
ATOM   4037  CB  PRO A 254      74.201 108.894  77.223  1.00  6.00              
ATOM   4038  HB1 PRO A 254      73.938 109.488  78.094  1.00  6.00              
ATOM   4039  HB2 PRO A 254      74.447 109.551  76.389  1.00  6.00              
ATOM   4040  CA  PRO A 254      75.371 107.953  77.565  1.00  6.00              
ATOM   4041  HA  PRO A 254      76.087 107.982  76.742  1.00  6.00              
ATOM   4042  C   PRO A 254      76.059 108.438  78.857  1.00  6.00              
ATOM   4043  O   PRO A 254      75.811 107.945  79.963  1.00  6.00              
ATOM   4044  N   ASN A 255      76.889 109.478  78.689  1.00  6.60              
ATOM   4045  H   ASN A 255      76.928 109.884  77.766  1.00  6.60              
ATOM   4046  CA  ASN A 255      77.631 110.179  79.753  1.00  6.60              
ATOM   4047  HA  ASN A 255      78.413 110.750  79.252  1.00  6.60              
ATOM   4048  CB  ASN A 255      76.708 111.223  80.415  1.00  6.60              
ATOM   4049  HB1 ASN A 255      77.153 111.586  81.341  1.00  6.60              
ATOM   4050  HB2 ASN A 255      75.740 110.785  80.658  1.00  6.60              
ATOM   4051  CG  ASN A 255      76.547 112.423  79.495  1.00  6.60              
ATOM   4052  OD1 ASN A 255      77.520 112.987  79.020  1.00  6.60              
ATOM   4053  ND2 ASN A 255      75.352 112.798  79.114  1.00  6.60              
ATOM   4054 1HD2 ASN A 255      74.535 112.272  79.403  1.00  6.60              
ATOM   4055 2HD2 ASN A 255      75.279 113.565  78.474  1.00  6.60              
ATOM   4056  C   ASN A 255      78.443 109.280  80.697  1.00  6.60              
ATOM   4057  O   ASN A 255      78.667 109.561  81.868  1.00  6.60              
ATOM   4058  N   THR A 256      79.004 108.226  80.107  1.00  6.17              
ATOM   4059  H   THR A 256      78.720 108.032  79.159  1.00  6.17              
ATOM   4060  CA  THR A 256      80.045 107.382  80.706  1.00  6.17              
ATOM   4061  HA  THR A 256      79.658 106.989  81.647  1.00  6.17              
ATOM   4062  CB  THR A 256      80.263 106.204  79.752  1.00  6.17              
ATOM   4063  HB  THR A 256      79.279 105.801  79.504  1.00  6.17              
ATOM   4064  CG2 THR A 256      80.972 106.515  78.438  1.00  6.17              
ATOM   4065 1HG2 THR A 256      80.981 105.619  77.819  1.00  6.17              
ATOM   4066 2HG2 THR A 256      80.445 107.299  77.897  1.00  6.17              
ATOM   4067 3HG2 THR A 256      82.001 106.825  78.618  1.00  6.17              
ATOM   4068  OG1 THR A 256      80.980 105.178  80.366  1.00  6.17              
ATOM   4069  HG1 THR A 256      81.864 105.517  80.572  1.00  6.17              
ATOM   4070  C   THR A 256      81.324 108.150  81.046  1.00  6.17              
ATOM   4071  O   THR A 256      81.945 107.902  82.073  1.00  6.17              
ATOM   4072  N   LYS A 257      81.715 109.112  80.204  1.00  5.94              
ATOM   4073  H   LYS A 257      81.139 109.288  79.396  1.00  5.94              
ATOM   4074  CA  LYS A 257      82.937 109.909  80.363  1.00  5.94              
ATOM   4075  HA  LYS A 257      83.694 109.285  80.842  1.00  5.94              
ATOM   4076  CB  LYS A 257      83.472 110.301  78.975  1.00  5.94              
ATOM   4077  HB1 LYS A 257      83.640 109.400  78.384  1.00  5.94              
ATOM   4078  HB2 LYS A 257      84.445 110.777  79.113  1.00  5.94              
ATOM   4079  CG  LYS A 257      82.528 111.235  78.190  1.00  5.94              
ATOM   4080  HG1 LYS A 257      81.761 111.655  78.842  1.00  5.94              
ATOM   4081  HG2 LYS A 257      82.030 110.662  77.407  1.00  5.94              
ATOM   4082  CD  LYS A 257      83.322 112.386  77.566  1.00  5.94              
ATOM   4083  HD1 LYS A 257      84.119 111.968  76.951  1.00  5.94              
ATOM   4084  HD2 LYS A 257      83.773 112.984  78.361  1.00  5.94              
ATOM   4085  CE  LYS A 257      82.407 113.274  76.718  1.00  5.94              
ATOM   4086  HE1 LYS A 257      81.700 113.787  77.378  1.00  5.94              
ATOM   4087  HE2 LYS A 257      81.836 112.635  76.039  1.00  5.94              
ATOM   4088  NZ  LYS A 257      83.202 114.244  75.931  1.00  5.94              
ATOM   4089  HZ1 LYS A 257      82.603 114.845  75.384  1.00  5.94              
ATOM   4090  HZ2 LYS A 257      83.772 114.817  76.540  1.00  5.94              
ATOM   4091  HZ3 LYS A 257      83.803 113.728  75.288  1.00  5.94              
ATOM   4092  C   LYS A 257      82.775 111.110  81.306  1.00  5.94              
ATOM   4093  O   LYS A 257      83.275 112.193  81.005  1.00  5.94              
ATOM   4094  N   MET A 258      82.023 110.937  82.391  1.00  6.21              
ATOM   4095  H   MET A 258      81.721 109.999  82.613  1.00  6.21              
ATOM   4096  CA  MET A 258      81.895 111.970  83.427  1.00  6.21              
ATOM   4097  HA  MET A 258      81.713 112.923  82.930  1.00  6.21              
ATOM   4098  CB  MET A 258      80.687 111.640  84.318  1.00  6.21              
ATOM   4099  HB1 MET A 258      80.913 110.771  84.930  1.00  6.21              
ATOM   4100  HB2 MET A 258      79.831 111.404  83.684  1.00  6.21              
ATOM   4101  CG  MET A 258      80.286 112.790  85.244  1.00  6.21              
ATOM   4102  HG1 MET A 258      81.087 112.962  85.962  1.00  6.21              
ATOM   4103  HG2 MET A 258      79.402 112.480  85.797  1.00  6.21              
ATOM   4104  SD  MET A 258      79.907 114.348  84.401  1.00  6.21              
ATOM   4105  CE  MET A 258      79.365 115.337  85.817  1.00  6.21              
ATOM   4106  HE1 MET A 258      79.065 116.326  85.471  1.00  6.21              
ATOM   4107  HE2 MET A 258      78.515 114.853  86.298  1.00  6.21              
ATOM   4108  HE3 MET A 258      80.185 115.437  86.528  1.00  6.21              
ATOM   4109  C   MET A 258      83.189 112.104  84.242  1.00  6.21              
ATOM   4110  O   MET A 258      83.932 111.129  84.348  1.00  6.21              
ATOM   4111  N   ASP A 259      83.485 113.300  84.771  1.00  6.51              
ATOM   4112  H   ASP A 259      82.860 114.080  84.634  1.00  6.51              
ATOM   4113  CA  ASP A 259      84.849 113.568  85.238  1.00  6.51              
ATOM   4114  HA  ASP A 259      85.472 113.144  84.449  1.00  6.51              
ATOM   4115  CB  ASP A 259      85.212 115.064  85.242  1.00  6.51              
ATOM   4116  HB1 ASP A 259      85.139 115.490  86.240  1.00  6.51              
ATOM   4117  HB2 ASP A 259      84.534 115.610  84.582  1.00  6.51              
ATOM   4118  CG  ASP A 259      86.641 115.217  84.714  1.00  6.51              
ATOM   4119  OD1 ASP A 259      86.811 115.136  83.476  1.00  6.51              
ATOM   4120  OD2 ASP A 259      87.611 115.232  85.504  1.00  6.51              
ATOM   4121  C   ASP A 259      85.303 112.803  86.493  1.00  6.51              
ATOM   4122  O   ASP A 259      86.256 112.027  86.392  1.00  6.51              
ATOM   4123  N   PRO A 260      84.601 112.879  87.637  1.00  6.49              
ATOM   4124  CD  PRO A 260      83.583 113.846  88.007  1.00  6.49              
ATOM   4125  HD1 PRO A 260      82.665 113.639  87.457  1.00  6.49              
ATOM   4126  HD2 PRO A 260      83.907 114.869  87.832  1.00  6.49              
ATOM   4127  CG  PRO A 260      83.353 113.633  89.502  1.00  6.49              
ATOM   4128  HG1 PRO A 260      82.302 113.765  89.760  1.00  6.49              
ATOM   4129  HG2 PRO A 260      83.966 114.340  90.063  1.00  6.49              
ATOM   4130  CB  PRO A 260      83.832 112.207  89.799  1.00  6.49              
ATOM   4131  HB1 PRO A 260      82.991 111.564  90.063  1.00  6.49              
ATOM   4132  HB2 PRO A 260      84.549 112.223  90.621  1.00  6.49              
ATOM   4133  CA  PRO A 260      84.521 111.724  88.514  1.00  6.49              
ATOM   4134  HA  PRO A 260      85.514 111.334  88.744  1.00  6.49              
ATOM   4135  C   PRO A 260      83.685 110.662  87.786  1.00  6.49              
ATOM   4136  O   PRO A 260      82.488 110.867  87.533  1.00  6.49              
ATOM   4137  N   SER A 261      84.319 109.545  87.431  1.00  6.16              
ATOM   4138  H   SER A 261      85.286 109.423  87.721  1.00  6.16              
ATOM   4139  CA  SER A 261      83.644 108.446  86.746  1.00  6.16              
ATOM   4140  HA  SER A 261      83.306 108.820  85.783  1.00  6.16              
ATOM   4141  CB  SER A 261      84.630 107.298  86.493  1.00  6.16              
ATOM   4142  HB1 SER A 261      85.160 107.081  87.416  1.00  6.16              
ATOM   4143  HB2 SER A 261      85.357 107.611  85.743  1.00  6.16              
ATOM   4144  OG  SER A 261      83.961 106.118  86.061  1.00  6.16              
ATOM   4145  HG  SER A 261      84.622 105.411  85.940  1.00  6.16              
ATOM   4146  C   SER A 261      82.471 107.941  87.594  1.00  6.16              
ATOM   4147  O   SER A 261      82.637 107.742  88.804  1.00  6.16              
ATOM   4148  N   PRO A 262      81.308 107.640  86.981  1.00  5.92              
ATOM   4149  CD  PRO A 262      81.001 107.799  85.565  1.00  5.92              
ATOM   4150  HD1 PRO A 262      81.394 106.946  85.011  1.00  5.92              
ATOM   4151  HD2 PRO A 262      81.399 108.722  85.153  1.00  5.92              
ATOM   4152  CG  PRO A 262      79.481 107.819  85.478  1.00  5.92              
ATOM   4153  HG1 PRO A 262      79.131 107.468  84.508  1.00  5.92              
ATOM   4154  HG2 PRO A 262      79.115 108.826  85.681  1.00  5.92              
ATOM   4155  CB  PRO A 262      79.072 106.885  86.613  1.00  5.92              
ATOM   4156  HB1 PRO A 262      79.074 105.857  86.253  1.00  5.92              
ATOM   4157  HB2 PRO A 262      78.090 107.146  86.997  1.00  5.92              
ATOM   4158  CA  PRO A 262      80.156 107.076  87.684  1.00  5.92              
ATOM   4159  HA  PRO A 262      79.809 107.816  88.406  1.00  5.92              
ATOM   4160  C   PRO A 262      80.398 105.754  88.441  1.00  5.92              
ATOM   4161  O   PRO A 262      79.521 105.271  89.158  1.00  5.92              
ATOM   4162  N   PHE A 263      81.582 105.164  88.272  1.00  5.86              
ATOM   4163  H   PHE A 263      82.250 105.633  87.676  1.00  5.86              
ATOM   4164  CA  PHE A 263      81.988 103.872  88.815  1.00  5.86              
ATOM   4165  HA  PHE A 263      81.106 103.383  89.232  1.00  5.86              
ATOM   4166  CB  PHE A 263      82.470 102.992  87.648  1.00  5.86              
ATOM   4167  HB1 PHE A 263      82.746 102.011  88.035  1.00  5.86              
ATOM   4168  HB2 PHE A 263      83.358 103.436  87.196  1.00  5.86              
ATOM   4169  CG  PHE A 263      81.389 102.818  86.585  1.00  5.86              
ATOM   4170  CD1 PHE A 263      80.467 101.760  86.685  1.00  5.86              
ATOM   4171  HD1 PHE A 263      80.580 101.020  87.466  1.00  5.86              
ATOM   4172  CE1 PHE A 263      79.380 101.682  85.795  1.00  5.86              
ATOM   4173  HE1 PHE A 263      78.675 100.868  85.873  1.00  5.86              
ATOM   4174  CZ  PHE A 263      79.183 102.678  84.825  1.00  5.86              
ATOM   4175  HZ  PHE A 263      78.311 102.639  84.189  1.00  5.86              
ATOM   4176  CE2 PHE A 263      80.111 103.727  84.707  1.00  5.86              
ATOM   4177  HE2 PHE A 263      79.965 104.511  83.980  1.00  5.86              
ATOM   4178  CD2 PHE A 263      81.223 103.780  85.567  1.00  5.86              
ATOM   4179  HD2 PHE A 263      81.928 104.594  85.478  1.00  5.86              
ATOM   4180  C   PHE A 263      82.971 104.009  89.991  1.00  5.86              
ATOM   4181  O   PHE A 263      83.240 103.038  90.702  1.00  5.86              
ATOM   4182  N   GLN A 264      83.447 105.230  90.275  1.00  6.21              
ATOM   4183  H   GLN A 264      83.131 106.019  89.720  1.00  6.21              
ATOM   4184  CA  GLN A 264      84.470 105.470  91.301  1.00  6.21              
ATOM   4185  HA  GLN A 264      85.175 104.639  91.219  1.00  6.21              
ATOM   4186  CB  GLN A 264      85.274 106.736  90.970  1.00  6.21              
ATOM   4187  HB1 GLN A 264      85.784 107.101  91.862  1.00  6.21              
ATOM   4188  HB2 GLN A 264      84.616 107.522  90.598  1.00  6.21              
ATOM   4189  CG  GLN A 264      86.341 106.373  89.922  1.00  6.21              
ATOM   4190  HG1 GLN A 264      85.874 105.943  89.039  1.00  6.21              
ATOM   4191  HG2 GLN A 264      86.997 105.609  90.342  1.00  6.21              
ATOM   4192  CD  GLN A 264      87.185 107.568  89.507  1.00  6.21              
ATOM   4193  OE1 GLN A 264      86.695 108.569  89.001  1.00  6.21              
ATOM   4194  NE2 GLN A 264      88.478 107.501  89.715  1.00  6.21              
ATOM   4195 1HE2 GLN A 264      88.885 106.631  90.056  1.00  6.21              
ATOM   4196 2HE2 GLN A 264      89.036 108.268  89.398  1.00  6.21              
ATOM   4197  C   GLN A 264      84.036 105.378  92.768  1.00  6.21              
ATOM   4198  O   GLN A 264      84.875 105.391  93.664  1.00  6.21              
ATOM   4199  N   THR A 265      82.754 105.172  93.035  1.00  6.19              
ATOM   4200  H   THR A 265      82.092 105.167  92.272  1.00  6.19              
ATOM   4201  CA  THR A 265      82.266 104.824  94.375  1.00  6.19              
ATOM   4202  HA  THR A 265      82.942 105.221  95.133  1.00  6.19              
ATOM   4203  CB  THR A 265      80.877 105.450  94.596  1.00  6.19              
ATOM   4204  HB  THR A 265      80.497 105.168  95.579  1.00  6.19              
ATOM   4205  CG2 THR A 265      80.948 106.977  94.528  1.00  6.19              
ATOM   4206 1HG2 THR A 265      79.963 107.398  94.704  1.00  6.19              
ATOM   4207 2HG2 THR A 265      81.638 107.347  95.287  1.00  6.19              
ATOM   4208 3HG2 THR A 265      81.290 107.300  93.545  1.00  6.19              
ATOM   4209  OG1 THR A 265      79.951 105.039  93.607  1.00  6.19              
ATOM   4210  HG1 THR A 265      79.421 104.316  93.964  1.00  6.19              
ATOM   4211  C   THR A 265      82.176 103.316  94.604  1.00  6.19              
ATOM   4212  O   THR A 265      81.753 102.908  95.682  1.00  6.19              
ATOM   4213  N   LEU A 266      82.545 102.476  93.627  1.00  5.91              
ATOM   4214  H   LEU A 266      82.894 102.861  92.756  1.00  5.91              
ATOM   4215  CA  LEU A 266      82.284 101.033  93.659  1.00  5.91              
ATOM   4216  HA  LEU A 266      81.655 100.798  94.519  1.00  5.91              
ATOM   4217  CB  LEU A 266      81.508 100.598  92.395  1.00  5.91              
ATOM   4218  HB1 LEU A 266      81.327  99.525  92.475  1.00  5.91              
ATOM   4219  HB2 LEU A 266      82.139 100.758  91.520  1.00  5.91              
ATOM   4220  CG  LEU A 266      80.147 101.274  92.150  1.00  5.91              
ATOM   4221  HG  LEU A 266      80.302 102.319  91.882  1.00  5.91              
ATOM   4222  CD1 LEU A 266      79.445 100.567  90.987  1.00  5.91              
ATOM   4223 1HD1 LEU A 266      78.521 101.090  90.741  1.00  5.91              
ATOM   4224 2HD1 LEU A 266      80.090 100.573  90.111  1.00  5.91              
ATOM   4225 3HD1 LEU A 266      79.220  99.538  91.263  1.00  5.91              
ATOM   4226  CD2 LEU A 266      79.239 101.206  93.381  1.00  5.91              
ATOM   4227 1HD2 LEU A 266      78.234 101.539  93.133  1.00  5.91              
ATOM   4228 2HD2 LEU A 266      79.195 100.186  93.757  1.00  5.91              
ATOM   4229 3HD2 LEU A 266      79.624 101.851  94.167  1.00  5.91              
ATOM   4230  C   LEU A 266      83.557 100.201  93.869  1.00  5.91              
ATOM   4231  O   LEU A 266      83.779  99.202  93.190  1.00  5.91              
ATOM   4232  N   VAL A 267      84.412 100.584  94.820  1.00  6.16              
ATOM   4233  H   VAL A 267      84.166 101.411  95.350  1.00  6.16              
ATOM   4234  CA  VAL A 267      85.662  99.872  95.193  1.00  6.16              
ATOM   4235  HA  VAL A 267      86.184  99.638  94.265  1.00  6.16              
ATOM   4236  CB  VAL A 267      86.604 100.799  96.000  1.00  6.16              
ATOM   4237  HB  VAL A 267      87.472 100.227  96.331  1.00  6.16              
ATOM   4238  CG1 VAL A 267      87.143 101.931  95.120  1.00  6.16              
ATOM   4239 1HG1 VAL A 267      87.843 102.541  95.692  1.00  6.16              
ATOM   4240 2HG1 VAL A 267      87.675 101.510  94.267  1.00  6.16              
ATOM   4241 3HG1 VAL A 267      86.333 102.565  94.759  1.00  6.16              
ATOM   4242  CG2 VAL A 267      85.928 101.418  97.231  1.00  6.16              
ATOM   4243 1HG2 VAL A 267      86.668 101.978  97.803  1.00  6.16              
ATOM   4244 2HG2 VAL A 267      85.127 102.096  96.936  1.00  6.16              
ATOM   4245 3HG2 VAL A 267      85.522 100.632  97.868  1.00  6.16              
ATOM   4246  C   VAL A 267      85.466  98.512  95.891  1.00  6.16              
ATOM   4247  O   VAL A 267      86.135  98.194  96.868  1.00  6.16              
ATOM   4248  N   ASN A 268      84.568  97.691  95.346  1.00  6.02              
ATOM   4249  H   ASN A 268      84.052  98.059  94.556  1.00  6.02              
ATOM   4250  CA  ASN A 268      84.313  96.277  95.648  1.00  6.02              
ATOM   4251  HA  ASN A 268      85.212  95.794  96.034  1.00  6.02              
ATOM   4252  CB  ASN A 268      83.206  96.211  96.721  1.00  6.02              
ATOM   4253  HB1 ASN A 268      82.932  95.169  96.887  1.00  6.02              
ATOM   4254  HB2 ASN A 268      82.319  96.740  96.371  1.00  6.02              
ATOM   4255  CG  ASN A 268      83.648  96.777  98.057  1.00  6.02              
ATOM   4256  OD1 ASN A 268      84.454  96.200  98.762  1.00  6.02              
ATOM   4257  ND2 ASN A 268      83.135  97.911  98.473  1.00  6.02              
ATOM   4258 1HD2 ASN A 268      82.406  98.382  97.950  1.00  6.02              
ATOM   4259 2HD2 ASN A 268      83.512  98.273  99.327  1.00  6.02              
ATOM   4260  C   ASN A 268      83.854  95.513  94.392  1.00  6.02              
ATOM   4261  O   ASN A 268      83.635  94.303  94.438  1.00  6.02              
ATOM   4262  N   LEU A 269      83.657  96.236  93.284  1.00  5.72              
ATOM   4263  H   LEU A 269      83.801  97.236  93.338  1.00  5.72              
ATOM   4264  CA  LEU A 269      83.199  95.702  92.012  1.00  5.72              
ATOM   4265  HA  LEU A 269      82.216  95.270  92.182  1.00  5.72              
ATOM   4266  CB  LEU A 269      83.074  96.856  91.007  1.00  5.72              
ATOM   4267  HB1 LEU A 269      84.077  97.174  90.718  1.00  5.72              
ATOM   4268  HB2 LEU A 269      82.577  97.701  91.481  1.00  5.72              
ATOM   4269  CG  LEU A 269      82.272  96.471  89.757  1.00  5.72              
ATOM   4270  HG  LEU A 269      82.574  95.489  89.395  1.00  5.72              
ATOM   4271  CD1 LEU A 269      80.768  96.465  90.039  1.00  5.72              
ATOM   4272 1HD1 LEU A 269      80.542  95.844  90.901  1.00  5.72              
ATOM   4273 2HD1 LEU A 269      80.422  97.477  90.245  1.00  5.72              
ATOM   4274 3HD1 LEU A 269      80.236  96.065  89.176  1.00  5.72              
ATOM   4275  CD2 LEU A 269      82.538  97.495  88.663  1.00  5.72              
ATOM   4276 1HD2 LEU A 269      81.872  97.295  87.832  1.00  5.72              
ATOM   4277 2HD2 LEU A 269      82.354  98.502  89.036  1.00  5.72              
ATOM   4278 3HD2 LEU A 269      83.571  97.414  88.329  1.00  5.72              
ATOM   4279  C   LEU A 269      84.132  94.602  91.486  1.00  5.72              
ATOM   4280  O   LEU A 269      85.337  94.813  91.358  1.00  5.72              
ATOM   4281  N   VAL A 270      83.550  93.463  91.105  1.00  5.69              
ATOM   4282  H   VAL A 270      82.552  93.372  91.249  1.00  5.69              
ATOM   4283  CA  VAL A 270      84.267  92.331  90.509  1.00  5.69              
ATOM   4284  HA  VAL A 270      85.295  92.647  90.358  1.00  5.69              
ATOM   4285  CB  VAL A 270      84.385  91.099  91.437  1.00  5.69              
ATOM   4286  HB  VAL A 270      85.256  90.530  91.109  1.00  5.69              
ATOM   4287  CG1 VAL A 270      84.633  91.471  92.901  1.00  5.69              
ATOM   4288 1HG1 VAL A 270      85.471  92.167  92.961  1.00  5.69              
ATOM   4289 2HG1 VAL A 270      83.750  91.939  93.332  1.00  5.69              
ATOM   4290 3HG1 VAL A 270      84.887  90.578  93.473  1.00  5.69              
ATOM   4291  CG2 VAL A 270      83.179  90.153  91.344  1.00  5.69              
ATOM   4292 1HG2 VAL A 270      82.258  90.720  91.251  1.00  5.69              
ATOM   4293 2HG2 VAL A 270      83.290  89.528  90.458  1.00  5.69              
ATOM   4294 3HG2 VAL A 270      83.137  89.498  92.214  1.00  5.69              
ATOM   4295  C   VAL A 270      83.770  91.927  89.126  1.00  5.69              
ATOM   4296  O   VAL A 270      84.543  91.272  88.427  1.00  5.69              
ATOM   4297  N   VAL A 271      82.576  92.351  88.676  1.00  4.93              
ATOM   4298  H   VAL A 271      81.938  92.840  89.291  1.00  4.93              
ATOM   4299  CA  VAL A 271      82.260  92.242  87.226  1.00  4.93              
ATOM   4300  HA  VAL A 271      83.199  92.218  86.673  1.00  4.93              
ATOM   4301  CB  VAL A 271      81.512  90.930  86.867  1.00  4.93              
ATOM   4302  HB  VAL A 271      81.470  90.861  85.780  1.00  4.93              
ATOM   4303  CG1 VAL A 271      82.177  89.648  87.389  1.00  4.93              
ATOM   4304 1HG1 VAL A 271      81.689  88.777  86.952  1.00  4.93              
ATOM   4305 2HG1 VAL A 271      83.226  89.626  87.115  1.00  4.93              
ATOM   4306 3HG1 VAL A 271      82.093  89.592  88.473  1.00  4.93              
ATOM   4307  CG2 VAL A 271      80.074  90.891  87.385  1.00  4.93              
ATOM   4308 1HG2 VAL A 271      79.608  89.941  87.126  1.00  4.93              
ATOM   4309 2HG2 VAL A 271      80.062  91.011  88.468  1.00  4.93              
ATOM   4310 3HG2 VAL A 271      79.495  91.685  86.917  1.00  4.93              
ATOM   4311  C   VAL A 271      81.493  93.441  86.691  1.00  4.93              
ATOM   4312  O   VAL A 271      80.627  93.972  87.380  1.00  4.93              
ATOM   4313  N   LEU A 272      81.804  93.825  85.453  1.00  4.71              
ATOM   4314  H   LEU A 272      82.549  93.327  84.974  1.00  4.71              
ATOM   4315  CA  LEU A 272      81.317  95.033  84.799  1.00  4.71              
ATOM   4316  HA  LEU A 272      80.379  95.331  85.267  1.00  4.71              
ATOM   4317  CB  LEU A 272      82.371  96.123  85.029  1.00  4.71              
ATOM   4318  HB1 LEU A 272      83.288  95.841  84.508  1.00  4.71              
ATOM   4319  HB2 LEU A 272      82.600  96.157  86.092  1.00  4.71              
ATOM   4320  CG  LEU A 272      81.954  97.525  84.572  1.00  4.71              
ATOM   4321  HG  LEU A 272      81.895  97.517  83.489  1.00  4.71              
ATOM   4322  CD1 LEU A 272      80.609  98.010  85.126  1.00  4.71              
ATOM   4323 1HD1 LEU A 272      80.462  99.057  84.869  1.00  4.71              
ATOM   4324 2HD1 LEU A 272      79.796  97.427  84.697  1.00  4.71              
ATOM   4325 3HD1 LEU A 272      80.587  97.910  86.207  1.00  4.71              
ATOM   4326  CD2 LEU A 272      83.047  98.508  84.989  1.00  4.71              
ATOM   4327 1HD2 LEU A 272      82.810  99.511  84.635  1.00  4.71              
ATOM   4328 2HD2 LEU A 272      83.142  98.536  86.073  1.00  4.71              
ATOM   4329 3HD2 LEU A 272      83.999  98.202  84.557  1.00  4.71              
ATOM   4330  C   LEU A 272      81.055  94.721  83.320  1.00  4.71              
ATOM   4331  O   LEU A 272      82.007  94.415  82.574  1.00  4.71              
ATOM   4332  N   ASP A 273      79.769  94.763  82.913  1.00  4.46              
ATOM   4333  H   ASP A 273      79.011  95.004  83.551  1.00  4.46              
ATOM   4334  CA  ASP A 273      79.481  94.454  81.504  1.00  4.46              
ATOM   4335  HA  ASP A 273      80.385  94.156  80.989  1.00  4.46              
ATOM   4336  CB  ASP A 273      78.491  93.280  81.378  1.00  4.46              
ATOM   4337  HB1 ASP A 273      77.541  93.565  81.827  1.00  4.46              
ATOM   4338  HB2 ASP A 273      78.889  92.428  81.933  1.00  4.46              
ATOM   4339  CG  ASP A 273      78.224  92.840  79.927  1.00  4.46              
ATOM   4340  OD1 ASP A 273      78.668  93.531  78.977  1.00  4.46              
ATOM   4341  OD2 ASP A 273      77.582  91.785  79.754  1.00  4.46              
ATOM   4342  C   ASP A 273      78.954  95.694  80.793  1.00  4.46              
ATOM   4343  O   ASP A 273      77.921  96.239  81.163  1.00  4.46              
ATOM   4344  N   LEU A 274      79.668  96.164  79.774  1.00  4.89              
ATOM   4345  H   LEU A 274      80.526  95.679  79.528  1.00  4.89              
ATOM   4346  CA  LEU A 274      79.383  97.447  79.124  1.00  4.89              
ATOM   4347  HA  LEU A 274      78.435  97.851  79.478  1.00  4.89              
ATOM   4348  CB  LEU A 274      80.524  98.392  79.533  1.00  4.89              
ATOM   4349  HB1 LEU A 274      80.370  99.368  79.070  1.00  4.89              
ATOM   4350  HB2 LEU A 274      81.451  97.976  79.139  1.00  4.89              
ATOM   4351  CG  LEU A 274      80.684  98.573  81.063  1.00  4.89              
ATOM   4352  HG  LEU A 274      80.640  97.625  81.592  1.00  4.89              
ATOM   4353  CD1 LEU A 274      82.047  99.186  81.336  1.00  4.89              
ATOM   4354 1HD1 LEU A 274      82.104  99.592  82.345  1.00  4.89              
ATOM   4355 2HD1 LEU A 274      82.812  98.420  81.209  1.00  4.89              
ATOM   4356 3HD1 LEU A 274      82.206  99.970  80.612  1.00  4.89              
ATOM   4357  CD2 LEU A 274      79.625  99.507  81.632  1.00  4.89              
ATOM   4358 1HD2 LEU A 274      78.640  99.112  81.398  1.00  4.89              
ATOM   4359 2HD2 LEU A 274      79.731  99.566  82.714  1.00  4.89              
ATOM   4360 3HD2 LEU A 274      79.763 100.488  81.198  1.00  4.89              
ATOM   4361  C   LEU A 274      79.244  97.267  77.600  1.00  4.89              
ATOM   4362  O   LEU A 274      79.356  98.224  76.828  1.00  4.89              
ATOM   4363  N   SER A 275      79.002  96.030  77.169  1.00  4.67              
ATOM   4364  H   SER A 275      78.893  95.298  77.869  1.00  4.67              
ATOM   4365  CA  SER A 275      78.892  95.606  75.776  1.00  4.67              
ATOM   4366  HA  SER A 275      79.818  95.867  75.266  1.00  4.67              
ATOM   4367  CB  SER A 275      78.746  94.076  75.756  1.00  4.67              
ATOM   4368  HB1 SER A 275      79.598  93.620  76.262  1.00  4.67              
ATOM   4369  HB2 SER A 275      78.737  93.731  74.722  1.00  4.67              
ATOM   4370  OG  SER A 275      77.547  93.666  76.397  1.00  4.67              
ATOM   4371  HG  SER A 275      77.775  93.427  77.320  1.00  4.67              
ATOM   4372  C   SER A 275      77.723  96.218  74.993  1.00  4.67              
ATOM   4373  O   SER A 275      76.690  96.586  75.559  1.00  4.67              
ATOM   4374  N   ASN A 276      77.859  96.253  73.663  1.00  4.75              
ATOM   4375  H   ASN A 276      78.746  95.956  73.267  1.00  4.75              
ATOM   4376  CA  ASN A 276      76.792  96.643  72.730  1.00  4.75              
ATOM   4377  HA  ASN A 276      77.239  96.697  71.737  1.00  4.75              
ATOM   4378  CB  ASN A 276      75.711  95.536  72.690  1.00  4.75              
ATOM   4379  HB1 ASN A 276      74.998  95.768  71.899  1.00  4.75              
ATOM   4380  HB2 ASN A 276      75.160  95.520  73.629  1.00  4.75              
ATOM   4381  CG  ASN A 276      76.263  94.150  72.410  1.00  4.75              
ATOM   4382  OD1 ASN A 276      76.590  93.798  71.293  1.00  4.75              
ATOM   4383  ND2 ASN A 276      76.431  93.320  73.415  1.00  4.75              
ATOM   4384 1HD2 ASN A 276      76.237  93.595  74.367  1.00  4.75              
ATOM   4385 2HD2 ASN A 276      76.796  92.416  73.189  1.00  4.75              
ATOM   4386  C   ASN A 276      76.207  98.041  72.995  1.00  4.75              
ATOM   4387  O   ASN A 276      75.008  98.268  72.849  1.00  4.75              
ATOM   4388  N   ASN A 277      77.052  98.981  73.424  1.00  4.93              
ATOM   4389  H   ASN A 277      78.028  98.739  73.516  1.00  4.93              
ATOM   4390  CA  ASN A 277      76.641 100.352  73.727  1.00  4.93              
ATOM   4391  HA  ASN A 277      75.560 100.446  73.610  1.00  4.93              
ATOM   4392  CB  ASN A 277      76.976 100.664  75.192  1.00  4.93              
ATOM   4393  HB1 ASN A 277      76.886 101.736  75.359  1.00  4.93              
ATOM   4394  HB2 ASN A 277      78.001 100.366  75.409  1.00  4.93              
ATOM   4395  CG  ASN A 277      76.018  99.995  76.153  1.00  4.93              
ATOM   4396  OD1 ASN A 277      74.841 100.319  76.217  1.00  4.93              
ATOM   4397  ND2 ASN A 277      76.507  99.099  76.976  1.00  4.93              
ATOM   4398 1HD2 ASN A 277      77.440  98.742  76.812  1.00  4.93              
ATOM   4399 2HD2 ASN A 277      75.861  98.627  77.601  1.00  4.93              
ATOM   4400  C   ASN A 277      77.236 101.358  72.733  1.00  4.93              
ATOM   4401  O   ASN A 277      77.025 102.552  72.933  1.00  4.93              
ATOM   4402  N   ASN A 278      77.939 100.932  71.668  1.00  4.99              
ATOM   4403  H   ASN A 278      78.080  99.938  71.530  1.00  4.99              
ATOM   4404  CA  ASN A 278      78.497 101.870  70.681  1.00  4.99              
ATOM   4405  HA  ASN A 278      79.245 101.303  70.132  1.00  4.99              
ATOM   4406  CB  ASN A 278      77.420 102.244  69.631  1.00  4.99              
ATOM   4407  HB1 ASN A 278      77.571 103.258  69.266  1.00  4.99              
ATOM   4408  HB2 ASN A 278      76.430 102.212  70.084  1.00  4.99              
ATOM   4409  CG  ASN A 278      77.433 101.313  68.427  1.00  4.99              
ATOM   4410  OD1 ASN A 278      76.668 100.375  68.334  1.00  4.99              
ATOM   4411  ND2 ASN A 278      78.297 101.543  67.454  1.00  4.99              
ATOM   4412 1HD2 ASN A 278      78.999 102.270  67.514  1.00  4.99              
ATOM   4413 2HD2 ASN A 278      78.293 100.865  66.707  1.00  4.99              
ATOM   4414  C   ASN A 278      79.309 103.070  71.250  1.00  4.99              
ATOM   4415  O   ASN A 278      79.467 104.095  70.587  1.00  4.99              
ATOM   4416  N   ILE A 279      79.867 102.953  72.459  1.00  5.20              
ATOM   4417  H   ILE A 279      79.729 102.070  72.938  1.00  5.20              
ATOM   4418  CA  ILE A 279      80.586 104.018  73.183  1.00  5.20              
ATOM   4419  HA  ILE A 279      79.892 104.834  73.380  1.00  5.20              
ATOM   4420  CB  ILE A 279      81.126 103.474  74.531  1.00  5.20              
ATOM   4421  HB  ILE A 279      81.794 102.640  74.305  1.00  5.20              
ATOM   4422  CG2 ILE A 279      81.948 104.547  75.274  1.00  5.20              
ATOM   4423 1HG2 ILE A 279      82.279 104.170  76.240  1.00  5.20              
ATOM   4424 2HG2 ILE A 279      82.845 104.803  74.710  1.00  5.20              
ATOM   4425 3HG2 ILE A 279      81.350 105.446  75.425  1.00  5.20              
ATOM   4426  CG1 ILE A 279      80.001 102.950  75.456  1.00  5.20              
ATOM   4427 1HG1 ILE A 279      79.256 102.420  74.870  1.00  5.20              
ATOM   4428 2HG1 ILE A 279      79.498 103.788  75.941  1.00  5.20              
ATOM   4429  CD1 ILE A 279      80.517 101.968  76.520  1.00  5.20              
ATOM   4430  HD1 ILE A 279      79.671 101.496  77.017  1.00  5.20              
ATOM   4431  HD2 ILE A 279      81.114 101.186  76.050  1.00  5.20              
ATOM   4432  HD3 ILE A 279      81.126 102.486  77.260  1.00  5.20              
ATOM   4433  C   ILE A 279      81.754 104.541  72.332  1.00  5.20              
ATOM   4434  O   ILE A 279      82.605 103.764  71.906  1.00  5.20              
ATOM   4435  N   ALA A 280      81.838 105.863  72.163  1.00  5.45              
ATOM   4436  H   ALA A 280      81.066 106.420  72.494  1.00  5.45              
ATOM   4437  CA  ALA A 280      82.853 106.526  71.335  1.00  5.45              
ATOM   4438  HA  ALA A 280      83.522 105.772  70.915  1.00  5.45              
ATOM   4439  CB  ALA A 280      82.128 107.199  70.164  1.00  5.45              
ATOM   4440  HB1 ALA A 280      82.858 107.623  69.473  1.00  5.45              
ATOM   4441  HB2 ALA A 280      81.522 106.467  69.626  1.00  5.45              
ATOM   4442  HB3 ALA A 280      81.481 107.998  70.529  1.00  5.45              
ATOM   4443  C   ALA A 280      83.754 107.503  72.116  1.00  5.45              
ATOM   4444  O   ALA A 280      84.513 108.285  71.542  1.00  5.45              
ATOM   4445  N   ASN A 281      83.654 107.491  73.446  1.00  5.57              
ATOM   4446  H   ASN A 281      82.998 106.847  73.870  1.00  5.57              
ATOM   4447  CA  ASN A 281      84.393 108.371  74.345  1.00  5.57              
ATOM   4448  HA  ASN A 281      85.416 108.521  73.995  1.00  5.57              
ATOM   4449  CB  ASN A 281      83.618 109.720  74.434  1.00  5.57              
ATOM   4450  HB1 ASN A 281      83.403 109.941  75.478  1.00  5.57              
ATOM   4451  HB2 ASN A 281      82.657 109.637  73.926  1.00  5.57              
ATOM   4452  CG  ASN A 281      84.319 110.946  73.874  1.00  5.57              
ATOM   4453  OD1 ASN A 281      84.179 112.047  74.394  1.00  5.57              
ATOM   4454  ND2 ASN A 281      85.037 110.828  72.788  1.00  5.57              
ATOM   4455 1HD2 ASN A 281      85.047 109.961  72.259  1.00  5.57              
ATOM   4456 2HD2 ASN A 281      85.446 111.664  72.418  1.00  5.57              
ATOM   4457  C   ASN A 281      84.419 107.721  75.735  1.00  5.57              
ATOM   4458  O   ASN A 281      83.367 107.414  76.297  1.00  5.57              
ATOM   4459  N   ILE A 282      85.605 107.598  76.309  1.00  5.60              
ATOM   4460  H   ILE A 282      86.409 107.914  75.783  1.00  5.60              
ATOM   4461  CA  ILE A 282      85.856 107.280  77.720  1.00  5.60              
ATOM   4462  HA  ILE A 282      84.958 107.474  78.306  1.00  5.60              
ATOM   4463  CB  ILE A 282      86.226 105.784  77.909  1.00  5.60              
ATOM   4464  HB  ILE A 282      86.468 105.630  78.962  1.00  5.60              
ATOM   4465  CG2 ILE A 282      85.004 104.898  77.607  1.00  5.60              
ATOM   4466 1HG2 ILE A 282      85.184 103.883  77.963  1.00  5.60              
ATOM   4467 2HG2 ILE A 282      84.123 105.282  78.121  1.00  5.60              
ATOM   4468 3HG2 ILE A 282      84.811 104.871  76.535  1.00  5.60              
ATOM   4469  CG1 ILE A 282      87.460 105.370  77.072  1.00  5.60              
ATOM   4470 1HG1 ILE A 282      88.288 106.041  77.303  1.00  5.60              
ATOM   4471 2HG1 ILE A 282      87.234 105.464  76.009  1.00  5.60              
ATOM   4472  CD1 ILE A 282      87.934 103.937  77.340  1.00  5.60              
ATOM   4473  HD1 ILE A 282      88.861 103.761  76.794  1.00  5.60              
ATOM   4474  HD2 ILE A 282      88.115 103.797  78.406  1.00  5.60              
ATOM   4475  HD3 ILE A 282      87.190 103.217  76.998  1.00  5.60              
ATOM   4476  C   ILE A 282      86.925 108.268  78.214  1.00  5.60              
ATOM   4477  O   ILE A 282      87.210 109.251  77.528  1.00  5.60              
ATOM   4478  N   LYS A 283      87.499 108.053  79.396  1.00  6.01              
ATOM   4479  H   LYS A 283      87.230 107.229  79.919  1.00  6.01              
ATOM   4480  CA  LYS A 283      88.484 108.937  80.037  1.00  6.01              
ATOM   4481  HA  LYS A 283      89.044 109.507  79.293  1.00  6.01              
ATOM   4482  CB  LYS A 283      87.679 109.890  80.957  1.00  6.01              
ATOM   4483  HB1 LYS A 283      87.060 109.270  81.611  1.00  6.01              
ATOM   4484  HB2 LYS A 283      87.003 110.492  80.346  1.00  6.01              
ATOM   4485  CG  LYS A 283      88.504 110.844  81.842  1.00  6.01              
ATOM   4486  HG1 LYS A 283      88.908 111.657  81.238  1.00  6.01              
ATOM   4487  HG2 LYS A 283      89.329 110.293  82.274  1.00  6.01              
ATOM   4488  CD  LYS A 283      87.664 111.409  83.002  1.00  6.01              
ATOM   4489  HD1 LYS A 283      87.115 110.589  83.469  1.00  6.01              
ATOM   4490  HD2 LYS A 283      86.929 112.124  82.626  1.00  6.01              
ATOM   4491  CE  LYS A 283      88.514 112.052  84.111  1.00  6.01              
ATOM   4492  HE1 LYS A 283      89.398 111.440  84.311  1.00  6.01              
ATOM   4493  HE2 LYS A 283      87.910 112.053  85.021  1.00  6.01              
ATOM   4494  NZ  LYS A 283      88.889 113.453  83.819  1.00  6.01              
ATOM   4495  HZ1 LYS A 283      88.133 113.937  83.333  1.00  6.01              
ATOM   4496  HZ2 LYS A 283      88.905 114.006  84.679  1.00  6.01              
ATOM   4497  HZ3 LYS A 283      89.744 113.557  83.304  1.00  6.01              
ATOM   4498  C   LYS A 283      89.440 108.055  80.846  1.00  6.01              
ATOM   4499  O   LYS A 283      88.948 107.172  81.540  1.00  6.01              
ATOM   4500  N   ASN A 284      90.763 108.253  80.835  1.00  6.10              
ATOM   4501  H   ASN A 284      91.156 109.040  80.347  1.00  6.10              
ATOM   4502  CA  ASN A 284      91.568 107.540  81.832  1.00  6.10              
ATOM   4503  HA  ASN A 284      91.236 106.500  81.832  1.00  6.10              
ATOM   4504  CB  ASN A 284      93.082 107.510  81.561  1.00  6.10              
ATOM   4505  HB1 ASN A 284      93.482 108.522  81.632  1.00  6.10              
ATOM   4506  HB2 ASN A 284      93.267 107.129  80.561  1.00  6.10              
ATOM   4507  CG  ASN A 284      93.872 106.614  82.529  1.00  6.10              
ATOM   4508  OD1 ASN A 284      95.086 106.619  82.523  1.00  6.10              
ATOM   4509  ND2 ASN A 284      93.264 105.783  83.355  1.00  6.10              
ATOM   4510 1HD2 ASN A 284      92.285 105.834  83.602  1.00  6.10              
ATOM   4511 2HD2 ASN A 284      93.837 105.349  84.073  1.00  6.10              
ATOM   4512  C   ASN A 284      91.245 108.133  83.218  1.00  6.10              
ATOM   4513  O   ASN A 284      91.241 109.349  83.390  1.00  6.10              
ATOM   4514  N   GLY A 285      90.903 107.263  84.162  1.00  6.24              
ATOM   4515  H   GLY A 285      91.130 106.278  84.051  1.00  6.24              
ATOM   4516  CA  GLY A 285      90.168 107.595  85.376  1.00  6.24              
ATOM   4517  HA1 GLY A 285      89.881 108.647  85.362  1.00  6.24              
ATOM   4518  HA2 GLY A 285      90.797 107.435  86.248  1.00  6.24              
ATOM   4519  C   GLY A 285      88.877 106.766  85.524  1.00  6.24              
ATOM   4520  O   GLY A 285      88.467 106.415  86.624  1.00  6.24              
ATOM   4521  N   TRP A 286      88.291 106.394  84.382  1.00  6.04              
ATOM   4522  H   TRP A 286      88.708 106.768  83.540  1.00  6.04              
ATOM   4523  CA  TRP A 286      87.146 105.498  84.160  1.00  6.04              
ATOM   4524  HA  TRP A 286      86.225 106.068  84.259  1.00  6.04              
ATOM   4525  CB  TRP A 286      87.294 105.070  82.693  1.00  6.04              
ATOM   4526  HB1 TRP A 286      88.357 104.911  82.497  1.00  6.04              
ATOM   4527  HB2 TRP A 286      86.957 105.909  82.087  1.00  6.04              
ATOM   4528  CG  TRP A 286      86.609 103.875  82.130  1.00  6.04              
ATOM   4529  CD1 TRP A 286      87.244 102.880  81.472  1.00  6.04              
ATOM   4530  HD1 TRP A 286      88.316 102.783  81.383  1.00  6.04              
ATOM   4531  NE1 TRP A 286      86.323 102.040  80.894  1.00  6.04              
ATOM   4532  HE1 TRP A 286      86.574 101.231  80.340  1.00  6.04              
ATOM   4533  CE2 TRP A 286      85.043 102.473  81.143  1.00  6.04              
ATOM   4534  CZ2 TRP A 286      83.799 102.023  80.709  1.00  6.04              
ATOM   4535  HZ2 TRP A 286      83.755 101.219  79.995  1.00  6.04              
ATOM   4536  CH2 TRP A 286      82.638 102.608  81.236  1.00  6.04              
ATOM   4537  HH2 TRP A 286      81.671 102.232  80.943  1.00  6.04              
ATOM   4538  CZ3 TRP A 286      82.748 103.658  82.164  1.00  6.04              
ATOM   4539  HZ3 TRP A 286      81.862 104.087  82.605  1.00  6.04              
ATOM   4540  CE3 TRP A 286      84.006 104.173  82.520  1.00  6.04              
ATOM   4541  HE3 TRP A 286      84.076 104.998  83.215  1.00  6.04              
ATOM   4542  CD2 TRP A 286      85.188 103.591  82.014  1.00  6.04              
ATOM   4543  C   TRP A 286      87.014 104.294  85.089  1.00  6.04              
ATOM   4544  O   TRP A 286      85.891 104.000  85.506  1.00  6.04              
ATOM   4545  N   LEU A 287      88.125 103.638  85.432  1.00  5.86              
ATOM   4546  H   LEU A 287      89.026 104.015  85.153  1.00  5.86              
ATOM   4547  CA  LEU A 287      88.134 102.443  86.276  1.00  5.86              
ATOM   4548  HA  LEU A 287      87.126 102.271  86.650  1.00  5.86              
ATOM   4549  CB  LEU A 287      88.567 101.208  85.468  1.00  5.86              
ATOM   4550  HB1 LEU A 287      88.713 100.369  86.150  1.00  5.86              
ATOM   4551  HB2 LEU A 287      89.525 101.419  84.990  1.00  5.86              
ATOM   4552  CG  LEU A 287      87.552 100.775  84.401  1.00  5.86              
ATOM   4553  HG  LEU A 287      87.412 101.584  83.694  1.00  5.86              
ATOM   4554  CD1 LEU A 287      88.094  99.562  83.647  1.00  5.86              
ATOM   4555 1HD1 LEU A 287      87.385  99.268  82.877  1.00  5.86              
ATOM   4556 2HD1 LEU A 287      89.044  99.817  83.177  1.00  5.86              
ATOM   4557 3HD1 LEU A 287      88.249  98.736  84.342  1.00  5.86              
ATOM   4558  CD2 LEU A 287      86.185 100.386  84.971  1.00  5.86              
ATOM   4559 1HD2 LEU A 287      85.553 100.010  84.168  1.00  5.86              
ATOM   4560 2HD2 LEU A 287      86.308  99.617  85.731  1.00  5.86              
ATOM   4561 3HD2 LEU A 287      85.690 101.254  85.403  1.00  5.86              
ATOM   4562  C   LEU A 287      88.973 102.620  87.546  1.00  5.86              
ATOM   4563  O   LEU A 287      89.219 101.663  88.276  1.00  5.86              
ATOM   4564  N   ASP A 288      89.429 103.833  87.826  1.00  6.37              
ATOM   4565  H   ASP A 288      89.106 104.616  87.269  1.00  6.37              
ATOM   4566  CA  ASP A 288      90.650 104.013  88.587  1.00  6.37              
ATOM   4567  HA  ASP A 288      91.283 103.141  88.394  1.00  6.37              
ATOM   4568  CB  ASP A 288      91.445 105.204  88.000  1.00  6.37              
ATOM   4569  HB1 ASP A 288      92.334 105.345  88.616  1.00  6.37              
ATOM   4570  HB2 ASP A 288      90.842 106.107  88.091  1.00  6.37              
ATOM   4571  CG  ASP A 288      91.902 105.038  86.516  1.00  6.37              
ATOM   4572  OD1 ASP A 288      91.072 104.794  85.602  1.00  6.37              
ATOM   4573  OD2 ASP A 288      93.094 105.291  86.213  1.00  6.37              
ATOM   4574  C   ASP A 288      90.391 104.026  90.097  1.00  6.37              
ATOM   4575  O   ASP A 288      89.681 104.886  90.627  1.00  6.37              
ATOM   4576  N   GLY A 289      90.900 102.973  90.749  1.00  6.37              
ATOM   4577  H   GLY A 289      91.524 102.368  90.220  1.00  6.37              
ATOM   4578  CA  GLY A 289      90.532 102.536  92.100  1.00  6.37              
ATOM   4579  HA1 GLY A 289      89.759 103.192  92.500  1.00  6.37              
ATOM   4580  HA2 GLY A 289      91.410 102.599  92.743  1.00  6.37              
ATOM   4581  C   GLY A 289      90.000 101.108  92.135  1.00  6.37              
ATOM   4582  O   GLY A 289      90.118 100.464  93.179  1.00  6.37              
ATOM   4583  N   LEU A 290      89.428 100.606  91.031  1.00  6.09              
ATOM   4584  H   LEU A 290      89.470 101.157  90.175  1.00  6.09              
ATOM   4585  CA  LEU A 290      88.673  99.348  90.961  1.00  6.09              
ATOM   4586  HA  LEU A 290      88.135  99.246  91.904  1.00  6.09              
ATOM   4587  CB  LEU A 290      87.611  99.409  89.841  1.00  6.09              
ATOM   4588  HB1 LEU A 290      87.045  98.477  89.878  1.00  6.09              
ATOM   4589  HB2 LEU A 290      88.108  99.444  88.872  1.00  6.09              
ATOM   4590  CG  LEU A 290      86.605 100.579  89.939  1.00  6.09              
ATOM   4591  HG  LEU A 290      87.089 101.518  89.680  1.00  6.09              
ATOM   4592  CD1 LEU A 290      85.454 100.337  88.965  1.00  6.09              
ATOM   4593 1HD1 LEU A 290      84.755 101.170  89.010  1.00  6.09              
ATOM   4594 2HD1 LEU A 290      85.849 100.262  87.954  1.00  6.09              
ATOM   4595 3HD1 LEU A 290      84.935  99.414  89.220  1.00  6.09              
ATOM   4596  CD2 LEU A 290      86.012 100.724  91.343  1.00  6.09              
ATOM   4597 1HD2 LEU A 290      85.183 101.430  91.330  1.00  6.09              
ATOM   4598 2HD2 LEU A 290      85.660  99.753  91.683  1.00  6.09              
ATOM   4599 3HD2 LEU A 290      86.769 101.106  92.025  1.00  6.09              
ATOM   4600  C   LEU A 290      89.566  98.103  90.889  1.00  6.09              
ATOM   4601  O   LEU A 290      89.350  97.190  90.100  1.00  6.09              
ATOM   4602  N   GLN A 291      90.552  98.053  91.779  1.00  6.30              
ATOM   4603  H   GLN A 291      90.638  98.859  92.382  1.00  6.30              
ATOM   4604  CA  GLN A 291      91.575  97.023  91.924  1.00  6.30              
ATOM   4605  HA  GLN A 291      92.269  97.113  91.086  1.00  6.30              
ATOM   4606  CB  GLN A 291      92.352  97.297  93.225  1.00  6.30              
ATOM   4607  HB1 GLN A 291      93.005  96.451  93.446  1.00  6.30              
ATOM   4608  HB2 GLN A 291      91.635  97.389  94.044  1.00  6.30              
ATOM   4609  CG  GLN A 291      93.219  98.568  93.150  1.00  6.30              
ATOM   4610  HG1 GLN A 291      92.774  99.297  92.472  1.00  6.30              
ATOM   4611  HG2 GLN A 291      94.200  98.310  92.749  1.00  6.30              
ATOM   4612  CD  GLN A 291      93.389  99.226  94.516  1.00  6.30              
ATOM   4613  OE1 GLN A 291      94.248  98.890  95.315  1.00  6.30              
ATOM   4614  NE2 GLN A 291      92.561 100.195  94.847  1.00  6.30              
ATOM   4615 1HE2 GLN A 291      91.772 100.424  94.257  1.00  6.30              
ATOM   4616 2HE2 GLN A 291      92.696 100.606  95.753  1.00  6.30              
ATOM   4617  C   GLN A 291      91.049  95.585  91.908  1.00  6.30              
ATOM   4618  O   GLN A 291      91.737  94.701  91.410  1.00  6.30              
ATOM   4619  N   HIS A 292      89.841  95.356  92.436  1.00  6.14              
ATOM   4620  H   HIS A 292      89.343  96.146  92.814  1.00  6.14              
ATOM   4621  CA  HIS A 292      89.200  94.038  92.536  1.00  6.14              
ATOM   4622  HA  HIS A 292      89.946  93.319  92.877  1.00  6.14              
ATOM   4623  CB  HIS A 292      88.075  94.075  93.576  1.00  6.14              
ATOM   4624  HB1 HIS A 292      87.830  93.054  93.869  1.00  6.14              
ATOM   4625  HB2 HIS A 292      87.187  94.507  93.116  1.00  6.14              
ATOM   4626  CG  HIS A 292      88.380  94.868  94.816  1.00  6.14              
ATOM   4627  ND1 HIS A 292      89.289  94.534  95.819  1.00  6.14              
ATOM   4628  CE1 HIS A 292      89.135  95.467  96.773  1.00  6.14              
ATOM   4629  HE1 HIS A 292      89.655  95.464  97.722  1.00  6.14              
ATOM   4630  NE2 HIS A 292      88.210  96.370  96.402  1.00  6.14              
ATOM   4631  HE2 HIS A 292      87.806  97.100  96.988  1.00  6.14              
ATOM   4632  CD2 HIS A 292      87.744  96.018  95.158  1.00  6.14              
ATOM   4633  HD2 HIS A 292      86.968  96.503  94.587  1.00  6.14              
ATOM   4634  C   HIS A 292      88.625  93.499  91.209  1.00  6.14              
ATOM   4635  O   HIS A 292      88.209  92.343  91.155  1.00  6.14              
ATOM   4636  N   LEU A 293      88.534  94.328  90.165  1.00  5.83              
ATOM   4637  H   LEU A 293      88.940  95.254  90.246  1.00  5.83              
ATOM   4638  CA  LEU A 293      87.683  94.074  89.004  1.00  5.83              
ATOM   4639  HA  LEU A 293      86.706  93.810  89.400  1.00  5.83              
ATOM   4640  CB  LEU A 293      87.485  95.386  88.222  1.00  5.83              
ATOM   4641  HB1 LEU A 293      88.459  95.752  87.894  1.00  5.83              
ATOM   4642  HB2 LEU A 293      87.057  96.122  88.904  1.00  5.83              
ATOM   4643  CG  LEU A 293      86.566  95.271  86.990  1.00  5.83              
ATOM   4644  HG  LEU A 293      87.066  94.683  86.221  1.00  5.83              
ATOM   4645  CD1 LEU A 293      85.212  94.621  87.283  1.00  5.83              
ATOM   4646 1HD1 LEU A 293      84.581  94.682  86.398  1.00  5.83              
ATOM   4647 2HD1 LEU A 293      85.357  93.570  87.514  1.00  5.83              
ATOM   4648 3HD1 LEU A 293      84.723  95.123  88.116  1.00  5.83              
ATOM   4649  CD2 LEU A 293      86.301  96.661  86.418  1.00  5.83              
ATOM   4650 1HD2 LEU A 293      85.736  96.575  85.491  1.00  5.83              
ATOM   4651 2HD2 LEU A 293      85.743  97.264  87.134  1.00  5.83              
ATOM   4652 3HD2 LEU A 293      87.250  97.150  86.201  1.00  5.83              
ATOM   4653  C   LEU A 293      88.130  92.905  88.111  1.00  5.83              
ATOM   4654  O   LEU A 293      88.999  93.046  87.253  1.00  5.83              
ATOM   4655  N   SER A 294      87.471  91.755  88.268  1.00  5.78              
ATOM   4656  H   SER A 294      86.738  91.716  88.957  1.00  5.78              
ATOM   4657  CA  SER A 294      87.850  90.514  87.600  1.00  5.78              
ATOM   4658  HA  SER A 294      88.922  90.589  87.440  1.00  5.78              
ATOM   4659  CB  SER A 294      87.650  89.308  88.517  1.00  5.78              
ATOM   4660  HB1 SER A 294      86.767  88.742  88.215  1.00  5.78              
ATOM   4661  HB2 SER A 294      87.529  89.638  89.550  1.00  5.78              
ATOM   4662  OG  SER A 294      88.811  88.501  88.434  1.00  5.78              
ATOM   4663  HG  SER A 294      89.557  89.047  88.744  1.00  5.78              
ATOM   4664  C   SER A 294      87.272  90.293  86.194  1.00  5.78              
ATOM   4665  O   SER A 294      87.972  89.689  85.359  1.00  5.78              
ATOM   4666  N   VAL A 295      86.074  90.824  85.867  1.00  5.02              
ATOM   4667  H   VAL A 295      85.499  91.281  86.569  1.00  5.02              
ATOM   4668  CA  VAL A 295      85.569  90.666  84.483  1.00  5.02              
ATOM   4669  HA  VAL A 295      86.347  90.245  83.846  1.00  5.02              
ATOM   4670  CB  VAL A 295      84.373  89.696  84.403  1.00  5.02              
ATOM   4671  HB  VAL A 295      83.546  90.121  84.964  1.00  5.02              
ATOM   4672  CG1 VAL A 295      83.885  89.479  82.962  1.00  5.02              
ATOM   4673 1HG1 VAL A 295      83.073  88.753  82.951  1.00  5.02              
ATOM   4674 2HG1 VAL A 295      83.502  90.410  82.543  1.00  5.02              
ATOM   4675 3HG1 VAL A 295      84.698  89.113  82.335  1.00  5.02              
ATOM   4676  CG2 VAL A 295      84.716  88.323  85.001  1.00  5.02              
ATOM   4677 1HG2 VAL A 295      83.862  87.653  84.904  1.00  5.02              
ATOM   4678 2HG2 VAL A 295      85.572  87.892  84.480  1.00  5.02              
ATOM   4679 3HG2 VAL A 295      84.959  88.415  86.058  1.00  5.02              
ATOM   4680  C   VAL A 295      85.194  92.002  83.873  1.00  5.02              
ATOM   4681  O   VAL A 295      84.415  92.759  84.462  1.00  5.02              
ATOM   4682  N   LEU A 296      85.708  92.253  82.661  1.00  4.82              
ATOM   4683  H   LEU A 296      86.359  91.596  82.243  1.00  4.82              
ATOM   4684  CA  LEU A 296      85.413  93.495  81.948  1.00  4.82              
ATOM   4685  HA  LEU A 296      84.559  93.989  82.416  1.00  4.82              
ATOM   4686  CB  LEU A 296      86.628  94.424  82.106  1.00  4.82              
ATOM   4687  HB1 LEU A 296      87.510  93.904  81.730  1.00  4.82              
ATOM   4688  HB2 LEU A 296      86.776  94.605  83.173  1.00  4.82              
ATOM   4689  CG  LEU A 296      86.539  95.780  81.386  1.00  4.82              
ATOM   4690  HG  LEU A 296      86.569  95.615  80.309  1.00  4.82              
ATOM   4691  CD1 LEU A 296      85.278  96.582  81.720  1.00  4.82              
ATOM   4692 1HD1 LEU A 296      85.332  97.575  81.279  1.00  4.82              
ATOM   4693 2HD1 LEU A 296      84.397  96.078  81.320  1.00  4.82              
ATOM   4694 3HD1 LEU A 296      85.172  96.674  82.800  1.00  4.82              
ATOM   4695  CD2 LEU A 296      87.761  96.606  81.786  1.00  4.82              
ATOM   4696 1HD2 LEU A 296      87.776  97.541  81.228  1.00  4.82              
ATOM   4697 2HD2 LEU A 296      87.737  96.815  82.856  1.00  4.82              
ATOM   4698 3HD2 LEU A 296      88.675  96.059  81.560  1.00  4.82              
ATOM   4699  C   LEU A 296      85.034  93.221  80.496  1.00  4.82              
ATOM   4700  O   LEU A 296      85.898  92.919  79.662  1.00  4.82              
ATOM   4701  N   LYS A 297      83.736  93.343  80.197  1.00  4.56              
ATOM   4702  H   LYS A 297      83.082  93.608  80.931  1.00  4.56              
ATOM   4703  CA  LYS A 297      83.261  93.266  78.803  1.00  4.56              
ATOM   4704  HA  LYS A 297      83.952  92.693  78.188  1.00  4.56              
ATOM   4705  CB  LYS A 297      81.878  92.608  78.761  1.00  4.56              
ATOM   4706  HB1 LYS A 297      81.405  92.844  77.806  1.00  4.56              
ATOM   4707  HB2 LYS A 297      81.257  93.018  79.549  1.00  4.56              
ATOM   4708  CG  LYS A 297      81.924  91.090  78.900  1.00  4.56              
ATOM   4709  HG1 LYS A 297      82.440  90.799  79.816  1.00  4.56              
ATOM   4710  HG2 LYS A 297      82.471  90.708  78.042  1.00  4.56              
ATOM   4711  CD  LYS A 297      80.484  90.552  78.918  1.00  4.56              
ATOM   4712  HD1 LYS A 297      79.874  91.115  78.208  1.00  4.56              
ATOM   4713  HD2 LYS A 297      80.067  90.710  79.913  1.00  4.56              
ATOM   4714  CE  LYS A 297      80.359  89.073  78.560  1.00  4.56              
ATOM   4715  HE1 LYS A 297      79.300  88.809  78.601  1.00  4.56              
ATOM   4716  HE2 LYS A 297      80.907  88.474  79.294  1.00  4.56              
ATOM   4717  NZ  LYS A 297      80.899  88.819  77.207  1.00  4.56              
ATOM   4718  HZ1 LYS A 297      81.897  88.609  77.281  1.00  4.56              
ATOM   4719  HZ2 LYS A 297      80.478  88.041  76.734  1.00  4.56              
ATOM   4720  HZ3 LYS A 297      80.872  89.650  76.626  1.00  4.56              
ATOM   4721  C   LYS A 297      83.134  94.659  78.218  1.00  4.56              
ATOM   4722  O   LYS A 297      82.510  95.498  78.845  1.00  4.56              
ATOM   4723  N   LEU A 298      83.655  94.884  77.016  1.00  4.94              
ATOM   4724  H   LEU A 298      84.252  94.154  76.638  1.00  4.94              
ATOM   4725  CA  LEU A 298      83.657  96.161  76.290  1.00  4.94              
ATOM   4726  HA  LEU A 298      82.818  96.762  76.637  1.00  4.94              
ATOM   4727  CB  LEU A 298      84.981  96.896  76.602  1.00  4.94              
ATOM   4728  HB1 LEU A 298      85.175  97.658  75.847  1.00  4.94              
ATOM   4729  HB2 LEU A 298      85.793  96.170  76.548  1.00  4.94              
ATOM   4730  CG  LEU A 298      85.015  97.583  77.980  1.00  4.94              
ATOM   4731  HG  LEU A 298      84.647  96.909  78.749  1.00  4.94              
ATOM   4732  CD1 LEU A 298      86.446  97.967  78.350  1.00  4.94              
ATOM   4733 1HD1 LEU A 298      86.456  98.484  79.307  1.00  4.94              
ATOM   4734 2HD1 LEU A 298      87.062  97.070  78.427  1.00  4.94              
ATOM   4735 3HD1 LEU A 298      86.863  98.618  77.580  1.00  4.94              
ATOM   4736  CD2 LEU A 298      84.188  98.874  77.996  1.00  4.94              
ATOM   4737 1HD2 LEU A 298      84.185  99.277  79.006  1.00  4.94              
ATOM   4738 2HD2 LEU A 298      84.616  99.607  77.312  1.00  4.94              
ATOM   4739 3HD2 LEU A 298      83.159  98.670  77.707  1.00  4.94              
ATOM   4740  C   LEU A 298      83.448  95.979  74.772  1.00  4.94              
ATOM   4741  O   LEU A 298      83.611  96.933  74.007  1.00  4.94              
ATOM   4742  N   GLN A 299      83.086  94.777  74.326  1.00  4.78              
ATOM   4743  H   GLN A 299      83.042  94.018  74.986  1.00  4.78              
ATOM   4744  CA  GLN A 299      82.802  94.464  72.926  1.00  4.78              
ATOM   4745  HA  GLN A 299      83.692  94.743  72.364  1.00  4.78              
ATOM   4746  CB  GLN A 299      82.638  92.938  72.788  1.00  4.78              
ATOM   4747  HB1 GLN A 299      83.537  92.467  73.190  1.00  4.78              
ATOM   4748  HB2 GLN A 299      82.589  92.679  71.730  1.00  4.78              
ATOM   4749  CG  GLN A 299      81.387  92.356  73.479  1.00  4.78              
ATOM   4750  HG1 GLN A 299      80.692  92.016  72.710  1.00  4.78              
ATOM   4751  HG2 GLN A 299      80.891  93.131  74.059  1.00  4.78              
ATOM   4752  CD  GLN A 299      81.686  91.184  74.413  1.00  4.78              
ATOM   4753  OE1 GLN A 299      81.313  91.191  75.581  1.00  4.78              
ATOM   4754  NE2 GLN A 299      82.331  90.138  73.950  1.00  4.78              
ATOM   4755 1HE2 GLN A 299      82.731  90.138  73.007  1.00  4.78              
ATOM   4756 2HE2 GLN A 299      82.652  89.435  74.611  1.00  4.78              
ATOM   4757  C   GLN A 299      81.622  95.253  72.308  1.00  4.78              
ATOM   4758  O   GLN A 299      80.734  95.725  73.022  1.00  4.78              
ATOM   4759  N   HIS A 300      81.591  95.370  70.976  1.00  4.78              
ATOM   4760  H   HIS A 300      82.335  94.909  70.457  1.00  4.78              
ATOM   4761  CA  HIS A 300      80.603  96.173  70.214  1.00  4.78              
ATOM   4762  HA  HIS A 300      80.983  96.255  69.192  1.00  4.78              
ATOM   4763  CB  HIS A 300      79.266  95.425  70.099  1.00  4.78              
ATOM   4764  HB1 HIS A 300      78.514  96.096  69.682  1.00  4.78              
ATOM   4765  HB2 HIS A 300      78.934  95.105  71.085  1.00  4.78              
ATOM   4766  CG  HIS A 300      79.357  94.237  69.183  1.00  4.78              
ATOM   4767  ND1 HIS A 300      79.531  94.319  67.801  1.00  4.78              
ATOM   4768  CE1 HIS A 300      79.587  93.052  67.366  1.00  4.78              
ATOM   4769  HE1 HIS A 300      79.728  92.770  66.331  1.00  4.78              
ATOM   4770  NE2 HIS A 300      79.468  92.193  68.394  1.00  4.78              
ATOM   4771  HE2 HIS A 300      79.477  91.186  68.321  1.00  4.78              
ATOM   4772  CD2 HIS A 300      79.322  92.925  69.553  1.00  4.78              
ATOM   4773  HD2 HIS A 300      79.191  92.552  70.558  1.00  4.78              
ATOM   4774  C   HIS A 300      80.459  97.644  70.693  1.00  4.78              
ATOM   4775  O   HIS A 300      79.388  98.203  71.002  1.00  4.78              
ATOM   4776  N   ASN A 301      81.615  98.296  70.739  1.00  4.96              
ATOM   4777  H   ASN A 301      82.432  97.804  70.400  1.00  4.96              
ATOM   4778  CA  ASN A 301      81.781  99.720  70.979  1.00  4.96              
ATOM   4779  HA  ASN A 301      80.835 100.236  70.851  1.00  4.96              
ATOM   4780  CB  ASN A 301      82.269  99.922  72.431  1.00  4.96              
ATOM   4781  HB1 ASN A 301      82.591 100.952  72.575  1.00  4.96              
ATOM   4782  HB2 ASN A 301      83.123  99.275  72.627  1.00  4.96              
ATOM   4783  CG  ASN A 301      81.186  99.650  73.462  1.00  4.96              
ATOM   4784  OD1 ASN A 301      80.173 100.323  73.516  1.00  4.96              
ATOM   4785  ND2 ASN A 301      81.357  98.695  74.341  1.00  4.96              
ATOM   4786 1HD2 ASN A 301      82.156  98.082  74.241  1.00  4.96              
ATOM   4787 2HD2 ASN A 301      80.607  98.507  74.987  1.00  4.96              
ATOM   4788  C   ASN A 301      82.764 100.281  69.931  1.00  4.96              
ATOM   4789  O   ASN A 301      83.309  99.548  69.112  1.00  4.96              
ATOM   4790  N   ASN A 302      82.984 101.592  69.937  1.00  5.12              
ATOM   4791  H   ASN A 302      82.590 102.152  70.686  1.00  5.12              
ATOM   4792  CA  ASN A 302      83.707 102.300  68.877  1.00  5.12              
ATOM   4793  HA  ASN A 302      83.895 101.618  68.043  1.00  5.12              
ATOM   4794  CB  ASN A 302      82.816 103.445  68.359  1.00  5.12              
ATOM   4795  HB1 ASN A 302      83.369 104.046  67.638  1.00  5.12              
ATOM   4796  HB2 ASN A 302      82.526 104.093  69.185  1.00  5.12              
ATOM   4797  CG  ASN A 302      81.590 102.936  67.638  1.00  5.12              
ATOM   4798  OD1 ASN A 302      81.656 102.191  66.681  1.00  5.12              
ATOM   4799  ND2 ASN A 302      80.411 103.314  68.063  1.00  5.12              
ATOM   4800 1HD2 ASN A 302      80.312 103.912  68.879  1.00  5.12              
ATOM   4801 2HD2 ASN A 302      79.616 102.897  67.599  1.00  5.12              
ATOM   4802  C   ASN A 302      85.082 102.819  69.337  1.00  5.12              
ATOM   4803  O   ASN A 302      85.571 103.832  68.835  1.00  5.12              
ATOM   4804  N   LEU A 303      85.712 102.164  70.318  1.00  5.26              
ATOM   4805  H   LEU A 303      85.295 101.307  70.674  1.00  5.26              
ATOM   4806  CA  LEU A 303      86.867 102.715  71.034  1.00  5.26              
ATOM   4807  HA  LEU A 303      86.592 103.724  71.345  1.00  5.26              
ATOM   4808  CB  LEU A 303      87.119 101.901  72.322  1.00  5.26              
ATOM   4809  HB1 LEU A 303      87.994 102.316  72.826  1.00  5.26              
ATOM   4810  HB2 LEU A 303      87.362 100.875  72.044  1.00  5.26              
ATOM   4811  CG  LEU A 303      85.943 101.888  73.331  1.00  5.26              
ATOM   4812  HG  LEU A 303      85.057 101.461  72.863  1.00  5.26              
ATOM   4813  CD1 LEU A 303      86.302 101.029  74.543  1.00  5.26              
ATOM   4814 1HD1 LEU A 303      85.465 101.002  75.240  1.00  5.26              
ATOM   4815 2HD1 LEU A 303      86.512 100.012  74.215  1.00  5.26              
ATOM   4816 3HD1 LEU A 303      87.181 101.434  75.045  1.00  5.26              
ATOM   4817  CD2 LEU A 303      85.579 103.282  73.856  1.00  5.26              
ATOM   4818 1HD2 LEU A 303      84.806 103.196  74.619  1.00  5.26              
ATOM   4819 2HD2 LEU A 303      86.461 103.757  74.284  1.00  5.26              
ATOM   4820 3HD2 LEU A 303      85.189 103.892  73.044  1.00  5.26              
ATOM   4821  C   LEU A 303      88.139 102.932  70.199  1.00  5.26              
ATOM   4822  O   LEU A 303      89.030 103.635  70.655  1.00  5.26              
ATOM   4823  N   ALA A 304      88.210 102.421  68.966  1.00  5.35              
ATOM   4824  H   ALA A 304      87.403 101.922  68.635  1.00  5.35              
ATOM   4825  CA  ALA A 304      89.370 102.488  68.071  1.00  5.35              
ATOM   4826  HA  ALA A 304      90.023 101.646  68.306  1.00  5.35              
ATOM   4827  CB  ALA A 304      88.852 102.297  66.642  1.00  5.35              
ATOM   4828  HB1 ALA A 304      89.694 102.277  65.948  1.00  5.35              
ATOM   4829  HB2 ALA A 304      88.312 101.355  66.571  1.00  5.35              
ATOM   4830  HB3 ALA A 304      88.178 103.108  66.364  1.00  5.35              
ATOM   4831  C   ALA A 304      90.234 103.753  68.181  1.00  5.35              
ATOM   4832  O   ALA A 304      91.397 103.676  68.581  1.00  5.35              
ATOM   4833  N   ARG A 305      89.648 104.929  67.897  1.00  5.47              
ATOM   4834  H   ARG A 305      88.675 104.888  67.625  1.00  5.47              
ATOM   4835  CA  ARG A 305      90.331 106.240  67.909  1.00  5.47              
ATOM   4836  HA  ARG A 305      90.989 106.297  67.041  1.00  5.47              
ATOM   4837  CB  ARG A 305      89.263 107.345  67.821  1.00  5.47              
ATOM   4838  HB1 ARG A 305      88.680 107.337  68.745  1.00  5.47              
ATOM   4839  HB2 ARG A 305      88.584 107.117  66.997  1.00  5.47              
ATOM   4840  CG  ARG A 305      89.832 108.757  67.595  1.00  5.47              
ATOM   4841  HG1 ARG A 305      90.184 108.834  66.565  1.00  5.47              
ATOM   4842  HG2 ARG A 305      90.665 108.958  68.270  1.00  5.47              
ATOM   4843  CD  ARG A 305      88.727 109.790  67.857  1.00  5.47              
ATOM   4844  HD1 ARG A 305      88.600 109.914  68.936  1.00  5.47              
ATOM   4845  HD2 ARG A 305      87.787 109.405  67.457  1.00  5.47              
ATOM   4846  NE  ARG A 305      88.988 111.091  67.214  1.00  5.47              
ATOM   4847  HE  ARG A 305      88.593 111.210  66.298  1.00  5.47              
ATOM   4848  CZ  ARG A 305      89.523 112.168  67.763  1.00  5.47              
ATOM   4849  NH1 ARG A 305      90.136 112.163  68.913  1.00  5.47              
ATOM   4850 1HH1 ARG A 305      90.400 111.288  69.358  1.00  5.47              
ATOM   4851 2HH1 ARG A 305      90.466 113.005  69.338  1.00  5.47              
ATOM   4852  NH2 ARG A 305      89.442 113.311  67.142  1.00  5.47              
ATOM   4853 1HH2 ARG A 305      88.967 113.387  66.261  1.00  5.47              
ATOM   4854 2HH2 ARG A 305      89.858 114.130  67.548  1.00  5.47              
ATOM   4855  C   ARG A 305      91.213 106.454  69.136  1.00  5.47              
ATOM   4856  O   ARG A 305      92.334 106.935  69.013  1.00  5.47              
ATOM   4857  N   VAL A 306      90.695 106.069  70.295  1.00  5.77              
ATOM   4858  H   VAL A 306      89.849 105.512  70.255  1.00  5.77              
ATOM   4859  CA  VAL A 306      91.252 106.290  71.631  1.00  5.77              
ATOM   4860  HA  VAL A 306      91.407 107.359  71.773  1.00  5.77              
ATOM   4861  CB  VAL A 306      90.189 105.807  72.654  1.00  5.77              
ATOM   4862  HB  VAL A 306      90.063 104.732  72.561  1.00  5.77              
ATOM   4863  CG1 VAL A 306      90.559 106.073  74.104  1.00  5.77              
ATOM   4864 1HG1 VAL A 306      89.755 105.756  74.768  1.00  5.77              
ATOM   4865 2HG1 VAL A 306      91.443 105.489  74.356  1.00  5.77              
ATOM   4866 3HG1 VAL A 306      90.749 107.135  74.236  1.00  5.77              
ATOM   4867  CG2 VAL A 306      88.825 106.497  72.442  1.00  5.77              
ATOM   4868 1HG2 VAL A 306      88.111 106.140  73.184  1.00  5.77              
ATOM   4869 2HG2 VAL A 306      88.937 107.577  72.539  1.00  5.77              
ATOM   4870 3HG2 VAL A 306      88.416 106.261  71.461  1.00  5.77              
ATOM   4871  C   VAL A 306      92.610 105.615  71.845  1.00  5.77              
ATOM   4872  O   VAL A 306      93.344 106.011  72.753  1.00  5.77              
ATOM   4873  N   TRP A 307      92.969 104.646  70.991  1.00  5.94              
ATOM   4874  H   TRP A 307      92.297 104.349  70.289  1.00  5.94              
ATOM   4875  CA  TRP A 307      94.259 103.946  71.025  1.00  5.94              
ATOM   4876  HA  TRP A 307      94.824 104.310  71.880  1.00  5.94              
ATOM   4877  CB  TRP A 307      94.021 102.445  71.274  1.00  5.94              
ATOM   4878  HB1 TRP A 307      94.840 101.881  70.831  1.00  5.94              
ATOM   4879  HB2 TRP A 307      93.119 102.132  70.747  1.00  5.94              
ATOM   4880  CG  TRP A 307      93.909 102.019  72.719  1.00  5.94              
ATOM   4881  CD1 TRP A 307      93.675 102.818  73.791  1.00  5.94              
ATOM   4882  HD1 TRP A 307      93.539 103.887  73.763  1.00  5.94              
ATOM   4883  NE1 TRP A 307      93.635 102.075  74.949  1.00  5.94              
ATOM   4884  HE1 TRP A 307      93.485 102.486  75.867  1.00  5.94              
ATOM   4885  CE2 TRP A 307      93.818 100.738  74.688  1.00  5.94              
ATOM   4886  CZ2 TRP A 307      93.823  99.605  75.508  1.00  5.94              
ATOM   4887  HZ2 TRP A 307      93.640  99.709  76.568  1.00  5.94              
ATOM   4888  CH2 TRP A 307      94.092  98.349  74.940  1.00  5.94              
ATOM   4889  HH2 TRP A 307      94.124  97.466  75.566  1.00  5.94              
ATOM   4890  CZ3 TRP A 307      94.337  98.248  73.558  1.00  5.94              
ATOM   4891  HZ3 TRP A 307      94.546  97.281  73.124  1.00  5.94              
ATOM   4892  CE3 TRP A 307      94.310  99.394  72.739  1.00  5.94              
ATOM   4893  HE3 TRP A 307      94.502  99.308  71.679  1.00  5.94              
ATOM   4894  CD2 TRP A 307      94.034 100.671  73.278  1.00  5.94              
ATOM   4895  C   TRP A 307      95.188 104.261  69.847  1.00  5.94              
ATOM   4896  O   TRP A 307      96.295 103.728  69.805  1.00  5.94              
ATOM   4897  N   LYS A 308      94.800 105.173  68.942  1.00  6.01              
ATOM   4898  H   LYS A 308      93.906 105.632  69.068  1.00  6.01              
ATOM   4899  CA  LYS A 308      95.673 105.644  67.856  1.00  6.01              
ATOM   4900  HA  LYS A 308      96.314 104.818  67.547  1.00  6.01              
ATOM   4901  CB  LYS A 308      94.839 106.090  66.643  1.00  6.01              
ATOM   4902  HB1 LYS A 308      95.524 106.463  65.881  1.00  6.01              
ATOM   4903  HB2 LYS A 308      94.172 106.904  66.933  1.00  6.01              
ATOM   4904  CG  LYS A 308      94.011 104.931  66.060  1.00  6.01              
ATOM   4905  HG1 LYS A 308      93.215 104.682  66.762  1.00  6.01              
ATOM   4906  HG2 LYS A 308      94.643 104.050  65.951  1.00  6.01              
ATOM   4907  CD  LYS A 308      93.367 105.261  64.703  1.00  6.01              
ATOM   4908  HD1 LYS A 308      92.763 106.162  64.810  1.00  6.01              
ATOM   4909  HD2 LYS A 308      92.694 104.442  64.439  1.00  6.01              
ATOM   4910  CE  LYS A 308      94.361 105.463  63.547  1.00  6.01              
ATOM   4911  HE1 LYS A 308      94.995 106.328  63.759  1.00  6.01              
ATOM   4912  HE2 LYS A 308      93.791 105.656  62.635  1.00  6.01              
ATOM   4913  NZ  LYS A 308      95.211 104.273  63.337  1.00  6.01              
ATOM   4914  HZ1 LYS A 308      95.660 104.243  62.436  1.00  6.01              
ATOM   4915  HZ2 LYS A 308      95.926 104.198  64.056  1.00  6.01              
ATOM   4916  HZ3 LYS A 308      94.652 103.417  63.365  1.00  6.01              
ATOM   4917  C   LYS A 308      96.587 106.775  68.322  1.00  6.01              
ATOM   4918  O   LYS A 308      96.127 107.727  68.949  1.00  6.01              
ATOM   4919  N   ASN A 309      97.870 106.713  67.976  1.00  6.32              
ATOM   4920  H   ASN A 309      98.185 105.871  67.498  1.00  6.32              
ATOM   4921  CA  ASN A 309      98.877 107.699  68.386  1.00  6.32              
ATOM   4922  HA  ASN A 309      98.931 107.671  69.475  1.00  6.32              
ATOM   4923  CB  ASN A 309     100.255 107.279  67.845  1.00  6.32              
ATOM   4924  HB1 ASN A 309     100.427 106.222  68.052  1.00  6.32              
ATOM   4925  HB2 ASN A 309     101.026 107.858  68.352  1.00  6.32              
ATOM   4926  CG  ASN A 309     100.394 107.525  66.356  1.00  6.32              
ATOM   4927  OD1 ASN A 309     100.970 108.504  65.919  1.00  6.32              
ATOM   4928  ND2 ASN A 309      99.818 106.690  65.531  1.00  6.32              
ATOM   4929 1HD2 ASN A 309      99.362 105.843  65.875  1.00  6.32
[truncated: 373,257 more chars]
