# Supplementary material for: Variation in selection constraints on teleost TLRs with emphasis on their repertoire in the Walking catfish, Clarias batrachus
Source: Sci Rep. 2020 Dec 7;10:21394. doi: 10.1038/s41598-020-78347-6 (PMC7721727; doi:10.1038/s41598-020-78347-6)
Supplement: Supplementary file 27 — Supplementary Information 27. [file 41598_2020_78347_MOESM27_ESM.zip › T3/struct/S506035_results/model5.pdb]

HEADER protein
METHOD
METHOD    The models are generated by I-TASSER which combines the
METHOD    methods of threading, ab initio modeling and structural
METHOD    refinement. The procedure is fully automated.
METHOD
METHOD    Please cite following articles when you use the I-TASSER server:
METHOD 1. Ambrish Roy, Alper Kucukural, Yang Zhang. I-TASSER: a unified
METHOD    platform for automated protein structure and function prediction.
METHOD    Nature Protocols, vol 5, 725-738 (2010). 
METHOD 2. Yang Zhang. I-TASSER server for protein 3D structure prediction. 
METHOD    BMC Bioinformatics, 9:40 (2008).
METHOD
MODEL  1
REMARK PARENT 2a0z_A 3j0a 3j0a_A 4qxe_A 4u7l_A 
ATOM      1  N   MET A   1     109.294  62.764  66.435  1.00  7.87              
ATOM      2  CA  MET A   1     110.469  63.460  66.968  1.00  7.87              
ATOM      3  HA  MET A   1     110.198  63.772  67.976  1.00  7.87              
ATOM      4  CB  MET A   1     111.648  62.475  67.082  1.00  7.87              
ATOM      5  HB1 MET A   1     112.149  62.383  66.118  1.00  7.87              
ATOM      6  HB2 MET A   1     111.263  61.493  67.365  1.00  7.87              
ATOM      7  CG  MET A   1     112.656  62.901  68.159  1.00  7.87              
ATOM      8  HG1 MET A   1     112.123  63.039  69.100  1.00  7.87              
ATOM      9  HG2 MET A   1     113.105  63.853  67.880  1.00  7.87              
ATOM     10  SD  MET A   1     113.989  61.705  68.438  1.00  7.87              
ATOM     11  CE  MET A   1     114.861  62.545  69.785  1.00  7.87              
ATOM     12  HE1 MET A   1     115.737  61.962  70.071  1.00  7.87              
ATOM     13  HE2 MET A   1     115.177  63.535  69.455  1.00  7.87              
ATOM     14  HE3 MET A   1     114.197  62.644  70.644  1.00  7.87              
ATOM     15  C   MET A   1     110.810  64.746  66.193  1.00  7.87              
ATOM     16  O   MET A   1     111.914  65.286  66.252  1.00  7.87              
ATOM     17  N   SER A   2     109.822  65.248  65.457  1.00  7.70              
ATOM     18  H   SER A   2     108.934  64.768  65.530  1.00  7.70              
ATOM     19  CA  SER A   2     109.826  66.507  64.704  1.00  7.70              
ATOM     20  HA  SER A   2     110.543  67.197  65.150  1.00  7.70              
ATOM     21  CB  SER A   2     110.249  66.245  63.254  1.00  7.70              
ATOM     22  HB1 SER A   2     111.206  65.719  63.242  1.00  7.70              
ATOM     23  HB2 SER A   2     110.372  67.197  62.735  1.00  7.70              
ATOM     24  OG  SER A   2     109.274  65.476  62.581  1.00  7.70              
ATOM     25  HG  SER A   2     109.250  64.596  62.970  1.00  7.70              
ATOM     26  C   SER A   2     108.438  67.151  64.802  1.00  7.70              
ATOM     27  O   SER A   2     107.613  66.689  65.600  1.00  7.70              
ATOM     28  N   ARG A   3     108.152  68.240  64.078  1.00  8.07              
ATOM     29  H   ARG A   3     108.796  68.568  63.372  1.00  8.07              
ATOM     30  CA  ARG A   3     106.859  68.906  64.260  1.00  8.07              
ATOM     31  HA  ARG A   3     106.636  68.825  65.319  1.00  8.07              
ATOM     32  CB  ARG A   3     106.895  70.409  63.910  1.00  8.07              
ATOM     33  HB1 ARG A   3     106.003  70.674  63.342  1.00  8.07              
ATOM     34  HB2 ARG A   3     107.755  70.624  63.274  1.00  8.07              
ATOM     35  CG  ARG A   3     106.931  71.332  65.140  1.00  8.07              
ATOM     36  HG1 ARG A   3     106.916  72.358  64.779  1.00  8.07              
ATOM     37  HG2 ARG A   3     107.883  71.181  65.647  1.00  8.07              
ATOM     38  CD  ARG A   3     105.797  71.153  66.179  1.00  8.07              
ATOM     39  HD1 ARG A   3     106.010  71.805  67.025  1.00  8.07              
ATOM     40  HD2 ARG A   3     105.807  70.133  66.559  1.00  8.07              
ATOM     41  NE  ARG A   3     104.444  71.481  65.680  1.00  8.07              
ATOM     42  HE  ARG A   3     104.369  71.952  64.792  1.00  8.07              
ATOM     43  CZ  ARG A   3     103.295  71.232  66.296  1.00  8.07              
ATOM     44  NH1 ARG A   3     103.178  70.563  67.405  1.00  8.07              
ATOM     45 1HH1 ARG A   3     103.979  70.177  67.875  1.00  8.07              
ATOM     46 2HH1 ARG A   3     102.231  70.222  67.606  1.00  8.07              
ATOM     47  NH2 ARG A   3     102.180  71.636  65.783  1.00  8.07              
ATOM     48 1HH2 ARG A   3     102.109  71.544  64.778  1.00  8.07              
ATOM     49 2HH2 ARG A   3     101.362  71.258  66.262  1.00  8.07              
ATOM     50  C   ARG A   3     105.712  68.240  63.535  1.00  8.07              
ATOM     51  O   ARG A   3     105.697  68.171  62.313  1.00  8.07              
ATOM     52  N   LEU A   4     104.707  67.921  64.345  1.00  8.09              
ATOM     53  H   LEU A   4     104.908  67.911  65.330  1.00  8.09              
ATOM     54  CA  LEU A   4     103.316  67.695  63.985  1.00  8.09              
ATOM     55  HA  LEU A   4     103.278  66.840  63.307  1.00  8.09              
ATOM     56  CB  LEU A   4     102.527  67.328  65.259  1.00  8.09              
ATOM     57  HB1 LEU A   4     101.539  67.013  64.930  1.00  8.09              
ATOM     58  HB2 LEU A   4     102.398  68.227  65.858  1.00  8.09              
ATOM     59  CG  LEU A   4     103.048  66.210  66.198  1.00  8.09              
ATOM     60  HG  LEU A   4     102.202  65.869  66.793  1.00  8.09              
ATOM     61  CD1 LEU A   4     103.588  64.994  65.443  1.00  8.09              
ATOM     62 1HD1 LEU A   4     103.815  64.199  66.152  1.00  8.09              
ATOM     63 2HD1 LEU A   4     102.830  64.635  64.747  1.00  8.09              
ATOM     64 3HD1 LEU A   4     104.493  65.249  64.891  1.00  8.09              
ATOM     65  CD2 LEU A   4     104.117  66.688  67.194  1.00  8.09              
ATOM     66 1HD2 LEU A   4     104.283  65.903  67.931  1.00  8.09              
ATOM     67 2HD2 LEU A   4     105.059  66.898  66.694  1.00  8.09              
ATOM     68 3HD2 LEU A   4     103.754  67.573  67.716  1.00  8.09              
ATOM     69  C   LEU A   4     102.763  68.904  63.214  1.00  8.09              
ATOM     70  O   LEU A   4     102.164  69.811  63.786  1.00  8.09              
ATOM     71  N   CYS A   5     103.059  69.005  61.921  1.00  7.90              
ATOM     72  H   CYS A   5     103.586  68.256  61.472  1.00  7.90              
ATOM     73  CA  CYS A   5     102.563  70.097  61.085  1.00  7.90              
ATOM     74  HA  CYS A   5     102.491  71.019  61.659  1.00  7.90              
ATOM     75  CB  CYS A   5     103.541  70.326  59.926  1.00  7.90              
ATOM     76  HB1 CYS A   5     103.120  71.054  59.232  1.00  7.90              
ATOM     77  HB2 CYS A   5     103.712  69.392  59.383  1.00  7.90              
ATOM     78  SG  CYS A   5     105.114  70.949  60.587  1.00  7.90              
ATOM     79  HG  CYS A   5     105.492  69.771  61.117  1.00  7.90              
ATOM     80  C   CYS A   5     101.155  69.772  60.568  1.00  7.90              
ATOM     81  O   CYS A   5     100.313  70.643  60.411  1.00  7.90              
ATOM     82  N   GLU A   6     100.859  68.497  60.388  1.00  7.89              
ATOM     83  H   GLU A   6     101.623  67.838  60.515  1.00  7.89              
ATOM     84  CA  GLU A   6      99.659  67.989  59.737  1.00  7.89              
ATOM     85  HA  GLU A   6      99.389  68.630  58.896  1.00  7.89              
ATOM     86  CB  GLU A   6      99.966  66.565  59.219  1.00  7.89              
ATOM     87  HB1 GLU A   6      99.058  66.176  58.755  1.00  7.89              
ATOM     88  HB2 GLU A   6     100.194  65.919  60.069  1.00  7.89              
ATOM     89  CG  GLU A   6     101.103  66.443  58.182  1.00  7.89              
ATOM     90  HG1 GLU A   6     100.836  67.055  57.317  1.00  7.89              
ATOM     91  HG2 GLU A   6     101.143  65.405  57.846  1.00  7.89              
ATOM     92  CD  GLU A   6     102.504  66.847  58.690  1.00  7.89              
ATOM     93  OE1 GLU A   6     102.799  66.642  59.895  1.00  7.89              
ATOM     94  OE2 GLU A   6     103.245  67.464  57.897  1.00  7.89              
ATOM     95  C   GLU A   6      98.456  67.915  60.691  1.00  7.89              
ATOM     96  O   GLU A   6      97.304  68.074  60.291  1.00  7.89              
ATOM     97  N   GLU A   7      98.761  67.746  61.978  1.00  8.40              
ATOM     98  H   GLU A   7      99.741  67.593  62.160  1.00  8.40              
ATOM     99  CA  GLU A   7      97.934  68.063  63.146  1.00  8.40              
ATOM    100  HA  GLU A   7      97.097  67.372  63.247  1.00  8.40              
ATOM    101  CB  GLU A   7      98.897  67.950  64.368  1.00  8.40              
ATOM    102  HB1 GLU A   7      99.869  68.323  64.041  1.00  8.40              
ATOM    103  HB2 GLU A   7      99.024  66.892  64.604  1.00  8.40              
ATOM    104  CG  GLU A   7      98.590  68.719  65.677  1.00  8.40              
ATOM    105  HG1 GLU A   7      97.717  68.272  66.157  1.00  8.40              
ATOM    106  HG2 GLU A   7      98.355  69.761  65.454  1.00  8.40              
ATOM    107  CD  GLU A   7      99.795  68.702  66.647  1.00  8.40              
ATOM    108  OE1 GLU A   7     100.120  67.611  67.160  1.00  8.40              
ATOM    109  OE2 GLU A   7     100.451  69.760  66.857  1.00  8.40              
ATOM    110  C   GLU A   7      97.394  69.493  63.088  1.00  8.40              
ATOM    111  O   GLU A   7      96.248  69.756  63.446  1.00  8.40              
ATOM    112  N   LEU A   8      98.236  70.427  62.639  1.00  8.15              
ATOM    113  H   LEU A   8      99.123  70.127  62.260  1.00  8.15              
ATOM    114  CA  LEU A   8      97.927  71.842  62.533  1.00  8.15              
ATOM    115  HA  LEU A   8      97.213  72.106  63.313  1.00  8.15              
ATOM    116  CB  LEU A   8      99.244  72.621  62.785  1.00  8.15              
ATOM    117  HB1 LEU A   8     100.021  72.222  62.144  1.00  8.15              
ATOM    118  HB2 LEU A   8      99.548  72.412  63.811  1.00  8.15              
ATOM    119  CG  LEU A   8      99.258  74.148  62.580  1.00  8.15              
ATOM    120  HG  LEU A   8      99.063  74.427  61.550  1.00  8.15              
ATOM    121  CD1 LEU A   8      98.254  74.844  63.478  1.00  8.15              
ATOM    122 1HD1 LEU A   8      98.322  75.925  63.352  1.00  8.15              
ATOM    123 2HD1 LEU A   8      97.244  74.533  63.206  1.00  8.15              
ATOM    124 3HD1 LEU A   8      98.461  74.582  64.515  1.00  8.15              
ATOM    125  CD2 LEU A   8     100.649  74.669  62.920  1.00  8.15              
ATOM    126 1HD2 LEU A   8     100.654  75.753  62.826  1.00  8.15              
ATOM    127 2HD2 LEU A   8     100.911  74.382  63.936  1.00  8.15              
ATOM    128 3HD2 LEU A   8     101.371  74.253  62.220  1.00  8.15              
ATOM    129  C   LEU A   8      97.239  72.119  61.188  1.00  8.15              
ATOM    130  O   LEU A   8      97.689  72.915  60.366  1.00  8.15              
ATOM    131  N   SER A   9      96.154  71.390  60.937  1.00  8.24              
ATOM    132  H   SER A   9      95.844  70.751  61.663  1.00  8.24              
ATOM    133  CA  SER A   9      95.551  71.266  59.612  1.00  8.24              
ATOM    134  HA  SER A   9      96.310  70.861  58.942  1.00  8.24              
ATOM    135  CB  SER A   9      94.375  70.282  59.641  1.00  8.24              
ATOM    136  HB1 SER A   9      94.119  70.007  58.617  1.00  8.24              
ATOM    137  HB2 SER A   9      93.510  70.772  60.091  1.00  8.24              
ATOM    138  OG  SER A   9      94.659  69.111  60.380  1.00  8.24              
ATOM    139  HG  SER A   9      95.588  68.855  60.248  1.00  8.24              
ATOM    140  C   SER A   9      95.053  72.572  58.978  1.00  8.24              
ATOM    141  O   SER A   9      94.638  72.555  57.822  1.00  8.24              
ATOM    142  N   ASP A  10      95.046  73.683  59.719  1.00  8.91              
ATOM    143  H   ASP A  10      95.429  73.637  60.653  1.00  8.91              
ATOM    144  CA  ASP A  10      94.307  74.896  59.403  1.00  8.91              
ATOM    145  HA  ASP A  10      93.846  74.776  58.422  1.00  8.91              
ATOM    146  CB  ASP A  10      93.157  75.050  60.427  1.00  8.91              
ATOM    147  HB1 ASP A  10      92.629  74.100  60.525  1.00  8.91              
ATOM    148  HB2 ASP A  10      92.447  75.781  60.035  1.00  8.91              
ATOM    149  CG  ASP A  10      93.615  75.520  61.818  1.00  8.91              
ATOM    150  OD1 ASP A  10      92.779  76.035  62.590  1.00  8.91              
ATOM    151  OD2 ASP A  10      94.833  75.438  62.105  1.00  8.91              
ATOM    152  C   ASP A  10      95.129  76.199  59.331  1.00  8.91              
ATOM    153  O   ASP A  10      94.602  77.252  58.963  1.00  8.91              
ATOM    154  N   THR A  11      96.424  76.174  59.659  1.00  8.18              
ATOM    155  H   THR A  11      96.811  75.271  59.905  1.00  8.18              
ATOM    156  CA  THR A  11      97.278  77.380  59.844  1.00  8.18              
ATOM    157  HA  THR A  11      98.273  77.025  60.110  1.00  8.18              
ATOM    158  CB  THR A  11      97.410  78.229  58.546  1.00  8.18              
ATOM    159  HB  THR A  11      96.716  79.068  58.608  1.00  8.18              
ATOM    160  CG2 THR A  11      98.815  78.786  58.314  1.00  8.18              
ATOM    161 1HG2 THR A  11      98.800  79.440  57.445  1.00  8.18              
ATOM    162 2HG2 THR A  11      99.133  79.356  59.184  1.00  8.18              
ATOM    163 3HG2 THR A  11      99.507  77.964  58.134  1.00  8.18              
ATOM    164  OG1 THR A  11      97.093  77.527  57.367  1.00  8.18              
ATOM    165  HG1 THR A  11      96.196  77.195  57.502  1.00  8.18              
ATOM    166  C   THR A  11      96.851  78.349  60.962  1.00  8.18              
ATOM    167  O   THR A  11      97.460  79.407  61.140  1.00  8.18              
ATOM    168  N   SER A  12      95.791  78.016  61.694  1.00  7.97              
ATOM    169  H   SER A  12      95.415  77.082  61.564  1.00  7.97              
ATOM    170  CA  SER A  12      94.960  78.962  62.445  1.00  7.97              
ATOM    171  HA  SER A  12      95.464  79.926  62.460  1.00  7.97              
ATOM    172  CB  SER A  12      93.617  79.175  61.733  1.00  7.97              
ATOM    173  HB1 SER A  12      93.040  79.925  62.276  1.00  7.97              
ATOM    174  HB2 SER A  12      93.045  78.251  61.708  1.00  7.97              
ATOM    175  OG  SER A  12      93.827  79.628  60.410  1.00  7.97              
ATOM    176  HG  SER A  12      94.003  78.849  59.857  1.00  7.97              
ATOM    177  C   SER A  12      94.742  78.572  63.907  1.00  7.97              
ATOM    178  O   SER A  12      94.257  79.414  64.669  1.00  7.97              
ATOM    179  N   LEU A  13      95.161  77.368  64.325  1.00  7.70              
ATOM    180  H   LEU A  13      95.358  76.678  63.602  1.00  7.70              
ATOM    181  CA  LEU A  13      95.123  76.910  65.715  1.00  7.70              
ATOM    182  HA  LEU A  13      94.068  76.825  65.968  1.00  7.70              
ATOM    183  CB  LEU A  13      95.728  75.504  65.893  1.00  7.70              
ATOM    184  HB1 LEU A  13      95.903  75.343  66.953  1.00  7.70              
ATOM    185  HB2 LEU A  13      96.703  75.502  65.426  1.00  7.70              
ATOM    186  CG  LEU A  13      94.894  74.309  65.380  1.00  7.70              
ATOM    187  HG  LEU A  13      94.803  74.361  64.303  1.00  7.70              
ATOM    188  CD1 LEU A  13      95.608  72.999  65.727  1.00  7.70              
ATOM    189 1HD1 LEU A  13      95.082  72.161  65.267  1.00  7.70              
ATOM    190 2HD1 LEU A  13      96.622  73.020  65.333  1.00  7.70              
ATOM    191 3HD1 LEU A  13      95.640  72.860  66.806  1.00  7.70              
ATOM    192  CD2 LEU A  13      93.491  74.246  65.995  1.00  7.70              
ATOM    193 1HD2 LEU A  13      93.016  73.305  65.718  1.00  7.70              
ATOM    194 2HD2 LEU A  13      93.549  74.322  67.080  1.00  7.70              
ATOM    195 3HD2 LEU A  13      92.877  75.049  65.587  1.00  7.70              
ATOM    196  C   LEU A  13      95.715  77.901  66.736  1.00  7.70              
ATOM    197  O   LEU A  13      96.926  78.031  66.921  1.00  7.70              
ATOM    198  N   LYS A  14      94.793  78.560  67.442  1.00  7.40              
ATOM    199  H   LYS A  14      93.841  78.399  67.148  1.00  7.40              
ATOM    200  CA  LYS A  14      95.017  79.599  68.452  1.00  7.40              
ATOM    201  HA  LYS A  14      95.576  80.417  68.007  1.00  7.40              
ATOM    202  CB  LYS A  14      93.631  80.078  68.949  1.00  7.40              
ATOM    203  HB1 LYS A  14      93.773  80.723  69.817  1.00  7.40              
ATOM    204  HB2 LYS A  14      93.073  79.209  69.303  1.00  7.40              
ATOM    205  CG  LYS A  14      92.751  80.821  67.929  1.00  7.40              
ATOM    206  HG1 LYS A  14      91.820  81.108  68.418  1.00  7.40              
ATOM    207  HG2 LYS A  14      92.504  80.146  67.108  1.00  7.40              
ATOM    208  CD  LYS A  14      93.411  82.077  67.351  1.00  7.40              
ATOM    209  HD1 LYS A  14      92.718  82.558  66.661  1.00  7.40              
ATOM    210  HD2 LYS A  14      94.274  81.750  66.776  1.00  7.40              
ATOM    211  CE  LYS A  14      93.831  83.084  68.431  1.00  7.40              
ATOM    212  HE1 LYS A  14      94.151  82.547  69.326  1.00  7.40              
ATOM    213  HE2 LYS A  14      92.976  83.711  68.693  1.00  7.40              
ATOM    214  NZ  LYS A  14      94.965  83.912  67.973  1.00  7.40              
ATOM    215  HZ1 LYS A  14      95.733  83.294  67.726  1.00  7.40              
ATOM    216  HZ2 LYS A  14      94.755  84.420  67.118  1.00  7.40              
ATOM    217  HZ3 LYS A  14      95.311  84.515  68.709  1.00  7.40              
ATOM    218  C   LYS A  14      95.792  79.175  69.696  1.00  7.40              
ATOM    219  O   LYS A  14      96.350  80.043  70.365  1.00  7.40              
ATOM    220  N   ASN A  15      95.704  77.898  70.035  1.00  6.85              
ATOM    221  H   ASN A  15      95.235  77.265  69.397  1.00  6.85              
ATOM    222  CA  ASN A  15      96.368  77.265  71.165  1.00  6.85              
ATOM    223  HA  ASN A  15      96.155  77.886  72.061  1.00  6.85              
ATOM    224  CB  ASN A  15      95.736  75.878  71.477  1.00  6.85              
ATOM    225  HB1 ASN A  15      94.763  76.058  71.928  1.00  6.85              
ATOM    226  HB2 ASN A  15      96.357  75.377  72.217  1.00  6.85              
ATOM    227  CG  ASN A  15      95.491  74.970  70.278  1.00  6.85              
ATOM    228  OD1 ASN A  15      94.985  75.371  69.249  1.00  6.85              
ATOM    229  ND2 ASN A  15      95.801  73.701  70.370  1.00  6.85              
ATOM    230 1HD2 ASN A  15      96.051  73.279  71.243  1.00  6.85              
ATOM    231 2HD2 ASN A  15      95.636  73.151  69.542  1.00  6.85              
ATOM    232  C   ASN A  15      97.952  77.302  71.001  1.00  6.85              
ATOM    233  O   ASN A  15      98.464  78.426  70.927  1.00  6.85              
ATOM    234  N   LEU A  16      98.884  76.293  71.018  1.00  6.84              
ATOM    235  H   LEU A  16      99.739  76.737  71.262  1.00  6.84              
ATOM    236  CA  LEU A  16      99.027  74.813  70.837  1.00  6.84              
ATOM    237  HA  LEU A  16      98.095  74.356  71.016  1.00  6.84              
ATOM    238  CB  LEU A  16      99.452  74.538  69.389  1.00  6.84              
ATOM    239  HB1 LEU A  16     100.458  74.914  69.214  1.00  6.84              
ATOM    240  HB2 LEU A  16      98.778  75.111  68.753  1.00  6.84              
ATOM    241  CG  LEU A  16      99.364  73.058  68.953  1.00  6.84              
ATOM    242  HG  LEU A  16      98.586  72.564  69.533  1.00  6.84              
ATOM    243  CD1 LEU A  16      99.001  72.952  67.471  1.00  6.84              
ATOM    244 1HD1 LEU A  16      98.056  73.464  67.287  1.00  6.84              
ATOM    245 2HD1 LEU A  16      99.776  73.397  66.850  1.00  6.84              
ATOM    246 3HD1 LEU A  16      98.879  71.903  67.197  1.00  6.84              
ATOM    247  CD2 LEU A  16     100.687  72.320  69.160  1.00  6.84              
ATOM    248 1HD2 LEU A  16     101.046  72.443  70.176  1.00  6.84              
ATOM    249 2HD2 LEU A  16     100.534  71.255  68.979  1.00  6.84              
ATOM    250 3HD2 LEU A  16     101.444  72.699  68.478  1.00  6.84              
ATOM    251  C   LEU A  16      99.979  74.279  71.933  1.00  6.84              
ATOM    252  O   LEU A  16     100.945  74.941  72.369  1.00  6.84              
ATOM    253  N   SER A  17      99.666  73.068  72.367  1.00  6.88              
ATOM    254  H   SER A  17      98.887  72.588  71.944  1.00  6.88              
ATOM    255  CA  SER A  17     100.444  72.340  73.356  1.00  6.88              
ATOM    256  HA  SER A  17     101.125  73.014  73.865  1.00  6.88              
ATOM    257  CB  SER A  17      99.540  71.702  74.423  1.00  6.88              
ATOM    258  HB1 SER A  17     100.151  71.119  75.115  1.00  6.88              
ATOM    259  HB2 SER A  17      98.827  71.034  73.939  1.00  6.88              
ATOM    260  OG  SER A  17      98.841  72.691  75.151  1.00  6.88              
ATOM    261  HG  SER A  17      99.370  72.887  75.941  1.00  6.88              
ATOM    262  C   SER A  17     101.246  71.245  72.669  1.00  6.88              
ATOM    263  O   SER A  17     100.693  70.372  72.004  1.00  6.88              
ATOM    264  N   MET A  18     102.553  71.279  72.892  1.00  7.25              
ATOM    265  H   MET A  18     102.896  72.019  73.492  1.00  7.25              
ATOM    266  CA  MET A  18     103.378  70.076  72.905  1.00  7.25              
ATOM    267  HA  MET A  18     102.798  69.195  72.623  1.00  7.25              
ATOM    268  CB  MET A  18     104.602  70.208  71.992  1.00  7.25              
ATOM    269  HB1 MET A  18     105.236  69.333  72.143  1.00  7.25              
ATOM    270  HB2 MET A  18     105.173  71.095  72.271  1.00  7.25              
ATOM    271  CG  MET A  18     104.232  70.280  70.511  1.00  7.25              
ATOM    272  HG1 MET A  18     103.806  71.262  70.301  1.00  7.25              
ATOM    273  HG2 MET A  18     103.464  69.531  70.311  1.00  7.25              
ATOM    274  SD  MET A  18     105.619  69.971  69.377  1.00  7.25              
ATOM    275  CE  MET A  18     106.786  71.279  69.849  1.00  7.25              
ATOM    276  HE1 MET A  18     107.644  71.260  69.176  1.00  7.25              
ATOM    277  HE2 MET A  18     106.298  72.252  69.785  1.00  7.25              
ATOM    278  HE3 MET A  18     107.134  71.114  70.869  1.00  7.25              
ATOM    279  C   MET A  18     103.852  69.928  74.351  1.00  7.25              
ATOM    280  O   MET A  18     104.070  70.928  75.040  1.00  7.25              
ATOM    281  N   GLN A  19     103.944  68.680  74.787  1.00  7.15              
ATOM    282  H   GLN A  19     103.786  67.923  74.137  1.00  7.15              
ATOM    283  CA  GLN A  19     104.306  68.262  76.134  1.00  7.15              
ATOM    284  HA  GLN A  19     105.075  68.919  76.546  1.00  7.15              
ATOM    285  CB  GLN A  19     103.053  68.240  77.046  1.00  7.15              
ATOM    286  HB1 GLN A  19     103.350  67.856  78.024  1.00  7.15              
ATOM    287  HB2 GLN A  19     102.340  67.533  76.618  1.00  7.15              
ATOM    288  CG  GLN A  19     102.319  69.576  77.277  1.00  7.15              
ATOM    289  HG1 GLN A  19     102.019  70.006  76.325  1.00  7.15              
ATOM    290  HG2 GLN A  19     102.994  70.275  77.771  1.00  7.15              
ATOM    291  CD  GLN A  19     101.046  69.434  78.117  1.00  7.15              
ATOM    292  OE1 GLN A  19     100.491  68.362  78.309  1.00  7.15              
ATOM    293  NE2 GLN A  19     100.492  70.519  78.606  1.00  7.15              
ATOM    294 1HE2 GLN A  19     100.918  71.429  78.413  1.00  7.15              
ATOM    295 2HE2 GLN A  19      99.676  70.422  79.174  1.00  7.15              
ATOM    296  C   GLN A  19     104.826  66.831  76.058  1.00  7.15              
ATOM    297  O   GLN A  19     104.406  66.078  75.175  1.00  7.15              
ATOM    298  N   ASN A  20     105.665  66.420  77.007  1.00  7.33              
ATOM    299  H   ASN A  20     105.993  67.093  77.690  1.00  7.33              
ATOM    300  CA  ASN A  20     106.221  65.069  77.090  1.00  7.33              
ATOM    301  HA  ASN A  20     107.159  65.189  77.631  1.00  7.33              
ATOM    302  CB  ASN A  20     105.319  64.194  77.966  1.00  7.33              
ATOM    303  HB1 ASN A  20     104.426  63.917  77.407  1.00  7.33              
ATOM    304  HB2 ASN A  20     105.022  64.750  78.855  1.00  7.33              
ATOM    305  CG  ASN A  20     106.072  62.962  78.425  1.00  7.33              
ATOM    306  OD1 ASN A  20     107.109  63.039  79.066  1.00  7.33              
ATOM    307  ND2 ASN A  20     105.592  61.792  78.087  1.00  7.33              
ATOM    308 1HD2 ASN A  20     104.852  61.757  77.410  1.00  7.33              
ATOM    309 2HD2 ASN A  20     106.155  60.996  78.320  1.00  7.33              
ATOM    310  C   ASN A  20     106.662  64.452  75.744  1.00  7.33              
ATOM    311  O   ASN A  20     106.453  63.267  75.472  1.00  7.33              
ATOM    312  N   THR A  21     107.310  65.272  74.912  1.00  7.42              
ATOM    313  H   THR A  21     107.407  66.250  75.184  1.00  7.42              
ATOM    314  CA  THR A  21     108.030  64.866  73.706  1.00  7.42              
ATOM    315  HA  THR A  21     108.031  63.777  73.675  1.00  7.42              
ATOM    316  CB  THR A  21     107.294  65.308  72.417  1.00  7.42              
ATOM    317  HB  THR A  21     106.266  64.949  72.482  1.00  7.42              
ATOM    318  CG2 THR A  21     107.244  66.809  72.138  1.00  7.42              
ATOM    319 1HG2 THR A  21     106.852  66.988  71.137  1.00  7.42              
ATOM    320 2HG2 THR A  21     106.571  67.279  72.855  1.00  7.42              
ATOM    321 3HG2 THR A  21     108.235  67.251  72.229  1.00  7.42              
ATOM    322  OG1 THR A  21     107.873  64.712  71.269  1.00  7.42              
ATOM    323  HG1 THR A  21     107.181  64.184  70.855  1.00  7.42              
ATOM    324  C   THR A  21     109.512  65.253  73.793  1.00  7.42              
ATOM    325  O   THR A  21     110.035  65.457  74.887  1.00  7.42              
ATOM    326  N   GLN A  22     110.254  65.195  72.681  1.00  7.02              
ATOM    327  H   GLN A  22     109.765  64.955  71.828  1.00  7.02              
ATOM    328  CA  GLN A  22     111.718  65.098  72.714  1.00  7.02              
ATOM    329  HA  GLN A  22     112.088  65.644  73.584  1.00  7.02              
ATOM    330  CB  GLN A  22     112.117  63.609  72.863  1.00  7.02              
ATOM    331  HB1 GLN A  22     113.201  63.542  72.788  1.00  7.02              
ATOM    332  HB2 GLN A  22     111.692  63.035  72.037  1.00  7.02              
ATOM    333  CG  GLN A  22     111.733  62.938  74.192  1.00  7.02              
ATOM    334  HG1 GLN A  22     110.655  62.788  74.235  1.00  7.02              
ATOM    335  HG2 GLN A  22     112.038  63.576  75.021  1.00  7.02              
ATOM    336  CD  GLN A  22     112.420  61.586  74.348  1.00  7.02              
ATOM    337  OE1 GLN A  22     111.805  60.543  74.459  1.00  7.02              
ATOM    338  NE2 GLN A  22     113.736  61.540  74.330  1.00  7.02              
ATOM    339 1HE2 GLN A  22     114.270  62.378  74.197  1.00  7.02              
ATOM    340 2HE2 GLN A  22     114.133  60.619  74.388  1.00  7.02              
ATOM    341  C   GLN A  22     112.458  65.702  71.503  1.00  7.02              
ATOM    342  O   GLN A  22     113.572  65.276  71.187  1.00  7.02              
ATOM    343  N   GLN A  23     111.874  66.662  70.782  1.00  7.06              
ATOM    344  H   GLN A  23     110.992  67.029  71.105  1.00  7.06              
ATOM    345  CA  GLN A  23     112.573  67.336  69.674  1.00  7.06              
ATOM    346  HA  GLN A  23     113.104  66.557  69.123  1.00  7.06              
ATOM    347  CB  GLN A  23     111.582  67.901  68.635  1.00  7.06              
ATOM    348  HB1 GLN A  23     111.158  67.029  68.137  1.00  7.06              
ATOM    349  HB2 GLN A  23     112.139  68.451  67.874  1.00  7.06              
ATOM    350  CG  GLN A  23     110.398  68.772  69.105  1.00  7.06              
ATOM    351  HG1 GLN A  23     110.716  69.812  69.180  1.00  7.06              
ATOM    352  HG2 GLN A  23     110.048  68.445  70.083  1.00  7.06              
ATOM    353  CD  GLN A  23     109.239  68.649  68.110  1.00  7.06              
ATOM    354  OE1 GLN A  23     109.064  69.433  67.187  1.00  7.06              
ATOM    355  NE2 GLN A  23     108.454  67.595  68.212  1.00  7.06              
ATOM    356 1HE2 GLN A  23     108.590  66.924  68.945  1.00  7.06              
ATOM    357 2HE2 GLN A  23     107.833  67.398  67.436  1.00  7.06              
ATOM    358  C   GLN A  23     113.686  68.287  70.158  1.00  7.06              
ATOM    359  O   GLN A  23     113.526  69.502  70.219  1.00  7.06              
ATOM    360  N   LEU A  24     114.812  67.674  70.542  1.00  6.92              
ATOM    361  H   LEU A  24     114.776  66.661  70.534  1.00  6.92              
ATOM    362  CA  LEU A  24     115.993  68.281  71.152  1.00  6.92              
ATOM    363  HA  LEU A  24     115.716  68.654  72.139  1.00  6.92              
ATOM    364  CB  LEU A  24     117.059  67.169  71.312  1.00  6.92              
ATOM    365  HB1 LEU A  24     117.165  66.662  70.351  1.00  6.92              
ATOM    366  HB2 LEU A  24     116.684  66.434  72.026  1.00  6.92              
ATOM    367  CG  LEU A  24     118.467  67.622  71.755  1.00  6.92              
ATOM    368  HG  LEU A  24     118.852  68.359  71.050  1.00  6.92              
ATOM    369  CD1 LEU A  24     118.474  68.236  73.152  1.00  6.92              
ATOM    370 1HD1 LEU A  24     119.485  68.548  73.416  1.00  6.92              
ATOM    371 2HD1 LEU A  24     117.829  69.111  73.176  1.00  6.92              
ATOM    372 3HD1 LEU A  24     118.128  67.503  73.876  1.00  6.92              
ATOM    373  CD2 LEU A  24     119.422  66.428  71.749  1.00  6.92              
ATOM    374 1HD2 LEU A  24     120.422  66.747  72.043  1.00  6.92              
ATOM    375 2HD2 LEU A  24     119.070  65.662  72.442  1.00  6.92              
ATOM    376 3HD2 LEU A  24     119.475  66.004  70.746  1.00  6.92              
ATOM    377  C   LEU A  24     116.519  69.469  70.347  1.00  6.92              
ATOM    378  O   LEU A  24     116.646  70.567  70.874  1.00  6.92              
ATOM    379  N   ASN A  25     116.872  69.251  69.081  1.00  6.42              
ATOM    380  H   ASN A  25     116.717  68.323  68.709  1.00  6.42              
ATOM    381  CA  ASN A  25     117.703  70.165  68.293  1.00  6.42              
ATOM    382  HA  ASN A  25     118.275  70.776  68.987  1.00  6.42              
ATOM    383  CB  ASN A  25     118.739  69.360  67.488  1.00  6.42              
ATOM    384  HB1 ASN A  25     119.513  69.007  68.169  1.00  6.42              
ATOM    385  HB2 ASN A  25     119.212  69.999  66.743  1.00  6.42              
ATOM    386  CG  ASN A  25     118.154  68.141  66.803  1.00  6.42              
ATOM    387  OD1 ASN A  25     118.255  67.036  67.303  1.00  6.42              
ATOM    388  ND2 ASN A  25     117.483  68.305  65.689  1.00  6.42              
ATOM    389 1HD2 ASN A  25     117.293  69.246  65.368  1.00  6.42              
ATOM    390 2HD2 ASN A  25     117.099  67.488  65.249  1.00  6.42              
ATOM    391  C   ASN A  25     116.880  71.164  67.460  1.00  6.42              
ATOM    392  O   ASN A  25     116.744  71.024  66.244  1.00  6.42              
ATOM    393  N   LEU A  26     116.325  72.164  68.146  1.00  6.28              
ATOM    394  H   LEU A  26     116.456  72.164  69.152  1.00  6.28              
ATOM    395  CA  LEU A  26     115.542  73.277  67.594  1.00  6.28              
ATOM    396  HA  LEU A  26     114.687  72.863  67.057  1.00  6.28              
ATOM    397  CB  LEU A  26     115.000  74.139  68.763  1.00  6.28              
ATOM    398  HB1 LEU A  26     114.361  74.917  68.344  1.00  6.28              
ATOM    399  HB2 LEU A  26     115.844  74.639  69.236  1.00  6.28              
ATOM    400  CG  LEU A  26     114.217  73.400  69.868  1.00  6.28              
ATOM    401  HG  LEU A  26     114.830  72.603  70.286  1.00  6.28              
ATOM    402  CD1 LEU A  26     113.873  74.367  71.004  1.00  6.28              
ATOM    403 1HD1 LEU A  26     113.274  75.196  70.628  1.00  6.28              
ATOM    404 2HD1 LEU A  26     113.314  73.837  71.775  1.00  6.28              
ATOM    405 3HD1 LEU A  26     114.789  74.739  71.455  1.00  6.28              
ATOM    406  CD2 LEU A  26     112.918  72.793  69.337  1.00  6.28              
ATOM    407 1HD2 LEU A  26     112.385  72.304  70.153  1.00  6.28              
ATOM    408 2HD2 LEU A  26     112.288  73.566  68.899  1.00  6.28              
ATOM    409 3HD2 LEU A  26     113.150  72.035  68.590  1.00  6.28              
ATOM    410  C   LEU A  26     116.332  74.147  66.595  1.00  6.28              
ATOM    411  O   LEU A  26     116.940  75.143  66.994  1.00  6.28              
ATOM    412  N   LEU A  27     116.326  73.728  65.322  1.00  6.55              
ATOM    413  H   LEU A  27     115.862  72.847  65.158  1.00  6.55              
ATOM    414  CA  LEU A  27     116.796  74.457  64.131  1.00  6.55              
ATOM    415  HA  LEU A  27     117.795  74.841  64.333  1.00  6.55              
ATOM    416  CB  LEU A  27     116.845  73.487  62.928  1.00  6.55              
ATOM    417  HB1 LEU A  27     117.045  74.052  62.017  1.00  6.55              
ATOM    418  HB2 LEU A  27     115.857  73.037  62.814  1.00  6.55              
ATOM    419  CG  LEU A  27     117.898  72.365  63.025  1.00  6.55              
ATOM    420  HG  LEU A  27     117.744  71.792  63.937  1.00  6.55              
ATOM    421  CD1 LEU A  27     117.748  71.414  61.838  1.00  6.55              
ATOM    422 1HD1 LEU A  27     118.461  70.595  61.929  1.00  6.55              
ATOM    423 2HD1 LEU A  27     116.740  70.997  61.829  1.00  6.55              
ATOM    424 3HD1 LEU A  27     117.926  71.947  60.903  1.00  6.55              
ATOM    425  CD2 LEU A  27     119.331  72.903  63.014  1.00  6.55              
ATOM    426 1HD2 LEU A  27     120.036  72.072  62.990  1.00  6.55              
ATOM    427 2HD2 LEU A  27     119.491  73.530  62.137  1.00  6.55              
ATOM    428 3HD2 LEU A  27     119.518  73.480  63.918  1.00  6.55              
ATOM    429  C   LEU A  27     115.911  75.682  63.805  1.00  6.55              
ATOM    430  O   LEU A  27     114.827  75.865  64.354  1.00  6.55              
ATOM    431  N   ILE A  28     116.372  76.504  62.855  1.00  6.57              
ATOM    432  H   ILE A  28     117.282  76.310  62.474  1.00  6.57              
ATOM    433  CA  ILE A  28     115.603  77.598  62.238  1.00  6.57              
ATOM    434  HA  ILE A  28     115.363  78.323  63.019  1.00  6.57              
ATOM    435  CB  ILE A  28     116.444  78.310  61.144  1.00  6.57              
ATOM    436  HB  ILE A  28     115.780  78.989  60.606  1.00  6.57              
ATOM    437  CG2 ILE A  28     117.537  79.185  61.776  1.00  6.57              
ATOM    438 1HG2 ILE A  28     118.179  78.595  62.430  1.00  6.57              
ATOM    439 2HG2 ILE A  28     118.145  79.663  61.009  1.00  6.57              
ATOM    440 3HG2 ILE A  28     117.070  79.977  62.356  1.00  6.57              
ATOM    441  CG1 ILE A  28     117.031  77.317  60.109  1.00  6.57              
ATOM    442 1HG1 ILE A  28     116.254  76.619  59.799  1.00  6.57              
ATOM    443 2HG1 ILE A  28     117.839  76.742  60.564  1.00  6.57              
ATOM    444  CD1 ILE A  28     117.563  77.991  58.838  1.00  6.57              
ATOM    445  HD1 ILE A  28     117.855  77.224  58.121  1.00  6.57              
ATOM    446  HD2 ILE A  28     116.786  78.613  58.393  1.00  6.57              
ATOM    447  HD3 ILE A  28     118.437  78.602  59.063  1.00  6.57              
ATOM    448  C   ILE A  28     114.278  77.136  61.615  1.00  6.57              
ATOM    449  O   ILE A  28     114.127  75.984  61.215  1.00  6.57              
ATOM    450  N   SER A  29     113.344  78.074  61.422  1.00  6.90              
ATOM    451  H   SER A  29     113.535  79.003  61.766  1.00  6.90              
ATOM    452  CA  SER A  29     112.072  77.850  60.706  1.00  6.90              
ATOM    453  HA  SER A  29     111.465  78.735  60.881  1.00  6.90              
ATOM    454  CB  SER A  29     112.310  77.778  59.193  1.00  6.90              
ATOM    455  HB1 SER A  29     111.388  77.505  58.678  1.00  6.90              
ATOM    456  HB2 SER A  29     113.076  77.033  58.971  1.00  6.90              
ATOM    457  OG  SER A  29     112.718  79.059  58.744  1.00  6.90              
ATOM    458  HG  SER A  29     113.248  78.936  57.948  1.00  6.90              
ATOM    459  C   SER A  29     111.215  76.692  61.236  1.00  6.90              
ATOM    460  O   SER A  29     110.329  76.206  60.534  1.00  6.90              
ATOM    461  N   THR A  30     111.404  76.339  62.506  1.00  6.98              
ATOM    462  H   THR A  30     112.128  76.807  63.038  1.00  6.98              
ATOM    463  CA  THR A  30     110.717  75.263  63.221  1.00  6.98              
ATOM    464  HA  THR A  30     111.065  74.319  62.802  1.00  6.98              
ATOM    465  CB  THR A  30     111.076  75.276  64.723  1.00  6.98              
ATOM    466  HB  THR A  30     110.181  75.077  65.309  1.00  6.98              
ATOM    467  CG2 THR A  30     112.093  74.194  65.073  1.00  6.98              
ATOM    468 1HG2 THR A  30     112.454  74.336  66.092  1.00  6.98              
ATOM    469 2HG2 THR A  30     111.620  73.215  64.993  1.00  6.98              
ATOM    470 3HG2 THR A  30     112.933  74.234  64.383  1.00  6.98              
ATOM    471  OG1 THR A  30     111.595  76.530  65.120  1.00  6.98              
ATOM    472  HG1 THR A  30     111.547  76.577  66.080  1.00  6.98              
ATOM    473  C   THR A  30     109.205  75.232  63.101  1.00  6.98              
ATOM    474  O   THR A  30     108.598  74.163  63.057  1.00  6.98              
ATOM    475  N   PHE A  31     108.588  76.407  63.053  1.00  6.98              
ATOM    476  H   PHE A  31     109.165  77.226  63.164  1.00  6.98              
ATOM    477  CA  PHE A  31     107.150  76.549  63.221  1.00  6.98              
ATOM    478  HA  PHE A  31     106.683  75.567  63.136  1.00  6.98              
ATOM    479  CB  PHE A  31     106.885  77.050  64.638  1.00  6.98              
ATOM    480  HB1 PHE A  31     105.817  76.983  64.814  1.00  6.98              
ATOM    481  HB2 PHE A  31     107.179  78.100  64.682  1.00  6.98              
ATOM    482  CG  PHE A  31     107.570  76.294  65.767  1.00  6.98              
ATOM    483  CD1 PHE A  31     108.512  76.952  66.574  1.00  6.98              
ATOM    484  HD1 PHE A  31     108.734  77.992  66.393  1.00  6.98              
ATOM    485  CE1 PHE A  31     109.163  76.270  67.617  1.00  6.98              
ATOM    486  HE1 PHE A  31     109.902  76.784  68.215  1.00  6.98              
ATOM    487  CZ  PHE A  31     108.861  74.923  67.868  1.00  6.98              
ATOM    488  HZ  PHE A  31     109.372  74.390  68.659  1.00  6.98              
ATOM    489  CE2 PHE A  31     107.902  74.265  67.080  1.00  6.98              
ATOM    490  HE2 PHE A  31     107.686  73.227  67.280  1.00  6.98              
ATOM    491  CD2 PHE A  31     107.249  74.951  66.037  1.00  6.98              
ATOM    492  HD2 PHE A  31     106.511  74.448  65.433  1.00  6.98              
ATOM    493  C   PHE A  31     106.504  77.394  62.135  1.00  6.98              
ATOM    494  O   PHE A  31     105.436  77.962  62.349  1.00  6.98              
ATOM    495  N   LYS A  32     107.110  77.412  60.941  1.00  7.18              
ATOM    496  H   LYS A  32     107.980  76.897  60.854  1.00  7.18              
ATOM    497  CA  LYS A  32     106.581  78.078  59.739  1.00  7.18              
ATOM    498  HA  LYS A  32     106.505  79.141  59.974  1.00  7.18              
ATOM    499  CB  LYS A  32     107.600  77.905  58.591  1.00  7.18              
ATOM    500  HB1 LYS A  32     107.469  76.933  58.112  1.00  7.18              
ATOM    501  HB2 LYS A  32     108.600  77.916  59.029  1.00  7.18              
ATOM    502  CG  LYS A  32     107.575  79.035  57.546  1.00  7.18              
ATOM    503  HG1 LYS A  32     108.611  79.268  57.290  1.00  7.18              
ATOM    504  HG2 LYS A  32     107.135  79.924  57.993  1.00  7.18              
ATOM    505  CD  LYS A  32     106.842  78.716  56.234  1.00  7.18              
ATOM    506  HD1 LYS A  32     105.782  78.551  56.415  1.00  7.18              
ATOM    507  HD2 LYS A  32     107.263  77.807  55.802  1.00  7.18              
ATOM    508  CE  LYS A  32     107.008  79.862  55.225  1.00  7.18              
ATOM    509  HE1 LYS A  32     106.554  79.558  54.278  1.00  7.18              
ATOM    510  HE2 LYS A  32     108.076  80.025  55.058  1.00  7.18              
ATOM    511  NZ  LYS A  32     106.377  81.117  55.698  1.00  7.18              
ATOM    512  HZ1 LYS A  32     106.516  81.894  55.076  1.00  7.18              
ATOM    513  HZ2 LYS A  32     105.369  81.007  55.856  1.00  7.18              
ATOM    514  HZ3 LYS A  32     106.700  81.380  56.626  1.00  7.18              
ATOM    515  C   LYS A  32     105.153  77.652  59.347  1.00  7.18              
ATOM    516  O   LYS A  32     104.541  78.283  58.498  1.00  7.18              
ATOM    517  N   GLY A  33     104.601  76.601  59.957  1.00  7.51              
ATOM    518  H   GLY A  33     105.176  76.086  60.599  1.00  7.51              
ATOM    519  CA  GLY A  33     103.226  76.145  59.748  1.00  7.51              
ATOM    520  HA1 GLY A  33     103.154  75.108  60.078  1.00  7.51              
ATOM    521  HA2 GLY A  33     103.003  76.165  58.679  1.00  7.51              
ATOM    522  C   GLY A  33     102.127  76.925  60.464  1.00  7.51              
ATOM    523  O   GLY A  33     101.007  76.984  59.968  1.00  7.51              
ATOM    524  N   PHE A  34     102.439  77.592  61.574  1.00  7.36              
ATOM    525  H   PHE A  34     103.399  77.580  61.890  1.00  7.36              
ATOM    526  CA  PHE A  34     101.541  78.558  62.215  1.00  7.36              
ATOM    527  HA  PHE A  34     100.507  78.214  62.144  1.00  7.36              
ATOM    528  CB  PHE A  34     101.917  78.712  63.700  1.00  7.36              
ATOM    529  HB1 PHE A  34     101.235  79.435  64.150  1.00  7.36              
ATOM    530  HB2 PHE A  34     102.914  79.147  63.748  1.00  7.36              
ATOM    531  CG  PHE A  34     101.900  77.462  64.559  1.00  7.36              
ATOM    532  CD1 PHE A  34     103.005  76.588  64.564  1.00  7.36              
ATOM    533  HD1 PHE A  34     103.831  76.779  63.901  1.00  7.36              
ATOM    534  CE1 PHE A  34     103.041  75.484  65.433  1.00  7.36              
ATOM    535  HE1 PHE A  34     103.890  74.818  65.434  1.00  7.36              
ATOM    536  CZ  PHE A  34     101.956  75.242  66.293  1.00  7.36              
ATOM    537  HZ  PHE A  34     101.971  74.390  66.957  1.00  7.36              
ATOM    538  CE2 PHE A  34     100.834  76.090  66.264  1.00  7.36              
ATOM    539  HE2 PHE A  34      99.983  75.895  66.899  1.00  7.36              
ATOM    540  CD2 PHE A  34     100.806  77.199  65.401  1.00  7.36              
ATOM    541  HD2 PHE A  34      99.941  77.849  65.391  1.00  7.36              
ATOM    542  C   PHE A  34     101.663  79.909  61.483  1.00  7.36              
ATOM    543  O   PHE A  34     101.948  80.916  62.110  1.00  7.36              
ATOM    544  N   ASP A  35     101.632  79.932  60.151  1.00  8.52              
ATOM    545  H   ASP A  35     101.345  79.074  59.694  1.00  8.52              
ATOM    546  CA  ASP A  35     102.509  80.834  59.391  1.00  8.52              
ATOM    547  HA  ASP A  35     103.535  80.638  59.712  1.00  8.52              
ATOM    548  CB  ASP A  35     102.400  80.441  57.903  1.00  8.52              
ATOM    549  HB1 ASP A  35     101.433  80.756  57.511  1.00  8.52              
ATOM    550  HB2 ASP A  35     102.422  79.356  57.808  1.00  8.52              
ATOM    551  CG  ASP A  35     103.520  81.026  57.033  1.00  8.52              
ATOM    552  OD1 ASP A  35     103.375  81.043  55.785  1.00  8.52              
ATOM    553  OD2 ASP A  35     104.559  81.472  57.554  1.00  8.52              
ATOM    554  C   ASP A  35     102.298  82.351  59.554  1.00  8.52              
ATOM    555  O   ASP A  35     103.190  83.100  59.948  1.00  8.52              
ATOM    556  N   LYS A  36     101.100  82.825  59.209  1.00  8.89              
ATOM    557  H   LYS A  36     100.373  82.154  59.019  1.00  8.89              
ATOM    558  CA  LYS A  36     100.755  84.254  59.242  1.00  8.89              
ATOM    559  HA  LYS A  36     101.643  84.864  59.076  1.00  8.89              
ATOM    560  CB  LYS A  36      99.694  84.601  58.168  1.00  8.89              
ATOM    561  HB1 LYS A  36      99.340  85.615  58.362  1.00  8.89              
ATOM    562  HB2 LYS A  36      98.838  83.934  58.283  1.00  8.89              
ATOM    563  CG  LYS A  36     100.151  84.572  56.697  1.00  8.89              
ATOM    564  HG1 LYS A  36     100.961  85.287  56.553  1.00  8.89              
ATOM    565  HG2 LYS A  36      99.306  84.879  56.080  1.00  8.89              
ATOM    566  CD  LYS A  36     100.618  83.187  56.232  1.00  8.89              
ATOM    567  HD1 LYS A  36      99.933  82.434  56.627  1.00  8.89              
ATOM    568  HD2 LYS A  36     101.617  83.021  56.633  1.00  8.89              
ATOM    569  CE  LYS A  36     100.670  83.051  54.711  1.00  8.89              
ATOM    570  HE1 LYS A  36     101.337  83.818  54.307  1.00  8.89              
ATOM    571  HE2 LYS A  36      99.666  83.216  54.310  1.00  8.89              
ATOM    572  NZ  LYS A  36     101.157  81.700  54.340  1.00  8.89              
ATOM    573  HZ1 LYS A  36     101.143  81.550  53.343  1.00  8.89              
ATOM    574  HZ2 LYS A  36     102.116  81.566  54.675  1.00  8.89              
ATOM    575  HZ3 LYS A  36     100.616  80.982  54.802  1.00  8.89              
ATOM    576  C   LYS A  36     100.250  84.559  60.650  1.00  8.89              
ATOM    577  O   LYS A  36      99.059  84.756  60.821  1.00  8.89              
ATOM    578  N   THR A  37     101.134  84.354  61.660  1.00  7.52              
ATOM    579  H   THR A  37     102.073  84.201  61.320  1.00  7.52              
ATOM    580  CA  THR A  37     100.733  83.611  62.859  1.00  7.52              
ATOM    581  HA  THR A  37     100.548  82.610  62.509  1.00  7.52              
ATOM    582  CB  THR A  37     101.788  83.531  63.977  1.00  7.52              
ATOM    583  HB  THR A  37     102.748  83.751  63.540  1.00  7.52              
ATOM    584  CG2 THR A  37     101.566  84.440  65.191  1.00  7.52              
ATOM    585 1HG2 THR A  37     102.355  84.333  65.922  1.00  7.52              
ATOM    586 2HG2 THR A  37     101.501  85.469  64.843  1.00  7.52              
ATOM    587 3HG2 THR A  37     100.657  84.164  65.722  1.00  7.52              
ATOM    588  OG1 THR A  37     101.773  82.229  64.508  1.00  7.52              
ATOM    589  HG1 THR A  37     102.188  81.676  63.824  1.00  7.52              
ATOM    590  C   THR A  37      99.440  84.027  63.493  1.00  7.52              
ATOM    591  O   THR A  37      99.076  85.197  63.616  1.00  7.52              
ATOM    592  N   ASN A  38      98.838  83.003  64.055  1.00  7.31              
ATOM    593  H   ASN A  38      99.251  82.090  63.947  1.00  7.31              
ATOM    594  CA  ASN A  38      97.677  83.149  64.869  1.00  7.31              
ATOM    595  HA  ASN A  38      97.572  84.183  65.207  1.00  7.31              
ATOM    596  CB  ASN A  38      96.496  82.787  63.940  1.00  7.31              
ATOM    597  HB1 ASN A  38      96.520  81.716  63.740  1.00  7.31              
ATOM    598  HB2 ASN A  38      96.608  83.307  62.988  1.00  7.31              
ATOM    599  CG  ASN A  38      95.126  83.159  64.466  1.00  7.31              
ATOM    600  OD1 ASN A  38      94.941  84.105  65.220  1.00  7.31              
ATOM    601  ND2 ASN A  38      94.107  82.425  64.092  1.00  7.31              
ATOM    602 1HD2 ASN A  38      94.259  81.579  63.564  1.00  7.31              
ATOM    603 2HD2 ASN A  38      93.190  82.713  64.366  1.00  7.31              
ATOM    604  C   ASN A  38      97.756  82.259  66.115  1.00  7.31              
ATOM    605  O   ASN A  38      96.749  82.123  66.808  1.00  7.31              
ATOM    606  N   LEU A  39      98.921  81.668  66.437  1.00  7.10              
ATOM    607  H   LEU A  39      99.747  81.847  65.882  1.00  7.10              
ATOM    608  CA  LEU A  39      99.080  81.120  67.782  1.00  7.10              
ATOM    609  HA  LEU A  39      98.194  80.505  67.959  1.00  7.10              
ATOM    610  CB  LEU A  39     100.233  80.115  67.922  1.00  7.10              
ATOM    611  HB1 LEU A  39     100.022  79.281  67.254  1.00  7.10              
ATOM    612  HB2 LEU A  39     100.174  79.714  68.935  1.00  7.10              
ATOM    613  CG  LEU A  39     101.676  80.565  67.656  1.00  7.10              
ATOM    614  HG  LEU A  39     101.830  80.683  66.586  1.00  7.10              
ATOM    615  CD1 LEU A  39     102.066  81.856  68.362  1.00  7.10              
ATOM    616 1HD1 LEU A  39     103.122  82.046  68.192  1.00  7.10              
ATOM    617 2HD1 LEU A  39     101.511  82.693  67.941  1.00  7.10              
ATOM    618 3HD1 LEU A  39     101.868  81.769  69.429  1.00  7.10              
ATOM    619  CD2 LEU A  39     102.584  79.447  68.165  1.00  7.10              
ATOM    620 1HD2 LEU A  39     103.614  79.790  68.137  1.00  7.10              
ATOM    621 2HD2 LEU A  39     102.334  79.188  69.190  1.00  7.10              
ATOM    622 3HD2 LEU A  39     102.475  78.566  67.534  1.00  7.10              
ATOM    623  C   LEU A  39      99.000  82.212  68.844  1.00  7.10              
ATOM    624  O   LEU A  39      99.060  83.401  68.541  1.00  7.10              
ATOM    625  N   THR A  40      98.774  81.812  70.087  1.00  6.84              
ATOM    626  H   THR A  40      98.584  80.831  70.255  1.00  6.84              
ATOM    627  CA  THR A  40      98.629  82.756  71.201  1.00  6.84              
ATOM    628  HA  THR A  40      99.200  83.666  71.004  1.00  6.84              
ATOM    629  CB  THR A  40      97.149  83.140  71.366  1.00  6.84              
ATOM    630  HB  THR A  40      96.554  82.240  71.511  1.00  6.84              
ATOM    631  CG2 THR A  40      96.839  84.099  72.510  1.00  6.84              
ATOM    632 1HG2 THR A  40      97.141  83.668  73.465  1.00  6.84              
ATOM    633 2HG2 THR A  40      97.363  85.040  72.360  1.00  6.84              
ATOM    634 3HG2 THR A  40      95.767  84.294  72.540  1.00  6.84              
ATOM    635  OG1 THR A  40      96.743  83.782  70.176  1.00  6.84              
ATOM    636  HG1 THR A  40      97.568  84.005  69.705  1.00  6.84              
ATOM    637  C   THR A  40      99.182  82.151  72.478  1.00  6.84              
ATOM    638  O   THR A  40      99.872  82.857  73.213  1.00  6.84              
ATOM    639  N   ILE A  41      98.970  80.843  72.683  1.00  6.39              
ATOM    640  H   ILE A  41      98.473  80.308  71.980  1.00  6.39              
ATOM    641  CA  ILE A  41      99.354  80.138  73.906  1.00  6.39              
ATOM    642  HA  ILE A  41     100.049  80.789  74.440  1.00  6.39              
ATOM    643  CB  ILE A  41      98.171  79.983  74.888  1.00  6.39              
ATOM    644  HB  ILE A  41      97.833  80.995  75.119  1.00  6.39              
ATOM    645  CG2 ILE A  41      96.965  79.242  74.287  1.00  6.39              
ATOM    646 1HG2 ILE A  41      96.121  79.291  74.975  1.00  6.39              
ATOM    647 2HG2 ILE A  41      96.667  79.716  73.352  1.00  6.39              
ATOM    648 3HG2 ILE A  41      97.219  78.198  74.111  1.00  6.39              
ATOM    649  CG1 ILE A  41      98.660  79.356  76.213  1.00  6.39              
ATOM    650 1HG1 ILE A  41      99.575  79.863  76.525  1.00  6.39              
ATOM    651 2HG1 ILE A  41      98.894  78.302  76.061  1.00  6.39              
ATOM    652  CD1 ILE A  41      97.652  79.473  77.362  1.00  6.39              
ATOM    653  HD1 ILE A  41      98.103  79.086  78.276  1.00  6.39              
ATOM    654  HD2 ILE A  41      97.385  80.519  77.518  1.00  6.39              
ATOM    655  HD3 ILE A  41      96.755  78.895  77.144  1.00  6.39              
ATOM    656  C   ILE A  41     100.175  78.882  73.610  1.00  6.39              
ATOM    657  O   ILE A  41      99.688  77.753  73.516  1.00  6.39              
ATOM    658  N   LEU A  42     101.462  79.143  73.403  1.00  6.31              
ATOM    659  H   LEU A  42     101.809  80.069  73.637  1.00  6.31              
ATOM    660  CA  LEU A  42     102.441  78.145  73.023  1.00  6.31              
ATOM    661  HA  LEU A  42     101.953  77.361  72.446  1.00  6.31              
ATOM    662  CB  LEU A  42     103.495  78.850  72.167  1.00  6.31              
ATOM    663  HB1 LEU A  42     103.938  79.667  72.740  1.00  6.31              
ATOM    664  HB2 LEU A  42     102.998  79.281  71.301  1.00  6.31              
ATOM    665  CG  LEU A  42     104.614  77.913  71.708  1.00  6.31              
ATOM    666  HG  LEU A  42     105.222  77.638  72.562  1.00  6.31              
ATOM    667  CD1 LEU A  42     104.105  76.632  71.037  1.00  6.31              
ATOM    668 1HD1 LEU A  42     104.941  76.093  70.594  1.00  6.31              
ATOM    669 2HD1 LEU A  42     103.631  75.983  71.773  1.00  6.31              
ATOM    670 3HD1 LEU A  42     103.387  76.882  70.256  1.00  6.31              
ATOM    671  CD2 LEU A  42     105.492  78.668  70.721  1.00  6.31              
ATOM    672 1HD2 LEU A  42     106.257  78.005  70.324  1.00  6.31              
ATOM    673 2HD2 LEU A  42     104.881  79.038  69.902  1.00  6.31              
ATOM    674 3HD2 LEU A  42     105.966  79.511  71.223  1.00  6.31              
ATOM    675  C   LEU A  42     103.046  77.547  74.301  1.00  6.31              
ATOM    676  O   LEU A  42     103.833  78.184  75.012  1.00  6.31              
ATOM    677  N   ASP A  43     102.661  76.303  74.591  1.00  6.42              
ATOM    678  H   ASP A  43     101.969  75.843  74.009  1.00  6.42              
ATOM    679  CA  ASP A  43     103.169  75.633  75.797  1.00  6.42              
ATOM    680  HA  ASP A  43     102.931  76.230  76.679  1.00  6.42              
ATOM    681  CB  ASP A  43     102.431  74.282  75.888  1.00  6.42              
ATOM    682  HB1 ASP A  43     102.777  73.620  75.094  1.00  6.42              
ATOM    683  HB2 ASP A  43     101.370  74.470  75.707  1.00  6.42              
ATOM    684  CG  ASP A  43     102.541  73.531  77.218  1.00  6.42              
ATOM    685  OD1 ASP A  43     101.507  72.912  77.561  1.00  6.42              
ATOM    686  OD2 ASP A  43     103.618  73.557  77.857  1.00  6.42              
ATOM    687  C   ASP A  43     104.702  75.471  75.710  1.00  6.42              
ATOM    688  O   ASP A  43     105.492  76.182  76.332  1.00  6.42              
ATOM    689  N   LEU A  44     105.116  74.663  74.741  1.00  6.70              
ATOM    690  H   LEU A  44     104.407  74.091  74.313  1.00  6.70              
ATOM    691  CA  LEU A  44     106.490  74.417  74.343  1.00  6.70              
ATOM    692  HA  LEU A  44     106.357  73.828  73.436  1.00  6.70              
ATOM    693  CB  LEU A  44     107.239  75.691  73.866  1.00  6.70              
ATOM    694  HB1 LEU A  44     108.005  75.995  74.576  1.00  6.70              
ATOM    695  HB2 LEU A  44     106.526  76.510  73.827  1.00  6.70              
ATOM    696  CG  LEU A  44     107.863  75.541  72.460  1.00  6.70              
ATOM    697  HG  LEU A  44     107.078  75.239  71.766  1.00  6.70              
ATOM    698  CD1 LEU A  44     108.441  76.867  71.966  1.00  6.70              
ATOM    699 1HD1 LEU A  44     108.713  76.768  70.915  1.00  6.70              
ATOM    700 2HD1 LEU A  44     107.698  77.651  72.063  1.00  6.70              
ATOM    701 3HD1 LEU A  44     109.322  77.140  72.549  1.00  6.70              
ATOM    702  CD2 LEU A  44     108.998  74.513  72.386  1.00  6.70              
ATOM    703 1HD2 LEU A  44     109.364  74.440  71.361  1.00  6.70              
ATOM    704 2HD2 LEU A  44     109.816  74.835  73.030  1.00  6.70              
ATOM    705 3HD2 LEU A  44     108.648  73.532  72.706  1.00  6.70              
ATOM    706  C   LEU A  44     107.266  73.434  75.229  1.00  6.70              
ATOM    707  O   LEU A  44     107.056  72.231  75.130  1.00  6.70              
ATOM    708  N   SER A  45     108.253  73.900  75.989  1.00  6.67              
ATOM    709  H   SER A  45     108.381  74.897  76.030  1.00  6.67              
ATOM    710  CA  SER A  45     109.264  73.019  76.589  1.00  6.67              
ATOM    711  HA  SER A  45     109.300  72.107  75.993  1.00  6.67              
ATOM    712  CB  SER A  45     110.671  73.606  76.511  1.00  6.67              
ATOM    713  HB1 SER A  45     111.379  72.857  76.860  1.00  6.67              
ATOM    714  HB2 SER A  45     110.754  74.490  77.138  1.00  6.67              
ATOM    715  OG  SER A  45     110.981  73.929  75.171  1.00  6.67              
ATOM    716  HG  SER A  45     110.883  73.124  74.656  1.00  6.67              
ATOM    717  C   SER A  45     108.900  72.542  77.979  1.00  6.67              
ATOM    718  O   SER A  45     109.592  72.844  78.942  1.00  6.67              
ATOM    719  N   ASN A  46     107.789  71.820  78.073  1.00  6.92              
ATOM    720  H   ASN A  46     107.355  71.487  77.213  1.00  6.92              
ATOM    721  CA  ASN A  46     107.289  71.312  79.344  1.00  6.92              
ATOM    722  HA  ASN A  46     107.157  72.183  79.979  1.00  6.92              
ATOM    723  CB  ASN A  46     105.887  70.716  79.110  1.00  6.92              
ATOM    724  HB1 ASN A  46     105.949  69.641  78.943  1.00  6.92              
ATOM    725  HB2 ASN A  46     105.411  71.180  78.245  1.00  6.92              
ATOM    726  CG  ASN A  46     105.023  70.991  80.323  1.00  6.92              
ATOM    727  OD1 ASN A  46     105.032  70.235  81.278  1.00  6.92              
ATOM    728  ND2 ASN A  46     104.346  72.117  80.353  1.00  6.92              
ATOM    729 1HD2 ASN A  46     104.225  72.696  79.521  1.00  6.92              
ATOM    730 2HD2 ASN A  46     104.050  72.451  81.270  1.00  6.92              
ATOM    731  C   ASN A  46     108.272  70.379  80.058  1.00  6.92              
ATOM    732  O   ASN A  46     108.574  70.558  81.233  1.00  6.92              
ATOM    733  N   ASN A  47     108.886  69.471  79.309  1.00  6.99              
ATOM    734  H   ASN A  47     108.561  69.375  78.348  1.00  6.99              
ATOM    735  CA  ASN A  47     110.015  68.643  79.748  1.00  6.99              
ATOM    736  HA  ASN A  47     110.691  69.264  80.341  1.00  6.99              
ATOM    737  CB  ASN A  47     109.475  67.510  80.642  1.00  6.99              
ATOM    738  HB1 ASN A  47     108.927  67.941  81.480  1.00  6.99              
ATOM    739  HB2 ASN A  47     110.318  66.959  81.057  1.00  6.99              
ATOM    740  CG  ASN A  47     108.541  66.549  79.923  1.00  6.99              
ATOM    741  OD1 ASN A  47     107.458  66.893  79.480  1.00  6.99              
ATOM    742  ND2 ASN A  47     108.934  65.301  79.794  1.00  6.99              
ATOM    743 1HD2 ASN A  47     109.856  65.025  80.067  1.00  6.99              
ATOM    744 2HD2 ASN A  47     108.271  64.634  79.414  1.00  6.99              
ATOM    745  C   ASN A  47     110.801  68.137  78.544  1.00  6.99              
ATOM    746  O   ASN A  47     111.512  67.137  78.632  1.00  6.99              
ATOM    747  N   ASP A  48     110.602  68.808  77.406  1.00  6.85              
ATOM    748  H   ASP A  48     109.860  69.503  77.461  1.00  6.85              
ATOM    749  CA  ASP A  48     110.887  68.347  76.044  1.00  6.85              
ATOM    750  HA  ASP A  48     110.558  67.317  76.036  1.00  6.85              
ATOM    751  CB  ASP A  48     110.000  69.099  75.041  1.00  6.85              
ATOM    752  HB1 ASP A  48     110.154  68.693  74.040  1.00  6.85              
ATOM    753  HB2 ASP A  48     110.263  70.158  75.038  1.00  6.85              
ATOM    754  CG  ASP A  48     108.531  68.922  75.442  1.00  6.85              
ATOM    755  OD1 ASP A  48     108.150  69.562  76.445  1.00  6.85              
ATOM    756  OD2 ASP A  48     107.831  68.089  74.833  1.00  6.85              
ATOM    757  C   ASP A  48     112.388  68.283  75.684  1.00  6.85              
ATOM    758  O   ASP A  48     112.803  68.360  74.526  1.00  6.85              
ATOM    759  N   MET A  49     113.203  68.134  76.728  1.00  6.61              
ATOM    760  H   MET A  49     112.717  67.983  77.603  1.00  6.61              
ATOM    761  CA  MET A  49     114.649  68.128  76.830  1.00  6.61              
ATOM    762  HA  MET A  49     114.882  68.040  77.892  1.00  6.61              
ATOM    763  CB  MET A  49     115.213  66.871  76.142  1.00  6.61              
ATOM    764  HB1 MET A  49     115.007  66.918  75.071  1.00  6.61              
ATOM    765  HB2 MET A  49     114.708  65.990  76.538  1.00  6.61              
ATOM    766  CG  MET A  49     116.727  66.710  76.333  1.00  6.61              
ATOM    767  HG1 MET A  49     117.220  67.567  75.878  1.00  6.61              
ATOM    768  HG2 MET A  49     117.045  65.818  75.792  1.00  6.61              
ATOM    769  SD  MET A  49     117.335  66.583  78.038  1.00  6.61              
ATOM    770  CE  MET A  49     116.468  65.099  78.617  1.00  6.61              
ATOM    771  HE1 MET A  49     116.809  64.847  79.621  1.00  6.61              
ATOM    772  HE2 MET A  49     115.394  65.284  78.648  1.00  6.61              
ATOM    773  HE3 MET A  49     116.677  64.264  77.948  1.00  6.61              
ATOM    774  C   MET A  49     115.315  69.423  76.356  1.00  6.61              
ATOM    775  O   MET A  49     115.850  70.137  77.188  1.00  6.61              
ATOM    776  N   SER A  50     115.204  69.761  75.072  1.00  6.50              
ATOM    777  H   SER A  50     114.614  69.149  74.517  1.00  6.50              
ATOM    778  CA  SER A  50     115.600  71.039  74.456  1.00  6.50              
ATOM    779  HA  SER A  50     115.267  70.971  73.420  1.00  6.50              
ATOM    780  CB  SER A  50     114.781  72.176  75.078  1.00  6.50              
ATOM    781  HB1 SER A  50     115.160  72.396  76.078  1.00  6.50              
ATOM    782  HB2 SER A  50     113.737  71.870  75.160  1.00  6.50              
ATOM    783  OG  SER A  50     114.850  73.341  74.278  1.00  6.50              
ATOM    784  HG  SER A  50     114.392  74.031  74.780  1.00  6.50              
ATOM    785  C   SER A  50     117.094  71.444  74.409  1.00  6.50              
ATOM    786  O   SER A  50     117.868  71.323  75.358  1.00  6.50              
ATOM    787  N   ARG A  51     117.467  72.044  73.268  1.00  6.31              
ATOM    788  H   ARG A  51     116.821  71.940  72.493  1.00  6.31              
ATOM    789  CA  ARG A  51     118.482  73.091  73.080  1.00  6.31              
ATOM    790  HA  ARG A  51     118.605  73.583  74.044  1.00  6.31              
ATOM    791  CB  ARG A  51     119.866  72.530  72.691  1.00  6.31              
ATOM    792  HB1 ARG A  51     120.138  71.809  73.464  1.00  6.31              
ATOM    793  HB2 ARG A  51     120.591  73.340  72.771  1.00  6.31              
ATOM    794  CG  ARG A  51     120.064  71.823  71.332  1.00  6.31              
ATOM    795  HG1 ARG A  51     119.324  71.028  71.238  1.00  6.31              
ATOM    796  HG2 ARG A  51     121.039  71.337  71.378  1.00  6.31              
ATOM    797  CD  ARG A  51     120.051  72.667  70.037  1.00  6.31              
ATOM    798  HD1 ARG A  51     119.030  72.730  69.667  1.00  6.31              
ATOM    799  HD2 ARG A  51     120.621  72.143  69.268  1.00  6.31              
ATOM    800  NE  ARG A  51     120.572  74.040  70.194  1.00  6.31              
ATOM    801  HE  ARG A  51     119.885  74.786  70.227  1.00  6.31              
ATOM    802  CZ  ARG A  51     121.822  74.444  70.293  1.00  6.31              
ATOM    803  NH1 ARG A  51     122.835  73.634  70.208  1.00  6.31              
ATOM    804 1HH1 ARG A  51     122.681  72.658  70.055  1.00  6.31              
ATOM    805 2HH1 ARG A  51     123.766  74.013  70.344  1.00  6.31              
ATOM    806  NH2 ARG A  51     122.108  75.690  70.509  1.00  6.31              
ATOM    807 1HH2 ARG A  51     121.365  76.373  70.642  1.00  6.31              
ATOM    808 2HH2 ARG A  51     123.069  75.949  70.661  1.00  6.31              
ATOM    809  C   ARG A  51     117.898  74.122  72.123  1.00  6.31              
ATOM    810  O   ARG A  51     117.438  73.759  71.045  1.00  6.31              
ATOM    811  N   ILE A  52     117.888  75.398  72.516  1.00  5.89              
ATOM    812  H   ILE A  52     118.281  75.638  73.412  1.00  5.89              
ATOM    813  CA  ILE A  52     117.362  76.487  71.673  1.00  5.89              
ATOM    814  HA  ILE A  52     116.415  76.146  71.259  1.00  5.89              
ATOM    815  CB  ILE A  52     117.080  77.742  72.542  1.00  5.89              
ATOM    816  HB  ILE A  52     117.115  77.438  73.591  1.00  5.89              
ATOM    817  CG2 ILE A  52     118.118  78.869  72.373  1.00  5.89              
ATOM    818 1HG2 ILE A  52     117.942  79.643  73.117  1.00  5.89              
ATOM    819 2HG2 ILE A  52     119.125  78.479  72.530  1.00  5.89              
ATOM    820 3HG2 ILE A  52     118.048  79.311  71.378  1.00  5.89              
ATOM    821  CG1 ILE A  52     115.638  78.230  72.283  1.00  5.89              
ATOM    822 1HG1 ILE A  52     114.959  77.382  72.392  1.00  5.89              
ATOM    823 2HG1 ILE A  52     115.553  78.595  71.260  1.00  5.89              
ATOM    824  CD1 ILE A  52     115.157  79.317  73.255  1.00  5.89              
ATOM    825  HD1 ILE A  52     114.104  79.528  73.070  1.00  5.89              
ATOM    826  HD2 ILE A  52     115.273  78.977  74.284  1.00  5.89              
ATOM    827  HD3 ILE A  52     115.721  80.237  73.110  1.00  5.89              
ATOM    828  C   ILE A  52     118.285  76.736  70.468  1.00  5.89              
ATOM    829  O   ILE A  52     119.502  76.638  70.633  1.00  5.89              
ATOM    830  N   ALA A  53     117.774  77.071  69.276  1.00  6.18              
ATOM    831  H   ALA A  53     116.781  77.033  69.114  1.00  6.18              
ATOM    832  CA  ALA A  53     118.584  77.801  68.298  1.00  6.18              
ATOM    833  HA  ALA A  53     119.399  78.265  68.857  1.00  6.18              
ATOM    834  CB  ALA A  53     119.278  76.870  67.289  1.00  6.18              
ATOM    835  HB1 ALA A  53     120.224  77.312  66.976  1.00  6.18              
ATOM    836  HB2 ALA A  53     119.477  75.897  67.739  1.00  6.18              
ATOM    837  HB3 ALA A  53     118.656  76.747  66.403  1.00  6.18              
ATOM    838  C   ALA A  53     117.899  79.001  67.659  1.00  6.18              
ATOM    839  O   ALA A  53     116.797  79.398  68.042  1.00  6.18              
ATOM    840  N   ASP A  54     118.635  79.664  66.772  1.00  6.07              
ATOM    841  H   ASP A  54     119.506  79.269  66.464  1.00  6.07              
ATOM    842  CA  ASP A  54     118.297  81.004  66.328  1.00  6.07              
ATOM    843  HA  ASP A  54     117.992  81.533  67.226  1.00  6.07              
ATOM    844  CB  ASP A  54     119.541  81.721  65.796  1.00  6.07              
ATOM    845  HB1 ASP A  54     119.505  81.800  64.707  1.00  6.07              
ATOM    846  HB2 ASP A  54     120.449  81.184  66.081  1.00  6.07              
ATOM    847  CG  ASP A  54     119.552  83.097  66.442  1.00  6.07              
ATOM    848  OD1 ASP A  54     118.790  83.949  65.942  1.00  6.07              
ATOM    849  OD2 ASP A  54     120.162  83.220  67.532  1.00  6.07              
ATOM    850  C   ASP A  54     117.098  81.054  65.378  1.00  6.07              
ATOM    851  O   ASP A  54     116.735  80.050  64.771  1.00  6.07              
ATOM    852  N   GLY A  55     116.448  82.216  65.281  1.00  6.27              
ATOM    853  H   GLY A  55     116.891  83.034  65.699  1.00  6.27              
ATOM    854  CA  GLY A  55     115.215  82.414  64.504  1.00  6.27              
ATOM    855  HA1 GLY A  55     115.476  82.412  63.446  1.00  6.27              
ATOM    856  HA2 GLY A  55     114.818  83.397  64.757  1.00  6.27              
ATOM    857  C   GLY A  55     114.081  81.398  64.706  1.00  6.27              
ATOM    858  O   GLY A  55     113.186  81.305  63.860  1.00  6.27              
ATOM    859  N   ALA A  56     114.097  80.657  65.817  1.00  6.34              
ATOM    860  H   ALA A  56     114.897  80.748  66.426  1.00  6.34              
ATOM    861  CA  ALA A  56     113.172  79.571  66.118  1.00  6.34              
ATOM    862  HA  ALA A  56     113.240  78.844  65.306  1.00  6.34              
ATOM    863  CB  ALA A  56     113.643  78.869  67.395  1.00  6.34              
ATOM    864  HB1 ALA A  56     112.928  78.100  67.686  1.00  6.34              
ATOM    865  HB2 ALA A  56     114.603  78.387  67.210  1.00  6.34              
ATOM    866  HB3 ALA A  56     113.746  79.590  68.207  1.00  6.34              
ATOM    867  C   ALA A  56     111.704  79.975  66.199  1.00  6.34              
ATOM    868  O   ALA A  56     110.840  79.113  66.290  1.00  6.34              
ATOM    869  N   PHE A  57     111.393  81.267  66.137  1.00  6.38              
ATOM    870  H   PHE A  57     112.163  81.916  66.098  1.00  6.38              
ATOM    871  CA  PHE A  57     110.052  81.785  66.374  1.00  6.38              
ATOM    872  HA  PHE A  57     109.320  80.994  66.204  1.00  6.38              
ATOM    873  CB  PHE A  57     109.980  82.206  67.852  1.00  6.38              
ATOM    874  HB1 PHE A  57     108.939  82.288  68.117  1.00  6.38              
ATOM    875  HB2 PHE A  57     110.428  83.196  67.953  1.00  6.38              
ATOM    876  CG  PHE A  57     110.634  81.273  68.860  1.00  6.38              
ATOM    877  CD1 PHE A  57     110.124  79.985  69.100  1.00  6.38              
ATOM    878  HD1 PHE A  57     109.254  79.643  68.561  1.00  6.38              
ATOM    879  CE1 PHE A  57     110.792  79.117  69.983  1.00  6.38              
ATOM    880  HE1 PHE A  57     110.419  78.119  70.144  1.00  6.38              
ATOM    881  CZ  PHE A  57     111.966  79.534  70.634  1.00  6.38              
ATOM    882  HZ  PHE A  57     112.489  78.860  71.297  1.00  6.38              
ATOM    883  CE2 PHE A  57     112.475  80.820  70.402  1.00  6.38              
ATOM    884  HE2 PHE A  57     113.398  81.133  70.875  1.00  6.38              
ATOM    885  CD2 PHE A  57     111.804  81.680  69.516  1.00  6.38              
ATOM    886  HD2 PHE A  57     112.206  82.650  69.302  1.00  6.38              
ATOM    887  C   PHE A  57     109.683  82.943  65.432  1.00  6.38              
ATOM    888  O   PHE A  57     108.772  83.710  65.732  1.00  6.38              
ATOM    889  N   GLN A  58     110.392  83.124  64.307  1.00  6.35              
ATOM    890  H   GLN A  58     111.129  82.467  64.075  1.00  6.35              
ATOM    891  CA  GLN A  58     110.147  84.277  63.421  1.00  6.35              
ATOM    892  HA  GLN A  58     110.331  85.180  63.999  1.00  6.35              
ATOM    893  CB  GLN A  58     111.085  84.248  62.202  1.00  6.35              
ATOM    894  HB1 GLN A  58     110.758  85.002  61.484  1.00  6.35              
ATOM    895  HB2 GLN A  58     111.010  83.273  61.717  1.00  6.35              
ATOM    896  CG  GLN A  58     112.556  84.524  62.543  1.00  6.35              
ATOM    897  HG1 GLN A  58     113.148  84.406  61.636  1.00  6.35              
ATOM    898  HG2 GLN A  58     112.902  83.789  63.263  1.00  6.35              
ATOM    899  CD  GLN A  58     112.826  85.916  63.109  1.00  6.35              
ATOM    900  OE1 GLN A  58     111.953  86.747  63.297  1.00  6.35              
ATOM    901  NE2 GLN A  58     114.061  86.199  63.435  1.00  6.35              
ATOM    902 1HE2 GLN A  58     114.812  85.549  63.297  1.00  6.35              
ATOM    903 2HE2 GLN A  58     114.232  87.114  63.840  1.00  6.35              
ATOM    904  C   GLN A  58     108.692  84.408  62.940  1.00  6.35              
ATOM    905  O   GLN A  58     108.113  85.494  62.889  1.00  6.35              
ATOM    906  N   TRP A  59     108.092  83.258  62.655  1.00  6.70              
ATOM    907  H   TRP A  59     108.654  82.426  62.729  1.00  6.70              
ATOM    908  CA  TRP A  59     106.743  83.085  62.117  1.00  6.70              
ATOM    909  HA  TRP A  59     106.537  83.886  61.406  1.00  6.70              
ATOM    910  CB  TRP A  59     106.745  81.741  61.356  1.00  6.70              
ATOM    911  HB1 TRP A  59     105.849  81.690  60.735  1.00  6.70              
ATOM    912  HB2 TRP A  59     106.682  80.927  62.081  1.00  6.70              
ATOM    913  CG  TRP A  59     107.947  81.498  60.480  1.00  6.70              
ATOM    914  CD1 TRP A  59     109.016  80.723  60.791  1.00  6.70              
ATOM    915  HD1 TRP A  59     109.121  80.162  61.711  1.00  6.70              
ATOM    916  NE1 TRP A  59     109.954  80.790  59.775  1.00  6.70              
ATOM    917  HE1 TRP A  59     110.849  80.312  59.784  1.00  6.70              
ATOM    918  CE2 TRP A  59     109.530  81.613  58.755  1.00  6.70              
ATOM    919  CZ2 TRP A  59     110.108  81.994  57.536  1.00  6.70              
ATOM    920  HZ2 TRP A  59     111.090  81.631  57.269  1.00  6.70              
ATOM    921  CH2 TRP A  59     109.415  82.886  56.700  1.00  6.70              
ATOM    922  HH2 TRP A  59     109.866  83.229  55.778  1.00  6.70              
ATOM    923  CZ3 TRP A  59     108.148  83.364  57.084  1.00  6.70              
ATOM    924  HZ3 TRP A  59     107.636  84.085  56.460  1.00  6.70              
ATOM    925  CE3 TRP A  59     107.563  82.948  58.297  1.00  6.70              
ATOM    926  HE3 TRP A  59     106.584  83.315  58.584  1.00  6.70              
ATOM    927  CD2 TRP A  59     108.245  82.076  59.172  1.00  6.70              
ATOM    928  C   TRP A  59     105.642  83.117  63.181  1.00  6.70              
ATOM    929  O   TRP A  59     104.588  82.525  62.984  1.00  6.70              
ATOM    930  N   PHE A  60     105.892  83.784  64.311  1.00  6.65              
ATOM    931  H   PHE A  60     106.798  84.232  64.393  1.00  6.65              
ATOM    932  CA  PHE A  60     104.996  83.874  65.464  1.00  6.65              
ATOM    933  HA  PHE A  60     104.047  83.423  65.215  1.00  6.65              
ATOM    934  CB  PHE A  60     105.590  83.050  66.623  1.00  6.65              
ATOM    935  HB1 PHE A  60     104.955  83.209  67.482  1.00  6.65              
ATOM    936  HB2 PHE A  60     106.562  83.468  66.861  1.00  6.65              
ATOM    937  CG  PHE A  60     105.719  81.545  66.591  1.00  6.65              
ATOM    938  CD1 PHE A  60     106.478  80.955  67.618  1.00  6.65              
ATOM    939  HD1 PHE A  60     106.979  81.577  68.340  1.00  6.65              
ATOM    940  CE1 PHE A  60     106.519  79.565  67.776  1.00  6.65              
ATOM    941  HE1 PHE A  60     107.097  79.126  68.574  1.00  6.65              
ATOM    942  CZ  PHE A  60     105.741  78.754  66.944  1.00  6.65              
ATOM    943  HZ  PHE A  60     105.704  77.687  67.111  1.00  6.65              
ATOM    944  CE2 PHE A  60     104.995  79.334  65.904  1.00  6.65              
ATOM    945  HE2 PHE A  60     104.401  78.709  65.264  1.00  6.65              
ATOM    946  CD2 PHE A  60     104.977  80.726  65.723  1.00  6.65              
ATOM    947  HD2 PHE A  60     104.340  81.150  64.964  1.00  6.65              
ATOM    948  C   PHE A  60     104.758  85.334  65.959  1.00  6.65              
ATOM    949  O   PHE A  60     104.775  85.579  67.163  1.00  6.65              
ATOM    950  N   PRO A  61     104.514  86.355  65.117  1.00  6.62              
ATOM    951  CD  PRO A  61     104.410  86.314  63.663  1.00  6.62              
ATOM    952  HD1 PRO A  61     103.713  85.552  63.324  1.00  6.62              
ATOM    953  HD2 PRO A  61     105.397  86.142  63.232  1.00  6.62              
ATOM    954  CG  PRO A  61     103.917  87.694  63.245  1.00  6.62              
ATOM    955  HG1 PRO A  61     102.829  87.737  63.308  1.00  6.62              
ATOM    956  HG2 PRO A  61     104.261  87.961  62.245  1.00  6.62              
ATOM    957  CB  PRO A  61     104.538  88.582  64.320  1.00  6.62              
ATOM    958  HB1 PRO A  61     104.044  89.552  64.377  1.00  6.62              
ATOM    959  HB2 PRO A  61     105.598  88.710  64.102  1.00  6.62              
ATOM    960  CA  PRO A  61     104.383  87.743  65.599  1.00  6.62              
ATOM    961  HA  PRO A  61     105.216  87.967  66.267  1.00  6.62              
ATOM    962  C   PRO A  61     103.091  88.107  66.358  1.00  6.62              
ATOM    963  O   PRO A  61     102.858  89.293  66.581  1.00  6.62              
ATOM    964  N   MET A  62     102.278  87.105  66.707  1.00  6.75              
ATOM    965  H   MET A  62     102.574  86.175  66.462  1.00  6.75              
ATOM    966  CA  MET A  62     101.061  87.184  67.533  1.00  6.75              
ATOM    967  HA  MET A  62     101.031  88.177  67.975  1.00  6.75              
ATOM    968  CB  MET A  62      99.806  87.053  66.643  1.00  6.75              
ATOM    969  HB1 MET A  62      99.678  86.016  66.350  1.00  6.75              
ATOM    970  HB2 MET A  62      99.958  87.643  65.738  1.00  6.75              
ATOM    971  CG  MET A  62      98.479  87.509  67.267  1.00  6.75              
ATOM    972  HG1 MET A  62      98.224  86.860  68.105  1.00  6.75              
ATOM    973  HG2 MET A  62      97.706  87.366  66.511  1.00  6.75              
ATOM    974  SD  MET A  62      98.386  89.240  67.806  1.00  6.75              
ATOM    975  CE  MET A  62      98.627  89.034  69.593  1.00  6.75              
ATOM    976  HE1 MET A  62      98.588  90.005  70.087  1.00  6.75              
ATOM    977  HE2 MET A  62      97.840  88.399  70.000  1.00  6.75              
ATOM    978  HE3 MET A  62      99.593  88.573  69.789  1.00  6.75              
ATOM    979  C   MET A  62     101.103  86.178  68.703  1.00  6.75              
ATOM    980  O   MET A  62     100.110  85.973  69.400  1.00  6.75              
ATOM    981  N   LEU A  63     102.275  85.560  68.935  1.00  6.54              
ATOM    982  H   LEU A  63     103.076  85.844  68.391  1.00  6.54              
ATOM    983  CA  LEU A  63     102.553  84.812  70.160  1.00  6.54              
ATOM    984  HA  LEU A  63     101.887  83.951  70.205  1.00  6.54              
ATOM    985  CB  LEU A  63     104.024  84.351  70.191  1.00  6.54              
ATOM    986  HB1 LEU A  63     104.634  85.160  70.595  1.00  6.54              
ATOM    987  HB2 LEU A  63     104.353  84.192  69.177  1.00  6.54              
ATOM    988  CG  LEU A  63     104.329  83.054  70.965  1.00  6.54              
ATOM    989  HG  LEU A  63     103.954  82.197  70.410  1.00  6.54              
ATOM    990  CD1 LEU A  63     105.840  82.899  71.111  1.00  6.54              
ATOM    991 1HD1 LEU A  63     106.069  81.973  71.634  1.00  6.54              
ATOM    992 2HD1 LEU A  63     106.292  82.851  70.127  1.00  6.54              
ATOM    993 3HD1 LEU A  63     106.246  83.737  71.675  1.00  6.54              
ATOM    994  CD2 LEU A  63     103.748  83.003  72.367  1.00  6.54              
ATOM    995 1HD2 LEU A  63     104.151  82.139  72.891  1.00  6.54              
ATOM    996 2HD2 LEU A  63     104.008  83.904  72.924  1.00  6.54              
ATOM    997 3HD2 LEU A  63     102.668  82.882  72.319  1.00  6.54              
ATOM    998  C   LEU A  63     102.270  85.731  71.349  1.00  6.54              
ATOM    999  O   LEU A  63     102.817  86.839  71.401  1.00  6.54              
ATOM   1000  N   GLU A  64     101.458  85.273  72.303  1.00  6.36              
ATOM   1001  H   GLU A  64     101.027  84.362  72.233  1.00  6.36              
ATOM   1002  CA  GLU A  64     101.241  86.047  73.514  1.00  6.36              
ATOM   1003  HA  GLU A  64     101.704  87.027  73.398  1.00  6.36              
ATOM   1004  CB  GLU A  64      99.765  86.355  73.766  1.00  6.36              
ATOM   1005  HB1 GLU A  64      99.711  86.862  74.731  1.00  6.36              
ATOM   1006  HB2 GLU A  64      99.185  85.435  73.827  1.00  6.36              
ATOM   1007  CG  GLU A  64      99.191  87.289  72.681  1.00  6.36              
ATOM   1008  HG1 GLU A  64      98.821  86.699  71.842  1.00  6.36              
ATOM   1009  HG2 GLU A  64      99.988  87.936  72.309  1.00  6.36              
ATOM   1010  CD  GLU A  64      98.077  88.186  73.232  1.00  6.36              
ATOM   1011  OE1 GLU A  64      97.981  89.364  72.816  1.00  6.36              
ATOM   1012  OE2 GLU A  64      97.404  87.811  74.220  1.00  6.36              
ATOM   1013  C   GLU A  64     101.947  85.491  74.753  1.00  6.36              
ATOM   1014  O   GLU A  64     102.514  86.268  75.530  1.00  6.36              
ATOM   1015  N   ASP A  65     102.005  84.168  74.900  1.00  5.89              
ATOM   1016  H   ASP A  65     101.503  83.581  74.243  1.00  5.89              
ATOM   1017  CA  ASP A  65     102.607  83.506  76.058  1.00  5.89              
ATOM   1018  HA  ASP A  65     103.288  84.188  76.564  1.00  5.89              
ATOM   1019  CB  ASP A  65     101.449  83.155  77.021  1.00  5.89              
ATOM   1020  HB1 ASP A  65     100.839  82.368  76.573  1.00  5.89              
ATOM   1021  HB2 ASP A  65     100.813  84.037  77.123  1.00  5.89              
ATOM   1022  CG  ASP A  65     101.838  82.727  78.444  1.00  5.89              
ATOM   1023  OD1 ASP A  65     103.028  82.712  78.828  1.00  5.89              
ATOM   1024  OD2 ASP A  65     100.926  82.529  79.277  1.00  5.89              
ATOM   1025  C   ASP A  65     103.370  82.251  75.649  1.00  5.89              
ATOM   1026  O   ASP A  65     102.852  81.406  74.904  1.00  5.89              
ATOM   1027  N   LEU A  66     104.598  82.131  76.162  1.00  5.83              
ATOM   1028  H   LEU A  66     104.904  82.827  76.836  1.00  5.83              
ATOM   1029  CA  LEU A  66     105.498  80.999  75.864  1.00  5.83              
ATOM   1030  HA  LEU A  66     104.981  80.255  75.260  1.00  5.83              
ATOM   1031  CB  LEU A  66     106.686  81.558  75.054  1.00  5.83              
ATOM   1032  HB1 LEU A  66     107.035  82.472  75.536  1.00  5.83              
ATOM   1033  HB2 LEU A  66     106.320  81.828  74.064  1.00  5.83              
ATOM   1034  CG  LEU A  66     107.894  80.618  74.903  1.00  5.83              
ATOM   1035  HG  LEU A  66     108.368  80.482  75.873  1.00  5.83              
ATOM   1036  CD1 LEU A  66     107.513  79.251  74.349  1.00  5.83              
ATOM   1037 1HD1 LEU A  66     108.408  78.641  74.251  1.00  5.83              
ATOM   1038 2HD1 LEU A  66     106.829  78.736  75.018  1.00  5.83              
ATOM   1039 3HD1 LEU A  66     107.031  79.373  73.382  1.00  5.83              
ATOM   1040  CD2 LEU A  66     108.919  81.211  73.933  1.00  5.83              
ATOM   1041 1HD2 LEU A  66     109.802  80.573  73.884  1.00  5.83              
ATOM   1042 2HD2 LEU A  66     108.486  81.292  72.936  1.00  5.83              
ATOM   1043 3HD2 LEU A  66     109.215  82.204  74.269  1.00  5.83              
ATOM   1044  C   LEU A  66     105.891  80.367  77.186  1.00  5.83              
ATOM   1045  O   LEU A  66     106.374  81.106  78.049  1.00  5.83              
ATOM   1046  N   SER A  67     105.680  79.053  77.382  1.00  5.96              
ATOM   1047  H   SER A  67     105.245  78.471  76.670  1.00  5.96              
ATOM   1048  CA  SER A  67     106.176  78.436  78.629  1.00  5.96              
ATOM   1049  HA  SER A  67     105.876  79.112  79.421  1.00  5.96              
ATOM   1050  CB  SER A  67     105.456  77.126  79.013  1.00  5.96              
ATOM   1051  HB1 SER A  67     105.929  76.263  78.550  1.00  5.96              
ATOM   1052  HB2 SER A  67     104.409  77.176  78.709  1.00  5.96              
ATOM   1053  OG  SER A  67     105.525  76.936  80.410  1.00  5.96              
ATOM   1054  HG  SER A  67     105.104  76.089  80.622  1.00  5.96              
ATOM   1055  C   SER A  67     107.710  78.421  78.720  1.00  5.96              
ATOM   1056  O   SER A  67     108.356  79.469  78.684  1.00  5.96              
ATOM   1057  N   LEU A  68     108.252  77.222  78.880  1.00  6.17              
ATOM   1058  H   LEU A  68     107.575  76.526  79.150  1.00  6.17              
ATOM   1059  CA  LEU A  68     109.630  76.740  78.859  1.00  6.17              
ATOM   1060  HA  LEU A  68     109.679  75.886  78.192  1.00  6.17              
ATOM   1061  CB  LEU A  68     110.715  77.769  78.437  1.00  6.17              
ATOM   1062  HB1 LEU A  68     111.687  77.317  78.625  1.00  6.17              
ATOM   1063  HB2 LEU A  68     110.655  78.638  79.091  1.00  6.17              
ATOM   1064  CG  LEU A  68     110.713  78.237  76.970  1.00  6.17              
ATOM   1065  HG  LEU A  68     109.795  78.770  76.738  1.00  6.17              
ATOM   1066  CD1 LEU A  68     111.899  79.179  76.729  1.00  6.17              
ATOM   1067 1HD1 LEU A  68     111.886  79.528  75.697  1.00  6.17              
ATOM   1068 2HD1 LEU A  68     111.808  80.041  77.389  1.00  6.17              
ATOM   1069 3HD1 LEU A  68     112.841  78.665  76.926  1.00  6.17              
ATOM   1070  CD2 LEU A  68     110.849  77.076  75.986  1.00  6.17              
ATOM   1071 1HD2 LEU A  68     110.936  77.458  74.969  1.00  6.17              
ATOM   1072 2HD2 LEU A  68     111.735  76.481  76.218  1.00  6.17              
ATOM   1073 3HD2 LEU A  68     109.960  76.453  76.037  1.00  6.17              
ATOM   1074  C   LEU A  68     109.854  76.204  80.269  1.00  6.17              
ATOM   1075  O   LEU A  68     110.667  76.734  81.032  1.00  6.17              
ATOM   1076  N   GLU A  69     109.057  75.191  80.622  1.00  6.08              
ATOM   1077  H   GLU A  69     108.511  74.731  79.913  1.00  6.08              
ATOM   1078  CA  GLU A  69     109.190  74.505  81.894  1.00  6.08              
ATOM   1079  HA  GLU A  69     109.303  75.295  82.637  1.00  6.08              
ATOM   1080  CB  GLU A  69     107.952  73.746  82.360  1.00  6.08              
ATOM   1081  HB1 GLU A  69     108.168  73.442  83.378  1.00  6.08              
ATOM   1082  HB2 GLU A  69     107.791  72.860  81.766  1.00  6.08              
ATOM   1083  CG  GLU A  69     106.679  74.587  82.381  1.00  6.08              
ATOM   1084  HG1 GLU A  69     106.298  74.667  81.361  1.00  6.08              
ATOM   1085  HG2 GLU A  69     106.910  75.588  82.755  1.00  6.08              
ATOM   1086  CD  GLU A  69     105.634  73.946  83.296  1.00  6.08              
ATOM   1087  OE1 GLU A  69     105.944  73.805  84.509  1.00  6.08              
ATOM   1088  OE2 GLU A  69     104.527  73.651  82.795  1.00  6.08              
ATOM   1089  C   GLU A  69     110.516  73.723  82.043  1.00  6.08              
ATOM   1090  O   GLU A  69     111.602  74.309  82.037  1.00  6.08              
ATOM   1091  N   HIS A  70     110.467  72.411  82.255  1.00  6.48              
ATOM   1092  H   HIS A  70     109.580  71.933  82.135  1.00  6.48              
ATOM   1093  CA  HIS A  70     111.536  71.673  82.922  1.00  6.48              
ATOM   1094  HA  HIS A  70     112.012  72.353  83.617  1.00  6.48              
ATOM   1095  CB  HIS A  70     110.922  70.521  83.750  1.00  6.48              
ATOM   1096  HB1 HIS A  70     111.706  70.055  84.347  1.00  6.48              
ATOM   1097  HB2 HIS A  70     110.516  69.768  83.073  1.00  6.48              
ATOM   1098  CG  HIS A  70     109.813  70.981  84.683  1.00  6.48              
ATOM   1099  ND1 HIS A  70     109.992  71.671  85.888  1.00  6.48              
ATOM   1100  CE1 HIS A  70     108.774  72.132  86.224  1.00  6.48              
ATOM   1101  HE1 HIS A  70     108.574  72.794  87.055  1.00  6.48              
ATOM   1102  NE2 HIS A  70     107.848  71.744  85.334  1.00  6.48              
ATOM   1103  HE2 HIS A  70     106.926  72.178  85.223  1.00  6.48              
ATOM   1104  CD2 HIS A  70     108.481  70.985  84.379  1.00  6.48              
ATOM   1105  HD2 HIS A  70     108.020  70.597  83.483  1.00  6.48              
ATOM   1106  C   HIS A  70     112.647  71.263  81.948  1.00  6.48              
ATOM   1107  O   HIS A  70     112.836  70.081  81.662  1.00  6.48              
ATOM   1108  N   ASN A  71     113.331  72.251  81.357  1.00  6.49              
ATOM   1109  H   ASN A  71     113.181  73.184  81.725  1.00  6.49              
ATOM   1110  CA  ASN A  71     113.998  72.119  80.068  1.00  6.49              
ATOM   1111  HA  ASN A  71     114.068  71.047  79.876  1.00  6.49              
ATOM   1112  CB  ASN A  71     113.070  72.640  78.954  1.00  6.49              
ATOM   1113  HB1 ASN A  71     112.042  72.389  79.203  1.00  6.49              
ATOM   1114  HB2 ASN A  71     113.320  72.109  78.037  1.00  6.49              
ATOM   1115  CG  ASN A  71     113.148  74.128  78.641  1.00  6.49              
ATOM   1116  OD1 ASN A  71     113.571  74.516  77.563  1.00  6.49              
ATOM   1117  ND2 ASN A  71     112.713  75.002  79.517  1.00  6.49              
ATOM   1118 1HD2 ASN A  71     112.344  74.705  80.415  1.00  6.49              
ATOM   1119 2HD2 ASN A  71     112.781  75.978  79.308  1.00  6.49              
ATOM   1120  C   ASN A  71     115.438  72.622  79.953  1.00  6.49              
ATOM   1121  O   ASN A  71     115.708  73.791  80.123  1.00  6.49              
ATOM   1122  N   ASN A  72     116.337  71.698  79.621  1.00  6.41              
ATOM   1123  H   ASN A  72     115.931  70.862  79.222  1.00  6.41              
ATOM   1124  CA  ASN A  72     117.792  71.602  79.790  1.00  6.41              
ATOM   1125  HA  ASN A  72     118.023  71.539  80.837  1.00  6.41              
ATOM   1126  CB  ASN A  72     118.121  70.188  79.257  1.00  6.41              
ATOM   1127  HB1 ASN A  72     118.182  70.234  78.169  1.00  6.41              
ATOM   1128  HB2 ASN A  72     117.325  69.493  79.521  1.00  6.41              
ATOM   1129  CG  ASN A  72     119.409  69.571  79.771  1.00  6.41              
ATOM   1130  OD1 ASN A  72     120.053  70.009  80.716  1.00  6.41              
ATOM   1131  ND2 ASN A  72     119.808  68.472  79.179  1.00  6.41              
ATOM   1132 1HD2 ASN A  72     119.240  68.089  78.440  1.00  6.41              
ATOM   1133 2HD2 ASN A  72     120.605  67.990  79.542  1.00  6.41              
ATOM   1134  C   ASN A  72     118.733  72.672  79.136  1.00  6.41              
ATOM   1135  O   ASN A  72     119.860  72.293  78.809  1.00  6.41              
ATOM   1136  N   ILE A  73     118.343  73.914  78.801  1.00  6.16              
ATOM   1137  H   ILE A  73     117.489  74.297  79.200  1.00  6.16              
ATOM   1138  CA  ILE A  73     118.896  74.481  77.530  1.00  6.16              
ATOM   1139  HA  ILE A  73     118.945  73.658  76.813  1.00  6.16              
ATOM   1140  CB  ILE A  73     117.958  75.539  76.894  1.00  6.16              
ATOM   1141  HB  ILE A  73     118.496  75.973  76.050  1.00  6.16              
ATOM   1142  CG2 ILE A  73     116.720  74.831  76.328  1.00  6.16              
ATOM   1143 1HG2 ILE A  73     116.073  75.540  75.814  1.00  6.16              
ATOM   1144 2HG2 ILE A  73     117.027  74.056  75.632  1.00  6.16              
ATOM   1145 3HG2 ILE A  73     116.156  74.368  77.141  1.00  6.16              
ATOM   1146  CG1 ILE A  73     117.498  76.688  77.818  1.00  6.16              
ATOM   1147 1HG1 ILE A  73     118.280  76.935  78.534  1.00  6.16              
ATOM   1148 2HG1 ILE A  73     116.616  76.371  78.373  1.00  6.16              
ATOM   1149  CD1 ILE A  73     117.142  77.966  77.046  1.00  6.16              
ATOM   1150  HD1 ILE A  73     116.834  78.737  77.753  1.00  6.16              
ATOM   1151  HD2 ILE A  73     118.012  78.320  76.492  1.00  6.16              
ATOM   1152  HD3 ILE A  73     116.322  77.776  76.353  1.00  6.16              
ATOM   1153  C   ILE A  73     120.345  75.028  77.646  1.00  6.16              
ATOM   1154  O   ILE A  73     120.601  76.182  77.985  1.00  6.16              
ATOM   1155  N   LYS A  74     121.320  74.184  77.284  1.00  6.12              
ATOM   1156  H   LYS A  74     121.010  73.229  77.150  1.00  6.12              
ATOM   1157  CA  LYS A  74     122.778  74.407  77.416  1.00  6.12              
ATOM   1158  HA  LYS A  74     122.976  74.634  78.465  1.00  6.12              
ATOM   1159  CB  LYS A  74     123.515  73.098  77.039  1.00  6.12              
ATOM   1160  HB1 LYS A  74     124.387  73.335  76.427  1.00  6.12              
ATOM   1161  HB2 LYS A  74     122.870  72.465  76.428  1.00  6.12              
ATOM   1162  CG  LYS A  74     124.025  72.286  78.241  1.00  6.12              
ATOM   1163  HG1 LYS A  74     124.736  72.895  78.801  1.00  6.12              
ATOM   1164  HG2 LYS A  74     124.553  71.409  77.862  1.00  6.12              
ATOM   1165  CD  LYS A  74     122.912  71.820  79.187  1.00  6.12              
ATOM   1166  HD1 LYS A  74     122.176  71.237  78.632  1.00  6.12              
ATOM   1167  HD2 LYS A  74     122.422  72.697  79.616  1.00  6.12              
ATOM   1168  CE  LYS A  74     123.493  70.956  80.311  1.00  6.12              
ATOM   1169  HE1 LYS A  74     124.457  71.377  80.611  1.00  6.12              
ATOM   1170  HE2 LYS A  74     123.654  69.941  79.938  1.00  6.12              
ATOM   1171  NZ  LYS A  74     122.586  70.957  81.480  1.00  6.12              
ATOM   1172  HZ1 LYS A  74     122.959  70.418  82.250  1.00  6.12              
ATOM   1173  HZ2 LYS A  74     122.515  71.916  81.804  1.00  6.12              
ATOM   1174  HZ3 LYS A  74     121.655  70.636  81.217  1.00  6.12              
ATOM   1175  C   LYS A  74     123.421  75.582  76.662  1.00  6.12              
ATOM   1176  O   LYS A  74     124.490  76.026  77.071  1.00  6.12              
ATOM   1177  N   GLN A  75     122.844  76.054  75.561  1.00  5.80              
ATOM   1178  H   GLN A  75     121.941  75.690  75.309  1.00  5.80              
ATOM   1179  CA  GLN A  75     123.478  77.022  74.660  1.00  5.80              
ATOM   1180  HA  GLN A  75     124.226  77.603  75.205  1.00  5.80              
ATOM   1181  CB  GLN A  75     124.188  76.277  73.513  1.00  5.80              
ATOM   1182  HB1 GLN A  75     123.445  75.696  72.966  1.00  5.80              
ATOM   1183  HB2 GLN A  75     124.919  75.582  73.931  1.00  5.80              
ATOM   1184  CG  GLN A  75     124.917  77.235  72.549  1.00  5.80              
ATOM   1185  HG1 GLN A  75     125.773  77.670  73.066  1.00  5.80              
ATOM   1186  HG2 GLN A  75     124.256  78.049  72.257  1.00  5.80              
ATOM   1187  CD  GLN A  75     125.395  76.572  71.259  1.00  5.80              
ATOM   1188  OE1 GLN A  75     124.956  75.497  70.862  1.00  5.80              
ATOM   1189  NE2 GLN A  75     126.267  77.218  70.519  1.00  5.80              
ATOM   1190 1HE2 GLN A  75     126.631  78.107  70.821  1.00  5.80              
ATOM   1191 2HE2 GLN A  75     126.587  76.769  69.679  1.00  5.80              
ATOM   1192  C   GLN A  75     122.407  77.990  74.138  1.00  5.80              
ATOM   1193  O   GLN A  75     121.714  77.708  73.155  1.00  5.80              
ATOM   1194  N   LEU A  76     122.286  79.134  74.820  1.00  5.37              
ATOM   1195  H   LEU A  76     122.889  79.286  75.612  1.00  5.37              
ATOM   1196  CA  LEU A  76     121.569  80.290  74.296  1.00  5.37              
ATOM   1197  HA  LEU A  76     120.538  79.982  74.119  1.00  5.37              
ATOM   1198  CB  LEU A  76     121.579  81.430  75.337  1.00  5.37              
ATOM   1199  HB1 LEU A  76     122.613  81.741  75.493  1.00  5.37              
ATOM   1200  HB2 LEU A  76     121.199  81.043  76.284  1.00  5.37              
ATOM   1201  CG  LEU A  76     120.747  82.675  74.953  1.00  5.37              
ATOM   1202  HG  LEU A  76     121.107  83.077  74.007  1.00  5.37              
ATOM   1203  CD1 LEU A  76     119.253  82.362  74.824  1.00  5.37              
ATOM   1204 1HD1 LEU A  76     118.711  83.282  74.598  1.00  5.37              
ATOM   1205 2HD1 LEU A  76     119.078  81.658  74.014  1.00  5.37              
ATOM   1206 3HD1 LEU A  76     118.875  81.948  75.759  1.00  5.37              
ATOM   1207  CD2 LEU A  76     120.919  83.766  76.007  1.00  5.37              
ATOM   1208 1HD2 LEU A  76     120.528  83.433  76.969  1.00  5.37              
ATOM   1209 2HD2 LEU A  76     121.974  84.016  76.118  1.00  5.37              
ATOM   1210 3HD2 LEU A  76     120.390  84.670  75.700  1.00  5.37              
ATOM   1211  C   LEU A  76     122.176  80.716  72.942  1.00  5.37              
ATOM   1212  O   LEU A  76     123.378  80.559  72.724  1.00  5.37              
ATOM   1213  N   THR A  77     121.368  81.301  72.060  1.00  5.61              
ATOM   1214  H   THR A  77     120.380  81.365  72.253  1.00  5.61              
ATOM   1215  CA  THR A  77     121.846  81.997  70.858  1.00  5.61              
ATOM   1216  HA  THR A  77     122.913  82.197  70.956  1.00  5.61              
ATOM   1217  CB  THR A  77     121.644  81.171  69.573  1.00  5.61              
ATOM   1218  HB  THR A  77     122.106  81.709  68.745  1.00  5.61              
ATOM   1219  CG2 THR A  77     122.279  79.781  69.648  1.00  5.61              
ATOM   1220 1HG2 THR A  77     122.202  79.299  68.674  1.00  5.61              
ATOM   1221 2HG2 THR A  77     123.330  79.874  69.921  1.00  5.61              
ATOM   1222 3HG2 THR A  77     121.763  79.172  70.389  1.00  5.61              
ATOM   1223  OG1 THR A  77     120.282  80.978  69.272  1.00  5.61              
ATOM   1224  HG1 THR A  77     120.019  81.760  68.754  1.00  5.61              
ATOM   1225  C   THR A  77     121.123  83.339  70.754  1.00  5.61              
ATOM   1226  O   THR A  77     119.915  83.439  70.976  1.00  5.61              
ATOM   1227  N   ASN A  78     121.891  84.399  70.520  1.00  5.51              
ATOM   1228  H   ASN A  78     122.876  84.249  70.338  1.00  5.51              
ATOM   1229  CA  ASN A  78     121.499  85.768  70.860  1.00  5.51              
ATOM   1230  HA  ASN A  78     121.195  85.785  71.909  1.00  5.51              
ATOM   1231  CB  ASN A  78     122.737  86.675  70.705  1.00  5.51              
ATOM   1232  HB1 ASN A  78     122.482  87.684  71.028  1.00  5.51              
ATOM   1233  HB2 ASN A  78     123.021  86.723  69.654  1.00  5.51              
ATOM   1234  CG  ASN A  78     123.933  86.181  71.496  1.00  5.51              
ATOM   1235  OD1 ASN A  78     124.591  85.227  71.116  1.00  5.51              
ATOM   1236  ND2 ASN A  78     124.232  86.778  72.627  1.00  5.51              
ATOM   1237 1HD2 ASN A  78     123.672  87.541  72.969  1.00  5.51              
ATOM   1238 2HD2 ASN A  78     125.016  86.413  73.138  1.00  5.51              
ATOM   1239  C   ASN A  78     120.320  86.353  70.067  1.00  5.51              
ATOM   1240  O   ASN A  78     119.794  87.387  70.473  1.00  5.51              
ATOM   1241  N   GLY A  79     119.903  85.721  68.970  1.00  5.71              
ATOM   1242  H   GLY A  79     120.357  84.857  68.679  1.00  5.71              
ATOM   1243  CA  GLY A  79     118.751  86.138  68.174  1.00  5.71              
ATOM   1244  HA1 GLY A  79     119.043  86.151  67.124  1.00  5.71              
ATOM   1245  HA2 GLY A  79     118.435  87.143  68.450  1.00  5.71              
ATOM   1246  C   GLY A  79     117.547  85.204  68.314  1.00  5.71              
ATOM   1247  O   GLY A  79     116.522  85.421  67.665  1.00  5.71              
ATOM   1248  N   THR A  80     117.636  84.177  69.169  1.00  5.81              
ATOM   1249  H   THR A  80     118.523  84.037  69.644  1.00  5.81              
ATOM   1250  CA  THR A  80     116.656  83.086  69.219  1.00  5.81              
ATOM   1251  HA  THR A  80     116.741  82.549  68.281  1.00  5.81              
ATOM   1252  CB  THR A  80     116.972  82.076  70.330  1.00  5.81              
ATOM   1253  HB  THR A  80     117.982  81.698  70.182  1.00  5.81              
ATOM   1254  CG2 THR A  80     116.859  82.628  71.752  1.00  5.81              
ATOM   1255 1HG2 THR A  80     117.295  81.910  72.442  1.00  5.81              
ATOM   1256 2HG2 THR A  80     117.401  83.568  71.843  1.00  5.81              
ATOM   1257 3HG2 THR A  80     115.814  82.775  72.020  1.00  5.81              
ATOM   1258  OG1 THR A  80     116.072  81.000  70.255  1.00  5.81              
ATOM   1259  HG1 THR A  80     116.231  80.521  69.426  1.00  5.81              
ATOM   1260  C   THR A  80     115.204  83.548  69.270  1.00  5.81              
ATOM   1261  O   THR A  80     114.396  83.101  68.457  1.00  5.81              
ATOM   1262  N   PHE A  81     114.902  84.521  70.133  1.00  5.82              
ATOM   1263  H   PHE A  81     115.652  84.850  70.723  1.00  5.82              
ATOM   1264  CA  PHE A  81     113.569  85.079  70.347  1.00  5.82              
ATOM   1265  HA  PHE A  81     112.867  84.252  70.362  1.00  5.82              
ATOM   1266  CB  PHE A  81     113.510  85.715  71.750  1.00  5.82              
ATOM   1267  HB1 PHE A  81     112.554  86.226  71.871  1.00  5.82              
ATOM   1268  HB2 PHE A  81     114.291  86.472  71.831  1.00  5.82              
ATOM   1269  CG  PHE A  81     113.626  84.722  72.901  1.00  5.82              
ATOM   1270  CD1 PHE A  81     114.699  84.799  73.811  1.00  5.82              
ATOM   1271  HD1 PHE A  81     115.458  85.560  73.693  1.00  5.82              
ATOM   1272  CE1 PHE A  81     114.787  83.892  74.886  1.00  5.82              
ATOM   1273  HE1 PHE A  81     115.611  83.955  75.584  1.00  5.82              
ATOM   1274  CZ  PHE A  81     113.799  82.907  75.059  1.00  5.82              
ATOM   1275  HZ  PHE A  81     113.866  82.213  75.885  1.00  5.82              
ATOM   1276  CE2 PHE A  81     112.722  82.829  74.159  1.00  5.82              
ATOM   1277  HE2 PHE A  81     111.960  82.075  74.294  1.00  5.82              
ATOM   1278  CD2 PHE A  81     112.636  83.733  73.085  1.00  5.82              
ATOM   1279  HD2 PHE A  81     111.802  83.666  72.403  1.00  5.82              
ATOM   1280  C   PHE A  81     113.035  86.035  69.241  1.00  5.82              
ATOM   1281  O   PHE A  81     111.992  86.661  69.427  1.00  5.82              
ATOM   1282  N   SER A  82     113.723  86.201  68.107  1.00  5.88              
ATOM   1283  H   SER A  82     114.535  85.604  67.977  1.00  5.88              
ATOM   1284  CA  SER A  82     113.753  87.480  67.377  1.00  5.88              
ATOM   1285  HA  SER A  82     114.133  88.199  68.103  1.00  5.88              
ATOM   1286  CB  SER A  82     114.835  87.437  66.283  1.00  5.88              
ATOM   1287  HB1 SER A  82     114.854  86.441  65.841  1.00  5.88              
ATOM   1288  HB2 SER A  82     115.804  87.614  66.749  1.00  5.88              
ATOM   1289  OG  SER A  82     114.655  88.398  65.252  1.00  5.88              
ATOM   1290  HG  SER A  82     114.308  89.212  65.648  1.00  5.88              
ATOM   1291  C   SER A  82     112.473  88.147  66.864  1.00  5.88              
ATOM   1292  O   SER A  82     112.477  89.373  66.747  1.00  5.88              
ATOM   1293  N   GLY A  83     111.384  87.442  66.564  1.00  6.15              
ATOM   1294  H   GLY A  83     111.409  86.443  66.701  1.00  6.15              
ATOM   1295  CA  GLY A  83     110.206  88.069  65.933  1.00  6.15              
ATOM   1296  HA1 GLY A  83     109.868  87.407  65.134  1.00  6.15              
ATOM   1297  HA2 GLY A  83     110.484  89.015  65.468  1.00  6.15              
ATOM   1298  C   GLY A  83     109.022  88.316  66.847  1.00  6.15              
ATOM   1299  O   GLY A  83     108.017  88.871  66.389  1.00  6.15              
ATOM   1300  N   LEU A  84     109.149  87.915  68.110  1.00  6.07              
ATOM   1301  H   LEU A  84     110.058  87.557  68.385  1.00  6.07              
ATOM   1302  CA  LEU A  84     108.105  87.850  69.132  1.00  6.07              
ATOM   1303  HA  LEU A  84     107.183  87.472  68.686  1.00  6.07              
ATOM   1304  CB  LEU A  84     108.578  86.861  70.214  1.00  6.07              
ATOM   1305  HB1 LEU A  84     107.788  86.768  70.953  1.00  6.07              
ATOM   1306  HB2 LEU A  84     109.467  87.258  70.708  1.00  6.07              
ATOM   1307  CG  LEU A  84     108.886  85.454  69.675  1.00  6.07              
ATOM   1308  HG  LEU A  84     109.736  85.484  68.996  1.00  6.07              
ATOM   1309  CD1 LEU A  84     109.241  84.516  70.827  1.00  6.07              
ATOM   1310 1HD1 LEU A  84     109.480  83.526  70.442  1.00  6.07              
ATOM   1311 2HD1 LEU A  84     110.103  84.914  71.361  1.00  6.07              
ATOM   1312 3HD1 LEU A  84     108.401  84.433  71.513  1.00  6.07              
ATOM   1313  CD2 LEU A  84     107.683  84.925  68.902  1.00  6.07              
ATOM   1314 1HD2 LEU A  84     107.764  83.857  68.773  1.00  6.07              
ATOM   1315 2HD2 LEU A  84     106.763  85.142  69.439  1.00  6.07              
ATOM   1316 3HD2 LEU A  84     107.632  85.384  67.915  1.00  6.07              
ATOM   1317  C   LEU A  84     107.768  89.236  69.702  1.00  6.07              
ATOM   1318  O   LEU A  84     107.885  89.527  70.892  1.00  6.07              
ATOM   1319  N   LYS A  85     107.275  90.086  68.799  1.00  6.09              
ATOM   1320  H   LYS A  85     107.268  89.717  67.860  1.00  6.09              
ATOM   1321  CA  LYS A  85     106.274  91.111  69.111  1.00  6.09              
ATOM   1322  HA  LYS A  85     106.706  91.838  69.801  1.00  6.09              
ATOM   1323  CB  LYS A  85     105.865  91.807  67.801  1.00  6.09              
ATOM   1324  HB1 LYS A  85     104.997  92.443  67.980  1.00  6.09              
ATOM   1325  HB2 LYS A  85     105.582  91.048  67.070  1.00  6.09              
ATOM   1326  CG  LYS A  85     107.009  92.684  67.255  1.00  6.09              
ATOM   1327  HG1 LYS A  85     107.958  92.147  67.290  1.00  6.09              
ATOM   1328  HG2 LYS A  85     107.102  93.554  67.907  1.00  6.09              
ATOM   1329  CD  LYS A  85     106.761  93.173  65.817  1.00  6.09              
ATOM   1330  HD1 LYS A  85     107.080  94.215  65.759  1.00  6.09              
ATOM   1331  HD2 LYS A  85     105.695  93.146  65.586  1.00  6.09              
ATOM   1332  CE  LYS A  85     107.559  92.394  64.758  1.00  6.09              
ATOM   1333  HE1 LYS A  85     108.626  92.489  64.984  1.00  6.09              
ATOM   1334  HE2 LYS A  85     107.385  92.866  63.787  1.00  6.09              
ATOM   1335  NZ  LYS A  85     107.186  90.959  64.688  1.00  6.09              
ATOM   1336  HZ1 LYS A  85     107.648  90.503  63.911  1.00  6.09              
ATOM   1337  HZ2 LYS A  85     107.476  90.467  65.530  1.00  6.09              
ATOM   1338  HZ3 LYS A  85     106.187  90.846  64.593  1.00  6.09              
ATOM   1339  C   LYS A  85     105.080  90.449  69.822  1.00  6.09              
ATOM   1340  O   LYS A  85     104.986  89.226  69.866  1.00  6.09              
ATOM   1341  N   SER A  86     104.221  91.258  70.428  1.00  6.26              
ATOM   1342  H   SER A  86     104.383  92.248  70.351  1.00  6.26              
ATOM   1343  CA  SER A  86     103.178  90.830  71.376  1.00  6.26              
ATOM   1344  HA  SER A  86     102.827  91.758  71.824  1.00  6.26              
ATOM   1345  CB  SER A  86     101.923  90.252  70.704  1.00  6.26              
ATOM   1346  HB1 SER A  86     101.460  91.030  70.095  1.00  6.26              
ATOM   1347  HB2 SER A  86     101.206  89.952  71.470  1.00  6.26              
ATOM   1348  OG  SER A  86     102.201  89.153  69.874  1.00  6.26              
ATOM   1349  HG  SER A  86     102.663  88.465  70.380  1.00  6.26              
ATOM   1350  C   SER A  86     103.604  90.012  72.603  1.00  6.26              
ATOM   1351  O   SER A  86     102.833  90.025  73.555  1.00  6.26              
ATOM   1352  N   LEU A  87     104.795  89.398  72.665  1.00  6.06              
ATOM   1353  H   LEU A  87     105.341  89.345  71.816  1.00  6.06              
ATOM   1354  CA  LEU A  87     105.244  88.582  73.798  1.00  6.06              
ATOM   1355  HA  LEU A  87     104.594  87.705  73.800  1.00  6.06              
ATOM   1356  CB  LEU A  87     106.678  88.075  73.569  1.00  6.06              
ATOM   1357  HB1 LEU A  87     107.348  88.933  73.503  1.00  6.06              
ATOM   1358  HB2 LEU A  87     106.686  87.559  72.613  1.00  6.06              
ATOM   1359  CG  LEU A  87     107.222  87.110  74.649  1.00  6.06              
ATOM   1360  HG  LEU A  87     107.309  87.643  75.596  1.00  6.06              
ATOM   1361  CD1 LEU A  87     106.348  85.874  74.871  1.00  6.06              
ATOM   1362 1HD1 LEU A  87     106.823  85.202  75.586  1.00  6.06              
ATOM   1363 2HD1 LEU A  87     105.383  86.162  75.288  1.00  6.06              
ATOM   1364 3HD1 LEU A  87     106.192  85.343  73.933  1.00  6.06              
ATOM   1365  CD2 LEU A  87     108.612  86.609  74.250  1.00  6.06              
ATOM   1366 1HD2 LEU A  87     108.991  85.921  75.005  1.00  6.06              
ATOM   1367 2HD2 LEU A  87     108.562  86.094  73.292  1.00  6.06              
ATOM   1368 3HD2 LEU A  87     109.297  87.453  74.170  1.00  6.06              
ATOM   1369  C   LEU A  87     105.068  89.268  75.161  1.00  6.06              
ATOM   1370  O   LEU A  87     105.684  90.308  75.418  1.00  6.06              
ATOM   1371  N   LYS A  88     104.239  88.670  76.030  1.00  5.95              
ATOM   1372  H   LYS A  88     103.727  87.849  75.710  1.00  5.95              
ATOM   1373  CA  LYS A  88     103.894  89.238  77.343  1.00  5.95              
ATOM   1374  HA  LYS A  88     104.274  90.257  77.416  1.00  5.95              
ATOM   1375  CB  LYS A  88     102.363  89.288  77.558  1.00  5.95              
ATOM   1376  HB1 LYS A  88     102.163  89.892  78.442  1.00  5.95              
ATOM   1377  HB2 LYS A  88     101.978  88.285  77.745  1.00  5.95              
ATOM   1378  CG  LYS A  88     101.575  89.865  76.384  1.00  5.95              
ATOM   1379  HG1 LYS A  88     101.705  89.199  75.534  1.00  5.95              
ATOM   1380  HG2 LYS A  88     101.949  90.861  76.143  1.00  5.95              
ATOM   1381  CD  LYS A  88     100.074  89.924  76.677  1.00  5.95              
ATOM   1382  HD1 LYS A  88      99.875  90.575  77.531  1.00  5.95              
ATOM   1383  HD2 LYS A  88      99.714  88.915  76.890  1.00  5.95              
ATOM   1384  CE  LYS A  88      99.398  90.463  75.416  1.00  5.95              
ATOM   1385  HE1 LYS A  88      99.843  89.955  74.553  1.00  5.95              
ATOM   1386  HE2 LYS A  88      99.608  91.530  75.313  1.00  5.95              
ATOM   1387  NZ  LYS A  88      97.943  90.203  75.400  1.00  5.95              
ATOM   1388  HZ1 LYS A  88      97.611  90.335  74.443  1.00  5.95              
ATOM   1389  HZ2 LYS A  88      97.762  89.202  75.496  1.00  5.95              
ATOM   1390  HZ3 LYS A  88      97.413  90.733  76.070  1.00  5.95              
ATOM   1391  C   LYS A  88     104.514  88.463  78.495  1.00  5.95              
ATOM   1392  O   LYS A  88     105.328  88.990  79.247  1.00  5.95              
ATOM   1393  N   LYS A  89     104.169  87.183  78.576  1.00  5.45              
ATOM   1394  H   LYS A  89     103.547  86.830  77.859  1.00  5.45              
ATOM   1395  CA  LYS A  89     104.644  86.257  79.597  1.00  5.45              
ATOM   1396  HA  LYS A  89     105.193  86.786  80.378  1.00  5.45              
ATOM   1397  CB  LYS A  89     103.468  85.510  80.214  1.00  5.45              
ATOM   1398  HB1 LYS A  89     103.901  84.650  80.719  1.00  5.45              
ATOM   1399  HB2 LYS A  89     102.810  85.167  79.415  1.00  5.45              
ATOM   1400  CG  LYS A  89     102.635  86.294  81.231  1.00  5.45              
ATOM   1401  HG1 LYS A  89     102.216  87.180  80.751  1.00  5.45              
ATOM   1402  HG2 LYS A  89     103.278  86.615  82.052  1.00  5.45              
ATOM   1403  CD  LYS A  89     101.484  85.436  81.792  1.00  5.45              
ATOM   1404  HD1 LYS A  89     100.787  85.184  80.989  1.00  5.45              
ATOM   1405  HD2 LYS A  89     100.946  86.051  82.516  1.00  5.45              
ATOM   1406  CE  LYS A  89     101.953  84.152  82.504  1.00  5.45              
ATOM   1407  HE1 LYS A  89     101.187  83.850  83.224  1.00  5.45              
ATOM   1408  HE2 LYS A  89     102.864  84.382  83.065  1.00  5.45              
ATOM   1409  NZ  LYS A  89     102.212  83.025  81.568  1.00  5.45              
ATOM   1410  HZ1 LYS A  89     102.679  83.322  80.711  1.00  5.45              
ATOM   1411  HZ2 LYS A  89     102.805  82.312  81.982  1.00  5.45              
ATOM   1412  HZ3 LYS A  89     101.365  82.622  81.167  1.00  5.45              
ATOM   1413  C   LYS A  89     105.561  85.216  78.948  1.00  5.45              
ATOM   1414  O   LYS A  89     105.329  84.721  77.838  1.00  5.45              
ATOM   1415  N   LEU A  90     106.585  84.859  79.708  1.00  5.52              
ATOM   1416  H   LEU A  90     106.672  85.274  80.624  1.00  5.52              
ATOM   1417  CA  LEU A  90     107.606  83.906  79.316  1.00  5.52              
ATOM   1418  HA  LEU A  90     107.199  83.204  78.594  1.00  5.52              
ATOM   1419  CB  LEU A  90     108.755  84.701  78.658  1.00  5.52              
ATOM   1420  HB1 LEU A  90     109.087  85.472  79.356  1.00  5.52              
ATOM   1421  HB2 LEU A  90     108.360  85.202  77.772  1.00  5.52              
ATOM   1422  CG  LEU A  90     109.986  83.876  78.242  1.00  5.52              
ATOM   1423  HG  LEU A  90     110.427  83.422  79.124  1.00  5.52              
ATOM   1424  CD1 LEU A  90     109.647  82.772  77.251  1.00  5.52              
ATOM   1425 1HD1 LEU A  90     110.559  82.266  76.935  1.00  5.52              
ATOM   1426 2HD1 LEU A  90     108.994  82.033  77.716  1.00  5.52              
ATOM   1427 3HD1 LEU A  90     109.150  83.196  76.381  1.00  5.52              
ATOM   1428  CD2 LEU A  90     111.028  84.793  77.595  1.00  5.52              
ATOM   1429 1HD2 LEU A  90     111.907  84.213  77.316  1.00  5.52              
ATOM   1430 2HD2 LEU A  90     110.614  85.261  76.702  1.00  5.52              
ATOM   1431 3HD2 LEU A  90     111.330  85.567  78.302  1.00  5.52              
ATOM   1432  C   LEU A  90     108.056  83.158  80.572  1.00  5.52              
ATOM   1433  O   LEU A  90     108.434  83.807  81.551  1.00  5.52              
ATOM   1434  N   ASN A  91     107.967  81.822  80.589  1.00  5.50              
ATOM   1435  H   ASN A  91     107.738  81.319  79.733  1.00  5.50              
ATOM   1436  CA  ASN A  91     107.920  81.072  81.861  1.00  5.50              
ATOM   1437  HA  ASN A  91     108.057  81.759  82.697  1.00  5.50              
ATOM   1438  CB  ASN A  91     106.522  80.424  82.046  1.00  5.50              
ATOM   1439  HB1 ASN A  91     106.402  80.146  83.093  1.00  5.50              
ATOM   1440  HB2 ASN A  91     106.473  79.499  81.475  1.00  5.50              
ATOM   1441  CG  ASN A  91     105.323  81.281  81.643  1.00  5.50              
ATOM   1442  OD1 ASN A  91     104.689  81.961  82.439  1.00  5.50              
ATOM   1443  ND2 ASN A  91     104.942  81.236  80.390  1.00  5.50              
ATOM   1444 1HD2 ASN A  91     105.508  80.740  79.714  1.00  5.50              
ATOM   1445 2HD2 ASN A  91     104.172  81.780  80.022  1.00  5.50              
ATOM   1446  C   ASN A  91     109.069  80.040  81.910  1.00  5.50              
ATOM   1447  O   ASN A  91     108.921  78.888  81.495  1.00  5.50              
ATOM   1448  N   LEU A  92     110.221  80.514  82.411  1.00  5.75              
ATOM   1449  H   LEU A  92     110.211  81.472  82.721  1.00  5.75              
ATOM   1450  CA  LEU A  92     111.546  79.868  82.394  1.00  5.75              
ATOM   1451  HA  LEU A  92     111.626  79.324  81.451  1.00  5.75              
ATOM   1452  CB  LEU A  92     112.662  80.942  82.434  1.00  5.75              
ATOM   1453  HB1 LEU A  92     113.616  80.414  82.431  1.00  5.75              
ATOM   1454  HB2 LEU A  92     112.603  81.470  83.386  1.00  5.75              
ATOM   1455  CG  LEU A  92     112.773  81.972  81.292  1.00  5.75              
ATOM   1456  HG  LEU A  92     113.794  82.355  81.305  1.00  5.75              
ATOM   1457  CD1 LEU A  92     112.519  81.373  79.908  1.00  5.75              
ATOM   1458 1HD1 LEU A  92     112.706  82.126  79.144  1.00  5.75              
ATOM   1459 2HD1 LEU A  92     113.187  80.528  79.740  1.00  5.75              
ATOM   1460 3HD1 LEU A  92     111.485  81.039  79.824  1.00  5.75              
ATOM   1461  CD2 LEU A  92     111.855  83.173  81.499  1.00  5.75              
ATOM   1462 1HD2 LEU A  92     112.096  83.950  80.775  1.00  5.75              
ATOM   1463 2HD2 LEU A  92     110.818  82.882  81.373  1.00  5.75              
ATOM   1464 3HD2 LEU A  92     111.983  83.579  82.501  1.00  5.75              
ATOM   1465  C   LEU A  92     111.793  78.798  83.496  1.00  5.75              
ATOM   1466  O   LEU A  92     112.858  78.738  84.129  1.00  5.75              
ATOM   1467  N   GLN A  93     110.777  78.008  83.799  1.00  5.92              
ATOM   1468  H   GLN A  93     110.029  77.932  83.116  1.00  5.92              
ATOM   1469  CA  GLN A  93     110.617  77.323  85.082  1.00  5.92              
ATOM   1470  HA  GLN A  93     111.020  77.951  85.877  1.00  5.92              
ATOM   1471  CB  GLN A  93     109.097  77.212  85.288  1.00  5.92              
ATOM   1472  HB1 GLN A  93     108.653  76.662  84.456  1.00  5.92              
ATOM   1473  HB2 GLN A  93     108.689  78.225  85.266  1.00  5.92              
ATOM   1474  CG  GLN A  93     108.656  76.552  86.596  1.00  5.92              
ATOM   1475  HG1 GLN A  93     109.233  76.959  87.426  1.00  5.92              
ATOM   1476  HG2 GLN A  93     108.811  75.475  86.544  1.00  5.92              
ATOM   1477  CD  GLN A  93     107.182  76.848  86.840  1.00  5.92              
ATOM   1478  OE1 GLN A  93     106.829  77.856  87.430  1.00  5.92              
ATOM   1479  NE2 GLN A  93     106.263  76.027  86.382  1.00  5.92              
ATOM   1480 1HE2 GLN A  93     106.470  75.231  85.775  1.00  5.92              
ATOM   1481 2HE2 GLN A  93     105.306  76.286  86.525  1.00  5.92              
ATOM   1482  C   GLN A  93     111.333  75.969  85.129  1.00  5.92              
ATOM   1483  O   GLN A  93     110.755  74.956  84.762  1.00  5.92              
ATOM   1484  N   LEU A  94     112.576  75.977  85.629  1.00  6.49              
ATOM   1485  H   LEU A  94     112.906  76.862  85.987  1.00  6.49              
ATOM   1486  CA  LEU A  94     113.589  74.922  85.443  1.00  6.49              
ATOM   1487  HA  LEU A  94     114.424  75.200  86.082  1.00  6.49              
ATOM   1488  CB  LEU A  94     113.152  73.504  85.903  1.00  6.49              
ATOM   1489  HB1 LEU A  94     113.922  72.798  85.590  1.00  6.49              
ATOM   1490  HB2 LEU A  94     112.251  73.212  85.384  1.00  6.49              
ATOM   1491  CG  LEU A  94     112.920  73.208  87.386  1.00  6.49              
ATOM   1492  HG  LEU A  94     112.727  72.138  87.466  1.00  6.49              
ATOM   1493  CD1 LEU A  94     114.153  73.511  88.237  1.00  6.49              
ATOM   1494 1HD1 LEU A  94     115.012  72.981  87.828  1.00  6.49              
ATOM   1495 2HD1 LEU A  94     114.364  74.581  88.224  1.00  6.49              
ATOM   1496 3HD1 LEU A  94     113.990  73.179  89.258  1.00  6.49              
ATOM   1497  CD2 LEU A  94     111.713  73.926  87.984  1.00  6.49              
ATOM   1498 1HD2 LEU A  94     111.380  73.354  88.842  1.00  6.49              
ATOM   1499 2HD2 LEU A  94     111.961  74.956  88.239  1.00  6.49              
ATOM   1500 3HD2 LEU A  94     110.906  73.927  87.249  1.00  6.49              
ATOM   1501  C   LEU A  94     114.194  74.932  84.019  1.00  6.49              
ATOM   1502  O   LEU A  94     114.565  73.889  83.494  1.00  6.49              
ATOM   1503  N   ALA A  95     114.357  76.107  83.401  1.00  6.79              
ATOM   1504  H   ALA A  95     113.988  76.928  83.856  1.00  6.79              
ATOM   1505  CA  ALA A  95     114.970  76.297  82.077  1.00  6.79              
ATOM   1506  HA  ALA A  95     114.431  75.630  81.407  1.00  6.79              
ATOM   1507  CB  ALA A  95     114.679  77.724  81.608  1.00  6.79              
ATOM   1508  HB1 ALA A  95     115.110  77.889  80.620  1.00  6.79              
ATOM   1509  HB2 ALA A  95     113.602  77.863  81.536  1.00  6.79              
ATOM   1510  HB3 ALA A  95     115.094  78.443  82.311  1.00  6.79              
ATOM   1511  C   ALA A  95     116.446  75.903  81.871  1.00  6.79              
ATOM   1512  O   ALA A  95     117.021  76.028  80.780  1.00  6.79              
ATOM   1513  N   LEU A  96     117.063  75.389  82.919  1.00  6.79              
ATOM   1514  H   LEU A  96     116.532  75.327  83.776  1.00  6.79              
ATOM   1515  CA  LEU A  96     118.305  74.657  82.827  1.00  6.79              
ATOM   1516  HA  LEU A  96     118.677  74.690  83.817  1.00  6.79              
ATOM   1517  CB  LEU A  96     118.042  73.174  82.604  1.00  6.79              
ATOM   1518  HB1 LEU A  96     118.974  72.692  82.308  1.00  6.79              
ATOM   1519  HB2 LEU A  96     117.340  73.167  81.791  1.00  6.79              
ATOM   1520  CG  LEU A  96     117.406  72.375  83.770  1.00  6.79              
ATOM   1521  HG  LEU A  96     116.822  73.040  84.403  1.00  6.79              
ATOM   1522  CD1 LEU A  96     116.497  71.253  83.256  1.00  6.79              
ATOM   1523 1HD1 LEU A  96     117.067  70.532  82.672  1.00  6.79              
ATOM   1524 2HD1 LEU A  96     116.025  70.745  84.097  1.00  6.79              
ATOM   1525 3HD1 LEU A  96     115.706  71.678  82.642  1.00  6.79              
ATOM   1526  CD2 LEU A  96     118.470  71.683  84.629  1.00  6.79              
ATOM   1527 1HD2 LEU A  96     117.976  71.110  85.415  1.00  6.79              
ATOM   1528 2HD2 LEU A  96     119.074  71.011  84.019  1.00  6.79              
ATOM   1529 3HD2 LEU A  96     119.092  72.424  85.109  1.00  6.79              
ATOM   1530  C   LEU A  96     119.424  75.354  82.026  1.00  6.79              
ATOM   1531  O   LEU A  96     120.130  74.737  81.230  1.00  6.79              
ATOM   1532  N   LEU A  97     119.620  76.642  82.369  1.00  7.11              
ATOM   1533  H   LEU A  97     118.870  77.019  82.932  1.00  7.11              
ATOM   1534  CA  LEU A  97     120.581  77.623  81.828  1.00  7.11              
ATOM   1535  HA  LEU A  97     120.377  77.693  80.758  1.00  7.11              
ATOM   1536  CB  LEU A  97     120.305  79.008  82.460  1.00  7.11              
ATOM   1537  HB1 LEU A  97     121.198  79.618  82.340  1.00  7.11              
ATOM   1538  HB2 LEU A  97     120.143  78.880  83.531  1.00  7.11              
ATOM   1539  CG  LEU A  97     119.155  79.870  81.900  1.00  7.11              
ATOM   1540  HG  LEU A  97     119.133  80.780  82.498  1.00  7.11              
ATOM   1541  CD1 LEU A  97     119.393  80.282  80.446  1.00  7.11              
ATOM   1542 1HD1 LEU A  97     118.628  80.995  80.138  1.00  7.11              
ATOM   1543 2HD1 LEU A  97     120.369  80.757  80.343  1.00  7.11              
ATOM   1544 3HD1 LEU A  97     119.342  79.416  79.787  1.00  7.11              
ATOM   1545  CD2 LEU A  97     117.781  79.228  82.016  1.00  7.11              
ATOM   1546 1HD2 LEU A  97     117.016  79.970  81.785  1.00  7.11              
ATOM   1547 2HD2 LEU A  97     117.694  78.411  81.302  1.00  7.11              
ATOM   1548 3HD2 LEU A  97     117.616  78.859  83.026  1.00  7.11              
ATOM   1549  C   LEU A  97     122.068  77.275  81.906  1.00  7.11              
ATOM   1550  O   LEU A  97     122.876  77.919  81.237  1.00  7.11              
ATOM   1551  N   LYS A  98     122.451  76.290  82.725  1.00  7.31              
ATOM   1552  H   LYS A  98     121.698  75.731  83.096  1.00  7.31              
ATOM   1553  CA  LYS A  98     123.814  75.732  82.717  1.00  7.31              
ATOM   1554  HA  LYS A  98     124.145  75.752  81.676  1.00  7.31              
ATOM   1555  CB  LYS A  98     124.820  76.561  83.548  1.00  7.31              
ATOM   1556  HB1 LYS A  98     124.999  76.093  84.516  1.00  7.31              
ATOM   1557  HB2 LYS A  98     124.420  77.541  83.745  1.00  7.31              
ATOM   1558  CG  LYS A  98     126.180  76.778  82.859  1.00  7.31              
ATOM   1559  HG1 LYS A  98     126.547  75.808  82.520  1.00  7.31              
ATOM   1560  HG2 LYS A  98     126.886  77.147  83.605  1.00  7.31              
ATOM   1561  CD  LYS A  98     126.196  77.757  81.662  1.00  7.31              
ATOM   1562  HD1 LYS A  98     125.437  77.478  80.930  1.00  7.31              
ATOM   1563  HD2 LYS A  98     127.160  77.621  81.169  1.00  7.31              
ATOM   1564  CE  LYS A  98     126.085  79.260  82.004  1.00  7.31              
ATOM   1565  HE1 LYS A  98     126.600  79.810  81.211  1.00  7.31              
ATOM   1566  HE2 LYS A  98     126.616  79.460  82.938  1.00  7.31              
ATOM   1567  NZ  LYS A  98     124.687  79.753  82.082  1.00  7.31              
ATOM   1568  HZ1 LYS A  98     124.614  80.762  82.191  1.00  7.31              
ATOM   1569  HZ2 LYS A  98     124.145  79.459  81.274  1.00  7.31              
ATOM   1570  HZ3 LYS A  98     124.187  79.367  82.875  1.00  7.31              
ATOM   1571  C   LYS A  98     123.764  74.247  83.063  1.00  7.31              
ATOM   1572  O   LYS A  98     123.730  73.404  82.175  1.00  7.31              
ATOM   1573  N   SER A  99     123.497  73.969  84.329  1.00  7.16              
ATOM   1574  H   SER A  99     123.680  74.695  85.002  1.00  7.16              
ATOM   1575  CA  SER A  99     122.611  72.905  84.794  1.00  7.16              
ATOM   1576  HA  SER A  99     121.992  72.527  83.979  1.00  7.16              
ATOM   1577  CB  SER A  99     123.392  71.681  85.340  1.00  7.16              
ATOM   1578  HB1 SER A  99     122.710  71.097  85.960  1.00  7.16              
ATOM   1579  HB2 SER A  99     124.212  72.045  85.962  1.00  7.16              
ATOM   1580  OG  SER A  99     123.862  70.892  84.264  1.00  7.16              
ATOM   1581  HG  SER A  99     124.521  70.289  84.631  1.00  7.16              
ATOM   1582  C   SER A  99     121.728  73.557  85.821  1.00  7.16              
ATOM   1583  O   SER A  99     122.008  73.583  87.011  1.00  7.16              
ATOM   1584  N   HIS A 100     120.810  74.309  85.243  1.00  7.46              
ATOM   1585  H   HIS A 100     120.558  74.122  84.296  1.00  7.46              
ATOM   1586  CA  HIS A 100     120.272  75.555  85.747  1.00  7.46              
ATOM   1587  HA  HIS A 100     120.068  76.200  84.900  1.00  7.46              
ATOM   1588  CB  HIS A 100     118.845  75.395  86.377  1.00  7.46              
ATOM   1589  HB1 HIS A 100     118.952  75.242  87.452  1.00  7.46              
ATOM   1590  HB2 HIS A 100     118.420  74.484  85.958  1.00  7.46              
ATOM   1591  CG  HIS A 100     117.978  76.577  86.079  1.00  7.46              
ATOM   1592  ND1 HIS A 100     116.643  76.496  85.626  1.00  7.46              
ATOM   1593  CE1 HIS A 100     116.212  77.759  85.517  1.00  7.46              
ATOM   1594  HE1 HIS A 100     115.195  78.043  85.277  1.00  7.46              
ATOM   1595  NE2 HIS A 100     117.191  78.623  85.813  1.00  7.46              
ATOM   1596  HE2 HIS A 100     117.045  79.614  85.990  1.00  7.46              
ATOM   1597  CD2 HIS A 100     118.307  77.891  86.168  1.00  7.46              
ATOM   1598  HD2 HIS A 100     119.225  78.299  86.554  1.00  7.46              
ATOM   1599  C   HIS A 100     121.196  76.398  86.607  1.00  7.46              
ATOM   1600  O   HIS A 100     121.020  76.530  87.814  1.00  7.46              
ATOM   1601  N   ALA A 101     122.090  77.054  85.904  1.00  7.18              
ATOM   1602  H   ALA A 101     122.195  76.885  84.925  1.00  7.18              
ATOM   1603  CA  ALA A 101     122.586  78.354  86.350  1.00  7.18              
ATOM   1604  HA  ALA A 101     121.977  78.638  87.194  1.00  7.18              
ATOM   1605  CB  ALA A 101     124.026  78.213  86.815  1.00  7.18              
ATOM   1606  HB1 ALA A 101     124.296  79.098  87.364  1.00  7.18              
ATOM   1607  HB2 ALA A 101     124.143  77.371  87.492  1.00  7.18              
ATOM   1608  HB3 ALA A 101     124.715  78.084  85.991  1.00  7.18              
ATOM   1609  C   ALA A 101     122.347  79.375  85.274  1.00  7.18              
ATOM   1610  O   ALA A 101     122.881  79.222  84.174  1.00  7.18              
ATOM   1611  N   LEU A 102     121.606  80.438  85.566  1.00  6.64              
ATOM   1612  H   LEU A 102     121.144  80.496  86.464  1.00  6.64              
ATOM   1613  CA  LEU A 102     121.772  81.681  84.814  1.00  6.64              
ATOM   1614  HA  LEU A 102     121.365  81.593  83.819  1.00  6.64              
ATOM   1615  CB  LEU A 102     121.119  82.825  85.589  1.00  6.64              
ATOM   1616  HB1 LEU A 102     121.598  83.749  85.294  1.00  6.64              
ATOM   1617  HB2 LEU A 102     121.314  82.685  86.654  1.00  6.64              
ATOM   1618  CG  LEU A 102     119.617  83.017  85.368  1.00  6.64              
ATOM   1619  HG  LEU A 102     119.104  82.065  85.495  1.00  6.64              
ATOM   1620  CD1 LEU A 102     119.136  84.014  86.414  1.00  6.64              
ATOM   1621 1HD1 LEU A 102     118.059  84.136  86.334  1.00  6.64              
ATOM   1622 2HD1 LEU A 102     119.383  83.665  87.415  1.00  6.64              
ATOM   1623 3HD1 LEU A 102     119.626  84.970  86.252  1.00  6.64              
ATOM   1624  CD2 LEU A 102     119.313  83.581  83.979  1.00  6.64              
ATOM   1625 1HD2 LEU A 102     119.830  84.531  83.839  1.00  6.64              
ATOM   1626 2HD2 LEU A 102     119.645  82.896  83.203  1.00  6.64              
ATOM   1627 3HD2 LEU A 102     118.239  83.730  83.871  1.00  6.64              
ATOM   1628  C   LEU A 102     123.337  81.957  84.720  1.00  6.64              
ATOM   1629  O   LEU A 102     123.755  82.008  83.564  1.00  6.64              
ATOM   1630  N   PRO A 103     124.315  81.987  85.760  1.00  6.18              
ATOM   1631  CD  PRO A 103     125.711  81.939  85.313  1.00  6.18              
ATOM   1632  HD1 PRO A 103     125.921  82.701  84.559  1.00  6.18              
ATOM   1633  HD2 PRO A 103     125.926  80.951  84.903  1.00  6.18              
ATOM   1634  CG  PRO A 103     126.629  82.180  86.515  1.00  6.18              
ATOM   1635  HG1 PRO A 103     126.829  83.248  86.620  1.00  6.18              
ATOM   1636  HG2 PRO A 103     127.564  81.627  86.425  1.00  6.18              
ATOM   1637  CB  PRO A 103     125.794  81.687  87.683  1.00  6.18              
ATOM   1638  HB1 PRO A 103     126.127  82.115  88.630  1.00  6.18              
ATOM   1639  HB2 PRO A 103     125.831  80.601  87.731  1.00  6.18              
ATOM   1640  CA  PRO A 103     124.385  82.156  87.273  1.00  6.18              
ATOM   1641  HA  PRO A 103     123.643  81.535  87.769  1.00  6.18              
ATOM   1642  C   PRO A 103     124.184  83.617  87.716  1.00  6.18              
ATOM   1643  O   PRO A 103     124.288  83.930  88.895  1.00  6.18              
ATOM   1644  N   VAL A 104     123.934  84.501  86.742  1.00  5.72              
ATOM   1645  H   VAL A 104     123.864  84.160  85.795  1.00  5.72              
ATOM   1646  CA  VAL A 104     123.756  85.948  86.866  1.00  5.72              
ATOM   1647  HA  VAL A 104     123.342  86.170  87.842  1.00  5.72              
ATOM   1648  CB  VAL A 104     125.145  86.632  86.747  1.00  5.72              
ATOM   1649  HB  VAL A 104     125.876  85.989  87.242  1.00  5.72              
ATOM   1650  CG1 VAL A 104     125.629  86.800  85.300  1.00  5.72              
ATOM   1651 1HG1 VAL A 104     126.669  87.129  85.294  1.00  5.72              
ATOM   1652 2HG1 VAL A 104     125.560  85.851  84.769  1.00  5.72              
ATOM   1653 3HG1 VAL A 104     125.032  87.546  84.775  1.00  5.72              
ATOM   1654  CG2 VAL A 104     125.225  87.979  87.466  1.00  5.72              
ATOM   1655 1HG2 VAL A 104     126.111  88.530  87.150  1.00  5.72              
ATOM   1656 2HG2 VAL A 104     124.340  88.580  87.267  1.00  5.72              
ATOM   1657 3HG2 VAL A 104     125.318  87.806  88.538  1.00  5.72              
ATOM   1658  C   VAL A 104     122.777  86.413  85.794  1.00  5.72              
ATOM   1659  O   VAL A 104     122.720  85.783  84.738  1.00  5.72              
ATOM   1660  N   ILE A 105     122.021  87.489  86.023  1.00  5.45              
ATOM   1661  H   ILE A 105     122.160  88.033  86.867  1.00  5.45              
ATOM   1662  CA  ILE A 105     120.985  87.951  85.082  1.00  5.45              
ATOM   1663  HA  ILE A 105     120.826  87.139  84.374  1.00  5.45              
ATOM   1664  CB  ILE A 105     119.626  88.061  85.812  1.00  5.45              
ATOM   1665  HB  ILE A 105     119.489  87.112  86.327  1.00  5.45              
ATOM   1666  CG2 ILE A 105     119.697  89.066  86.962  1.00  5.45              
ATOM   1667 1HG2 ILE A 105     118.709  89.433  87.233  1.00  5.45              
ATOM   1668 2HG2 ILE A 105     120.120  88.563  87.820  1.00  5.45              
ATOM   1669 3HG2 ILE A 105     120.357  89.892  86.705  1.00  5.45              
ATOM   1670  CG1 ILE A 105     118.371  88.172  84.912  1.00  5.45              
ATOM   1671 1HG1 ILE A 105     118.508  88.923  84.143  1.00  5.45              
ATOM   1672 2HG1 ILE A 105     117.516  88.459  85.525  1.00  5.45              
ATOM   1673  CD1 ILE A 105     118.007  86.871  84.195  1.00  5.45              
ATOM   1674  HD1 ILE A 105     117.069  87.007  83.657  1.00  5.45              
ATOM   1675  HD2 ILE A 105     118.787  86.604  83.483  1.00  5.45              
ATOM   1676  HD3 ILE A 105     117.874  86.074  84.921  1.00  5.45              
ATOM   1677  C   ILE A 105     121.512  89.088  84.141  1.00  5.45              
ATOM   1678  O   ILE A 105     120.794  89.740  83.375  1.00  5.45              
ATOM   1679  N   ASP A 106     122.837  89.289  84.145  1.00  5.42              
ATOM   1680  H   ASP A 106     123.387  88.629  84.662  1.00  5.42              
ATOM   1681  CA  ASP A 106     123.426  90.622  84.011  1.00  5.42              
ATOM   1682  HA  ASP A 106     122.592  91.312  84.117  1.00  5.42              
ATOM   1683  CB  ASP A 106     124.326  90.957  85.220  1.00  5.42              
ATOM   1684  HB1 ASP A 106     125.076  91.697  84.940  1.00  5.42              
ATOM   1685  HB2 ASP A 106     124.864  90.064  85.536  1.00  5.42              
ATOM   1686  CG  ASP A 106     123.508  91.533  86.388  1.00  5.42              
ATOM   1687  OD1 ASP A 106     122.878  90.721  87.102  1.00  5.42              
ATOM   1688  OD2 ASP A 106     123.485  92.780  86.555  1.00  5.42              
ATOM   1689  C   ASP A 106     123.991  91.119  82.673  1.00  5.42              
ATOM   1690  O   ASP A 106     124.413  92.270  82.578  1.00  5.42              
ATOM   1691  N   ASP A 107     123.895  90.346  81.601  1.00  5.32              
ATOM   1692  H   ASP A 107     123.576  89.384  81.701  1.00  5.32              
ATOM   1693  CA  ASP A 107     123.853  90.910  80.239  1.00  5.32              
ATOM   1694  HA  ASP A 107     124.588  91.705  80.115  1.00  5.32              
ATOM   1695  CB  ASP A 107     124.150  89.748  79.261  1.00  5.32              
ATOM   1696  HB1 ASP A 107     125.103  89.286  79.526  1.00  5.32              
ATOM   1697  HB2 ASP A 107     124.247  90.149  78.250  1.00  5.32              
ATOM   1698  CG  ASP A 107     123.034  88.678  79.280  1.00  5.32              
ATOM   1699  OD1 ASP A 107     122.198  88.637  78.343  1.00  5.32              
ATOM   1700  OD2 ASP A 107     122.970  87.942  80.291  1.00  5.32              
ATOM   1701  C   ASP A 107     122.476  91.417  79.831  1.00  5.32              
ATOM   1702  O   ASP A 107     122.351  92.160  78.856  1.00  5.32              
ATOM   1703  N   PHE A 108     121.456  90.963  80.564  1.00  5.33              
ATOM   1704  H   PHE A 108     121.660  90.340  81.336  1.00  5.33              
ATOM   1705  CA  PHE A 108     120.072  91.232  80.273  1.00  5.33              
ATOM   1706  HA  PHE A 108     119.531  90.393  80.705  1.00  5.33              
ATOM   1707  CB  PHE A 108     119.617  92.465  81.072  1.00  5.33              
ATOM   1708  HB1 PHE A 108     119.715  92.186  82.112  1.00  5.33              
ATOM   1709  HB2 PHE A 108     118.551  92.606  80.896  1.00  5.33              
ATOM   1710  CG  PHE A 108     120.327  93.809  80.861  1.00  5.33              
ATOM   1711  CD1 PHE A 108     119.604  94.909  80.363  1.00  5.33              
ATOM   1712  HD1 PHE A 108     118.554  94.798  80.137  1.00  5.33              
ATOM   1713  CE1 PHE A 108     120.218  96.165  80.210  1.00  5.33              
ATOM   1714  HE1 PHE A 108     119.644  96.996  79.835  1.00  5.33              
ATOM   1715  CZ  PHE A 108     121.563  96.344  80.575  1.00  5.33              
ATOM   1716  HZ  PHE A 108     122.036  97.308  80.465  1.00  5.33              
ATOM   1717  CE2 PHE A 108     122.280  95.269  81.123  1.00  5.33              
ATOM   1718  HE2 PHE A 108     123.305  95.398  81.443  1.00  5.33              
ATOM   1719  CD2 PHE A 108     121.659  94.018  81.278  1.00  5.33              
ATOM   1720  HD2 PHE A 108     122.218  93.219  81.734  1.00  5.33              
ATOM   1721  C   PHE A 108     119.624  91.272  78.809  1.00  5.33              
ATOM   1722  O   PHE A 108     119.227  92.309  78.267  1.00  5.33              
ATOM   1723  N   SER A 109     119.507  90.085  78.225  1.00  5.37              
ATOM   1724  H   SER A 109     120.035  89.326  78.647  1.00  5.37              
ATOM   1725  CA  SER A 109     118.729  89.777  77.013  1.00  5.37              
ATOM   1726  HA  SER A 109     119.103  90.424  76.219  1.00  5.37              
ATOM   1727  CB  SER A 109     119.053  88.333  76.600  1.00  5.37              
ATOM   1728  HB1 SER A 109     118.414  88.039  75.767  1.00  5.37              
ATOM   1729  HB2 SER A 109     118.870  87.658  77.438  1.00  5.37              
ATOM   1730  OG  SER A 109     120.399  88.218  76.169  1.00  5.37              
ATOM   1731  HG  SER A 109     121.006  88.348  76.928  1.00  5.37              
ATOM   1732  C   SER A 109     117.207  90.024  77.080  1.00  5.37              
ATOM   1733  O   SER A 109     116.400  89.282  76.519  1.00  5.37              
ATOM   1734  N   PHE A 110     116.819  91.099  77.768  1.00  5.36              
ATOM   1735  H   PHE A 110     117.567  91.648  78.168  1.00  5.36              
ATOM   1736  CA  PHE A 110     115.450  91.525  78.085  1.00  5.36              
ATOM   1737  HA  PHE A 110     114.769  90.914  77.499  1.00  5.36              
ATOM   1738  CB  PHE A 110     115.165  91.266  79.578  1.00  5.36              
ATOM   1739  HB1 PHE A 110     114.087  91.287  79.746  1.00  5.36              
ATOM   1740  HB2 PHE A 110     115.608  92.073  80.163  1.00  5.36              
ATOM   1741  CG  PHE A 110     115.721  89.939  80.069  1.00  5.36              
ATOM   1742  CD1 PHE A 110     115.292  88.736  79.475  1.00  5.36              
ATOM   1743  HD1 PHE A 110     114.503  88.749  78.737  1.00  5.36              
ATOM   1744  CE1 PHE A 110     115.950  87.529  79.766  1.00  5.36              
ATOM   1745  HE1 PHE A 110     115.646  86.619  79.271  1.00  5.36              
ATOM   1746  CZ  PHE A 110     117.032  87.518  80.662  1.00  5.36              
ATOM   1747  HZ  PHE A 110     117.552  86.594  80.873  1.00  5.36              
ATOM   1748  CE2 PHE A 110     117.449  88.712  81.273  1.00  5.36              
ATOM   1749  HE2 PHE A 110     118.300  88.706  81.940  1.00  5.36              
ATOM   1750  CD2 PHE A 110     116.786  89.919  80.990  1.00  5.36              
ATOM   1751  HD2 PHE A 110     117.125  90.835  81.451  1.00  5.36              
ATOM   1752  C   PHE A 110     115.187  92.985  77.685  1.00  5.36              
ATOM   1753  O   PHE A 110     114.050  93.450  77.718  1.00  5.36              
ATOM   1754  N   GLN A 111     116.229  93.686  77.229  1.00  5.42              
ATOM   1755  H   GLN A 111     117.132  93.227  77.231  1.00  5.42              
ATOM   1756  CA  GLN A 111     116.188  95.075  76.767  1.00  5.42              
ATOM   1757  HA  GLN A 111     116.048  95.710  77.644  1.00  5.42              
ATOM   1758  CB  GLN A 111     117.549  95.438  76.142  1.00  5.42              
ATOM   1759  HB1 GLN A 111     117.483  96.417  75.665  1.00  5.42              
ATOM   1760  HB2 GLN A 111     117.799  94.705  75.377  1.00  5.42              
ATOM   1761  CG  GLN A 111     118.692  95.471  77.162  1.00  5.42              
ATOM   1762  HG1 GLN A 111     118.553  94.675  77.883  1.00  5.42              
ATOM   1763  HG2 GLN A 111     118.676  96.420  77.696  1.00  5.42              
ATOM   1764  CD  GLN A 111     120.052  95.289  76.496  1.00  5.42              
ATOM   1765  OE1 GLN A 111     120.398  95.979  75.551  1.00  5.42              
ATOM   1766  NE2 GLN A 111     120.853  94.344  76.935  1.00  5.42              
ATOM   1767 1HE2 GLN A 111     120.576  93.728  77.694  1.00  5.42              
ATOM   1768 2HE2 GLN A 111     121.748  94.226  76.497  1.00  5.42              
ATOM   1769  C   GLN A 111     115.042  95.430  75.797  1.00  5.42              
ATOM   1770  O   GLN A 111     114.341  96.406  76.063  1.00  5.42              
ATOM   1771  N   PRO A 112     114.805  94.683  74.694  1.00  5.68              
ATOM   1772  CD  PRO A 112     115.528  93.502  74.223  1.00  5.68              
ATOM   1773  HD1 PRO A 112     115.538  92.705  74.965  1.00  5.68              
ATOM   1774  HD2 PRO A 112     116.544  93.777  73.943  1.00  5.68              
ATOM   1775  CG  PRO A 112     114.795  93.017  72.975  1.00  5.68              
ATOM   1776  HG1 PRO A 112     114.007  92.319  73.258  1.00  5.68              
ATOM   1777  HG2 PRO A 112     115.477  92.558  72.259  1.00  5.68              
ATOM   1778  CB  PRO A 112     114.180  94.302  72.432  1.00  5.68              
ATOM   1779  HB1 PRO A 112     113.328  94.100  71.781  1.00  5.68              
ATOM   1780  HB2 PRO A 112     114.941  94.868  71.891  1.00  5.68              
ATOM   1781  CA  PRO A 112     113.791  95.059  73.707  1.00  5.68              
ATOM   1782  HA  PRO A 112     113.840  96.131  73.514  1.00  5.68              
ATOM   1783  C   PRO A 112     112.352  94.727  74.135  1.00  5.68              
ATOM   1784  O   PRO A 112     111.414  94.941  73.367  1.00  5.68              
ATOM   1785  N   LEU A 113     112.151  94.151  75.325  1.00  5.67              
ATOM   1786  H   LEU A 113     112.922  94.093  75.979  1.00  5.67              
ATOM   1787  CA  LEU A 113     110.909  93.480  75.704  1.00  5.67              
ATOM   1788  HA  LEU A 113     110.395  93.168  74.794  1.00  5.67              
ATOM   1789  CB  LEU A 113     111.232  92.198  76.506  1.00  5.67              
ATOM   1790  HB1 LEU A 113     110.302  91.655  76.647  1.00  5.67              
ATOM   1791  HB2 LEU A 113     111.611  92.483  77.488  1.00  5.67              
ATOM   1792  CG  LEU A 113     112.230  91.217  75.864  1.00  5.67              
ATOM   1793  HG  LEU A 113     113.203  91.696  75.759  1.00  5.67              
ATOM   1794  CD1 LEU A 113     112.392  89.979  76.750  1.00  5.67              
ATOM   1795 1HD1 LEU A 113     113.193  89.352  76.357  1.00  5.67              
ATOM   1796 2HD1 LEU A 113     112.654  90.284  77.762  1.00  5.67              
ATOM   1797 3HD1 LEU A 113     111.466  89.405  76.772  1.00  5.67              
ATOM   1798  CD2 LEU A 113     111.768  90.738  74.488  1.00  5.67              
ATOM   1799 1HD2 LEU A 113     112.473  90.007  74.094  1.00  5.67              
ATOM   1800 2HD2 LEU A 113     110.781  90.280  74.565  1.00  5.67              
ATOM   1801 3HD2 LEU A 113     111.718  91.576  73.794  1.00  5.67              
ATOM   1802  C   LEU A 113     109.947  94.433  76.422  1.00  5.67              
ATOM   1803  O   LEU A 113     109.601  94.236  77.579  1.00  5.67              
ATOM   1804  N   VAL A 114     109.520  95.493  75.731  1.00  5.80              
ATOM   1805  H   VAL A 114     109.868  95.587  74.781  1.00  5.80              
ATOM   1806  CA  VAL A 114     108.761  96.621  76.317  1.00  5.80              
ATOM   1807  HA  VAL A 114     109.370  97.047  77.115  1.00  5.80              
ATOM   1808  CB  VAL A 114     108.557  97.725  75.253  1.00  5.80              
ATOM   1809  HB  VAL A 114     108.010  97.303  74.408  1.00  5.80              
ATOM   1810  CG1 VAL A 114     107.781  98.944  75.767  1.00  5.80              
ATOM   1811 1HG1 VAL A 114     107.698  99.691  74.976  1.00  5.80              
ATOM   1812 2HG1 VAL A 114     106.772  98.660  76.065  1.00  5.80              
ATOM   1813 3HG1 VAL A 114     108.298  99.386  76.617  1.00  5.80              
ATOM   1814  CG2 VAL A 114     109.909  98.256  74.748  1.00  5.80              
ATOM   1815 1HG2 VAL A 114     109.749  99.043  74.011  1.00  5.80              
ATOM   1816 2HG2 VAL A 114     110.486  98.659  75.581  1.00  5.80              
ATOM   1817 3HG2 VAL A 114     110.483  97.463  74.269  1.00  5.80              
ATOM   1818  C   VAL A 114     107.436  96.221  76.971  1.00  5.80              
ATOM   1819  O   VAL A 114     107.050  96.823  77.973  1.00  5.80              
ATOM   1820  N   GLN A 115     106.754  95.187  76.460  1.00  5.90              
ATOM   1821  H   GLN A 115     107.119  94.707  75.652  1.00  5.90              
ATOM   1822  CA  GLN A 115     105.543  94.678  77.110  1.00  5.90              
ATOM   1823  HA  GLN A 115     104.845  95.507  77.235  1.00  5.90              
ATOM   1824  CB  GLN A 115     104.853  93.583  76.274  1.00  5.90              
ATOM   1825  HB1 GLN A 115     103.961  93.282  76.827  1.00  5.90              
ATOM   1826  HB2 GLN A 115     105.499  92.708  76.244  1.00  5.90              
ATOM   1827  CG  GLN A 115     104.378  93.956  74.852  1.00  5.90              
ATOM   1828  HG1 GLN A 115     104.072  95.002  74.835  1.00  5.90              
ATOM   1829  HG2 GLN A 115     103.500  93.347  74.632  1.00  5.90              
ATOM   1830  CD  GLN A 115     105.377  93.698  73.722  1.00  5.90              
ATOM   1831  OE1 GLN A 115     105.435  94.408  72.731  1.00  5.90              
ATOM   1832  NE2 GLN A 115     106.149  92.638  73.768  1.00  5.90              
ATOM   1833 1HE2 GLN A 115     106.006  91.922  74.476  1.00  5.90              
ATOM   1834 2HE2 GLN A 115     106.762  92.473  72.993  1.00  5.90              
ATOM   1835  C   GLN A 115     105.802  94.092  78.509  1.00  5.90              
ATOM   1836  O   GLN A 115     104.893  94.130  79.338  1.00  5.90              
ATOM   1837  N   LEU A 116     107.004  93.541  78.739  1.00  5.64              
ATOM   1838  H   LEU A 116     107.749  93.809  78.107  1.00  5.64              
ATOM   1839  CA  LEU A 116     107.299  92.317  79.497  1.00  5.64              
ATOM   1840  HA  LEU A 116     106.487  91.630  79.245  1.00  5.64              
ATOM   1841  CB  LEU A 116     108.570  91.655  78.953  1.00  5.64              
ATOM   1842  HB1 LEU A 116     109.438  92.180  79.359  1.00  5.64              
ATOM   1843  HB2 LEU A 116     108.570  91.783  77.874  1.00  5.64              
ATOM   1844  CG  LEU A 116     108.645  90.142  79.265  1.00  5.64              
ATOM   1845  HG  LEU A 116     107.910  89.876  80.024  1.00  5.64              
ATOM   1846  CD1 LEU A 116     108.378  89.299  78.010  1.00  5.64              
ATOM   1847 1HD1 LEU A 116     108.382  88.240  78.268  1.00  5.64              
ATOM   1848 2HD1 LEU A 116     107.399  89.560  77.608  1.00  5.64              
ATOM   1849 3HD1 LEU A 116     109.136  89.494  77.254  1.00  5.64              
ATOM   1850  CD2 LEU A 116     110.028  89.800  79.812  1.00  5.64              
ATOM   1851 1HD2 LEU A 116     110.084  88.731  80.016  1.00  5.64              
ATOM   1852 2HD2 LEU A 116     110.793  90.083  79.094  1.00  5.64              
ATOM   1853 3HD2 LEU A 116     110.188  90.351  80.740  1.00  5.64              
ATOM   1854  C   LEU A 116     107.235  92.415  81.025  1.00  5.64              
ATOM   1855  O   LEU A 116     108.162  92.085  81.759  1.00  5.64              
ATOM   1856  N   GLU A 117     106.057  92.826  81.453  1.00  5.56              
ATOM   1857  H   GLU A 117     105.404  93.058  80.717  1.00  5.56              
ATOM   1858  CA  GLU A 117     105.497  92.894  82.789  1.00  5.56              
ATOM   1859  HA  GLU A 117     105.679  93.891  83.195  1.00  5.56              
ATOM   1860  CB  GLU A 117     103.966  92.711  82.658  1.00  5.56              
ATOM   1861  HB1 GLU A 117     103.533  93.638  82.278  1.00  5.56              
ATOM   1862  HB2 GLU A 117     103.562  92.540  83.656  1.00  5.56              
ATOM   1863  CG  GLU A 117     103.560  91.558  81.700  1.00  5.56              
ATOM   1864  HG1 GLU A 117     104.224  90.706  81.841  1.00  5.56              
ATOM   1865  HG2 GLU A 117     103.702  91.900  80.671  1.00  5.56              
ATOM   1866  CD  GLU A 117     102.120  91.050  81.851  1.00  5.56              
ATOM   1867  OE1 GLU A 117     101.500  91.309  82.905  1.00  5.56              
ATOM   1868  OE2 GLU A 117     101.658  90.375  80.900  1.00  5.56              
ATOM   1869  C   GLU A 117     106.041  91.910  83.845  1.00  5.56              
ATOM   1870  O   GLU A 117     106.328  92.312  84.968  1.00  5.56              
ATOM   1871  N   TYR A 118     106.146  90.611  83.543  1.00  5.10              
ATOM   1872  H   TYR A 118     105.983  90.337  82.580  1.00  5.10              
ATOM   1873  CA  TYR A 118     105.844  89.598  84.564  1.00  5.10              
ATOM   1874  HA  TYR A 118     105.907  90.045  85.556  1.00  5.10              
ATOM   1875  CB  TYR A 118     104.380  89.162  84.335  1.00  5.10              
ATOM   1876  HB1 TYR A 118     104.320  88.582  83.414  1.00  5.10              
ATOM   1877  HB2 TYR A 118     103.774  90.056  84.182  1.00  5.10              
ATOM   1878  CG  TYR A 118     103.714  88.388  85.459  1.00  5.10              
ATOM   1879  CD1 TYR A 118     103.560  86.989  85.376  1.00  5.10              
ATOM   1880  HD1 TYR A 118     103.990  86.453  84.543  1.00  5.10              
ATOM   1881  CE1 TYR A 118     102.864  86.292  86.379  1.00  5.10              
ATOM   1882  HE1 TYR A 118     102.753  85.220  86.332  1.00  5.10              
ATOM   1883  CZ  TYR A 118     102.322  86.993  87.474  1.00  5.10              
ATOM   1884  OH  TYR A 118     101.645  86.323  88.440  1.00  5.10              
ATOM   1885  HH  TYR A 118     101.407  86.903  89.164  1.00  5.10              
ATOM   1886  CE2 TYR A 118     102.493  88.391  87.571  1.00  5.10              
ATOM   1887  HE2 TYR A 118     102.075  88.937  88.403  1.00  5.10              
ATOM   1888  CD2 TYR A 118     103.180  89.087  86.558  1.00  5.10              
ATOM   1889  HD2 TYR A 118     103.266  90.167  86.605  1.00  5.10              
ATOM   1890  C   TYR A 118     106.824  88.410  84.548  1.00  5.10              
ATOM   1891  O   TYR A 118     106.448  87.249  84.672  1.00  5.10              
ATOM   1892  N   LEU A 119     108.107  88.675  84.309  1.00  5.00              
ATOM   1893  H   LEU A 119     108.369  89.646  84.195  1.00  5.00              
ATOM   1894  CA  LEU A 119     109.128  87.634  84.124  1.00  5.00              
ATOM   1895  HA  LEU A 119     108.740  86.914  83.401  1.00  5.00              
ATOM   1896  CB  LEU A 119     110.354  88.326  83.484  1.00  5.00              
ATOM   1897  HB1 LEU A 119     110.853  88.888  84.261  1.00  5.00              
ATOM   1898  HB2 LEU A 119     109.988  89.047  82.752  1.00  5.00              
ATOM   1899  CG  LEU A 119     111.417  87.474  82.764  1.00  5.00              
ATOM   1900  HG  LEU A 119     110.967  86.996  81.892  1.00  5.00              
ATOM   1901  CD1 LEU A 119     112.550  88.398  82.300  1.00  5.00              
ATOM   1902 1HD1 LEU A 119     113.301  87.828  81.752  1.00  5.00              
ATOM   1903 2HD1 LEU A 119     112.160  89.176  81.645  1.00  5.00              
ATOM   1904 3HD1 LEU A 119     113.030  88.871  83.158  1.00  5.00              
ATOM   1905  CD2 LEU A 119     112.057  86.403  83.642  1.00  5.00              
ATOM   1906 1HD2 LEU A 119     112.878  85.930  83.105  1.00  5.00              
ATOM   1907 2HD2 LEU A 119     112.430  86.857  84.560  1.00  5.00              
ATOM   1908 3HD2 LEU A 119     111.328  85.631  83.873  1.00  5.00              
ATOM   1909  C   LEU A 119     109.468  86.869  85.423  1.00  5.00              
ATOM   1910  O   LEU A 119     110.054  87.432  86.344  1.00  5.00              
ATOM   1911  N   TYR A 120     109.133  85.577  85.494  1.00  5.06              
ATOM   1912  H   TYR A 120     108.609  85.183  84.726  1.00  5.06              
ATOM   1913  CA  TYR A 120     109.432  84.711  86.644  1.00  5.06              
ATOM   1914  HA  TYR A 120     109.347  85.299  87.561  1.00  5.06              
ATOM   1915  CB  TYR A 120     108.387  83.581  86.703  1.00  5.06              
ATOM   1916  HB1 TYR A 120     108.866  82.707  87.150  1.00  5.06              
ATOM   1917  HB2 TYR A 120     108.098  83.292  85.691  1.00  5.06              
ATOM   1918  CG  TYR A 120     107.127  83.863  87.515  1.00  5.06              
ATOM   1919  CD1 TYR A 120     106.530  85.142  87.556  1.00  5.06              
ATOM   1920  HD1 TYR A 120     106.936  85.962  86.980  1.00  5.06              
ATOM   1921  CE1 TYR A 120     105.383  85.364  88.345  1.00  5.06              
ATOM   1922  HE1 TYR A 120     104.924  86.341  88.380  1.00  5.06              
ATOM   1923  CZ  TYR A 120     104.822  84.309  89.096  1.00  5.06              
ATOM   1924  OH  TYR A 120     103.740  84.514  89.891  1.00  5.06              
ATOM   1925  HH  TYR A 120     103.493  83.714  90.358  1.00  5.06              
ATOM   1926  CE2 TYR A 120     105.401  83.026  89.034  1.00  5.06              
ATOM   1927  HE2 TYR A 120     104.974  82.208  89.596  1.00  5.06              
ATOM   1928  CD2 TYR A 120     106.545  82.807  88.244  1.00  5.06              
ATOM   1929  HD2 TYR A 120     106.980  81.816  88.206  1.00  5.06              
ATOM   1930  C   TYR A 120     110.853  84.113  86.608  1.00  5.06              
ATOM   1931  O   TYR A 120     111.290  83.567  85.597  1.00  5.06              
ATOM   1932  N   MET A 121     111.538  84.146  87.758  1.00  5.48              
ATOM   1933  H   MET A 121     111.111  84.624  88.538  1.00  5.48              
ATOM   1934  CA  MET A 121     112.897  83.608  87.950  1.00  5.48              
ATOM   1935  HA  MET A 121     113.160  82.967  87.113  1.00  5.48              
ATOM   1936  CB  MET A 121     113.910  84.752  88.018  1.00  5.48              
ATOM   1937  HB1 MET A 121     114.845  84.350  88.398  1.00  5.48              
ATOM   1938  HB2 MET A 121     113.553  85.511  88.716  1.00  5.48              
ATOM   1939  CG  MET A 121     114.198  85.406  86.666  1.00  5.48              
ATOM   1940  HG1 MET A 121     114.629  86.388  86.868  1.00  5.48              
ATOM   1941  HG2 MET A 121     113.268  85.558  86.123  1.00  5.48              
ATOM   1942  SD  MET A 121     115.383  84.512  85.622  1.00  5.48              
ATOM   1943  CE  MET A 121     114.335  83.392  84.659  1.00  5.48              
ATOM   1944  HE1 MET A 121     114.915  82.982  83.832  1.00  5.48              
ATOM   1945  HE2 MET A 121     113.982  82.570  85.277  1.00  5.48              
ATOM   1946  HE3 MET A 121     113.484  83.942  84.261  1.00  5.48              
ATOM   1947  C   MET A 121     112.989  82.739  89.228  1.00  5.48              
ATOM   1948  O   MET A 121     113.258  83.155  90.368  1.00  5.48              
ATOM   1949  N   GLU A 122     112.733  81.463  89.008  1.00  5.64              
ATOM   1950  H   GLU A 122     112.581  81.162  88.057  1.00  5.64              
ATOM   1951  CA  GLU A 122     112.482  80.487  90.054  1.00  5.64              
ATOM   1952  HA  GLU A 122     112.892  80.857  90.991  1.00  5.64              
ATOM   1953  CB  GLU A 122     110.939  80.369  90.220  1.00  5.64              
ATOM   1954  HB1 GLU A 122     110.463  81.134  89.602  1.00  5.64              
ATOM   1955  HB2 GLU A 122     110.669  80.639  91.240  1.00  5.64              
ATOM   1956  CG  GLU A 122     110.250  79.043  89.860  1.00  5.64              
ATOM   1957  HG1 GLU A 122     110.760  78.565  89.021  1.00  5.64              
ATOM   1958  HG2 GLU A 122     109.239  79.281  89.524  1.00  5.64              
ATOM   1959  CD  GLU A 122     110.142  78.071  91.042  1.00  5.64              
ATOM   1960  OE1 GLU A 122     109.173  77.280  91.083  1.00  5.64              
ATOM   1961  OE2 GLU A 122     111.062  78.022  91.891  1.00  5.64              
ATOM   1962  C   GLU A 122     113.244  79.190  89.710  1.00  5.64              
ATOM   1963  O   GLU A 122     113.684  78.996  88.577  1.00  5.64              
ATOM   1964  N   ARG A 123     113.494  78.354  90.714  1.00  5.93              
ATOM   1965  H   ARG A 123     112.881  78.451  91.519  1.00  5.93              
ATOM   1966  CA  ARG A 123     114.623  77.418  90.845  1.00  5.93              
ATOM   1967  HA  ARG A 123     115.007  77.582  91.843  1.00  5.93              
ATOM   1968  CB  ARG A 123     114.117  75.961  90.800  1.00  5.93              
ATOM   1969  HB1 ARG A 123     114.921  75.295  90.487  1.00  5.93              
ATOM   1970  HB2 ARG A 123     113.301  75.887  90.080  1.00  5.93              
ATOM   1971  CG  ARG A 123     113.665  75.492  92.191  1.00  5.93              
ATOM   1972  HG1 ARG A 123     112.955  76.204  92.607  1.00  5.93              
ATOM   1973  HG2 ARG A 123     114.535  75.466  92.836  1.00  5.93              
ATOM   1974  CD  ARG A 123     113.068  74.076  92.212  1.00  5.93              
ATOM   1975  HD1 ARG A 123     112.811  73.813  93.241  1.00  5.93              
ATOM   1976  HD2 ARG A 123     113.826  73.373  91.861  1.00  5.93              
ATOM   1977  NE  ARG A 123     111.878  73.966  91.359  1.00  5.93              
ATOM   1978  HE  ARG A 123     111.990  73.473  90.489  1.00  5.93              
ATOM   1979  CZ  ARG A 123     110.750  74.636  91.507  1.00  5.93              
ATOM   1980  NH1 ARG A 123     110.456  75.305  92.580  1.00  5.93              
ATOM   1981 1HH1 ARG A 123     111.147  75.426  93.288  1.00  5.93              
ATOM   1982 2HH1 ARG A 123     109.815  76.088  92.433  1.00  5.93              
ATOM   1983  NH2 ARG A 123     109.899  74.690  90.531  1.00  5.93              
ATOM   1984 1HH2 ARG A 123     110.107  74.299  89.633  1.00  5.93              
ATOM   1985 2HH2 ARG A 123     109.204  75.435  90.597  1.00  5.93              
ATOM   1986  C   ARG A 123     115.850  77.663  89.927  1.00  5.93              
ATOM   1987  O   ARG A 123     116.115  76.889  89.016  1.00  5.93              
ATOM   1988  N   THR A 124     116.610  78.740  90.182  1.00  5.89              
ATOM   1989  H   THR A 124     116.275  79.325  90.934  1.00  5.89              
ATOM   1990  CA  THR A 124     117.408  79.417  89.128  1.00  5.89              
ATOM   1991  HA  THR A 124     117.379  78.764  88.270  1.00  5.89              
ATOM   1992  CB  THR A 124     116.621  80.701  88.732  1.00  5.89              
ATOM   1993  HB  THR A 124     115.971  80.987  89.561  1.00  5.89              
ATOM   1994  CG2 THR A 124     117.404  81.945  88.342  1.00  5.89              
ATOM   1995 1HG2 THR A 124     117.974  81.736  87.442  1.00  5.89              
ATOM   1996 2HG2 THR A 124     116.708  82.758  88.141  1.00  5.89              
ATOM   1997 3HG2 THR A 124     118.076  82.243  89.144  1.00  5.89              
ATOM   1998  OG1 THR A 124     115.811  80.432  87.605  1.00  5.89              
ATOM   1999  HG1 THR A 124     115.124  79.797  87.872  1.00  5.89              
ATOM   2000  C   THR A 124     118.926  79.652  89.333  1.00  5.89              
ATOM   2001  O   THR A 124     119.626  80.020  88.387  1.00  5.89              
ATOM   2002  N   SER A 125     119.457  79.382  90.524  1.00  5.60              
ATOM   2003  H   SER A 125     118.840  78.997  91.223  1.00  5.60              
ATOM   2004  CA  SER A 125     120.844  79.642  90.973  1.00  5.60              
ATOM   2005  HA  SER A 125     120.736  79.768  92.048  1.00  5.60              
ATOM   2006  CB  SER A 125     121.763  78.416  90.883  1.00  5.60              
ATOM   2007  HB1 SER A 125     121.240  77.539  91.267  1.00  5.60              
ATOM   2008  HB2 SER A 125     122.632  78.594  91.520  1.00  5.60              
ATOM   2009  OG  SER A 125     122.226  78.152  89.583  1.00  5.60              
ATOM   2010  HG  SER A 125     121.669  77.466  89.184  1.00  5.60              
ATOM   2011  C   SER A 125     121.506  80.979  90.590  1.00  5.60              
ATOM   2012  O   SER A 125     122.665  81.045  90.179  1.00  5.60              
ATOM   2013  N   PHE A 126     120.796  82.090  90.820  1.00  5.66              
ATOM   2014  H   PHE A 126     119.837  82.008  91.129  1.00  5.66              
ATOM   2015  CA  PHE A 126     121.448  83.400  90.935  1.00  5.66              
ATOM   2016  HA  PHE A 126     122.167  83.478  90.121  1.00  5.66              
ATOM   2017  CB  PHE A 126     120.406  84.506  90.740  1.00  5.66              
ATOM   2018  HB1 PHE A 126     119.800  84.517  91.626  1.00  5.66              
ATOM   2019  HB2 PHE A 126     119.774  84.240  89.892  1.00  5.66              
ATOM   2020  CG  PHE A 126     120.844  85.940  90.536  1.00  5.66              
ATOM   2021  CD1 PHE A 126     122.129  86.285  90.092  1.00  5.66              
ATOM   2022  HD1 PHE A 126     122.891  85.541  89.966  1.00  5.66              
ATOM   2023  CE1 PHE A 126     122.431  87.622  89.797  1.00  5.66              
ATOM   2024  HE1 PHE A 126     123.426  87.903  89.501  1.00  5.66              
ATOM   2025  CZ  PHE A 126     121.464  88.622  89.935  1.00  5.66              
ATOM   2026  HZ  PHE A 126     121.711  89.646  89.683  1.00  5.66              
ATOM   2027  CE2 PHE A 126     120.194  88.290  90.424  1.00  5.66              
ATOM   2028  HE2 PHE A 126     119.446  89.059  90.545  1.00  5.66              
ATOM   2029  CD2 PHE A 126     119.896  86.957  90.745  1.00  5.66              
ATOM   2030  HD2 PHE A 126     118.922  86.713  91.133  1.00  5.66              
ATOM   2031  C   PHE A 126     122.201  83.545  92.258  1.00  5.66              
ATOM   2032  O   PHE A 126     121.636  83.303  93.328  1.00  5.66              
ATOM   2033  N   ARG A 127     123.474  83.944  92.180  1.00  5.73              
ATOM   2034  H   ARG A 127     123.859  84.121  91.260  1.00  5.73              
ATOM   2035  CA  ARG A 127     124.365  84.062  93.341  1.00  5.73              
ATOM   2036  HA  ARG A 127     124.026  83.369  94.112  1.00  5.73              
ATOM   2037  CB  ARG A 127     125.769  83.632  92.903  1.00  5.73              
ATOM   2038  HB1 ARG A 127     126.074  84.251  92.064  1.00  5.73              
ATOM   2039  HB2 ARG A 127     125.718  82.601  92.548  1.00  5.73              
ATOM   2040  CG  ARG A 127     126.820  83.707  94.022  1.00  5.73              
ATOM   2041  HG1 ARG A 127     126.527  83.036  94.829  1.00  5.73              
ATOM   2042  HG2 ARG A 127     126.876  84.724  94.414  1.00  5.73              
ATOM   2043  CD  ARG A 127     128.209  83.300  93.511  1.00  5.73              
ATOM   2044  HD1 ARG A 127     128.167  82.302  93.074  1.00  5.73              
ATOM   2045  HD2 ARG A 127     128.891  83.265  94.363  1.00  5.73              
ATOM   2046  NE  ARG A 127     128.724  84.285  92.546  1.00  5.73              
ATOM   2047  HE  ARG A 127     128.853  85.236  92.891  1.00  5.73              
ATOM   2048  CZ  ARG A 127     128.764  84.225  91.232  1.00  5.73              
ATOM   2049  NH1 ARG A 127     128.396  83.170  90.557  1.00  5.73              
ATOM   2050 1HH1 ARG A 127     127.940  82.441  91.073  1.00  5.73              
ATOM   2051 2HH1 ARG A 127     128.306  83.242  89.565  1.00  5.73              
ATOM   2052  NH2 ARG A 127     129.165  85.268  90.575  1.00  5.73              
ATOM   2053 1HH2 ARG A 127     129.105  86.122  91.137  1.00  5.73              
ATOM   2054 2HH2 ARG A 127     129.009  85.348  89.596  1.00  5.73              
ATOM   2055  C   ARG A 127     124.300  85.443  93.984  1.00  5.73              
ATOM   2056  O   ARG A 127     124.142  85.527  95.203  1.00  5.73              
ATOM   2057  N   GLU A 128     124.358  86.500  93.180  1.00  5.42              
ATOM   2058  H   GLU A 128     124.667  86.367  92.222  1.00  5.42              
ATOM   2059  CA  GLU A 128     124.292  87.870  93.676  1.00  5.42              
ATOM   2060  HA  GLU A 128     123.853  87.836  94.674  1.00  5.42              
ATOM   2061  CB  GLU A 128     125.698  88.468  93.905  1.00  5.42              
ATOM   2062  HB1 GLU A 128     126.209  87.862  94.656  1.00  5.42              
ATOM   2063  HB2 GLU A 128     125.557  89.455  94.347  1.00  5.42              
ATOM   2064  CG  GLU A 128     126.646  88.636  92.701  1.00  5.42              
ATOM   2065  HG1 GLU A 128     127.446  89.313  93.010  1.00  5.42              
ATOM   2066  HG2 GLU A 128     126.145  89.117  91.864  1.00  5.42              
ATOM   2067  CD  GLU A 128     127.275  87.319  92.247  1.00  5.42              
ATOM   2068  OE1 GLU A 128     126.644  86.544  91.494  1.00  5.42              
ATOM   2069  OE2 GLU A 128     128.433  87.041  92.643  1.00  5.42              
ATOM   2070  C   GLU A 128     123.389  88.806  92.883  1.00  5.42              
ATOM   2071  O   GLU A 128     123.725  89.253  91.792  1.00  5.42              
ATOM   2072  N   ILE A 129     122.255  89.159  93.492  1.00  5.19              
ATOM   2073  H   ILE A 129     122.076  88.807  94.418  1.00  5.19              
ATOM   2074  CA  ILE A 129     121.437  90.271  93.017  1.00  5.19              
ATOM   2075  HA  ILE A 129     121.155  90.049  91.995  1.00  5.19              
ATOM   2076  CB  ILE A 129     120.123  90.357  93.826  1.00  5.19              
ATOM   2077  HB  ILE A 129     119.773  89.333  93.974  1.00  5.19              
ATOM   2078  CG2 ILE A 129     120.339  90.968  95.214  1.00  5.19              
ATOM   2079 1HG2 ILE A 129     119.438  90.914  95.816  1.00  5.19              
ATOM   2080 2HG2 ILE A 129     121.165  90.461  95.706  1.00  5.19              
ATOM   2081 3HG2 ILE A 129     120.587  92.011  95.125  1.00  5.19              
ATOM   2082  CG1 ILE A 129     119.020  91.068  93.021  1.00  5.19              
ATOM   2083 1HG1 ILE A 129     118.844  90.514  92.100  1.00  5.19              
ATOM   2084 2HG1 ILE A 129     119.357  92.059  92.742  1.00  5.19              
ATOM   2085  CD1 ILE A 129     117.677  91.193  93.750  1.00  5.19              
ATOM   2086  HD1 ILE A 129     117.378  90.225  94.150  1.00  5.19              
ATOM   2087  HD2 ILE A 129     117.755  91.916  94.562  1.00  5.19              
ATOM   2088  HD3 ILE A 129     116.919  91.545  93.050  1.00  5.19              
ATOM   2089  C   ILE A 129     122.298  91.545  92.950  1.00  5.19              
ATOM   2090  O   ILE A 129     122.837  91.986  93.966  1.00  5.19              
ATOM   2091  N   THR A 130     122.526  92.095  91.752  1.00  5.29              
ATOM   2092  H   THR A 130     122.104  91.675  90.935  1.00  5.29              
ATOM   2093  CA  THR A 130     123.581  93.112  91.564  1.00  5.29              
ATOM   2094  HA  THR A 130     123.680  93.636  92.512  1.00  5.29              
ATOM   2095  CB  THR A 130     124.955  92.461  91.335  1.00  5.29              
ATOM   2096  HB  THR A 130     125.070  91.638  92.043  1.00  5.29              
ATOM   2097  CG2 THR A 130     125.164  91.910  89.926  1.00  5.29              
ATOM   2098 1HG2 THR A 130     125.081  92.702  89.184  1.00  5.29              
ATOM   2099 2HG2 THR A 130     126.151  91.454  89.861  1.00  5.29              
ATOM   2100 3HG2 THR A 130     124.412  91.148  89.715  1.00  5.29              
ATOM   2101  OG1 THR A 130     125.956  93.415  91.632  1.00  5.29              
ATOM   2102  HG1 THR A 130     125.755  94.180  91.072  1.00  5.29              
ATOM   2103  C   THR A 130     123.274  94.242  90.579  1.00  5.29              
ATOM   2104  O   THR A 130     124.126  95.089  90.324  1.00  5.29              
ATOM   2105  N   GLU A 131     122.036  94.297  90.107  1.00  5.36              
ATOM   2106  H   GLU A 131     121.406  93.533  90.344  1.00  5.36              
ATOM   2107  CA  GLU A 131     121.353  95.441  89.506  1.00  5.36              
ATOM   2108  HA  GLU A 131     120.670  94.928  88.830  1.00  5.36              
ATOM   2109  CB  GLU A 131     120.367  96.102  90.482  1.00  5.36              
ATOM   2110  HB1 GLU A 131     120.334  97.175  90.302  1.00  5.36              
ATOM   2111  HB2 GLU A 131     120.717  95.939  91.493  1.00  5.36              
ATOM   2112  CG  GLU A 131     118.921  95.549  90.356  1.00  5.36              
ATOM   2113  HG1 GLU A 131     118.591  95.675  89.322  1.00  5.36              
ATOM   2114  HG2 GLU A 131     118.279  96.184  90.971  1.00  5.36              
ATOM   2115  CD  GLU A 131     118.710  94.074  90.778  1.00  5.36              
ATOM   2116  OE1 GLU A 131     119.500  93.194  90.352  1.00  5.36              
ATOM   2117  OE2 GLU A 131     117.749  93.819  91.536  1.00  5.36              
ATOM   2118  C   GLU A 131     122.075  96.302  88.450  1.00  5.36              
ATOM   2119  O   GLU A 131     122.105  97.536  88.510  1.00  5.36              
ATOM   2120  N   ASN A 132     122.525  95.610  87.392  1.00  5.26              
ATOM   2121  H   ASN A 132     122.585  94.600  87.473  1.00  5.26              
ATOM   2122  CA  ASN A 132     122.773  96.185  86.062  1.00  5.26              
ATOM   2123  HA  ASN A 132     122.710  97.273  86.119  1.00  5.26              
ATOM   2124  CB  ASN A 132     124.180  95.811  85.548  1.00  5.26              
ATOM   2125  HB1 ASN A 132     124.451  96.489  84.740  1.00  5.26              
ATOM   2126  HB2 ASN A 132     124.176  94.802  85.139  1.00  5.26              
ATOM   2127  CG  ASN A 132     125.261  95.877  86.607  1.00  5.26              
ATOM   2128  OD1 ASN A 132     125.980  96.851  86.739  1.00  5.26              
ATOM   2129  ND2 ASN A 132     125.416  94.824  87.373  1.00  5.26              
ATOM   2130 1HD2 ASN A 132     124.785  94.035  87.247  1.00  5.26              
ATOM   2131 2HD2 ASN A 132     126.032  94.908  88.156  1.00  5.26              
ATOM   2132  C   ASN A 132     121.707  95.710  85.066  1.00  5.26              
ATOM   2133  O   ASN A 132     121.058  96.512  84.402  1.00  5.26              
ATOM   2134  N   ILE A 133     121.463  94.400  85.069  1.00  5.15              
ATOM   2135  H   ILE A 133     122.103  93.843  85.631  1.00  5.15              
ATOM   2136  CA  ILE A 133     120.370  93.649  84.442  1.00  5.15              
ATOM   2137  HA  ILE A 133     120.731  93.251  83.505  1.00  5.15              
ATOM   2138  CB  ILE A 133     120.051  92.458  85.395  1.00  5.15              
ATOM   2139  HB  ILE A 133     120.876  91.764  85.261  1.00  5.15              
ATOM   2140  CG2 ILE A 133     120.052  92.777  86.917  1.00  5.15              
ATOM   2141 1HG2 ILE A 133     121.035  93.104  87.248  1.00  5.15              
ATOM   2142 2HG2 ILE A 133     119.310  93.522  87.190  1.00  5.15              
ATOM   2143 3HG2 ILE A 133     119.838  91.880  87.493  1.00  5.15              
ATOM   2144  CG1 ILE A 133     118.777  91.676  84.982  1.00  5.15              
ATOM   2145 1HG1 ILE A 133     119.051  90.650  85.082  1.00  5.15              
ATOM   2146 2HG1 ILE A 133     118.566  91.804  83.924  1.00  5.15              
ATOM   2147  CD1 ILE A 133     117.464  91.836  85.769  1.00  5.15              
ATOM   2148  HD1 ILE A 133     116.726  91.141  85.365  1.00  5.15              
ATOM   2149  HD2 ILE A 133     117.610  91.603  86.823  1.00  5.15              
ATOM   2150  HD3 ILE A 133     117.069  92.839  85.671  1.00  5.15              
ATOM   2151  C   ILE A 133     119.047  94.385  84.204  1.00  5.15              
ATOM   2152  O   ILE A 133     118.420  94.292  83.154  1.00  5.15              
ATOM   2153  N   PHE A 134     118.533  95.005  85.254  1.00  5.10              
ATOM   2154  H   PHE A 134     119.079  95.027  86.102  1.00  5.10              
ATOM   2155  CA  PHE A 134     117.172  95.528  85.276  1.00  5.10              
ATOM   2156  HA  PHE A 134     116.484  94.828  84.803  1.00  5.10              
ATOM   2157  CB  PHE A 134     116.822  95.692  86.768  1.00  5.10              
ATOM   2158  HB1 PHE A 134     117.390  96.533  87.170  1.00  5.10              
ATOM   2159  HB2 PHE A 134     117.161  94.804  87.306  1.00  5.10              
ATOM   2160  CG  PHE A 134     115.360  95.884  87.116  1.00  5.10              
ATOM   2161  CD1 PHE A 134     114.559  94.768  87.430  1.00  5.10              
ATOM   2162  HD1 PHE A 134     114.973  93.771  87.375  1.00  5.10              
ATOM   2163  CE1 PHE A 134     113.230  94.951  87.850  1.00  5.10              
ATOM   2164  HE1 PHE A 134     112.615  94.101  88.104  1.00  5.10              
ATOM   2165  CZ  PHE A 134     112.701  96.248  87.959  1.00  5.10              
ATOM   2166  HZ  PHE A 134     111.683  96.391  88.290  1.00  5.10              
ATOM   2167  CE2 PHE A 134     113.487  97.358  87.615  1.00  5.10              
ATOM   2168  HE2 PHE A 134     113.059  98.349  87.647  1.00  5.10              
ATOM   2169  CD2 PHE A 134     114.820  97.180  87.209  1.00  5.10              
ATOM   2170  HD2 PHE A 134     115.426  98.039  86.961  1.00  5.10              
ATOM   2171  C   PHE A 134     117.109  96.883  84.517  1.00  5.10              
ATOM   2172  O   PHE A 134     116.082  97.559  84.432  1.00  5.10              
ATOM   2173  N   TYR A 135     118.223  97.352  83.961  1.00  5.23              
ATOM   2174  H   TYR A 135     119.083  96.821  84.049  1.00  5.23              
ATOM   2175  CA  TYR A 135     118.229  98.517  83.100  1.00  5.23              
ATOM   2176  HA  TYR A 135     117.761  99.335  83.647  1.00  5.23              
ATOM   2177  CB  TYR A 135     119.683  98.918  82.820  1.00  5.23              
ATOM   2178  HB1 TYR A 135     120.174  98.123  82.260  1.00  5.23              
ATOM   2179  HB2 TYR A 135     120.209  99.027  83.769  1.00  5.23              
ATOM   2180  CG  TYR A 135     119.796 100.223  82.066  1.00  5.23              
ATOM   2181  CD1 TYR A 135     119.517 101.431  82.733  1.00  5.23              
ATOM   2182  HD1 TYR A 135     119.302 101.422  83.794  1.00  5.23              
ATOM   2183  CE1 TYR A 135     119.531 102.645  82.024  1.00  5.23              
ATOM   2184  HE1 TYR A 135     119.321 103.578  82.525  1.00  5.23              
ATOM   2185  CZ  TYR A 135     119.833 102.650  80.647  1.00  5.23              
ATOM   2186  OH  TYR A 135     119.822 103.819  79.960  1.00  5.23              
ATOM   2187  HH  TYR A 135     120.070 103.695  79.043  1.00  5.23              
ATOM   2188  CE2 TYR A 135     120.132 101.441  79.980  1.00  5.23              
ATOM   2189  HE2 TYR A 135     120.373 101.442  78.928  1.00  5.23              
ATOM   2190  CD2 TYR A 135     120.112 100.228  80.693  1.00  5.23              
ATOM   2191  HD2 TYR A 135     120.332  99.297  80.187  1.00  5.23              
ATOM   2192  C   TYR A 135     117.436  98.298  81.805  1.00  5.23              
ATOM   2193  O   TYR A 135     117.282  97.179  81.328  1.00  5.23              
ATOM   2194  N   GLY A 136     116.863  99.376  81.258  1.00  5.43              
ATOM   2195  H   GLY A 136     117.097 100.280  81.643  1.00  5.43              
ATOM   2196  CA  GLY A 136     115.799  99.309  80.241  1.00  5.43              
ATOM   2197  HA1 GLY A 136     116.026  98.509  79.535  1.00  5.43              
ATOM   2198  HA2 GLY A 136     115.765 100.249  79.691  1.00  5.43              
ATOM   2199  C   GLY A 136     114.410  99.043  80.817  1.00  5.43              
ATOM   2200  O   GLY A 136     113.388  99.462  80.267  1.00  5.43              
ATOM   2201  N   LEU A 137     114.377  98.429  81.997  1.00  5.34              
ATOM   2202  H   LEU A 137     115.249  98.145  82.429  1.00  5.34              
ATOM   2203  CA  LEU A 137     113.163  97.965  82.632  1.00  5.34              
ATOM   2204  HA  LEU A 137     112.360  97.943  81.897  1.00  5.34              
ATOM   2205  CB  LEU A 137     113.466  96.484  83.029  1.00  5.34              
ATOM   2206  HB1 LEU A 137     112.922  96.201  83.926  1.00  5.34              
ATOM   2207  HB2 LEU A 137     114.503  96.369  83.303  1.00  5.34              
ATOM   2208  CG  LEU A 137     113.229  95.428  81.923  1.00  5.34              
ATOM   2209  HG  LEU A 137     112.202  95.489  81.576  1.00  5.34              
ATOM   2210  CD1 LEU A 137     114.137  95.571  80.699  1.00  5.34              
ATOM   2211 1HD1 LEU A 137     113.878  96.468  80.143  1.00  5.34              
ATOM   2212 2HD1 LEU A 137     115.183  95.609  81.004  1.00  5.34              
ATOM   2213 3HD1 LEU A 137     113.988  94.722  80.033  1.00  5.34              
ATOM   2214  CD2 LEU A 137     113.468  94.030  82.499  1.00  5.34              
ATOM   2215 1HD2 LEU A 137     113.226  93.276  81.750  1.00  5.34              
ATOM   2216 2HD2 LEU A 137     114.511  93.924  82.800  1.00  5.34              
ATOM   2217 3HD2 LEU A 137     112.829  93.877  83.366  1.00  5.34              
ATOM   2218  C   LEU A 137     112.707  98.969  83.735  1.00  5.34              
ATOM   2219  O   LEU A 137     112.447  98.564  84.860  1.00  5.34              
ATOM   2220  N   PRO A 138     112.579 100.284  83.410  1.00  5.59              
ATOM   2221  CD  PRO A 138     113.737 101.165  83.275  1.00  5.59              
ATOM   2222  HD1 PRO A 138     114.358 100.933  82.419  1.00  5.59              
ATOM   2223  HD2 PRO A 138     114.335 101.108  84.186  1.00  5.59              
ATOM   2224  CG  PRO A 138     113.188 102.577  83.110  1.00  5.59              
ATOM   2225  HG1 PRO A 138     112.886 102.739  82.074  1.00  5.59              
ATOM   2226  HG2 PRO A 138     113.908 103.332  83.429  1.00  5.59              
ATOM   2227  CB  PRO A 138     111.963 102.543  84.011  1.00  5.59              
ATOM   2228  HB1 PRO A 138     111.235 103.306  83.730  1.00  5.59              
ATOM   2229  HB2 PRO A 138     112.271 102.681  85.048  1.00  5.59              
ATOM   2230  CA  PRO A 138     111.429 101.118  83.825  1.00  5.59              
ATOM   2231  HA  PRO A 138     111.069 100.773  84.794  1.00  5.59              
ATOM   2232  C   PRO A 138     110.236 101.091  82.863  1.00  5.59              
ATOM   2233  O   PRO A 138     109.166 101.588  83.207  1.00  5.59              
ATOM   2234  N   CYS A 139     110.378 100.507  81.670  1.00  5.59              
ATOM   2235  H   CYS A 139     111.294 100.186  81.384  1.00  5.59              
ATOM   2236  CA  CYS A 139     109.199 100.090  80.897  1.00  5.59              
ATOM   2237  HA  CYS A 139     108.426 100.858  80.957  1.00  5.59              
ATOM   2238  CB  CYS A 139     109.598  99.909  79.425  1.00  5.59              
ATOM   2239  HB1 CYS A 139     108.724  99.572  78.865  1.00  5.59              
ATOM   2240  HB2 CYS A 139     110.382  99.154  79.335  1.00  5.59              
ATOM   2241  SG  CYS A 139     110.177 101.478  78.720  1.00  5.59              
ATOM   2242  HG  CYS A 139     111.316 101.542  79.417  1.00  5.59              
ATOM   2243  C   CYS A 139     108.604  98.799  81.402  1.00  5.59              
ATOM   2244  O   CYS A 139     107.422  98.542  81.214  1.00  5.59              
ATOM   2245  N   LEU A 140     109.437  98.015  82.069  1.00  5.29              
ATOM   2246  H   LEU A 140     110.391  98.327  82.108  1.00  5.29              
ATOM   2247  CA  LEU A 140     109.018  97.227  83.200  1.00  5.29              
ATOM   2248  HA  LEU A 140     108.116  96.677  82.924  1.00  5.29              
ATOM   2249  CB  LEU A 140     110.138  96.256  83.446  1.00  5.29              
ATOM   2250  HB1 LEU A 140     111.004  96.847  83.668  1.00  5.29              
ATOM   2251  HB2 LEU A 140     110.298  95.688  82.531  1.00  5.29              
ATOM   2252  CG  LEU A 140     109.927  95.266  84.564  1.00  5.29              
ATOM   2253  HG  LEU A 140     110.739  94.551  84.460  1.00  5.29              
ATOM   2254  CD1 LEU A 140     110.085  95.980  85.918  1.00  5.29              
ATOM   2255 1HD1 LEU A 140     110.937  96.658  85.874  1.00  5.29              
ATOM   2256 2HD1 LEU A 140     109.217  96.564  86.169  1.00  5.29              
ATOM   2257 3HD1 LEU A 140     110.283  95.306  86.739  1.00  5.29              
ATOM   2258  CD2 LEU A 140     108.587  94.555  84.319  1.00  5.29              
ATOM   2259 1HD2 LEU A 140     108.533  93.603  84.827  1.00  5.29              
ATOM   2260 2HD2 LEU A 140     107.748  95.166  84.642  1.00  5.29              
ATOM   2261 3HD2 LEU A 140     108.470  94.327  83.259  1.00  5.29              
ATOM   2262  C   LEU A 140     108.674  98.191  84.323  1.00  5.29              
ATOM   2263  O   LEU A 140     109.541  98.887  84.836  1.00  5.29              
ATOM   2264  N   ARG A 141     107.396  98.248  84.684  1.00  5.22              
ATOM   2265  H   ARG A 141     106.719  97.626  84.243  1.00  5.22              
ATOM   2266  CA  ARG A 141     106.966  98.972  85.880  1.00  5.22              
ATOM   2267  HA  ARG A 141     107.663  99.777  86.117  1.00  5.22              
ATOM   2268  CB  ARG A 141     105.556  99.559  85.638  1.00  5.22              
ATOM   2269  HB1 ARG A 141     105.381 100.300  86.420  1.00  5.22              
ATOM   2270  HB2 ARG A 141     104.812  98.780  85.796  1.00  5.22              
ATOM   2271  CG  ARG A 141     105.283 100.237  84.272  1.00  5.22              
ATOM   2272  HG1 ARG A 141     106.217 100.453  83.750  1.00  5.22              
ATOM   2273  HG2 ARG A 141     104.822 101.201  84.490  1.00  5.22              
ATOM   2274  CD  ARG A 141     104.304  99.484  83.336  1.00  5.22              
ATOM   2275  HD1 ARG A 141     103.797 100.231  82.725  1.00  5.22              
ATOM   2276  HD2 ARG A 141     103.535  98.992  83.929  1.00  5.22              
ATOM   2277  NE  ARG A 141     104.969  98.543  82.410  1.00  5.22              
ATOM   2278  HE  ARG A 141     105.890  98.809  82.101  1.00  5.22              
ATOM   2279  CZ  ARG A 141     104.515  97.422  81.865  1.00  5.22              
ATOM   2280  NH1 ARG A 141     103.385  96.882  82.201  1.00  5.22              
ATOM   2281 1HH1 ARG A 141     103.083  97.125  83.145  1.00  5.22              
ATOM   2282 2HH1 ARG A 141     103.173  95.957  81.888  1.00  5.22              
ATOM   2283  NH2 ARG A 141     105.203  96.821  80.936  1.00  5.22              
ATOM   2284 1HH2 ARG A 141     106.074  97.242  80.636  1.00  5.22              
ATOM   2285 2HH2 ARG A 141     104.906  95.941  80.548  1.00  5.22              
ATOM   2286  C   ARG A 141     106.914  98.017  87.078  1.00  5.22              
ATOM   2287  O   ARG A 141     106.914  98.470  88.218  1.00  5.22              
ATOM   2288  N   GLU A 142     106.834  96.705  86.818  1.00  4.91              
ATOM   2289  H   GLU A 142     106.735  96.454  85.840  1.00  4.91              
ATOM   2290  CA  GLU A 142     106.282  95.741  87.763  1.00  4.91              
ATOM   2291  HA  GLU A 142     106.466  96.135  88.763  1.00  4.91              
ATOM   2292  CB  GLU A 142     104.743  95.718  87.604  1.00  4.91              
ATOM   2293  HB1 GLU A 142     104.356  96.733  87.713  1.00  4.91              
ATOM   2294  HB2 GLU A 142     104.318  95.144  88.429  1.00  4.91              
ATOM   2295  CG  GLU A 142     104.215  95.126  86.287  1.00  4.91              
ATOM   2296  HG1 GLU A 142     103.170  94.845  86.434  1.00  4.91              
ATOM   2297  HG2 GLU A 142     104.765  94.220  86.032  1.00  4.91              
ATOM   2298  CD  GLU A 142     104.298  96.134  85.140  1.00  4.91              
ATOM   2299  OE1 GLU A 142     103.316  96.882  84.937  1.00  4.91              
ATOM   2300  OE2 GLU A 142     105.359  96.208  84.473  1.00  4.91              
ATOM   2301  C   GLU A 142     106.854  94.301  87.848  1.00  4.91              
ATOM   2302  O   GLU A 142     106.164  93.405  88.332  1.00  4.91              
ATOM   2303  N   LEU A 143     108.097  94.035  87.427  1.00  4.95              
ATOM   2304  H   LEU A 143     108.632  94.782  87.014  1.00  4.95              
ATOM   2305  CA  LEU A 143     108.617  92.657  87.349  1.00  4.95              
ATOM   2306  HA  LEU A 143     107.967  92.124  86.658  1.00  4.95              
ATOM   2307  CB  LEU A 143     110.056  92.574  86.790  1.00  4.95              
ATOM   2308  HB1 LEU A 143     110.782  92.723  87.588  1.00  4.95              
ATOM   2309  HB2 LEU A 143     110.204  93.392  86.138  1.00  4.95              
ATOM   2310  CG  LEU A 143     110.416  91.333  85.948  1.00  4.95              
ATOM   2311  HG  LEU A 143     109.516  90.825  85.602  1.00  4.95              
ATOM   2312  CD1 LEU A 143     111.259  91.751  84.734  1.00  4.95              
ATOM   2313 1HD1 LEU A 143     111.714  90.889  84.255  1.00  4.95              
ATOM   2314 2HD1 LEU A 143     110.618  92.247  84.005  1.00  4.95              
ATOM   2315 3HD1 LEU A 143     112.058  92.422  85.051  1.00  4.95              
ATOM   2316  CD2 LEU A 143     111.268  90.376  86.762  1.00  4.95              
ATOM   2317 1HD2 LEU A 143     110.722  90.064  87.648  1.00  4.95              
ATOM   2318 2HD2 LEU A 143     111.522  89.490  86.190  1.00  4.95              
ATOM   2319 3HD2 LEU A 143     112.197  90.872  87.035  1.00  4.95              
ATOM   2320  C   LEU A 143     108.593  91.904  88.677  1.00  4.95              
ATOM   2321  O   LEU A 143     109.299  92.232  89.635  1.00  4.95              
ATOM   2322  N   ASN A 144     107.847  90.808  88.663  1.00  5.00              
ATOM   2323  H   ASN A 144     107.237  90.680  87.869  1.00  5.00              
ATOM   2324  CA  ASN A 144     107.813  89.838  89.733  1.00  5.00              
ATOM   2325  HA  ASN A 144     107.775  90.388  90.677  1.00  5.00              
ATOM   2326  CB  ASN A 144     106.496  89.049  89.613  1.00  5.00              
ATOM   2327  HB1 ASN A 144     106.509  88.426  88.718  1.00  5.00              
ATOM   2328  HB2 ASN A 144     105.663  89.748  89.530  1.00  5.00              
ATOM   2329  CG  ASN A 144     106.242  88.185  90.834  1.00  5.00              
ATOM   2330  OD1 ASN A 144     105.616  88.589  91.795  1.00  5.00              
ATOM   2331  ND2 ASN A 144     106.741  86.975  90.842  1.00  5.00              
ATOM   2332 1HD2 ASN A 144     107.292  86.665  90.054  1.00  5.00              
ATOM   2333 2HD2 ASN A 144     106.512  86.386  91.620  1.00  5.00              
ATOM   2334  C   ASN A 144     109.081  88.951  89.772  1.00  5.00              
ATOM   2335  O   ASN A 144     109.058  87.783  89.367  1.00  5.00              
ATOM   2336  N   LEU A 145     110.189  89.503  90.286  1.00  5.16              
ATOM   2337  H   LEU A 145     110.153  90.492  90.510  1.00  5.16              
ATOM   2338  CA  LEU A 145     111.379  88.745  90.700  1.00  5.16              
ATOM   2339  HA  LEU A 145     111.708  88.132  89.861  1.00  5.16              
ATOM   2340  CB  LEU A 145     112.547  89.669  91.141  1.00  5.16              
ATOM   2341  HB1 LEU A 145     113.228  89.044  91.714  1.00  5.16              
ATOM   2342  HB2 LEU A 145     112.170  90.423  91.834  1.00  5.16              
ATOM   2343  CG  LEU A 145     113.451  90.344  90.095  1.00  5.16              
ATOM   2344  HG  LEU A 145     114.380  90.619  90.596  1.00  5.16              
ATOM   2345  CD1 LEU A 145     113.821  89.406  88.946  1.00  5.16              
ATOM   2346 1HD1 LEU A 145     114.544  89.893  88.293  1.00  5.16              
ATOM   2347 2HD1 LEU A 145     114.260  88.496  89.345  1.00  5.16              
ATOM   2348 3HD1 LEU A 145     112.944  89.133  88.368  1.00  5.16              
ATOM   2349  CD2 LEU A 145     112.833  91.638  89.586  1.00  5.16              
ATOM   2350 1HD2 LEU A 145     113.456  92.051  88.794  1.00  5.16              
ATOM   2351 2HD2 LEU A 145     111.827  91.460  89.222  1.00  5.16              
ATOM   2352 3HD2 LEU A 145     112.778  92.363  90.398  1.00  5.16              
ATOM   2353  C   LEU A 145     111.049  87.765  91.846  1.00  5.16              
ATOM   2354  O   LEU A 145     111.374  87.998  93.010  1.00  5.16              
ATOM   2355  N   GLY A 146     110.396  86.652  91.528  1.00  5.77              
ATOM   2356  H   GLY A 146     110.074  86.565  90.572  1.00  5.77              
ATOM   2357  CA  GLY A 146     109.961  85.646  92.496  1.00  5.77              
ATOM   2358  HA1 GLY A 146     109.136  85.078  92.067  1.00  5.77              
ATOM   2359  HA2 GLY A 146     109.593  86.144  93.394  1.00  5.77              
ATOM   2360  C   GLY A 146     111.029  84.668  92.907  1.00  5.77              
ATOM   2361  O   GLY A 146     110.897  83.455  92.728  1.00  5.77              
ATOM   2362  N   TRP A 147     112.128  85.246  93.369  1.00  6.23              
ATOM   2363  H   TRP A 147     112.115  86.253  93.488  1.00  6.23              
ATOM   2364  CA  TRP A 147     113.394  84.578  93.466  1.00  6.23              
ATOM   2365  HA  TRP A 147     113.720  84.375  92.450  1.00  6.23              
ATOM   2366  CB  TRP A 147     114.452  85.505  94.081  1.00  6.23              
ATOM   2367  HB1 TRP A 147     115.308  84.897  94.372  1.00  6.23              
ATOM   2368  HB2 TRP A 147     114.050  85.936  95.000  1.00  6.23              
ATOM   2369  CG  TRP A 147     114.991  86.614  93.213  1.00  6.23              
ATOM   2370  CD1 TRP A 147     115.043  87.917  93.574  1.00  6.23              
ATOM   2371  HD1 TRP A 147     114.665  88.315  94.509  1.00  6.23              
ATOM   2372  NE1 TRP A 147     115.686  88.652  92.601  1.00  6.23              
ATOM   2373  HE1 TRP A 147     115.862  89.647  92.671  1.00  6.23              
ATOM   2374  CE2 TRP A 147     116.063  87.867  91.539  1.00  6.23              
ATOM   2375  CZ2 TRP A 147     116.714  88.162  90.334  1.00  6.23              
ATOM   2376  HZ2 TRP A 147     117.009  89.178  90.113  1.00  6.23              
ATOM   2377  CH2 TRP A 147     116.981  87.122  89.431  1.00  6.23              
ATOM   2378  HH2 TRP A 147     117.497  87.327  88.501  1.00  6.23              
ATOM   2379  CZ3 TRP A 147     116.612  85.806  89.758  1.00  6.23              
ATOM   2380  HZ3 TRP A 147     116.850  85.009  89.066  1.00  6.23              
ATOM   2381  CE3 TRP A 147     115.909  85.530  90.951  1.00  6.23              
ATOM   2382  HE3 TRP A 147     115.570  84.523  91.153  1.00  6.23              
ATOM   2383  CD2 TRP A 147     115.628  86.553  91.890  1.00  6.23              
ATOM   2384  C   TRP A 147     113.346  83.250  94.173  1.00  6.23              
ATOM   2385  O   TRP A 147     113.233  83.196  95.393  1.00  6.23              
ATOM   2386  N   SER A 148     113.505  82.190  93.385  1.00  5.90              
ATOM   2387  H   SER A 148     113.514  82.306  92.378  1.00  5.90              
ATOM   2388  CA  SER A 148     113.571  80.860  93.982  1.00  5.90              
ATOM   2389  HA  SER A 148     113.734  80.929  95.059  1.00  5.90              
ATOM   2390  CB  SER A 148     112.244  80.126  93.787  1.00  5.90              
ATOM   2391  HB1 SER A 148     112.287  79.153  94.278  1.00  5.90              
ATOM   2392  HB2 SER A 148     112.085  79.978  92.728  1.00  5.90              
ATOM   2393  OG  SER A 148     111.167  80.867  94.316  1.00  5.90              
ATOM   2394  HG  SER A 148     111.066  81.694  93.819  1.00  5.90              
ATOM   2395  C   SER A 148     114.736  80.067  93.415  1.00  5.90              
ATOM   2396  O   SER A 148     115.126  80.253  92.261  1.00  5.90              
ATOM   2397  N   SER A 149     115.340  79.221  94.245  1.00  5.97              
ATOM   2398  H   SER A 149     114.874  79.106  95.126  1.00  5.97              
ATOM   2399  CA  SER A 149     116.692  78.635  94.136  1.00  5.97              
ATOM   2400  HA  SER A 149     117.008  78.613  95.169  1.00  5.97              
ATOM   2401  CB  SER A 149     116.693  77.131  93.799  1.00  5.97              
ATOM   2402  HB1 SER A 149     117.720  76.766  93.898  1.00  5.97              
ATOM   2403  HB2 SER A 149     116.400  76.993  92.760  1.00  5.97              
ATOM   2404  OG  SER A 149     115.845  76.447  94.682  1.00  5.97              
ATOM   2405  HG  SER A 149     116.367  76.095  95.408  1.00  5.97              
ATOM   2406  C   SER A 149     117.823  79.392  93.398  1.00  5.97              
ATOM   2407  O   SER A 149     118.943  78.881  93.397  1.00  5.97              
ATOM   2408  N   THR A 150     117.706  80.661  92.928  1.00  6.27              
ATOM   2409  H   THR A 150     116.784  80.856  92.558  1.00  6.27              
ATOM   2410  CA  THR A 150     118.303  81.861  93.593  1.00  6.27              
ATOM   2411  HA  THR A 150     119.366  81.903  93.517  1.00  6.27              
ATOM   2412  CB  THR A 150     117.652  83.124  92.990  1.00  6.27              
ATOM   2413  HB  THR A 150     116.578  83.079  93.169  1.00  6.27              
ATOM   2414  CG2 THR A 150     118.178  84.421  93.583  1.00  6.27              
ATOM   2415 1HG2 THR A 150     117.952  85.273  92.946  1.00  6.27              
ATOM   2416 2HG2 THR A 150     117.706  84.600  94.541  1.00  6.27              
ATOM   2417 3HG2 THR A 150     119.255  84.375  93.738  1.00  6.27              
ATOM   2418  OG1 THR A 150     117.801  83.150  91.596  1.00  6.27              
ATOM   2419  HG1 THR A 150     117.616  84.057  91.319  1.00  6.27              
ATOM   2420  C   THR A 150     117.838  81.686  95.037  1.00  6.27              
ATOM   2421  O   THR A 150     116.878  82.325  95.498  1.00  6.27              
ATOM   2422  N   GLY A 151     118.440  80.754  95.760  1.00  6.04              
ATOM   2423  H   GLY A 151     119.130  80.186  95.313  1.00  6.04              
ATOM   2424  CA  GLY A 151     118.785  81.051  97.136  1.00  6.04              
ATOM   2425  HA1 GLY A 151     119.397  80.266  97.581  1.00  6.04              
ATOM   2426  HA2 GLY A 151     117.895  81.226  97.742  1.00  6.04              
ATOM   2427  C   GLY A 151     119.590  82.302  96.959  1.00  6.04              
ATOM   2428  O   GLY A 151     120.691  82.202  96.430  1.00  6.04              
ATOM   2429  N   LEU A 152     118.923  83.438  97.187  1.00  5.85              
ATOM   2430  H   LEU A 152     117.967  83.342  97.504  1.00  5.85              
ATOM   2431  CA  LEU A 152     119.351  84.802  96.892  1.00  5.85              
ATOM   2432  HA  LEU A 152     119.725  84.860  95.870  1.00  5.85              
ATOM   2433  CB  LEU A 152     118.102  85.697  97.065  1.00  5.85              
ATOM   2434  HB1 LEU A 152     117.936  85.896  98.125  1.00  5.85              
ATOM   2435  HB2 LEU A 152     117.226  85.151  96.711  1.00  5.85              
ATOM   2436  CG  LEU A 152     118.133  87.026  96.296  1.00  5.85              
ATOM   2437  HG  LEU A 152     118.224  86.826  95.229  1.00  5.85              
ATOM   2438  CD1 LEU A 152     116.828  87.783  96.538  1.00  5.85              
ATOM   2439 1HD1 LEU A 152     116.817  88.698  95.947  1.00  5.85              
ATOM   2440 2HD1 LEU A 152     115.982  87.162  96.247  1.00  5.85              
ATOM   2441 3HD1 LEU A 152     116.735  88.040  97.593  1.00  5.85              
ATOM   2442  CD2 LEU A 152     119.284  87.926  96.718  1.00  5.85              
ATOM   2443 1HD2 LEU A 152     119.156  88.882  96.238  1.00  5.85              
ATOM   2444 2HD2 LEU A 152     119.267  88.074  97.797  1.00  5.85              
ATOM   2445 3HD2 LEU A 152     120.237  87.501  96.407  1.00  5.85              
ATOM   2446  C   LEU A 152     120.502  85.117  97.867  1.00  5.85              
ATOM   2447  O   LEU A 152     120.427  85.980  98.740  1.00  5.85              
ATOM   2448  N   LYS A 153     121.490  84.222  97.850  1.00  6.12              
ATOM   2449  H   LYS A 153     121.490  83.605  97.042  1.00  6.12              
ATOM   2450  CA  LYS A 153     122.249  83.742  99.002  1.00  6.12              
ATOM   2451  HA  LYS A 153     121.574  83.375  99.777  1.00  6.12              
ATOM   2452  CB  LYS A 153     123.184  82.600  98.521  1.00  6.12              
ATOM   2453  HB1 LYS A 153     123.455  82.790  97.480  1.00  6.12              
ATOM   2454  HB2 LYS A 153     122.628  81.661  98.538  1.00  6.12              
ATOM   2455  CG  LYS A 153     124.514  82.414  99.279  1.00  6.12              
ATOM   2456  HG1 LYS A 153     125.093  83.332  99.186  1.00  6.12              
ATOM   2457  HG2 LYS A 153     125.090  81.634  98.779  1.00  6.12              
ATOM   2458  CD  LYS A 153     124.365  82.022 100.760  1.00  6.12              
ATOM   2459  HD1 LYS A 153     124.286  80.935 100.821  1.00  6.12              
ATOM   2460  HD2 LYS A 153     123.446  82.432 101.181  1.00  6.12              
ATOM   2461  CE  LYS A 153     125.560  82.486 101.612  1.00  6.12              
ATOM   2462  HE1 LYS A 153     126.485  82.102 101.171  1.00  6.12              
ATOM   2463  HE2 LYS A 153     125.453  82.043 102.607  1.00  6.12              
ATOM   2464  NZ  LYS A 153     125.618  83.968 101.733  1.00  6.12              
ATOM   2465  HZ1 LYS A 153     126.267  84.272 102.444  1.00  6.12              
ATOM   2466  HZ2 LYS A 153     125.859  84.412 100.849  1.00  6.12              
ATOM   2467  HZ3 LYS A 153     124.691  84.334 101.943  1.00  6.12              
ATOM   2468  C   LYS A 153     123.018  84.908  99.598  1.00  6.12              
ATOM   2469  O   LYS A 153     123.255  84.953 100.806  1.00  6.12              
ATOM   2470  N   THR A 154     123.373  85.852  98.740  1.00  6.02              
ATOM   2471  H   THR A 154     123.162  85.707  97.760  1.00  6.02              
ATOM   2472  CA  THR A 154     123.964  87.102  99.129  1.00  6.02              
ATOM   2473  HA  THR A 154     123.839  87.244 100.201  1.00  6.02              
ATOM   2474  CB  THR A 154     125.482  87.062  98.855  1.00  6.02              
ATOM   2475  HB  THR A 154     125.655  86.954  97.784  1.00  6.02              
ATOM   2476  CG2 THR A 154     126.204  88.311  99.359  1.00  6.02              
ATOM   2477 1HG2 THR A 154     127.278  88.207  99.205  1.00  6.02              
ATOM   2478 2HG2 THR A 154     125.875  89.184  98.795  1.00  6.02              
ATOM   2479 3HG2 THR A 154     126.002  88.464 100.419  1.00  6.02              
ATOM   2480  OG1 THR A 154     126.107  85.973  99.529  1.00  6.02              
ATOM   2481  HG1 THR A 154     127.004  85.970  99.173  1.00  6.02              
ATOM   2482  C   THR A 154     123.291  88.283  98.441  1.00  6.02              
ATOM   2483  O   THR A 154     123.631  88.632  97.317  1.00  6.02              
ATOM   2484  N   VAL A 155     122.347  88.925  99.134  1.00  5.68              
ATOM   2485  H   VAL A 155     122.027  88.511  99.998  1.00  5.68              
ATOM   2486  CA  VAL A 155     121.680  90.159  98.673  1.00  5.68              
ATOM   2487  HA  VAL A 155     121.240  89.934  97.706  1.00  5.68              
ATOM   2488  CB  VAL A 155     120.516  90.508  99.626  1.00  5.68              
ATOM   2489  HB  VAL A 155     119.977  89.583  99.835  1.00  5.68              
ATOM   2490  CG1 VAL A 155     120.995  91.071 100.972  1.00  5.68              
ATOM   2491 1HG1 VAL A 155     120.143  91.178 101.644  1.00  5.68              
ATOM   2492 2HG1 VAL A 155     121.715  90.396 101.433  1.00  5.68              
ATOM   2493 3HG1 VAL A 155     121.449  92.054 100.836  1.00  5.68              
ATOM   2494  CG2 VAL A 155     119.501  91.476  99.013  1.00  5.68              
ATOM   2495 1HG2 VAL A 155     118.677  91.634  99.709  1.00  5.68              
ATOM   2496 2HG2 VAL A 155     119.965  92.439  98.796  1.00  5.68              
ATOM   2497 3HG2 VAL A 155     119.100  91.054  98.094  1.00  5.68              
ATOM   2498  C   VAL A 155     122.631  91.347  98.468  1.00  5.68              
ATOM   2499  O   VAL A 155     122.303  92.258  97.732  1.00  5.68              
ATOM   2500  N   SER A 156     123.818  91.336  99.086  1.00  5.86              
ATOM   2501  H   SER A 156     123.986  90.559  99.702  1.00  5.86              
ATOM   2502  CA  SER A 156     124.985  92.187  98.779  1.00  5.86              
ATOM   2503  HA  SER A 156     125.807  91.807  99.387  1.00  5.86              
ATOM   2504  CB  SER A 156     125.405  91.969  97.322  1.00  5.86              
ATOM   2505  HB1 SER A 156     124.761  92.547  96.657  1.00  5.86              
ATOM   2506  HB2 SER A 156     125.324  90.912  97.060  1.00  5.86              
ATOM   2507  OG  SER A 156     126.747  92.373  97.184  1.00  5.86              
ATOM   2508  HG  SER A 156     126.876  92.642  96.261  1.00  5.86              
ATOM   2509  C   SER A 156     124.908  93.688  99.097  1.00  5.86              
ATOM   2510  O   SER A 156     125.868  94.244  99.627  1.00  5.86              
ATOM   2511  N   ASN A 157     123.797  94.361  98.791  1.00  5.87              
ATOM   2512  H   ASN A 157     123.035  93.821  98.392  1.00  5.87              
ATOM   2513  CA  ASN A 157     123.667  95.824  98.720  1.00  5.87              
ATOM   2514  HA  ASN A 157     122.625  96.009  98.458  1.00  5.87              
ATOM   2515  CB  ASN A 157     123.888  96.490 100.092  1.00  5.87              
ATOM   2516  HB1 ASN A 157     123.476  97.498 100.070  1.00  5.87              
ATOM   2517  HB2 ASN A 157     124.955  96.573 100.295  1.00  5.87              
ATOM   2518  CG  ASN A 157     123.219  95.725 101.220  1.00  5.87              
ATOM   2519  OD1 ASN A 157     122.013  95.744 101.391  1.00  5.87              
ATOM   2520  ND2 ASN A 157     123.977  94.966 101.978  1.00  5.87              
ATOM   2521 1HD2 ASN A 157     124.955  94.878 101.748  1.00  5.87              
ATOM   2522 2HD2 ASN A 157     123.516  94.410 102.675  1.00  5.87              
ATOM   2523  C   ASN A 157     124.487  96.458  97.577  1.00  5.87              
ATOM   2524  O   ASN A 157     124.240  97.614  97.245  1.00  5.87              
ATOM   2525  N   THR A 158     125.357  95.705  96.880  1.00  5.79              
ATOM   2526  H   THR A 158     125.574  94.773  97.201  1.00  5.79              
ATOM   2527  CA  THR A 158     125.883  96.125  95.565  1.00  5.79              
ATOM   2528  HA  THR A 158     126.417  97.066  95.700  1.00  5.79              
ATOM   2529  CB  THR A 158     126.862  95.124  94.925  1.00  5.79              
ATOM   2530  HB  THR A 158     127.115  95.469  93.922  1.00  5.79              
ATOM   2531  CG2 THR A 158     128.153  95.013  95.732  1.00  5.79              
ATOM   2532 1HG2 THR A 158     128.810  94.271  95.277  1.00  5.79              
ATOM   2533 2HG2 THR A 158     128.663  95.976  95.736  1.00  5.79              
ATOM   2534 3HG2 THR A 158     127.942  94.721  96.760  1.00  5.79              
ATOM   2535  OG1 THR A 158     126.299  93.835  94.825  1.00  5.79              
ATOM   2536  HG1 THR A 158     126.270  93.589  93.884  1.00  5.79              
ATOM   2537  C   THR A 158     124.772  96.404  94.559  1.00  5.79              
ATOM   2538  O   THR A 158     124.819  97.385  93.824  1.00  5.79              
ATOM   2539  N   THR A 159     123.726  95.581  94.621  1.00  5.60              
ATOM   2540  H   THR A 159     123.800  94.782  95.237  1.00  5.60              
ATOM   2541  CA  THR A 159     122.419  95.755  93.982  1.00  5.60              
ATOM   2542  HA  THR A 159     122.460  95.457  92.938  1.00  5.60              
ATOM   2543  CB  THR A 159     121.329  94.964  94.737  1.00  5.60              
ATOM   2544  HB  THR A 159     120.792  95.621  95.421  1.00  5.60              
ATOM   2545  CG2 THR A 159     120.267  94.384  93.823  1.00  5.60              
ATOM   2546 1HG2 THR A 159     119.557  93.794  94.397  1.00  5.60              
ATOM   2547 2HG2 THR A 159     119.706  95.197  93.365  1.00  5.60              
ATOM   2548 3HG2 THR A 159     120.726  93.789  93.039  1.00  5.60              
ATOM   2549  OG1 THR A 159     121.899  94.013  95.585  1.00  5.60              
ATOM   2550  HG1 THR A 159     122.126  93.225  95.066  1.00  5.60              
ATOM   2551  C   THR A 159     121.873  97.165  94.061  1.00  5.60              
ATOM   2552  O   THR A 159     121.197  97.670  93.170  1.00  5.60              
ATOM   2553  N   PHE A 160     122.024  97.746  95.246  1.00  5.48              
ATOM   2554  H   PHE A 160     122.710  97.380  95.892  1.00  5.48              
ATOM   2555  CA  PHE A 160     121.031  98.665  95.766  1.00  5.48              
ATOM   2556  HA  PHE A 160     120.042  98.358  95.422  1.00  5.48              
ATOM   2557  CB  PHE A 160     121.071  98.587  97.301  1.00  5.48              
ATOM   2558  HB1 PHE A 160     121.898  99.196  97.670  1.00  5.48              
ATOM   2559  HB2 PHE A 160     121.284  97.558  97.590  1.00  5.48              
ATOM   2560  CG  PHE A 160     119.794  98.982  98.019  1.00  5.48              
ATOM   2561  CD1 PHE A 160     119.614 100.293  98.499  1.00  5.48              
ATOM   2562  HD1 PHE A 160     120.358 101.050  98.294  1.00  5.48              
ATOM   2563  CE1 PHE A 160     118.481 100.615  99.268  1.00  5.48              
ATOM   2564  HE1 PHE A 160     118.367 101.618  99.655  1.00  5.48              
ATOM   2565  CZ  PHE A 160     117.520  99.629  99.552  1.00  5.48              
ATOM   2566  HZ  PHE A 160     116.667  99.864 100.171  1.00  5.48              
ATOM   2567  CE2 PHE A 160     117.679  98.328  99.044  1.00  5.48              
ATOM   2568  HE2 PHE A 160     116.949  97.563  99.270  1.00  5.48              
ATOM   2569  CD2 PHE A 160     118.816  98.004  98.283  1.00  5.48              
ATOM   2570  HD2 PHE A 160     118.956  96.993  97.927  1.00  5.48              
ATOM   2571  C   PHE A 160     121.279 100.095  95.261  1.00  5.48              
ATOM   2572  O   PHE A 160     120.520 101.012  95.564  1.00  5.48              
ATOM   2573  N   ALA A 161     122.371 100.282  94.516  1.00  5.85              
ATOM   2574  H   ALA A 161     122.914  99.462  94.285  1.00  5.85              
ATOM   2575  CA  ALA A 161     122.970 101.573  94.253  1.00  5.85              
ATOM   2576  HA  ALA A 161     122.720 102.252  95.071  1.00  5.85              
ATOM   2577  CB  ALA A 161     124.491 101.379  94.249  1.00  5.85              
ATOM   2578  HB1 ALA A 161     124.981 102.343  94.106  1.00  5.85              
ATOM   2579  HB2 ALA A 161     124.814 100.955  95.201  1.00  5.85              
ATOM   2580  HB3 ALA A 161     124.783 100.707  93.440  1.00  5.85              
ATOM   2581  C   ALA A 161     122.500 102.251  92.958  1.00  5.85              
ATOM   2582  O   ALA A 161     122.319 103.466  92.934  1.00  5.85              
ATOM   2583  N   SER A 162     122.213 101.482  91.906  1.00  5.65              
ATOM   2584  H   SER A 162     122.440 100.498  91.949  1.00  5.65              
ATOM   2585  CA  SER A 162     121.543 101.953  90.679  1.00  5.65              
ATOM   2586  HA  SER A 162     122.039 102.846  90.301  1.00  5.65              
ATOM   2587  CB  SER A 162     121.612 100.824  89.622  1.00  5.65              
ATOM   2588  HB1 SER A 162     121.327 101.221  88.647  1.00  5.65              
ATOM   2589  HB2 SER A 162     120.895 100.047  89.895  1.00  5.65              
ATOM   2590  OG  SER A 162     122.882 100.208  89.515  1.00  5.65              
ATOM   2591  HG  SER A 162     122.756  99.333  89.100  1.00  5.65              
ATOM   2592  C   SER A 162     120.049 102.246  90.870  1.00  5.65              
ATOM   2593  O   SER A 162     119.277 102.299  89.910  1.00  5.65              
ATOM   2594  N   LEU A 163     119.608 102.302  92.122  1.00  5.58              
ATOM   2595  H   LEU A 163     120.299 102.406  92.855  1.00  5.58              
ATOM   2596  CA  LEU A 163     118.280 101.909  92.540  1.00  5.58              
ATOM   2597  HA  LEU A 163     117.604 101.970  91.689  1.00  5.58              
ATOM   2598  CB  LEU A 163     118.350 100.451  93.073  1.00  5.58              
ATOM   2599  HB1 LEU A 163     118.179 100.452  94.151  1.00  5.58              
ATOM   2600  HB2 LEU A 163     119.357 100.053  92.935  1.00  5.58              
ATOM   2601  CG  LEU A 163     117.380  99.436  92.446  1.00  5.58              
ATOM   2602  HG  LEU A 163     117.516  98.487  92.965  1.00  5.58              
ATOM   2603  CD1 LEU A 163     115.917  99.853  92.612  1.00  5.58              
ATOM   2604 1HD1 LEU A 163     115.283  99.030  92.280  1.00  5.58              
ATOM   2605 2HD1 LEU A 163     115.715 100.050  93.664  1.00  5.58              
ATOM   2606 3HD1 LEU A 163     115.704 100.728  92.003  1.00  5.58              
ATOM   2607  CD2 LEU A 163     117.672  99.206  90.965  1.00  5.58              
ATOM   2608 1HD2 LEU A 163     117.021  98.422  90.578  1.00  5.58              
ATOM   2609 2HD2 LEU A 163     117.522 100.115  90.384  1.00  5.58              
ATOM   2610 3HD2 LEU A 163     118.706  98.881  90.848  1.00  5.58              
ATOM   2611  C   LEU A 163     117.822 102.871  93.620  1.00  5.58              
ATOM   2612  O   LEU A 163     118.527 103.141  94.586  1.00  5.58              
ATOM   2613  N   LYS A 164     116.579 103.328  93.510  1.00  5.80              
ATOM   2614  H   LYS A 164     116.077 103.111  92.663  1.00  5.80              
ATOM   2615  CA  LYS A 164     115.919 104.137  94.543  1.00  5.80              
ATOM   2616  HA  LYS A 164     116.607 104.946  94.800  1.00  5.80              
ATOM   2617  CB  LYS A 164     114.643 104.782  93.944  1.00  5.80              
ATOM   2618  HB1 LYS A 164     114.881 105.168  92.952  1.00  5.80              
ATOM   2619  HB2 LYS A 164     114.394 105.648  94.560  1.00  5.80              
ATOM   2620  CG  LYS A 164     113.362 103.918  93.841  1.00  5.80              
ATOM   2621  HG1 LYS A 164     112.604 104.508  93.324  1.00  5.80              
ATOM   2622  HG2 LYS A 164     112.983 103.720  94.843  1.00  5.80              
ATOM   2623  CD  LYS A 164     113.524 102.583  93.098  1.00  5.80              
ATOM   2624  HD1 LYS A 164     114.250 101.964  93.622  1.00  5.80              
ATOM   2625  HD2 LYS A 164     113.900 102.784  92.093  1.00  5.80              
ATOM   2626  CE  LYS A 164     112.210 101.796  92.976  1.00  5.80              
ATOM   2627  HE1 LYS A 164     112.391 100.936  92.324  1.00  5.80              
ATOM   2628  HE2 LYS A 164     111.456 102.427  92.497  1.00  5.80              
ATOM   2629  NZ  LYS A 164     111.719 101.312  94.290  1.00  5.80              
ATOM   2630  HZ1 LYS A 164     112.445 100.796  94.790  1.00  5.80              
ATOM   2631  HZ2 LYS A 164     111.478 102.072  94.911  1.00  5.80              
ATOM   2632  HZ3 LYS A 164     110.925 100.694  94.203  1.00  5.80              
ATOM   2633  C   LYS A 164     115.640 103.400  95.875  1.00  5.80              
ATOM   2634  O   LYS A 164     114.765 103.809  96.635  1.00  5.80              
ATOM   2635  N   GLY A 165     116.291 102.254  96.098  1.00  5.68              
ATOM   2636  H   GLY A 165     117.139 102.098  95.566  1.00  5.68              
ATOM   2637  CA  GLY A 165     115.865 101.191  97.003  1.00  5.68              
ATOM   2638  HA1 GLY A 165     116.179 101.444  98.014  1.00  5.68              
ATOM   2639  HA2 GLY A 165     116.328 100.245  96.722  1.00  5.68              
ATOM   2640  C   GLY A 165     114.345 101.010  97.005  1.00  5.68              
ATOM   2641  O   GLY A 165     113.780 100.721  95.947  1.00  5.68              
ATOM   2642  N   SER A 166     113.708 101.277  98.139  1.00  5.61              
ATOM   2643  H   SER A 166     114.283 101.470  98.950  1.00  5.61              
ATOM   2644  CA  SER A 166     112.313 101.738  98.214  1.00  5.61              
ATOM   2645  HA  SER A 166     112.102 102.414  97.376  1.00  5.61              
ATOM   2646  CB  SER A 166     111.315 100.570  98.201  1.00  5.61              
ATOM   2647  HB1 SER A 166     110.376 100.889  98.659  1.00  5.61              
ATOM   2648  HB2 SER A 166     111.712  99.745  98.794  1.00  5.61              
ATOM   2649  OG  SER A 166     111.011 100.117  96.892  1.00  5.61              
ATOM   2650  HG  SER A 166     110.428  99.355  97.001  1.00  5.61              
ATOM   2651  C   SER A 166     112.013 102.538  99.519  1.00  5.61              
ATOM   2652  O   SER A 166     111.122 103.367  99.468  1.00  5.61              
ATOM   2653  N   PRO A 167     112.780 102.421 100.656  1.00  5.76              
ATOM   2654  CD  PRO A 167     113.574 103.579 101.035  1.00  5.76              
ATOM   2655  HD1 PRO A 167     113.161 104.517 100.661  1.00  5.76              
ATOM   2656  HD2 PRO A 167     114.590 103.461 100.658  1.00  5.76              
ATOM   2657  CG  PRO A 167     113.616 103.616 102.566  1.00  5.76              
ATOM   2658  HG1 PRO A 167     112.744 104.158 102.936  1.00  5.76              
ATOM   2659  HG2 PRO A 167     114.539 104.064 102.935  1.00  5.76              
ATOM   2660  CB  PRO A 167     113.509 102.142 102.934  1.00  5.76              
ATOM   2661  HB1 PRO A 167     113.170 102.011 103.961  1.00  5.76              
ATOM   2662  HB2 PRO A 167     114.479 101.660 102.800  1.00  5.76              
ATOM   2663  CA  PRO A 167     112.518 101.612 101.896  1.00  5.76              
ATOM   2664  HA  PRO A 167     112.768 100.576 101.691  1.00  5.76              
ATOM   2665  C   PRO A 167     111.076 101.578 102.454  1.00  5.76              
ATOM   2666  O   PRO A 167     110.820 100.865 103.407  1.00  5.76              
ATOM   2667  N   LEU A 168     110.136 102.328 101.867  1.00  5.39              
ATOM   2668  H   LEU A 168     110.395 102.927 101.093  1.00  5.39              
ATOM   2669  CA  LEU A 168     108.716 102.242 102.196  1.00  5.39              
ATOM   2670  HA  LEU A 168     108.594 102.516 103.244  1.00  5.39              
ATOM   2671  CB  LEU A 168     107.930 103.252 101.328  1.00  5.39              
ATOM   2672  HB1 LEU A 168     106.865 103.066 101.478  1.00  5.39              
ATOM   2673  HB2 LEU A 168     108.157 103.033 100.283  1.00  5.39              
ATOM   2674  CG  LEU A 168     108.227 104.727 101.619  1.00  5.39              
ATOM   2675  HG  LEU A 168     109.298 104.916 101.549  1.00  5.39              
ATOM   2676  CD1 LEU A 168     107.522 105.601 100.579  1.00  5.39              
ATOM   2677 1HD1 LEU A 168     107.736 106.653 100.773  1.00  5.39              
ATOM   2678 2HD1 LEU A 168     107.893 105.352  99.585  1.00  5.39              
ATOM   2679 3HD1 LEU A 168     106.445 105.439 100.616  1.00  5.39              
ATOM   2680  CD2 LEU A 168     107.739 105.157 103.007  1.00  5.39              
ATOM   2681 1HD2 LEU A 168     107.914 106.224 103.143  1.00  5.39              
ATOM   2682 2HD2 LEU A 168     106.675 104.949 103.110  1.00  5.39              
ATOM   2683 3HD2 LEU A 168     108.296 104.624 103.777  1.00  5.39              
ATOM   2684  C   LEU A 168     108.164 100.832 101.998  1.00  5.39              
ATOM   2685  O   LEU A 168     108.254 100.251 100.913  1.00  5.39              
ATOM   2686  N   LEU A 169     107.501 100.344 103.043  1.00  5.07              
ATOM   2687  H   LEU A 169     107.497 100.881 103.896  1.00  5.07              
ATOM   2688  CA  LEU A 169     106.662  99.151 103.046  1.00  5.07              
ATOM   2689  HA  LEU A 169     106.670  98.686 102.059  1.00  5.07              
ATOM   2690  CB  LEU A 169     107.184  98.131 104.078  1.00  5.07              
ATOM   2691  HB1 LEU A 169     106.325  97.569 104.439  1.00  5.07              
ATOM   2692  HB2 LEU A 169     107.607  98.648 104.941  1.00  5.07              
ATOM   2693  CG  LEU A 169     108.199  97.111 103.527  1.00  5.07              
ATOM   2694  HG  LEU A 169     107.830  96.718 102.581  1.00  5.07              
ATOM   2695  CD1 LEU A 169     109.589  97.707 103.303  1.00  5.07              
ATOM   2696 1HD1 LEU A 169     110.285  96.922 103.007  1.00  5.07              
ATOM   2697 2HD1 LEU A 169     109.553  98.449 102.509  1.00  5.07              
ATOM   2698 3HD1 LEU A 169     109.949  98.183 104.215  1.00  5.07              
ATOM   2699  CD2 LEU A 169     108.331  95.941 104.504  1.00  5.07              
ATOM   2700 1HD2 LEU A 169     108.999  95.188 104.089  1.00  5.07              
ATOM   2701 2HD2 LEU A 169     108.728  96.294 105.456  1.00  5.07              
ATOM   2702 3HD2 LEU A 169     107.353  95.486 104.669  1.00  5.07              
ATOM   2703  C   LEU A 169     105.234  99.603 103.365  1.00  5.07              
ATOM   2704  O   LEU A 169     104.941 100.037 104.476  1.00  5.07              
ATOM   2705  N   GLN A 170     104.356  99.543 102.360  1.00  5.05              
ATOM   2706  H   GLN A 170     104.694  99.272 101.448  1.00  5.05              
ATOM   2707  CA  GLN A 170     102.914  99.777 102.535  1.00  5.05              
ATOM   2708  HA  GLN A 170     102.776 100.478 103.361  1.00  5.05              
ATOM   2709  CB  GLN A 170     102.378 100.450 101.259  1.00  5.05              
ATOM   2710  HB1 GLN A 170     102.486  99.772 100.411  1.00  5.05              
ATOM   2711  HB2 GLN A 170     102.982 101.339 101.069  1.00  5.05              
ATOM   2712  CG  GLN A 170     100.909 100.888 101.375  1.00  5.05              
ATOM   2713  HG1 GLN A 170     100.748 101.325 102.361  1.00  5.05              
ATOM   2714  HG2 GLN A 170     100.263 100.017 101.264  1.00  5.05              
ATOM   2715  CD  GLN A 170     100.521 101.928 100.329  1.00  5.05              
ATOM   2716  OE1 GLN A 170     100.168 103.050 100.646  1.00  5.05              
ATOM   2717  NE2 GLN A 170     100.573 101.615  99.053  1.00  5.05              
ATOM   2718 1HE2 GLN A 170     100.868 100.708  98.745  1.00  5.05              
ATOM   2719 2HE2 GLN A 170     100.338 102.353  98.411  1.00  5.05              
ATOM   2720  C   GLN A 170     102.146  98.496 102.906  1.00  5.05              
ATOM   2721  O   GLN A 170     101.006  98.543 103.383  1.00  5.05              
ATOM   2722  N   ILE A 171     102.822  97.365 102.703  1.00  4.50              
ATOM   2723  H   ILE A 171     103.764  97.456 102.357  1.00  4.50              
ATOM   2724  CA  ILE A 171     102.444  96.026 103.130  1.00  4.50              
ATOM   2725  HA  ILE A 171     101.374  96.004 103.310  1.00  4.50              
ATOM   2726  CB  ILE A 171     102.769  94.975 102.028  1.00  4.50              
ATOM   2727  HB  ILE A 171     102.224  94.072 102.310  1.00  4.50              
ATOM   2728  CG2 ILE A 171     102.238  95.386 100.640  1.00  4.50              
ATOM   2729 1HG2 ILE A 171     102.741  96.278 100.270  1.00  4.50              
ATOM   2730 2HG2 ILE A 171     102.397  94.572  99.932  1.00  4.50              
ATOM   2731 3HG2 ILE A 171     101.174  95.584 100.692  1.00  4.50              
ATOM   2732  CG1 ILE A 171     104.252  94.541 101.891  1.00  4.50              
ATOM   2733 1HG1 ILE A 171     104.303  93.739 101.152  1.00  4.50              
ATOM   2734 2HG1 ILE A 171     104.589  94.103 102.830  1.00  4.50              
ATOM   2735  CD1 ILE A 171     105.260  95.623 101.474  1.00  4.50              
ATOM   2736  HD1 ILE A 171     106.250  95.173 101.405  1.00  4.50              
ATOM   2737  HD2 ILE A 171     105.001  96.037 100.500  1.00  4.50              
ATOM   2738  HD3 ILE A 171     105.296  96.420 102.214  1.00  4.50              
ATOM   2739  C   ILE A 171     103.173  95.674 104.427  1.00  4.50              
ATOM   2740  O   ILE A 171     104.304  96.103 104.650  1.00  4.50              
ATOM   2741  N   LEU A 172     102.594  94.762 105.199  1.00  4.43              
ATOM   2742  H   LEU A 172     101.614  94.554 105.053  1.00  4.43              
ATOM   2743  CA  LEU A 172     103.419  93.734 105.846  1.00  4.43              
ATOM   2744  HA  LEU A 172     104.333  93.628 105.259  1.00  4.43              
ATOM   2745  CB  LEU A 172     103.815  94.147 107.279  1.00  4.43              
ATOM   2746  HB1 LEU A 172     102.927  94.121 107.906  1.00  4.43              
ATOM   2747  HB2 LEU A 172     104.171  95.176 107.243  1.00  4.43              
ATOM   2748  CG  LEU A 172     104.903  93.300 107.969  1.00  4.43              
ATOM   2749  HG  LEU A 172     104.569  92.266 108.051  1.00  4.43              
ATOM   2750  CD1 LEU A 172     106.239  93.329 107.225  1.00  4.43              
ATOM   2751 1HD1 LEU A 172     106.994  92.794 107.801  1.00  4.43              
ATOM   2752 2HD1 LEU A 172     106.149  92.856 106.249  1.00  4.43              
ATOM   2753 3HD1 LEU A 172     106.566  94.361 107.089  1.00  4.43              
ATOM   2754  CD2 LEU A 172     105.128  93.836 109.382  1.00  4.43              
ATOM   2755 1HD2 LEU A 172     105.935  93.295 109.876  1.00  4.43              
ATOM   2756 2HD2 LEU A 172     105.387  94.892 109.348  1.00  4.43              
ATOM   2757 3HD2 LEU A 172     104.220  93.717 109.972  1.00  4.43              
ATOM   2758  C   LEU A 172     102.680  92.399 105.760  1.00  4.43              
ATOM   2759  O   LEU A 172     101.465  92.343 105.545  1.00  4.43              
ATOM   2760  N   ASN A 173     103.420  91.303 105.860  1.00  4.68              
ATOM   2761  H   ASN A 173     104.416  91.405 105.980  1.00  4.68              
ATOM   2762  CA  ASN A 173     102.902  90.047 105.347  1.00  4.68              
ATOM   2763  HA  ASN A 173     102.084  90.243 104.649  1.00  4.68              
ATOM   2764  CB  ASN A 173     104.009  89.328 104.544  1.00  4.68              
ATOM   2765  HB1 ASN A 173     103.672  88.313 104.327  1.00  4.68              
ATOM   2766  HB2 ASN A 173     104.917  89.267 105.144  1.00  4.68              
ATOM   2767  CG  ASN A 173     104.323  90.028 103.238  1.00  4.68              
ATOM   2768  OD1 ASN A 173     104.676  91.193 103.207  1.00  4.68              
ATOM   2769  ND2 ASN A 173     104.212  89.362 102.110  1.00  4.68              
ATOM   2770 1HD2 ASN A 173     103.924  88.401 102.106  1.00  4.68              
ATOM   2771 2HD2 ASN A 173     104.426  89.862 101.264  1.00  4.68              
ATOM   2772  C   ASN A 173     102.305  89.131 106.411  1.00  4.68              
ATOM   2773  O   ASN A 173     101.716  88.148 105.979  1.00  4.68              
ATOM   2774  N   LEU A 174     102.444  89.418 107.712  1.00  5.23              
ATOM   2775  H   LEU A 174     102.337  90.399 107.902  1.00  5.23              
ATOM   2776  CA  LEU A 174     103.221  88.645 108.734  1.00  5.23              
ATOM   2777  HA  LEU A 174     104.248  88.655 108.372  1.00  5.23              
ATOM   2778  CB  LEU A 174     103.184  89.409 110.078  1.00  5.23              
ATOM   2779  HB1 LEU A 174     102.292  89.116 110.631  1.00  5.23              
ATOM   2780  HB2 LEU A 174     103.086  90.477 109.887  1.00  5.23              
ATOM   2781  CG  LEU A 174     104.417  89.229 110.997  1.00  5.23              
ATOM   2782  HG  LEU A 174     104.187  89.714 111.946  1.00  5.23              
ATOM   2783  CD1 LEU A 174     104.801  87.777 111.295  1.00  5.23              
ATOM   2784 1HD1 LEU A 174     105.609  87.761 112.025  1.00  5.23              
ATOM   2785 2HD1 LEU A 174     103.947  87.253 111.723  1.00  5.23              
ATOM   2786 3HD1 LEU A 174     105.127  87.264 110.391  1.00  5.23              
ATOM   2787  CD2 LEU A 174     105.643  89.931 110.410  1.00  5.23              
ATOM   2788 1HD2 LEU A 174     105.406  90.972 110.202  1.00  5.23              
ATOM   2789 2HD2 LEU A 174     106.449  89.913 111.144  1.00  5.23              
ATOM   2790 3HD2 LEU A 174     105.986  89.438 109.502  1.00  5.23              
ATOM   2791  C   LEU A 174     102.816  87.174 108.848  1.00  5.23              
ATOM   2792  O   LEU A 174     102.327  86.686 109.858  1.00  5.23              
ATOM   2793  N   THR A 175     103.028  86.453 107.756  1.00  5.47              
ATOM   2794  H   THR A 175     103.397  86.906 106.937  1.00  5.47              
ATOM   2795  CA  THR A 175     102.436  85.142 107.588  1.00  5.47              
ATOM   2796  HA  THR A 175     101.469  85.126 108.090  1.00  5.47              
ATOM   2797  CB  THR A 175     102.165  84.882 106.090  1.00  5.47              
ATOM   2798  HB  THR A 175     102.980  85.299 105.496  1.00  5.47              
ATOM   2799  CG2 THR A 175     101.995  83.420 105.683  1.00  5.47              
ATOM   2800 1HG2 THR A 175     101.653  83.372 104.649  1.00  5.47              
ATOM   2801 2HG2 THR A 175     102.946  82.893 105.739  1.00  5.47              
ATOM   2802 3HG2 THR A 175     101.266  82.936 106.329  1.00  5.47              
ATOM   2803  OG1 THR A 175     100.963  85.517 105.720  1.00  5.47              
ATOM   2804  HG1 THR A 175     101.101  86.468 105.845  1.00  5.47              
ATOM   2805  C   THR A 175     103.286  84.051 108.157  1.00  5.47              
ATOM   2806  O   THR A 175     104.390  83.772 107.691  1.00  5.47              
ATOM   2807  N   GLY A 176     102.692  83.394 109.139  1.00  5.87              
ATOM   2808  H   GLY A 176     101.843  83.793 109.513  1.00  5.87              
ATOM   2809  CA  GLY A 176     103.147  82.137 109.672  1.00  5.87              
ATOM   2810  HA1 GLY A 176     103.435  81.467 108.861  1.00  5.87              
ATOM   2811  HA2 GLY A 176     102.357  81.670 110.260  1.00  5.87              
ATOM   2812  C   GLY A 176     104.313  82.402 110.553  1.00  5.87              
ATOM   2813  O   GLY A 176     104.137  82.414 111.761  1.00  5.87              
ATOM   2814  N   MET A 177     105.478  82.595 109.937  1.00  5.77              
ATOM   2815  H   MET A 177     105.446  82.710 108.929  1.00  5.77              
ATOM   2816  CA  MET A 177     106.773  82.729 110.586  1.00  5.77              
ATOM   2817  HA  MET A 177     107.524  82.501 109.829  1.00  5.77              
ATOM   2818  CB  MET A 177     106.968  84.211 110.961  1.00  5.77              
ATOM   2819  HB1 MET A 177     106.258  84.489 111.731  1.00  5.77              
ATOM   2820  HB2 MET A 177     106.734  84.815 110.082  1.00  5.77              
ATOM   2821  CG  MET A 177     108.379  84.604 111.411  1.00  5.77              
ATOM   2822  HG1 MET A 177     109.088  84.353 110.622  1.00  5.77              
ATOM   2823  HG2 MET A 177     108.650  84.050 112.307  1.00  5.77              
ATOM   2824  SD  MET A 177     108.523  86.368 111.792  1.00  5.77              
ATOM   2825  CE  MET A 177     110.229  86.410 112.400  1.00  5.77              
ATOM   2826  HE1 MET A 177     110.473  87.423 112.722  1.00  5.77              
ATOM   2827  HE2 MET A 177     110.334  85.729 113.245  1.00  5.77              
ATOM   2828  HE3 MET A 177     110.909  86.110 111.603  1.00  5.77              
ATOM   2829  C   MET A 177     106.993  81.669 111.711  1.00  5.77              
ATOM   2830  O   MET A 177     107.820  81.834 112.598  1.00  5.77              
ATOM   2831  N   GLY A 178     106.206  80.579 111.671  1.00  5.96              
ATOM   2832  H   GLY A 178     105.689  80.484 110.813  1.00  5.96              
ATOM   2833  CA  GLY A 178     105.666  79.789 112.793  1.00  5.96              
ATOM   2834  HA1 GLY A 178     106.202  78.840 112.834  1.00  5.96              
ATOM   2835  HA2 GLY A 178     104.619  79.578 112.581  1.00  5.96              
ATOM   2836  C   GLY A 178     105.723  80.408 114.195  1.00  5.96              
ATOM   2837  O   GLY A 178     106.053  79.733 115.170  1.00  5.96              
ATOM   2838  N   ILE A 179     105.425  81.700 114.297  1.00  5.81              
ATOM   2839  H   ILE A 179     105.066  82.148 113.461  1.00  5.81              
ATOM   2840  CA  ILE A 179     105.951  82.590 115.323  1.00  5.81              
ATOM   2841  HA  ILE A 179     106.912  82.166 115.610  1.00  5.81              
ATOM   2842  CB  ILE A 179     106.264  83.968 114.687  1.00  5.81              
ATOM   2843  HB  ILE A 179     106.875  83.768 113.815  1.00  5.81              
ATOM   2844  CG2 ILE A 179     105.021  84.697 114.131  1.00  5.81              
ATOM   2845 1HG2 ILE A 179     104.657  84.199 113.244  1.00  5.81              
ATOM   2846 2HG2 ILE A 179     104.190  84.701 114.830  1.00  5.81              
ATOM   2847 3HG2 ILE A 179     105.274  85.717 113.847  1.00  5.81              
ATOM   2848  CG1 ILE A 179     107.165  84.859 115.564  1.00  5.81              
ATOM   2849 1HG1 ILE A 179     106.699  85.026 116.524  1.00  5.81              
ATOM   2850 2HG1 ILE A 179     107.296  85.820 115.067  1.00  5.81              
ATOM   2851  CD1 ILE A 179     108.565  84.281 115.812  1.00  5.81              
ATOM   2852  HD1 ILE A 179     109.039  84.029 114.863  1.00  5.81              
ATOM   2853  HD2 ILE A 179     109.174  85.027 116.324  1.00  5.81              
ATOM   2854  HD3 ILE A 179     108.507  83.394 116.441  1.00  5.81              
ATOM   2855  C   ILE A 179     105.103  82.582 116.597  1.00  5.81              
ATOM   2856  O   ILE A 179     104.445  83.550 116.964  1.00  5.81              
ATOM   2857  N   LYS A 180     105.089  81.440 117.292  1.00  6.09              
ATOM   2858  H   LYS A 180     105.599  80.660 116.886  1.00  6.09              
ATOM   2859  CA  LYS A 180     104.296  81.209 118.513  1.00  6.09              
ATOM   2860  HA  LYS A 180     103.285  81.523 118.258  1.00  6.09              
ATOM   2861  CB  LYS A 180     104.261  79.685 118.800  1.00  6.09              
ATOM   2862  HB1 LYS A 180     105.258  79.371 119.115  1.00  6.09              
ATOM   2863  HB2 LYS A 180     104.046  79.173 117.860  1.00  6.09              
ATOM   2864  CG  LYS A 180     103.242  79.158 119.841  1.00  6.09              
ATOM   2865  HG1 LYS A 180     103.559  79.470 120.836  1.00  6.09              
ATOM   2866  HG2 LYS A 180     103.278  78.068 119.826  1.00  6.09              
ATOM   2867  CD  LYS A 180     101.782  79.599 119.619  1.00  6.09              
ATOM   2868  HD1 LYS A 180     101.400  79.194 118.680  1.00  6.09              
ATOM   2869  HD2 LYS A 180     101.756  80.687 119.559  1.00  6.09              
ATOM   2870  CE  LYS A 180     100.868  79.207 120.794  1.00  6.09              
ATOM   2871  HE1 LYS A 180     100.031  79.910 120.815  1.00  6.09              
ATOM   2872  HE2 LYS A 180     101.429  79.352 121.723  1.00  6.09              
ATOM   2873  NZ  LYS A 180     100.337  77.818 120.729  1.00  6.09              
ATOM   2874  HZ1 LYS A 180      99.870  77.584 121.607  1.00  6.09              
ATOM   2875  HZ2 LYS A 180      99.599  77.710 120.037  1.00  6.09              
ATOM   2876  HZ3 LYS A 180     101.058  77.133 120.565  1.00  6.09              
ATOM   2877  C   LYS A 180     104.653  82.088 119.731  1.00  6.09              
ATOM   2878  O   LYS A 180     104.070  81.917 120.797  1.00  6.09              
ATOM   2879  N   ALA A 181     105.546  83.061 119.554  1.00  5.83              
ATOM   2880  H   ALA A 181     105.959  83.139 118.641  1.00  5.83              
ATOM   2881  CA  ALA A 181     105.788  84.158 120.488  1.00  5.83              
ATOM   2882  HA  ALA A 181     104.878  84.333 121.066  1.00  5.83              
ATOM   2883  CB  ALA A 181     106.893  83.709 121.458  1.00  5.83              
ATOM   2884  HB1 ALA A 181     107.034  84.468 122.228  1.00  5.83              
ATOM   2885  HB2 ALA A 181     106.612  82.772 121.941  1.00  5.83              
ATOM   2886  HB3 ALA A 181     107.829  83.573 120.917  1.00  5.83              
ATOM   2887  C   ALA A 181     106.120  85.495 119.802  1.00  5.83              
ATOM   2888  O   ALA A 181     106.893  86.307 120.310  1.00  5.83              
ATOM   2889  N   LEU A 182     105.514  85.722 118.634  1.00  5.51              
ATOM   2890  H   LEU A 182     104.917  84.987 118.275  1.00  5.51              
ATOM   2891  CA  LEU A 182     105.230  87.060 118.107  1.00  5.51              
ATOM   2892  HA  LEU A 182     106.157  87.551 117.808  1.00  5.51              
ATOM   2893  CB  LEU A 182     104.286  86.832 116.911  1.00  5.51              
ATOM   2894  HB1 LEU A 182     103.324  86.470 117.281  1.00  5.51              
ATOM   2895  HB2 LEU A 182     104.719  86.025 116.348  1.00  5.51              
ATOM   2896  CG  LEU A 182     104.020  87.934 115.880  1.00  5.51              
ATOM   2897  HG  LEU A 182     103.470  87.469 115.061  1.00  5.51              
ATOM   2898  CD1 LEU A 182     103.137  89.056 116.413  1.00  5.51              
ATOM   2899 1HD1 LEU A 182     102.885  89.745 115.606  1.00  5.51              
ATOM   2900 2HD1 LEU A 182     102.211  88.643 116.812  1.00  5.51              
ATOM   2901 3HD1 LEU A 182     103.631  89.610 117.207  1.00  5.51              
ATOM   2902  CD2 LEU A 182     105.323  88.473 115.289  1.00  5.51              
ATOM   2903 1HD2 LEU A 182     105.087  89.129 114.454  1.00  5.51              
ATOM   2904 2HD2 LEU A 182     105.886  89.018 116.043  1.00  5.51              
ATOM   2905 3HD2 LEU A 182     105.929  87.652 114.918  1.00  5.51              
ATOM   2906  C   LEU A 182     104.532  87.820 119.213  1.00  5.51              
ATOM   2907  O   LEU A 182     103.670  87.269 119.902  1.00  5.51              
ATOM   2908  N   GLY A 183     104.969  89.044 119.431  1.00  5.94              
ATOM   2909  H   GLY A 183     105.621  89.483 118.803  1.00  5.94              
ATOM   2910  CA  GLY A 183     104.588  89.739 120.632  1.00  5.94              
ATOM   2911  HA1 GLY A 183     105.245  89.436 121.446  1.00  5.94              
ATOM   2912  HA2 GLY A 183     103.561  89.468 120.889  1.00  5.94              
ATOM   2913  C   GLY A 183     104.616  91.253 120.494  1.00  5.94              
ATOM   2914  O   GLY A 183     105.059  91.739 119.450  1.00  5.94              
ATOM   2915  N   PRO A 184     104.206  91.975 121.559  1.00  6.04              
ATOM   2916  CD  PRO A 184     103.957  91.368 122.872  1.00  6.04              
ATOM   2917  HD1 PRO A 184     104.910  91.158 123.359  1.00  6.04              
ATOM   2918  HD2 PRO A 184     103.372  90.451 122.790  1.00  6.04              
ATOM   2919  CG  PRO A 184     103.161  92.364 123.711  1.00  6.04              
ATOM   2920  HG1 PRO A 184     103.498  92.380 124.747  1.00  6.04              
ATOM   2921  HG2 PRO A 184     102.099  92.125 123.659  1.00  6.04              
ATOM   2922  CB  PRO A 184     103.421  93.688 123.014  1.00  6.04              
ATOM   2923  HB1 PRO A 184     104.355  94.118 123.381  1.00  6.04              
ATOM   2924  HB2 PRO A 184     102.593  94.382 123.166  1.00  6.04              
ATOM   2925  CA  PRO A 184     103.570  93.295 121.542  1.00  6.04              
ATOM   2926  HA  PRO A 184     102.565  93.126 121.152  1.00  6.04              
ATOM   2927  C   PRO A 184     104.103  94.505 120.750  1.00  6.04              
ATOM   2928  O   PRO A 184     103.595  95.621 120.901  1.00  6.04              
ATOM   2929  N   GLY A 185     105.124  94.346 119.920  1.00  5.87              
ATOM   2930  H   GLY A 185     105.489  93.407 119.839  1.00  5.87              
ATOM   2931  CA  GLY A 185     105.619  95.365 119.004  1.00  5.87              
ATOM   2932  HA1 GLY A 185     106.394  95.947 119.502  1.00  5.87              
ATOM   2933  HA2 GLY A 185     104.798  96.031 118.740  1.00  5.87              
ATOM   2934  C   GLY A 185     106.187  94.817 117.703  1.00  5.87              
ATOM   2935  O   GLY A 185     107.008  95.481 117.077  1.00  5.87              
ATOM   2936  N   ALA A 186     105.692  93.656 117.258  1.00  5.57              
ATOM   2937  H   ALA A 186     105.084  93.140 117.886  1.00  5.57              
ATOM   2938  CA  ALA A 186     105.912  93.045 115.940  1.00  5.57              
ATOM   2939  HA  ALA A 186     106.954  92.729 115.874  1.00  5.57              
ATOM   2940  CB  ALA A 186     105.023  91.809 115.885  1.00  5.57              
ATOM   2941  HB1 ALA A 186     105.157  91.315 114.925  1.00  5.57              
ATOM   2942  HB2 ALA A 186     105.300  91.133 116.692  1.00  5.57              
ATOM   2943  HB3 ALA A 186     103.974  92.093 115.996  1.00  5.57              
ATOM   2944  C   ALA A 186     105.638  93.948 114.729  1.00  5.57              
ATOM   2945  O   ALA A 186     105.945  93.611 113.585  1.00  5.57              
ATOM   2946  N   PHE A 187     105.049  95.100 115.016  1.00  5.36              
ATOM   2947  H   PHE A 187     104.812  95.244 115.982  1.00  5.36              
ATOM   2948  CA  PHE A 187     104.612  96.101 114.080  1.00  5.36              
ATOM   2949  HA  PHE A 187     104.899  95.816 113.066  1.00  5.36              
ATOM   2950  CB  PHE A 187     103.084  96.129 114.177  1.00  5.36              
ATOM   2951  HB1 PHE A 187     102.781  96.706 115.053  1.00  5.36              
ATOM   2952  HB2 PHE A 187     102.709  95.113 114.321  1.00  5.36              
ATOM   2953  CG  PHE A 187     102.417  96.696 112.956  1.00  5.36              
ATOM   2954  CD1 PHE A 187     101.846  95.818 112.018  1.00  5.36              
ATOM   2955  HD1 PHE A 187     101.911  94.748 112.157  1.00  5.36              
ATOM   2956  CE1 PHE A 187     101.123  96.338 110.939  1.00  5.36              
ATOM   2957  HE1 PHE A 187     100.619  95.665 110.265  1.00  5.36              
ATOM   2958  CZ  PHE A 187     101.017  97.730 110.775  1.00  5.36              
ATOM   2959  HZ  PHE A 187     100.405  98.132 109.989  1.00  5.36              
ATOM   2960  CE2 PHE A 187     101.655  98.608 111.662  1.00  5.36              
ATOM   2961  HE2 PHE A 187     101.573  99.680 111.535  1.00  5.36              
ATOM   2962  CD2 PHE A 187     102.323  98.088 112.776  1.00  5.36              
ATOM   2963  HD2 PHE A 187     102.748  98.768 113.500  1.00  5.36              
ATOM   2964  C   PHE A 187     105.193  97.478 114.365  1.00  5.36              
ATOM   2965  O   PHE A 187     105.200  98.304 113.468  1.00  5.36              
ATOM   2966  N   SER A 188     105.708  97.738 115.571  1.00  5.68              
ATOM   2967  H   SER A 188     105.810  96.969 116.219  1.00  5.68              
ATOM   2968  CA  SER A 188     106.036  99.075 116.095  1.00  5.68              
ATOM   2969  HA  SER A 188     105.207  99.737 115.841  1.00  5.68              
ATOM   2970  CB  SER A 188     106.121  99.016 117.626  1.00  5.68              
ATOM   2971  HB1 SER A 188     106.318 100.015 118.019  1.00  5.68              
ATOM   2972  HB2 SER A 188     106.928  98.346 117.926  1.00  5.68              
ATOM   2973  OG  SER A 188     104.887  98.548 118.147  1.00  5.68              
ATOM   2974  HG  SER A 188     104.883  98.654 119.104  1.00  5.68              
ATOM   2975  C   SER A 188     107.299  99.709 115.491  1.00  5.68              
ATOM   2976  O   SER A 188     108.113 100.325 116.175  1.00  5.68              
ATOM   2977  N   SER A 189     107.474  99.533 114.187  1.00  5.53              
ATOM   2978  H   SER A 189     106.740  99.020 113.712  1.00  5.53              
ATOM   2979  CA  SER A 189     108.444 100.184 113.314  1.00  5.53              
ATOM   2980  HA  SER A 189     108.650 101.184 113.697  1.00  5.53              
ATOM   2981  CB  SER A 189     109.760  99.395 113.295  1.00  5.53              
ATOM   2982  HB1 SER A 189     110.451  99.849 112.583  1.00  5.53              
ATOM   2983  HB2 SER A 189     109.565  98.366 112.987  1.00  5.53              
ATOM   2984  OG  SER A 189     110.361  99.398 114.577  1.00  5.53              
ATOM   2985  HG  SER A 189     109.704  99.690 115.228  1.00  5.53              
ATOM   2986  C   SER A 189     107.919 100.359 111.891  1.00  5.53              
ATOM   2987  O   SER A 189     108.588 100.934 111.040  1.00  5.53              
ATOM   2988  N   LEU A 190     106.688  99.912 111.660  1.00  5.32              
ATOM   2989  H   LEU A 190     106.198  99.467 112.430  1.00  5.32              
ATOM   2990  CA  LEU A 190     105.870 100.208 110.505  1.00  5.32              
ATOM   2991  HA  LEU A 190     106.395 100.918 109.864  1.00  5.32              
ATOM   2992  CB  LEU A 190     105.608  98.922 109.694  1.00  5.32              
ATOM   2993  HB1 LEU A 190     104.969  99.196 108.856  1.00  5.32              
ATOM   2994  HB2 LEU A 190     105.061  98.200 110.304  1.00  5.32              
ATOM   2995  CG  LEU A 190     106.903  98.273 109.142  1.00  5.32              
ATOM   2996  HG  LEU A 190     107.638  99.053 108.941  1.00  5.32              
ATOM   2997  CD1 LEU A 190     107.523  97.244 110.097  1.00  5.32              
ATOM   2998 1HD1 LEU A 190     108.367  96.751 109.613  1.00  5.32              
ATOM   2999 2HD1 LEU A 190     107.890  97.725 110.999  1.00  5.32              
ATOM   3000 3HD1 LEU A 190     106.783  96.495 110.376  1.00  5.32              
ATOM   3001  CD2 LEU A 190     106.645  97.550 107.820  1.00  5.32              
ATOM   3002 1HD2 LEU A 190     107.581  97.150 107.430  1.00  5.32              
ATOM   3003 2HD2 LEU A 190     105.937  96.737 107.964  1.00  5.32              
ATOM   3004 3HD2 LEU A 190     106.243  98.252 107.090  1.00  5.32              
ATOM   3005  C   LEU A 190     104.611 100.891 111.053  1.00  5.32              
ATOM   3006  O   LEU A 190     104.141 100.614 112.153  1.00  5.32              
ATOM   3007  N   GLY A 191     104.113 101.871 110.312  1.00  5.60              
ATOM   3008  H   GLY A 191     104.593 102.098 109.457  1.00  5.60              
ATOM   3009  CA  GLY A 191     103.049 102.772 110.782  1.00  5.60              
ATOM   3010  HA1 GLY A 191     103.465 103.482 111.497  1.00  5.60              
ATOM   3011  HA2 GLY A 191     102.273 102.195 111.289  1.00  5.60              
ATOM   3012  C   GLY A 191     102.391 103.556 109.655  1.00  5.60              
ATOM   3013  O   GLY A 191     101.514 104.382 109.851  1.00  5.60              
ATOM   3014  N   ASN A 192     102.819 103.240 108.438  1.00  5.34              
ATOM   3015  H   ASN A 192     103.557 102.558 108.379  1.00  5.34              
ATOM   3016  CA  ASN A 192     102.199 103.662 107.196  1.00  5.34              
ATOM   3017  HA  ASN A 192     101.254 104.158 107.428  1.00  5.34              
ATOM   3018  CB  ASN A 192     103.149 104.678 106.517  1.00  5.34              
ATOM   3019  HB1 ASN A 192     103.974 104.141 106.048  1.00  5.34              
ATOM   3020  HB2 ASN A 192     103.561 105.343 107.276  1.00  5.34              
ATOM   3021  CG  ASN A 192     102.486 105.566 105.474  1.00  5.34              
ATOM   3022  OD1 ASN A 192     101.280 105.611 105.306  1.00  5.34              
ATOM   3023  ND2 ASN A 192     103.253 106.352 104.756  1.00  5.34              
ATOM   3024 1HD2 ASN A 192     104.247 106.351 104.890  1.00  5.34              
ATOM   3025 2HD2 ASN A 192     102.801 106.955 104.089  1.00  5.34              
ATOM   3026  C   ASN A 192     101.873 102.440 106.343  1.00  5.34              
ATOM   3027  O   ASN A 192     101.769 102.529 105.119  1.00  5.34              
ATOM   3028  N   LEU A 193     101.661 101.298 107.018  1.00  5.02              
ATOM   3029  H   LEU A 193     101.699 101.321 108.025  1.00  5.02              
ATOM   3030  CA  LEU A 193     100.898 100.232 106.407  1.00  5.02              
ATOM   3031  HA  LEU A 193     101.440  99.906 105.519  1.00  5.02              
ATOM   3032  CB  LEU A 193     100.684  99.036 107.318  1.00  5.02              
ATOM   3033  HB1 LEU A 193      99.993  98.368 106.799  1.00  5.02              
ATOM   3034  HB2 LEU A 193     100.194  99.372 108.231  1.00  5.02              
ATOM   3035  CG  LEU A 193     101.960  98.251 107.671  1.00  5.02              
ATOM   3036  HG  LEU A 193     102.333  98.605 108.630  1.00  5.02              
ATOM   3037  CD1 LEU A 193     101.577  96.781 107.771  1.00  5.02              
ATOM   3038 1HD1 LEU A 193     102.349  96.245 108.317  1.00  5.02              
ATOM   3039 2HD1 LEU A 193     100.627  96.668 108.286  1.00  5.02              
ATOM   3040 3HD1 LEU A 193     101.447  96.370 106.776  1.00  5.02              
ATOM   3041  CD2 LEU A 193     103.112  98.344 106.673  1.00  5.02              
ATOM   3042 1HD2 LEU A 193     103.888  97.629 106.938  1.00  5.02              
ATOM   3043 2HD2 LEU A 193     102.762  98.106 105.672  1.00  5.02              
ATOM   3044 3HD2 LEU A 193     103.547  99.342 106.676  1.00  5.02              
ATOM   3045  C   LEU A 193      99.575 100.823 105.919  1.00  5.02              
ATOM   3046  O   LEU A 193      98.994 101.758 106.484  1.00  5.02              
ATOM   3047  N   LYS A 194      99.113 100.249 104.827  1.00  4.96              
ATOM   3048  H   LYS A 194      99.702  99.548 104.383  1.00  4.96              
ATOM   3049  CA  LYS A 194      97.735 100.379 104.388  1.00  4.96              
ATOM   3050  HA  LYS A 194      97.128 100.819 105.179  1.00  4.96              
ATOM   3051  CB  LYS A 194      97.623 101.251 103.122  1.00  4.96              
ATOM   3052  HB1 LYS A 194      96.583 101.275 102.794  1.00  4.96              
ATOM   3053  HB2 LYS A 194      98.201 100.783 102.325  1.00  4.96              
ATOM   3054  CG  LYS A 194      98.113 102.698 103.295  1.00  4.96              
ATOM   3055  HG1 LYS A 194      98.187 103.154 102.308  1.00  4.96              
ATOM   3056  HG2 LYS A 194      99.112 102.692 103.730  1.00  4.96              
ATOM   3057  CD  LYS A 194      97.170 103.572 104.135  1.00  4.96              
ATOM   3058  HD1 LYS A 194      96.821 103.037 105.016  1.00  4.96              
ATOM   3059  HD2 LYS A 194      96.301 103.830 103.528  1.00  4.96              
ATOM   3060  CE  LYS A 194      97.893 104.860 104.552  1.00  4.96              
ATOM   3061  HE1 LYS A 194      97.158 105.629 104.806  1.00  4.96              
ATOM   3062  HE2 LYS A 194      98.481 105.218 103.701  1.00  4.96              
ATOM   3063  NZ  LYS A 194      98.782 104.632 105.713  1.00  4.96              
ATOM   3064  HZ1 LYS A 194      99.615 105.212 105.646  1.00  4.96              
ATOM   3065  HZ2 LYS A 194      98.312 104.873 106.584  1.00  4.96              
ATOM   3066  HZ3 LYS A 194      99.081 103.663 105.769  1.00  4.96              
ATOM   3067  C   LYS A 194      97.155  98.996 104.135  1.00  4.96              
ATOM   3068  O   LYS A 194      95.937  98.856 104.130  1.00  4.96              
ATOM   3069  N   VAL A 195      98.002  97.971 104.023  1.00  4.33              
ATOM   3070  H   VAL A 195      99.000  98.150 104.009  1.00  4.33              
ATOM   3071  CA  VAL A 195      97.552  96.585 103.962  1.00  4.33              
ATOM   3072  HA  VAL A 195      96.540  96.536 104.358  1.00  4.33              
ATOM   3073  CB  VAL A 195      97.472  96.056 102.507  1.00  4.33              
ATOM   3074  HB  VAL A 195      96.899  95.128 102.525  1.00  4.33              
ATOM   3075  CG1 VAL A 195      96.762  97.033 101.561  1.00  4.33              
ATOM   3076 1HG1 VAL A 195      96.517  96.529 100.625  1.00  4.33              
ATOM   3077 2HG1 VAL A 195      95.844  97.379 102.020  1.00  4.33              
ATOM   3078 3HG1 VAL A 195      97.396  97.893 101.344  1.00  4.33              
ATOM   3079  CG2 VAL A 195      98.827  95.754 101.868  1.00  4.33              
ATOM   3080 1HG2 VAL A 195      98.685  95.437 100.834  1.00  4.33              
ATOM   3081 2HG2 VAL A 195      99.455  96.644 101.895  1.00  4.33              
ATOM   3082 3HG2 VAL A 195      99.320  94.943 102.402  1.00  4.33              
ATOM   3083  C   VAL A 195      98.409  95.651 104.829  1.00  4.33              
ATOM   3084  O   VAL A 195      99.645  95.745 104.911  1.00  4.33              
ATOM   3085  N   LEU A 196      97.714  94.699 105.437  1.00  4.43              
ATOM   3086  H   LEU A 196      96.702  94.713 105.364  1.00  4.43              
ATOM   3087  CA  LEU A 196      98.309  93.499 105.984  1.00  4.43              
ATOM   3088  HA  LEU A 196      99.390  93.526 105.884  1.00  4.43              
ATOM   3089  CB  LEU A 196      97.894  93.322 107.466  1.00  4.43              
ATOM   3090  HB1 LEU A 196      97.706  92.260 107.639  1.00  4.43              
ATOM   3091  HB2 LEU A 196      96.942  93.826 107.638  1.00  4.43              
ATOM   3092  CG  LEU A 196      98.895  93.764 108.547  1.00  4.43              
ATOM   3093  HG  LEU A 196      98.951  94.852 108.575  1.00  4.43              
ATOM   3094  CD1 LEU A 196      98.401  93.246 109.898  1.00  4.43              
ATOM   3095 1HD1 LEU A 196      99.080  93.557 110.693  1.00  4.43              
ATOM   3096 2HD1 LEU A 196      97.411  93.653 110.100  1.00  4.43              
ATOM   3097 3HD1 LEU A 196      98.348  92.157 109.890  1.00  4.43              
ATOM   3098  CD2 LEU A 196     100.294  93.184 108.353  1.00  4.43              
ATOM   3099 1HD2 LEU A 196     100.237  92.115 108.142  1.00  4.43              
ATOM   3100 2HD2 LEU A 196     100.763  93.707 107.527  1.00  4.43              
ATOM   3101 3HD2 LEU A 196     100.901  93.350 109.243  1.00  4.43              
ATOM   3102  C   LEU A 196      97.790  92.279 105.225  1.00  4.43              
ATOM   3103  O   LEU A 196      96.612  92.234 104.816  1.00  4.43              
ATOM   3104  N   VAL A 197      98.667  91.264 105.187  1.00  4.72              
ATOM   3105  H   VAL A 197      99.596  91.406 105.574  1.00  4.72              
ATOM   3106  CA  VAL A 197      98.319  89.909 104.792  1.00  4.72              
ATOM   3107  HA  VAL A 197      97.251  89.856 104.575  1.00  4.72              
ATOM   3108  CB  VAL A 197      99.085  89.496 103.515  1.00  4.72              
ATOM   3109  HB  VAL A 197     100.156  89.552 103.706  1.00  4.72              
ATOM   3110  CG1 VAL A 197      98.755  88.072 103.040  1.00  4.72              
ATOM   3111 1HG1 VAL A 197      99.243  87.879 102.085  1.00  4.72              
ATOM   3112 2HG1 VAL A 197      99.131  87.337 103.752  1.00  4.72              
ATOM   3113 3HG1 VAL A 197      97.677  87.956 102.919  1.00  4.72              
ATOM   3114  CG2 VAL A 197      98.752  90.444 102.353  1.00  4.72              
ATOM   3115 1HG2 VAL A 197      99.275  90.128 101.451  1.00  4.72              
ATOM   3116 2HG2 VAL A 197      97.677  90.442 102.165  1.00  4.72              
ATOM   3117 3HG2 VAL A 197      99.071  91.458 102.590  1.00  4.72              
ATOM   3118  C   VAL A 197      98.612  88.985 105.972  1.00  4.72              
ATOM   3119  O   VAL A 197      99.455  89.285 106.822  1.00  4.72              
ATOM   3120  N   LEU A 198      97.868  87.879 106.003  1.00  5.29              
ATOM   3121  H   LEU A 198      97.193  87.769 105.264  1.00  5.29              
ATOM   3122  CA  LEU A 198      97.970  86.746 106.917  1.00  5.29              
ATOM   3123  HA  LEU A 198      99.013  86.492 107.099  1.00  5.29              
ATOM   3124  CB  LEU A 198      97.235  87.085 108.247  1.00  5.29              
ATOM   3125  HB1 LEU A 198      97.049  86.153 108.778  1.00  5.29              
ATOM   3126  HB2 LEU A 198      96.257  87.504 108.001  1.00  5.29              
ATOM   3127  CG  LEU A 198      97.923  88.042 109.240  1.00  5.29              
ATOM   3128  HG  LEU A 198      98.090  89.010 108.780  1.00  5.29              
ATOM   3129  CD1 LEU A 198      97.025  88.290 110.451  1.00  5.29              
ATOM   3130 1HD1 LEU A 198      97.521  88.974 111.140  1.00  5.29              
ATOM   3131 2HD1 LEU A 198      96.095  88.748 110.120  1.00  5.29              
ATOM   3132 3HD1 LEU A 198      96.811  87.351 110.962  1.00  5.29              
ATOM   3133  CD2 LEU A 198      99.238  87.477 109.767  1.00  5.29              
ATOM   3134 1HD2 LEU A 198      99.932  87.352 108.938  1.00  5.29              
ATOM   3135 2HD2 LEU A 198      99.685  88.174 110.474  1.00  5.29              
ATOM   3136 3HD2 LEU A 198      99.073  86.515 110.252  1.00  5.29              
ATOM   3137  C   LEU A 198      97.228  85.558 106.243  1.00  5.29              
ATOM   3138  O   LEU A 198      95.982  85.478 106.260  1.00  5.29              
ATOM   3139  N   SER A 199      97.981  84.672 105.587  1.00  5.54              
ATOM   3140  H   SER A 199      98.993  84.763 105.633  1.00  5.54              
ATOM   3141  CA  SER A 199      97.413  83.579 104.782  1.00  5.54              
ATOM   3142  HA  SER A 199      96.389  83.396 105.109  1.00  5.54              
ATOM   3143  CB  SER A 199      97.340  83.978 103.307  1.00  5.54              
ATOM   3144  HB1 SER A 199      97.168  83.088 102.698  1.00  5.54              
ATOM   3145  HB2 SER A 199      98.285  84.435 103.005  1.00  5.54              
ATOM   3146  OG  SER A 199      96.264  84.885 103.104  1.00  5.54              
ATOM   3147  HG  SER A 199      96.449  85.385 102.301  1.00  5.54              
ATOM   3148  C   SER A 199      98.161  82.267 104.957  1.00  5.54              
ATOM   3149  O   SER A 199      99.372  82.211 104.787  1.00  5.54              
ATOM   3150  N   HIS A 200      97.425  81.199 105.292  1.00  5.89              
ATOM   3151  H   HIS A 200      96.418  81.325 105.359  1.00  5.89              
ATOM   3152  CA  HIS A 200      97.973  79.898 105.714  1.00  5.89              
ATOM   3153  HA  HIS A 200      97.133  79.326 106.113  1.00  5.89              
ATOM   3154  CB  HIS A 200      98.482  79.103 104.502  1.00  5.89              
ATOM   3155  HB1 HIS A 200      99.435  79.514 104.165  1.00  5.89              
ATOM   3156  HB2 HIS A 200      97.764  79.194 103.686  1.00  5.89              
ATOM   3157  CG  HIS A 200      98.642  77.636 104.809  1.00  5.89              
ATOM   3158  ND1 HIS A 200      97.592  76.741 105.015  1.00  5.89              
ATOM   3159  CE1 HIS A 200      98.165  75.557 105.271  1.00  5.89              
ATOM   3160  HE1 HIS A 200      97.619  74.640 105.453  1.00  5.89              
ATOM   3161  NE2 HIS A 200      99.504  75.667 105.254  1.00  5.89              
ATOM   3162  HE2 HIS A 200     100.155  74.910 105.397  1.00  5.89              
ATOM   3163  CD2 HIS A 200      99.825  76.975 104.965  1.00  5.89              
ATOM   3164  HD2 HIS A 200     100.811  77.415 104.893  1.00  5.89              
ATOM   3165  C   HIS A 200      98.972  79.996 106.880  1.00  5.89              
ATOM   3166  O   HIS A 200     100.088  79.477 106.856  1.00  5.89              
ATOM   3167  N   ASN A 201      98.549  80.677 107.943  1.00  5.95              
ATOM   3168  H   ASN A 201      97.621  81.074 107.898  1.00  5.95              
ATOM   3169  CA  ASN A 201      99.313  80.868 109.175  1.00  5.95              
ATOM   3170  HA  ASN A 201     100.218  80.258 109.149  1.00  5.95              
ATOM   3171  CB  ASN A 201      99.724  82.345 109.264  1.00  5.95              
ATOM   3172  HB1 ASN A 201     100.488  82.460 108.504  1.00  5.95              
ATOM   3173  HB2 ASN A 201     100.149  82.545 110.246  1.00  5.95              
ATOM   3174  CG  ASN A 201      98.711  83.448 108.956  1.00  5.95              
ATOM   3175  OD1 ASN A 201      99.116  84.485 108.479  1.00  5.95              
ATOM   3176  ND2 ASN A 201      97.429  83.317 109.211  1.00  5.95              
ATOM   3177 1HD2 ASN A 201      97.090  82.516 109.723  1.00  5.95              
ATOM   3178 2HD2 ASN A 201      96.840  84.114 109.041  1.00  5.95              
ATOM   3179  C   ASN A 201      98.471  80.419 110.375  1.00  5.95              
ATOM   3180  O   ASN A 201      97.281  80.731 110.472  1.00  5.95              
ATOM   3181  N   PHE A 202      99.085  79.662 111.284  1.00  6.10              
ATOM   3182  H   PHE A 202     100.072  79.483 111.183  1.00  6.10              
ATOM   3183  CA  PHE A 202      98.394  78.926 112.344  1.00  6.10              
ATOM   3184  HA  PHE A 202      97.368  78.756 112.022  1.00  6.10              
ATOM   3185  CB  PHE A 202      99.020  77.527 112.508  1.00  6.10              
ATOM   3186  HB1 PHE A 202      98.796  76.955 111.606  1.00  6.10              
ATOM   3187  HB2 PHE A 202      98.512  77.016 113.327  1.00  6.10              
ATOM   3188  CG  PHE A 202     100.524  77.460 112.737  1.00  6.10              
ATOM   3189  CD1 PHE A 202     101.039  77.321 114.041  1.00  6.10              
ATOM   3190  HD1 PHE A 202     100.364  77.302 114.885  1.00  6.10              
ATOM   3191  CE1 PHE A 202     102.422  77.174 114.248  1.00  6.10              
ATOM   3192  HE1 PHE A 202     102.808  77.044 115.249  1.00  6.10              
ATOM   3193  CZ  PHE A 202     103.302  77.167 113.152  1.00  6.10              
ATOM   3194  HZ  PHE A 202     104.363  77.026 113.313  1.00  6.10              
ATOM   3195  CE2 PHE A 202     102.797  77.318 111.847  1.00  6.10              
ATOM   3196  HE2 PHE A 202     103.472  77.296 111.003  1.00  6.10              
ATOM   3197  CD2 PHE A 202     101.411  77.454 111.641  1.00  6.10              
ATOM   3198  HD2 PHE A 202     101.026  77.524 110.633  1.00  6.10              
ATOM   3199  C   PHE A 202      98.252  79.729 113.654  1.00  6.10              
ATOM   3200  O   PHE A 202      98.785  79.375 114.707  1.00  6.10              
ATOM   3201  N   ILE A 203      97.585  80.880 113.571  1.00  6.03              
ATOM   3202  H   ILE A 203      97.157  81.119 112.686  1.00  6.03              
ATOM   3203  CA  ILE A 203      97.423  81.807 114.692  1.00  6.03              
ATOM   3204  HA  ILE A 203      98.389  81.883 115.192  1.00  6.03              
ATOM   3205  CB  ILE A 203      97.071  83.232 114.200  1.00  6.03              
ATOM   3206  HB  ILE A 203      96.048  83.218 113.830  1.00  6.03              
ATOM   3207  CG2 ILE A 203      97.120  84.224 115.378  1.00  6.03              
ATOM   3208 1HG2 ILE A 203      96.937  85.237 115.019  1.00  6.03              
ATOM   3209 2HG2 ILE A 203      96.346  83.983 116.106  1.00  6.03              
ATOM   3210 3HG2 ILE A 203      98.094  84.195 115.869  1.00  6.03              
ATOM   3211  CG1 ILE A 203      97.963  83.736 113.036  1.00  6.03              
ATOM   3212 1HG1 ILE A 203      97.662  84.754 112.782  1.00  6.03              
ATOM   3213 2HG1 ILE A 203      97.771  83.126 112.154  1.00  6.03              
ATOM   3214  CD1 ILE A 203      99.476  83.734 113.298  1.00  6.03              
ATOM   3215  HD1 ILE A 203      99.715  84.362 114.156  1.00  6.03              
ATOM   3216  HD2 ILE A 203      99.831  82.719 113.477  1.00  6.03              
ATOM   3217  HD3 ILE A 203      99.990  84.133 112.422  1.00  6.03              
ATOM   3218  C   ILE A 203      96.417  81.281 115.723  1.00  6.03              
ATOM   3219  O   ILE A 203      95.201  81.348 115.530  1.00  6.03              
ATOM   3220  N   ASN A 204      96.956  80.710 116.801  1.00  6.44              
ATOM   3221  H   ASN A 204      97.962  80.705 116.826  1.00  6.44              
ATOM   3222  CA  ASN A 204      96.276  79.668 117.562  1.00  6.44              
ATOM   3223  HA  ASN A 204      95.448  79.292 116.956  1.00  6.44              
ATOM   3224  CB  ASN A 204      97.277  78.504 117.683  1.00  6.44              
ATOM   3225  HB1 ASN A 204      98.267  78.891 117.919  1.00  6.44              
ATOM   3226  HB2 ASN A 204      97.341  77.999 116.718  1.00  6.44              
ATOM   3227  CG  ASN A 204      96.924  77.476 118.734  1.00  6.44              
ATOM   3228  OD1 ASN A 204      97.669  77.313 119.694  1.00  6.44              
ATOM   3229  ND2 ASN A 204      95.822  76.777 118.585  1.00  6.44              
ATOM   3230 1HD2 ASN A 204      95.212  76.905 117.783  1.00  6.44              
ATOM   3231 2HD2 ASN A 204      95.624  76.074 119.275  1.00  6.44              
ATOM   3232  C   ASN A 204      95.631  80.118 118.868  1.00  6.44              
ATOM   3233  O   ASN A 204      94.407  80.067 119.007  1.00  6.44              
ATOM   3234  N   GLN A 205      96.457  80.588 119.791  1.00  6.53              
ATOM   3235  H   GLN A 205      97.431  80.681 119.549  1.00  6.53              
ATOM   3236  CA  GLN A 205      96.049  81.168 121.062  1.00  6.53              
ATOM   3237  HA  GLN A 205      95.015  81.508 120.977  1.00  6.53              
ATOM   3238  CB  GLN A 205      96.116  80.111 122.178  1.00  6.53              
ATOM   3239  HB1 GLN A 205      95.609  79.208 121.831  1.00  6.53              
ATOM   3240  HB2 GLN A 205      95.580  80.484 123.052  1.00  6.53              
ATOM   3241  CG  GLN A 205      97.554  79.767 122.600  1.00  6.53              
ATOM   3242  HG1 GLN A 205      97.911  80.520 123.303  1.00  6.53              
ATOM   3243  HG2 GLN A 205      98.193  79.787 121.721  1.00  6.53              
ATOM   3244  CD  GLN A 205      97.704  78.390 123.234  1.00  6.53              
ATOM   3245  OE1 GLN A 205      98.642  77.669 122.930  1.00  6.53              
ATOM   3246  NE2 GLN A 205      96.823  77.968 124.114  1.00  6.53              
ATOM   3247 1HE2 GLN A 205      96.020  78.532 124.351  1.00  6.53              
ATOM   3248 2HE2 GLN A 205      96.976  77.060 124.517  1.00  6.53              
ATOM   3249  C   GLN A 205      96.922  82.380 121.312  1.00  6.53              
ATOM   3250  O   GLN A 205      98.056  82.400 120.835  1.00  6.53              
ATOM   3251  N   GLN A 206      96.412  83.352 122.065  1.00  6.98              
ATOM   3252  H   GLN A 206      95.473  83.250 122.420  1.00  6.98              
ATOM   3253  CA  GLN A 206      97.140  84.579 122.383  1.00  6.98              
ATOM   3254  HA  GLN A 206      96.466  85.139 123.030  1.00  6.98              
ATOM   3255  CB  GLN A 206      98.368  84.227 123.282  1.00  6.98              
ATOM   3256  HB1 GLN A 206      98.950  83.432 122.822  1.00  6.98              
ATOM   3257  HB2 GLN A 206      97.972  83.815 124.212  1.00  6.98              
ATOM   3258  CG  GLN A 206      99.398  85.306 123.667  1.00  6.98              
ATOM   3259  HG1 GLN A 206     100.016  85.551 122.804  1.00  6.98              
ATOM   3260  HG2 GLN A 206     100.068  84.883 124.416  1.00  6.98              
ATOM   3261  CD  GLN A 206      98.815  86.590 124.234  1.00  6.98              
ATOM   3262  OE1 GLN A 206      97.620  86.786 124.376  1.00  6.98              
ATOM   3263  NE2 GLN A 206      99.629  87.554 124.593  1.00  6.98              
ATOM   3264 1HE2 GLN A 206     100.617  87.486 124.408  1.00  6.98              
ATOM   3265 2HE2 GLN A 206      99.190  88.435 124.840  1.00  6.98              
ATOM   3266  C   GLN A 206      97.358  85.539 121.195  1.00  6.98              
ATOM   3267  O   GLN A 206      98.408  86.150 121.034  1.00  6.98              
ATOM   3268  N   LEU A 207      96.302  85.744 120.401  1.00  6.23              
ATOM   3269  H   LEU A 207      95.500  85.154 120.543  1.00  6.23              
ATOM   3270  CA  LEU A 207      96.037  87.053 119.793  1.00  6.23              
ATOM   3271  HA  LEU A 207      96.952  87.409 119.318  1.00  6.23              
ATOM   3272  CB  LEU A 207      94.939  86.882 118.721  1.00  6.23              
ATOM   3273  HB1 LEU A 207      94.022  86.543 119.206  1.00  6.23              
ATOM   3274  HB2 LEU A 207      95.254  86.103 118.025  1.00  6.23              
ATOM   3275  CG  LEU A 207      94.623  88.152 117.911  1.00  6.23              
ATOM   3276  HG  LEU A 207      94.287  88.943 118.581  1.00  6.23              
ATOM   3277  CD1 LEU A 207      95.840  88.641 117.125  1.00  6.23              
ATOM   3278 1HD1 LEU A 207      95.581  89.538 116.565  1.00  6.23              
ATOM   3279 2HD1 LEU A 207      96.646  88.908 117.804  1.00  6.23              
ATOM   3280 3HD1 LEU A 207      96.188  87.871 116.438  1.00  6.23              
ATOM   3281  CD2 LEU A 207      93.510  87.851 116.904  1.00  6.23              
ATOM   3282 1HD2 LEU A 207      93.285  88.749 116.332  1.00  6.23              
ATOM   3283 2HD2 LEU A 207      93.820  87.058 116.223  1.00  6.23              
ATOM   3284 3HD2 LEU A 207      92.609  87.545 117.436  1.00  6.23              
ATOM   3285  C   LEU A 207      95.663  88.021 120.929  1.00  6.23              
ATOM   3286  O   LEU A 207      94.495  88.122 121.318  1.00  6.23              
ATOM   3287  N   THR A 208      96.684  88.611 121.559  1.00  6.48              
ATOM   3288  H   THR A 208      97.624  88.428 121.231  1.00  6.48              
ATOM   3289  CA  THR A 208      96.496  89.559 122.665  1.00  6.48              
ATOM   3290  HA  THR A 208      95.860  89.075 123.406  1.00  6.48              
ATOM   3291  CB  THR A 208      97.838  89.934 123.346  1.00  6.48              
ATOM   3292  HB  THR A 208      98.645  89.372 122.877  1.00  6.48              
ATOM   3293  CG2 THR A 208      98.265  91.402 123.416  1.00  6.48              
ATOM   3294 1HG2 THR A 208      99.268  91.459 123.840  1.00  6.48              
ATOM   3295 2HG2 THR A 208      98.314  91.831 122.419  1.00  6.48              
ATOM   3296 3HG2 THR A 208      97.591  91.976 124.049  1.00  6.48              
ATOM   3297  OG1 THR A 208      97.754  89.572 124.705  1.00  6.48              
ATOM   3298  HG1 THR A 208      98.014  88.634 124.743  1.00  6.48              
ATOM   3299  C   THR A 208      95.774  90.807 122.184  1.00  6.48              
ATOM   3300  O   THR A 208      95.880  91.205 121.022  1.00  6.48              
ATOM   3301  N   GLY A 209      95.104  91.476 123.122  1.00  6.26              
ATOM   3302  H   GLY A 209      95.122  91.105 124.061  1.00  6.26              
ATOM   3303  CA  GLY A 209      94.354  92.709 122.894  1.00  6.26              
ATOM   3304  HA1 GLY A 209      94.009  93.085 123.857  1.00  6.26              
ATOM   3305  HA2 GLY A 209      93.479  92.476 122.286  1.00  6.26              
ATOM   3306  C   GLY A 209      95.093  93.864 122.208  1.00  6.26              
ATOM   3307  O   GLY A 209      94.463  94.802 121.723  1.00  6.26              
ATOM   3308  N   GLU A 210      96.417  93.776 122.149  1.00  6.19              
ATOM   3309  H   GLU A 210      96.843  92.945 122.523  1.00  6.19              
ATOM   3310  CA  GLU A 210      97.318  94.807 121.668  1.00  6.19              
ATOM   3311  HA  GLU A 210      96.738  95.697 121.431  1.00  6.19              
ATOM   3312  CB  GLU A 210      98.319  95.188 122.778  1.00  6.19              
ATOM   3313  HB1 GLU A 210      98.785  96.135 122.507  1.00  6.19              
ATOM   3314  HB2 GLU A 210      99.105  94.431 122.815  1.00  6.19              
ATOM   3315  CG  GLU A 210      97.730  95.318 124.198  1.00  6.19              
ATOM   3316  HG1 GLU A 210      98.503  95.717 124.858  1.00  6.19              
ATOM   3317  HG2 GLU A 210      97.473  94.325 124.572  1.00  6.19              
ATOM   3318  CD  GLU A 210      96.495  96.225 124.267  1.00  6.19              
ATOM   3319  OE1 GLU A 210      95.415  95.786 124.734  1.00  6.19              
ATOM   3320  OE2 GLU A 210      96.577  97.411 123.872  1.00  6.19              
ATOM   3321  C   GLU A 210      98.041  94.398 120.377  1.00  6.19              
ATOM   3322  O   GLU A 210      98.733  95.229 119.801  1.00  6.19              
ATOM   3323  N   GLU A 211      97.879  93.172 119.856  1.00  5.87              
ATOM   3324  H   GLU A 211      97.267  92.505 120.316  1.00  5.87              
ATOM   3325  CA  GLU A 211      98.703  92.710 118.719  1.00  5.87              
ATOM   3326  HA  GLU A 211      99.727  93.038 118.911  1.00  5.87              
ATOM   3327  CB  GLU A 211      98.749  91.174 118.628  1.00  5.87              
ATOM   3328  HB1 GLU A 211      99.334  90.890 117.753  1.00  5.87              
ATOM   3329  HB2 GLU A 211      97.734  90.805 118.482  1.00  5.87              
ATOM   3330  CG  GLU A 211      99.364  90.456 119.840  1.00  5.87              
ATOM   3331  HG1 GLU A 211      99.493  89.401 119.587  1.00  5.87              
ATOM   3332  HG2 GLU A 211      98.641  90.494 120.653  1.00  5.87              
ATOM   3333  CD  GLU A 211     100.713  91.033 120.316  1.00  5.87              
ATOM   3334  OE1 GLU A 211     100.803  91.339 121.528  1.00  5.87              
ATOM   3335  OE2 GLU A 211     101.653  91.157 119.495  1.00  5.87              
ATOM   3336  C   GLU A 211      98.369  93.317 117.345  1.00  5.87              
ATOM   3337  O   GLU A 211      99.092  93.092 116.379  1.00  5.87              
ATOM   3338  N   PHE A 212      97.325  94.140 117.252  1.00  5.61              
ATOM   3339  H   PHE A 212      96.770  94.249 118.087  1.00  5.61              
ATOM   3340  CA  PHE A 212      97.044  94.984 116.077  1.00  5.61              
ATOM   3341  HA  PHE A 212      97.792  94.796 115.307  1.00  5.61              
ATOM   3342  CB  PHE A 212      95.661  94.615 115.499  1.00  5.61              
ATOM   3343  HB1 PHE A 212      95.331  95.403 114.822  1.00  5.61              
ATOM   3344  HB2 PHE A 212      94.934  94.575 116.312  1.00  5.61              
ATOM   3345  CG  PHE A 212      95.603  93.326 114.697  1.00  5.61              
ATOM   3346  CD1 PHE A 212      94.880  92.217 115.175  1.00  5.61              
ATOM   3347  HD1 PHE A 212      94.415  92.252 116.149  1.00  5.61              
ATOM   3348  CE1 PHE A 212      94.749  91.061 114.387  1.00  5.61              
ATOM   3349  HE1 PHE A 212      94.180  90.220 114.753  1.00  5.61              
ATOM   3350  CZ  PHE A 212      95.371  90.989 113.129  1.00  5.61              
ATOM   3351  HZ  PHE A 212      95.285  90.092 112.532  1.00  5.61              
ATOM   3352  CE2 PHE A 212      96.106  92.087 112.652  1.00  5.61              
ATOM   3353  HE2 PHE A 212      96.579  92.036 111.685  1.00  5.61              
ATOM   3354  CD2 PHE A 212      96.211  93.257 113.428  1.00  5.61              
ATOM   3355  HD2 PHE A 212      96.758  94.105 113.044  1.00  5.61              
ATOM   3356  C   PHE A 212      97.150  96.488 116.416  1.00  5.61              
ATOM   3357  O   PHE A 212      96.570  97.334 115.736  1.00  5.61              
ATOM   3358  N   GLN A 213      97.871  96.857 117.478  1.00  5.83              
ATOM   3359  H   GLN A 213      98.321  96.136 118.038  1.00  5.83              
ATOM   3360  CA  GLN A 213      98.238  98.252 117.747  1.00  5.83              
ATOM   3361  HA  GLN A 213      97.364  98.880 117.581  1.00  5.83              
ATOM   3362  CB  GLN A 213      98.666  98.409 119.227  1.00  5.83              
ATOM   3363  HB1 GLN A 213      98.017  97.793 119.848  1.00  5.83              
ATOM   3364  HB2 GLN A 213      98.500  99.449 119.511  1.00  5.83              
ATOM   3365  CG  GLN A 213     100.133  98.054 119.568  1.00  5.83              
ATOM   3366  HG1 GLN A 213     100.811  98.734 119.053  1.00  5.83              
ATOM   3367  HG2 GLN A 213     100.357  97.044 119.228  1.00  5.83              
ATOM   3368  CD  GLN A 213     100.435  98.163 121.063  1.00  5.83              
ATOM   3369  OE1 GLN A 213      99.841  98.941 121.792  1.00  5.83              
ATOM   3370  NE2 GLN A 213     101.392  97.432 121.589  1.00  5.83              
ATOM   3371 1HE2 GLN A 213     101.939  96.777 121.041  1.00  5.83              
ATOM   3372 2HE2 GLN A 213     101.527  97.535 122.575  1.00  5.83              
ATOM   3373  C   GLN A 213      99.373  98.759 116.845  1.00  5.83              
ATOM   3374  O   GLN A 213     100.201  97.998 116.348  1.00  5.83              
ATOM   3375  N   GLY A 214      99.455 100.077 116.654  1.00  5.69              
ATOM   3376  H   GLY A 214      98.812 100.684 117.138  1.00  5.69              
ATOM   3377  CA  GLY A 214     100.453 100.686 115.766  1.00  5.69              
ATOM   3378  HA1 GLY A 214     101.411 100.181 115.898  1.00  5.69              
ATOM   3379  HA2 GLY A 214     100.583 101.733 116.043  1.00  5.69              
ATOM   3380  C   GLY A 214     100.107 100.638 114.276  1.00  5.69              
ATOM   3381  O   GLY A 214     100.633 101.413 113.483  1.00  5.69              
ATOM   3382  N   LEU A 215      99.153  99.775 113.928  1.00  5.47              
ATOM   3383  H   LEU A 215      98.865  99.114 114.636  1.00  5.47              
ATOM   3384  CA  LEU A 215      98.528  99.643 112.612  1.00  5.47              
ATOM   3385  HA  LEU A 215      99.234  99.253 111.891  1.00  5.47              
ATOM   3386  CB  LEU A 215      97.351  98.642 112.777  1.00  5.47              
ATOM   3387  HB1 LEU A 215      96.644  98.800 111.962  1.00  5.47              
ATOM   3388  HB2 LEU A 215      96.807  98.906 113.685  1.00  5.47              
ATOM   3389  CG  LEU A 215      97.662  97.126 112.835  1.00  5.47              
ATOM   3390  HG  LEU A 215      96.828  96.618 113.316  1.00  5.47              
ATOM   3391  CD1 LEU A 215      97.750  96.552 111.434  1.00  5.47              
ATOM   3392 1HD1 LEU A 215      98.094  95.521 111.475  1.00  5.47              
ATOM   3393 2HD1 LEU A 215      96.756  96.563 111.016  1.00  5.47              
ATOM   3394 3HD1 LEU A 215      98.422  97.148 110.826  1.00  5.47              
ATOM   3395  CD2 LEU A 215      98.948  96.730 113.547  1.00  5.47              
ATOM   3396 1HD2 LEU A 215      99.124  95.655 113.480  1.00  5.47              
ATOM   3397 2HD2 LEU A 215      99.787  97.256 113.117  1.00  5.47              
ATOM   3398 3HD2 LEU A 215      98.889  96.996 114.590  1.00  5.47              
ATOM   3399  C   LEU A 215      97.991 100.956 112.049  1.00  5.47              
ATOM   3400  O   LEU A 215      98.188 101.187 110.858  1.00  5.47              
ATOM   3401  N   ASP A 216      97.320 101.747 112.905  1.00  5.69              
ATOM   3402  H   ASP A 216      97.289 101.415 113.853  1.00  5.69              
ATOM   3403  CA  ASP A 216      96.537 102.976 112.656  1.00  5.69              
ATOM   3404  HA  ASP A 216      95.857 103.132 113.495  1.00  5.69              
ATOM   3405  CB  ASP A 216      97.504 104.185 112.630  1.00  5.69              
ATOM   3406  HB1 ASP A 216      98.421 103.897 112.111  1.00  5.69              
ATOM   3407  HB2 ASP A 216      97.775 104.444 113.655  1.00  5.69              
ATOM   3408  CG  ASP A 216      96.923 105.418 111.921  1.00  5.69              
ATOM   3409  OD1 ASP A 216      96.029 106.064 112.507  1.00  5.69              
ATOM   3410  OD2 ASP A 216      97.332 105.658 110.759  1.00  5.69              
ATOM   3411  C   ASP A 216      95.638 102.916 111.403  1.00  5.69              
ATOM   3412  O   ASP A 216      94.409 102.801 111.442  1.00  5.69              
ATOM   3413  N   SER A 217      96.314 102.957 110.273  1.00  5.44              
ATOM   3414  H   SER A 217      97.322 102.936 110.396  1.00  5.44              
ATOM   3415  CA  SER A 217      95.840 103.257 108.948  1.00  5.44              
ATOM   3416  HA  SER A 217      95.132 104.085 108.997  1.00  5.44              
ATOM   3417  CB  SER A 217      97.065 103.670 108.137  1.00  5.44              
ATOM   3418  HB1 SER A 217      96.980 103.281 107.127  1.00  5.44              
ATOM   3419  HB2 SER A 217      97.975 103.255 108.578  1.00  5.44              
ATOM   3420  OG  SER A 217      97.172 105.070 108.056  1.00  5.44              
ATOM   3421  HG  SER A 217      97.207 105.408 108.982  1.00  5.44              
ATOM   3422  C   SER A 217      95.178 102.106 108.207  1.00  5.44              
ATOM   3423  O   SER A 217      94.680 102.339 107.099  1.00  5.44              
ATOM   3424  N   ILE A 218      95.268 100.861 108.693  1.00  5.11              
ATOM   3425  H   ILE A 218      95.684 100.722 109.602  1.00  5.11              
ATOM   3426  CA  ILE A 218      95.061  99.732 107.782  1.00  5.11              
ATOM   3427  HA  ILE A 218      95.674 100.022 106.927  1.00  5.11              
ATOM   3428  CB  ILE A 218      95.707  98.390 108.151  1.00  5.11              
ATOM   3429  HB  ILE A 218      95.734  97.815 107.222  1.00  5.11              
ATOM   3430  CG2 ILE A 218      97.171  98.606 108.574  1.00  5.11              
ATOM   3431 1HG2 ILE A 218      97.696  97.652 108.600  1.00  5.11              
ATOM   3432 2HG2 ILE A 218      97.678  99.260 107.864  1.00  5.11              
ATOM   3433 3HG2 ILE A 218      97.220  99.065 109.561  1.00  5.11              
ATOM   3434  CG1 ILE A 218      94.904  97.573 109.163  1.00  5.11              
ATOM   3435 1HG1 ILE A 218      93.841  97.731 108.994  1.00  5.11              
ATOM   3436 2HG1 ILE A 218      95.157  97.891 110.172  1.00  5.11              
ATOM   3437  CD1 ILE A 218      95.165  96.075 108.997  1.00  5.11              
ATOM   3438  HD1 ILE A 218      94.660  95.530 109.794  1.00  5.11              
ATOM   3439  HD2 ILE A 218      94.773  95.759 108.037  1.00  5.11              
ATOM   3440  HD3 ILE A 218      96.230  95.852 109.018  1.00  5.11              
ATOM   3441  C   ILE A 218      93.663  99.654 107.166  1.00  5.11              
ATOM   3442  O   ILE A 218      92.649 100.008 107.761  1.00  5.11              
ATOM   3443  N   LYS A 219      93.645  99.301 105.881  1.00  5.01              
ATOM   3444  H   LYS A 219      94.534  99.036 105.469  1.00  5.01              
ATOM   3445  CA  LYS A 219      92.493  99.325 104.976  1.00  5.01              
ATOM   3446  HA  LYS A 219      91.644  99.817 105.447  1.00  5.01              
ATOM   3447  CB  LYS A 219      92.842 100.026 103.639  1.00  5.01              
ATOM   3448  HB1 LYS A 219      91.950 100.044 103.009  1.00  5.01              
ATOM   3449  HB2 LYS A 219      93.574  99.413 103.114  1.00  5.01              
ATOM   3450  CG  LYS A 219      93.435 101.445 103.704  1.00  5.01              
ATOM   3451  HG1 LYS A 219      94.023 101.593 102.797  1.00  5.01              
ATOM   3452  HG2 LYS A 219      94.128 101.528 104.539  1.00  5.01              
ATOM   3453  CD  LYS A 219      92.407 102.588 103.753  1.00  5.01              
ATOM   3454  HD1 LYS A 219      91.836 102.585 102.823  1.00  5.01              
ATOM   3455  HD2 LYS A 219      92.951 103.532 103.802  1.00  5.01              
ATOM   3456  CE  LYS A 219      91.420 102.534 104.922  1.00  5.01              
ATOM   3457  HE1 LYS A 219      90.728 101.698 104.781  1.00  5.01              
ATOM   3458  HE2 LYS A 219      90.827 103.453 104.927  1.00  5.01              
ATOM   3459  NZ  LYS A 219      92.109 102.379 106.219  1.00  5.01              
ATOM   3460  HZ1 LYS A 219      92.847 103.050 106.395  1.00  5.01              
ATOM   3461  HZ2 LYS A 219      91.449 102.437 106.992  1.00  5.01              
ATOM   3462  HZ3 LYS A 219      92.527 101.462 106.323  1.00  5.01              
ATOM   3463  C   LYS A 219      92.033  97.896 104.691  1.00  5.01              
ATOM   3464  O   LYS A 219      90.872  97.538 104.929  1.00  5.01              
ATOM   3465  N   GLU A 220      93.022  97.090 104.311  1.00  4.62              
ATOM   3466  H   GLU A 220      93.929  97.511 104.178  1.00  4.62              
ATOM   3467  CA  GLU A 220      92.907  95.682 103.974  1.00  4.62              
ATOM   3468  HA  GLU A 220      91.874  95.367 104.107  1.00  4.62              
ATOM   3469  CB  GLU A 220      93.336  95.430 102.504  1.00  4.62              
ATOM   3470  HB1 GLU A 220      92.802  94.552 102.136  1.00  4.62              
ATOM   3471  HB2 GLU A 220      94.393  95.160 102.520  1.00  4.62              
ATOM   3472  CG  GLU A 220      93.220  96.565 101.461  1.00  4.62              
ATOM   3473  HG1 GLU A 220      93.786  96.261 100.579  1.00  4.62              
ATOM   3474  HG2 GLU A 220      93.695  97.468 101.840  1.00  4.62              
ATOM   3475  CD  GLU A 220      91.796  96.893 101.015  1.00  4.62              
ATOM   3476  OE1 GLU A 220      91.139  96.020 100.401  1.00  4.62              
ATOM   3477  OE2 GLU A 220      91.321  98.024 101.268  1.00  4.62              
ATOM   3478  C   GLU A 220      93.799  94.831 104.907  1.00  4.62              
ATOM   3479  O   GLU A 220      94.750  95.317 105.529  1.00  4.62              
ATOM   3480  N   MET A 221      93.463  93.543 104.962  1.00  4.98              
ATOM   3481  H   MET A 221      92.825  93.226 104.250  1.00  4.98              
ATOM   3482  CA  MET A 221      93.652  92.580 106.041  1.00  4.98              
ATOM   3483  HA  MET A 221      94.711  92.373 106.153  1.00  4.98              
ATOM   3484  CB  MET A 221      93.125  93.081 107.396  1.00  4.98              
ATOM   3485  HB1 MET A 221      92.040  93.197 107.371  1.00  4.98              
ATOM   3486  HB2 MET A 221      93.566  94.048 107.611  1.00  4.98              
ATOM   3487  CG  MET A 221      93.524  92.105 108.514  1.00  4.98              
ATOM   3488  HG1 MET A 221      94.510  91.699 108.282  1.00  4.98              
ATOM   3489  HG2 MET A 221      92.818  91.274 108.534  1.00  4.98              
ATOM   3490  SD  MET A 221      93.644  92.836 110.170  1.00  4.98              
ATOM   3491  CE  MET A 221      91.901  93.123 110.553  1.00  4.98              
ATOM   3492  HE1 MET A 221      91.823  93.667 111.493  1.00  4.98              
ATOM   3493  HE2 MET A 221      91.440  93.706 109.758  1.00  4.98              
ATOM   3494  HE3 MET A 221      91.390  92.166 110.651  1.00  4.98              
ATOM   3495  C   MET A 221      92.919  91.294 105.619  1.00  4.98              
ATOM   3496  O   MET A 221      91.676  91.229 105.567  1.00  4.98              
ATOM   3497  N   HIS A 222      93.709  90.309 105.203  1.00  5.14              
ATOM   3498  H   HIS A 222      94.701  90.483 105.125  1.00  5.14              
ATOM   3499  CA  HIS A 222      93.191  88.991 104.862  1.00  5.14              
ATOM   3500  HA  HIS A 222      92.302  89.142 104.253  1.00  5.14              
ATOM   3501  CB  HIS A 222      94.198  88.225 103.983  1.00  5.14              
ATOM   3502  HB1 HIS A 222      93.957  87.164 103.970  1.00  5.14              
ATOM   3503  HB2 HIS A 222      95.210  88.346 104.368  1.00  5.14              
ATOM   3504  CG  HIS A 222      94.127  88.701 102.557  1.00  5.14              
ATOM   3505  ND1 HIS A 222      94.843  89.769 102.022  1.00  5.14              
ATOM   3506  CE1 HIS A 222      94.388  89.927 100.770  1.00  5.14              
ATOM   3507  HE1 HIS A 222      94.734  90.689 100.083  1.00  5.14              
ATOM   3508  NE2 HIS A 222      93.435  89.017 100.500  1.00  5.14              
ATOM   3509  HE2 HIS A 222      92.907  88.965  99.639  1.00  5.14              
ATOM   3510  CD2 HIS A 222      93.261  88.228 101.615  1.00  5.14              
ATOM   3511  HD2 HIS A 222      92.560  87.414 101.751  1.00  5.14              
ATOM   3512  C   HIS A 222      92.671  88.261 106.119  1.00  5.14              
ATOM   3513  O   HIS A 222      91.799  88.799 106.800  1.00  5.14              
ATOM   3514  N   LEU A 223      93.181  87.053 106.382  1.00  5.48              
ATOM   3515  H   LEU A 223      93.813  86.712 105.677  1.00  5.48              
ATOM   3516  CA  LEU A 223      92.970  86.118 107.499  1.00  5.48              
ATOM   3517  HA  LEU A 223      93.954  85.880 107.901  1.00  5.48              
ATOM   3518  CB  LEU A 223      92.114  86.640 108.674  1.00  5.48              
ATOM   3519  HB1 LEU A 223      91.858  85.802 109.321  1.00  5.48              
ATOM   3520  HB2 LEU A 223      91.168  87.025 108.296  1.00  5.48              
ATOM   3521  CG  LEU A 223      92.845  87.688 109.532  1.00  5.48              
ATOM   3522  HG  LEU A 223      93.489  88.310 108.909  1.00  5.48              
ATOM   3523  CD1 LEU A 223      91.841  88.598 110.242  1.00  5.48              
ATOM   3524 1HD1 LEU A 223      91.247  89.129 109.496  1.00  5.48              
ATOM   3525 2HD1 LEU A 223      91.182  88.005 110.873  1.00  5.48              
ATOM   3526 3HD1 LEU A 223      92.375  89.328 110.851  1.00  5.48              
ATOM   3527  CD2 LEU A 223      93.701  87.002 110.601  1.00  5.48              
ATOM   3528 1HD2 LEU A 223      94.205  87.758 111.201  1.00  5.48              
ATOM   3529 2HD2 LEU A 223      93.076  86.396 111.256  1.00  5.48              
ATOM   3530 3HD2 LEU A 223      94.452  86.367 110.134  1.00  5.48              
ATOM   3531  C   LEU A 223      92.410  84.775 106.931  1.00  5.48              
ATOM   3532  O   LEU A 223      91.360  84.214 107.314  1.00  5.48              
ATOM   3533  N   SER A 224      93.118  84.262 105.923  1.00  5.79              
ATOM   3534  H   SER A 224      94.001  84.688 105.673  1.00  5.79              
ATOM   3535  CA  SER A 224      92.593  83.169 105.085  1.00  5.79              
ATOM   3536  HA  SER A 224      91.514  83.088 105.209  1.00  5.79              
ATOM   3537  CB  SER A 224      92.858  83.408 103.581  1.00  5.79              
ATOM   3538  HB1 SER A 224      91.912  83.292 103.049  1.00  5.79              
ATOM   3539  HB2 SER A 224      93.542  82.648 103.200  1.00  5.79              
ATOM   3540  OG  SER A 224      93.393  84.682 103.263  1.00  5.79              
ATOM   3541  HG  SER A 224      94.354  84.640 103.390  1.00  5.79              
ATOM   3542  C   SER A 224      93.248  81.856 105.516  1.00  5.79              
ATOM   3543  O   SER A 224      94.480  81.755 105.510  1.00  5.79              
ATOM   3544  N   TYR A 225      92.454  80.857 105.923  1.00  5.74              
ATOM   3545  H   TYR A 225      91.454  80.989 105.947  1.00  5.74              
ATOM   3546  CA  TYR A 225      92.982  79.707 106.660  1.00  5.74              
ATOM   3547  HA  TYR A 225      92.139  79.211 107.115  1.00  5.74              
ATOM   3548  CB  TYR A 225      93.608  78.649 105.718  1.00  5.74              
ATOM   3549  HB1 TYR A 225      94.644  78.453 105.988  1.00  5.74              
ATOM   3550  HB2 TYR A 225      93.624  79.036 104.698  1.00  5.74              
ATOM   3551  CG  TYR A 225      92.857  77.325 105.733  1.00  5.74              
ATOM   3552  CD1 TYR A 225      92.573  76.692 106.962  1.00  5.74              
ATOM   3553  HD1 TYR A 225      92.925  77.125 107.887  1.00  5.74              
ATOM   3554  CE1 TYR A 225      91.802  75.516 106.989  1.00  5.74              
ATOM   3555  HE1 TYR A 225      91.544  75.053 107.928  1.00  5.74              
ATOM   3556  CZ  TYR A 225      91.353  74.936 105.785  1.00  5.74              
ATOM   3557  OH  TYR A 225      90.624  73.792 105.832  1.00  5.74              
ATOM   3558  HH  TYR A 225      90.363  73.495 104.958  1.00  5.74              
ATOM   3559  CE2 TYR A 225      91.653  75.553 104.551  1.00  5.74              
ATOM   3560  HE2 TYR A 225      91.298  75.122 103.627  1.00  5.74              
ATOM   3561  CD2 TYR A 225      92.399  76.749 104.530  1.00  5.74              
ATOM   3562  HD2 TYR A 225      92.614  77.233 103.586  1.00  5.74              
ATOM   3563  C   TYR A 225      93.836  80.141 107.863  1.00  5.74              
ATOM   3564  O   TYR A 225      94.945  79.661 108.093  1.00  5.74              
ATOM   3565  N   ASN A 226      93.288  81.077 108.646  1.00  7.73              
ATOM   3566  H   ASN A 226      92.388  81.448 108.377  1.00  7.73              
ATOM   3567  CA  ASN A 226      93.808  81.412 109.968  1.00  7.73              
ATOM   3568  HA  ASN A 226      94.878  81.604 109.860  1.00  7.73              
ATOM   3569  CB  ASN A 226      93.156  82.707 110.473  1.00  7.73              
ATOM   3570  HB1 ASN A 226      92.129  82.529 110.788  1.00  7.73              
ATOM   3571  HB2 ASN A 226      93.153  83.451 109.677  1.00  7.73              
ATOM   3572  CG  ASN A 226      93.983  83.269 111.608  1.00  7.73              
ATOM   3573  OD1 ASN A 226      95.105  83.697 111.401  1.00  7.73              
ATOM   3574  ND2 ASN A 226      93.487  83.254 112.823  1.00  7.73              
ATOM   3575 1HD2 ASN A 226      92.598  82.830 113.011  1.00  7.73              
ATOM   3576 2HD2 ASN A 226      94.074  83.612 113.560  1.00  7.73              
ATOM   3577  C   ASN A 226      93.642  80.226 110.918  1.00  7.73              
ATOM   3578  O   ASN A 226      92.582  80.018 111.521  1.00  7.73              
ATOM   3579  N   GLN A 227      94.647  79.358 110.911  1.00  6.65              
ATOM   3580  H   GLN A 227      95.495  79.620 110.418  1.00  6.65              
ATOM   3581  CA  GLN A 227      94.387  77.946 111.106  1.00  6.65              
ATOM   3582  HA  GLN A 227      93.398  77.751 110.691  1.00  6.65              
ATOM   3583  CB  GLN A 227      95.378  77.109 110.269  1.00  6.65              
ATOM   3584  HB1 GLN A 227      96.394  77.382 110.552  1.00  6.65              
ATOM   3585  HB2 GLN A 227      95.251  77.371 109.219  1.00  6.65              
ATOM   3586  CG  GLN A 227      95.261  75.573 110.376  1.00  6.65              
ATOM   3587  HG1 GLN A 227      95.501  75.269 111.392  1.00  6.65              
ATOM   3588  HG2 GLN A 227      96.029  75.143 109.733  1.00  6.65              
ATOM   3589  CD  GLN A 227      93.904  74.971 109.979  1.00  6.65              
ATOM   3590  OE1 GLN A 227      92.848  75.356 110.459  1.00  6.65              
ATOM   3591  NE2 GLN A 227      93.875  73.972 109.125  1.00  6.65              
ATOM   3592 1HE2 GLN A 227      94.718  73.649 108.684  1.00  6.65              
ATOM   3593 2HE2 GLN A 227      92.973  73.616 108.860  1.00  6.65              
ATOM   3594  C   GLN A 227      94.352  77.556 112.575  1.00  6.65              
ATOM   3595  O   GLN A 227      95.216  77.923 113.371  1.00  6.65              
ATOM   3596  N   GLN A 228      93.315  76.773 112.874  1.00  6.98              
ATOM   3597  H   GLN A 228      92.777  76.431 112.086  1.00  6.98              
ATOM   3598  CA  GLN A 228      92.880  76.344 114.192  1.00  6.98              
ATOM   3599  HA  GLN A 228      91.822  76.105 114.122  1.00  6.98              
ATOM   3600  CB  GLN A 228      93.605  75.043 114.608  1.00  6.98              
ATOM   3601  HB1 GLN A 228      93.152  74.691 115.537  1.00  6.98              
ATOM   3602  HB2 GLN A 228      94.657  75.257 114.802  1.00  6.98              
ATOM   3603  CG  GLN A 228      93.517  73.911 113.569  1.00  6.98              
ATOM   3604  HG1 GLN A 228      94.202  74.108 112.751  1.00  6.98              
ATOM   3605  HG2 GLN A 228      92.513  73.883 113.163  1.00  6.98              
ATOM   3606  CD  GLN A 228      93.848  72.534 114.136  1.00  6.98              
ATOM   3607  OE1 GLN A 228      94.598  72.376 115.081  1.00  6.98              
ATOM   3608  NE2 GLN A 228      93.291  71.472 113.592  1.00  6.98              
ATOM   3609 1HE2 GLN A 228      92.640  71.545 112.834  1.00  6.98              
ATOM   3610 2HE2 GLN A 228      93.539  70.597 114.017  1.00  6.98              
ATOM   3611  C   GLN A 228      92.990  77.431 115.276  1.00  6.98              
ATOM   3612  O   GLN A 228      93.545  77.231 116.361  1.00  6.98              
ATOM   3613  N   MET A 229      92.431  78.599 114.958  1.00  6.49              
ATOM   3614  H   MET A 229      92.108  78.728 114.012  1.00  6.49              
ATOM   3615  CA  MET A 229      92.139  79.656 115.917  1.00  6.49              
ATOM   3616  HA  MET A 229      93.079  79.977 116.368  1.00  6.49              
ATOM   3617  CB  MET A 229      91.564  80.849 115.146  1.00  6.49              
ATOM   3618  HB1 MET A 229      90.644  80.542 114.648  1.00  6.49              
ATOM   3619  HB2 MET A 229      92.287  81.151 114.387  1.00  6.49              
ATOM   3620  CG  MET A 229      91.278  82.050 116.050  1.00  6.49              
ATOM   3621  HG1 MET A 229      92.176  82.271 116.628  1.00  6.49              
ATOM   3622  HG2 MET A 229      90.485  81.778 116.745  1.00  6.49              
ATOM   3623  SD  MET A 229      90.789  83.567 115.177  1.00  6.49              
ATOM   3624  CE  MET A 229      89.387  82.984 114.186  1.00  6.49              
ATOM   3625  HE1 MET A 229      88.910  83.833 113.697  1.00  6.49              
ATOM   3626  HE2 MET A 229      89.738  82.288 113.424  1.00  6.49              
ATOM   3627  HE3 MET A 229      88.671  82.481 114.833  1.00  6.49              
ATOM   3628  C   MET A 229      91.228  79.143 117.030  1.00  6.49              
ATOM   3629  O   MET A 229      90.015  79.036 116.836  1.00  6.49              
ATOM   3630  N   ILE A 230      91.839  78.802 118.169  1.00  6.24              
ATOM   3631  H   ILE A 230      92.841  78.941 118.229  1.00  6.24              
ATOM   3632  CA  ILE A 230      91.180  78.099 119.271  1.00  6.24              
ATOM   3633  HA  ILE A 230      90.255  77.686 118.869  1.00  6.24              
ATOM   3634  CB  ILE A 230      92.014  76.887 119.757  1.00  6.24              
ATOM   3635  HB  ILE A 230      92.424  76.401 118.870  1.00  6.24              
ATOM   3636  CG2 ILE A 230      93.192  77.280 120.665  1.00  6.24              
ATOM   3637 1HG2 ILE A 230      93.836  76.420 120.843  1.00  6.24              
ATOM   3638 2HG2 ILE A 230      93.791  78.051 120.194  1.00  6.24              
ATOM   3639 3HG2 ILE A 230      92.832  77.644 121.625  1.00  6.24              
ATOM   3640  CG1 ILE A 230      91.102  75.856 120.460  1.00  6.24              
ATOM   3641 1HG1 ILE A 230      90.237  75.660 119.826  1.00  6.24              
ATOM   3642 2HG1 ILE A 230      90.743  76.264 121.405  1.00  6.24              
ATOM   3643  CD1 ILE A 230      91.784  74.509 120.736  1.00  6.24              
ATOM   3644  HD1 ILE A 230      92.574  74.624 121.478  1.00  6.24              
ATOM   3645  HD2 ILE A 230      91.046  73.807 121.126  1.00  6.24              
ATOM   3646  HD3 ILE A 230      92.202  74.106 119.813  1.00  6.24              
ATOM   3647  C   ILE A 230      90.731  79.043 120.388  1.00  6.24              
ATOM   3648  O   ILE A 230      89.772  78.733 121.093  1.00  6.24              
ATOM   3649  N   ASN A 231      91.346  80.220 120.538  1.00  6.49              
ATOM   3650  H   ASN A 231      92.130  80.443 119.938  1.00  6.49              
ATOM   3651  CA  ASN A 231      91.010  81.159 121.606  1.00  6.49              
ATOM   3652  HA  ASN A 231      90.029  80.924 122.023  1.00  6.49              
ATOM   3653  CB  ASN A 231      92.042  81.051 122.749  1.00  6.49              
ATOM   3654  HB1 ASN A 231      91.761  81.758 123.530  1.00  6.49              
ATOM   3655  HB2 ASN A 231      93.020  81.341 122.369  1.00  6.49              
ATOM   3656  CG  ASN A 231      92.188  79.687 123.406  1.00  6.49              
ATOM   3657  OD1 ASN A 231      93.274  79.301 123.811  1.00  6.49              
ATOM   3658  ND2 ASN A 231      91.142  78.903 123.534  1.00  6.49              
ATOM   3659 1HD2 ASN A 231      90.306  79.064 122.985  1.00  6.49              
ATOM   3660 2HD2 ASN A 231      91.315  78.011 123.955  1.00  6.49              
ATOM   3661  C   ASN A 231      90.934  82.597 121.074  1.00  6.49              
ATOM   3662  O   ASN A 231      91.953  83.265 120.893  1.00  6.49              
ATOM   3663  N   LEU A 232      89.706  83.053 120.825  1.00  6.33              
ATOM   3664  H   LEU A 232      88.936  82.429 121.005  1.00  6.33              
ATOM   3665  CA  LEU A 232      89.378  84.467 120.640  1.00  6.33              
ATOM   3666  HA  LEU A 232      90.068  84.918 119.928  1.00  6.33              
ATOM   3667  CB  LEU A 232      87.918  84.572 120.119  1.00  6.33              
ATOM   3668  HB1 LEU A 232      87.495  85.527 120.433  1.00  6.33              
ATOM   3669  HB2 LEU A 232      87.309  83.808 120.607  1.00  6.33              
ATOM   3670  CG  LEU A 232      87.691  84.483 118.600  1.00  6.33              
ATOM   3671  HG  LEU A 232      86.616  84.558 118.426  1.00  6.33              
ATOM   3672  CD1 LEU A 232      88.354  85.647 117.858  1.00  6.33              
ATOM   3673 1HD1 LEU A 232      88.066  85.623 116.809  1.00  6.33              
ATOM   3674 2HD1 LEU A 232      88.035  86.595 118.292  1.00  6.33              
ATOM   3675 3HD1 LEU A 232      89.441  85.578 117.921  1.00  6.33              
ATOM   3676  CD2 LEU A 232      88.161  83.165 117.990  1.00  6.33              
ATOM   3677 1HD2 LEU A 232      87.903  83.137 116.935  1.00  6.33              
ATOM   3678 2HD2 LEU A 232      89.241  83.080 118.094  1.00  6.33              
ATOM   3679 3HD2 LEU A 232      87.683  82.330 118.503  1.00  6.33              
ATOM   3680  C   LEU A 232      89.489  85.255 121.956  1.00  6.33              
ATOM   3681  O   LEU A 232      89.500  84.675 123.040  1.00  6.33              
ATOM   3682  N   THR A 233      89.477  86.583 121.841  1.00  6.63              
ATOM   3683  H   THR A 233      89.470  86.995 120.918  1.00  6.63              
ATOM   3684  CA  THR A 233      89.319  87.523 122.958  1.00  6.63              
ATOM   3685  HA  THR A 233      88.776  87.042 123.772  1.00  6.63              
ATOM   3686  CB  THR A 233      90.696  88.000 123.485  1.00  6.63              
ATOM   3687  HB  THR A 233      90.514  88.662 124.332  1.00  6.63              
ATOM   3688  CG2 THR A 233      91.615  86.879 123.968  1.00  6.63              
ATOM   3689 1HG2 THR A 233      92.502  87.309 124.435  1.00  6.63              
ATOM   3690 2HG2 THR A 233      91.089  86.269 124.703  1.00  6.63              
ATOM   3691 3HG2 THR A 233      91.921  86.247 123.134  1.00  6.63              
ATOM   3692  OG1 THR A 233      91.412  88.734 122.511  1.00  6.63              
ATOM   3693  HG1 THR A 233      92.225  88.253 122.297  1.00  6.63              
ATOM   3694  C   THR A 233      88.521  88.765 122.504  1.00  6.63              
ATOM   3695  O   THR A 233      88.365  89.020 121.308  1.00  6.63              
ATOM   3696  N   SER A 234      87.989  89.544 123.450  1.00  6.63              
ATOM   3697  H   SER A 234      88.165  89.302 124.413  1.00  6.63              
ATOM   3698  CA  SER A 234      86.846  90.453 123.227  1.00  6.63              
ATOM   3699  HA  SER A 234      86.157  89.948 122.549  1.00  6.63              
ATOM   3700  CB  SER A 234      86.099  90.643 124.555  1.00  6.63              
ATOM   3701  HB1 SER A 234      85.189  91.223 124.395  1.00  6.63              
ATOM   3702  HB2 SER A 234      86.739  91.180 125.254  1.00  6.63              
ATOM   3703  OG  SER A 234      85.764  89.383 125.112  1.00  6.63              
ATOM   3704  HG  SER A 234      84.963  89.059 124.685  1.00  6.63              
ATOM   3705  C   SER A 234      87.115  91.822 122.581  1.00  6.63              
ATOM   3706  O   SER A 234      86.198  92.633 122.448  1.00  6.63              
ATOM   3707  N   MET A 235      88.345  92.113 122.158  1.00  6.47              
ATOM   3708  H   MET A 235      89.062  91.411 122.285  1.00  6.47              
ATOM   3709  CA  MET A 235      88.709  93.416 121.574  1.00  6.47              
ATOM   3710  HA  MET A 235      87.811  93.903 121.192  1.00  6.47              
ATOM   3711  CB  MET A 235      89.335  94.347 122.638  1.00  6.47              
ATOM   3712  HB1 MET A 235      89.543  95.306 122.162  1.00  6.47              
ATOM   3713  HB2 MET A 235      90.284  93.931 122.982  1.00  6.47              
ATOM   3714  CG  MET A 235      88.446  94.644 123.851  1.00  6.47              
ATOM   3715  HG1 MET A 235      87.412  94.742 123.521  1.00  6.47              
ATOM   3716  HG2 MET A 235      88.753  95.605 124.266  1.00  6.47              
ATOM   3717  SD  MET A 235      88.540  93.426 125.191  1.00  6.47              
ATOM   3718  CE  MET A 235      87.248  94.083 126.278  1.00  6.47              
ATOM   3719  HE1 MET A 235      87.172  93.463 127.172  1.00  6.47              
ATOM   3720  HE2 MET A 235      87.496  95.104 126.569  1.00  6.47              
ATOM   3721  HE3 MET A 235      86.292  94.080 125.754  1.00  6.47              
ATOM   3722  C   MET A 235      89.651  93.258 120.371  1.00  6.47              
ATOM   3723  O   MET A 235      90.502  94.099 120.114  1.00  6.47              
ATOM   3724  N   SER A 236      89.530  92.154 119.636  1.00  6.18              
ATOM   3725  H   SER A 236      88.806  91.510 119.922  1.00  6.18              
ATOM   3726  CA  SER A 236      90.513  91.641 118.665  1.00  6.18              
ATOM   3727  HA  SER A 236      91.376  91.280 119.227  1.00  6.18              
ATOM   3728  CB  SER A 236      89.862  90.430 117.982  1.00  6.18              
ATOM   3729  HB1 SER A 236      89.058  90.770 117.326  1.00  6.18              
ATOM   3730  HB2 SER A 236      89.438  89.767 118.738  1.00  6.18              
ATOM   3731  OG  SER A 236      90.804  89.704 117.231  1.00  6.18              
ATOM   3732  HG  SER A 236      91.379  90.333 116.766  1.00  6.18              
ATOM   3733  C   SER A 236      91.046  92.573 117.574  1.00  6.18              
ATOM   3734  O   SER A 236      92.046  92.245 116.942  1.00  6.18              
ATOM   3735  N   PHE A 237      90.407  93.714 117.331  1.00  5.90              
ATOM   3736  H   PHE A 237      89.604  93.930 117.901  1.00  5.90              
ATOM   3737  CA  PHE A 237      90.819  94.692 116.319  1.00  5.90              
ATOM   3738  HA  PHE A 237      91.853  94.499 116.028  1.00  5.90              
ATOM   3739  CB  PHE A 237      89.924  94.522 115.077  1.00  5.90              
ATOM   3740  HB1 PHE A 237      90.328  95.137 114.272  1.00  5.90              
ATOM   3741  HB2 PHE A 237      88.931  94.903 115.319  1.00  5.90              
ATOM   3742  CG  PHE A 237      89.781  93.102 114.552  1.00  5.90              
ATOM   3743  CD1 PHE A 237      88.555  92.419 114.681  1.00  5.90              
ATOM   3744  HD1 PHE A 237      87.714  92.899 115.159  1.00  5.90              
ATOM   3745  CE1 PHE A 237      88.427  91.101 114.208  1.00  5.90              
ATOM   3746  HE1 PHE A 237      87.490  90.578 114.329  1.00  5.90              
ATOM   3747  CZ  PHE A 237      89.522  90.460 113.600  1.00  5.90              
ATOM   3748  HZ  PHE A 237      89.430  89.446 113.241  1.00  5.90              
ATOM   3749  CE2 PHE A 237      90.747  91.139 113.471  1.00  5.90              
ATOM   3750  HE2 PHE A 237      91.599  90.648 113.021  1.00  5.90              
ATOM   3751  CD2 PHE A 237      90.877  92.454 113.950  1.00  5.90              
ATOM   3752  HD2 PHE A 237      91.829  92.959 113.870  1.00  5.90              
ATOM   3753  C   PHE A 237      90.766  96.128 116.863  1.00  5.90              
ATOM   3754  O   PHE A 237      90.575  97.086 116.109  1.00  5.90              
ATOM   3755  N   LYS A 238      90.950  96.255 118.185  1.00  6.18              
ATOM   3756  H   LYS A 238      91.082  95.384 118.693  1.00  6.18              
ATOM   3757  CA  LYS A 238      90.930  97.458 119.034  1.00  6.18              
ATOM   3758  HA  LYS A 238      89.901  97.641 119.351  1.00  6.18              
ATOM   3759  CB  LYS A 238      91.776  97.099 120.279  1.00  6.18              
ATOM   3760  HB1 LYS A 238      92.786  96.849 119.945  1.00  6.18              
ATOM   3761  HB2 LYS A 238      91.357  96.211 120.737  1.00  6.18              
ATOM   3762  CG  LYS A 238      91.889  98.139 121.403  1.00  6.18              
ATOM   3763  HG1 LYS A 238      90.896  98.376 121.787  1.00  6.18              
ATOM   3764  HG2 LYS A 238      92.362  99.048 121.029  1.00  6.18              
ATOM   3765  CD  LYS A 238      92.758  97.550 122.528  1.00  6.18              
ATOM   3766  HD1 LYS A 238      93.734  97.290 122.118  1.00  6.18              
ATOM   3767  HD2 LYS A 238      92.301  96.636 122.911  1.00  6.18              
ATOM   3768  CE  LYS A 238      92.948  98.539 123.679  1.00  6.18              
ATOM   3769  HE1 LYS A 238      92.005  98.633 124.220  1.00  6.18              
ATOM   3770  HE2 LYS A 238      93.212  99.515 123.261  1.00  6.18              
ATOM   3771  NZ  LYS A 238      94.030  98.092 124.588  1.00  6.18              
ATOM   3772  HZ1 LYS A 238      94.100  98.624 125.438  1.00  6.18              
ATOM   3773  HZ2 LYS A 238      94.006  97.092 124.800  1.00  6.18              
ATOM   3774  HZ3 LYS A 238      94.938  98.146 124.125  1.00  6.18              
ATOM   3775  C   LYS A 238      91.449  98.757 118.436  1.00  6.18              
ATOM   3776  O   LYS A 238      90.999  99.818 118.852  1.00  6.18              
ATOM   3777  N   TYR A 239      92.390  98.682 117.500  1.00  6.02              
ATOM   3778  H   TYR A 239      92.675  97.761 117.212  1.00  6.02              
ATOM   3779  CA  TYR A 239      93.139  99.813 116.954  1.00  6.02              
ATOM   3780  HA  TYR A 239      92.697 100.744 117.312  1.00  6.02              
ATOM   3781  CB  TYR A 239      94.584  99.746 117.465  1.00  6.02              
ATOM   3782  HB1 TYR A 239      95.136 100.602 117.076  1.00  6.02              
ATOM   3783  HB2 TYR A 239      95.044  98.852 117.049  1.00  6.02              
ATOM   3784  CG  TYR A 239      94.779  99.746 118.965  1.00  6.02              
ATOM   3785  CD1 TYR A 239      94.517 100.913 119.710  1.00  6.02              
ATOM   3786  HD1 TYR A 239      94.091 101.783 119.228  1.00  6.02              
ATOM   3787  CE1 TYR A 239      94.861 100.963 121.075  1.00  6.02              
ATOM   3788  HE1 TYR A 239      94.696 101.860 121.653  1.00  6.02              
ATOM   3789  CZ  TYR A 239      95.495  99.860 121.684  1.00  6.02              
ATOM   3790  OH  TYR A 239      95.884  99.925 122.981  1.00  6.02              
ATOM   3791  HH  TYR A 239      96.439  99.160 123.217  1.00  6.02              
ATOM   3792  CE2 TYR A 239      95.711  98.680 120.946  1.00  6.02              
ATOM   3793  HE2 TYR A 239      96.194  97.839 121.418  1.00  6.02              
ATOM   3794  CD2 TYR A 239      95.335  98.616 119.594  1.00  6.02              
ATOM   3795  HD2 TYR A 239      95.536  97.718 119.025  1.00  6.02              
ATOM   3796  C   TYR A 239      93.117  99.887 115.431  1.00  6.02              
ATOM   3797  O   TYR A 239      94.038 100.437 114.829  1.00  6.02              
ATOM   3798  N   VAL A 240      92.056  99.364 114.807  1.00  5.70              
ATOM   3799  H   VAL A 240      91.370  98.847 115.347  1.00  5.70              
ATOM   3800  CA  VAL A 240      91.885  99.433 113.353  1.00  5.70              
ATOM   3801  HA  VAL A 240      92.759  99.943 112.949  1.00  5.70              
ATOM   3802  CB  VAL A 240      91.899  98.039 112.695  1.00  5.70              
ATOM   3803  HB  VAL A 240      90.905  97.590 112.716  1.00  5.70              
ATOM   3804  CG1 VAL A 240      92.358  98.239 111.251  1.00  5.70              
ATOM   3805 1HG1 VAL A 240      92.322  97.290 110.716  1.00  5.70              
ATOM   3806 2HG1 VAL A 240      91.733  98.968 110.740  1.00  5.70              
ATOM   3807 3HG1 VAL A 240      93.376  98.623 111.252  1.00  5.70              
ATOM   3808  CG2 VAL A 240      92.891  97.054 113.335  1.00  5.70              
ATOM   3809 1HG2 VAL A 240      92.944  96.140 112.742  1.00  5.70              
ATOM   3810 2HG2 VAL A 240      93.884  97.503 113.397  1.00  5.70              
ATOM   3811 3HG2 VAL A 240      92.560  96.786 114.337  1.00  5.70              
ATOM   3812  C   VAL A 240      90.695 100.315 112.954  1.00  5.70              
ATOM   3813  O   VAL A 240      89.723  99.833 112.369  1.00  5.70              
ATOM   3814  N   PRO A 241      90.745 101.630 113.265  1.00  5.79              
ATOM   3815  CD  PRO A 241      91.891 102.381 113.768  1.00  5.79              
ATOM   3816  HD1 PRO A 241      92.810 102.125 113.242  1.00  5.79              
ATOM   3817  HD2 PRO A 241      92.003 102.201 114.837  1.00  5.79              
ATOM   3818  CG  PRO A 241      91.562 103.854 113.557  1.00  5.79              
ATOM   3819  HG1 PRO A 241      91.814 104.148 112.537  1.00  5.79              
ATOM   3820  HG2 PRO A 241      92.071 104.492 114.281  1.00  5.79              
ATOM   3821  CB  PRO A 241      90.048 103.865 113.750  1.00  5.79              
ATOM   3822  HB1 PRO A 241      89.586 104.726 113.265  1.00  5.79              
ATOM   3823  HB2 PRO A 241      89.818 103.865 114.816  1.00  5.79              
ATOM   3824  CA  PRO A 241      89.605 102.532 113.133  1.00  5.79              
ATOM   3825  HA  PRO A 241      88.773 102.140 113.721  1.00  5.79              
ATOM   3826  C   PRO A 241      89.095 102.729 111.709  1.00  5.79              
ATOM   3827  O   PRO A 241      87.976 103.192 111.508  1.00  5.79              
ATOM   3828  N   THR A 242      89.894 102.356 110.713  1.00  5.58              
ATOM   3829  H   THR A 242      90.796 101.971 110.952  1.00  5.58              
ATOM   3830  CA  THR A 242      89.566 102.544 109.298  1.00  5.58              
ATOM   3831  HA  THR A 242      88.523 102.840 109.221  1.00  5.58              
ATOM   3832  CB  THR A 242      90.371 103.711 108.701  1.00  5.58              
ATOM   3833  HB  THR A 242      90.077 103.831 107.658  1.00  5.58              
ATOM   3834  CG2 THR A 242      90.118 105.040 109.411  1.00  5.58              
ATOM   3835 1HG2 THR A 242      90.628 105.842 108.875  1.00  5.58              
ATOM   3836 2HG2 THR A 242      89.049 105.253 109.427  1.00  5.58              
ATOM   3837 3HG2 THR A 242      90.489 105.009 110.436  1.00  5.58              
ATOM   3838  OG1 THR A 242      91.762 103.473 108.752  1.00  5.58              
ATOM   3839  HG1 THR A 242      92.077 103.651 109.649  1.00  5.58              
ATOM   3840  C   THR A 242      89.657 101.248 108.484  1.00  5.58              
ATOM   3841  O   THR A 242      89.828 101.289 107.265  1.00  5.58              
ATOM   3842  N   LEU A 243      89.530 100.092 109.149  1.00  5.32              
ATOM   3843  H   LEU A 243      89.391 100.130 110.151  1.00  5.32              
ATOM   3844  CA  LEU A 243      89.364  98.792 108.492  1.00  5.32              
ATOM   3845  HA  LEU A 243      90.267  98.577 107.919  1.00  5.32              
ATOM   3846  CB  LEU A 243      89.163  97.718 109.570  1.00  5.32              
ATOM   3847  HB1 LEU A 243      88.257  97.962 110.128  1.00  5.32              
ATOM   3848  HB2 LEU A 243      89.987  97.766 110.269  1.00  5.32              
ATOM   3849  CG  LEU A 243      89.041  96.268 109.068  1.00  5.32              
ATOM   3850  HG  LEU A 243      88.106  96.146 108.520  1.00  5.32              
ATOM   3851  CD1 LEU A 243      90.200  95.804 108.181  1.00  5.32              
ATOM   3852 1HD1 LEU A 243      90.063  94.755 107.920  1.00  5.32              
ATOM   3853 2HD1 LEU A 243      90.231  96.378 107.258  1.00  5.32              
ATOM   3854 3HD1 LEU A 243      91.148  95.926 108.707  1.00  5.32              
ATOM   3855  CD2 LEU A 243      89.009  95.379 110.308  1.00  5.32              
ATOM   3856 1HD2 LEU A 243      88.911  94.339 110.030  1.00  5.32              
ATOM   3857 2HD2 LEU A 243      89.925  95.502 110.887  1.00  5.32              
ATOM   3858 3HD2 LEU A 243      88.164  95.659 110.932  1.00  5.32              
ATOM   3859  C   LEU A 243      88.162  98.797 107.553  1.00  5.32              
ATOM   3860  O   LEU A 243      87.103  99.275 107.943  1.00  5.32              
ATOM   3861  N   ARG A 244      88.315  98.229 106.351  1.00  5.17              
ATOM   3862  H   ARG A 244      89.238  97.895 106.093  1.00  5.17              
ATOM   3863  CA  ARG A 244      87.287  98.293 105.304  1.00  5.17              
ATOM   3864  HA  ARG A 244      86.319  98.463 105.775  1.00  5.17              
ATOM   3865  CB  ARG A 244      87.620  99.518 104.425  1.00  5.17              
ATOM   3866  HB1 ARG A 244      88.487  99.302 103.799  1.00  5.17              
ATOM   3867  HB2 ARG A 244      87.883 100.357 105.073  1.00  5.17              
ATOM   3868  CG  ARG A 244      86.420  99.958 103.573  1.00  5.17              
ATOM   3869  HG1 ARG A 244      86.148 100.977 103.853  1.00  5.17              
ATOM   3870  HG2 ARG A 244      85.582  99.321 103.822  1.00  5.17              
ATOM   3871  CD  ARG A 244      86.634  99.913 102.053  1.00  5.17              
ATOM   3872  HD1 ARG A 244      87.397 100.649 101.799  1.00  5.17              
ATOM   3873  HD2 ARG A 244      85.704 100.213 101.564  1.00  5.17              
ATOM   3874  NE  ARG A 244      87.011  98.564 101.577  1.00  5.17              
ATOM   3875  HE  ARG A 244      86.465  97.788 101.929  1.00  5.17              
ATOM   3876  CZ  ARG A 244      88.121  98.252 100.925  1.00  5.17              
ATOM   3877  NH1 ARG A 244      88.936  99.156 100.467  1.00  5.17              
ATOM   3878 1HH1 ARG A 244      88.729 100.118 100.614  1.00  5.17              
ATOM   3879 2HH1 ARG A 244      89.901  98.850 100.351  1.00  5.17              
ATOM   3880  NH2 ARG A 244      88.470  97.016 100.764  1.00  5.17              
ATOM   3881 1HH2 ARG A 244      87.975  96.287 101.236  1.00  5.17              
ATOM   3882 2HH2 ARG A 244      89.433  96.823 100.473  1.00  5.17              
ATOM   3883  C   ARG A 244      87.165  97.024 104.470  1.00  5.17              
ATOM   3884  O   ARG A 244      86.137  96.841 103.820  1.00  5.17              
ATOM   3885  N   THR A 245      88.164  96.149 104.487  1.00  4.70              
ATOM   3886  H   THR A 245      89.065  96.438 104.844  1.00  4.70              
ATOM   3887  CA  THR A 245      88.006  94.769 103.979  1.00  4.70              
ATOM   3888  HA  THR A 245      87.198  94.758 103.254  1.00  4.70              
ATOM   3889  CB  THR A 245      89.263  94.279 103.226  1.00  4.70              
ATOM   3890  HB  THR A 245      89.966  93.793 103.902  1.00  4.70              
ATOM   3891  CG2 THR A 245      88.928  93.354 102.054  1.00  4.70              
ATOM   3892 1HG2 THR A 245      89.851  92.994 101.597  1.00  4.70              
ATOM   3893 2HG2 THR A 245      88.350  92.495 102.399  1.00  4.70              
ATOM   3894 3HG2 THR A 245      88.342  93.889 101.306  1.00  4.70              
ATOM   3895  OG1 THR A 245      89.906  95.382 102.682  1.00  4.70              
ATOM   3896  HG1 THR A 245      90.342  95.152 101.844  1.00  4.70              
ATOM   3897  C   THR A 245      87.540  93.844 105.105  1.00  4.70              
ATOM   3898  O   THR A 245      86.644  94.240 105.858  1.00  4.70              
ATOM   3899  N   LEU A 246      88.152  92.651 105.128  1.00  4.93              
ATOM   3900  H   LEU A 246      88.585  92.427 104.250  1.00  4.93              
ATOM   3901  CA  LEU A 246      88.340  91.563 106.101  1.00  4.93              
ATOM   3902  HA  LEU A 246      89.355  91.594 106.492  1.00  4.93              
ATOM   3903  CB  LEU A 246      87.312  91.577 107.254  1.00  4.93              
ATOM   3904  HB1 LEU A 246      87.124  90.547 107.564  1.00  4.93              
ATOM   3905  HB2 LEU A 246      86.361  91.963 106.890  1.00  4.93              
ATOM   3906  CG  LEU A 246      87.743  92.351 108.500  1.00  4.93              
ATOM   3907  HG  LEU A 246      87.962  93.383 108.230  1.00  4.93              
ATOM   3908  CD1 LEU A 246      86.603  92.324 109.520  1.00  4.93              
ATOM   3909 1HD1 LEU A 246      86.880  92.900 110.403  1.00  4.93              
ATOM   3910 2HD1 LEU A 246      85.712  92.768 109.083  1.00  4.93              
ATOM   3911 3HD1 LEU A 246      86.381  91.298 109.810  1.00  4.93              
ATOM   3912  CD2 LEU A 246      88.970  91.710 109.161  1.00  4.93              
ATOM   3913 1HD2 LEU A 246      89.865  91.913 108.574  1.00  4.93              
ATOM   3914 2HD2 LEU A 246      89.109  92.106 110.165  1.00  4.93              
ATOM   3915 3HD2 LEU A 246      88.836  90.630 109.238  1.00  4.93              
ATOM   3916  C   LEU A 246      88.164  90.249 105.346  1.00  4.93              
ATOM   3917  O   LEU A 246      87.122  90.055 104.713  1.00  4.93              
ATOM   3918  N   LEU A 247      89.130  89.330 105.440  1.00  5.02              
ATOM   3919  H   LEU A 247      89.985  89.514 105.958  1.00  5.02              
ATOM   3920  CA  LEU A 247      88.973  88.040 104.737  1.00  5.02              
ATOM   3921  HA  LEU A 247      87.944  87.924 104.396  1.00  5.02              
ATOM   3922  CB  LEU A 247      89.894  88.076 103.484  1.00  5.02              
ATOM   3923  HB1 LEU A 247      90.816  87.531 103.680  1.00  5.02              
ATOM   3924  HB2 LEU A 247      90.189  89.107 103.282  1.00  5.02              
ATOM   3925  CG  LEU A 247      89.299  87.528 102.177  1.00  5.02              
ATOM   3926  HG  LEU A 247      90.109  87.476 101.449  1.00  5.02              
ATOM   3927  CD1 LEU A 247      88.744  86.115 102.339  1.00  5.02              
ATOM   3928 1HD1 LEU A 247      88.416  85.730 101.374  1.00  5.02              
ATOM   3929 2HD1 LEU A 247      89.514  85.458 102.744  1.00  5.02              
ATOM   3930 3HD1 LEU A 247      87.886  86.106 103.011  1.00  5.02              
ATOM   3931  CD2 LEU A 247      88.246  88.484 101.605  1.00  5.02              
ATOM   3932 1HD2 LEU A 247      88.701  89.447 101.374  1.00  5.02              
ATOM   3933 2HD2 LEU A 247      87.820  88.059 100.695  1.00  5.02              
ATOM   3934 3HD2 LEU A 247      87.444  88.642 102.324  1.00  5.02              
ATOM   3935  C   LEU A 247      89.213  86.848 105.677  1.00  5.02              
ATOM   3936  O   LEU A 247      90.292  86.252 105.645  1.00  5.02              
ATOM   3937  N   LEU A 248      88.218  86.529 106.527  1.00  5.76              
ATOM   3938  H   LEU A 248      87.331  87.013 106.419  1.00  5.76              
ATOM   3939  CA  LEU A 248      88.235  85.351 107.414  1.00  5.76              
ATOM   3940  HA  LEU A 248      89.265  85.113 107.639  1.00  5.76              
ATOM   3941  CB  LEU A 248      87.493  85.624 108.744  1.00  5.76              
ATOM   3942  HB1 LEU A 248      86.859  84.771 108.985  1.00  5.76              
ATOM   3943  HB2 LEU A 248      86.835  86.482 108.605  1.00  5.76              
ATOM   3944  CG  LEU A 248      88.404  85.885 109.960  1.00  5.76              
ATOM   3945  HG  LEU A 248      89.033  86.751 109.754  1.00  5.76              
ATOM   3946  CD1 LEU A 248      87.541  86.178 111.193  1.00  5.76              
ATOM   3947 1HD1 LEU A 248      88.191  86.409 112.039  1.00  5.76              
ATOM   3948 2HD1 LEU A 248      86.912  87.043 110.977  1.00  5.76              
ATOM   3949 3HD1 LEU A 248      86.913  85.311 111.404  1.00  5.76              
ATOM   3950  CD2 LEU A 248      89.298  84.703 110.363  1.00  5.76              
ATOM   3951 1HD2 LEU A 248      89.969  85.016 111.164  1.00  5.76              
ATOM   3952 2HD2 LEU A 248      88.692  83.869 110.704  1.00  5.76              
ATOM   3953 3HD2 LEU A 248      89.904  84.380 109.520  1.00  5.76              
ATOM   3954  C   LEU A 248      87.627  84.171 106.654  1.00  5.76              
ATOM   3955  O   LEU A 248      86.405  83.975 106.600  1.00  5.76              
ATOM   3956  N   GLY A 249      88.521  83.396 106.040  1.00  5.89              
ATOM   3957  H   GLY A 249      89.502  83.640 106.104  1.00  5.89              
ATOM   3958  CA  GLY A 249      88.047  82.326 105.143  1.00  5.89              
ATOM   3959  HA1 GLY A 249      88.836  82.094 104.429  1.00  5.89              
ATOM   3960  HA2 GLY A 249      87.180  82.672 104.577  1.00  5.89              
ATOM   3961  C   GLY A 249      87.675  81.067 105.904  1.00  5.89              
ATOM   3962  O   GLY A 249      87.041  81.107 106.954  1.00  5.89              
ATOM   3963  N   HIS A 250      88.115  79.909 105.425  1.00  6.27              
ATOM   3964  H   HIS A 250      88.509  79.858 104.493  1.00  6.27              
ATOM   3965  CA  HIS A 250      88.263  78.745 106.300  1.00  6.27              
ATOM   3966  HA  HIS A 250      87.264  78.428 106.607  1.00  6.27              
ATOM   3967  CB  HIS A 250      88.901  77.605 105.499  1.00  6.27              
ATOM   3968  HB1 HIS A 250      88.921  76.700 106.108  1.00  6.27              
ATOM   3969  HB2 HIS A 250      89.925  77.878 105.246  1.00  6.27              
ATOM   3970  CG  HIS A 250      88.141  77.337 104.220  1.00  6.27              
ATOM   3971  ND1 HIS A 250      88.253  78.100 103.055  1.00  6.27              
ATOM   3972  CE1 HIS A 250      87.308  77.647 102.221  1.00  6.27              
ATOM   3973  HE1 HIS A 250      87.127  78.046 101.230  1.00  6.27              
ATOM   3974  NE2 HIS A 250      86.609  76.654 102.799  1.00  6.27              
ATOM   3975  HE2 HIS A 250      85.824  76.169 102.379  1.00  6.27              
ATOM   3976  CD2 HIS A 250      87.120  76.445 104.064  1.00  6.27              
ATOM   3977  HD2 HIS A 250      86.758  75.755 104.814  1.00  6.27              
ATOM   3978  C   HIS A 250      89.043  79.147 107.553  1.00  6.27              
ATOM   3979  O   HIS A 250      90.041  79.864 107.481  1.00  6.27              
ATOM   3980  N   GLY A 251      88.543  78.750 108.713  1.00  6.35              
ATOM   3981  H   GLY A 251      87.645  78.281 108.707  1.00  6.35              
ATOM   3982  CA  GLY A 251      89.089  79.120 110.014  1.00  6.35              
ATOM   3983  HA1 GLY A 251      89.102  80.203 110.128  1.00  6.35              
ATOM   3984  HA2 GLY A 251      90.105  78.736 110.114  1.00  6.35              
ATOM   3985  C   GLY A 251      88.180  78.509 111.061  1.00  6.35              
ATOM   3986  O   GLY A 251      86.960  78.665 111.020  1.00  6.35              
ATOM   3987  N   LEU A 252      88.772  77.728 111.959  1.00  6.70              
ATOM   3988  H   LEU A 252      89.776  77.658 111.941  1.00  6.70              
ATOM   3989  CA  LEU A 252      88.019  76.670 112.624  1.00  6.70              
ATOM   3990  HA  LEU A 252      87.431  76.171 111.850  1.00  6.70              
ATOM   3991  CB  LEU A 252      88.950  75.603 113.223  1.00  6.70              
ATOM   3992  HB1 LEU A 252      88.316  74.897 113.762  1.00  6.70              
ATOM   3993  HB2 LEU A 252      89.594  76.067 113.970  1.00  6.70              
ATOM   3994  CG  LEU A 252      89.816  74.793 112.231  1.00  6.70              
ATOM   3995  HG  LEU A 252      90.805  75.245 112.205  1.00  6.70              
ATOM   3996  CD1 LEU A 252      89.935  73.359 112.749  1.00  6.70              
ATOM   3997 1HD1 LEU A 252      90.630  72.795 112.127  1.00  6.70              
ATOM   3998 2HD1 LEU A 252      90.295  73.360 113.779  1.00  6.70              
ATOM   3999 3HD1 LEU A 252      88.962  72.867 112.719  1.00  6.70              
ATOM   4000  CD2 LEU A 252      89.318  74.693 110.786  1.00  6.70              
ATOM   4001 1HD2 LEU A 252      89.984  74.043 110.216  1.00  6.70              
ATOM   4002 2HD2 LEU A 252      88.310  74.278 110.760  1.00  6.70              
ATOM   4003 3HD2 LEU A 252      89.328  75.670 110.308  1.00  6.70              
ATOM   4004  C   LEU A 252      86.948  77.122 113.628  1.00  6.70              
ATOM   4005  O   LEU A 252      86.232  76.242 114.101  1.00  6.70              
ATOM   4006  N   ARG A 253      86.847  78.433 113.923  1.00  6.50              
ATOM   4007  H   ARG A 253      87.396  79.038 113.335  1.00  6.50              
ATOM   4008  CA  ARG A 253      86.075  79.085 115.004  1.00  6.50              
ATOM   4009  HA  ARG A 253      86.805  79.537 115.676  1.00  6.50              
ATOM   4010  CB  ARG A 253      85.178  80.231 114.508  1.00  6.50              
ATOM   4011  HB1 ARG A 253      84.330  80.344 115.184  1.00  6.50              
ATOM   4012  HB2 ARG A 253      84.791  79.996 113.522  1.00  6.50              
ATOM   4013  CG  ARG A 253      85.893  81.582 114.469  1.00  6.50              
ATOM   4014  HG1 ARG A 253      86.606  81.588 113.645  1.00  6.50              
ATOM   4015  HG2 ARG A 253      86.420  81.760 115.407  1.00  6.50              
ATOM   4016  CD  ARG A 253      84.827  82.665 114.286  1.00  6.50              
ATOM   4017  HD1 ARG A 253      84.266  82.775 115.213  1.00  6.50              
ATOM   4018  HD2 ARG A 253      84.134  82.327 113.511  1.00  6.50              
ATOM   4019  NE  ARG A 253      85.408  83.942 113.842  1.00  6.50              
ATOM   4020  HE  ARG A 253      85.730  83.908 112.882  1.00  6.50              
ATOM   4021  CZ  ARG A 253      85.415  85.115 114.457  1.00  6.50              
ATOM   4022  NH1 ARG A 253      84.975  85.298 115.673  1.00  6.50              
ATOM   4023 1HH1 ARG A 253      84.638  84.504 116.189  1.00  6.50              
ATOM   4024 2HH1 ARG A 253      84.942  86.219 116.071  1.00  6.50              
ATOM   4025  NH2 ARG A 253      85.879  86.159 113.837  1.00  6.50              
ATOM   4026 1HH2 ARG A 253      86.261  86.045 112.911  1.00  6.50              
ATOM   4027 2HH2 ARG A 253      85.873  87.056 114.286  1.00  6.50              
ATOM   4028  C   ARG A 253      85.306  78.122 115.930  1.00  6.50              
ATOM   4029  O   ARG A 253      84.087  78.021 115.835  1.00  6.50              
ATOM   4030  N   PRO A 254      86.012  77.298 116.713  1.00  7.04              
ATOM   4031  CD  PRO A 254      87.421  77.381 117.066  1.00  7.04              
ATOM   4032  HD1 PRO A 254      87.635  78.299 117.615  1.00  7.04              
ATOM   4033  HD2 PRO A 254      88.037  77.323 116.169  1.00  7.04              
ATOM   4034  CG  PRO A 254      87.697  76.165 117.945  1.00  7.04              
ATOM   4035  HG1 PRO A 254      87.489  76.411 118.988  1.00  7.04              
ATOM   4036  HG2 PRO A 254      88.721  75.809 117.829  1.00  7.04              
ATOM   4037  CB  PRO A 254      86.678  75.147 117.434  1.00  7.04              
ATOM   4038  HB1 PRO A 254      86.437  74.400 118.192  1.00  7.04              
ATOM   4039  HB2 PRO A 254      87.073  74.661 116.540  1.00  7.04              
ATOM   4040  CA  PRO A 254      85.462  76.000 117.047  1.00  7.04              
ATOM   4041  HA  PRO A 254      84.983  75.557 116.175  1.00  7.04              
ATOM   4042  C   PRO A 254      84.457  76.084 118.184  1.00  7.04              
ATOM   4043  O   PRO A 254      84.724  76.625 119.259  1.00  7.04              
ATOM   4044  N   ASN A 255      83.322  75.453 117.919  1.00  7.47              
ATOM   4045  H   ASN A 255      83.237  75.068 116.992  1.00  7.47              
ATOM   4046  CA  ASN A 255      82.098  75.562 118.685  1.00  7.47              
ATOM   4047  HA  ASN A 255      81.378  74.938 118.153  1.00  7.47              
ATOM   4048  CB  ASN A 255      82.280  74.922 120.085  1.00  7.47              
ATOM   4049  HB1 ASN A 255      82.822  75.614 120.729  1.00  7.47              
ATOM   4050  HB2 ASN A 255      82.859  74.003 120.000  1.00  7.47              
ATOM   4051  CG  ASN A 255      80.950  74.563 120.727  1.00  7.47              
ATOM   4052  OD1 ASN A 255      80.006  74.193 120.053  1.00  7.47              
ATOM   4053  ND2 ASN A 255      80.791  74.747 122.015  1.00  7.47              
ATOM   4054 1HD2 ASN A 255      81.539  75.091 122.585  1.00  7.47              
ATOM   4055 2HD2 ASN A 255      79.857  74.599 122.365  1.00  7.47              
ATOM   4056  C   ASN A 255      81.467  76.960 118.688  1.00  7.47              
ATOM   4057  O   ASN A 255      82.012  77.923 118.159  1.00  7.47              
ATOM   4058  N   THR A 256      80.281  77.040 119.287  1.00  6.88              
ATOM   4059  H   THR A 256      79.883  76.172 119.633  1.00  6.88              
ATOM   4060  CA  THR A 256      79.496  78.236 119.602  1.00  6.88              
ATOM   4061  HA  THR A 256      79.225  78.736 118.671  1.00  6.88              
ATOM   4062  CB  THR A 256      78.188  77.826 120.320  1.00  6.88              
ATOM   4063  HB  THR A 256      77.645  78.722 120.620  1.00  6.88              
ATOM   4064  CG2 THR A 256      77.240  76.961 119.495  1.00  6.88              
ATOM   4065 1HG2 THR A 256      76.876  77.536 118.645  1.00  6.88              
ATOM   4066 2HG2 THR A 256      77.741  76.054 119.160  1.00  6.88              
ATOM   4067 3HG2 THR A 256      76.384  76.683 120.111  1.00  6.88              
ATOM   4068  OG1 THR A 256      78.505  77.076 121.473  1.00  6.88              
ATOM   4069  HG1 THR A 256      78.924  77.703 122.076  1.00  6.88              
ATOM   4070  C   THR A 256      80.242  79.257 120.465  1.00  6.88              
ATOM   4071  O   THR A 256      79.891  79.491 121.626  1.00  6.88              
ATOM   4072  N   LYS A 257      81.314  79.841 119.934  1.00  6.62              
ATOM   4073  H   LYS A 257      81.574  79.526 119.000  1.00  6.62              
ATOM   4074  CA  LYS A 257      82.323  80.566 120.711  1.00  6.62              
ATOM   4075  HA  LYS A 257      81.850  80.970 121.604  1.00  6.62              
ATOM   4076  CB  LYS A 257      83.436  79.564 121.114  1.00  6.62              
ATOM   4077  HB1 LYS A 257      84.415  80.042 121.093  1.00  6.62              
ATOM   4078  HB2 LYS A 257      83.489  78.761 120.378  1.00  6.62              
ATOM   4079  CG  LYS A 257      83.242  78.938 122.509  1.00  6.62              
ATOM   4080  HG1 LYS A 257      84.076  78.258 122.685  1.00  6.62              
ATOM   4081  HG2 LYS A 257      82.328  78.344 122.509  1.00  6.62              
ATOM   4082  CD  LYS A 257      83.183  79.941 123.679  1.00  6.62              
ATOM   4083  HD1 LYS A 257      83.241  79.386 124.616  1.00  6.62              
ATOM   4084  HD2 LYS A 257      82.224  80.462 123.662  1.00  6.62              
ATOM   4085  CE  LYS A 257      84.321  80.971 123.620  1.00  6.62              
ATOM   4086  HE1 LYS A 257      84.264  81.499 122.662  1.00  6.62              
ATOM   4087  HE2 LYS A 257      85.282  80.455 123.660  1.00  6.62              
ATOM   4088  NZ  LYS A 257      84.230  81.974 124.702  1.00  6.62              
ATOM   4089  HZ1 LYS A 257      83.346  82.488 124.663  1.00  6.62              
ATOM   4090  HZ2 LYS A 257      84.384  81.619 125.629  1.00  6.62              
ATOM   4091  HZ3 LYS A 257      84.863  82.752 124.506  1.00  6.62              
ATOM   4092  C   LYS A 257      82.895  81.804 120.009  1.00  6.62              
ATOM   4093  O   LYS A 257      83.912  82.355 120.430  1.00  6.62              
ATOM   4094  N   MET A 258      82.178  82.317 119.009  1.00  6.77              
ATOM   4095  H   MET A 258      81.367  81.787 118.727  1.00  6.77              
ATOM   4096  CA  MET A 258      82.090  83.769 118.878  1.00  6.77              
ATOM   4097  HA  MET A 258      83.085  84.195 118.753  1.00  6.77              
ATOM   4098  CB  MET A 258      81.215  84.185 117.681  1.00  6.77              
ATOM   4099  HB1 MET A 258      81.121  85.272 117.697  1.00  6.77              
ATOM   4100  HB2 MET A 258      80.220  83.759 117.786  1.00  6.77              
ATOM   4101  CG  MET A 258      81.758  83.772 116.313  1.00  6.77              
ATOM   4102  HG1 MET A 258      81.621  82.697 116.184  1.00  6.77              
ATOM   4103  HG2 MET A 258      82.820  83.994 116.281  1.00  6.77              
ATOM   4104  SD  MET A 258      80.942  84.653 114.950  1.00  6.77              
ATOM   4105  CE  MET A 258      81.661  83.811 113.511  1.00  6.77              
ATOM   4106  HE1 MET A 258      81.105  84.085 112.614  1.00  6.77              
ATOM   4107  HE2 MET A 258      82.694  84.120 113.386  1.00  6.77              
ATOM   4108  HE3 MET A 258      81.612  82.728 113.641  1.00  6.77              
ATOM   4109  C   MET A 258      81.477  84.322 120.169  1.00  6.77              
ATOM   4110  O   MET A 258      80.278  84.183 120.409  1.00  6.77              
ATOM   4111  N   ASP A 259      82.317  84.874 121.032  1.00  6.90              
ATOM   4112  H   ASP A 259      83.312  84.850 120.854  1.00  6.90              
ATOM   4113  CA  ASP A 259      81.841  85.717 122.119  1.00  6.90              
ATOM   4114  HA  ASP A 259      81.087  85.171 122.689  1.00  6.90              
ATOM   4115  CB  ASP A 259      83.025  86.040 123.048  1.00  6.90              
ATOM   4116  HB1 ASP A 259      82.721  86.782 123.787  1.00  6.90              
ATOM   4117  HB2 ASP A 259      83.840  86.471 122.462  1.00  6.90              
ATOM   4118  CG  ASP A 259      83.514  84.794 123.787  1.00  6.90              
ATOM   4119  OD1 ASP A 259      82.733  84.215 124.578  1.00  6.90              
ATOM   4120  OD2 ASP A 259      84.663  84.353 123.555  1.00  6.90              
ATOM   4121  C   ASP A 259      81.221  87.004 121.556  1.00  6.90              
ATOM   4122  O   ASP A 259      81.610  87.447 120.465  1.00  6.90              
ATOM   4123  N   PRO A 260      80.299  87.646 122.297  1.00  6.72              
ATOM   4124  CD  PRO A 260      79.749  87.217 123.578  1.00  6.72              
ATOM   4125  HD1 PRO A 260      80.514  86.816 124.242  1.00  6.72              
ATOM   4126  HD2 PRO A 260      78.976  86.467 123.403  1.00  6.72              
ATOM   4127  CG  PRO A 260      79.129  88.465 124.201  1.00  6.72              
ATOM   4128  HG1 PRO A 260      79.888  89.002 124.773  1.00  6.72              
ATOM   4129  HG2 PRO A 260      78.273  88.220 124.831  1.00  6.72              
ATOM   4130  CB  PRO A 260      78.724  89.292 122.982  1.00  6.72              
ATOM   4131  HB1 PRO A 260      78.667  90.355 123.219  1.00  6.72              
ATOM   4132  HB2 PRO A 260      77.763  88.934 122.610  1.00  6.72              
ATOM   4133  CA  PRO A 260      79.816  88.975 121.953  1.00  6.72              
ATOM   4134  HA  PRO A 260      79.376  88.958 120.956  1.00  6.72              
ATOM   4135  C   PRO A 260      80.970  89.995 121.969  1.00  6.72              
ATOM   4136  O   PRO A 260      82.070  89.727 122.447  1.00  6.72              
ATOM   4137  N   SER A 261      80.715  91.186 121.426  1.00  6.41              
ATOM   4138  H   SER A 261      79.782  91.332 121.083  1.00  6.41              
ATOM   4139  CA  SER A 261      81.707  92.234 121.139  1.00  6.41              
ATOM   4140  HA  SER A 261      81.154  92.992 120.587  1.00  6.41              
ATOM   4141  CB  SER A 261      82.132  92.946 122.436  1.00  6.41              
ATOM   4142  HB1 SER A 261      81.242  93.169 123.025  1.00  6.41              
ATOM   4143  HB2 SER A 261      82.605  93.892 122.179  1.00  6.41              
ATOM   4144  OG  SER A 261      83.020  92.185 123.226  1.00  6.41              
ATOM   4145  HG  SER A 261      82.816  91.246 123.100  1.00  6.41              
ATOM   4146  C   SER A 261      82.893  91.902 120.192  1.00  6.41              
ATOM   4147  O   SER A 261      83.894  92.621 120.222  1.00  6.41              
ATOM   4148  N   PRO A 262      82.820  90.920 119.263  1.00  6.22              
ATOM   4149  CD  PRO A 262      81.635  90.243 118.742  1.00  6.22              
ATOM   4150  HD1 PRO A 262      80.897  90.962 118.385  1.00  6.22              
ATOM   4151  HD2 PRO A 262      81.194  89.605 119.497  1.00  6.22              
ATOM   4152  CG  PRO A 262      82.106  89.350 117.597  1.00  6.22              
ATOM   4153  HG1 PRO A 262      82.023  89.891 116.657  1.00  6.22              
ATOM   4154  HG2 PRO A 262      81.543  88.417 117.555  1.00  6.22              
ATOM   4155  CB  PRO A 262      83.576  89.108 117.926  1.00  6.22              
ATOM   4156  HB1 PRO A 262      84.155  88.853 117.037  1.00  6.22              
ATOM   4157  HB2 PRO A 262      83.657  88.316 118.673  1.00  6.22              
ATOM   4158  CA  PRO A 262      84.007  90.439 118.547  1.00  6.22              
ATOM   4159  HA  PRO A 262      84.810  90.254 119.262  1.00  6.22              
ATOM   4160  C   PRO A 262      84.559  91.397 117.474  1.00  6.22              
ATOM   4161  O   PRO A 262      85.643  91.178 116.934  1.00  6.22              
ATOM   4162  N   PHE A 263      83.823  92.466 117.170  1.00  5.92              
ATOM   4163  H   PHE A 263      82.983  92.613 117.701  1.00  5.92              
ATOM   4164  CA  PHE A 263      84.109  93.419 116.098  1.00  5.92              
ATOM   4165  HA  PHE A 263      85.126  93.259 115.742  1.00  5.92              
ATOM   4166  CB  PHE A 263      83.156  93.147 114.917  1.00  5.92              
ATOM   4167  HB1 PHE A 263      83.293  93.920 114.162  1.00  5.92              
ATOM   4168  HB2 PHE A 263      82.128  93.228 115.272  1.00  5.92              
ATOM   4169  CG  PHE A 263      83.357  91.802 114.228  1.00  5.92              
ATOM   4170  CD1 PHE A 263      84.585  91.497 113.608  1.00  5.92              
ATOM   4171  HD1 PHE A 263      85.394  92.215 113.629  1.00  5.92              
ATOM   4172  CE1 PHE A 263      84.763  90.270 112.940  1.00  5.92              
ATOM   4173  HE1 PHE A 263      85.703  90.057 112.449  1.00  5.92              
ATOM   4174  CZ  PHE A 263      83.713  89.336 112.893  1.00  5.92              
ATOM   4175  HZ  PHE A 263      83.841  88.401 112.364  1.00  5.92              
ATOM   4176  CE2 PHE A 263      82.487  89.631 113.515  1.00  5.92              
ATOM   4177  HE2 PHE A 263      81.676  88.916 113.467  1.00  5.92              
ATOM   4178  CD2 PHE A 263      82.308  90.863 114.174  1.00  5.92              
ATOM   4179  HD2 PHE A 263      81.360  91.089 114.636  1.00  5.92              
ATOM   4180  C   PHE A 263      84.092  94.874 116.598  1.00  5.92              
ATOM   4181  O   PHE A 263      83.796  95.809 115.861  1.00  5.92              
ATOM   4182  N   GLN A 264      84.381  95.041 117.887  1.00  6.13              
ATOM   4183  H   GLN A 264      84.633  94.213 118.407  1.00  6.13              
ATOM   4184  CA  GLN A 264      84.478  96.308 118.607  1.00  6.13              
ATOM   4185  HA  GLN A 264      83.528  96.833 118.507  1.00  6.13              
ATOM   4186  CB  GLN A 264      84.656  95.886 120.078  1.00  6.13              
ATOM   4187  HB1 GLN A 264      85.563  95.285 120.173  1.00  6.13              
ATOM   4188  HB2 GLN A 264      83.806  95.246 120.319  1.00  6.13              
ATOM   4189  CG  GLN A 264      84.695  96.990 121.139  1.00  6.13              
ATOM   4190  HG1 GLN A 264      83.997  97.780 120.860  1.00  6.13              
ATOM   4191  HG2 GLN A 264      85.701  97.408 121.191  1.00  6.13              
ATOM   4192  CD  GLN A 264      84.289  96.472 122.526  1.00  6.13              
ATOM   4193  OE1 GLN A 264      83.595  97.140 123.269  1.00  6.13              
ATOM   4194  NE2 GLN A 264      84.650  95.272 122.935  1.00  6.13              
ATOM   4195 1HE2 GLN A 264      85.140  94.607 122.349  1.00  6.13              
ATOM   4196 2HE2 GLN A 264      84.274  94.980 123.821  1.00  6.13              
ATOM   4197  C   GLN A 264      85.593  97.229 118.065  1.00  6.13              
ATOM   4198  O   GLN A 264      86.544  96.768 117.439  1.00  6.13              
ATOM   4199  N   THR A 265      85.430  98.541 118.275  1.00  6.05              
ATOM   4200  H   THR A 265      84.641  98.810 118.843  1.00  6.05              
ATOM   4201  CA  THR A 265      86.136  99.665 117.606  1.00  6.05              
ATOM   4202  HA  THR A 265      85.853 100.574 118.135  1.00  6.05              
ATOM   4203  CB  THR A 265      87.683  99.595 117.689  1.00  6.05              
ATOM   4204  HB  THR A 265      88.050  98.691 117.204  1.00  6.05              
ATOM   4205  CG2 THR A 265      88.376 100.797 117.032  1.00  6.05              
ATOM   4206 1HG2 THR A 265      89.442 100.794 117.234  1.00  6.05              
ATOM   4207 2HG2 THR A 265      88.256 100.751 115.950  1.00  6.05              
ATOM   4208 3HG2 THR A 265      87.944 101.727 117.404  1.00  6.05              
ATOM   4209  OG1 THR A 265      88.102  99.596 119.034  1.00  6.05              
ATOM   4210  HG1 THR A 265      89.030  99.869 119.032  1.00  6.05              
ATOM   4211  C   THR A 265      85.725  99.903 116.149  1.00  6.05              
ATOM   4212  O   THR A 265      85.684 101.053 115.716  1.00  6.05              
ATOM   4213  N   LEU A 266      85.459  98.858 115.364  1.00  5.61              
ATOM   4214  H   LEU A 266      85.447  97.933 115.773  1.00  5.61              
ATOM   4215  CA  LEU A 266      85.318  98.970 113.909  1.00  5.61              
ATOM   4216  HA  LEU A 266      86.226  99.429 113.517  1.00  5.61              
ATOM   4217  CB  LEU A 266      85.187  97.559 113.305  1.00  5.61              
ATOM   4218  HB1 LEU A 266      85.180  97.661 112.219  1.00  5.61              
ATOM   4219  HB2 LEU A 266      84.225  97.138 113.601  1.00  5.61              
ATOM   4220  CG  LEU A 266      86.297  96.562 113.700  1.00  5.61              
ATOM   4221  HG  LEU A 266      86.224  96.322 114.758  1.00  5.61              
ATOM   4222  CD1 LEU A 266      86.106  95.266 112.911  1.00  5.61              
ATOM   4223 1HD1 LEU A 266      86.913  94.569 113.133  1.00  5.61              
ATOM   4224 2HD1 LEU A 266      85.155  94.817 113.186  1.00  5.61              
ATOM   4225 3HD1 LEU A 266      86.098  95.477 111.843  1.00  5.61              
ATOM   4226  CD2 LEU A 266      87.695  97.121 113.434  1.00  5.61              
ATOM   4227 1HD2 LEU A 266      88.437  96.331 113.496  1.00  5.61              
ATOM   4228 2HD2 LEU A 266      87.739  97.569 112.443  1.00  5.61              
ATOM   4229 3HD2 LEU A 266      87.939  97.877 114.180  1.00  5.61              
ATOM   4230  C   LEU A 266      84.126  99.852 113.499  1.00  5.61              
ATOM   4231  O   LEU A 266      82.987  99.611 113.894  1.00  5.61              
ATOM   4232  N   VAL A 267      84.408 100.857 112.664  1.00  5.64              
ATOM   4233  H   VAL A 267      85.383 101.039 112.482  1.00  5.64              
ATOM   4234  CA  VAL A 267      83.444 101.901 112.264  1.00  5.64              
ATOM   4235  HA  VAL A 267      82.441 101.482 112.347  1.00  5.64              
ATOM   4236  CB  VAL A 267      83.539 103.062 113.284  1.00  5.64              
ATOM   4237  HB  VAL A 267      83.568 102.615 114.278  1.00  5.64              
ATOM   4238  CG1 VAL A 267      84.812 103.904 113.137  1.00  5.64              
ATOM   4239 1HG1 VAL A 267      84.855 104.639 113.941  1.00  5.64              
ATOM   4240 2HG1 VAL A 267      85.693 103.266 113.207  1.00  5.64              
ATOM   4241 3HG1 VAL A 267      84.819 104.426 112.180  1.00  5.64              
ATOM   4242  CG2 VAL A 267      82.309 103.978 113.284  1.00  5.64              
ATOM   4243 1HG2 VAL A 267      82.361 104.655 114.137  1.00  5.64              
ATOM   4244 2HG2 VAL A 267      82.262 104.569 112.370  1.00  5.64              
ATOM   4245 3HG2 VAL A 267      81.405 103.375 113.371  1.00  5.64              
ATOM   4246  C   VAL A 267      83.603 102.336 110.794  1.00  5.64              
ATOM   4247  O   VAL A 267      83.071 103.345 110.343  1.00  5.64              
ATOM   4248  N   ASN A 268      84.322 101.536 110.007  1.00  5.36              
ATOM   4249  H   ASN A 268      84.727 100.718 110.427  1.00  5.36              
ATOM   4250  CA  ASN A 268      84.521 101.732 108.567  1.00  5.36              
ATOM   4251  HA  ASN A 268      83.719 102.361 108.180  1.00  5.36              
ATOM   4252  CB  ASN A 268      85.873 102.454 108.390  1.00  5.36              
ATOM   4253  HB1 ASN A 268      86.675 101.751 108.602  1.00  5.36              
ATOM   4254  HB2 ASN A 268      85.936 103.278 109.102  1.00  5.36              
ATOM   4255  CG  ASN A 268      86.098 103.037 107.004  1.00  5.36              
ATOM   4256  OD1 ASN A 268      87.092 102.796 106.339  1.00  5.36              
ATOM   4257  ND2 ASN A 268      85.220 103.914 106.568  1.00  5.36              
ATOM   4258 1HD2 ASN A 268      84.422 104.139 107.135  1.00  5.36              
ATOM   4259 2HD2 ASN A 268      85.374 104.295 105.653  1.00  5.36              
ATOM   4260  C   ASN A 268      84.454 100.412 107.781  1.00  5.36              
ATOM   4261  O   ASN A 268      84.584 100.395 106.556  1.00  5.36              
ATOM   4262  N   LEU A 269      84.231  99.312 108.508  1.00  5.15              
ATOM   4263  H   LEU A 269      84.076  99.434 109.494  1.00  5.15              
ATOM   4264  CA  LEU A 269      84.073  97.973 107.972  1.00  5.15              
ATOM   4265  HA  LEU A 269      84.996  97.681 107.472  1.00  5.15              
ATOM   4266  CB  LEU A 269      83.824  97.018 109.159  1.00  5.15              
ATOM   4267  HB1 LEU A 269      83.031  97.433 109.785  1.00  5.15              
ATOM   4268  HB2 LEU A 269      84.735  96.967 109.757  1.00  5.15              
ATOM   4269  CG  LEU A 269      83.405  95.589 108.766  1.00  5.15              
ATOM   4270  HG  LEU A 269      82.440  95.610 108.260  1.00  5.15              
ATOM   4271  CD1 LEU A 269      84.432  94.956 107.835  1.00  5.15              
ATOM   4272 1HD1 LEU A 269      84.169  93.918 107.645  1.00  5.15              
ATOM   4273 2HD1 LEU A 269      84.451  95.465 106.874  1.00  5.15              
ATOM   4274 3HD1 LEU A 269      85.426  94.997 108.280  1.00  5.15              
ATOM   4275  CD2 LEU A 269      83.264  94.709 110.010  1.00  5.15              
ATOM   4276 1HD2 LEU A 269      82.905  93.721 109.722  1.00  5.15              
ATOM   4277 2HD2 LEU A 269      84.228  94.608 110.507  1.00  5.15              
ATOM   4278 3HD2 LEU A 269      82.546  95.154 110.699  1.00  5.15              
ATOM   4279  C   LEU A 269      82.928  97.952 106.960  1.00  5.15              
ATOM   4280  O   LEU A 269      81.758  98.049 107.337  1.00  5.15              
ATOM   4281  N   VAL A 270      83.283  97.786 105.681  1.00  4.96              
ATOM   4282  H   VAL A 270      84.260  97.822 105.435  1.00  4.96              
ATOM   4283  CA  VAL A 270      82.290  97.548 104.635  1.00  4.96              
ATOM   4284  HA  VAL A 270      81.356  97.336 105.154  1.00  4.96              
ATOM   4285  CB  VAL A 270      81.919  98.775 103.771  1.00  4.96              
ATOM   4286  HB  VAL A 270      81.183  98.455 103.034  1.00  4.96              
ATOM   4287  CG1 VAL A 270      81.249  99.867 104.616  1.00  4.96              
ATOM   4288 1HG1 VAL A 270      80.913 100.680 103.972  1.00  4.96              
ATOM   4289 2HG1 VAL A 270      80.382  99.452 105.132  1.00  4.96              
ATOM   4290 3HG1 VAL A 270      81.947 100.258 105.357  1.00  4.96              
ATOM   4291  CG2 VAL A 270      83.070  99.418 103.005  1.00  4.96              
ATOM   4292 1HG2 VAL A 270      82.663 100.030 102.200  1.00  4.96              
ATOM   4293 2HG2 VAL A 270      83.625 100.067 103.680  1.00  4.96              
ATOM   4294 3HG2 VAL A 270      83.710  98.650 102.579  1.00  4.96              
ATOM   4295  C   VAL A 270      82.447  96.244 103.850  1.00  4.96              
ATOM   4296  O   VAL A 270      81.515  95.923 103.117  1.00  4.96              
ATOM   4297  N   VAL A 271      83.514  95.433 104.013  1.00  4.59              
ATOM   4298  H   VAL A 271      84.321  95.732 104.542  1.00  4.59              
ATOM   4299  CA  VAL A 271      83.604  94.207 103.196  1.00  4.59              
ATOM   4300  HA  VAL A 271      82.603  93.879 102.917  1.00  4.59              
ATOM   4301  CB  VAL A 271      84.382  94.439 101.867  1.00  4.59              
ATOM   4302  HB  VAL A 271      85.443  94.543 102.080  1.00  4.59              
ATOM   4303  CG1 VAL A 271      84.200  93.259 100.899  1.00  4.59              
ATOM   4304 1HG1 VAL A 271      84.756  93.435  99.979  1.00  4.59              
ATOM   4305 2HG1 VAL A 271      84.570  92.336 101.346  1.00  4.59              
ATOM   4306 3HG1 VAL A 271      83.143  93.134 100.660  1.00  4.59              
ATOM   4307  CG2 VAL A 271      83.976  95.701 101.093  1.00  4.59              
ATOM   4308 1HG2 VAL A 271      84.530  95.762 100.157  1.00  4.59              
ATOM   4309 2HG2 VAL A 271      82.907  95.679 100.874  1.00  4.59              
ATOM   4310 3HG2 VAL A 271      84.210  96.584 101.682  1.00  4.59              
ATOM   4311  C   VAL A 271      84.209  93.032 103.974  1.00  4.59              
ATOM   4312  O   VAL A 271      85.370  92.660 103.780  1.00  4.59              
ATOM   4313  N   LEU A 272      83.392  92.446 104.856  1.00  4.83              
ATOM   4314  H   LEU A 272      82.456  92.804 104.952  1.00  4.83              
ATOM   4315  CA  LEU A 272      83.665  91.139 105.446  1.00  4.83              
ATOM   4316  HA  LEU A 272      84.747  91.081 105.575  1.00  4.83              
ATOM   4317  CB  LEU A 272      83.090  91.002 106.876  1.00  4.83              
ATOM   4318  HB1 LEU A 272      83.648  91.699 107.499  1.00  4.83              
ATOM   4319  HB2 LEU A 272      83.363  90.008 107.235  1.00  4.83              
ATOM   4320  CG  LEU A 272      81.596  91.220 107.209  1.00  4.83              
ATOM   4321  HG  LEU A 272      81.531  91.169 108.297  1.00  4.83              
ATOM   4322  CD1 LEU A 272      81.044  92.590 106.802  1.00  4.83              
ATOM   4323 1HD1 LEU A 272      80.083  92.755 107.289  1.00  4.83              
ATOM   4324 2HD1 LEU A 272      81.733  93.375 107.113  1.00  4.83              
ATOM   4325 3HD1 LEU A 272      80.895  92.635 105.723  1.00  4.83              
ATOM   4326  CD2 LEU A 272      80.670  90.127 106.678  1.00  4.83              
ATOM   4327 1HD2 LEU A 272      81.135  89.149 106.795  1.00  4.83              
ATOM   4328 2HD2 LEU A 272      79.732  90.145 107.229  1.00  4.83              
ATOM   4329 3HD2 LEU A 272      80.452  90.289 105.624  1.00  4.83              
ATOM   4330  C   LEU A 272      83.331  89.987 104.482  1.00  4.83              
ATOM   4331  O   LEU A 272      82.216  89.900 103.973  1.00  4.83              
ATOM   4332  N   ASP A 273      84.292  89.080 104.290  1.00  4.95              
ATOM   4333  H   ASP A 273      85.234  89.305 104.600  1.00  4.95              
ATOM   4334  CA  ASP A 273      83.990  87.656 104.080  1.00  4.95              
ATOM   4335  HA  ASP A 273      82.931  87.539 103.843  1.00  4.95              
ATOM   4336  CB  ASP A 273      84.788  87.045 102.913  1.00  4.95              
ATOM   4337  HB1 ASP A 273      85.845  87.249 103.075  1.00  4.95              
ATOM   4338  HB2 ASP A 273      84.481  87.516 101.978  1.00  4.95              
ATOM   4339  CG  ASP A 273      84.580  85.520 102.816  1.00  4.95              
ATOM   4340  OD1 ASP A 273      85.586  84.779 102.795  1.00  4.95              
ATOM   4341  OD2 ASP A 273      83.409  85.073 102.853  1.00  4.95              
ATOM   4342  C   ASP A 273      84.283  86.856 105.364  1.00  4.95              
ATOM   4343  O   ASP A 273      85.240  87.136 106.103  1.00  4.95              
ATOM   4344  N   LEU A 274      83.428  85.853 105.586  1.00  5.70              
ATOM   4345  H   LEU A 274      82.835  85.607 104.799  1.00  5.70              
ATOM   4346  CA  LEU A 274      83.347  85.005 106.772  1.00  5.70              
ATOM   4347  HA  LEU A 274      84.283  85.113 107.316  1.00  5.70              
ATOM   4348  CB  LEU A 274      82.195  85.486 107.686  1.00  5.70              
ATOM   4349  HB1 LEU A 274      82.008  84.736 108.455  1.00  5.70              
ATOM   4350  HB2 LEU A 274      81.290  85.572 107.084  1.00  5.70              
ATOM   4351  CG  LEU A 274      82.455  86.820 108.410  1.00  5.70              
ATOM   4352  HG  LEU A 274      82.655  87.603 107.682  1.00  5.70              
ATOM   4353  CD1 LEU A 274      81.210  87.211 109.215  1.00  5.70              
ATOM   4354 1HD1 LEU A 274      81.379  88.163 109.715  1.00  5.70              
ATOM   4355 2HD1 LEU A 274      80.367  87.324 108.533  1.00  5.70              
ATOM   4356 3HD1 LEU A 274      80.980  86.439 109.949  1.00  5.70              
ATOM   4357  CD2 LEU A 274      83.625  86.747 109.398  1.00  5.70              
ATOM   4358 1HD2 LEU A 274      83.712  87.691 109.931  1.00  5.70              
ATOM   4359 2HD2 LEU A 274      83.475  85.926 110.098  1.00  5.70              
ATOM   4360 3HD2 LEU A 274      84.548  86.591 108.845  1.00  5.70              
ATOM   4361  C   LEU A 274      83.282  83.503 106.459  1.00  5.70              
ATOM   4362  O   LEU A 274      82.829  82.738 107.302  1.00  5.70              
ATOM   4363  N   SER A 275      83.723  83.104 105.263  1.00  5.81              
ATOM   4364  H   SER A 275      84.184  83.827 104.719  1.00  5.81              
ATOM   4365  CA  SER A 275      83.362  81.881 104.510  1.00  5.81              
ATOM   4366  HA  SER A 275      82.549  82.157 103.838  1.00  5.81              
ATOM   4367  CB  SER A 275      84.577  81.544 103.627  1.00  5.81              
ATOM   4368  HB1 SER A 275      85.425  81.317 104.270  1.00  5.81              
ATOM   4369  HB2 SER A 275      84.832  82.414 103.021  1.00  5.81              
ATOM   4370  OG  SER A 275      84.351  80.441 102.764  1.00  5.81              
ATOM   4371  HG  SER A 275      83.978  80.824 101.962  1.00  5.81              
ATOM   4372  C   SER A 275      82.850  80.683 105.335  1.00  5.81              
ATOM   4373  O   SER A 275      81.755  80.690 105.888  1.00  5.81              
ATOM   4374  N   ASN A 276      83.616  79.599 105.431  1.00  6.21              
ATOM   4375  H   ASN A 276      84.518  79.626 104.987  1.00  6.21              
ATOM   4376  CA  ASN A 276      83.284  78.470 106.296  1.00  6.21              
ATOM   4377  HA  ASN A 276      82.205  78.431 106.465  1.00  6.21              
ATOM   4378  CB  ASN A 276      83.696  77.155 105.615  1.00  6.21              
ATOM   4379  HB1 ASN A 276      83.465  76.324 106.283  1.00  6.21              
ATOM   4380  HB2 ASN A 276      84.768  77.157 105.431  1.00  6.21              
ATOM   4381  CG  ASN A 276      82.950  76.934 104.309  1.00  6.21              
ATOM   4382  OD1 ASN A 276      81.934  76.260 104.227  1.00  6.21              
ATOM   4383  ND2 ASN A 276      83.425  77.510 103.226  1.00  6.21              
ATOM   4384 1HD2 ASN A 276      84.134  78.225 103.317  1.00  6.21              
ATOM   4385 2HD2 ASN A 276      82.834  77.456 102.418  1.00  6.21              
ATOM   4386  C   ASN A 276      83.938  78.734 107.664  1.00  6.21              
ATOM   4387  O   ASN A 276      84.747  77.937 108.150  1.00  6.21              
ATOM   4388  N   ASN A 277      83.661  79.916 108.228  1.00  6.38              
ATOM   4389  H   ASN A 277      83.006  80.552 107.774  1.00  6.38              
ATOM   4390  CA  ASN A 277      84.282  80.354 109.479  1.00  6.38              
ATOM   4391  HA  ASN A 277      85.171  79.749 109.653  1.00  6.38              
ATOM   4392  CB  ASN A 277      84.756  81.819 109.368  1.00  6.38              
ATOM   4393  HB1 ASN A 277      83.952  82.493 109.660  1.00  6.38              
ATOM   4394  HB2 ASN A 277      85.009  82.036 108.330  1.00  6.38              
ATOM   4395  CG  ASN A 277      85.987  82.127 110.200  1.00  6.38              
ATOM   4396  OD1 ASN A 277      85.936  82.526 111.356  1.00  6.38              
ATOM   4397  ND2 ASN A 277      87.156  81.987 109.625  1.00  6.38              
ATOM   4398 1HD2 ASN A 277      87.150  81.732 108.638  1.00  6.38              
ATOM   4399 2HD2 ASN A 277      87.987  82.228 110.119  1.00  6.38              
ATOM   4400  C   ASN A 277      83.299  80.114 110.631  1.00  6.38              
ATOM   4401  O   ASN A 277      82.223  80.704 110.712  1.00  6.38              
ATOM   4402  N   ASN A 278      83.658  79.121 111.434  1.00  6.51              
ATOM   4403  H   ASN A 278      84.596  78.772 111.305  1.00  6.51              
ATOM   4404  CA  ASN A 278      82.737  78.219 112.119  1.00  6.51              
ATOM   4405  HA  ASN A 278      82.084  77.811 111.345  1.00  6.51              
ATOM   4406  CB  ASN A 278      83.627  77.074 112.619  1.00  6.51              
ATOM   4407  HB1 ASN A 278      84.132  77.427 113.505  1.00  6.51              
ATOM   4408  HB2 ASN A 278      84.383  76.841 111.869  1.00  6.51              
ATOM   4409  CG  ASN A 278      82.939  75.767 112.937  1.00  6.51              
ATOM   4410  OD1 ASN A 278      81.859  75.458 112.467  1.00  6.51              
ATOM   4411  ND2 ASN A 278      83.601  74.947 113.719  1.00  6.51              
ATOM   4412 1HD2 ASN A 278      84.527  75.221 114.033  1.00  6.51              
ATOM   4413 2HD2 ASN A 278      83.205  74.039 113.866  1.00  6.51              
ATOM   4414  C   ASN A 278      81.806  78.823 113.183  1.00  6.51              
ATOM   4415  O   ASN A 278      81.996  79.951 113.638  1.00  6.51              
ATOM   4416  N   ILE A 279      80.790  78.011 113.504  1.00  6.47              
ATOM   4417  H   ILE A 279      80.840  77.089 113.084  1.00  6.47              
ATOM   4418  CA  ILE A 279      79.606  78.238 114.344  1.00  6.47              
ATOM   4419  HA  ILE A 279      78.747  78.034 113.705  1.00  6.47              
ATOM   4420  CB  ILE A 279      79.531  77.222 115.510  1.00  6.47              
ATOM   4421  HB  ILE A 279      80.235  77.536 116.278  1.00  6.47              
ATOM   4422  CG2 ILE A 279      78.117  77.250 116.111  1.00  6.47              
ATOM   4423 1HG2 ILE A 279      78.019  76.462 116.855  1.00  6.47              
ATOM   4424 2HG2 ILE A 279      77.931  78.210 116.594  1.00  6.47              
ATOM   4425 3HG2 ILE A 279      77.363  77.095 115.338  1.00  6.47              
ATOM   4426  CG1 ILE A 279      79.889  75.760 115.160  1.00  6.47              
ATOM   4427 1HG1 ILE A 279      79.782  75.149 116.057  1.00  6.47              
ATOM   4428 2HG1 ILE A 279      80.941  75.715 114.887  1.00  6.47              
ATOM   4429  CD1 ILE A 279      79.051  75.119 114.044  1.00  6.47              
ATOM   4430  HD1 ILE A 279      78.007  75.047 114.347  1.00  6.47              
ATOM   4431  HD2 ILE A 279      79.123  75.703 113.127  1.00  6.47              
ATOM   4432  HD3 ILE A 279      79.426  74.114 113.847  1.00  6.47              
ATOM   4433  C   ILE A 279      79.428  79.677 114.856  1.00  6.47              
ATOM   4434  O   ILE A 279      79.825  80.058 115.962  1.00  6.47              
ATOM   4435  N   ALA A 280      78.782  80.481 114.021  1.00  6.73              
ATOM   4436  H   ALA A 280      78.503  80.121 113.124  1.00  6.73              
ATOM   4437  CA  ALA A 280      78.654  81.904 114.245  1.00  6.73              
ATOM   4438  HA  ALA A 280      79.585  82.252 114.687  1.00  6.73              
ATOM   4439  CB  ALA A 280      78.519  82.573 112.868  1.00  6.73              
ATOM   4440  HB1 ALA A 280      78.482  83.656 112.988  1.00  6.73              
ATOM   4441  HB2 ALA A 280      79.375  82.316 112.242  1.00  6.73              
ATOM   4442  HB3 ALA A 280      77.605  82.240 112.373  1.00  6.73              
ATOM   4443  C   ALA A 280      77.515  82.326 115.184  1.00  6.73              
ATOM   4444  O   ALA A 280      76.376  82.512 114.755  1.00  6.73              
ATOM   4445  N   ASN A 281      77.849  82.621 116.443  1.00  6.59              
ATOM   4446  H   ASN A 281      78.767  82.356 116.762  1.00  6.59              
ATOM   4447  CA  ASN A 281      76.985  83.383 117.347  1.00  6.59              
ATOM   4448  HA  ASN A 281      75.966  82.998 117.256  1.00  6.59              
ATOM   4449  CB  ASN A 281      77.431  83.227 118.817  1.00  6.59              
ATOM   4450  HB1 ASN A 281      76.667  83.667 119.457  1.00  6.59              
ATOM   4451  HB2 ASN A 281      78.324  83.825 118.954  1.00  6.59              
ATOM   4452  CG  ASN A 281      77.731  81.849 119.371  1.00  6.59              
ATOM   4453  OD1 ASN A 281      77.268  80.808 118.939  1.00  6.59              
ATOM   4454  ND2 ASN A 281      78.547  81.836 120.399  1.00  6.59              
ATOM   4455 1HD2 ASN A 281      78.963  82.709 120.706  1.00  6.59              
ATOM   4456 2HD2 ASN A 281      78.681  80.977 120.908  1.00  6.59              
ATOM   4457  C   ASN A 281      76.951  84.889 116.997  1.00  6.59              
ATOM   4458  O   ASN A 281      77.286  85.756 117.811  1.00  6.59              
ATOM   4459  N   ILE A 282      76.568  85.246 115.775  1.00  6.31              
ATOM   4460  H   ILE A 282      76.264  84.509 115.145  1.00  6.31              
ATOM   4461  CA  ILE A 282      76.134  86.623 115.515  1.00  6.31              
ATOM   4462  HA  ILE A 282      76.933  87.295 115.831  1.00  6.31              
ATOM   4463  CB  ILE A 282      75.884  86.845 113.999  1.00  6.31              
ATOM   4464  HB  ILE A 282      75.248  87.723 113.878  1.00  6.31              
ATOM   4465  CG2 ILE A 282      77.226  87.167 113.319  1.00  6.31              
ATOM   4466 1HG2 ILE A 282      77.062  87.406 112.268  1.00  6.31              
ATOM   4467 2HG2 ILE A 282      77.700  88.020 113.802  1.00  6.31              
ATOM   4468 3HG2 ILE A 282      77.893  86.306 113.387  1.00  6.31              
ATOM   4469  CG1 ILE A 282      75.230  85.677 113.221  1.00  6.31              
ATOM   4470 1HG1 ILE A 282      75.884  84.804 113.235  1.00  6.31              
ATOM   4471 2HG1 ILE A 282      75.128  85.977 112.180  1.00  6.31              
ATOM   4472  CD1 ILE A 282      73.844  85.258 113.718  1.00  6.31              
ATOM   4473  HD1 ILE A 282      73.403  84.560 113.006  1.00  6.31              
ATOM   4474  HD2 ILE A 282      73.924  84.760 114.683  1.00  6.31              
ATOM   4475  HD3 ILE A 282      73.201  86.131 113.805  1.00  6.31              
ATOM   4476  C   ILE A 282      74.906  86.972 116.372  1.00  6.31              
ATOM   4477  O   ILE A 282      74.185  86.120 116.892  1.00  6.31              
ATOM   4478  N   LYS A 283      74.650  88.271 116.498  1.00  6.48              
ATOM   4479  H   LYS A 283      75.292  88.899 116.049  1.00  6.48              
ATOM   4480  CA  LYS A 283      73.433  88.838 117.089  1.00  6.48              
ATOM   4481  HA  LYS A 283      73.442  88.588 118.152  1.00  6.48              
ATOM   4482  CB  LYS A 283      73.513  90.381 116.948  1.00  6.48              
ATOM   4483  HB1 LYS A 283      74.322  90.724 117.596  1.00  6.48              
ATOM   4484  HB2 LYS A 283      72.588  90.829 117.317  1.00  6.48              
ATOM   4485  CG  LYS A 283      73.788  90.899 115.514  1.00  6.48              
ATOM   4486  HG1 LYS A 283      72.874  90.823 114.934  1.00  6.48              
ATOM   4487  HG2 LYS A 283      74.545  90.282 115.030  1.00  6.48              
ATOM   4488  CD  LYS A 283      74.293  92.353 115.462  1.00  6.48              
ATOM   4489  HD1 LYS A 283      75.096  92.477 116.189  1.00  6.48              
ATOM   4490  HD2 LYS A 283      73.483  93.040 115.719  1.00  6.48              
ATOM   4491  CE  LYS A 283      74.860  92.694 114.070  1.00  6.48              
ATOM   4492  HE1 LYS A 283      75.539  91.895 113.764  1.00  6.48              
ATOM   4493  HE2 LYS A 283      75.431  93.624 114.134  1.00  6.48              
ATOM   4494  NZ  LYS A 283      73.790  92.851 113.063  1.00  6.48              
ATOM   4495  HZ1 LYS A 283      73.994  92.479 112.141  1.00  6.48              
ATOM   4496  HZ2 LYS A 283      72.930  92.406 113.376  1.00  6.48              
ATOM   4497  HZ3 LYS A 283      73.455  93.813 112.991  1.00  6.48              
ATOM   4498  C   LYS A 283      72.159  88.235 116.503  1.00  6.48              
ATOM   4499  O   LYS A 283      72.082  88.032 115.301  1.00  6.48              
ATOM   4500  N   ASN A 284      71.123  88.071 117.327  1.00  6.32              
ATOM   4501  H   ASN A 284      71.287  88.196 118.313  1.00  6.32              
ATOM   4502  CA  ASN A 284      69.781  87.642 116.896  1.00  6.32              
ATOM   4503  HA  ASN A 284      69.866  86.658 116.427  1.00  6.32              
ATOM   4504  CB  ASN A 284      68.916  87.513 118.166  1.00  6.32              
ATOM   4505  HB1 ASN A 284      68.827  88.493 118.637  1.00  6.32              
ATOM   4506  HB2 ASN A 284      69.396  86.833 118.870  1.00  6.32              
ATOM   4507  CG  ASN A 284      67.524  86.974 117.890  1.00  6.32              
ATOM   4508  OD1 ASN A 284      67.320  86.098 117.066  1.00  6.32              
ATOM   4509  ND2 ASN A 284      66.520  87.454 118.585  1.00  6.32              
ATOM   4510 1HD2 ASN A 284      66.664  88.130 119.314  1.00  6.32              
ATOM   4511 2HD2 ASN A 284      65.614  87.064 118.401  1.00  6.32              
ATOM   4512  C   ASN A 284      69.130  88.569 115.861  1.00  6.32              
ATOM   4513  O   ASN A 284      68.283  88.131 115.089  1.00  6.32              
ATOM   4514  N   GLY A 285      69.549  89.836 115.837  1.00  6.29              
ATOM   4515  H   GLY A 285      70.211  90.145 116.528  1.00  6.29              
ATOM   4516  CA  GLY A 285      69.207  90.752 114.758  1.00  6.29              
ATOM   4517  HA1 GLY A 285      69.518  91.752 115.040  1.00  6.29              
ATOM   4518  HA2 GLY A 285      68.123  90.768 114.633  1.00  6.29              
ATOM   4519  C   GLY A 285      69.826  90.362 113.411  1.00  6.29              
ATOM   4520  O   GLY A 285      69.169  90.491 112.383  1.00  6.29              
ATOM   4521  N   TRP A 286      71.042  89.803 113.448  1.00  6.21              
ATOM   4522  H   TRP A 286      71.385  89.609 114.376  1.00  6.21              
ATOM   4523  CA  TRP A 286      71.953  89.375 112.378  1.00  6.21              
ATOM   4524  HA  TRP A 286      72.944  89.252 112.814  1.00  6.21              
ATOM   4525  CB  TRP A 286      71.498  87.981 111.906  1.00  6.21              
ATOM   4526  HB1 TRP A 286      70.493  88.066 111.488  1.00  6.21              
ATOM   4527  HB2 TRP A 286      71.410  87.338 112.782  1.00  6.21              
ATOM   4528  CG  TRP A 286      72.340  87.240 110.907  1.00  6.21              
ATOM   4529  CD1 TRP A 286      73.594  87.544 110.495  1.00  6.21              
ATOM   4530  HD1 TRP A 286      74.171  88.399 110.826  1.00  6.21              
ATOM   4531  NE1 TRP A 286      74.035  86.584 109.603  1.00  6.21              
ATOM   4532  HE1 TRP A 286      74.954  86.591 109.181  1.00  6.21              
ATOM   4533  CE2 TRP A 286      73.087  85.604 109.397  1.00  6.21              
ATOM   4534  CZ2 TRP A 286      73.062  84.436 108.617  1.00  6.21              
ATOM   4535  HZ2 TRP A 286      73.918  84.149 108.026  1.00  6.21              
ATOM   4536  CH2 TRP A 286      71.907  83.634 108.628  1.00  6.21              
ATOM   4537  HH2 TRP A 286      71.870  82.725 108.046  1.00  6.21              
ATOM   4538  CZ3 TRP A 286      70.798  84.012 109.406  1.00  6.21              
ATOM   4539  HZ3 TRP A 286      69.911  83.393 109.415  1.00  6.21              
ATOM   4540  CE3 TRP A 286      70.838  85.186 110.185  1.00  6.21              
ATOM   4541  HE3 TRP A 286      69.983  85.466 110.781  1.00  6.21              
ATOM   4542  CD2 TRP A 286      71.985  86.008 110.206  1.00  6.21              
ATOM   4543  C   TRP A 286      72.098  90.368 111.225  1.00  6.21              
ATOM   4544  O   TRP A 286      73.151  90.998 111.103  1.00  6.21              
ATOM   4545  N   LEU A 287      71.048  90.529 110.425  1.00  5.75              
ATOM   4546  H   LEU A 287      70.207  90.025 110.677  1.00  5.75              
ATOM   4547  CA  LEU A 287      70.940  91.503 109.350  1.00  5.75              
ATOM   4548  HA  LEU A 287      71.917  91.592 108.876  1.00  5.75              
ATOM   4549  CB  LEU A 287      69.935  90.949 108.318  1.00  5.75              
ATOM   4550  HB1 LEU A 287      68.957  90.873 108.797  1.00  5.75              
ATOM   4551  HB2 LEU A 287      70.247  89.942 108.037  1.00  5.75              
ATOM   4552  CG  LEU A 287      69.777  91.785 107.031  1.00  5.75              
ATOM   4553  HG  LEU A 287      69.427  92.786 107.280  1.00  5.75              
ATOM   4554  CD1 LEU A 287      71.083  91.892 106.242  1.00  5.75              
ATOM   4555 1HD1 LEU A 287      70.911  92.452 105.322  1.00  5.75              
ATOM   4556 2HD1 LEU A 287      71.825  92.425 106.831  1.00  5.75              
ATOM   4557 3HD1 LEU A 287      71.459  90.899 106.002  1.00  5.75              
ATOM   4558  CD2 LEU A 287      68.743  91.135 106.111  1.00  5.75              
ATOM   4559 1HD2 LEU A 287      68.617  91.743 105.214  1.00  5.75              
ATOM   4560 2HD2 LEU A 287      69.062  90.133 105.824  1.00  5.75              
ATOM   4561 3HD2 LEU A 287      67.783  91.077 106.623  1.00  5.75              
ATOM   4562  C   LEU A 287      70.533  92.915 109.819  1.00  5.75              
ATOM   4563  O   LEU A 287      70.932  93.895 109.198  1.00  5.75              
ATOM   4564  N   ASP A 288      69.775  92.986 110.915  1.00  6.09              
ATOM   4565  H   ASP A 288      69.533  92.092 111.327  1.00  6.09              
ATOM   4566  CA  ASP A 288      69.139  94.150 111.550  1.00  6.09              
ATOM   4567  HA  ASP A 288      68.062  94.002 111.470  1.00  6.09              
ATOM   4568  CB  ASP A 288      69.468  94.144 113.063  1.00  6.09              
ATOM   4569  HB1 ASP A 288      68.864  93.364 113.528  1.00  6.09              
ATOM   4570  HB2 ASP A 288      69.151  95.091 113.504  1.00  6.09              
ATOM   4571  CG  ASP A 288      70.946  93.893 113.417  1.00  6.09              
ATOM   4572  OD1 ASP A 288      71.836  94.710 113.094  1.00  6.09              
ATOM   4573  OD2 ASP A 288      71.267  92.832 113.997  1.00  6.09              
ATOM   4574  C   ASP A 288      69.388  95.537 110.931  1.00  6.09              
ATOM   4575  O   ASP A 288      68.491  96.108 110.316  1.00  6.09              
ATOM   4576  N   GLY A 289      70.586  96.095 111.098  1.00  5.87              
ATOM   4577  H   GLY A 289      71.272  95.563 111.621  1.00  5.87              
ATOM   4578  CA  GLY A 289      70.891  97.490 110.823  1.00  5.87              
ATOM   4579  HA1 GLY A 289      71.676  97.814 111.505  1.00  5.87              
ATOM   4580  HA2 GLY A 289      70.004  98.094 111.016  1.00  5.87              
ATOM   4581  C   GLY A 289      71.358  97.785 109.395  1.00  5.87              
ATOM   4582  O   GLY A 289      71.701  98.922 109.074  1.00  5.87              
ATOM   4583  N   LEU A 290      71.420  96.775 108.530  1.00  5.54              
ATOM   4584  H   LEU A 290      71.065  95.872 108.837  1.00  5.54              
ATOM   4585  CA  LEU A 290      72.210  96.803 107.299  1.00  5.54              
ATOM   4586  HA  LEU A 290      72.924  97.626 107.360  1.00  5.54              
ATOM   4587  CB  LEU A 290      73.022  95.497 107.198  1.00  5.54              
ATOM   4588  HB1 LEU A 290      73.658  95.553 106.314  1.00  5.54              
ATOM   4589  HB2 LEU A 290      72.325  94.672 107.055  1.00  5.54              
ATOM   4590  CG  LEU A 290      73.912  95.188 108.419  1.00  5.54              
ATOM   4591  HG  LEU A 290      73.304  95.099 109.318  1.00  5.54              
ATOM   4592  CD1 LEU A 290      74.629  93.856 108.203  1.00  5.54              
ATOM   4593 1HD1 LEU A 290      75.255  93.630 109.065  1.00  5.54              
ATOM   4594 2HD1 LEU A 290      73.893  93.061 108.088  1.00  5.54              
ATOM   4595 3HD1 LEU A 290      75.251  93.905 107.309  1.00  5.54              
ATOM   4596  CD2 LEU A 290      74.971  96.268 108.660  1.00  5.54              
ATOM   4597 1HD2 LEU A 290      75.619  95.975 109.486  1.00  5.54              
ATOM   4598 2HD2 LEU A 290      75.574  96.408 107.763  1.00  5.54              
ATOM   4599 3HD2 LEU A 290      74.490  97.210 108.924  1.00  5.54              
ATOM   4600  C   LEU A 290      71.359  97.089 106.055  1.00  5.54              
ATOM   4601  O   LEU A 290      71.422  96.368 105.064  1.00  5.54              
ATOM   4602  N   GLN A 291      70.573  98.169 106.091  1.00  5.49              
ATOM   4603  H   GLN A 291      70.561  98.694 106.957  1.00  5.49              
ATOM   4604  CA  GLN A 291      69.659  98.578 105.009  1.00  5.49              
ATOM   4605  HA  GLN A 291      68.832  97.866 104.997  1.00  5.49              
ATOM   4606  CB  GLN A 291      69.077  99.958 105.374  1.00  5.49              
ATOM   4607  HB1 GLN A 291      69.892 100.661 105.557  1.00  5.49              
ATOM   4608  HB2 GLN A 291      68.527  99.845 106.310  1.00  5.49              
ATOM   4609  CG  GLN A 291      68.114 100.567 104.336  1.00  5.49              
ATOM   4610  HG1 GLN A 291      67.375 101.171 104.864  1.00  5.49              
ATOM   4611  HG2 GLN A 291      67.578  99.780 103.805  1.00  5.49              
ATOM   4612  CD  GLN A 291      68.828 101.488 103.348  1.00  5.49              
ATOM   4613  OE1 GLN A 291      69.070 102.651 103.624  1.00  5.49              
ATOM   4614  NE2 GLN A 291      69.220 101.007 102.190  1.00  5.49              
ATOM   4615 1HE2 GLN A 291      69.116 100.019 101.993  1.00  5.49              
ATOM   4616 2HE2 GLN A 291      69.847 101.597 101.661  1.00  5.49              
ATOM   4617  C   GLN A 291      70.264  98.544 103.593  1.00  5.49              
ATOM   4618  O   GLN A 291      69.557  98.238 102.634  1.00  5.49              
ATOM   4619  N   HIS A 292      71.553  98.856 103.441  1.00  5.25              
ATOM   4620  H   HIS A 292      72.075  99.095 104.268  1.00  5.25              
ATOM   4621  CA  HIS A 292      72.240  98.903 102.139  1.00  5.25              
ATOM   4622  HA  HIS A 292      71.545  99.294 101.394  1.00  5.25              
ATOM   4623  CB  HIS A 292      73.418  99.886 102.228  1.00  5.25              
ATOM   4624  HB1 HIS A 292      73.926  99.931 101.264  1.00  5.25              
ATOM   4625  HB2 HIS A 292      74.132  99.534 102.974  1.00  5.25              
ATOM   4626  CG  HIS A 292      72.972 101.282 102.573  1.00  5.25              
ATOM   4627  ND1 HIS A 292      72.065 102.034 101.827  1.00  5.25              
ATOM   4628  CE1 HIS A 292      71.868 103.163 102.526  1.00  5.25              
ATOM   4629  HE1 HIS A 292      71.181 103.951 102.243  1.00  5.25              
ATOM   4630  NE2 HIS A 292      72.596 103.150 103.656  1.00  5.25              
ATOM   4631  HE2 HIS A 292      72.577 103.874 104.361  1.00  5.25              
ATOM   4632  CD2 HIS A 292      73.302 101.968 103.705  1.00  5.25              
ATOM   4633  HD2 HIS A 292      73.961 101.628 104.492  1.00  5.25              
ATOM   4634  C   HIS A 292      72.701  97.536 101.600  1.00  5.25              
ATOM   4635  O   HIS A 292      73.364  97.491 100.564  1.00  5.25              
ATOM   4636  N   LEU A 293      72.407  96.424 102.285  1.00  5.12              
ATOM   4637  H   LEU A 293      71.853  96.500 103.132  1.00  5.12              
ATOM   4638  CA  LEU A 293      72.953  95.108 101.951  1.00  5.12              
ATOM   4639  HA  LEU A 293      73.985  95.286 101.642  1.00  5.12              
ATOM   4640  CB  LEU A 293      73.042  94.218 103.210  1.00  5.12              
ATOM   4641  HB1 LEU A 293      72.103  93.683 103.352  1.00  5.12              
ATOM   4642  HB2 LEU A 293      73.185  94.861 104.076  1.00  5.12              
ATOM   4643  CG  LEU A 293      74.228  93.231 103.211  1.00  5.12              
ATOM   4644  HG  LEU A 293      75.151  93.803 103.311  1.00  5.12              
ATOM   4645  CD1 LEU A 293      74.106  92.308 104.422  1.00  5.12              
ATOM   4646 1HD1 LEU A 293      74.998  91.689 104.509  1.00  5.12              
ATOM   4647 2HD1 LEU A 293      74.003  92.905 105.328  1.00  5.12              
ATOM   4648 3HD1 LEU A 293      73.233  91.666 104.312  1.00  5.12              
ATOM   4649  CD2 LEU A 293      74.350  92.353 101.965  1.00  5.12              
ATOM   4650 1HD2 LEU A 293      75.151  91.626 102.100  1.00  5.12              
ATOM   4651 2HD2 LEU A 293      73.416  91.822 101.789  1.00  5.12              
ATOM   4652 3HD2 LEU A 293      74.601  92.965 101.100  1.00  5.12              
ATOM   4653  C   LEU A 293      72.276  94.420 100.750  1.00  5.12              
ATOM   4654  O   LEU A 293      71.505  93.476 100.896  1.00  5.12              
ATOM   4655  N   SER A 294      72.589  94.881  99.543  1.00  5.00              
ATOM   4656  H   SER A 294      73.216  95.678  99.493  1.00  5.00              
ATOM   4657  CA  SER A 294      71.962  94.453  98.287  1.00  5.00              
ATOM   4658  HA  SER A 294      70.882  94.469  98.440  1.00  5.00              
ATOM   4659  CB  SER A 294      72.279  95.492  97.204  1.00  5.00              
ATOM   4660  HB1 SER A 294      71.817  96.441  97.483  1.00  5.00              
ATOM   4661  HB2 SER A 294      71.867  95.175  96.245  1.00  5.00              
ATOM   4662  OG  SER A 294      73.677  95.684  97.089  1.00  5.00              
ATOM   4663  HG  SER A 294      73.843  96.330  96.398  1.00  5.00              
ATOM   4664  C   SER A 294      72.282  93.037  97.767  1.00  5.00              
ATOM   4665  O   SER A 294      71.797  92.684  96.695  1.00  5.00              
ATOM   4666  N   VAL A 295      73.094  92.221  98.458  1.00  4.71              
ATOM   4667  H   VAL A 295      73.424  92.553  99.351  1.00  4.71              
ATOM   4668  CA  VAL A 295      73.732  91.015  97.867  1.00  4.71              
ATOM   4669  HA  VAL A 295      73.074  90.631  97.088  1.00  4.71              
ATOM   4670  CB  VAL A 295      75.076  91.377  97.176  1.00  4.71              
ATOM   4671  HB  VAL A 295      75.562  90.450  96.867  1.00  4.71              
ATOM   4672  CG1 VAL A 295      74.869  92.193  95.894  1.00  4.71              
ATOM   4673 1HG1 VAL A 295      75.814  92.281  95.359  1.00  4.71              
ATOM   4674 2HG1 VAL A 295      74.145  91.697  95.248  1.00  4.71              
ATOM   4675 3HG1 VAL A 295      74.504  93.192  96.132  1.00  4.71              
ATOM   4676  CG2 VAL A 295      76.054  92.161  98.067  1.00  4.71              
ATOM   4677 1HG2 VAL A 295      76.999  92.296  97.540  1.00  4.71              
ATOM   4678 2HG2 VAL A 295      75.645  93.142  98.311  1.00  4.71              
ATOM   4679 3HG2 VAL A 295      76.248  91.614  98.989  1.00  4.71              
ATOM   4680  C   VAL A 295      73.918  89.831  98.841  1.00  4.71              
ATOM   4681  O   VAL A 295      75.028  89.364  99.101  1.00  4.71              
ATOM   4682  N   LEU A 296      72.823  89.311  99.403  1.00  4.92              
ATOM   4683  H   LEU A 296      71.931  89.727  99.181  1.00  4.92              
ATOM   4684  CA  LEU A 296      72.850  88.099 100.242  1.00  4.92              
ATOM   4685  HA  LEU A 296      73.594  88.245 101.025  1.00  4.92              
ATOM   4686  CB  LEU A 296      71.465  87.873 100.891  1.00  4.92              
ATOM   4687  HB1 LEU A 296      71.470  86.882 101.347  1.00  4.92              
ATOM   4688  HB2 LEU A 296      70.706  87.848 100.106  1.00  4.92              
ATOM   4689  CG  LEU A 296      71.001  88.849 101.992  1.00  4.92              
ATOM   4690  HG  LEU A 296      70.106  88.417 102.441  1.00  4.92              
ATOM   4691  CD1 LEU A 296      72.037  89.011 103.104  1.00  4.92              
ATOM   4692 1HD1 LEU A 296      71.603  89.600 103.912  1.00  4.92              
ATOM   4693 2HD1 LEU A 296      72.318  88.034 103.495  1.00  4.92              
ATOM   4694 3HD1 LEU A 296      72.920  89.530 102.732  1.00  4.92              
ATOM   4695  CD2 LEU A 296      70.613  90.230 101.467  1.00  4.92              
ATOM   4696 1HD2 LEU A 296      70.172  90.816 102.274  1.00  4.92              
ATOM   4697 2HD2 LEU A 296      71.482  90.767 101.095  1.00  4.92              
ATOM   4698 3HD2 LEU A 296      69.875  90.133 100.671  1.00  4.92              
ATOM   4699  C   LEU A 296      73.257  86.831  99.462  1.00  4.92              
ATOM   4700  O   LEU A 296      72.973  86.683  98.271  1.00  4.92              
ATOM   4701  N   LYS A 297      73.873  85.870 100.170  1.00  5.17              
ATOM   4702  H   LYS A 297      74.110  86.082 101.128  1.00  5.17              
ATOM   4703  CA  LYS A 297      74.444  84.648  99.568  1.00  5.17              
ATOM   4704  HA  LYS A 297      73.810  84.381  98.724  1.00  5.17              
ATOM   4705  CB  LYS A 297      75.858  84.995  99.036  1.00  5.17              
ATOM   4706  HB1 LYS A 297      76.588  84.868  99.837  1.00  5.17              
ATOM   4707  HB2 LYS A 297      75.896  86.047  98.748  1.00  5.17              
ATOM   4708  CG  LYS A 297      76.298  84.164  97.816  1.00  5.17              
ATOM   4709  HG1 LYS A 297      76.152  83.101  98.013  1.00  5.17              
ATOM   4710  HG2 LYS A 297      77.364  84.340  97.660  1.00  5.17              
ATOM   4711  CD  LYS A 297      75.546  84.571  96.536  1.00  5.17              
ATOM   4712  HD1 LYS A 297      75.569  85.660  96.451  1.00  5.17              
ATOM   4713  HD2 LYS A 297      74.500  84.266  96.600  1.00  5.17              
ATOM   4714  CE  LYS A 297      76.183  83.989  95.265  1.00  5.17              
ATOM   4715  HE1 LYS A 297      77.250  84.238  95.265  1.00  5.17              
ATOM   4716  HE2 LYS A 297      75.728  84.485  94.402  1.00  5.17              
ATOM   4717  NZ  LYS A 297      75.995  82.520  95.150  1.00  5.17              
ATOM   4718  HZ1 LYS A 297      76.371  82.163  94.283  1.00  5.17              
ATOM   4719  HZ2 LYS A 297      76.477  82.017  95.895  1.00  5.17              
ATOM   4720  HZ3 LYS A 297      75.020  82.266  95.212  1.00  5.17              
ATOM   4721  C   LYS A 297      74.437  83.414 100.484  1.00  5.17              
ATOM   4722  O   LYS A 297      75.440  82.721 100.601  1.00  5.17              
ATOM   4723  N   LEU A 298      73.305  83.130 101.130  1.00  5.81              
ATOM   4724  H   LEU A 298      72.520  83.743 100.981  1.00  5.81              
ATOM   4725  CA  LEU A 298      73.042  81.808 101.731  1.00  5.81              
ATOM   4726  HA  LEU A 298      73.842  81.567 102.432  1.00  5.81              
ATOM   4727  CB  LEU A 298      71.691  81.858 102.477  1.00  5.81              
ATOM   4728  HB1 LEU A 298      71.336  80.835 102.588  1.00  5.81              
ATOM   4729  HB2 LEU A 298      70.958  82.380 101.859  1.00  5.81              
ATOM   4730  CG  LEU A 298      71.726  82.496 103.884  1.00  5.81              
ATOM   4731  HG  LEU A 298      72.434  81.950 104.507  1.00  5.81              
ATOM   4732  CD1 LEU A 298      72.118  83.976 103.895  1.00  5.81              
ATOM   4733 1HD1 LEU A 298      72.003  84.379 104.902  1.00  5.81              
ATOM   4734 2HD1 LEU A 298      73.164  84.079 103.609  1.00  5.81              
ATOM   4735 3HD1 LEU A 298      71.485  84.538 103.210  1.00  5.81              
ATOM   4736  CD2 LEU A 298      70.339  82.387 104.518  1.00  5.81              
ATOM   4737 1HD2 LEU A 298      70.366  82.783 105.534  1.00  5.81              
ATOM   4738 2HD2 LEU A 298      69.611  82.950 103.934  1.00  5.81              
ATOM   4739 3HD2 LEU A 298      70.027  81.345 104.572  1.00  5.81              
ATOM   4740  C   LEU A 298      73.026  80.738 100.617  1.00  5.81              
ATOM   4741  O   LEU A 298      72.571  81.023  99.509  1.00  5.81              
ATOM   4742  N   GLN A 299      73.521  79.523 100.896  1.00  6.04              
ATOM   4743  H   GLN A 299      73.876  79.374 101.833  1.00  6.04              
ATOM   4744  CA  GLN A 299      73.674  78.451  99.891  1.00  6.04              
ATOM   4745  HA  GLN A 299      72.936  78.608  99.102  1.00  6.04              
ATOM   4746  CB  GLN A 299      75.070  78.517  99.244  1.00  6.04              
ATOM   4747  HB1 GLN A 299      75.138  77.730  98.491  1.00  6.04              
ATOM   4748  HB2 GLN A 299      75.821  78.323 100.009  1.00  6.04              
ATOM   4749  CG  GLN A 299      75.384  79.859  98.564  1.00  6.04              
ATOM   4750  HG1 GLN A 299      75.455  80.627  99.326  1.00  6.04              
ATOM   4751  HG2 GLN A 299      74.578  80.111  97.875  1.00  6.04              
ATOM   4752  CD  GLN A 299      76.699  79.861  97.801  1.00  6.04              
ATOM   4753  OE1 GLN A 299      76.808  80.428  96.721  1.00  6.04              
ATOM   4754  NE2 GLN A 299      77.745  79.259  98.324  1.00  6.04              
ATOM   4755 1HE2 GLN A 299      77.668  78.813  99.224  1.00  6.04              
ATOM   4756 2HE2 GLN A 299      78.600  79.266  97.800  1.00  6.04              
ATOM   4757  C   GLN A 299      73.463  77.013 100.375  1.00  6.04              
ATOM   4758  O   GLN A 299      73.037  76.159  99.604  1.00  6.04              
ATOM   4759  N   HIS A 300      73.817  76.729 101.623  1.00  6.37              
ATOM   4760  H   HIS A 300      74.228  77.475 102.165  1.00  6.37              
ATOM   4761  CA  HIS A 300      74.040  75.368 102.135  1.00  6.37              
ATOM   4762  HA  HIS A 300      73.284  74.681 101.749  1.00  6.37              
ATOM   4763  CB  HIS A 300      75.445  74.914 101.686  1.00  6.37              
ATOM   4764  HB1 HIS A 300      75.500  74.939 100.597  1.00  6.37              
ATOM   4765  HB2 HIS A 300      75.585  73.877 101.995  1.00  6.37              
ATOM   4766  CG  HIS A 300      76.594  75.741 102.244  1.00  6.37              
ATOM   4767  ND1 HIS A 300      76.625  77.136 102.371  1.00  6.37              
ATOM   4768  CE1 HIS A 300      77.806  77.434 102.938  1.00  6.37              
ATOM   4769  HE1 HIS A 300      78.140  78.437 103.181  1.00  6.37              
ATOM   4770  NE2 HIS A 300      78.515  76.316 103.164  1.00  6.37              
ATOM   4771  HE2 HIS A 300      79.439  76.278 103.585  1.00  6.37              
ATOM   4772  CD2 HIS A 300      77.765  75.240 102.736  1.00  6.37              
ATOM   4773  HD2 HIS A 300      78.036  74.195 102.792  1.00  6.37              
ATOM   4774  C   HIS A 300      73.996  75.338 103.663  1.00  6.37              
ATOM   4775  O   HIS A 300      73.793  74.292 104.270  1.00  6.37              
ATOM   4776  N   ASN A 301      74.157  76.516 104.267  1.00  6.43              
ATOM   4777  H   ASN A 301      74.448  77.279 103.673  1.00  6.43              
ATOM   4778  CA  ASN A 301      73.810  76.839 105.641  1.00  6.43              
ATOM   4779  HA  ASN A 301      74.587  76.424 106.288  1.00  6.43              
ATOM   4780  CB  ASN A 301      73.826  78.365 105.817  1.00  6.43              
ATOM   4781  HB1 ASN A 301      74.861  78.708 105.842  1.00  6.43              
ATOM   4782  HB2 ASN A 301      73.355  78.640 106.761  1.00  6.43              
ATOM   4783  CG  ASN A 301      73.132  79.075 104.675  1.00  6.43              
ATOM   4784  OD1 ASN A 301      73.762  79.501 103.724  1.00  6.43              
ATOM   4785  ND2 ASN A 301      71.825  79.139 104.672  1.00  6.43              
ATOM   4786 1HD2 ASN A 301      71.323  78.532 105.308  1.00  6.43              
ATOM   4787 2HD2 ASN A 301      71.375  79.520 103.863  1.00  6.43              
ATOM   4788  C   ASN A 301      72.477  76.197 106.066  1.00  6.43              
ATOM   4789  O   ASN A 301      71.409  76.568 105.580  1.00  6.43              
ATOM   4790  N   ASN A 302      72.546  75.228 106.973  1.00  6.66              
ATOM   4791  H   ASN A 302      73.451  74.995 107.361  1.00  6.66              
ATOM   4792  CA  ASN A 302      71.421  74.413 107.413  1.00  6.66              
ATOM   4793  HA  ASN A 302      71.030  73.882 106.543  1.00  6.66              
ATOM   4794  CB  ASN A 302      71.961  73.353 108.402  1.00  6.66              
ATOM   4795  HB1 ASN A 302      72.637  72.686 107.867  1.00  6.66              
ATOM   4796  HB2 ASN A 302      71.132  72.751 108.771  1.00  6.66              
ATOM   4797  CG  ASN A 302      72.735  73.929 109.587  1.00  6.66              
ATOM   4798  OD1 ASN A 302      73.843  74.422 109.448  1.00  6.66              
ATOM   4799  ND2 ASN A 302      72.194  73.878 110.781  1.00  6.66              
ATOM   4800 1HD2 ASN A 302      71.240  73.593 110.890  1.00  6.66              
ATOM   4801 2HD2 ASN A 302      72.729  74.292 111.523  1.00  6.66              
ATOM   4802  C   ASN A 302      70.259  75.235 108.019  1.00  6.66              
ATOM   4803  O   ASN A 302      70.301  75.676 109.168  1.00  6.66              
ATOM   4804  N   LEU A 303      69.213  75.446 107.222  1.00  6.51              
ATOM   4805  H   LEU A 303      69.262  75.064 106.288  1.00  6.51              
ATOM   4806  CA  LEU A 303      68.206  76.481 107.433  1.00  6.51              
ATOM   4807  HA  LEU A 303      68.751  77.346 107.815  1.00  6.51              
ATOM   4808  CB  LEU A 303      67.653  76.953 106.063  1.00  6.51              
ATOM   4809  HB1 LEU A 303      68.510  77.213 105.441  1.00  6.51              
ATOM   4810  HB2 LEU A 303      67.106  77.880 106.241  1.00  6.51              
ATOM   4811  CG  LEU A 303      66.724  76.033 105.232  1.00  6.51              
ATOM   4812  HG  LEU A 303      65.763  75.929 105.731  1.00  6.51              
ATOM   4813  CD1 LEU A 303      66.471  76.687 103.870  1.00  6.51              
ATOM   4814 1HD1 LEU A 303      65.765  76.082 103.297  1.00  6.51              
ATOM   4815 2HD1 LEU A 303      66.039  77.677 104.010  1.00  6.51              
ATOM   4816 3HD1 LEU A 303      67.404  76.770 103.312  1.00  6.51              
ATOM   4817  CD2 LEU A 303      67.295  74.637 104.972  1.00  6.51              
ATOM   4818 1HD2 LEU A 303      66.622  74.092 104.309  1.00  6.51              
ATOM   4819 2HD2 LEU A 303      68.275  74.708 104.500  1.00  6.51              
ATOM   4820 3HD2 LEU A 303      67.353  74.082 105.907  1.00  6.51              
ATOM   4821  C   LEU A 303      67.127  76.212 108.498  1.00  6.51              
ATOM   4822  O   LEU A 303      65.965  75.931 108.215  1.00  6.51              
ATOM   4823  N   ALA A 304      67.508  76.372 109.762  1.00  6.70              
ATOM   4824  H   ALA A 304      68.493  76.531 109.932  1.00  6.70              
ATOM   4825  CA  ALA A 304      66.559  76.599 110.849  1.00  6.70              
ATOM   4826  HA  ALA A 304      65.792  75.824 110.801  1.00  6.70              
ATOM   4827  CB  ALA A 304      67.322  76.441 112.172  1.00  6.70              
ATOM   4828  HB1 ALA A 304      66.638  76.525 113.016  1.00  6.70              
ATOM   4829  HB2 ALA A 304      67.798  75.460 112.207  1.00  6.70              
ATOM   4830  HB3 ALA A 304      68.090  77.213 112.253  1.00  6.70              
ATOM   4831  C   ALA A 304      65.854  77.965 110.769  1.00  6.70              
ATOM   4832  O   ALA A 304      66.275  78.860 110.041  1.00  6.70              
ATOM   4833  N   ARG A 305      64.800  78.138 111.584  1.00  6.73              
ATOM   4834  H   ARG A 305      64.536  77.351 112.158  1.00  6.73              
ATOM   4835  CA  ARG A 305      63.968  79.361 111.642  1.00  6.73              
ATOM   4836  HA  ARG A 305      63.076  79.138 112.225  1.00  6.73              
ATOM   4837  CB  ARG A 305      64.719  80.508 112.364  1.00  6.73              
ATOM   4838  HB1 ARG A 305      64.112  81.413 112.308  1.00  6.73              
ATOM   4839  HB2 ARG A 305      65.658  80.707 111.844  1.00  6.73              
ATOM   4840  CG  ARG A 305      65.005  80.251 113.851  1.00  6.73              
ATOM   4841  HG1 ARG A 305      65.551  79.314 113.957  1.00  6.73              
ATOM   4842  HG2 ARG A 305      64.062  80.168 114.393  1.00  6.73              
ATOM   4843  CD  ARG A 305      65.855  81.374 114.472  1.00  6.73              
ATOM   4844  HD1 ARG A 305      66.805  81.424 113.932  1.00  6.73              
ATOM   4845  HD2 ARG A 305      66.066  81.107 115.509  1.00  6.73              
ATOM   4846  NE  ARG A 305      65.197  82.699 114.435  1.00  6.73              
ATOM   4847  HE  ARG A 305      64.267  82.750 114.048  1.00  6.73              
ATOM   4848  CZ  ARG A 305      65.747  83.846 114.806  1.00  6.73              
ATOM   4849  NH1 ARG A 305      66.938  83.914 115.317  1.00  6.73              
ATOM   4850 1HH1 ARG A 305      67.479  83.081 115.434  1.00  6.73              
ATOM   4851 2HH1 ARG A 305      67.278  84.798 115.686  1.00  6.73              
ATOM   4852  NH2 ARG A 305      65.118  84.974 114.669  1.00  6.73              
ATOM   4853 1HH2 ARG A 305      64.192  84.999 114.270  1.00  6.73              
ATOM   4854 2HH2 ARG A 305      65.615  85.824 114.891  1.00  6.73              
ATOM   4855  C   ARG A 305      63.430  79.811 110.276  1.00  6.73              
ATOM   4856  O   ARG A 305      63.289  81.006 110.022  1.00  6.73              
ATOM   4857  N   VAL A 306      63.038  78.854 109.435  1.00  6.69              
ATOM   4858  H   VAL A 306      63.319  77.906 109.631  1.00  6.69              
ATOM   4859  CA  VAL A 306      62.041  79.061 108.373  1.00  6.69              
ATOM   4860  HA  VAL A 306      62.386  79.907 107.776  1.00  6.69              
ATOM   4861  CB  VAL A 306      62.015  77.866 107.394  1.00  6.69              
ATOM   4862  HB  VAL A 306      63.019  77.793 106.976  1.00  6.69              
ATOM   4863  CG1 VAL A 306      61.715  76.504 108.034  1.00  6.69              
ATOM   4864 1HG1 VAL A 306      61.801  75.727 107.274  1.00  6.69              
ATOM   4865 2HG1 VAL A 306      62.434  76.287 108.821  1.00  6.69              
ATOM   4866 3HG1 VAL A 306      60.706  76.481 108.444  1.00  6.69              
ATOM   4867  CG2 VAL A 306      61.070  78.114 106.214  1.00  6.69              
ATOM   4868 1HG2 VAL A 306      61.205  77.326 105.472  1.00  6.69              
ATOM   4869 2HG2 VAL A 306      60.031  78.108 106.541  1.00  6.69              
ATOM   4870 3HG2 VAL A 306      61.298  79.071 105.745  1.00  6.69              
ATOM   4871  C   VAL A 306      60.689  79.474 108.939  1.00  6.69              
ATOM   4872  O   VAL A 306      59.736  78.710 109.074  1.00  6.69              
ATOM   4873  N   TRP A 307      60.639  80.723 109.375  1.00  6.79              
ATOM   4874  H   TRP A 307      61.489  81.273 109.324  1.00  6.79              
ATOM   4875  CA  TRP A 307      59.428  81.364 109.823  1.00  6.79              
ATOM   4876  HA  TRP A 307      58.929  80.695 110.523  1.00  6.79              
ATOM   4877  CB  TRP A 307      59.812  82.632 110.582  1.00  6.79              
ATOM   4878  HB1 TRP A 307      58.923  83.243 110.681  1.00  6.79              
ATOM   4879  HB2 TRP A 307      60.540  83.194 109.996  1.00  6.79              
ATOM   4880  CG  TRP A 307      60.388  82.432 111.962  1.00  6.79              
ATOM   4881  CD1 TRP A 307      60.421  81.272 112.667  1.00  6.79              
ATOM   4882  HD1 TRP A 307      60.051  80.315 112.317  1.00  6.79              
ATOM   4883  NE1 TRP A 307      60.962  81.495 113.918  1.00  6.79              
ATOM   4884  HE1 TRP A 307      61.009  80.785 114.638  1.00  6.79              
ATOM   4885  CE2 TRP A 307      61.311  82.816 114.086  1.00  6.79              
ATOM   4886  CZ2 TRP A 307      61.837  83.533 115.168  1.00  6.79              
ATOM   4887  HZ2 TRP A 307      62.026  83.038 116.111  1.00  6.79              
ATOM   4888  CH2 TRP A 307      62.046  84.915 115.037  1.00  6.79              
ATOM   4889  HH2 TRP A 307      62.397  85.497 115.880  1.00  6.79              
ATOM   4890  CZ3 TRP A 307      61.776  85.550 113.811  1.00  6.79              
ATOM   4891  HZ3 TRP A 307      61.927  86.617 113.708  1.00  6.79              
ATOM   4892  CE3 TRP A 307      61.256  84.816 112.726  1.00  6.79              
ATOM   4893  HE3 TRP A 307      61.033  85.322 111.796  1.00  6.79              
ATOM   4894  CD2 TRP A 307      60.985  83.435 112.840  1.00  6.79              
ATOM   4895  C   TRP A 307      58.470  81.520 108.650  1.00  6.79              
ATOM   4896  O   TRP A 307      58.851  81.987 107.583  1.00  6.79              
ATOM   4897  N   LYS A 308      57.191  81.205 108.841  1.00  7.15              
ATOM   4898  H   LYS A 308      56.938  80.752 109.705  1.00  7.15              
ATOM   4899  CA  LYS A 308      56.126  81.622 107.917  1.00  7.15              
ATOM   4900  HA  LYS A 308      56.565  81.657 106.915  1.00  7.15              
ATOM   4901  CB  LYS A 308      55.011  80.549 107.821  1.00  7.15              
ATOM   4902  HB1 LYS A 308      55.487  79.567 107.825  1.00  7.15              
ATOM   4903  HB2 LYS A 308      54.552  80.655 106.837  1.00  7.15              
ATOM   4904  CG  LYS A 308      53.852  80.522 108.834  1.00  7.15              
ATOM   4905  HG1 LYS A 308      53.236  79.646 108.623  1.00  7.15              
ATOM   4906  HG2 LYS A 308      53.208  81.379 108.649  1.00  7.15              
ATOM   4907  CD  LYS A 308      54.241  80.465 110.326  1.00  7.15              
ATOM   4908  HD1 LYS A 308      55.221  80.906 110.493  1.00  7.15              
ATOM   4909  HD2 LYS A 308      54.283  79.419 110.635  1.00  7.15              
ATOM   4910  CE  LYS A 308      53.215  81.216 111.180  1.00  7.15              
ATOM   4911  HE1 LYS A 308      53.368  80.953 112.230  1.00  7.15              
ATOM   4912  HE2 LYS A 308      52.209  80.896 110.891  1.00  7.15              
ATOM   4913  NZ  LYS A 308      53.372  82.679 111.001  1.00  7.15              
ATOM   4914  HZ1 LYS A 308      52.657  83.208 111.477  1.00  7.15              
ATOM   4915  HZ2 LYS A 308      54.287  82.969 111.337  1.00  7.15              
ATOM   4916  HZ3 LYS A 308      53.373  82.923 110.012  1.00  7.15              
ATOM   4917  C   LYS A 308      55.710  83.079 108.196  1.00  7.15              
ATOM   4918  O   LYS A 308      54.577  83.393 108.563  1.00  7.15              
ATOM   4919  N   ASN A 309      56.745  83.902 108.201  1.00  7.28              
ATOM   4920  H   ASN A 309      57.575  83.523 107.750  1.00  7.28              
ATOM   4921  CA  ASN A 309      56.922  85.221 108.789  1.00  7.28              
ATOM   4922  HA  ASN A 309      56.540  85.913 108.089  1.00  7.28              
ATOM   4923  CB  ASN A 309      56.200  85.438 110.154  1.00  7.28              
ATOM   4924  HB1 ASN A 309      55.129  85.354 110.021  1.00  7.28              
ATOM   4925  HB2 ASN A 309      56.390  86.460 110.474  1.00  7.28              
ATOM   4926  CG  ASN A 309      56.601  84.484 111.253  1.00  7.28              
ATOM   4927  OD1 ASN A 309      56.076  83.392 111.367  1.00  7.28              
ATOM   4928  ND2 ASN A 309      57.512  84.878 112.121  1.00  7.28              
ATOM   4929 1HD2 ASN A 309      57.960  85.775 112.031  1.00  7.28
[truncated: 373,257 more chars]
