# Supplementary material for: Variation in selection constraints on teleost TLRs with emphasis on their repertoire in the Walking catfish, Clarias batrachus
Source: Sci Rep. 2020 Dec 7;10:21394. doi: 10.1038/s41598-020-78347-6 (PMC7721727; doi:10.1038/s41598-020-78347-6)
Supplement: Supplementary file 27 — Supplementary Information 27. [file 41598_2020_78347_MOESM27_ESM.zip › T3/struct/S506035_results/prob.txt]

r=MET	n=1 :prob=0.026
r=SER	n=2 :prob=0.026
r=ARG	n=3 :prob=0.026
r=LEU	n=4 :prob=0.026
r=CYS	n=5 :prob=0.026
r=GLU	n=6 :prob=0.026
r=GLU	n=7 :prob=0.026
r=LEU	n=8 :prob=0.026
r=SER	n=9 :prob=0.026
r=ASP	n=10 :prob=0.026
r=THR	n=11 :prob=0.026
r=SER	n=12 :prob=0.026
r=LEU	n=13 :prob=0.026
r=LYS	n=14 :prob=0.026
r=ASN	n=15 :prob=0.026
r=LEU	n=16 :prob=0.026
r=SER	n=17 :prob=0.026
r=MET	n=18 :prob=0.026
r=GLN	n=19 :prob=0.026
r=ASN	n=20 :prob=0.026
r=THR	n=21 :prob=0.026
r=GLN	n=22 :prob=0.026
r=GLN	n=23 :prob=0.026
r=LEU	n=24 :prob=0.026
r=ASN	n=25 :prob=0.026
r=LEU	n=26 :prob=0.026
r=LEU	n=27 :prob=0.026
r=ILE	n=28 :prob=0.026
r=SER	n=29 :prob=0.026
r=THR	n=30 :prob=0.026
r=PHE	n=31 :prob=0.026
r=LYS	n=32 :prob=0.026
r=GLY	n=33 :prob=0.026
r=PHE	n=34 :prob=0.026
r=ASP	n=35 :prob=0.026
r=LYS	n=36 :prob=0.026
r=THR	n=37 :prob=0.026
r=ASN	n=38 :prob=0.026
r=LEU	n=39 :prob=0.026
r=THR	n=40 :prob=0.026
r=ILE	n=41 :prob=0.026
r=LEU	n=42 :prob=0.026
r=ASP	n=43 :prob=0.026
r=LEU	n=44 :prob=0.026
r=SER	n=45 :prob=0.026
r=ASN	n=46 :prob=0.026
r=ASN	n=47 :prob=0.026
r=ASP	n=48 :prob=0.026
r=MET	n=49 :prob=0.027
r=SER	n=50 :prob=0.027
r=ARG	n=51 :prob=0.027
r=ILE	n=52 :prob=0.029
r=ALA	n=53 :prob=0.026
r=ASP	n=54 :prob=0.026
r=GLY	n=55 :prob=0.026
r=ALA	n=56 :prob=0.026
r=PHE	n=57 :prob=0.027
r=GLN	n=58 :prob=0.026
r=TRP	n=59 :prob=0.026
r=PHE	n=60 :prob=0.026
r=PRO	n=61 :prob=0.026
r=MET	n=62 :prob=0.026
r=LEU	n=63 :prob=0.026
r=GLU	n=64 :prob=0.026
r=ASP	n=65 :prob=0.026
r=LEU	n=66 :prob=0.027
r=SER	n=67 :prob=0.026
r=LEU	n=68 :prob=0.028
r=GLU	n=69 :prob=0.027
r=HIS	n=70 :prob=0.027
r=ASN	n=71 :prob=0.028
r=ASN	n=72 :prob=0.028
r=ILE	n=73 :prob=0.036
r=LYS	n=74 :prob=0.029
r=GLN	n=75 :prob=0.030
r=LEU	n=76 :prob=0.035
r=THR	n=77 :prob=0.028
r=ASN	n=78 :prob=0.027
r=GLY	n=79 :prob=0.026
r=THR	n=80 :prob=0.028
r=PHE	n=81 :prob=0.031
r=SER	n=82 :prob=0.026
r=GLY	n=83 :prob=0.026
r=LEU	n=84 :prob=0.026
r=LYS	n=85 :prob=0.026
r=SER	n=86 :prob=0.026
r=LEU	n=87 :prob=0.026
r=LYS	n=88 :prob=0.026
r=LYS	n=89 :prob=0.030
r=LEU	n=90 :prob=0.028
r=ASN	n=91 :prob=0.028
r=LEU	n=92 :prob=0.035
r=GLN	n=93 :prob=0.029
r=LEU	n=94 :prob=0.029
r=ALA	n=95 :prob=0.037
r=LEU	n=96 :prob=0.034
r=LEU	n=97 :prob=0.030
r=LYS	n=98 :prob=0.027
r=SER	n=99 :prob=0.026
r=HIS	n=100 :prob=0.026
r=ALA	n=101 :prob=0.027
r=LEU	n=102 :prob=0.028
r=PRO	n=103 :prob=0.032
r=VAL	n=104 :prob=0.032
r=ILE	n=105 :prob=0.041
r=ASP	n=106 :prob=0.028
r=ASP	n=107 :prob=0.027
r=PHE	n=108 :prob=0.027
r=SER	n=109 :prob=0.029
r=PHE	n=110 :prob=0.033
r=GLN	n=111 :prob=0.026
r=PRO	n=112 :prob=0.026
r=LEU	n=113 :prob=0.027
r=VAL	n=114 :prob=0.026
r=GLN	n=115 :prob=0.026
r=LEU	n=116 :prob=0.027
r=GLU	n=117 :prob=0.026
r=TYR	n=118 :prob=0.027
r=LEU	n=119 :prob=0.033
r=TYR	n=120 :prob=0.029
r=MET	n=121 :prob=0.038
r=GLU	n=122 :prob=0.029
r=ARG	n=123 :prob=0.029
r=THR	n=124 :prob=0.036
r=SER	n=125 :prob=0.031
r=PHE	n=126 :prob=0.036
r=ARG	n=127 :prob=0.030
r=GLU	n=128 :prob=0.032
r=ILE	n=129 :prob=0.031
r=THR	n=130 :prob=0.028
r=GLU	n=131 :prob=0.026
r=ASN	n=132 :prob=0.027
r=ILE	n=133 :prob=0.032
r=PHE	n=134 :prob=0.030
r=TYR	n=135 :prob=0.026
r=GLY	n=136 :prob=0.026
r=LEU	n=137 :prob=0.027
r=PRO	n=138 :prob=0.026
r=CYS	n=139 :prob=0.026
r=LEU	n=140 :prob=0.026
r=ARG	n=141 :prob=0.026
r=GLU	n=142 :prob=0.026
r=LEU	n=143 :prob=0.032
r=ASN	n=144 :prob=0.029
r=LEU	n=145 :prob=0.033
r=GLY	n=146 :prob=0.029
r=TRP	n=147 :prob=0.030
r=SER	n=148 :prob=0.033
r=SER	n=149 :prob=0.031
r=THR	n=150 :prob=0.028
r=GLY	n=151 :prob=0.027
r=LEU	n=152 :prob=0.029
r=LYS	n=153 :prob=0.027
r=THR	n=154 :prob=0.027
r=VAL	n=155 :prob=0.028
r=SER	n=156 :prob=0.026
r=ASN	n=157 :prob=0.026
r=THR	n=158 :prob=0.026
r=THR	n=159 :prob=0.027
r=PHE	n=160 :prob=0.028
r=ALA	n=161 :prob=0.026
r=SER	n=162 :prob=0.027
r=LEU	n=163 :prob=0.027
r=LYS	n=164 :prob=0.026
r=GLY	n=165 :prob=0.026
r=SER	n=166 :prob=0.026
r=PRO	n=167 :prob=0.026
r=LEU	n=168 :prob=0.026
r=LEU	n=169 :prob=0.026
r=GLN	n=170 :prob=0.031
r=ILE	n=171 :prob=0.027
r=LEU	n=172 :prob=0.028
r=ASN	n=173 :prob=0.040
r=LEU	n=174 :prob=0.029
r=THR	n=175 :prob=0.031
r=GLY	n=176 :prob=0.050
r=MET	n=177 :prob=0.029
r=GLY	n=178 :prob=0.027
r=ILE	n=179 :prob=0.028
r=LYS	n=180 :prob=0.028
r=ALA	n=181 :prob=0.028
r=LEU	n=182 :prob=0.038
r=GLY	n=183 :prob=0.028
r=PRO	n=184 :prob=0.028
r=GLY	n=185 :prob=0.027
r=ALA	n=186 :prob=0.028
r=PHE	n=187 :prob=0.034
r=SER	n=188 :prob=0.027
r=SER	n=189 :prob=0.026
r=LEU	n=190 :prob=0.027
r=GLY	n=191 :prob=0.026
r=ASN	n=192 :prob=0.026
r=LEU	n=193 :prob=0.029
r=LYS	n=194 :prob=0.027
r=VAL	n=195 :prob=0.037
r=LEU	n=196 :prob=0.035
r=VAL	n=197 :prob=0.037
r=LEU	n=198 :prob=0.038
r=SER	n=199 :prob=0.041
r=HIS	n=200 :prob=0.158
r=ASN	n=201 :prob=0.028
r=PHE	n=202 :prob=0.027
r=ILE	n=203 :prob=0.031
r=ASN	n=204 :prob=0.028
r=GLN	n=205 :prob=0.029
r=GLN	n=206 :prob=0.028
r=LEU	n=207 :prob=0.034
r=THR	n=208 :prob=0.028
r=GLY	n=209 :prob=0.028
r=GLU	n=210 :prob=0.028
r=GLU	n=211 :prob=0.035
r=PHE	n=212 :prob=0.035
r=GLN	n=213 :prob=0.028
r=GLY	n=214 :prob=0.027
r=LEU	n=215 :prob=0.032
r=ASP	n=216 :prob=0.027
r=SER	n=217 :prob=0.027
r=ILE	n=218 :prob=0.032
r=LYS	n=219 :prob=0.032
r=GLU	n=220 :prob=0.046
r=MET	n=221 :prob=0.040
r=HIS	n=222 :prob=0.680
r=LEU	n=223 :prob=0.037
r=SER	n=224 :prob=0.067
r=TYR	n=225 :prob=0.052
r=ASN	n=226 :prob=0.033
r=GLN	n=227 :prob=0.028
r=GLN	n=228 :prob=0.027
r=MET	n=229 :prob=0.028
r=ILE	n=230 :prob=0.031
r=ASN	n=231 :prob=0.028
r=LEU	n=232 :prob=0.028
r=THR	n=233 :prob=0.027
r=SER	n=234 :prob=0.026
r=MET	n=235 :prob=0.027
r=SER	n=236 :prob=0.030
r=PHE	n=237 :prob=0.031
r=LYS	n=238 :prob=0.027
r=TYR	n=239 :prob=0.027
r=VAL	n=240 :prob=0.030
r=PRO	n=241 :prob=0.027
r=THR	n=242 :prob=0.027
r=LEU	n=243 :prob=0.029
r=ARG	n=244 :prob=0.031
r=THR	n=245 :prob=0.168
r=LEU	n=246 :prob=0.030
r=LEU	n=247 :prob=0.299
r=LEU	n=248 :prob=0.030
r=GLY	n=249 :prob=0.063
r=HIS	n=250 :prob=0.031
r=GLY	n=251 :prob=0.027
r=LEU	n=252 :prob=0.027
r=ARG	n=253 :prob=0.029
r=PRO	n=254 :prob=0.027
r=ASN	n=255 :prob=0.027
r=THR	n=256 :prob=0.028
r=LYS	n=257 :prob=0.027
r=MET	n=258 :prob=0.026
r=ASP	n=259 :prob=0.026
r=PRO	n=260 :prob=0.026
r=SER	n=261 :prob=0.027
r=PRO	n=262 :prob=0.027
r=PHE	n=263 :prob=0.028
r=GLN	n=264 :prob=0.027
r=THR	n=265 :prob=0.026
r=LEU	n=266 :prob=0.027
r=VAL	n=267 :prob=0.027
r=ASN	n=268 :prob=0.027
r=LEU	n=269 :prob=0.027
r=VAL	n=270 :prob=0.027
r=VAL	n=271 :prob=0.161
r=LEU	n=272 :prob=0.028
r=ASP	n=273 :prob=0.730
r=LEU	n=274 :prob=0.030
r=SER	n=275 :prob=0.249
r=ASN	n=276 :prob=0.044
r=ASN	n=277 :prob=0.028
r=ASN	n=278 :prob=0.028
r=ILE	n=279 :prob=0.031
r=ALA	n=280 :prob=0.028
r=ASN	n=281 :prob=0.028
r=ILE	n=282 :prob=0.030
r=LYS	n=283 :prob=0.027
r=ASN	n=284 :prob=0.027
r=GLY	n=285 :prob=0.028
r=TRP	n=286 :prob=0.030
r=LEU	n=287 :prob=0.032
r=ASP	n=288 :prob=0.029
r=GLY	n=289 :prob=0.029
r=LEU	n=290 :prob=0.031
r=GLN	n=291 :prob=0.030
r=HIS	n=292 :prob=0.029
r=LEU	n=293 :prob=0.032
r=SER	n=294 :prob=0.028
r=VAL	n=295 :prob=0.210
r=LEU	n=296 :prob=0.031
r=LYS	n=297 :prob=0.776
r=LEU	n=298 :prob=0.050
r=GLN	n=299 :prob=0.057
r=HIS	n=300 :prob=0.152
r=ASN	n=301 :prob=0.031
r=ASN	n=302 :prob=0.029
r=LEU	n=303 :prob=0.033
r=ALA	n=304 :prob=0.029
r=ARG	n=305 :prob=0.027
r=VAL	n=306 :prob=0.028
r=TRP	n=307 :prob=0.034
r=LYS	n=308 :prob=0.027
r=ASN	n=309 :prob=0.026
r=ALA	n=310 :prob=0.026
r=ASN	n=311 :prob=0.026
r=PRO	n=312 :prob=0.026
r=GLY	n=313 :prob=0.026
r=GLY	n=314 :prob=0.026
r=PRO	n=315 :prob=0.026
r=VAL	n=316 :prob=0.027
r=LEU	n=317 :prob=0.027
r=PHE	n=318 :prob=0.031
r=LEU	n=319 :prob=0.031
r=ARG	n=320 :prob=0.031
r=ASP	n=321 :prob=0.030
r=ALA	n=322 :prob=0.033
r=GLN	n=323 :prob=0.029
r=ASN	n=324 :prob=0.028
r=LEU	n=325 :prob=0.031
r=THR	n=326 :prob=0.027
r=VAL	n=327 :prob=0.075
r=LEU	n=328 :prob=0.030
r=GLU	n=329 :prob=0.729
r=LEU	n=330 :prob=0.052
r=ASP	n=331 :prob=0.135
r=TYR	n=332 :prob=0.044
r=ASN	n=333 :prob=0.031
r=GLY	n=334 :prob=0.028
r=LEU	n=335 :prob=0.034
r=ASP	n=336 :prob=0.028
r=GLU	n=337 :prob=0.029
r=ILE	n=338 :prob=0.033
r=PRO	n=339 :prob=0.028
r=THR	n=340 :prob=0.027
r=MET	n=341 :prob=0.027
r=ALA	n=342 :prob=0.028
r=PHE	n=343 :prob=0.035
r=CYS	n=344 :prob=0.027
r=ASP	n=345 :prob=0.027
r=LEU	n=346 :prob=0.029
r=SER	n=347 :prob=0.026
r=GLN	n=348 :prob=0.026
r=LEU	n=349 :prob=0.028
r=ARG	n=350 :prob=0.027
r=TYR	n=351 :prob=0.066
r=LEU	n=352 :prob=0.031
r=SER	n=353 :prob=0.314
r=ILE	n=354 :prob=0.056
r=SER	n=355 :prob=0.727
r=GLY	n=356 :prob=0.043
r=ASN	n=357 :prob=0.035
r=LEU	n=358 :prob=0.027
r=LEU	n=359 :prob=0.034
r=ASN	n=360 :prob=0.027
r=PHE	n=361 :prob=0.028
r=LEU	n=362 :prob=0.032
r=HIS	n=363 :prob=0.027
r=ASP	n=364 :prob=0.026
r=SER	n=365 :prob=0.027
r=ILE	n=366 :prob=0.031
r=PHE	n=367 :prob=0.032
r=ASP	n=368 :prob=0.027
r=ASP	n=369 :prob=0.026
r=LEU	n=370 :prob=0.028
r=ARG	n=371 :prob=0.026
r=SER	n=372 :prob=0.026
r=LEU	n=373 :prob=0.027
r=ARG	n=374 :prob=0.026
r=TYR	n=375 :prob=0.040
r=LEU	n=376 :prob=0.045
r=ARG	n=377 :prob=0.042
r=LEU	n=378 :prob=0.187
r=GLN	n=379 :prob=0.059
r=LYS	n=380 :prob=0.060
r=ASN	n=381 :prob=0.116
r=LEU	n=382 :prob=0.026
r=LEU	n=383 :prob=0.028
r=THR	n=384 :prob=0.026
r=SER	n=385 :prob=0.026
r=VAL	n=386 :prob=0.026
r=ARG	n=387 :prob=0.026
r=PRO	n=388 :prob=0.026
r=GLU	n=389 :prob=0.026
r=THR	n=390 :prob=0.027
r=PHE	n=391 :prob=0.028
r=LYS	n=392 :prob=0.026
r=VAL	n=393 :prob=0.026
r=PRO	n=394 :prob=0.027
r=LEU	n=395 :prob=0.027
r=SER	n=396 :prob=0.026
r=CYS	n=397 :prob=0.026
r=LEU	n=398 :prob=0.026
r=THR	n=399 :prob=0.026
r=ASP	n=400 :prob=0.041
r=LEU	n=401 :prob=0.027
r=TYR	n=402 :prob=0.225
r=MET	n=403 :prob=0.027
r=ASP	n=404 :prob=0.045
r=HIS	n=405 :prob=0.044
r=ASN	n=406 :prob=0.026
r=PRO	n=407 :prob=0.026
r=PHE	n=408 :prob=0.026
r=ASP	n=409 :prob=0.026
r=CYS	n=410 :prob=0.026
r=THR	n=411 :prob=0.026
r=CYS	n=412 :prob=0.026
r=GLU	n=413 :prob=0.026
r=SER	n=414 :prob=0.026
r=ILE	n=415 :prob=0.026
r=MET	n=416 :prob=0.026
r=TRP	n=417 :prob=0.026
r=PHE	n=418 :prob=0.026
r=HIS	n=419 :prob=0.026
r=LYS	n=420 :prob=0.026
r=TRP	n=421 :prob=0.026
r=LEU	n=422 :prob=0.026
r=ASN	n=423 :prob=0.026
r=THR	n=424 :prob=0.026
r=THR	n=425 :prob=0.026
r=ASN	n=426 :prob=0.026
r=THR	n=427 :prob=0.026
r=CYS	n=428 :prob=0.026
r=VAL	n=429 :prob=0.026
r=PRO	n=430 :prob=0.026
r=ASP	n=431 :prob=0.030
r=VAL	n=432 :prob=0.027
r=GLU	n=433 :prob=0.027
r=SER	n=434 :prob=0.028
r=TYR	n=435 :prob=0.027
r=ILE	n=436 :prob=0.026
r=CYS	n=437 :prob=0.026
r=ASN	n=438 :prob=0.026
r=THR	n=439 :prob=0.026
r=PRO	n=440 :prob=0.026
r=SER	n=441 :prob=0.026
r=LEU	n=442 :prob=0.026
r=TYR	n=443 :prob=0.026
r=PHE	n=444 :prob=0.026
r=ASN	n=445 :prob=0.026
r=ARG	n=446 :prob=0.026
r=SER	n=447 :prob=0.026
r=VAL	n=448 :prob=0.026
r=LEU	n=449 :prob=0.026
r=ASP	n=450 :prob=0.026
r=PHE	n=451 :prob=0.026
r=ASN	n=452 :prob=0.026
r=PRO	n=453 :prob=0.026
r=GLU	n=454 :prob=0.026
r=SER	n=455 :prob=0.026
r=CYS	n=456 :prob=0.026
r=LYS	n=457 :prob=0.026
r=ASP	n=458 :prob=0.026
r=LEU	n=459 :prob=0.026
r=VAL	n=460 :prob=0.026
r=PRO	n=461 :prob=0.026
r=PHE	n=462 :prob=0.026
r=GLN	n=463 :prob=0.026
r=ALA	n=464 :prob=0.026
r=ALA	n=465 :prob=0.026
r=TYR	n=466 :prob=0.026
r=ILE	n=467 :prob=0.026
r=ILE	n=468 :prob=0.026
r=SER	n=469 :prob=0.026
r=ASN	n=470 :prob=0.026
r=THR	n=471 :prob=0.026
r=LEU	n=472 :prob=0.026
r=VAL	n=473 :prob=0.026
r=LEU	n=474 :prob=0.026
r=GLY	n=475 :prob=0.026
r=LEU	n=476 :prob=0.026
r=MET	n=477 :prob=0.026
r=VAL	n=478 :prob=0.026
r=ILE	n=479 :prob=0.026
r=ALA	n=480 :prob=0.026
r=PHE	n=481 :prob=0.026
r=LEU	n=482 :prob=0.026
r=VAL	n=483 :prob=0.026
r=HIS	n=484 :prob=0.026
r=TYR	n=485 :prob=0.026
r=GLN	n=486 :prob=0.026
r=GLY	n=487 :prob=0.026
r=TRP	n=488 :prob=0.026
r=ARG	n=489 :prob=0.026
r=ILE	n=490 :prob=0.026
r=HIS	n=491 :prob=0.026
r=PHE	n=492 :prob=0.026
r=TYR	n=493 :prob=0.026
r=TRP	n=494 :prob=0.026
r=ASN	n=495 :prob=0.026
r=ILE	n=496 :prob=0.026
r=LEU	n=497 :prob=0.026
r=VAL	n=498 :prob=0.026
r=SER	n=499 :prob=0.026
r=ARG	n=500 :prob=0.026
r=THR	n=501 :prob=0.026
r=LEU	n=502 :prob=0.026
r=ASP	n=503 :prob=0.026
r=ILE	n=504 :prob=0.026
r=ASN	n=505 :prob=0.026
r=GLU	n=506 :prob=0.026
r=PHE	n=507 :prob=0.026
r=ARG	n=508 :prob=0.026
r=TYR	n=509 :prob=0.026
r=LYS	n=510 :prob=0.026
r=ARG	n=511 :prob=0.026
r=LEU	n=512 :prob=0.026
r=SER	n=513 :prob=0.026
r=GLU	n=514 :prob=0.026
r=CYS	n=515 :prob=0.026
r=ARG	n=516 :prob=0.026
r=TYR	n=517 :prob=0.026
r=LYS	n=518 :prob=0.026
r=TYR	n=519 :prob=0.027
r=LYS	n=520 :prob=0.026
r=ALA	n=521 :prob=0.026
r=TYR	n=522 :prob=0.027
r=ILE	n=523 :prob=0.026
r=VAL	n=524 :prob=0.026
r=HIS	n=525 :prob=0.026
r=SER	n=526 :prob=0.026
r=GLN	n=527 :prob=0.026
r=LYS	n=528 :prob=0.026
r=ASP	n=529 :prob=0.026
r=ILE	n=530 :prob=0.026
r=LEU	n=531 :prob=0.026
r=TRP	n=532 :prob=0.026
r=VAL	n=533 :prob=0.026
r=GLU	n=534 :prob=0.026
r=ARG	n=535 :prob=0.026
r=SER	n=536 :prob=0.026
r=LEU	n=537 :prob=0.026
r=LEU	n=538 :prob=0.026
r=PRO	n=539 :prob=0.026
r=LEU	n=540 :prob=0.026
r=GLU	n=541 :prob=0.026
r=ASP	n=542 :prob=0.026
r=ASN	n=543 :prob=0.026
r=ASP	n=544 :prob=0.026
r=PHE	n=545 :prob=0.026
r=ARG	n=546 :prob=0.026
r=PHE	n=547 :prob=0.026
r=PHE	n=548 :prob=0.027
r=LEU	n=549 :prob=0.026
r=GLU	n=550 :prob=0.026
r=ASP	n=551 :prob=0.026
r=ARG	n=552 :prob=0.026
r=ASP	n=553 :prob=0.026
r=ALA	n=554 :prob=0.026
r=MET	n=555 :prob=0.026
r=PRO	n=556 :prob=0.026
r=GLY	n=557 :prob=0.026
r=CYS	n=558 :prob=0.027
r=SER	n=559 :prob=0.026
r=THR	n=560 :prob=0.026
r=LEU	n=561 :prob=0.026
r=GLU	n=562 :prob=0.027
r=THR	n=563 :prob=0.026
r=ILE	n=564 :prob=0.026
r=VAL	n=565 :prob=0.026
r=ASP	n=566 :prob=0.027
r=ASN	n=567 :prob=0.026
r=MET	n=568 :prob=0.026
r=ARG	n=569 :prob=0.028
r=MET	n=570 :prob=0.026
r=SER	n=571 :prob=0.026
r=ARG	n=572 :prob=0.026
r=LYS	n=573 :prob=0.026
r=ILE	n=574 :prob=0.026
r=VAL	n=575 :prob=0.026
r=PHE	n=576 :prob=0.026
r=VAL	n=577 :prob=0.026
r=VAL	n=578 :prob=0.026
r=THR	n=579 :prob=0.026
r=GLU	n=580 :prob=0.026
r=ALA	n=581 :prob=0.026
r=LEU	n=582 :prob=0.026
r=LEU	n=583 :prob=0.026
r=ASN	n=584 :prob=0.026
r=ASP	n=585 :prob=0.026
r=PRO	n=586 :prob=0.026
r=TRP	n=587 :prob=0.026
r=CYS	n=588 :prob=0.026
r=ARG	n=589 :prob=0.026
r=GLN	n=590 :prob=0.026
