# Supplementary material for: Variation in selection constraints on teleost TLRs with emphasis on their repertoire in the Walking catfish, Clarias batrachus
Source: Sci Rep. 2020 Dec 7;10:21394. doi: 10.1038/s41598-020-78347-6 (PMC7721727; doi:10.1038/s41598-020-78347-6)
Supplement: Supplementary file 27 — Supplementary Information 27. [file 41598_2020_78347_MOESM27_ESM.zip › T3/struct/S506035_results/threading1.pdb]

Rank   :1 Template name:2a0zA
REMARK :Column 1 -  30 present Atom & Residue records of query sequence.
REMARK :Column 31 - 54 present XYZ coordinates of query sequence obtained after threading alignment.
REMARK :Column 55 - 59 present residue number in Template
REMARK :Column 60 - 59 present residue name of Template
ATOM   1001  CA  MET     1     -64.616 -27.471  19.562  213 THR
ATOM   1002  CA  SER     2     -67.452 -26.135  21.779  214 GLU
ATOM   1003  CA  ARG     3     -68.667 -29.701  22.475  215 LYS
ATOM   1004  CA  LEU     4     -65.063 -30.808  23.208  216 LEU
ATOM   1005  CA  CYS     5     -64.574 -28.073  25.836  217 CYS
ATOM   1006  CA  GLU     6     -67.849 -29.055  27.591  218 LEU
ATOM   1007  CA  GLU     7     -66.371 -32.549  28.029  219 GLU
ATOM   1008  CA  LEU     8     -63.197 -31.049  29.547  220 LEU
ATOM   1009  CA  SER     9     -65.170 -29.229  32.294  221 ALA
ATOM   1010  CA  ASP    10     -64.123 -30.225  35.834  222 ASN
ATOM   1011  CA  THR    11     -61.074 -32.229  34.656  223 THR
ATOM   1012  CA  SER    12     -57.443 -31.617  35.687  224 SER
ATOM   1013  CA  LEU    13     -56.466 -30.279  32.190  225 ILE
ATOM   1014  CA  LYS    14     -53.495 -27.854  32.088  226 ARG
ATOM   1015  CA  ASN    15     -52.331 -28.079  28.435  227 ASN
ATOM   1016  CA  LEU    16     -54.530 -28.102  25.281  228 LEU
ATOM   1017  CA  SER    17     -53.179 -28.098  21.696  229 SER
ATOM   1018  CA  MET    18     -55.508 -27.588  18.692  230 LEU
ATOM   1019  CA  GLN    19     -52.989 -26.695  15.949  231 SER
ATOM   1020  CA  ASN    20     -54.198 -27.022  12.293  232 ASN
ATOM   1021  CA  THR    21     -57.734 -28.007  13.326  233 SER
ATOM   1022  CA  GLN    22     -59.613 -25.722  10.854  234 GLN
ATOM   1023  CA  GLN    23     -60.786 -23.271  13.551  235 LEU
ATOM   1024  CA  LEU    24     -61.820 -20.486  11.146  236 SER
ATOM   1025  CA  ASN    25     -63.671 -18.351  13.739  237 THR
ATOM   1026  CA  LEU    26     -64.167 -18.082  17.538  238 THR
ATOM   1027  CA  LEU    27     -67.112 -16.729  19.578  239 SER
ATOM   1028  CA  ILE    28     -67.926 -15.987  23.234  240 ASN
ATOM   1029  CA  SER    29     -69.386 -19.512  23.535  241 THR
ATOM   1030  CA  THR    30     -66.573 -21.601  21.909  242 THR
ATOM   1031  CA  PHE    31     -64.424 -21.997  25.053  243 PHE
ATOM   1032  CA  LYS    32     -67.172 -21.611  27.712  244 LEU
ATOM   1033  CA  GLY    33     -66.690 -25.186  28.947  245 GLY
ATOM   1034  CA  PHE    34     -63.112 -24.265  29.956  246 LEU
ATOM   1035  CA  ASP    35     -64.497 -21.982  32.734  247 LYS
ATOM   1036  CA  LYS    36     -64.508 -25.040  35.016  248 TRP
ATOM   1037  CA  THR    37     -60.747 -25.683  34.459  249 THR
ATOM   1038  CA  ASN    38     -57.357 -24.246  35.506  250 ASN
ATOM   1039  CA  LEU    39     -55.911 -24.268  31.922  251 LEU
ATOM   1040  CA  THR    40     -52.465 -22.631  31.625  252 THR
ATOM   1041  CA  ILE    41     -51.449 -23.385  28.012  253 MET
ATOM   1042  CA  LEU    42     -53.505 -23.059  24.805  254 LEU
ATOM   1043  CA  ASP    43     -52.179 -23.492  21.243  255 ASP
ATOM   1044  CA  LEU    44     -54.389 -22.259  18.373  256 LEU
ATOM   1045  CA  SER    45     -51.661 -21.923  15.724  257 SER
ATOM   1046  CA  ASN    46     -51.966 -22.760  11.960  258 TYR
ATOM   1047  CA  ASN    47     -55.796 -22.543  11.924  259 ASN
ATOM   1048  CA  ASP    48     -56.463 -19.929   9.152  260 ASN
ATOM   1049  CA  MET    49     -58.335 -18.031  11.918  261 LEU
ATOM   1050  CA  SER    50     -60.031 -15.006  10.317  262 ASN
ATOM   1051  CA  ARG    51     -62.428 -13.587  12.945  263 VAL
ATOM   1052  CA  ILE    52     -61.778 -13.528  16.717  264 VAL
ATOM   1053  CA  ALA    53     -65.084 -12.517  18.337  265 GLY
ATOM   1054  CA  ASP    54     -65.504 -10.288  21.389  266 ASN
ATOM   1055  CA  GLY    55     -65.011 -12.021  24.763  267 ASP
ATOM   1056  CA  ALA    56     -63.690 -15.263  23.144  268 SER
ATOM   1057  CA  PHE    57     -61.232 -15.923  25.998  269 PHE
ATOM   1058  CA  GLN    58     -63.145 -14.358  28.935  270 ALA
ATOM   1059  CA  TRP    59     -63.334 -17.883  30.367  271 TRP
ATOM   1060  CA  PHE    60     -59.545 -18.324  30.725  272 LEU
ATOM   1061  CA  PRO    61     -58.379 -16.338  33.853  273 PRO
ATOM   1062  CA  MET    62     -55.500 -18.727  34.629  274 GLN
ATOM   1063  CA  LEU    63     -53.963 -18.884  31.098  275 LEU
ATOM   1064  CA  GLU    64     -50.208 -18.177  31.082  276 GLU
ATOM   1065  CA  ASP    65     -48.820 -19.241  27.659  277 TYR
ATOM   1066  CA  LEU    66     -50.819 -18.440  24.483  278 PHE
ATOM   1067  CA  SER    67     -49.720 -19.486  20.948  279 PHE
ATOM   1068  CA  LEU    68     -51.575 -17.785  18.046  280 LEU
ATOM   1069  CA  GLU    69     -48.837 -17.803  15.357  281 GLU
ATOM   1070  CA  HIS    70     -49.467 -18.336  11.590  282 TYR
ATOM   1071  CA  ASN    71     -53.123 -17.300  11.086  283 ASN
ATOM   1072  CA  ASN    72     -55.163 -14.784   9.007  284 ASN
ATOM   1073  CA  ILE    73     -56.753 -12.294  11.486  285 ILE
ATOM   1074  CA  LYS    74     -58.272  -9.330   9.595  286 GLN
ATOM   1075  CA  GLN    75     -59.354  -7.048  12.446  287 HIS
ATOM   1076  CA  LEU    76     -58.552  -7.289  16.166  288 LEU
ATOM   1077  CA  THR    77     -61.259  -5.587  18.272  289 PHE
ATOM   1078  CA  ASN    78     -60.824  -3.862  21.676  290 SER
ATOM   1079  CA  GLY    79     -62.632  -6.730  23.464  291 HIS
ATOM   1080  CA  THR    80     -61.132  -9.694  21.507  292 SER
ATOM   1081  CA  PHE    81     -58.577 -10.366  24.271  293 LEU
ATOM   1082  CA  SER    82     -60.820  -9.517  27.303  294 HIS
ATOM   1083  CA  GLY    83     -60.240 -11.630  30.433  295 GLY
ATOM   1084  CA  LEU    84     -56.613 -12.684  29.751  296 LEU
ATOM   1085  CA  LYS    85     -55.098 -10.994  32.842  297 PHE
ATOM   1086  CA  SER    86     -52.632 -13.806  33.708  298 ASN
ATOM   1087  CA  LEU    87     -50.941 -14.309  30.281  299 VAL
ATOM   1088  CA  LYS    88     -47.128 -13.991  30.550  300 ARG
ATOM   1089  CA  LYS    89     -46.270 -15.011  26.952  301 TYR
ATOM   1090  CA  LEU    90     -48.080 -14.233  23.678  302 LEU
ATOM   1091  CA  ASN    91     -46.882 -15.251  20.194  303 ASN
ATOM   1092  CA  LEU    92     -48.464 -13.304  17.311  304 LEU
ATOM   1093  CA  GLN    93     -45.886 -14.068  14.550  305 LYS
ATOM   1094  CA  LEU    94     -47.640 -14.087  11.104  306 ARG
ATOM   1095  CA  ALA    95     -51.057 -14.022  12.875  307 SER
ATOM   1096  CA  LEU    96     -52.614 -11.200  10.832  308 PHE
ATOM   1097  CA  LEU    97     -53.791 -11.109   7.191  309 THR
ATOM   1098  CA  LYS    98     -51.392 -10.268   4.316  310 LYS
ATOM   1099  CA  SER    99     -58.410  -4.778  -2.583  315 LEU
ATOM   1100  CA  HIS   100     -56.493  -2.925   0.197  316 ALA
ATOM   1101  CA  ALA   101     -57.256  -5.690   2.720  317 SER
ATOM   1102  CA  LEU   102     -54.661  -4.484   5.236  318 LEU
ATOM   1103  CA  PRO   103     -55.025  -5.728   8.845  319 PRO
ATOM   1104  CA  VAL   104     -56.437  -3.375  11.477  320 LYS
ATOM   1105  CA  ILE   105     -55.697  -3.351  15.220  321 ILE
ATOM   1106  CA  ASP   106     -57.997  -1.110  17.303  322 ASP
ATOM   1107  CA  ASP   107     -56.524   1.158  20.013  323 ASP
ATOM   1108  CA  PHE   108     -56.527  -0.294  23.590  324 PHE
ATOM   1109  CA  SER   109     -56.620  -3.937  22.302  325 SER
ATOM   1110  CA  PHE   110     -53.894  -5.025  24.768  326 PHE
ATOM   1111  CA  GLN   111     -55.172  -3.145  27.878  327 GLN
ATOM   1112  CA  PRO   112     -56.380  -6.364  29.566  328 TRP
ATOM   1113  CA  LEU   113     -53.024  -8.181  29.641  329 LEU
ATOM   1114  CA  VAL   114     -51.673  -6.842  32.959  330 LYS
ATOM   1115  CA  GLN   115     -49.144  -9.667  33.448  331 CYS
ATOM   1116  CA  LEU   116     -47.691  -9.844  29.878  332 LEU
ATOM   1117  CA  GLU   117     -43.859  -9.941  29.898  333 GLU
ATOM   1118  CA  TYR   118     -42.954 -11.294  26.432  334 HIS
ATOM   1119  CA  LEU   119     -44.646 -10.250  23.156  335 LEU
ATOM   1120  CA  TYR   120     -43.663 -11.478  19.663  336 ASN
ATOM   1121  CA  MET   121     -45.347  -9.623  16.753  337 MET
ATOM   1122  CA  GLU   122     -42.861 -10.567  14.009  338 GLU
ATOM   1123  CA  ARG   123     -43.581 -10.701  10.257  339 ASP
ATOM   1124  CA  THR   124     -46.872  -8.823   9.686  340 ASN
ATOM   1125  CA  SER   125     -48.331  -5.991   7.544  341 ASP
ATOM   1126  CA  PHE   126     -49.606  -3.564  10.237  342 ILE
ATOM   1127  CA  ARG   127     -49.752   0.106   8.911  343 PRO
ATOM   1128  CA  GLU   128     -48.182   1.858  11.912  344 GLY
ATOM   1129  CA  ILE   129     -48.211   2.502  15.664  345 ILE
ATOM   1130  CA  THR   130     -51.273   4.417  16.950  346 LYS
ATOM   1131  CA  GLU   131     -51.196   6.600  20.107  347 SER
ATOM   1132  CA  ASN   132     -52.743   3.917  22.351  348 ASN
ATOM   1133  CA  ILE   133     -51.553   0.653  20.705  349 MET
ATOM   1134  CA  PHE   134     -49.691  -0.716  23.758  350 PHE
ATOM   1135  CA  TYR   135     -51.535   1.107  26.616  351 THR
ATOM   1136  CA  GLY   136     -52.137  -0.995  29.742  352 GLY
ATOM   1137  CA  LEU   137     -49.091  -3.315  29.443  353 LEU
ATOM   1138  CA  PRO   138     -47.619  -2.513  32.894  354 ILE
ATOM   1139  CA  CYS   139     -45.348  -5.612  33.050  355 ASN
ATOM   1140  CA  LEU   140     -43.944  -5.796  29.482  356 LEU
ATOM   1141  CA  ARG   141     -40.158  -6.420  29.396  357 LYS
ATOM   1142  CA  GLU   142     -39.590  -7.884  25.899  358 TYR
ATOM   1143  CA  LEU   143     -41.102  -6.696  22.612  359 LEU
ATOM   1144  CA  ASN   144     -40.132  -7.749  19.087  360 SER
ATOM   1145  CA  LEU   145     -41.478  -5.727  16.150  361 LEU
ATOM   1146  CA  GLY   146     -39.107  -7.197  13.501  362 SER
ATOM   1147  CA  TRP   147     -40.684  -6.971   9.980  363 ASN
ATOM   1148  CA  SER   148     -44.050  -6.149  11.622  364 SER
ATOM   1149  CA  SER   149     -44.998  -3.148   9.481  365 PHE
ATOM   1150  CA  THR   150     -45.585  -2.439   5.748  366 THR
ATOM   1151  CA  GLY   151     -43.392   0.650   6.107  367 SER
ATOM   1152  CA  LEU   152     -42.619   2.579   9.292  368 LEU
ATOM   1153  CA  LYS   153     -40.614   5.290   7.493  369 ARG
ATOM   1154  CA  THR   154     -40.303   7.880  10.280  370 THR
ATOM   1155  CA  VAL   155     -39.873   7.571  14.052  371 LEU
ATOM   1156  CA  SER   156     -41.365  10.746  15.589  372 THR
ATOM   1157  CA  ASN   157     -41.557  12.124  19.161  373 ASN
ATOM   1158  CA  THR   158     -44.993  10.411  19.441  374 GLU
ATOM   1159  CA  THR   159     -44.410   6.980  17.762  375 THR
ATOM   1160  CA  PHE   160     -43.784   5.094  21.044  376 PHE
ATOM   1161  CA  ALA   161     -45.994   7.182  23.434  377 VAL
ATOM   1162  CA  SER   162     -48.120   4.154  24.483  378 SER
ATOM   1163  CA  LEU   163     -45.081   2.341  25.980  379 LEU
ATOM   1164  CA  LYS   164     -44.389   5.149  28.505  380 ALA
ATOM   1165  CA  GLY   165     -45.806   3.131  31.439  381 HIS
ATOM   1166  CA  SER   166     -44.142  -0.212  30.532  382 SER
ATOM   1168  CA  LEU   168     -40.834  -1.370  32.176  383 PRO
ATOM   1169  CA  LEU   169     -39.529  -2.267  28.678  384 LEU
ATOM   1170  CA  GLN   170     -35.968  -3.683  28.547  385 HIS
ATOM   1171  CA  ILE   171     -35.635  -5.092  24.966  386 ILE
ATOM   1172  CA  LEU   172     -36.988  -3.602  21.698  387 LEU
ATOM   1173  CA  ASN   173     -36.314  -5.190  18.273  388 ASN
ATOM   1174  CA  LEU   174     -37.059  -2.925  15.259  389 LEU
ATOM   1175  CA  THR   175     -35.205  -4.678  12.385  390 THR
ATOM   1176  CA  GLY   176     -36.370  -5.068   8.756  391 LYS
ATOM   1177  CA  MET   177     -38.976  -2.278   8.801  392 ASN
ATOM   1178  CA  GLY   178     -37.479  -0.009   6.071  393 LYS
ATOM   1179  CA  ILE   179     -37.020   2.841   8.630  394 ILE
ATOM   1180  CA  LYS   180     -35.605   5.960   6.948  395 SER
ATOM   1181  CA  ALA   181     -35.461   8.710   9.600  396 LYS
ATOM   1182  CA  LEU   182     -35.242   9.017  13.399  397 ILE
ATOM   1183  CA  GLY   183     -36.303  12.447  14.701  398 GLU
ATOM   1184  CA  PRO   184     -35.522  14.141  18.045  399 SER
ATOM   1185  CA  GLY   185     -36.891  12.610  21.288  400 ASP
ATOM   1186  CA  ALA   186     -38.128   9.402  19.560  401 ALA
ATOM   1187  CA  PHE   187     -37.200   7.185  22.528  402 PHE
ATOM   1188  CA  SER   188     -37.830   9.600  25.472  403 SER
ATOM   1189  CA  SER   189     -40.665   7.389  26.739  404 TRP
ATOM   1190  CA  LEU   190     -38.353   4.352  27.146  405 LEU
ATOM   1191  CA  GLY   191     -36.410   5.136  30.356  406 GLY
ATOM   1192  CA  ASN   192     -35.780   1.490  31.328  407 HIS
ATOM   1193  CA  LEU   193     -34.552   0.274  27.886  408 LEU
ATOM   1194  CA  LYS   194     -31.313  -1.771  27.784  409 GLU
ATOM   1195  CA  VAL   195     -31.176  -3.241  24.224  410 VAL
ATOM   1196  CA  LEU   196     -32.229  -1.352  21.043  411 LEU
ATOM   1197  CA  VAL   197     -31.908  -3.096  17.650  412 ASP
ATOM   1198  CA  LEU   198     -32.272  -0.683  14.704  413 LEU
ATOM   1199  CA  SER   199     -30.216  -2.818  12.297  414 GLY
ATOM   1200  CA  HIS   200     -31.168  -3.920   8.741  415 LEU
ATOM   1201  CA  ASN   201     -33.179  -0.759   7.840  416 ASN
ATOM   1202  CA  PHE   202     -32.617   2.134   5.322  417 GLU
ATOM   1203  CA  ILE   203     -31.574   4.932   7.756  418 ILE
ATOM   1204  CA  ASN   204     -29.838   7.864   6.074  419 GLY
ATOM   1205  CA  GLN   205     -29.233  10.951   8.235  420 GLN
ATOM   1206  CA  GLN   206     -26.829  12.858  10.467  421 GLU
ATOM   1207  CA  LEU   207     -26.919  11.720  14.125  422 LEU
ATOM   1208  CA  THR   208     -27.283  15.012  16.046  423 THR
ATOM   1209  CA  GLY   209     -27.482  13.277  19.410  424 GLY
ATOM   1210  CA  GLU   210     -31.045  14.420  20.227  425 GLN
ATOM   1211  CA  GLU   211     -32.369  11.052  18.983  426 GLU
ATOM   1212  CA  PHE   212     -31.179   9.336  22.191  427 TRP
ATOM   1213  CA  GLN   213     -32.665  11.665  24.872  428 ARG
ATOM   1214  CA  GLY   214     -34.238   9.743  27.760  429 GLY
ATOM   1215  CA  LEU   215     -32.326   6.440  27.297  430 LEU
ATOM   1216  CA  ASP   216     -30.783   6.483  30.791  431 GLU
ATOM   1217  CA  SER   217     -30.311   2.713  31.265  432 ASN
ATOM   1218  CA  ILE   218     -29.070   1.808  27.751  433 ILE
ATOM   1219  CA  LYS   219     -26.504  -1.007  27.455  434 PHE
ATOM   1220  CA  GLU   220     -26.479  -1.826  23.703  435 GLU
ATOM   1221  CA  MET   221     -27.395  -0.159  20.383  436 ILE
ATOM   1222  CA  HIS   222     -27.280  -2.064  17.033  437 TYR
ATOM   1223  CA  LEU   223     -27.235   0.235  13.966  438 LEU
ATOM   1224  CA  SER   224     -25.533  -2.151  11.489  439 SER
ATOM   1225  CA  TYR   225     -26.570  -2.470   7.780  440 TYR
ATOM   1227  CA  GLN   227     -28.183   0.943   7.070  441 ASN
ATOM   1228  CA  GLN   228     -27.954   3.534   4.179  442 LYS
ATOM   1229  CA  MET   229     -25.621   6.215   5.681  443 TYR
ATOM   1230  CA  ILE   230     -24.760   7.632   9.129  444 LEU
ATOM   1231  CA  ASN   231     -22.900  10.948   9.595  445 GLN
ATOM   1232  CA  LEU   232     -21.454  11.642  13.049  446 LEU
ATOM   1233  CA  THR   233     -20.714  14.844  15.018  447 THR
ATOM   1234  CA  SER   234     -19.015  15.429  18.413  448 ARG
ATOM   1235  CA  MET   235     -22.418  15.274  20.188  449 ASN
ATOM   1236  CA  SER   236     -23.733  12.059  18.498  450 SER
ATOM   1237  CA  PHE   237     -23.592   9.863  21.625  451 PHE
ATOM   1238  CA  LYS   238     -23.311  12.515  24.397  452 ALA
ATOM   1239  CA  TYR   239     -26.741  11.834  25.927  453 LEU
ATOM   1240  CA  VAL   240     -25.973   8.122  26.529  454 VAL
ATOM   1241  CA  PRO   241     -22.796   7.745  28.742  455 PRO
ATOM   1242  CA  THR   242     -23.998   4.357  30.097  456 SER
ATOM   1243  CA  LEU   243     -23.567   2.602  26.693  457 LEU
ATOM   1244  CA  ARG   244     -21.324  -0.482  26.701  458 GLN
ATOM   1245  CA  THR   245     -21.814  -1.920  23.165  459 ARG
ATOM   1246  CA  LEU   246     -22.098  -0.039  19.829  460 LEU
ATOM   1247  CA  LEU   247     -22.311  -1.800  16.414  461 MET
ATOM   1248  CA  LEU   248     -21.825   0.385  13.296  462 LEU
ATOM   1249  CA  GLY   249     -21.025  -2.232  10.604  463 ARG
ATOM   1250  CA  HIS   250     -21.680  -1.409   6.892  464 ARG
ATOM   1251  CA  GLY   251     -23.312   2.022   7.303  465 VAL
ATOM   1252  CA  LEU   252     -20.997   4.117   5.010  466 ALA
ATOM   1253  CA  ARG   253     -19.815   5.985   8.143  467 LEU
ATOM   1254  CA  PRO   254     -18.860   9.659   7.741  468 LYS
ATOM   1255  CA  ASN   255     -17.056  12.219   9.945  469 ASN
ATOM   1256  CA  THR   256     -15.533   9.818  12.492  470 VAL
ATOM   1257  CA  LYS   257     -12.455  12.119  12.363  471 ASP
ATOM   1258  CA  MET   258     -14.222  14.853  14.395  472 SER
ATOM   1259  CA  ASP   259     -12.311  16.660  17.138  473 SER
ATOM   1260  CA  PRO   260     -13.166  15.816  19.918  474 PRO
ATOM   1261  CA  SER   261     -14.078  12.208  18.971  475 SER
ATOM   1262  CA  PRO   262     -17.771  11.115  18.678  476 PRO
ATOM   1263  CA  PHE   263     -16.851   8.278  21.102  477 PHE
ATOM   1264  CA  GLN   264     -15.239  10.510  23.791  478 GLN
ATOM   1265  CA  THR   265     -18.145  10.557  26.324  479 PRO
ATOM   1266  CA  LEU   266     -18.508   6.728  26.272  480 LEU
ATOM   1267  CA  VAL   267     -16.059   5.822  29.096  481 ARG
ATOM   1268  CA  ASN   268     -17.729   2.433  29.826  482 ASN
ATOM   1269  CA  LEU   269     -17.594   1.093  26.204  483 LEU
ATOM   1270  CA  VAL   270     -16.441  -2.552  25.855  484 THR
ATOM   1271  CA  VAL   271     -17.326  -3.464  22.220  485 ILE
ATOM   1272  CA  LEU   272     -16.998  -1.241  19.106  486 LEU
ATOM   1273  CA  ASP   273     -17.657  -2.510  15.536  487 ASP
ATOM   1274  CA  LEU   274     -16.598  -0.070  12.765  488 LEU
ATOM   1275  CA  SER   275     -16.091  -2.697  10.035  489 SER
ATOM   1276  CA  ASN   276     -16.971  -2.512   6.302  490 ASN
ATOM   1277  CA  ASN   277     -17.214   1.294   6.074  491 ASN
ATOM   1278  CA  ASN   278     -14.275   2.054   3.695  492 ASN
ATOM   1279  CA  ILE   279     -12.866   4.638   6.209  493 ILE
ATOM   1280  CA  ALA   280      -9.700   6.478   5.110  494 ALA
ATOM   1281  CA  ASN   281      -9.112   9.025   7.890  495 ASN
ATOM   1282  CA  ILE   282      -9.102   8.803  11.728  496 ILE
ATOM   1283  CA  LYS   283      -7.374  11.061  14.322  497 ASN
ATOM   1284  CA  ASN   284      -4.918  10.098  17.123  498 ASP
ATOM   1285  CA  GLY   285      -7.491  10.652  19.877  499 ASP
ATOM   1286  CA  TRP   286     -10.397   8.593  18.387  500 MET
ATOM   1287  CA  LEU   287     -10.334   6.111  21.284  501 LEU
ATOM   1288  CA  ASP   288      -8.805   8.327  24.023  502 GLU
ATOM   1289  CA  GLY   289     -10.109   7.559  27.521  503 GLY
ATOM   1290  CA  LEU   290     -11.727   4.251  26.536  504 LEU
ATOM   1291  CA  GLN   291      -9.733   2.167  29.042  505 GLU
ATOM   1292  CA  HIS   292     -12.422  -0.526  29.291  506 LYS
ATOM   1293  CA  LEU   293     -12.586  -1.383  25.519  507 LEU
ATOM   1294  CA  SER   294     -12.211  -5.153  24.926  508 GLU
ATOM   1295  CA  VAL   295     -13.284  -5.808  21.286  509 ILE
ATOM   1296  CA  LEU   296     -12.419  -3.545  18.305  510 LEU
ATOM   1297  CA  LYS   297     -13.371  -4.492  14.709  511 ASP
ATOM   1298  CA  LEU   298     -11.816  -2.346  11.955  512 LEU
ATOM   1299  CA  GLN   299     -11.662  -4.815   9.034  513 GLN
ATOM   1300  CA  HIS   300     -12.518  -3.840   5.419  514 HIS
ATOM   1301  CA  ASN   301     -11.540  -0.140   5.632  515 ASN
ATOM   1302  CA  ASN   302      -8.786   1.943   3.855  516 ASN
ATOM   1303  CA  LEU   303      -6.364   2.816   6.727  517 LEU
ATOM   1304  CA  ALA   304      -3.051   1.897   4.873  518 ALA
ATOM   1305  CA  ARG   305      -1.635   5.428   4.449  519 ARG
ATOM   1306  CA  VAL   306      -1.998   6.248   8.166  520 LEU
ATOM   1307  CA  TRP   307       0.675   3.676   9.100  521 TRP
ATOM   1308  CA  LYS   308       3.241   4.606   6.382  522 LYS
ATOM   1309  CA  ASN   309       6.347   6.541   7.579  523 HIS
ATOM   1310  CA  ALA   310       5.931   9.304   4.962  524 ALA
ATOM   1311  CA  ASN   311       2.366  10.197   6.116  525 ASN
ATOM   1312  CA  PRO   312       2.153  14.041   6.516  526 PRO
ATOM   1313  CA  GLY   313       2.386  14.874  10.217  527 GLY
ATOM   1314  CA  GLY   314       3.735  11.411  11.040  528 GLY
ATOM   1315  CA  PRO   315       2.023   7.971  11.666  529 PRO
ATOM   1316  CA  VAL   316      -1.332   7.779  13.547  530 ILE
ATOM   1317  CA  LEU   317      -1.112   6.015  16.942  531 TYR
ATOM   1318  CA  PHE   318      -4.856   5.259  17.418  532 PHE
ATOM   1319  CA  LEU   319      -4.313   2.222  19.709  533 LEU
ATOM   1320  CA  ARG   320      -2.737   4.299  22.538  534 LYS
ATOM   1321  CA  ASP   321      -3.841   3.504  26.113  535 GLY
ATOM   1322  CA  ALA   322      -6.126   0.544  25.298  536 LEU
ATOM   1323  CA  GLN   323      -4.924  -1.491  28.294  537 SER
ATOM   1324  CA  ASN   324      -7.881  -3.905  28.369  538 HIS
ATOM   1325  CA  LEU   325      -8.072  -4.767  24.625  539 LEU
ATOM   1326  CA  THR   326      -8.496  -8.523  24.049  540 HIS
ATOM   1327  CA  VAL   327      -9.598  -8.884  20.383  541 ILE
ATOM   1328  CA  LEU   328      -8.373  -6.732  17.455  542 LEU
ATOM   1329  CA  GLU   329      -9.399  -7.228  13.783  543 ASN
ATOM   1330  CA  LEU   330      -7.414  -5.223  11.199  544 LEU
ATOM   1331  CA  ASP   331      -7.949  -7.401   8.082  545 GLU
ATOM   1332  CA  TYR   332      -8.274  -6.039   4.525  546 SER
ATOM   1333  CA  ASN   333      -6.904  -2.509   4.982  547 ASN
ATOM   1334  CA  GLY   334      -4.021  -2.777   2.493  548 GLY
ATOM   1335  CA  LEU   335      -1.261  -2.306   5.133  549 PHE
ATOM   1336  CA  ASP   336       2.332  -2.608   3.850  550 ASP
ATOM   1337  CA  GLU   337       4.101  -0.864   6.784  551 GLU
ATOM   1338  CA  ILE   338       3.661  -1.074  10.610  552 ILE
ATOM   1339  CA  PRO   339       5.278   1.548  12.986  553 PRO
ATOM   1340  CA  THR   340       7.336  -0.014  15.829  554 VAL
ATOM   1341  CA  MET   341       5.312   1.568  18.675  555 GLU
ATOM   1342  CA  ALA   342       1.630   0.909  17.644  556 VAL
ATOM   1343  CA  PHE   343       0.994  -2.153  19.872  557 PHE
ATOM   1344  CA  CYS   344       3.018  -0.706  22.819  558 LYS
ATOM   1345  CA  ASP   345       0.157  -0.408  25.360  559 ASP
ATOM   1346  CA  LEU   346      -1.617  -3.697  24.502  560 LEU
ATOM   1347  CA  SER   347      -0.436  -5.914  27.407  561 PHE
ATOM   1348  CA  GLN   348      -3.727  -7.864  27.620  562 GLU
ATOM   1349  CA  LEU   349      -4.205  -8.616  23.868  563 LEU
ATOM   1350  CA  ARG   350      -5.167 -12.248  23.201  564 LYS
ATOM   1351  CA  TYR   351      -6.229 -12.320  19.512  565 ILE
ATOM   1352  CA  LEU   352      -4.829 -10.261  16.609  566 ILE
ATOM   1353  CA  SER   353      -6.047 -10.600  12.963  567 ASP
ATOM   1354  CA  ILE   354      -3.777  -8.966  10.344  568 LEU
ATOM   1355  CA  SER   355      -4.589 -11.323   7.465  569 GLY
ATOM   1356  CA  GLY   356      -5.459 -10.230   3.892  570 LEU
ATOM   1357  CA  ASN   357      -2.998  -7.289   3.848  571 ASN
ATOM   1358  CA  LEU   358       0.230  -6.545   1.855  572 ASN
ATOM   1359  CA  LEU   359       2.835  -6.897   4.677  573 LEU
ATOM   1360  CA  ASN   360       6.469  -8.026   4.313  574 ASN
ATOM   1361  CA  PHE   361       9.093  -6.207   6.418  575 THR
ATOM   1362  CA  LEU   362       8.160  -5.845  10.105  576 LEU
ATOM   1363  CA  HIS   363      10.463  -3.813  12.451  577 PRO
ATOM   1364  CA  ASP   364      12.373  -5.355  15.386  578 ALA
ATOM   1365  CA  SER   365      10.506  -5.504  18.738  579 SER
ATOM   1366  CA  ILE   366       7.042  -4.732  17.271  580 VAL
ATOM   1367  CA  PHE   367       5.445  -7.528  19.369  581 PHE
ATOM   1368  CA  ASP   368       7.581  -7.053  22.526  582 ASN
ATOM   1369  CA  ASP   369       4.749  -6.111  24.922  583 ASN
ATOM   1370  CA  LEU   370       2.351  -8.888  23.760  584 GLN
ATOM   1371  CA  ARG   371       2.812 -11.166  26.804  585 VAL
ATOM   1372  CA  SER   372      -0.785 -12.509  26.706  586 SER
ATOM   1373  CA  LEU   373      -1.026 -13.456  22.973  587 LEU
ATOM   1374  CA  ARG   374      -2.834 -16.723  22.178  588 LYS
ATOM   1375  CA  TYR   375      -3.797 -16.318  18.484  589 SER
ATOM   1376  CA  LEU   376      -1.918 -14.740  15.557  590 LEU
ATOM   1377  CA  ARG   377      -3.255 -14.557  11.970  591 ASN
ATOM   1378  CA  LEU   378      -1.096 -13.194   9.140  592 LEU
ATOM   1379  CA  GLN   379      -2.483 -15.218   6.180  593 GLN
ATOM   1380  CA  LYS   380      -2.411 -14.115   2.499  594 LYS
ATOM   1381  CA  ASN   381       0.189 -11.365   2.995  595 ASN
ATOM   1382  CA  LEU   382       3.549 -10.855   1.167  596 LEU
ATOM   1383  CA  LEU   383       5.873 -12.236   3.928  597 ILE
ATOM   1384  CA  THR   384       9.367 -13.554   3.020  598 THR
ATOM   1385  CA  SER   385      11.311 -13.499   6.357  599 SER
ATOM   1386  CA  VAL   386      10.224 -14.847   9.780  600 VAL
ATOM   1387  CA  ARG   387      12.963 -13.841  12.278  601 GLU
ATOM   1388  CA  PRO   388      13.382 -14.028  16.101  602 LYS
ATOM   1389  CA  GLU   389      13.898 -10.263  16.584  603 LYS
ATOM   1390  CA  THR   390      10.269  -9.817  15.427  604 VAL
ATOM   1391  CA  PHE   391       8.327 -13.045  16.163  605 PHE
ATOM   1392  CA  LYS   392      10.107 -14.303  19.302  606 GLY
ATOM   1393  CA  VAL   393       7.846 -12.750  22.038  607 PRO
ATOM   1394  CA  PRO   394       4.668 -13.364  19.997  608 ALA
ATOM   1395  CA  LEU   395       5.381 -17.086  19.441  609 PHE
ATOM   1396  CA  SER   396       6.101 -17.985  23.113  610 ARG
ATOM   1397  CA  CYS   397       2.763 -19.374  24.441  611 ASN
ATOM   1398  CA  LEU   398       0.480 -19.383  21.347  612 LEU
ATOM   1399  CA  THR   399      -2.502 -21.725  20.967  613 THR
ATOM   1400  CA  ASP   400      -3.192 -21.145  17.225  614 GLU
ATOM   1401  CA  LEU   401      -1.102 -19.817  14.304  615 LEU
ATOM   1402  CA  TYR   402      -2.205 -18.927  10.763  616 ASP
ATOM   1403  CA  MET   403       0.512 -17.735   8.350  617 MET
ATOM   1404  CA  ASP   404      -0.789 -19.671   5.281  618 ARG
ATOM   1405  CA  HIS   405      -0.315 -18.539   1.643  619 PHE
ATOM   1406  CA  ASN   406       2.847 -16.411   2.000  620 ASN
ATOM   1407  CA  PRO   407       5.901 -16.249  -0.376  621 PRO
ATOM   1408  CA  PHE   408       8.511 -17.702   2.037  622 PHE
ATOM   1409  CA  ASP   409      12.266 -17.280   1.400  623 ASP
ATOM   1410  CA  CYS   410      14.016 -20.609   2.021  624 CYS
ATOM   1411  CA  THR   411      17.567 -19.632   3.066  625 THR
ATOM   1412  CA  CYS   412      19.368 -19.594   6.472  626 CYS
ATOM   1413  CA  GLU   413      18.950 -15.884   7.280  627 GLU
ATOM   1414  CA  SER   414      15.199 -16.041   6.588  628 SER
ATOM   1415  CA  ILE   415      13.715 -19.329   7.819  629 ILE
ATOM   1416  CA  MET   416      16.222 -21.345   9.958  630 ALA
ATOM   1417  CA  TRP   417      14.788 -20.236  13.338  631 TRP
ATOM   1418  CA  PHE   418      11.176 -20.711  12.106  632 PHE
ATOM   1419  CA  HIS   419      11.746 -24.338  10.977  633 VAL
ATOM   1420  CA  LYS   420      13.512 -25.113  14.284  634 ASN
ATOM   1421  CA  TRP   421      10.483 -23.715  16.158  635 TRP
ATOM   1422  CA  LEU   422       7.941 -25.764  14.098  636 ILE
ATOM   1423  CA  ASN   423       9.639 -29.111  14.903  637 ASN
ATOM   1424  CA  THR   424       9.506 -28.607  18.716  638 GLU
ATOM   1425  CA  THR   425       6.274 -26.619  19.357  639 THR
ATOM   1426  CA  ASN   426       2.868 -27.691  20.726  640 HIS
ATOM   1427  CA  THR   427       1.110 -24.755  18.976  641 THR
ATOM   1428  CA  CYS   428      -1.683 -25.903  16.628  642 ASN
ATOM   1429  CA  VAL   429      -0.730 -24.930  13.036  643 ILE
ATOM   1430  CA  PRO   430      -3.554 -26.063  10.606  644 PRO
ATOM   1431  CA  ASP   431      -2.701 -27.141   6.994  645 GLU
ATOM   1432  CA  VAL   432       1.077 -27.005   7.690  646 LEU
ATOM   1433  CA  GLU   433       0.009 -28.377   2.267  648 SER
ATOM   1434  CA  SER   434      -0.146 -24.547   2.476  649 HIS
ATOM   1435  CA  TYR   435       3.276 -23.330   3.769  650 TYR
ATOM   1436  CA  ILE   436       5.477 -23.241   0.622  651 LEU
ATOM   1437  CA  CYS   437       8.761 -21.582  -0.461  652 CYS
ATOM   1438  CA  ASN   438       8.911 -19.129  -3.409  653 ASN
ATOM   1439  CA  THR   439      12.460 -17.730  -3.591  654 THR
ATOM   1440  CA  PRO   440      15.163 -19.149  -4.517  655 PRO
ATOM   1441  CA  SER   441      13.999 -20.975  -7.773  656 PRO
ATOM   1442  CA  LEU   442      15.702 -24.172  -6.518  657 HIS
ATOM   1443  CA  TYR   443      13.204 -24.409  -3.620  658 TYR
ATOM   1444  CA  PHE   444      10.113 -23.148  -5.548  659 HIS
ATOM   1445  CA  ASN   445       7.037 -25.129  -4.458  660 GLY
ATOM   1446  CA  ARG   446       8.886 -27.061  -1.728  661 PHE
ATOM   1447  CA  SER   447       7.310 -27.163   1.819  662 PRO
ATOM   1448  CA  VAL   448       9.066 -25.105   4.539  663 VAL
ATOM   1449  CA  LEU   449       8.553 -27.970   7.029  664 ARG
ATOM   1450  CA  ASP   450      11.024 -30.212   5.149  665 LEU
ATOM   1451  CA  PHE   451      13.900 -27.667   5.187  666 PHE
ATOM   1452  CA  ASN   452      17.414 -28.657   6.369  667 ASP
ATOM   1453  CA  PRO   453      18.745 -26.523   9.261  668 THR
ATOM   1454  CA  GLU   454      22.004 -28.491   9.753  669 SER
ATOM   1455  CA  SER   455      23.874 -26.280   7.235  670 SER
ATOM   1456  CA  CYS   456      23.049 -23.038   9.110  671 CYS
TER
