# Supplementary material for: Variation in selection constraints on teleost TLRs with emphasis on their repertoire in the Walking catfish, Clarias batrachus
Source: Sci Rep. 2020 Dec 7;10:21394. doi: 10.1038/s41598-020-78347-6 (PMC7721727; doi:10.1038/s41598-020-78347-6)
Supplement: Supplementary file 27 — Supplementary Information 27. [file 41598_2020_78347_MOESM27_ESM.zip › T3/struct/S506035_results/threading3.pdb]

Rank   :3 Template name:2a0zA
REMARK :Column 1 -  30 present Atom & Residue records of query sequence.
REMARK :Column 31 - 54 present XYZ coordinates of query sequence obtained after threading alignment.
REMARK :Column 55 - 59 present residue number in Template
REMARK :Column 60 - 59 present residue name of Template
ATOM   1001  CA  MET     1     -64.616 -27.471  19.562  238 THR
ATOM   1002  CA  SER     2     -67.452 -26.135  21.779  239 GLU
ATOM   1003  CA  ARG     3     -68.667 -29.701  22.475  240 LYS
ATOM   1004  CA  LEU     4     -65.063 -30.808  23.208  241 LEU
ATOM   1005  CA  CYS     5     -64.574 -28.073  25.836  242 CYS
ATOM   1006  CA  GLU     6     -67.849 -29.055  27.591  243 LEU
ATOM   1007  CA  GLU     7     -66.371 -32.549  28.029  244 GLU
ATOM   1008  CA  LEU     8     -63.197 -31.049  29.547  245 LEU
ATOM   1009  CA  SER     9     -65.170 -29.229  32.294  246 ALA
ATOM   1010  CA  ASP    10     -64.123 -30.225  35.834  247 ASN
ATOM   1011  CA  THR    11     -61.074 -32.229  34.656  248 THR
ATOM   1012  CA  SER    12     -57.443 -31.617  35.687  249 SER
ATOM   1013  CA  LEU    13     -56.466 -30.279  32.190  250 ILE
ATOM   1014  CA  LYS    14     -53.495 -27.854  32.088  251 ARG
ATOM   1015  CA  ASN    15     -52.331 -28.079  28.435  252 ASN
ATOM   1016  CA  LEU    16     -54.530 -28.102  25.281  253 LEU
ATOM   1017  CA  SER    17     -53.179 -28.098  21.696  254 SER
ATOM   1018  CA  MET    18     -55.508 -27.588  18.692  255 LEU
ATOM   1019  CA  GLN    19     -52.989 -26.695  15.949  256 SER
ATOM   1020  CA  ASN    20     -54.198 -27.022  12.293  257 ASN
ATOM   1021  CA  THR    21     -57.734 -28.007  13.326  258 SER
ATOM   1022  CA  GLN    22     -59.613 -25.722  10.854  259 GLN
ATOM   1023  CA  GLN    23     -60.786 -23.271  13.551  260 LEU
ATOM   1024  CA  LEU    24     -61.820 -20.486  11.146  261 SER
ATOM   1025  CA  ASN    25     -63.671 -18.351  13.739  262 THR
ATOM   1026  CA  LEU    26     -64.167 -18.082  17.538  263 THR
ATOM   1027  CA  LEU    27     -67.112 -16.729  19.578  264 SER
ATOM   1028  CA  ILE    28     -67.926 -15.987  23.234  265 ASN
ATOM   1029  CA  SER    29     -69.386 -19.512  23.535  266 THR
ATOM   1030  CA  THR    30     -66.573 -21.601  21.909  267 THR
ATOM   1031  CA  PHE    31     -64.424 -21.997  25.053  268 PHE
ATOM   1032  CA  LYS    32     -67.172 -21.611  27.712  269 LEU
ATOM   1033  CA  GLY    33     -66.690 -25.186  28.947  270 GLY
ATOM   1034  CA  PHE    34     -63.112 -24.265  29.956  271 LEU
ATOM   1035  CA  ASP    35     -64.497 -21.982  32.734  272 LYS
ATOM   1036  CA  LYS    36     -64.508 -25.040  35.016  273 TRP
ATOM   1037  CA  THR    37     -60.747 -25.683  34.459  274 THR
ATOM   1038  CA  ASN    38     -57.357 -24.246  35.506  275 ASN
ATOM   1039  CA  LEU    39     -55.911 -24.268  31.922  276 LEU
ATOM   1040  CA  THR    40     -52.465 -22.631  31.625  277 THR
ATOM   1041  CA  ILE    41     -51.449 -23.385  28.012  278 MET
ATOM   1042  CA  LEU    42     -53.505 -23.059  24.805  279 LEU
ATOM   1043  CA  ASP    43     -52.179 -23.492  21.243  280 ASP
ATOM   1044  CA  LEU    44     -54.389 -22.259  18.373  281 LEU
ATOM   1045  CA  SER    45     -51.661 -21.923  15.724  282 SER
ATOM   1046  CA  ASN    46     -51.966 -22.760  11.960  283 TYR
ATOM   1047  CA  ASN    47     -55.796 -22.543  11.924  284 ASN
ATOM   1048  CA  ASP    48     -56.463 -19.929   9.152  285 ASN
ATOM   1049  CA  MET    49     -58.335 -18.031  11.918  286 LEU
ATOM   1050  CA  SER    50     -60.031 -15.006  10.317  287 ASN
ATOM   1051  CA  ARG    51     -62.428 -13.587  12.945  288 VAL
ATOM   1052  CA  ILE    52     -61.778 -13.528  16.717  289 VAL
ATOM   1053  CA  ALA    53     -65.084 -12.517  18.337  290 GLY
ATOM   1054  CA  ASP    54     -65.504 -10.288  21.389  291 ASN
ATOM   1055  CA  GLY    55     -65.011 -12.021  24.763  292 ASP
ATOM   1056  CA  ALA    56     -63.690 -15.263  23.144  293 SER
ATOM   1057  CA  PHE    57     -61.232 -15.923  25.998  294 PHE
ATOM   1058  CA  GLN    58     -63.145 -14.358  28.935  295 ALA
ATOM   1059  CA  TRP    59     -63.334 -17.883  30.367  296 TRP
ATOM   1060  CA  PHE    60     -59.545 -18.324  30.725  297 LEU
ATOM   1061  CA  PRO    61     -58.379 -16.338  33.853  298 PRO
ATOM   1062  CA  MET    62     -55.500 -18.727  34.629  299 GLN
ATOM   1063  CA  LEU    63     -53.963 -18.884  31.098  300 LEU
ATOM   1064  CA  GLU    64     -50.208 -18.177  31.082  301 GLU
ATOM   1065  CA  ASP    65     -48.820 -19.241  27.659  302 TYR
ATOM   1066  CA  LEU    66     -50.819 -18.440  24.483  303 PHE
ATOM   1067  CA  SER    67     -49.720 -19.486  20.948  304 PHE
ATOM   1068  CA  LEU    68     -51.575 -17.785  18.046  305 LEU
ATOM   1069  CA  GLU    69     -48.837 -17.803  15.357  306 GLU
ATOM   1070  CA  HIS    70     -49.467 -18.336  11.590  307 TYR
ATOM   1071  CA  ASN    71     -53.123 -17.300  11.086  308 ASN
ATOM   1072  CA  ASN    72     -55.163 -14.784   9.007  309 ASN
ATOM   1073  CA  ILE    73     -56.753 -12.294  11.486  310 ILE
ATOM   1074  CA  LYS    74     -58.272  -9.330   9.595  311 GLN
ATOM   1075  CA  GLN    75     -59.354  -7.048  12.446  312 HIS
ATOM   1076  CA  LEU    76     -58.552  -7.289  16.166  313 LEU
ATOM   1077  CA  THR    77     -61.259  -5.587  18.272  314 PHE
ATOM   1078  CA  ASN    78     -60.824  -3.862  21.676  315 SER
ATOM   1079  CA  GLY    79     -62.632  -6.730  23.464  316 HIS
ATOM   1080  CA  THR    80     -61.132  -9.694  21.507  317 SER
ATOM   1081  CA  PHE    81     -58.577 -10.366  24.271  318 LEU
ATOM   1082  CA  SER    82     -60.820  -9.517  27.303  319 HIS
ATOM   1083  CA  GLY    83     -60.240 -11.630  30.433  320 GLY
ATOM   1084  CA  LEU    84     -56.613 -12.684  29.751  321 LEU
ATOM   1085  CA  LYS    85     -55.098 -10.994  32.842  322 PHE
ATOM   1086  CA  SER    86     -52.632 -13.806  33.708  323 ASN
ATOM   1087  CA  LEU    87     -50.941 -14.309  30.281  324 VAL
ATOM   1088  CA  LYS    88     -47.128 -13.991  30.550  325 ARG
ATOM   1089  CA  LYS    89     -46.270 -15.011  26.952  326 TYR
ATOM   1090  CA  LEU    90     -48.080 -14.233  23.678  327 LEU
ATOM   1091  CA  ASN    91     -46.882 -15.251  20.194  328 ASN
ATOM   1092  CA  LEU    92     -48.464 -13.304  17.311  329 LEU
ATOM   1093  CA  GLN    93     -45.886 -14.068  14.550  330 LYS
ATOM   1094  CA  LEU    94     -47.640 -14.087  11.104  331 ARG
ATOM   1095  CA  ALA    95     -51.057 -14.022  12.875  332 SER
ATOM   1096  CA  LEU    96     -52.614 -11.200  10.832  333 PHE
ATOM   1097  CA  LEU    97     -53.791 -11.109   7.191  334 THR
ATOM   1098  CA  LYS    98     -51.392 -10.268   4.316  335 LYS
ATOM   1099  CA  SER    99     -51.459  -7.225   1.985  336 GLN
ATOM   1100  CA  HIS   100     -53.871  -7.692  -0.954  337 SER
ATOM   1101  CA  ALA   101     -57.256  -5.690   2.720  342 SER
ATOM   1102  CA  LEU   102     -54.661  -4.484   5.236  343 LEU
ATOM   1103  CA  PRO   103     -55.025  -5.728   8.845  344 PRO
ATOM   1104  CA  VAL   104     -56.437  -3.375  11.477  345 LYS
ATOM   1105  CA  ILE   105     -55.697  -3.351  15.220  346 ILE
ATOM   1106  CA  ASP   106     -57.997  -1.110  17.303  347 ASP
ATOM   1107  CA  ASP   107     -56.524   1.158  20.013  348 ASP
ATOM   1108  CA  PHE   108     -56.527  -0.294  23.590  349 PHE
ATOM   1109  CA  SER   109     -56.620  -3.937  22.302  350 SER
ATOM   1110  CA  PHE   110     -53.894  -5.025  24.768  351 PHE
ATOM   1111  CA  GLN   111     -55.172  -3.145  27.878  352 GLN
ATOM   1112  CA  PRO   112     -56.380  -6.364  29.566  353 TRP
ATOM   1113  CA  LEU   113     -53.024  -8.181  29.641  354 LEU
ATOM   1114  CA  VAL   114     -51.673  -6.842  32.959  355 LYS
ATOM   1115  CA  GLN   115     -49.144  -9.667  33.448  356 CYS
ATOM   1116  CA  LEU   116     -47.691  -9.844  29.878  357 LEU
ATOM   1117  CA  GLU   117     -43.859  -9.941  29.898  358 GLU
ATOM   1118  CA  TYR   118     -42.954 -11.294  26.432  359 HIS
ATOM   1119  CA  LEU   119     -44.646 -10.250  23.156  360 LEU
ATOM   1120  CA  TYR   120     -43.663 -11.478  19.663  361 ASN
ATOM   1121  CA  MET   121     -45.347  -9.623  16.753  362 MET
ATOM   1122  CA  GLU   122     -42.861 -10.567  14.009  363 GLU
ATOM   1123  CA  ARG   123     -43.581 -10.701  10.257  364 ASP
ATOM   1124  CA  THR   124     -46.872  -8.823   9.686  365 ASN
ATOM   1125  CA  SER   125     -48.331  -5.991   7.544  366 ASP
ATOM   1126  CA  PHE   126     -49.606  -3.564  10.237  367 ILE
ATOM   1127  CA  ARG   127     -49.752   0.106   8.911  368 PRO
ATOM   1128  CA  GLU   128     -48.182   1.858  11.912  369 GLY
ATOM   1129  CA  ILE   129     -48.211   2.502  15.664  370 ILE
ATOM   1130  CA  THR   130     -51.273   4.417  16.950  371 LYS
ATOM   1131  CA  GLU   131     -51.196   6.600  20.107  372 SER
ATOM   1132  CA  ASN   132     -52.743   3.917  22.351  373 ASN
ATOM   1133  CA  ILE   133     -51.553   0.653  20.705  374 MET
ATOM   1134  CA  PHE   134     -49.691  -0.716  23.758  375 PHE
ATOM   1135  CA  TYR   135     -51.535   1.107  26.616  376 THR
ATOM   1136  CA  GLY   136     -52.137  -0.995  29.742  377 GLY
ATOM   1137  CA  LEU   137     -49.091  -3.315  29.443  378 LEU
ATOM   1138  CA  PRO   138     -47.619  -2.513  32.894  379 ILE
ATOM   1139  CA  CYS   139     -45.348  -5.612  33.050  380 ASN
ATOM   1140  CA  LEU   140     -43.944  -5.796  29.482  381 LEU
ATOM   1141  CA  ARG   141     -40.158  -6.420  29.396  382 LYS
ATOM   1142  CA  GLU   142     -39.590  -7.884  25.899  383 TYR
ATOM   1143  CA  LEU   143     -41.102  -6.696  22.612  384 LEU
ATOM   1144  CA  ASN   144     -40.132  -7.749  19.087  385 SER
ATOM   1145  CA  LEU   145     -41.478  -5.727  16.150  386 LEU
ATOM   1146  CA  GLY   146     -39.107  -7.197  13.501  387 SER
ATOM   1147  CA  TRP   147     -40.684  -6.971   9.980  388 ASN
ATOM   1148  CA  SER   148     -44.050  -6.149  11.622  389 SER
ATOM   1149  CA  SER   149     -44.998  -3.148   9.481  390 PHE
ATOM   1150  CA  THR   150     -45.585  -2.439   5.748  391 THR
ATOM   1151  CA  GLY   151     -43.392   0.650   6.107  392 SER
ATOM   1152  CA  LEU   152     -42.619   2.579   9.292  393 LEU
ATOM   1153  CA  LYS   153     -40.614   5.290   7.493  394 ARG
ATOM   1154  CA  THR   154     -40.303   7.880  10.280  395 THR
ATOM   1155  CA  VAL   155     -39.873   7.571  14.052  396 LEU
ATOM   1156  CA  SER   156     -41.365  10.746  15.589  397 THR
ATOM   1157  CA  ASN   157     -41.557  12.124  19.161  398 ASN
ATOM   1158  CA  THR   158     -44.993  10.411  19.441  399 GLU
ATOM   1159  CA  THR   159     -44.410   6.980  17.762  400 THR
ATOM   1160  CA  PHE   160     -43.784   5.094  21.044  401 PHE
ATOM   1161  CA  ALA   161     -45.994   7.182  23.434  402 VAL
ATOM   1162  CA  SER   162     -48.120   4.154  24.483  403 SER
ATOM   1163  CA  LEU   163     -45.081   2.341  25.980  404 LEU
ATOM   1164  CA  LYS   164     -44.389   5.149  28.505  405 ALA
ATOM   1165  CA  GLY   165     -45.806   3.131  31.439  406 HIS
ATOM   1166  CA  SER   166     -44.142  -0.212  30.532  407 SER
ATOM   1168  CA  LEU   168     -40.834  -1.370  32.176  408 PRO
ATOM   1169  CA  LEU   169     -39.529  -2.267  28.678  409 LEU
ATOM   1170  CA  GLN   170     -35.968  -3.683  28.547  410 HIS
ATOM   1171  CA  ILE   171     -35.635  -5.092  24.966  411 ILE
ATOM   1172  CA  LEU   172     -36.988  -3.602  21.698  412 LEU
ATOM   1173  CA  ASN   173     -36.314  -5.190  18.273  413 ASN
ATOM   1174  CA  LEU   174     -37.059  -2.925  15.259  414 LEU
ATOM   1175  CA  THR   175     -35.205  -4.678  12.385  415 THR
ATOM   1176  CA  GLY   176     -36.370  -5.068   8.756  416 LYS
ATOM   1177  CA  MET   177     -38.976  -2.278   8.801  417 ASN
ATOM   1178  CA  GLY   178     -37.479  -0.009   6.071  418 LYS
ATOM   1179  CA  ILE   179     -37.020   2.841   8.630  419 ILE
ATOM   1180  CA  LYS   180     -35.605   5.960   6.948  420 SER
ATOM   1181  CA  ALA   181     -35.461   8.710   9.600  421 LYS
ATOM   1182  CA  LEU   182     -35.242   9.017  13.399  422 ILE
ATOM   1183  CA  GLY   183     -36.303  12.447  14.701  423 GLU
ATOM   1184  CA  PRO   184     -35.522  14.141  18.045  424 SER
ATOM   1185  CA  GLY   185     -36.891  12.610  21.288  425 ASP
ATOM   1186  CA  ALA   186     -38.128   9.402  19.560  426 ALA
ATOM   1187  CA  PHE   187     -37.200   7.185  22.528  427 PHE
ATOM   1188  CA  SER   188     -37.830   9.600  25.472  428 SER
ATOM   1189  CA  SER   189     -40.665   7.389  26.739  429 TRP
ATOM   1190  CA  LEU   190     -38.353   4.352  27.146  430 LEU
ATOM   1191  CA  GLY   191     -36.410   5.136  30.356  431 GLY
ATOM   1192  CA  ASN   192     -35.780   1.490  31.328  432 HIS
ATOM   1193  CA  LEU   193     -34.552   0.274  27.886  433 LEU
ATOM   1194  CA  LYS   194     -31.313  -1.771  27.784  434 GLU
ATOM   1195  CA  VAL   195     -31.176  -3.241  24.224  435 VAL
ATOM   1196  CA  LEU   196     -32.229  -1.352  21.043  436 LEU
ATOM   1197  CA  VAL   197     -31.908  -3.096  17.650  437 ASP
ATOM   1198  CA  LEU   198     -32.272  -0.683  14.704  438 LEU
ATOM   1199  CA  SER   199     -30.216  -2.818  12.297  439 GLY
ATOM   1200  CA  HIS   200     -31.168  -3.920   8.741  440 LEU
ATOM   1201  CA  ASN   201     -33.179  -0.759   7.840  441 ASN
ATOM   1202  CA  PHE   202     -32.617   2.134   5.322  442 GLU
ATOM   1203  CA  ILE   203     -31.574   4.932   7.756  443 ILE
ATOM   1204  CA  ASN   204     -29.838   7.864   6.074  444 GLY
ATOM   1205  CA  GLN   205     -29.233  10.951   8.235  445 GLN
ATOM   1206  CA  GLN   206     -26.829  12.858  10.467  446 GLU
ATOM   1207  CA  LEU   207     -26.919  11.720  14.125  447 LEU
ATOM   1208  CA  THR   208     -27.283  15.012  16.046  448 THR
ATOM   1209  CA  GLY   209     -27.482  13.277  19.410  449 GLY
ATOM   1210  CA  GLU   210     -31.045  14.420  20.227  450 GLN
ATOM   1211  CA  GLU   211     -32.369  11.052  18.983  451 GLU
ATOM   1212  CA  PHE   212     -31.179   9.336  22.191  452 TRP
ATOM   1213  CA  GLN   213     -32.665  11.665  24.872  453 ARG
ATOM   1214  CA  GLY   214     -34.238   9.743  27.760  454 GLY
ATOM   1215  CA  LEU   215     -32.326   6.440  27.297  455 LEU
ATOM   1216  CA  ASP   216     -30.783   6.483  30.791  456 GLU
ATOM   1217  CA  SER   217     -30.311   2.713  31.265  457 ASN
ATOM   1218  CA  ILE   218     -29.070   1.808  27.751  458 ILE
ATOM   1219  CA  LYS   219     -26.504  -1.007  27.455  459 PHE
ATOM   1220  CA  GLU   220     -26.479  -1.826  23.703  460 GLU
ATOM   1221  CA  MET   221     -27.395  -0.159  20.383  461 ILE
ATOM   1222  CA  HIS   222     -27.280  -2.064  17.033  462 TYR
ATOM   1223  CA  LEU   223     -27.235   0.235  13.966  463 LEU
ATOM   1224  CA  SER   224     -25.533  -2.151  11.489  464 SER
ATOM   1225  CA  TYR   225     -26.570  -2.470   7.780  465 TYR
ATOM   1227  CA  GLN   227     -28.183   0.943   7.070  466 ASN
ATOM   1228  CA  GLN   228     -27.954   3.534   4.179  467 LYS
ATOM   1229  CA  MET   229     -25.621   6.215   5.681  468 TYR
ATOM   1230  CA  ILE   230     -24.760   7.632   9.129  469 LEU
ATOM   1231  CA  ASN   231     -22.900  10.948   9.595  470 GLN
ATOM   1232  CA  LEU   232     -21.454  11.642  13.049  471 LEU
ATOM   1233  CA  THR   233     -20.714  14.844  15.018  472 THR
ATOM   1234  CA  SER   234     -19.015  15.429  18.413  473 ARG
ATOM   1235  CA  MET   235     -22.418  15.274  20.188  474 ASN
ATOM   1236  CA  SER   236     -23.733  12.059  18.498  475 SER
ATOM   1237  CA  PHE   237     -23.592   9.863  21.625  476 PHE
ATOM   1238  CA  LYS   238     -23.311  12.515  24.397  477 ALA
ATOM   1239  CA  TYR   239     -26.741  11.834  25.927  478 LEU
ATOM   1240  CA  VAL   240     -25.973   8.122  26.529  479 VAL
ATOM   1241  CA  PRO   241     -22.796   7.745  28.742  480 PRO
ATOM   1242  CA  THR   242     -23.998   4.357  30.097  481 SER
ATOM   1243  CA  LEU   243     -23.567   2.602  26.693  482 LEU
ATOM   1244  CA  ARG   244     -21.324  -0.482  26.701  483 GLN
ATOM   1245  CA  THR   245     -21.814  -1.920  23.165  484 ARG
ATOM   1246  CA  LEU   246     -22.098  -0.039  19.829  485 LEU
ATOM   1247  CA  LEU   247     -22.311  -1.800  16.414  486 MET
ATOM   1248  CA  LEU   248     -21.825   0.385  13.296  487 LEU
ATOM   1249  CA  GLY   249     -21.025  -2.232  10.604  488 ARG
ATOM   1250  CA  HIS   250     -21.680  -1.409   6.892  489 ARG
ATOM   1251  CA  GLY   251     -23.312   2.022   7.303  490 VAL
ATOM   1252  CA  LEU   252     -20.997   4.117   5.010  491 ALA
ATOM   1253  CA  ARG   253     -19.815   5.985   8.143  492 LEU
ATOM   1254  CA  PRO   254     -18.860   9.659   7.741  493 LYS
ATOM   1255  CA  ASN   255     -17.056  12.219   9.945  494 ASN
ATOM   1256  CA  THR   256     -15.533   9.818  12.492  495 VAL
ATOM   1257  CA  LYS   257     -12.455  12.119  12.363  496 ASP
ATOM   1258  CA  MET   258     -14.222  14.853  14.395  497 SER
ATOM   1259  CA  ASP   259     -12.311  16.660  17.138  498 SER
ATOM   1260  CA  PRO   260     -13.166  15.816  19.918  499 PRO
ATOM   1261  CA  SER   261     -14.078  12.208  18.971  500 SER
ATOM   1262  CA  PRO   262     -17.771  11.115  18.678  501 PRO
ATOM   1263  CA  PHE   263     -16.851   8.278  21.102  502 PHE
ATOM   1264  CA  GLN   264     -15.239  10.510  23.791  503 GLN
ATOM   1265  CA  THR   265     -18.145  10.557  26.324  504 PRO
ATOM   1266  CA  LEU   266     -18.508   6.728  26.272  505 LEU
ATOM   1267  CA  VAL   267     -16.059   5.822  29.096  506 ARG
ATOM   1268  CA  ASN   268     -17.729   2.433  29.826  507 ASN
ATOM   1269  CA  LEU   269     -17.594   1.093  26.204  508 LEU
ATOM   1270  CA  VAL   270     -16.441  -2.552  25.855  509 THR
ATOM   1271  CA  VAL   271     -17.326  -3.464  22.220  510 ILE
ATOM   1272  CA  LEU   272     -16.998  -1.241  19.106  511 LEU
ATOM   1273  CA  ASP   273     -17.657  -2.510  15.536  512 ASP
ATOM   1274  CA  LEU   274     -16.598  -0.070  12.765  513 LEU
ATOM   1275  CA  SER   275     -16.091  -2.697  10.035  514 SER
ATOM   1276  CA  ASN   276     -16.971  -2.512   6.302  515 ASN
ATOM   1277  CA  ASN   277     -17.214   1.294   6.074  516 ASN
ATOM   1278  CA  ASN   278     -14.275   2.054   3.695  517 ASN
ATOM   1279  CA  ILE   279     -12.866   4.638   6.209  518 ILE
ATOM   1280  CA  ALA   280      -9.700   6.478   5.110  519 ALA
ATOM   1281  CA  ASN   281      -9.112   9.025   7.890  520 ASN
ATOM   1282  CA  ILE   282      -9.102   8.803  11.728  521 ILE
ATOM   1283  CA  LYS   283      -7.374  11.061  14.322  522 ASN
ATOM   1284  CA  ASN   284      -4.918  10.098  17.123  523 ASP
ATOM   1285  CA  GLY   285      -7.491  10.652  19.877  524 ASP
ATOM   1286  CA  TRP   286     -10.397   8.593  18.387  525 MET
ATOM   1287  CA  LEU   287     -10.334   6.111  21.284  526 LEU
ATOM   1288  CA  ASP   288      -8.805   8.327  24.023  527 GLU
ATOM   1289  CA  GLY   289     -10.109   7.559  27.521  528 GLY
ATOM   1290  CA  LEU   290     -11.727   4.251  26.536  529 LEU
ATOM   1291  CA  GLN   291      -9.733   2.167  29.042  530 GLU
ATOM   1292  CA  HIS   292     -12.422  -0.526  29.291  531 LYS
ATOM   1293  CA  LEU   293     -12.586  -1.383  25.519  532 LEU
ATOM   1294  CA  SER   294     -12.211  -5.153  24.926  533 GLU
ATOM   1295  CA  VAL   295     -13.284  -5.808  21.286  534 ILE
ATOM   1296  CA  LEU   296     -12.419  -3.545  18.305  535 LEU
ATOM   1297  CA  LYS   297     -13.371  -4.492  14.709  536 ASP
ATOM   1298  CA  LEU   298     -11.816  -2.346  11.955  537 LEU
ATOM   1299  CA  GLN   299     -11.662  -4.815   9.034  538 GLN
ATOM   1300  CA  HIS   300     -12.518  -3.840   5.419  539 HIS
ATOM   1301  CA  ASN   301     -11.540  -0.140   5.632  540 ASN
ATOM   1302  CA  ASN   302      -8.786   1.943   3.855  541 ASN
ATOM   1303  CA  LEU   303      -6.364   2.816   6.727  542 LEU
ATOM   1304  CA  ALA   304      -3.051   1.897   4.873  543 ALA
ATOM   1305  CA  ARG   305      -1.635   5.428   4.449  544 ARG
ATOM   1306  CA  VAL   306      -1.998   6.248   8.166  545 LEU
ATOM   1307  CA  TRP   307       0.675   3.676   9.100  546 TRP
ATOM   1308  CA  LYS   308       3.241   4.606   6.382  547 LYS
ATOM   1309  CA  ASN   309       6.347   6.541   7.579  548 HIS
ATOM   1310  CA  ALA   310       5.931   9.304   4.962  549 ALA
ATOM   1311  CA  ASN   311       2.366  10.197   6.116  550 ASN
ATOM   1312  CA  PRO   312       2.153  14.041   6.516  551 PRO
ATOM   1313  CA  GLY   313       2.386  14.874  10.217  552 GLY
ATOM   1314  CA  GLY   314       3.735  11.411  11.040  553 GLY
ATOM   1315  CA  PRO   315       2.023   7.971  11.666  554 PRO
ATOM   1316  CA  VAL   316      -1.332   7.779  13.547  555 ILE
ATOM   1317  CA  LEU   317      -1.112   6.015  16.942  556 TYR
ATOM   1318  CA  PHE   318      -4.856   5.259  17.418  557 PHE
ATOM   1319  CA  LEU   319      -4.313   2.222  19.709  558 LEU
ATOM   1320  CA  ARG   320      -2.737   4.299  22.538  559 LYS
ATOM   1321  CA  ASP   321      -3.841   3.504  26.113  560 GLY
ATOM   1322  CA  ALA   322      -6.126   0.544  25.298  561 LEU
ATOM   1323  CA  GLN   323      -4.924  -1.491  28.294  562 SER
ATOM   1324  CA  ASN   324      -7.881  -3.905  28.369  563 HIS
ATOM   1325  CA  LEU   325      -8.072  -4.767  24.625  564 LEU
ATOM   1326  CA  THR   326      -8.496  -8.523  24.049  565 HIS
ATOM   1327  CA  VAL   327      -9.598  -8.884  20.383  566 ILE
ATOM   1328  CA  LEU   328      -8.373  -6.732  17.455  567 LEU
ATOM   1329  CA  GLU   329      -9.399  -7.228  13.783  568 ASN
ATOM   1330  CA  LEU   330      -7.414  -5.223  11.199  569 LEU
ATOM   1331  CA  ASP   331      -7.949  -7.401   8.082  570 GLU
ATOM   1332  CA  TYR   332      -8.274  -6.039   4.525  571 SER
ATOM   1333  CA  ASN   333      -6.904  -2.509   4.982  572 ASN
ATOM   1334  CA  GLY   334      -4.021  -2.777   2.493  573 GLY
ATOM   1335  CA  LEU   335      -1.261  -2.306   5.133  574 PHE
ATOM   1336  CA  ASP   336       2.332  -2.608   3.850  575 ASP
ATOM   1337  CA  GLU   337       4.101  -0.864   6.784  576 GLU
ATOM   1338  CA  ILE   338       3.661  -1.074  10.610  577 ILE
ATOM   1339  CA  PRO   339       5.278   1.548  12.986  578 PRO
ATOM   1340  CA  THR   340       7.336  -0.014  15.829  579 VAL
ATOM   1341  CA  MET   341       5.312   1.568  18.675  580 GLU
ATOM   1342  CA  ALA   342       1.630   0.909  17.644  581 VAL
ATOM   1343  CA  PHE   343       0.994  -2.153  19.872  582 PHE
ATOM   1344  CA  CYS   344       3.018  -0.706  22.819  583 LYS
ATOM   1345  CA  ASP   345       0.157  -0.408  25.360  584 ASP
ATOM   1346  CA  LEU   346      -1.617  -3.697  24.502  585 LEU
ATOM   1347  CA  SER   347      -0.436  -5.914  27.407  586 PHE
ATOM   1348  CA  GLN   348      -3.727  -7.864  27.620  587 GLU
ATOM   1349  CA  LEU   349      -4.205  -8.616  23.868  588 LEU
ATOM   1350  CA  ARG   350      -5.167 -12.248  23.201  589 LYS
ATOM   1351  CA  TYR   351      -6.229 -12.320  19.512  590 ILE
ATOM   1352  CA  LEU   352      -4.829 -10.261  16.609  591 ILE
ATOM   1353  CA  SER   353      -6.047 -10.600  12.963  592 ASP
ATOM   1354  CA  ILE   354      -3.777  -8.966  10.344  593 LEU
ATOM   1355  CA  SER   355      -4.589 -11.323   7.465  594 GLY
ATOM   1356  CA  GLY   356      -5.459 -10.230   3.892  595 LEU
ATOM   1357  CA  ASN   357      -2.998  -7.289   3.848  596 ASN
ATOM   1358  CA  LEU   358       0.230  -6.545   1.855  597 ASN
ATOM   1359  CA  LEU   359       2.835  -6.897   4.677  598 LEU
ATOM   1360  CA  ASN   360       6.469  -8.026   4.313  599 ASN
ATOM   1361  CA  PHE   361       9.093  -6.207   6.418  600 THR
ATOM   1362  CA  LEU   362       8.160  -5.845  10.105  601 LEU
ATOM   1363  CA  HIS   363      10.463  -3.813  12.451  602 PRO
ATOM   1364  CA  ASP   364      12.373  -5.355  15.386  603 ALA
ATOM   1365  CA  SER   365      10.506  -5.504  18.738  604 SER
ATOM   1366  CA  ILE   366       7.042  -4.732  17.271  605 VAL
ATOM   1367  CA  PHE   367       5.445  -7.528  19.369  606 PHE
ATOM   1368  CA  ASP   368       7.581  -7.053  22.526  607 ASN
ATOM   1369  CA  ASP   369       4.749  -6.111  24.922  608 ASN
ATOM   1370  CA  LEU   370       2.351  -8.888  23.760  609 GLN
ATOM   1371  CA  ARG   371       2.812 -11.166  26.804  610 VAL
ATOM   1372  CA  SER   372      -0.785 -12.509  26.706  611 SER
ATOM   1373  CA  LEU   373      -1.026 -13.456  22.973  612 LEU
ATOM   1374  CA  ARG   374      -2.834 -16.723  22.178  613 LYS
ATOM   1375  CA  TYR   375      -3.797 -16.318  18.484  614 SER
ATOM   1376  CA  LEU   376      -1.918 -14.740  15.557  615 LEU
ATOM   1377  CA  ARG   377      -3.255 -14.557  11.970  616 ASN
ATOM   1378  CA  LEU   378      -1.096 -13.194   9.140  617 LEU
ATOM   1379  CA  GLN   379      -2.483 -15.218   6.180  618 GLN
ATOM   1380  CA  LYS   380      -2.411 -14.115   2.499  619 LYS
ATOM   1381  CA  ASN   381       0.189 -11.365   2.995  620 ASN
ATOM   1382  CA  LEU   382       3.549 -10.855   1.167  621 LEU
ATOM   1383  CA  LEU   383       5.873 -12.236   3.928  622 ILE
ATOM   1384  CA  THR   384       9.367 -13.554   3.020  623 THR
ATOM   1385  CA  SER   385      11.311 -13.499   6.357  624 SER
ATOM   1386  CA  VAL   386      10.224 -14.847   9.780  625 VAL
ATOM   1387  CA  ARG   387      12.963 -13.841  12.278  626 GLU
ATOM   1388  CA  PRO   388      13.382 -14.028  16.101  627 LYS
ATOM   1389  CA  GLU   389      13.898 -10.263  16.584  628 LYS
ATOM   1390  CA  THR   390      10.269  -9.817  15.427  629 VAL
ATOM   1391  CA  PHE   391       8.327 -13.045  16.163  630 PHE
ATOM   1392  CA  LYS   392      10.107 -14.303  19.302  631 GLY
ATOM   1393  CA  VAL   393       7.846 -12.750  22.038  632 PRO
ATOM   1394  CA  PRO   394       4.668 -13.364  19.997  633 ALA
ATOM   1395  CA  LEU   395       5.381 -17.086  19.441  634 PHE
ATOM   1396  CA  SER   396       6.101 -17.985  23.113  635 ARG
ATOM   1397  CA  CYS   397       2.763 -19.374  24.441  636 ASN
ATOM   1398  CA  LEU   398       0.480 -19.383  21.347  637 LEU
ATOM   1399  CA  THR   399      -2.502 -21.725  20.967  638 THR
ATOM   1400  CA  ASP   400      -3.192 -21.145  17.225  639 GLU
ATOM   1401  CA  LEU   401      -1.102 -19.817  14.304  640 LEU
ATOM   1402  CA  TYR   402      -2.205 -18.927  10.763  641 ASP
ATOM   1403  CA  MET   403       0.512 -17.735   8.350  642 MET
ATOM   1404  CA  ASP   404      -0.789 -19.671   5.281  643 ARG
ATOM   1405  CA  HIS   405      -0.315 -18.539   1.643  644 PHE
ATOM   1406  CA  ASN   406       2.847 -16.411   2.000  645 ASN
ATOM   1407  CA  PRO   407       5.901 -16.249  -0.376  646 PRO
ATOM   1408  CA  PHE   408       8.511 -17.702   2.037  647 PHE
ATOM   1409  CA  ASP   409      12.266 -17.280   1.400  648 ASP
ATOM   1410  CA  CYS   410      14.016 -20.609   2.021  649 CYS
ATOM   1411  CA  THR   411      17.567 -19.632   3.066  650 THR
ATOM   1412  CA  CYS   412      19.368 -19.594   6.472  651 CYS
ATOM   1413  CA  GLU   413      18.950 -15.884   7.280  652 GLU
ATOM   1414  CA  SER   414      15.199 -16.041   6.588  653 SER
ATOM   1415  CA  ILE   415      13.715 -19.329   7.819  654 ILE
ATOM   1416  CA  MET   416      16.222 -21.345   9.958  655 ALA
ATOM   1417  CA  TRP   417      14.788 -20.236  13.338  656 TRP
ATOM   1418  CA  PHE   418      11.176 -20.711  12.106  657 PHE
ATOM   1419  CA  HIS   419      11.746 -24.338  10.977  658 VAL
ATOM   1420  CA  LYS   420      13.512 -25.113  14.284  659 ASN
ATOM   1421  CA  TRP   421      10.483 -23.715  16.158  660 TRP
ATOM   1422  CA  LEU   422       7.941 -25.764  14.098  661 ILE
ATOM   1423  CA  ASN   423       9.639 -29.111  14.903  662 ASN
ATOM   1424  CA  THR   424       9.506 -28.607  18.716  663 GLU
ATOM   1425  CA  THR   425       6.274 -26.619  19.357  664 THR
ATOM   1426  CA  ASN   426       2.868 -27.691  20.726  665 HIS
ATOM   1427  CA  THR   427       1.110 -24.755  18.976  666 THR
ATOM   1428  CA  CYS   428      -1.683 -25.903  16.628  667 ASN
ATOM   1429  CA  VAL   429      -0.730 -24.930  13.036  668 ILE
ATOM   1430  CA  PRO   430      -3.554 -26.063  10.606  669 PRO
ATOM   1431  CA  ASP   431      -2.701 -27.141   6.994  670 GLU
ATOM   1432  CA  VAL   432       1.077 -27.005   7.690  671 LEU
ATOM   1433  CA  GLU   433       0.009 -28.377   2.267  673 SER
ATOM   1434  CA  SER   434      -0.146 -24.547   2.476  674 HIS
ATOM   1435  CA  TYR   435       3.276 -23.330   3.769  675 TYR
ATOM   1436  CA  ILE   436       5.477 -23.241   0.622  676 LEU
ATOM   1437  CA  CYS   437       8.761 -21.582  -0.461  677 CYS
ATOM   1438  CA  ASN   438       8.911 -19.129  -3.409  678 ASN
ATOM   1439  CA  THR   439      12.460 -17.730  -3.591  679 THR
ATOM   1440  CA  PRO   440      15.163 -19.149  -4.517  680 PRO
ATOM   1441  CA  SER   441      13.999 -20.975  -7.773  681 PRO
ATOM   1442  CA  LEU   442      15.702 -24.172  -6.518  682 HIS
ATOM   1443  CA  TYR   443      13.204 -24.409  -3.620  683 TYR
ATOM   1444  CA  PHE   444      10.113 -23.148  -5.548  684 HIS
ATOM   1445  CA  ASN   445       7.037 -25.129  -4.458  685 GLY
ATOM   1446  CA  ARG   446       8.886 -27.061  -1.728  686 PHE
ATOM   1447  CA  SER   447       7.310 -27.163   1.819  687 PRO
ATOM   1448  CA  VAL   448       9.066 -25.105   4.539  688 VAL
ATOM   1449  CA  LEU   449       8.553 -27.970   7.029  689 ARG
ATOM   1450  CA  ASP   450      11.024 -30.212   5.149  690 LEU
ATOM   1451  CA  PHE   451      13.900 -27.667   5.187  691 PHE
ATOM   1452  CA  ASN   452      17.414 -28.657   6.369  692 ASP
ATOM   1453  CA  PRO   453      18.745 -26.523   9.261  693 THR
ATOM   1454  CA  GLU   454      22.004 -28.491   9.753  694 SER
ATOM   1455  CA  SER   455      23.874 -26.280   7.235  695 SER
ATOM   1456  CA  CYS   456      23.049 -23.038   9.110  696 CYS
TER
