# Supplementary material for: Variation in selection constraints on teleost TLRs with emphasis on their repertoire in the Walking catfish, Clarias batrachus
Source: Sci Rep. 2020 Dec 7;10:21394. doi: 10.1038/s41598-020-78347-6 (PMC7721727; doi:10.1038/s41598-020-78347-6)
Supplement: Supplementary file 27 — Supplementary Information 27. [file 41598_2020_78347_MOESM27_ESM.zip › T3/struct/S506035_results/threading5.pdb]

Rank   :5 Template name:3j0aA
REMARK :Column 1 -  30 present Atom & Residue records of query sequence.
REMARK :Column 31 - 54 present XYZ coordinates of query sequence obtained after threading alignment.
REMARK :Column 55 - 59 present residue number in Template
REMARK :Column 60 - 59 present residue name of Template
ATOM   1001  CA  MET     1     135.353 102.323  79.223   16 LEU
ATOM   1002  CA  SER     2     134.061 104.788  76.605   17 THR
ATOM   1003  CA  ARG     3     130.945 106.961  76.748   18 GLN
ATOM   1004  CA  LEU     4     127.535 105.553  75.808   19 VAL
ATOM   1005  CA  CYS     5     126.661 106.336  72.156   20 PRO
ATOM   1006  CA  GLU     6     123.308 104.514  72.270   21 GLN
ATOM   1007  CA  LEU     8     121.788 107.600  73.931   22 VAL
ATOM   1008  CA  SER     9     119.810 110.075  71.796   23 LEU
ATOM   1009  CA  THR    11     120.887 113.591  70.917   24 ASN
ATOM   1010  CA  SER    12     117.904 115.017  72.771   25 THR
ATOM   1011  CA  LEU    13     119.062 113.670  76.135   26 THR
ATOM   1012  CA  LYS    14     119.008 116.676  78.493   27 GLU
ATOM   1013  CA  ASN    15     120.062 114.896  81.710   28 ARG
ATOM   1014  CA  LEU    16     122.990 112.459  81.471   29 LEU
ATOM   1015  CA  SER    17     124.636 110.786  84.458   30 LEU
ATOM   1016  CA  MET    18     127.888 108.829  84.187   31 LEU
ATOM   1017  CA  GLN    19     129.307 107.964  87.605   32 SER
ATOM   1018  CA  ASN    20     131.097 105.039  89.258   33 PHE
ATOM   1019  CA  THR    21     132.916 104.345  85.979   34 ASN
ATOM   1020  CA  GLN    22     136.331 104.929  84.411   35 TYR
ATOM   1021  CA  GLN    23     137.503 106.740  81.273   36 ILE
ATOM   1022  CA  LEU    24     140.829 108.152  82.536   37 ARG
ATOM   1023  CA  ASN    25     142.215 109.767  79.371   38 THR
ATOM   1024  CA  LEU    26     139.800 112.413  78.106   39 VAL
ATOM   1025  CA  LEU    27     140.676 113.237  74.490   40 THR
ATOM   1026  CA  ILE    28     139.232 115.994  72.288   41 ALA
ATOM   1027  CA  SER    29     135.741 115.532  70.797   42 SER
ATOM   1028  CA  THR    30     134.470 113.574  73.801   43 SER
ATOM   1029  CA  PHE    31     130.730 114.128  73.397   44 PHE
ATOM   1030  CA  LYS    32     129.973 115.402  69.876   45 PRO
ATOM   1031  CA  GLY    33     126.812 113.284  70.116   46 PHE
ATOM   1032  CA  PHE    34     124.628 114.934  72.757   47 LEU
ATOM   1033  CA  THR    37     124.256 118.704  72.317   48 GLU
ATOM   1034  CA  ASN    38     121.118 119.373  74.357   49 GLN
ATOM   1035  CA  LEU    39     122.646 118.699  77.773   50 LEU
ATOM   1036  CA  THR    40     122.048 120.601  81.000   51 GLN
ATOM   1037  CA  ILE    41     122.653 118.215  83.905   52 LEU
ATOM   1038  CA  LEU    42     125.931 116.546  82.922   53 LEU
ATOM   1039  CA  ASP    43     127.277 115.175  86.208   54 GLU
ATOM   1040  CA  LEU    44     130.638 113.878  84.988   55 LEU
ATOM   1041  CA  SER    45     133.531 113.324  87.368   56 GLY
ATOM   1042  CA  ASN    46     131.972 111.423  90.283   57 SER
ATOM   1043  CA  ASN    47     134.819 109.022  91.155   58 GLN
ATOM   1044  CA  ASP    48     135.414 108.618  87.407   59 TYR
ATOM   1045  CA  MET    49     139.120 108.738  88.327   60 THR
ATOM   1046  CA  SER    50     140.124 111.016  85.410   61 PRO
ATOM   1047  CA  ARG    51     144.207 114.067  82.327   63 THR
ATOM   1048  CA  ILE    52     141.967 116.450  80.402   64 ILE
ATOM   1049  CA  ALA    53     142.577 117.553  76.810   65 ASP
ATOM   1050  CA  ASP    54     141.222 120.595  74.977   66 LYS
ATOM   1051  CA  GLY    55     137.981 120.668  72.968   67 GLU
ATOM   1052  CA  ALA    56     136.541 118.259  75.548   68 ALA
ATOM   1053  CA  PHE    57     133.278 120.183  75.911   69 PHE
ATOM   1054  CA  GLN    58     133.125 122.044  72.585   70 ARG
ATOM   1055  CA  TRP    59     129.737 120.723  71.465   71 ASN
ATOM   1056  CA  PHE    60     127.923 121.615  74.700   72 LEU
ATOM   1057  CA  PRO    61     126.726 125.262  74.520   73 PRO
ATOM   1058  CA  MET    62     123.539 124.665  76.528   74 ASN
ATOM   1059  CA  LEU    63     125.615 122.891  79.178   75 LEU
ATOM   1060  CA  GLU    64     124.241 124.231  82.473   76 ARG
ATOM   1061  CA  ASP    65     126.207 122.554  85.262   77 ILE
ATOM   1062  CA  LEU    66     129.059 120.044  85.536   78 LEU
ATOM   1063  CA  SER    67     129.989 118.134  88.694   79 ASP
ATOM   1064  CA  LEU    68     133.556 116.818  88.839   80 LEU
ATOM   1065  CA  GLU    69     133.237 115.210  92.266   81 GLY
ATOM   1066  CA  HIS    70     135.926 113.026  93.841   82 SER
ATOM   1067  CA  ASN    71     138.205 113.189  90.798   83 SER
ATOM   1068  CA  ASN    72     141.993 112.996  90.523   84 LYS
ATOM   1069  CA  ILE    73     143.175 115.276  87.715   85 ILE
ATOM   1070  CA  LYS    74     146.924 115.947  87.502   86 TYR
ATOM   1071  CA  GLN    75     147.436 117.948  84.302   87 PHE
ATOM   1072  CA  LEU    76     145.162 120.933  83.686   88 LEU
ATOM   1073  CA  THR    77     144.974 122.199  80.102   89 HIS
ATOM   1074  CA  ASN    78     144.359 125.975  79.599   90 PRO
ATOM   1075  CA  GLY    79     141.685 125.555  76.901   91 ASP
ATOM   1076  CA  THR    80     139.785 122.599  78.367   92 ALA
ATOM   1077  CA  PHE    81     136.482 124.247  79.298   93 PHE
ATOM   1078  CA  SER    82     136.076 126.096  76.001   94 GLN
ATOM   1079  CA  GLY    83     132.657 126.268  74.346   95 GLY
ATOM   1080  CA  LEU    84     130.693 126.398  77.607   96 LEU
ATOM   1081  CA  LYS    85     128.693 129.601  77.215   97 PHE
ATOM   1082  CA  SER    86     125.724 128.734  79.432   98 HIS
ATOM   1083  CA  LEU    87     127.813 127.352  82.308   99 LEU
ATOM   1084  CA  LYS    88     126.523 128.574  85.662  100 PHE
ATOM   1085  CA  LYS    89     127.517 126.300  88.569  101 GLU
ATOM   1086  CA  LEU    90     130.539 123.975  88.658  102 LEU
ATOM   1087  CA  ASN    91     131.271 121.542  91.494  103 ARG
ATOM   1088  CA  LEU    92     134.971 120.734  91.916  104 LEU
ATOM   1089  CA  GLN    93     134.578 118.733  95.130  105 TYR
ATOM   1090  CA  LEU    94     137.839 116.820  95.659  106 PHE
ATOM   1091  CA  ALA    95     139.084 117.335  92.099  107 CYS
ATOM   1092  CA  ALA   101     142.524 116.324  93.343  108 GLY
ATOM   1093  CA  LEU   102     144.269 119.690  93.166  109 LEU
ATOM   1094  CA  PRO   103     147.931 118.651  93.293  110 SER
ATOM   1095  CA  VAL   104     148.465 121.992  91.555  111 ASP
ATOM   1096  CA  ILE   105     144.384 129.040  91.294  114 LEU
ATOM   1097  CA  ASP   106     146.421 131.339  89.046  115 LYS
ATOM   1098  CA  ASP   107     146.698 128.557  86.473  116 ASP
ATOM   1099  CA  PHE   108     142.916 128.204  86.676  117 GLY
ATOM   1100  CA  SER   109     140.978 128.732  83.471  118 TYR
ATOM   1101  CA  PHE   110     137.544 130.158  84.221  119 PHE
ATOM   1102  CA  GLN   111     137.866 133.301  82.099  120 ARG
ATOM   1103  CA  PRO   112     135.574 132.406  79.193  121 ASN
ATOM   1104  CA  LEU   113     132.863 131.590  81.745  122 LEU
ATOM   1105  CA  VAL   114     130.758 134.766  82.020  123 LYS
ATOM   1106  CA  GLN   115     127.619 132.973  83.176  124 ALA
ATOM   1107  CA  LEU   116     129.725 131.351  85.889  125 LEU
ATOM   1108  CA  GLU   117     127.562 132.020  88.955  126 THR
ATOM   1109  CA  TYR   118     128.266 129.416  91.632  127 ARG
ATOM   1110  CA  LEU   119     131.832 128.155  91.319  128 LEU
ATOM   1111  CA  TYR   120     132.449 125.599  94.078  129 ASP
ATOM   1112  CA  MET   121     135.871 124.456  95.286  130 LEU
ATOM   1113  CA  GLU   122     135.778 122.052  98.243  131 SER
ATOM   1114  CA  ARG   123     138.115 119.382  99.618  132 LYS
ATOM   1115  CA  THR   124     140.965 120.952  97.605  133 ASN
ATOM   1116  CA  SER   125     144.495 122.001  98.669  134 GLN
ATOM   1117  CA  PHE   126     144.516 125.722  97.841  135 ILE
ATOM   1118  CA  ARG   127     147.304 127.431  99.811  136 ARG
ATOM   1119  CA  GLU   128     146.797 131.041  98.708  137 SER
ATOM   1120  CA  ILE   129     143.481 132.890  98.928  138 LEU
ATOM   1121  CA  THR   130     145.008 135.342  96.449  139 TYR
ATOM   1122  CA  GLU   131     142.222 136.068  93.969  140 LEU
ATOM   1123  CA  ASN   132     143.424 135.986  90.366  141 HIS
ATOM   1124  CA  ILE   133     142.523 138.951  88.074  142 PRO
ATOM   1125  CA  PHE   134     137.507 137.147  88.911  144 PHE
ATOM   1126  CA  TYR   135     137.181 140.649  87.463  145 GLY
ATOM   1127  CA  GLY   136     135.501 139.309  84.338  146 LYS
ATOM   1128  CA  LEU   137     133.249 137.196  86.539  147 LEU
ATOM   1129  CA  PRO   138     130.238 139.493  86.914  148 ASN
ATOM   1130  CA  CYS   139     127.562 136.821  87.376  149 SER
ATOM   1131  CA  LEU   140     129.807 135.226  90.015  150 LEU
ATOM   1132  CA  ARG   141     127.465 135.083  93.021  151 LYS
ATOM   1133  CA  GLU   142     128.755 132.338  95.311  152 SER
ATOM   1134  CA  LEU   143     131.838 130.201  95.944  153 ILE
ATOM   1135  CA  ASN   144     132.545 127.647  98.698  154 ASP
ATOM   1136  CA  LEU   145     136.218 127.570  99.732  155 PHE
ATOM   1137  CA  GLY   146     136.207 124.719 102.238  156 SER
ATOM   1138  CA  TRP   147     138.795 122.128 103.270  157 SER
ATOM   1139  CA  SER   148     141.791 123.657 101.484  158 ASN
ATOM   1140  CA  GLY   151     144.695 125.065 103.557  159 GLN
ATOM   1141  CA  LEU   152     145.264 128.865 103.375  160 ILE
ATOM   1142  CA  LYS   153     147.173 130.186 106.409  161 PHE
ATOM   1143  CA  THR   154     147.698 133.933 105.938  162 LEU
ATOM   1144  CA  VAL   155     145.191 136.347 104.380  163 VAL
ATOM   1145  CA  SER   156     147.037 139.490 103.289  164 CYS
ATOM   1146  CA  ASN   157     145.491 142.634 101.837  165 GLU
ATOM   1147  CA  THR   158     147.041 142.107  98.416  166 HIS
ATOM   1148  CA  THR   159     145.026 138.884  98.159  167 GLU
ATOM   1149  CA  PHE   160     141.806 140.907  97.912  168 LEU
ATOM   1150  CA  ALA   161     142.548 143.438  95.158  169 GLU
ATOM   1151  CA  SER   162     140.036 142.183  92.523  170 PRO
ATOM   1152  CA  LEU   163     137.858 143.971 104.263  201 PHE
ATOM   1153  CA  LYS   164     137.617 147.757 104.059  202 ARG
ATOM   1154  CA  GLY   165     135.156 149.178 101.517  203 ASN
ATOM   1155  CA  SER   166     133.989 145.695 100.539  204 MET
ATOM   1156  CA  PRO   167     131.119 124.808 114.862  240 HIS
ATOM   1157  CA  LEU   168     132.801 126.361 117.900  241 HIS
ATOM   1158  CA  LEU   169     130.656 128.430 120.291  242 ILE
ATOM   1159  CA  GLN   170     129.522 126.007 123.014  243 MET
ATOM   1160  CA  ILE   171     128.048 128.754 125.187  244 GLY
ATOM   1161  CA  LEU   172     126.510 132.210 124.834  245 ALA
ATOM   1162  CA  ASN   173     126.912 135.282 127.020  246 GLY
ATOM   1163  CA  LEU   174     128.208 138.854 127.339  247 PHE
ATOM   1164  CA  THR   175     130.969 137.719 125.028  248 GLY
ATOM   1165  CA  GLY   176     131.839 134.162 125.986  249 PHE
ATOM   1166  CA  MET   177     133.360 131.621 123.606  250 HIS
ATOM   1167  CA  GLY   178     135.969 129.410 125.277  251 ASN
ATOM   1168  CA  ILE   179     138.261 131.079 127.816  252 ILE
ATOM   1169  CA  LYS   180     136.845 133.934 129.910  253 LYS
ATOM   1170  CA  ALA   181     139.935 136.067 129.308  254 ASP
ATOM   1171  CA  LEU   182     140.554 136.254 125.522  255 PRO
ATOM   1172  CA  GLY   183     136.826 136.074 124.745  256 ASP
ATOM   1173  CA  PRO   184     136.448 139.831 125.271  257 GLN
ATOM   1174  CA  GLY   185     138.610 140.856 122.287  258 ASN
ATOM   1175  CA  ALA   186     136.255 139.033 119.912  259 THR
ATOM   1176  CA  PHE   187     133.150 141.238 120.071  260 PHE
ATOM   1177  CA  SER   188     135.522 144.205 120.232  261 ALA
ATOM   1178  CA  SER   189     136.084 144.077 116.476  262 GLY
ATOM   1179  CA  LEU   190     132.540 143.200 115.429  263 LEU
ATOM   1180  CA  GLY   191     131.007 146.668 111.883  266 SER
ATOM   1181  CA  ASN   192     127.238 146.651 111.437  267 SER
ATOM   1182  CA  LEU   193     126.211 142.996 111.279  268 VAL
ATOM   1183  CA  LYS   194     122.783 142.285 109.803  269 ARG
ATOM   1184  CA  VAL   195     122.603 138.487 109.824  270 HIS
ATOM   1185  CA  LEU   196     124.121 136.201 112.444  271 LEU
ATOM   1186  CA  VAL   197     123.770 132.409 112.423  272 ASP
ATOM   1187  CA  LEU   198     125.110 129.753 114.793  273 LEU
ATOM   1188  CA  SER   199     124.139 126.417 113.240  274 SER
ATOM   1189  CA  HIS   200     125.630 123.108 114.458  275 HIS
ATOM   1190  CA  ASN   201     127.305 125.091 117.226  276 GLY
ATOM   1191  CA  PHE   202     126.090 122.846 120.049  277 PHE
ATOM   1192  CA  ILE   203     125.199 125.832 122.251  278 VAL
ATOM   1193  CA  ASN   204     124.267 124.154 125.548  279 PHE
ATOM   1194  CA  GLN   205     123.624 127.200 127.766  280 SER
ATOM   1195  CA  LEU   207     122.630 130.662 126.558  281 LEU
ATOM   1196  CA  THR   208     123.621 133.201 129.198  282 ASN
ATOM   1197  CA  GLY   209     121.950 136.548 129.782  283 SER
ATOM   1198  CA  GLU   210     122.474 139.306 127.210  284 ARG
ATOM   1199  CA  GLU   211     124.287 137.793 124.213  285 VAL
ATOM   1200  CA  PHE   212     123.740 140.044 121.196  286 PHE
ATOM   1201  CA  GLN   213     123.980 143.496 122.778  287 GLU
ATOM   1202  CA  GLY   214     126.694 145.098 120.662  288 THR
ATOM   1203  CA  LEU   215     124.860 144.120 117.470  289 LEU
ATOM   1204  CA  ASP   216     121.540 145.970 117.458  290 LYS
ATOM   1205  CA  SER   217     121.531 146.313 113.672  291 ASP
ATOM   1206  CA  ILE   218     120.915 142.572 113.415  292 LEU
ATOM   1207  CA  LYS   219     117.892 142.582 111.096  293 LYS
ATOM   1208  CA  GLU   220     117.735 138.767 110.958  294 VAL
ATOM   1209  CA  MET   221     119.165 135.916 113.054  295 LEU
ATOM   1210  CA  HIS   222     119.369 132.123 112.756  296 ASN
ATOM   1211  CA  LEU   223     119.901 129.140 115.079  297 LEU
ATOM   1212  CA  SER   224     119.579 125.684 113.501  298 ALA
ATOM   1213  CA  TYR   225     120.390 122.365 115.217  299 TYR
ATOM   1214  CA  GLN   227     121.307 123.347 118.770  300 ASN
ATOM   1215  CA  GLN   228     120.572 122.397 122.426  301 LYS
ATOM   1216  CA  MET   229     119.528 125.523 124.285  302 ILE
ATOM   1217  CA  ILE   230     118.601 125.140 127.932  303 ASN
ATOM   1218  CA  ASN   231     119.505 128.379 129.685  304 LYS
ATOM   1219  CA  LEU   232     117.130 131.153 128.516  305 ILE
ATOM   1220  CA  THR   233     117.327 134.381 130.630  306 ALA
ATOM   1221  CA  SER   234     114.830 137.213 130.537  307 ASP
ATOM   1222  CA  MET   235     117.692 139.384 129.208  308 GLU
ATOM   1223  CA  SER   236     118.978 136.878 126.626  309 ALA
ATOM   1224  CA  PHE   237     117.372 138.223 123.421  310 PHE
ATOM   1225  CA  LYS   238     118.030 141.784 124.663  311 TYR
ATOM   1226  CA  TYR   239     119.885 144.047 122.239  312 GLY
ATOM   1227  CA  VAL   240     117.906 142.859 119.226  313 LEU
ATOM   1228  CA  PRO   241     116.004 146.109 118.689  314 ASP
ATOM   1229  CA  THR   242     114.906 145.278 115.135  315 ASN
ATOM   1230  CA  LEU   243     114.606 141.546 114.436  316 LEU
ATOM   1231  CA  ARG   244     112.526 140.066 111.602  317 GLN
ATOM   1232  CA  THR   245     113.547 136.463 110.901  318 VAL
ATOM   1233  CA  LEU   246     114.548 133.826 113.493  319 LEU
ATOM   1234  CA  LEU   247     114.618 130.071 112.905  320 ASN
ATOM   1235  CA  LEU   248     114.863 128.180 116.175  321 LEU
ATOM   1236  CA  GLY   249     114.976 124.746 114.530  322 SER
ATOM   1237  CA  HIS   250     115.599 121.811 116.881  323 TYR
ATOM   1238  CA  GLY   251     117.059 123.566 119.918  324 ASN
ATOM   1239  CA  LEU   252     114.434 123.376 122.673  325 LEU
ATOM   1240  CA  ARG   253     113.686 120.729 125.355  326 LEU
ATOM   1241  CA  THR   256     114.530 121.111 129.025  327 GLY
ATOM   1242  CA  LYS   257     111.724 123.248 130.470  328 GLU
ATOM   1243  CA  MET   258     110.919 126.880 129.581  329 LEU
ATOM   1244  CA  ASP   259     110.141 130.129 131.412  330 TYR
ATOM   1245  CA  PRO   260     107.654 132.992 130.868  331 SER
ATOM   1246  CA  SER   261     107.947 135.703 128.215  332 SER
ATOM   1247  CA  PRO   262     110.637 134.480 125.811  333 ASN
ATOM   1248  CA  PHE   263     110.951 137.424 123.411  334 PHE
ATOM   1249  CA  GLN   264     110.291 140.511 125.551  335 TYR
ATOM   1250  CA  THR   265     112.407 142.743 123.354  336 GLY
ATOM   1251  CA  LEU   266     111.235 141.792 119.862  337 LEU
ATOM   1252  CA  VAL   267     108.242 143.981 118.893  338 PRO
ATOM   1253  CA  ASN   268     109.211 143.947 115.216  339 LYS
ATOM   1254  CA  LEU   269     109.658 140.156 115.087  340 VAL
ATOM   1255  CA  VAL   270     107.685 138.429 112.340  341 ALA
ATOM   1256  CA  VAL   271     108.932 134.999 111.190  342 TYR
ATOM   1257  CA  LEU   272     109.933 132.319 113.700  343 ILE
ATOM   1258  CA  ASP   273     110.580 128.640 112.984  344 ASP
ATOM   1259  CA  LEU   274     110.456 126.278 115.980  345 LEU
ATOM   1260  CA  SER   275     110.277 123.029 114.024  346 GLN
ATOM   1261  CA  ASN   276     111.129 119.619 115.512  347 LYS
ATOM   1262  CA  ASN   277     111.375 120.121 119.282  348 ASN
ATOM   1263  CA  ASN   278     110.664 118.322 122.563  349 HIS
ATOM   1264  CA  ILE   279     108.881 120.972 124.641  350 ILE
ATOM   1265  CA  ALA   280     106.636 119.615 127.400  351 ALA
ATOM   1266  CA  ASN   281     103.942 122.166 128.264  352 ILE
ATOM   1267  CA  ILE   282     103.960 125.800 127.124  353 ILE
ATOM   1268  CA  LYS   283     102.952 128.282 129.833  354 GLN
ATOM   1269  CA  ASN   284     100.315 131.023 129.500  355 ASP
ATOM   1270  CA  GLY   285     102.460 134.137 129.062  356 GLN
ATOM   1271  CA  TRP   286     104.925 132.839 126.490  357 THR
ATOM   1272  CA  LEU   287     104.705 134.981 123.341  358 PHE
ATOM   1273  CA  ASP   288     104.692 138.226 125.336  359 LYS
ATOM   1274  CA  GLY   289     105.794 141.671 124.105  360 PHE
ATOM   1275  CA  LEU   290     105.135 141.032 120.415  361 LEU
ATOM   1276  CA  GLN   291     103.031 142.668 117.696  362 GLU
ATOM   1277  CA  HIS   292     104.428 142.418 114.142  363 LYS
ATOM   1278  CA  LEU   293     104.428 138.599 114.237  364 LEU
ATOM   1279  CA  SER   294     102.871 137.556 110.926  365 GLN
ATOM   1280  CA  VAL   295     104.033 133.950 110.519  366 THR
ATOM   1281  CA  LEU   296     104.291 131.345 113.276  367 LEU
ATOM   1282  CA  LYS   297     105.599 127.957 112.133  368 ASP
ATOM   1283  CA  LEU   298     105.327 125.431 114.968  369 LEU
ATOM   1284  CA  GLN   299     105.747 121.988 113.412  370 ARG
ATOM   1285  CA  HIS   300     106.056 119.318 116.121  371 ASP
ATOM   1286  CA  ASN   301     106.730 122.205 118.506  372 ASN
ATOM   1287  CA  ASN   302     104.760 121.608 121.728  373 ALA
ATOM   1288  CA  LEU   303     101.320 120.912 123.213  374 LEU
ATOM   1289  CA  ALA   304     100.473 124.453 122.058  375 THR
ATOM   1290  CA  ARG   305      98.666 126.885 124.380  376 THR
ATOM   1291  CA  VAL   306      97.393 130.033 122.629  377 ILE
ATOM   1292  CA  TRP   307      75.581 119.462 115.995  443 GLY
ATOM   1293  CA  LYS   308      76.572 122.928 114.810  444 ASP
ATOM   1294  CA  ASN   309      79.138 124.150 117.317  445 GLN
ATOM   1295  CA  ALA   310      82.451 123.423 115.582  446 THR
ATOM   1296  CA  ASN   311      82.677 124.823 112.047  447 PRO
ATOM   1297  CA  PRO   312      80.700 128.036 112.669  448 SER
ATOM   1298  CA  GLY   313      81.447 131.501 111.258  449 GLU
ATOM   1299  CA  GLY   314      77.838 121.170 110.569  471 LEU
ATOM   1300  CA  PRO   315      78.418 123.112 107.353  472 CYS
ATOM   1301  CA  VAL   316      75.298 125.277 107.368  473 TRP
ATOM   1302  CA  LEU   317      77.080 128.607 106.916  474 ASP
ATOM   1303  CA  PHE   318      79.854 127.443 104.593  475 VAL
ATOM   1304  CA  LEU   319      79.014 128.253 100.992  476 PHE
ATOM   1305  CA  ARG   320      82.222 127.281  99.181  477 GLU
ATOM   1306  CA  ASP   321      83.096 124.488 101.593  478 GLY
ATOM   1307  CA  ALA   322      85.143 121.763  99.913  479 LEU
ATOM   1308  CA  GLN   323      84.925 118.926 102.423  480 SER
ATOM   1309  CA  ASN   324      87.017 115.759 102.534  481 HIS
ATOM   1310  CA  LEU   325      85.322 112.718 104.061  482 LEU
ATOM   1311  CA  THR   326      87.847 109.889 104.004  483 GLN
ATOM   1312  CA  VAL   327      87.105 106.889 106.262  484 VAL
ATOM   1313  CA  LEU   328      85.179 108.582 109.078  485 LEU
ATOM   1314  CA  GLU   329      84.208 105.246 110.621  486 TYR
ATOM   1315  CA  LEU   330      80.554 106.171 109.990  487 LEU
ATOM   1316  CA  ASP   331      78.004 103.506 110.932  488 ASN
ATOM   1317  CA  TYR   332      75.535 103.052 108.102  489 HIS
ATOM   1318  CA  ASN   333      72.697 102.540 110.611  490 ASN
ATOM   1319  CA  GLY   334      72.635 106.274 111.365  491 TYR
ATOM   1320  CA  LEU   335      73.530 107.053 107.758  492 LEU
ATOM   1321  CA  ASP   336      70.307 105.409 106.566  493 ASN
ATOM   1322  CA  GLU   337      68.433 108.443 107.874  494 SER
ATOM   1323  CA  ILE   338      71.174 110.894 106.907  495 LEU
ATOM   1324  CA  PRO   339      70.075 114.545 107.416  496 PRO
ATOM   1325  CA  THR   340      69.382 116.030 103.943  497 PRO
ATOM   1326  CA  MET   341      70.338 119.394 105.421  498 GLY
ATOM   1327  CA  ALA   342      74.060 118.623 105.334  499 VAL
ATOM   1328  CA  PHE   343      74.656 118.891 101.579  500 PHE
ATOM   1329  CA  CYS   344      71.947 121.552 101.325  501 SER
ATOM   1330  CA  ASP   345      73.908 124.740 102.028  502 HIS
ATOM   1331  CA  LEU   346      76.914 123.668  99.978  503 LEU
ATOM   1332  CA  SER   347      76.261 125.137  96.533  504 THR
ATOM   1333  CA  GLN   348      79.788 125.836  95.258  505 ALA
ATOM   1334  CA  LEU   349      81.238 122.373  95.924  506 LEU
ATOM   1335  CA  ARG   350      84.039 121.314  93.587  507 ARG
ATOM   1336  CA  TYR   351      84.011 117.671  94.623  508 GLY
ATOM   1337  CA  LEU   352      83.086 115.499  97.579  509 LEU
ATOM   1338  CA  SER   353      85.285 112.479  98.249  510 SER
ATOM   1339  CA  ILE   354      83.520 109.699 100.142  511 LEU
ATOM   1340  CA  SER   355      86.129 106.926  99.949  512 ASN
ATOM   1341  CA  GLY   356      87.418 104.243 102.333  513 SER
ATOM   1342  CA  ASN   357      84.108 104.756 104.159  514 ASN
ATOM   1343  CA  LEU   358      81.606 102.133 105.321  515 ARG
ATOM   1344  CA  LEU   359      78.070 102.721 104.059  516 LEU
ATOM   1345  CA  ASN   360      75.470 100.349 102.591  517 THR
ATOM   1346  CA  PHE   361      72.980 102.639 100.872  518 VAL
ATOM   1347  CA  LEU   362      74.303 105.388  98.591  519 LEU
ATOM   1348  CA  HIS   363      71.880 108.314  98.918  520 SER
ATOM   1349  CA  ASP   364      71.819 111.020  96.245  521 HIS
ATOM   1350  CA  SER   365      70.894 114.626  97.054  522 ASN
ATOM   1351  CA  ILE   366      71.622 116.470  93.794  523 ASP
ATOM   1352  CA  PHE   367      70.734 119.868  95.257  524 LEU
ATOM   1353  CA  ASP   368      74.223 121.284  94.501  525 PRO
ATOM   1354  CA  ARG   371      74.737 122.310  90.866  526 ALA
ATOM   1355  CA  SER   372      78.487 123.032  90.841  527 ASN
ATOM   1356  CA  LEU   373      79.654 119.556  91.880  528 LEU
ATOM   1357  CA  ARG   374      82.165 118.302  89.325  529 GLU
ATOM   1358  CA  TYR   375      83.360 115.079  90.962  530 ILE
ATOM   1359  CA  LEU   376      82.435 112.525  93.637  531 LEU
ATOM   1360  CA  ARG   377      84.999 109.900  94.640  532 ASP
ATOM   1361  CA  LEU   378      83.409 106.682  95.902  533 ILE
ATOM   1362  CA  GLN   379      85.757 103.741  96.503  534 SER
ATOM   1363  CA  LYS   380      86.451 101.085  99.157  535 ARG
ATOM   1364  CA  ASN   381      82.830 100.960 100.337  536 ASN
ATOM   1365  CA  LEU   382      79.902  98.568 100.734  537 GLN
ATOM   1366  CA  LEU   383      77.271 100.483  98.773  538 LEU
ATOM   1367  CA  THR   384      74.523  98.788  96.749  539 LEU
ATOM   1368  CA  SER   385      71.655 101.280  96.460  540 ALA
ATOM   1369  CA  VAL   386      70.549 103.286  93.381  541 PRO
ATOM   1370  CA  ARG   387      68.813 106.704  93.193  542 ASN
ATOM   1371  CA  PRO   388      67.058 108.496  90.270  543 PRO
ATOM   1372  CA  GLU   389      68.381 111.868  91.440  544 ASP
ATOM   1373  CA  THR   390      71.556 112.672  89.507  545 VAL
ATOM   1374  CA  PHE   391      73.600 115.885  89.501  546 PHE
ATOM   1375  CA  SER   396      73.845 118.080  86.391  547 VAL
ATOM   1376  CA  CYS   397      77.527 119.079  86.360  548 SER
ATOM   1377  CA  LEU   398      78.705 115.616  87.397  549 LEU
ATOM   1378  CA  THR   399      81.311 114.194  85.030  550 SER
ATOM   1379  CA  ASP   400      83.774 111.920  86.832  551 VAL
ATOM   1380  CA  LEU   401      82.016 109.563  89.223  552 LEU
ATOM   1381  CA  TYR   402      84.530 107.260  90.913  553 ASP
ATOM   1382  CA  MET   403      82.816 103.976  91.789  554 ILE
ATOM   1383  CA  ASP   404      85.459 101.235  91.893  555 THR
ATOM   1384  CA  HIS   405      86.233  98.438  94.349  556 HIS
ATOM   1385  CA  ASN   406      83.032  98.091  96.360  557 ASN
ATOM   1386  CA  PRO   407      80.982  95.221  97.751  558 LYS
ATOM   1387  CA  PHE   408      78.562  94.976  94.794  559 PHE
ATOM   1388  CA  ASP   409      75.943  92.180  94.927  560 ILE
ATOM   1389  CA  CYS   410      75.778  90.728  91.440  561 CYS
ATOM   1390  CA  THR   411      72.518  88.617  91.548  562 GLU
ATOM   1391  CA  CYS   412      68.882  88.836  90.565  563 CYS
ATOM   1392  CA  GLU   413      67.807  90.810  93.666  564 GLU
ATOM   1393  CA  ILE   415      69.102  94.285  92.735  565 LEU
ATOM   1394  CA  MET   416      68.772  94.744  88.985  566 SER
ATOM   1395  CA  TRP   417      67.832  98.433  89.140  567 THR
ATOM   1396  CA  PHE   418      71.249  99.469  90.505  568 PHE
ATOM   1397  CA  HIS   419      73.241  97.545  87.886  569 ILE
ATOM   1398  CA  LYS   420      70.891  99.121  85.345  570 ASN
ATOM   1399  CA  TRP   421      71.595 102.714  86.415  571 TRP
ATOM   1400  CA  LEU   422      75.380 102.433  86.119  572 LEU
ATOM   1401  CA  ASN   423      74.950 101.157  82.540  573 ASN
ATOM   1402  CA  THR   424      72.551 103.949  81.582  574 HIS
ATOM   1403  CA  THR   425      75.017 106.540  82.917  575 THR
ATOM   1404  CA  ASN   426      77.202 105.689  79.900  576 ASN
ATOM   1405  CA  THR   427      81.155 109.409  80.239  578 THR
ATOM   1406  CA  CYS   428      79.778 109.226  83.792  579 ILE
ATOM   1407  CA  VAL   429      81.763 106.418  85.393  580 ALA
ATOM   1408  CA  PRO   430      85.127 105.465  86.873  581 GLY
ATOM   1409  CA  ASP   431      87.672 102.794  85.779  582 PRO
ATOM   1410  CA  VAL   432      85.642  99.635  84.997  583 PRO
ATOM   1411  CA  GLU   433      88.877  97.684  85.486  584 ALA
ATOM   1412  CA  SER   434      88.751  98.054  89.276  585 ASP
ATOM   1413  CA  TYR   435      85.149  96.735  89.637  586 ILE
ATOM   1414  CA  ILE   436      84.598  93.047  90.531  587 TYR
ATOM   1415  CA  CYS   437      81.664  91.140  92.127  588 CYS
ATOM   1416  CA  ASN   438      82.184  90.070  95.740  589 VAL
ATOM   1417  CA  THR   439      79.179  88.016  97.004  590 TYR
ATOM   1418  CA  PRO   440      79.040  85.683  93.959  591 PRO
ATOM   1419  CA  SER   441      81.121  82.601  94.784  592 ASP
ATOM   1420  CA  LEU   442      81.097  81.119  91.281  593 SER
ATOM   1421  CA  TYR   443      81.797  84.314  89.348  594 PHE
ATOM   1422  CA  PHE   444      84.464  86.424  91.049  595 SER
ATOM   1423  CA  ASN   445      86.449  89.048  89.162  596 GLY
ATOM   1424  CA  ARG   446      83.998  90.370  86.572  597 VAL
ATOM   1425  CA  SER   447      83.109  93.981  85.835  598 SER
ATOM   1426  CA  VAL   448      79.530  95.180  86.249  599 LEU
ATOM   1427  CA  LEU   449      79.540  96.023  82.527  600 PHE
ATOM   1428  CA  ASP   450      79.615  92.285  81.645  601 SER
ATOM   1429  CA  PHE   451      77.075  90.588  83.947  602 LEU
ATOM   1430  CA  ASN   452      73.914  89.221  82.324  603 SER
ATOM   1431  CA  PRO   453      70.588  90.496  83.592  604 THR
ATOM   1432  CA  GLU   454      68.783  87.138  83.561  605 GLU
ATOM   1433  CA  SER   455      66.090  86.186  86.058  606 GLY
ATOM   1434  CA  CYS   456      66.734  83.608  88.810  607 CYS
ATOM   1435  CA  LEU   459      76.421  75.602  76.488  608 PHE
ATOM   1436  CA  ALA   464      78.752  78.063  78.219  609 SER
ATOM   1437  CA  ALA   465      81.442  77.441  75.592  610 LEU
ATOM   1438  CA  TYR   466      78.973  78.774  73.000  611 PHE
ATOM   1439  CA  ILE   467      78.133  81.842  75.072  612 ILE
ATOM   1440  CA  ILE   468      81.794  82.846  75.471  613 VAL
ATOM   1441  CA  SER   469      82.387  82.083  71.776  614 CYS
ATOM   1442  CA  ASN   470      79.538  84.185  70.386  615 THR
ATOM   1443  CA  THR   471      80.071  87.158  72.691  616 VAL
ATOM   1444  CA  LEU   472      83.760  87.292  71.756  617 THR
ATOM   1445  CA  VAL   473      82.575  87.340  68.132  618 LEU
ATOM   1446  CA  LEU   474      80.093  90.143  68.752  619 THR
ATOM   1447  CA  GLY   475      82.905  91.890  70.567  620 LEU
ATOM   1448  CA  LEU   476      85.176  91.233  67.605  621 PHE
ATOM   1449  CA  MET   477      82.369  92.488  65.306  622 LEU
ATOM   1450  CA  VAL   478      82.205  95.978  66.896  623 MET
ATOM   1451  CA  ILE   479      85.732  96.642  68.357  624 THR
ATOM   1452  CA  ALA   480      87.171  96.605  64.847  625 ILE
ATOM   1453  CA  PHE   481      84.256  98.723  63.578  626 LEU
ATOM   1454  CA  LEU   482      84.141 101.555  66.007  627 THR
ATOM   1455  CA  VAL   483      87.759 102.440  66.405  628 VAL
ATOM   1456  CA  HIS   484      87.734 103.488  62.823  629 THR
ATOM   1457  CA  TYR   485      84.599 105.564  63.086  630 LYS
ATOM   1458  CA  GLN   486      85.346 107.144  66.488  631 PHE
ATOM   1459  CA  GLY   487      89.005 107.947  65.813  632 ARG
ATOM   1460  CA  TRP   488      91.923 117.356  63.908  633 ASP
ATOM   1461  CA  ILE   504      93.286 117.352  60.341  634 HIS
ATOM   1462  CA  ASN   505      96.167 114.807  60.208  635 PRO
ATOM   1463  CA  ARG   508      99.438 116.542  59.382  636 GLN
ATOM   1464  CA  TYR   509     100.919 113.266  58.091  637 GLY
ATOM   1465  CA  ARG   511      98.220 112.881  55.427  638 THR
ATOM   1466  CA  LEU   512      98.714 116.429  54.088  639 GLU
ATOM   1467  CA  GLU   514     100.143 116.803  50.538  640 PRO
ATOM   1468  CA  CYS   515     103.223 118.755  51.571  641 ASP
ATOM   1469  CA  ARG   516     105.164 118.931  54.834  642 MET
ATOM   1470  CA  TYR   517     103.435 121.352  57.175  643 TYR
ATOM   1471  CA  LYS   518     104.639 121.644  60.773  644 LYS
ATOM   1472  CA  TYR   519     101.785 123.668  62.226  645 TYR
ATOM   1473  CA  LYS   520      97.975 123.702  62.105  646 ASP
ATOM   1474  CA  ALA   521      97.261 127.436  62.533  647 ALA
ATOM   1475  CA  TYR   522      99.431 130.533  62.880  648 TYR
ATOM   1476  CA  ILE   523      98.188 132.809  65.637  649 LEU
ATOM   1477  CA  VAL   524      98.730 136.467  64.684  650 CYS
ATOM   1478  CA  HIS   525      98.039 138.962  67.489  651 PHE
ATOM   1479  CA  SER   526      99.193 142.119  69.308  652 SER
ATOM   1480  CA  GLN   527     101.401 142.478  72.387  653 SER
ATOM   1481  CA  LYS   528      98.902 144.527  74.403  654 LYS
ATOM   1482  CA  ASP   529      96.335 141.743  73.932  655 ASP
ATOM   1483  CA  ILE   530      98.471 138.939  75.372  656 PHE
ATOM   1484  CA  LEU   531      96.180 138.366  78.372  657 THR
ATOM   1485  CA  TRP   532      93.608 136.691  76.116  658 TRP
ATOM   1486  CA  VAL   533      95.851 134.880  73.619  659 VAL
ATOM   1487  CA  GLU   534      97.763 133.334  76.531  660 GLN
ATOM   1488  CA  ARG   535      94.840 132.348  78.789  661 ASN
ATOM   1489  CA  SER   536      91.877 131.566  76.539  662 ALA
ATOM   1490  CA  LEU   537      92.941 131.160  72.904  663 LEU
ATOM   1491  CA  LEU   538      96.091 129.055  73.296  664 LEU
ATOM   1492  CA  PRO   539      94.870 127.035  76.299  665 LYS
ATOM   1493  CA  LEU   540      91.567 126.173  74.574  666 HIS
ATOM   1494  CA  GLU   541      93.287 125.133  71.328  667 LEU
ATOM   1495  CA  ASP   542      96.173 123.302  73.004  668 ASP
ATOM   1496  CA  ASN   543      94.114 121.398  75.584  669 THR
ATOM   1497  CA  ASP   544      98.261 117.500  66.732  676 ARG
ATOM   1498  CA  PHE   545      96.706 120.928  67.260  677 PHE
ATOM   1499  CA  ARG   546      99.914 122.966  67.077  678 ASN
ATOM   1500  CA  PHE   547      99.978 126.752  66.936  679 LEU
ATOM   1501  CA  PHE   548     102.619 128.902  65.242  680 CYS
ATOM   1502  CA  LEU   549     103.791 132.095  66.929  681 PHE
ATOM   1503  CA  GLU   550     106.253 134.909  66.231  682 GLU
ATOM   1504  CA  ASP   551     107.893 135.252  69.649  683 GLU
ATOM   1505  CA  ARG   552     107.850 131.659  70.904  684 ARG
ATOM   1506  CA  ASP   553     109.296 130.139  67.764  685 ASP
ATOM   1507  CA  ALA   554     111.373 132.505  65.664  686 PHE
ATOM   1508  CA  MET   555     114.776 132.757  64.028  687 VAL
ATOM   1509  CA  PRO   556     117.214 135.331  65.254  688 PRO
ATOM   1510  CA  GLY   557     118.942 134.718  61.816  689 GLY
ATOM   1511  CA  CYS   558     115.944 135.963  60.074  690 GLU
ATOM   1512  CA  SER   559     114.147 139.388  59.446  691 ASN
ATOM   1513  CA  THR   560     110.838 140.605  61.315  692 ARG
ATOM   1514  CA  LEU   561     108.527 140.737  58.319  693 ILE
ATOM   1515  CA  GLU   562     109.841 137.493  56.967  694 ALA
ATOM   1516  CA  THR   563     109.388 135.693  60.278  695 ASN
ATOM   1517  CA  ILE   564     105.674 135.844  59.640  696 ILE
ATOM   1518  CA  VAL   565     106.219 134.895  55.991  697 GLN
ATOM   1519  CA  ASP   566     107.685 131.505  56.893  698 ASP
ATOM   1520  CA  ASN   567     104.987 130.994  59.526  699 ALA
ATOM   1521  CA  MET   568     102.433 131.283  56.712  700 ILE
ATOM   1522  CA  ARG   569     103.947 128.494  54.641  701 TRP
ATOM   1523  CA  MET   570     104.413 126.139  57.609  702 ASN
ATOM   1524  CA  SER   571     100.982 126.739  59.159  703 SER
ATOM   1525  CA  ARG   572      97.916 125.068  57.600  704 ARG
ATOM   1526  CA  LYS   573      95.752 128.127  58.291  705 LYS
ATOM   1527  CA  ILE   574      96.202 131.677  59.597  706 ILE
ATOM   1528  CA  VAL   575      93.970 132.739  62.502  707 VAL
ATOM   1529  CA  PHE   576      94.613 136.391  63.347  708 CYS
ATOM   1530  CA  VAL   577      92.888 138.294  66.135  709 LEU
ATOM   1531  CA  VAL   578      91.936 141.702  64.816  710 VAL
ATOM   1532  CA  THR   579      91.590 144.356  67.504  711 SER
ATOM   1533  CA  GLU   580      91.868 148.076  68.241  712 ARG
ATOM   1534  CA  ALA   581      95.551 147.358  68.901  713 HIS
ATOM   1535  CA  LEU   582      96.222 144.729  66.211  714 PHE
ATOM   1536  CA  LEU   583      95.734 147.524  63.658  715 LEU
ATOM   1537  CA  ASN   584      98.188 149.864  65.374  716 ARG
ATOM   1538  CA  ASP   585     101.280 147.734  64.777  717 ASP
ATOM   1539  CA  PRO   586     100.161 144.223  63.880  718 GLY
ATOM   1540  CA  TRP   587      98.635 145.052  60.505  719 TRP
ATOM   1541  CA  CYS   588     101.377 147.501  59.540  720 CYS
ATOM   1542  CA  ARG   589     103.506 144.524  58.518  721 LEU
ATOM   1543  CA  GLN   590     100.786 142.385  56.927  722 GLU
TER
