# Supplementary material for: Variation in selection constraints on teleost TLRs with emphasis on their repertoire in the Walking catfish, Clarias batrachus
Source: Sci Rep. 2020 Dec 7;10:21394. doi: 10.1038/s41598-020-78347-6 (PMC7721727; doi:10.1038/s41598-020-78347-6)
Supplement: Supplementary file 27 — Supplementary Information 27. [file 41598_2020_78347_MOESM27_ESM.zip › T3/struct/S506035_results/threading6.pdb]

Rank   :6 Template name:3j0aA2
REMARK :Column 1 -  30 present Atom & Residue records of query sequence.
REMARK :Column 31 - 54 present XYZ coordinates of query sequence obtained after threading alignment.
REMARK :Column 55 - 59 present residue number in Template
REMARK :Column 60 - 59 present residue name of Template
ATOM     10  CA  ASP    10     129.367 127.904 113.507    4 ALA
ATOM     11  CA  THR    11     131.119 124.808 114.862    5 HIS
ATOM     12  CA  SER    12     132.801 126.361 117.900    6 HIS
ATOM     13  CA  LEU    13     130.656 128.430 120.291    7 ILE
ATOM     14  CA  LYS    14     129.522 126.007 123.014    8 MET
ATOM     15  CA  ASN    15     128.048 128.754 125.187    9 GLY
ATOM     16  CA  LEU    16     126.510 132.210 124.834   10 ALA
ATOM     17  CA  SER    17     126.912 135.282 127.020   11 GLY
ATOM     18  CA  MET    18     128.208 138.854 127.339   12 PHE
ATOM     19  CA  GLN    19     130.969 137.719 125.028   13 GLY
ATOM     20  CA  ASN    20     131.839 134.162 125.986   14 PHE
ATOM     21  CA  THR    21     133.360 131.621 123.606   15 HIS
ATOM     22  CA  GLN    22     135.969 129.410 125.277   16 ASN
ATOM     23  CA  GLN    23     138.261 131.079 127.816   17 ILE
ATOM     24  CA  LEU    24     136.845 133.934 129.910   18 LYS
ATOM     25  CA  ASN    25     139.935 136.067 129.308   19 ASP
ATOM     26  CA  LEU    26     140.554 136.254 125.522   20 PRO
ATOM     27  CA  LEU    27     136.826 136.074 124.745   21 ASP
ATOM     28  CA  ILE    28     136.448 139.831 125.271   22 GLN
ATOM     29  CA  SER    29     138.610 140.856 122.287   23 ASN
ATOM     30  CA  THR    30     136.255 139.033 119.912   24 THR
ATOM     31  CA  PHE    31     133.150 141.238 120.071   25 PHE
ATOM     32  CA  LYS    32     135.522 144.205 120.232   26 ALA
ATOM     33  CA  GLY    33     136.084 144.077 116.476   27 GLY
ATOM     34  CA  PHE    34     132.540 143.200 115.429   28 LEU
ATOM     35  CA  ASP    35     131.242 146.180 117.411   29 ALA
ATOM     36  CA  LYS    36     132.322 148.733 114.795   30 ARG
ATOM     37  CA  THR    37     131.007 146.668 111.883   31 SER
ATOM     38  CA  ASN    38     127.238 146.651 111.437   32 SER
ATOM     39  CA  LEU    39     126.211 142.996 111.279   33 VAL
ATOM     40  CA  THR    40     122.783 142.285 109.803   34 ARG
ATOM     41  CA  ILE    41     122.603 138.487 109.824   35 HIS
ATOM     42  CA  LEU    42     124.121 136.201 112.444   36 LEU
ATOM     43  CA  ASP    43     123.770 132.409 112.423   37 ASP
ATOM     44  CA  LEU    44     125.110 129.753 114.793   38 LEU
ATOM     45  CA  SER    45     124.139 126.417 113.240   39 SER
ATOM     46  CA  ASN    46     125.630 123.108 114.458   40 HIS
ATOM     47  CA  ASN    47     127.305 125.091 117.226   41 GLY
ATOM     48  CA  ASP    48     126.090 122.846 120.049   42 PHE
ATOM     49  CA  MET    49     125.199 125.832 122.251   43 VAL
ATOM     50  CA  SER    50     124.267 124.154 125.548   44 PHE
ATOM     51  CA  ARG    51     123.624 127.200 127.766   45 SER
ATOM     52  CA  ILE    52     122.630 130.662 126.558   46 LEU
ATOM     53  CA  ALA    53     123.621 133.201 129.198   47 ASN
ATOM     54  CA  ASP    54     121.950 136.548 129.782   48 SER
ATOM     55  CA  GLY    55     122.474 139.306 127.210   49 ARG
ATOM     56  CA  ALA    56     124.287 137.793 124.213   50 VAL
ATOM     57  CA  PHE    57     123.740 140.044 121.196   51 PHE
ATOM     58  CA  GLN    58     123.980 143.496 122.778   52 GLU
ATOM     59  CA  TRP    59     126.694 145.098 120.662   53 THR
ATOM     60  CA  PHE    60     124.860 144.120 117.470   54 LEU
ATOM     61  CA  PRO    61     121.540 145.970 117.458   55 LYS
ATOM     62  CA  MET    62     121.531 146.313 113.672   56 ASP
ATOM     63  CA  LEU    63     120.915 142.572 113.415   57 LEU
ATOM     64  CA  GLU    64     117.892 142.582 111.096   58 LYS
ATOM     65  CA  ASP    65     117.735 138.767 110.958   59 VAL
ATOM     66  CA  LEU    66     119.165 135.916 113.054   60 LEU
ATOM     67  CA  SER    67     119.369 132.123 112.756   61 ASN
ATOM     68  CA  LEU    68     119.901 129.140 115.079   62 LEU
ATOM     69  CA  GLU    69     119.579 125.684 113.501   63 ALA
ATOM     70  CA  HIS    70     120.390 122.365 115.217   64 TYR
ATOM     71  CA  ASN    71     121.307 123.347 118.770   65 ASN
ATOM     72  CA  ASN    72     120.572 122.397 122.426   66 LYS
ATOM     73  CA  ILE    73     119.528 125.523 124.285   67 ILE
ATOM     74  CA  LYS    74     118.601 125.140 127.932   68 ASN
ATOM     75  CA  GLN    75     119.505 128.379 129.685   69 LYS
ATOM     76  CA  LEU    76     117.130 131.153 128.516   70 ILE
ATOM     77  CA  THR    77     117.327 134.381 130.630   71 ALA
ATOM     78  CA  ASN    78     114.830 137.213 130.537   72 ASP
ATOM     79  CA  GLY    79     117.692 139.384 129.208   73 GLU
ATOM     80  CA  THR    80     118.978 136.878 126.626   74 ALA
ATOM     81  CA  PHE    81     117.372 138.223 123.421   75 PHE
ATOM     82  CA  SER    82     118.030 141.784 124.663   76 TYR
ATOM     83  CA  GLY    83     119.885 144.047 122.239   77 GLY
ATOM     84  CA  LEU    84     117.906 142.859 119.226   78 LEU
ATOM     85  CA  LYS    85     116.004 146.109 118.689   79 ASP
ATOM     86  CA  SER    86     114.906 145.278 115.135   80 ASN
ATOM     87  CA  LEU    87     114.606 141.546 114.436   81 LEU
ATOM     88  CA  LYS    88     112.526 140.066 111.602   82 GLN
ATOM     89  CA  LYS    89     113.547 136.463 110.901   83 VAL
ATOM     90  CA  LEU    90     114.548 133.826 113.493   84 LEU
ATOM     91  CA  ASN    91     114.618 130.071 112.905   85 ASN
ATOM     92  CA  LEU    92     114.863 128.180 116.175   86 LEU
ATOM     93  CA  GLN    93     114.976 124.746 114.530   87 SER
ATOM     94  CA  LEU    94     115.599 121.811 116.881   88 TYR
ATOM    100  CA  HIS   100     117.059 123.566 119.918   89 ASN
ATOM    101  CA  ALA   101     114.434 123.376 122.673   90 LEU
ATOM    102  CA  LEU   102     113.686 120.729 125.355   91 LEU
ATOM    103  CA  PRO   103     114.530 121.111 129.025   92 GLY
ATOM    104  CA  VAL   104     111.724 123.248 130.470   93 GLU
ATOM    105  CA  ILE   105     110.919 126.880 129.581   94 LEU
ATOM    106  CA  ASP   106     110.141 130.129 131.412   95 TYR
ATOM    107  CA  ASP   107     107.654 132.992 130.868   96 SER
ATOM    108  CA  PHE   108     107.947 135.703 128.215   97 SER
ATOM    109  CA  SER   109     110.637 134.480 125.811   98 ASN
ATOM    110  CA  PHE   110     110.951 137.424 123.411   99 PHE
ATOM    111  CA  GLN   111     110.291 140.511 125.551  100 TYR
ATOM    112  CA  PRO   112     112.407 142.743 123.354  101 GLY
ATOM    113  CA  LEU   113     111.235 141.792 119.862  102 LEU
ATOM    114  CA  VAL   114     108.242 143.981 118.893  103 PRO
ATOM    115  CA  GLN   115     109.211 143.947 115.216  104 LYS
ATOM    116  CA  LEU   116     109.658 140.156 115.087  105 VAL
ATOM    117  CA  GLU   117     107.685 138.429 112.340  106 ALA
ATOM    118  CA  TYR   118     108.932 134.999 111.190  107 TYR
ATOM    119  CA  LEU   119     109.933 132.319 113.700  108 ILE
ATOM    120  CA  TYR   120     110.580 128.640 112.984  109 ASP
ATOM    121  CA  MET   121     110.456 126.278 115.980  110 LEU
ATOM    122  CA  GLU   122     110.277 123.029 114.024  111 GLN
ATOM    123  CA  ARG   123     111.129 119.619 115.512  112 LYS
ATOM    124  CA  THR   124     111.375 120.121 119.282  113 ASN
ATOM    125  CA  SER   125     110.664 118.322 122.563  114 HIS
ATOM    126  CA  PHE   126     108.881 120.972 124.641  115 ILE
ATOM    127  CA  ARG   127     106.636 119.615 127.400  116 ALA
ATOM    128  CA  GLU   128     103.942 122.166 128.264  117 ILE
ATOM    129  CA  ILE   129     103.960 125.800 127.124  118 ILE
ATOM    130  CA  THR   130     102.952 128.282 129.833  119 GLN
ATOM    131  CA  GLU   131     100.315 131.023 129.500  120 ASP
ATOM    132  CA  ASN   132     102.460 134.137 129.062  121 GLN
ATOM    133  CA  ILE   133     104.925 132.839 126.490  122 THR
ATOM    134  CA  PHE   134     104.705 134.981 123.341  123 PHE
ATOM    135  CA  TYR   135     104.692 138.226 125.336  124 LYS
ATOM    136  CA  GLY   136     105.794 141.671 124.105  125 PHE
ATOM    137  CA  LEU   137     105.135 141.032 120.415  126 LEU
ATOM    138  CA  PRO   138     103.031 142.668 117.696  127 GLU
ATOM    139  CA  CYS   139     104.428 142.418 114.142  128 LYS
ATOM    140  CA  LEU   140     104.428 138.599 114.237  129 LEU
ATOM    141  CA  ARG   141     102.871 137.556 110.926  130 GLN
ATOM    142  CA  GLU   142     104.033 133.950 110.519  131 THR
ATOM    143  CA  LEU   143     104.291 131.345 113.276  132 LEU
ATOM    144  CA  ASN   144     105.599 127.957 112.133  133 ASP
ATOM    145  CA  LEU   145     105.327 125.431 114.968  134 LEU
ATOM    146  CA  GLY   146     105.747 121.988 113.412  135 ARG
ATOM    147  CA  TRP   147     106.056 119.318 116.121  136 ASP
ATOM    148  CA  SER   148     106.730 122.205 118.506  137 ASN
ATOM    149  CA  SER   149     104.760 121.608 121.728  138 ALA
ATOM    150  CA  THR   150     101.320 120.912 123.213  139 LEU
ATOM    151  CA  GLY   151     100.473 124.453 122.058  140 THR
ATOM    162  CA  SER   162      98.666 126.885 124.380  141 THR
ATOM    163  CA  LEU   163      97.393 130.033 122.629  142 ILE
ATOM    164  CA  LYS   164      96.602 133.044 124.823  143 HIS
ATOM    165  CA  GLY   165      98.763 136.060 123.995  144 PHE
ATOM    166  CA  SER   166      99.506 135.339 120.309  145 ILE
ATOM    167  CA  PRO   167      99.597 138.583 118.201  146 PRO
ATOM    168  CA  LEU   168      98.175 139.227 114.727  147 SER
ATOM    169  CA  LEU   169      99.553 136.218 112.843  148 ILE
ATOM    170  CA  GLN   170      97.737 135.511 109.529  149 PRO
ATOM    171  CA  ILE   171      99.224 132.017 109.087  150 ASP
ATOM    172  CA  LEU   172     100.250 129.412 111.666  151 ILE
ATOM    173  CA  ASN   173     101.276 125.757 111.336  152 PHE
ATOM    174  CA  LEU   174     100.493 123.399 114.219  153 LEU
ATOM    175  CA  THR   175     101.124 119.732 113.389  154 SER
ATOM    176  CA  GLY   176     102.487 116.700 115.220  155 GLY
ATOM    177  CA  MET   177     100.868 117.557 118.549  156 ASN
ATOM    178  CA  GLY   178      98.242 116.361 121.043  157 LYS
ATOM    179  CA  ILE   179      95.146 117.789 122.784  158 LEU
ATOM    180  CA  LYS   180      94.925 121.561 122.302  159 VAL
ATOM    181  CA  ALA   181      93.506 124.067 124.827  160 THR
ATOM    182  CA  LEU   182      91.308 127.120 124.309  161 LEU
ATOM    183  CA  GLY   183      92.592 129.081 121.348  162 PRO
ATOM    184  CA  PRO   184      92.920 132.863 121.197  163 LYS
ATOM    185  CA  GLY   185      93.252 134.469 117.753  164 ILE
ATOM    186  CA  ALA   186      91.798 137.359 115.741  165 ASN
ATOM    187  CA  PHE   187      90.501 138.246 112.253  166 LEU
ATOM    192  CA  ASN   192      93.996 138.498 110.849  167 THR
ATOM    193  CA  LEU   193      94.313 134.739 110.737  168 ALA
ATOM    194  CA  LYS   194      93.521 133.754 107.166  169 ASN
ATOM    195  CA  VAL   195      95.578 130.545 107.093  170 LEU
ATOM    196  CA  LEU   196      95.962 127.702 109.602  171 ILE
ATOM    197  CA  VAL   197      96.994 124.037 109.484  172 HIS
ATOM    198  CA  LEU   198      96.447 121.079 111.809  173 LEU
ATOM    199  CA  SER   199      97.731 117.655 110.750  174 SER
ATOM    200  CA  HIS   200      98.522 114.516 112.740  175 GLU
ATOM    201  CA  ASN   201      96.923 115.637 116.011  176 ASN
ATOM    202  CA  PHE   202      94.279 114.872 118.635  177 ARG
ATOM    203  CA  ILE   203      91.646 117.628 118.895  178 LEU
ATOM    204  CA  ASN   204      88.186 118.063 120.411  179 GLU
ATOM    205  CA  GLN   205      85.085 120.134 119.652  180 ASN
ATOM    206  CA  GLN   206      86.207 123.152 121.706  181 LEU
ATOM    207  CA  LEU   207      89.489 124.415 120.266  182 ASP
ATOM    208  CA  THR   208      88.038 124.345 116.740  183 ILE
ATOM    209  CA  GLY   209      84.820 126.261 117.438  184 LEU
ATOM    210  CA  GLU   210      86.279 129.309 119.199  185 TYR
ATOM    211  CA  GLU   211      89.253 129.355 116.778  186 PHE
ATOM    212  CA  PHE   212      86.874 129.705 113.826  187 LEU
ATOM    213  CA  GLN   213      84.618 132.253 115.520  188 LEU
ATOM    214  CA  GLY   214      86.988 135.045 114.508  189 ARG
ATOM    266  CA  LEU   266      88.581 134.016 111.194  190 VAL
ATOM    267  CA  VAL   267      86.107 134.667 108.330  191 PRO
ATOM    268  CA  ASN   268      89.167 135.541 106.233  192 HIS
ATOM    269  CA  LEU   269      90.303 131.909 106.500  193 LEU
ATOM    270  CA  VAL   270      90.860 130.155 103.180  194 GLN
ATOM    271  CA  VAL   271      92.932 126.979 103.460  195 ILE
ATOM    272  CA  LEU   272      92.501 124.516 106.329  196 LEU
ATOM    273  CA  ASP   273      93.743 120.950 106.772  197 ILE
ATOM    274  CA  LEU   274      92.756 118.233 109.257  198 LEU
ATOM    275  CA  SER   275      94.241 114.905 108.194  199 ASN
ATOM    276  CA  ASN   276      94.613 112.146 110.789  200 GLN
ATOM    277  CA  ASN   277      93.388 114.195 113.759  201 ASN
ATOM    278  CA  ASN   278      91.172 111.452 115.223  202 ARG
ATOM    279  CA  ILE   279      88.243 113.693 116.158  203 PHE
ATOM    280  CA  ALA   280      86.643 112.643 119.460  204 SER
ATOM    281  CA  ASN   281      83.153 114.187 119.576  205 SER
ATOM    282  CA  ILE   282      81.250 116.037 116.855  206 CYS
ATOM    283  CA  LYS   283      75.581 119.462 115.995  208 GLY
ATOM    284  CA  ASN   284      76.572 122.928 114.810  209 ASP
ATOM    285  CA  GLY   285      79.138 124.150 117.317  210 GLN
ATOM    286  CA  TRP   286      82.451 123.423 115.582  211 THR
ATOM    287  CA  LEU   287      82.677 124.823 112.047  212 PRO
ATOM    288  CA  ASP   288      80.700 128.036 112.669  213 SER
ATOM    289  CA  GLY   289      81.447 131.501 111.258  214 GLU
ATOM    290  CA  LEU   290      83.666 130.968 108.209  215 ASN
ATOM    291  CA  GLN   291      82.057 132.042 104.899  216 PRO
ATOM    292  CA  HIS   292      85.322 132.337 102.948  217 SER
ATOM    293  CA  LEU   293      86.102 128.743 103.954  218 LEU
ATOM    294  CA  SER   294      87.698 127.310 100.808  219 GLU
ATOM    295  CA  VAL   295      89.665 124.170 101.676  220 GLN
ATOM    296  CA  LEU   296      88.484 121.912 104.490  221 LEU
ATOM    297  CA  LYS   297      89.811 118.373 104.844  222 PHE
ATOM    298  CA  LEU   298      88.423 115.989 107.461  223 LEU
ATOM    299  CA  GLN   299      90.261 112.778 106.678  224 GLY
ATOM    300  CA  HIS   300      90.876 110.030 109.226  225 GLU
ATOM    301  CA  ASN   301      88.744 110.933 112.256  226 ASN
ATOM    302  CA  ASN   302      85.838 109.799 114.419  227 MET
ATOM    303  CA  LEU   303      82.505 111.393 115.353  228 LEU
ATOM    304  CA  ALA   304      79.846 110.937 118.041  229 GLN
ATOM    305  CA  ARG   305      78.558 107.506 116.959  230 LEU
ATOM    306  CA  VAL   306      78.110 108.436 113.303  231 ALA
ATOM    310  CA  ALA   310      77.282 111.285 110.916  232 TRP
ATOM    311  CA  ASN   311      73.789 112.549 111.750  233 GLU
ATOM    312  CA  PRO   312      73.916 116.346 111.863  234 THR
ATOM    313  CA  GLY   313      74.650 119.328 109.617  235 GLU
ATOM    314  CA  GLY   314      77.838 121.170 110.569  236 LEU
ATOM    315  CA  PRO   315      78.418 123.112 107.353  237 CYS
ATOM    316  CA  VAL   316      75.298 125.277 107.368  238 TRP
ATOM    317  CA  LEU   317      77.080 128.607 106.916  239 ASP
ATOM    318  CA  PHE   318      79.854 127.443 104.593  240 VAL
ATOM    319  CA  LEU   319      79.014 128.253 100.992  241 PHE
ATOM    320  CA  ARG   320      82.222 127.281  99.181  242 GLU
ATOM    321  CA  ASP   321      83.096 124.488 101.593  243 GLY
ATOM    322  CA  ALA   322      85.143 121.763  99.913  244 LEU
ATOM    323  CA  GLN   323      84.925 118.926 102.423  245 SER
ATOM    324  CA  ASN   324      87.017 115.759 102.534  246 HIS
ATOM    325  CA  LEU   325      85.322 112.718 104.061  247 LEU
ATOM    326  CA  THR   326      87.847 109.889 104.004  248 GLN
ATOM    327  CA  VAL   327      87.105 106.889 106.262  249 VAL
ATOM    328  CA  LEU   328      85.179 108.582 109.078  250 LEU
ATOM    329  CA  GLU   329      84.208 105.246 110.621  251 TYR
ATOM    330  CA  LEU   330      80.554 106.171 109.990  252 LEU
ATOM    331  CA  ASP   331      78.004 103.506 110.932  253 ASN
ATOM    332  CA  TYR   332      75.535 103.052 108.102  254 HIS
ATOM    333  CA  ASN   333      72.697 102.540 110.611  255 ASN
ATOM    334  CA  GLY   334      72.635 106.274 111.365  256 TYR
ATOM    335  CA  LEU   335      73.530 107.053 107.758  257 LEU
ATOM    336  CA  ASP   336      70.307 105.409 106.566  258 ASN
ATOM    337  CA  GLU   337      68.433 108.443 107.874  259 SER
ATOM    338  CA  ILE   338      71.174 110.894 106.907  260 LEU
ATOM    339  CA  PRO   339      70.075 114.545 107.416  261 PRO
ATOM    340  CA  THR   340      69.382 116.030 103.943  262 PRO
ATOM    341  CA  MET   341      70.338 119.394 105.421  263 GLY
ATOM    342  CA  ALA   342      74.060 118.623 105.334  264 VAL
ATOM    343  CA  PHE   343      74.656 118.891 101.579  265 PHE
ATOM    344  CA  CYS   344      71.947 121.552 101.325  266 SER
ATOM    345  CA  ASP   345      73.908 124.740 102.028  267 HIS
ATOM    346  CA  LEU   346      76.914 123.668  99.978  268 LEU
ATOM    347  CA  SER   347      76.261 125.137  96.533  269 THR
ATOM    348  CA  GLN   348      79.788 125.836  95.258  270 ALA
ATOM    349  CA  LEU   349      81.238 122.373  95.924  271 LEU
ATOM    350  CA  ARG   350      84.039 121.314  93.587  272 ARG
ATOM    351  CA  TYR   351      84.011 117.671  94.623  273 GLY
ATOM    352  CA  LEU   352      83.086 115.499  97.579  274 LEU
ATOM    353  CA  SER   353      85.285 112.479  98.249  275 SER
ATOM    354  CA  ILE   354      83.520 109.699 100.142  276 LEU
ATOM    355  CA  SER   355      86.129 106.926  99.949  277 ASN
ATOM    356  CA  GLY   356      87.418 104.243 102.333  278 SER
ATOM    357  CA  ASN   357      84.108 104.756 104.159  279 ASN
ATOM    358  CA  LEU   358      81.606 102.133 105.321  280 ARG
ATOM    359  CA  LEU   359      78.070 102.721 104.059  281 LEU
ATOM    360  CA  ASN   360      75.470 100.349 102.591  282 THR
ATOM    361  CA  PHE   361      72.980 102.639 100.872  283 VAL
ATOM    362  CA  LEU   362      74.303 105.388  98.591  284 LEU
ATOM    363  CA  HIS   363      71.880 108.314  98.918  285 SER
ATOM    364  CA  ASP   364      71.819 111.020  96.245  286 HIS
ATOM    365  CA  SER   365      70.894 114.626  97.054  287 ASN
ATOM    366  CA  ILE   366      71.622 116.470  93.794  288 ASP
ATOM    367  CA  PHE   367      70.734 119.868  95.257  289 LEU
ATOM    370  CA  LEU   370      74.223 121.284  94.501  290 PRO
ATOM    371  CA  ARG   371      74.737 122.310  90.866  291 ALA
ATOM    372  CA  SER   372      78.487 123.032  90.841  292 ASN
ATOM    373  CA  LEU   373      79.654 119.556  91.880  293 LEU
ATOM    374  CA  ARG   374      82.165 118.302  89.325  294 GLU
ATOM    375  CA  TYR   375      83.360 115.079  90.962  295 ILE
ATOM    376  CA  LEU   376      82.435 112.525  93.637  296 LEU
ATOM    377  CA  ARG   377      84.999 109.900  94.640  297 ASP
ATOM    378  CA  LEU   378      83.409 106.682  95.902  298 ILE
ATOM    379  CA  GLN   379      85.757 103.741  96.503  299 SER
ATOM    380  CA  LYS   380      86.451 101.085  99.157  300 ARG
ATOM    381  CA  ASN   381      82.830 100.960 100.337  301 ASN
ATOM    382  CA  LEU   382      79.902  98.568 100.734  302 GLN
ATOM    383  CA  LEU   383      77.271 100.483  98.773  303 LEU
ATOM    384  CA  THR   384      74.523  98.788  96.749  304 LEU
ATOM    385  CA  SER   385      71.655 101.280  96.460  305 ALA
ATOM    386  CA  VAL   386      70.549 103.286  93.381  306 PRO
ATOM    387  CA  ARG   387      68.813 106.704  93.193  307 ASN
ATOM    388  CA  PRO   388      67.058 108.496  90.270  308 PRO
ATOM    389  CA  GLU   389      68.381 111.868  91.440  309 ASP
ATOM    390  CA  THR   390      71.556 112.672  89.507  310 VAL
ATOM    391  CA  PHE   391      73.600 115.885  89.501  311 PHE
ATOM    396  CA  SER   396      73.845 118.080  86.391  312 VAL
ATOM    397  CA  CYS   397      77.527 119.079  86.360  313 SER
ATOM    398  CA  LEU   398      78.705 115.616  87.397  314 LEU
ATOM    399  CA  THR   399      81.311 114.194  85.030  315 SER
ATOM    400  CA  ASP   400      83.774 111.920  86.832  316 VAL
ATOM    401  CA  LEU   401      82.016 109.563  89.223  317 LEU
ATOM    402  CA  TYR   402      84.530 107.260  90.913  318 ASP
ATOM    403  CA  MET   403      82.816 103.976  91.789  319 ILE
ATOM    404  CA  ASP   404      85.459 101.235  91.893  320 THR
ATOM    405  CA  HIS   405      86.233  98.438  94.349  321 HIS
ATOM    406  CA  ASN   406      83.032  98.091  96.360  322 ASN
ATOM    407  CA  PRO   407      80.982  95.221  97.751  323 LYS
ATOM    408  CA  PHE   408      78.562  94.976  94.794  324 PHE
ATOM    409  CA  ASP   409      75.943  92.180  94.927  325 ILE
ATOM    410  CA  CYS   410      75.778  90.728  91.440  326 CYS
ATOM    411  CA  THR   411      72.518  88.617  91.548  327 GLU
ATOM    412  CA  CYS   412      68.882  88.836  90.565  328 CYS
ATOM    413  CA  GLU   413      67.807  90.810  93.666  329 GLU
ATOM    415  CA  ILE   415      69.102  94.285  92.735  330 LEU
ATOM    416  CA  MET   416      68.772  94.744  88.985  331 SER
ATOM    417  CA  TRP   417      67.832  98.433  89.140  332 THR
ATOM    418  CA  PHE   418      71.249  99.469  90.505  333 PHE
ATOM    419  CA  HIS   419      73.241  97.545  87.886  334 ILE
ATOM    420  CA  LYS   420      70.891  99.121  85.345  335 ASN
ATOM    421  CA  TRP   421      71.595 102.714  86.415  336 TRP
ATOM    422  CA  LEU   422      75.380 102.433  86.119  337 LEU
ATOM    423  CA  ASN   423      74.950 101.157  82.540  338 ASN
ATOM    424  CA  THR   424      72.551 103.949  81.582  339 HIS
ATOM    425  CA  THR   425      75.017 106.540  82.917  340 THR
ATOM    426  CA  ASN   426      77.202 105.689  79.900  341 ASN
ATOM    427  CA  THR   427      80.987 105.605  80.123  342 VAL
ATOM    428  CA  CYS   428      81.155 109.409  80.239  343 THR
ATOM    429  CA  VAL   429      79.778 109.226  83.792  344 ILE
ATOM    430  CA  PRO   430      81.763 106.418  85.393  345 ALA
ATOM    431  CA  ASP   431      87.672 102.794  85.779  347 PRO
ATOM    432  CA  VAL   432      85.642  99.635  84.997  348 PRO
ATOM    433  CA  GLU   433      88.877  97.684  85.486  349 ALA
ATOM    434  CA  SER   434      88.751  98.054  89.276  350 ASP
ATOM    435  CA  TYR   435      85.149  96.735  89.637  351 ILE
ATOM    436  CA  ILE   436      84.598  93.047  90.531  352 TYR
ATOM    437  CA  CYS   437      81.664  91.140  92.127  353 CYS
ATOM    438  CA  ASN   438      82.184  90.070  95.740  354 VAL
ATOM    439  CA  THR   439      79.179  88.016  97.004  355 TYR
ATOM    440  CA  PRO   440      79.040  85.683  93.959  356 PRO
ATOM    441  CA  SER   441      81.121  82.601  94.784  357 ASP
ATOM    442  CA  LEU   442      81.097  81.119  91.281  358 SER
ATOM    443  CA  TYR   443      81.797  84.314  89.348  359 PHE
ATOM    444  CA  PHE   444      84.464  86.424  91.049  360 SER
ATOM    445  CA  ASN   445      86.449  89.048  89.162  361 GLY
ATOM    446  CA  ARG   446      83.998  90.370  86.572  362 VAL
ATOM    447  CA  SER   447      83.109  93.981  85.835  363 SER
ATOM    448  CA  VAL   448      79.530  95.180  86.249  364 LEU
ATOM    449  CA  LEU   449      79.540  96.023  82.527  365 PHE
ATOM    450  CA  ASP   450      79.615  92.285  81.645  366 SER
ATOM    451  CA  PHE   451      77.075  90.588  83.947  367 LEU
ATOM    452  CA  ASN   452      73.914  89.221  82.324  368 SER
ATOM    453  CA  PRO   453      70.588  90.496  83.592  369 THR
ATOM    454  CA  GLU   454      68.783  87.138  83.561  370 GLU
ATOM    455  CA  SER   455      66.090  86.186  86.058  371 GLY
ATOM    456  CA  CYS   456      66.734  83.608  88.810  372 CYS
ATOM    482  CA  LEU   482      76.421  75.602  76.488  373 PHE
ATOM    483  CA  VAL   483      78.752  78.063  78.219  374 SER
ATOM    484  CA  HIS   484      81.442  77.441  75.592  375 LEU
ATOM    485  CA  TYR   485      78.973  78.774  73.000  376 PHE
ATOM    486  CA  GLN   486      78.133  81.842  75.072  377 ILE
ATOM    487  CA  GLY   487      81.794  82.846  75.471  378 VAL
ATOM    488  CA  TRP   488      82.387  82.083  71.776  379 CYS
ATOM    489  CA  ARG   489      79.538  84.185  70.386  380 THR
ATOM    490  CA  ILE   490      80.071  87.158  72.691  381 VAL
ATOM    491  CA  HIS   491      83.760  87.292  71.756  382 THR
ATOM    492  CA  PHE   492      82.575  87.340  68.132  383 LEU
ATOM    493  CA  TYR   493      80.093  90.143  68.752  384 THR
ATOM    494  CA  TRP   494      82.905  91.890  70.567  385 LEU
ATOM    495  CA  ASN   495      85.176  91.233  67.605  386 PHE
ATOM    496  CA  ILE   496      82.369  92.488  65.306  387 LEU
ATOM    497  CA  LEU   497      82.205  95.978  66.896  388 MET
ATOM    498  CA  VAL   498      85.732  96.642  68.357  389 THR
ATOM    499  CA  SER   499      87.171  96.605  64.847  390 ILE
ATOM    500  CA  ARG   500      84.256  98.723  63.578  391 LEU
ATOM    501  CA  THR   501      84.141 101.555  66.007  392 THR
ATOM    502  CA  LEU   502      87.759 102.440  66.405  393 VAL
ATOM    503  CA  ASP   503      87.734 103.488  62.823  394 THR
ATOM    504  CA  ILE   504      84.599 105.564  63.086  395 LYS
ATOM    505  CA  ASN   505      85.346 107.144  66.488  396 PHE
ATOM    506  CA  GLU   506      89.005 107.947  65.813  397 ARG
ATOM    507  CA  PHE   507      91.923 117.356  63.908  398 ASP
ATOM    508  CA  ARG   508      93.286 117.352  60.341  399 HIS
ATOM    509  CA  TYR   509      96.167 114.807  60.208  400 PRO
ATOM    510  CA  LYS   510      99.438 116.542  59.382  401 GLN
ATOM    511  CA  ARG   511     100.919 113.266  58.091  402 GLY
ATOM    512  CA  LEU   512      98.220 112.881  55.427  403 THR
ATOM    513  CA  SER   513      98.714 116.429  54.088  404 GLU
ATOM    514  CA  GLU   514     100.143 116.803  50.538  405 PRO
ATOM    515  CA  CYS   515     103.223 118.755  51.571  406 ASP
ATOM    516  CA  ARG   516     105.164 118.931  54.834  407 MET
ATOM    517  CA  TYR   517     103.435 121.352  57.175  408 TYR
ATOM    518  CA  LYS   518     104.639 121.644  60.773  409 LYS
ATOM    519  CA  TYR   519     101.785 123.668  62.226  410 TYR
ATOM    520  CA  LYS   520      97.975 123.702  62.105  411 ASP
ATOM    521  CA  ALA   521      97.261 127.436  62.533  412 ALA
ATOM    522  CA  TYR   522      99.431 130.533  62.880  413 TYR
ATOM    523  CA  ILE   523      98.188 132.809  65.637  414 LEU
ATOM    524  CA  VAL   524      98.730 136.467  64.684  415 CYS
ATOM    525  CA  HIS   525      98.039 138.962  67.489  416 PHE
ATOM    526  CA  SER   526      99.193 142.119  69.308  417 SER
ATOM    527  CA  GLN   527     101.401 142.478  72.387  418 SER
ATOM    528  CA  LYS   528      98.902 144.527  74.403  419 LYS
ATOM    529  CA  ASP   529      96.335 141.743  73.932  420 ASP
ATOM    530  CA  ILE   530      98.471 138.939  75.372  421 PHE
ATOM    531  CA  LEU   531      96.180 138.366  78.372  422 THR
ATOM    532  CA  TRP   532      93.608 136.691  76.116  423 TRP
ATOM    533  CA  VAL   533      95.851 134.880  73.619  424 VAL
ATOM    534  CA  GLU   534      97.763 133.334  76.531  425 GLN
ATOM    535  CA  ARG   535      94.840 132.348  78.789  426 ASN
ATOM    536  CA  SER   536      91.877 131.566  76.539  427 ALA
ATOM    537  CA  LEU   537      92.941 131.160  72.904  428 LEU
ATOM    538  CA  LEU   538      96.091 129.055  73.296  429 LEU
ATOM    539  CA  PRO   539      94.870 127.035  76.299  430 LYS
ATOM    540  CA  LEU   540      91.567 126.173  74.574  431 HIS
ATOM    541  CA  GLU   541      93.287 125.133  71.328  432 LEU
ATOM    542  CA  ASP   542      96.173 123.302  73.004  433 ASP
ATOM    543  CA  ASN   543      94.114 121.398  75.584  434 THR
ATOM    544  CA  ASP   544      98.261 117.500  66.732  441 ARG
ATOM    545  CA  PHE   545      96.706 120.928  67.260  442 PHE
ATOM    546  CA  ARG   546      99.914 122.966  67.077  443 ASN
ATOM    547  CA  PHE   547      99.978 126.752  66.936  444 LEU
ATOM    548  CA  PHE   548     102.619 128.902  65.242  445 CYS
ATOM    549  CA  LEU   549     103.791 132.095  66.929  446 PHE
ATOM    550  CA  GLU   550     106.253 134.909  66.231  447 GLU
ATOM    551  CA  ASP   551     107.893 135.252  69.649  448 GLU
ATOM    552  CA  ARG   552     107.850 131.659  70.904  449 ARG
ATOM    553  CA  ASP   553     109.296 130.139  67.764  450 ASP
ATOM    554  CA  ALA   554     111.373 132.505  65.664  451 PHE
ATOM    555  CA  MET   555     114.776 132.757  64.028  452 VAL
ATOM    556  CA  PRO   556     117.214 135.331  65.254  453 PRO
ATOM    557  CA  GLY   557     118.942 134.718  61.816  454 GLY
ATOM    558  CA  CYS   558     115.944 135.963  60.074  455 GLU
ATOM    559  CA  SER   559     114.147 139.388  59.446  456 ASN
ATOM    560  CA  THR   560     110.838 140.605  61.315  457 ARG
ATOM    561  CA  LEU   561     108.527 140.737  58.319  458 ILE
ATOM    562  CA  GLU   562     109.841 137.493  56.967  459 ALA
ATOM    563  CA  THR   563     109.388 135.693  60.278  460 ASN
ATOM    564  CA  ILE   564     105.674 135.844  59.640  461 ILE
ATOM    565  CA  VAL   565     106.219 134.895  55.991  462 GLN
ATOM    566  CA  ASP   566     107.685 131.505  56.893  463 ASP
ATOM    567  CA  ASN   567     104.987 130.994  59.526  464 ALA
ATOM    568  CA  MET   568     102.433 131.283  56.712  465 ILE
ATOM    569  CA  ARG   569     103.947 128.494  54.641  466 TRP
ATOM    570  CA  MET   570     104.413 126.139  57.609  467 ASN
ATOM    571  CA  SER   571     100.982 126.739  59.159  468 SER
ATOM    572  CA  ARG   572      97.916 125.068  57.600  469 ARG
ATOM    573  CA  LYS   573      95.752 128.127  58.291  470 LYS
ATOM    574  CA  ILE   574      96.202 131.677  59.597  471 ILE
ATOM    575  CA  VAL   575      93.970 132.739  62.502  472 VAL
ATOM    576  CA  PHE   576      94.613 136.391  63.347  473 CYS
ATOM    577  CA  VAL   577      92.888 138.294  66.135  474 LEU
ATOM    578  CA  VAL   578      91.936 141.702  64.816  475 VAL
ATOM    579  CA  THR   579      91.590 144.356  67.504  476 SER
ATOM    580  CA  GLU   580      91.868 148.076  68.241  477 ARG
ATOM    581  CA  ALA   581      95.551 147.358  68.901  478 HIS
ATOM    582  CA  LEU   582      96.222 144.729  66.211  479 PHE
ATOM    583  CA  LEU   583      95.734 147.524  63.658  480 LEU
ATOM    584  CA  ASN   584      98.188 149.864  65.374  481 ARG
ATOM    585  CA  ASP   585     101.280 147.734  64.777  482 ASP
ATOM    586  CA  PRO   586     100.161 144.223  63.880  483 GLY
ATOM    587  CA  TRP   587      98.635 145.052  60.505  484 TRP
ATOM    588  CA  CYS   588     101.377 147.501  59.540  485 CYS
ATOM    589  CA  ARG   589     103.506 144.524  58.518  486 LEU
ATOM    590  CA  GLN   590     100.786 142.385  56.927  487 GLU
TER
