# Supplementary material for: Variation in selection constraints on teleost TLRs with emphasis on their repertoire in the Walking catfish, Clarias batrachus
Source: Sci Rep. 2020 Dec 7;10:21394. doi: 10.1038/s41598-020-78347-6 (PMC7721727; doi:10.1038/s41598-020-78347-6)
Supplement: Supplementary file 27 — Supplementary Information 27. [file 41598_2020_78347_MOESM27_ESM.zip › T3/struct/S506035_results/threading8.pdb]

Rank   :8 Template name:4qxeA0
REMARK :Column 1 -  30 present Atom & Residue records of query sequence.
REMARK :Column 31 - 54 present XYZ coordinates of query sequence obtained after threading alignment.
REMARK :Column 55 - 59 present residue number in Template
REMARK :Column 60 - 59 present residue name of Template
ATOM      1  CA  MET     1     -64.238  36.481  35.857   24 LEU
ATOM      2  CA  SER     2     -66.643  34.169  34.543   25 THR
ATOM      3  CA  ARG     3     -67.118  33.106  32.186   26 ALA
ATOM      4  CA  LEU     4     -66.001  33.017  28.709   27 VAL
ATOM      5  CA  CYS     5     -64.928  36.139  27.462   28 PRO
ATOM      6  CA  GLU     6     -67.089  38.595  25.904   29 GLU
ATOM      7  CA  GLU     7     -67.706  40.969  23.182   30 GLY
ATOM      8  CA  LEU     8     -65.252  41.655  22.078   31 LEU
ATOM      9  CA  SER     9     -62.744  42.023  19.425   32 SER
ATOM     10  CA  THR    11     -62.690  39.773  16.646   33 ALA
ATOM     11  CA  SER    12     -60.265  39.406  15.463   34 PHE
ATOM     12  CA  LEU    13     -58.355  39.334  17.386   35 THR
ATOM     13  CA  LYS    14     -55.265  38.267  18.708   36 GLN
ATOM     14  CA  ASN    15     -53.886  37.286  20.950   37 ALA
ATOM     15  CA  LEU    16     -55.187  36.066  24.004   38 LEU
ATOM     16  CA  SER    17     -55.513  36.542  27.314   39 ASP
ATOM     17  CA  MET    18     -56.988  35.022  29.795   40 ILE
ATOM     18  CA  GLN    19     -56.516  34.006  32.297   41 SER
ATOM     19  CA  ASN    20     -56.487  33.089  35.831   42 MET
ATOM     20  CA  THR    21     -59.168  33.511  36.526   43 ASN
ATOM     21  CA  GLN    22     -62.665  32.666  37.133   44 ASN
ATOM     22  CA  GLN    23     -63.516  30.463  35.567   45 ILE
ATOM     23  CA  LEU    24     -64.978  27.585  35.383   46 THR
ATOM     24  CA  ASN    25     -65.950  25.731  33.697   47 GLN
ATOM     25  CA  LEU    26     -65.950  25.100  30.141   48 LEU
ATOM     26  CA  LEU    27     -68.198  25.589  27.617   49 PRO
ATOM     27  CA  ILE    28     -69.829  24.222  24.599   50 GLU
ATOM     28  CA  SER    29     -68.869  25.910  21.647   51 GLY
ATOM     29  CA  THR    30     -67.467  27.927  22.963   52 ALA
ATOM     30  CA  PHE    31     -65.183  29.504  22.207   53 PHE
ATOM     31  CA  LYS    32     -66.015  30.631  19.798   54 LYS
ATOM     32  CA  GLY    33     -66.024  33.246  18.823   55 ASN
ATOM     33  CA  PHE    34     -63.401  33.894  18.476   56 PHE
ATOM     34  CA  THR    37     -61.702  33.146  16.157   57 PRO
ATOM     35  CA  ASN    38     -59.222  33.712  14.965   58 PHE
ATOM     36  CA  LEU    39     -57.288  33.408  16.901   59 LEU
ATOM     37  CA  THR    40     -54.110  33.097  18.455   60 GLU
ATOM     38  CA  ILE    41     -52.699  32.758  20.817   61 GLU
ATOM     39  CA  LEU    42     -53.696  31.456  23.908   62 LEU
ATOM     40  CA  ASP    43     -54.469  31.786  27.239   63 GLN
ATOM     41  CA  LEU    44     -55.402  29.991  30.007   64 LEU
ATOM     42  CA  SER    45     -54.875  29.327  32.617   65 ALA
ATOM     43  CA  ASN    46     -55.045  28.837  36.228   66 GLY
ATOM     44  CA  ASN    47     -57.747  29.125  36.642   67 ASN
ATOM     45  CA  ASP    48     -60.601  27.362  37.901   68 ASP
ATOM     46  CA  MET    49     -60.879  25.058  36.322   69 LEU
ATOM     47  CA  SER    50     -62.684  22.306  35.283   70 SER
ATOM     48  CA  ARG    51     -64.036  20.955  33.352   71 PHE
ATOM     49  CA  ILE    52     -64.071  20.661  29.841   72 ILE
ATOM     50  CA  ALA    53     -65.891  21.092  27.036   73 HIS
ATOM     51  CA  ASP    54     -66.068  18.906  24.204   74 PRO
ATOM     52  CA  GLY    55     -66.317  20.382  21.850   75 LYS
ATOM     53  CA  ALA    56     -65.617  22.940  22.508   76 ALA
ATOM     54  CA  PHE    57     -63.285  24.284  21.707   77 LEU
ATOM     55  CA  GLN    58     -63.402  24.514  18.995   78 SER
ATOM     56  CA  TRP    59     -62.654  25.620  15.686   79 GLY
ATOM     57  CA  PHE    60     -60.339  27.009  16.305   80 LEU
ATOM     58  CA  PRO    61     -57.937  27.270  14.613   81 LYS
ATOM     59  CA  MET    62     -55.596  28.654  14.229   82 GLU
ATOM     60  CA  LEU    63     -54.316  28.638  16.591   83 LEU
ATOM     61  CA  GLU    64     -51.482  28.588  18.557   84 LYS
ATOM     62  CA  ASP    65     -50.363  28.568  21.096   85 VAL
ATOM     63  CA  LEU    66     -51.487  27.113  24.063   86 LEU
ATOM     64  CA  SER    67     -52.542  27.335  27.294   87 THR
ATOM     65  CA  LEU    68     -53.076  25.709  30.234   88 LEU
ATOM     66  CA  GLU    69     -52.498  25.084  32.838   89 GLN
ATOM     67  CA  HIS    70     -52.585  24.525  36.458   90 ASN
ATOM     68  CA  ASN    71     -55.280  23.939  37.109   91 ASN
ATOM     69  CA  ASN    72     -58.393  22.032  37.379   92 GLN
ATOM     70  CA  ILE    73     -58.462  19.646  35.971   93 LEU
ATOM     71  CA  LYS    74     -58.858  16.194  35.389   94 LYS
ATOM     72  CA  GLN    75     -58.375  14.310  33.605   95 THR
ATOM     73  CA  LEU    76     -56.594  14.091  30.487   96 VAL
ATOM     74  CA  THR    77     -57.813  16.286  28.124   97 PRO
ATOM     75  CA  ASN    78     -58.553  14.996  25.452   98 SER
ATOM     76  CA  GLY    79     -60.343  14.858  23.208   99 GLU
ATOM     77  CA  THR    80     -61.272  17.577  22.986  100 ALA
ATOM     78  CA  PHE    81     -58.992  18.930  22.139  101 ILE
ATOM     79  CA  SER    82     -58.309  17.903  19.706  102 ARG
ATOM     80  CA  GLY    83     -58.574  19.129  17.092  103 GLY
ATOM     81  CA  LEU    84     -56.674  21.098  16.980  104 LEU
ATOM     82  CA  LYS    85     -54.494  21.892  15.096  105 SER
ATOM     83  CA  SER    86     -52.373  23.648  14.603  106 ALA
ATOM     84  CA  LEU    87     -51.044  23.955  16.962  107 LEU
ATOM     85  CA  LYS    88     -48.279  24.578  19.037  108 GLN
ATOM     86  CA  LYS    89     -47.384  24.661  21.620  109 SER
ATOM     87  CA  LEU    90     -48.382  23.200  24.657  110 LEU
ATOM     88  CA  ASN    91     -49.634  23.380  27.828  111 ARG
ATOM     89  CA  LEU    92     -50.300  21.376  30.473  112 LEU
ATOM     90  CA  GLN    93     -49.774  20.985  33.084  113 ASP
ATOM     91  CA  SER    99     -49.800  20.819  36.771  114 ALA
ATOM     92  CA  HIS   100     -52.466  20.020  37.276  115 ASN
ATOM     93  CA  ALA   101     -54.824  17.474  38.069  116 HIS
ATOM     94  CA  LEU   102     -54.312  15.098  36.801  117 ILE
ATOM     95  CA  PRO   103     -54.789  11.750  36.135  118 THR
ATOM     96  CA  VAL   104     -54.942   9.870  34.205  119 SER
ATOM     97  CA  ILE   105     -54.146   9.302  30.728  120 VAL
ATOM     98  CA  ASP   106     -55.834   9.326  27.820  121 PRO
ATOM     99  CA  ASP   107     -55.665   6.910  25.188  122 GLU
ATOM    100  CA  PHE   108     -55.788   7.919  22.606  123 ASP
ATOM    101  CA  SER   109     -54.913  10.518  22.764  124 SER
ATOM    102  CA  PHE   110     -53.466  13.604  21.691  125 PHE
ATOM    103  CA  GLN   111     -53.306  13.186  18.934  126 GLU
ATOM    104  CA  PRO   112     -54.075  14.898  16.704  127 GLY
ATOM    105  CA  LEU   113     -52.221  16.911  16.908  128 LEU
ATOM    106  CA  VAL   114     -50.048  17.911  15.112  129 VAL
ATOM    107  CA  GLN   115     -47.980  19.720  15.028  130 GLN
ATOM    108  CA  LEU   116     -46.864  20.146  17.496  131 LEU
ATOM    109  CA  GLU   117     -44.505  21.240  19.888  132 ARG
ATOM    110  CA  TYR   118     -43.723  21.719  22.526  133 HIS
ATOM    111  CA  LEU   119     -44.623  20.092  25.513  134 LEU
ATOM    112  CA  TYR   120     -46.173  19.993  28.544  135 TRP
ATOM    113  CA  MET   121     -46.606  17.904  31.133  136 LEU
ATOM    114  CA  GLU   122     -46.215  17.753  33.789  137 ASP
ATOM    115  CA  ARG   123     -46.316  17.616  37.456  138 ASP
ATOM    116  CA  THR   124     -48.737  16.170  38.152  139 ASN
ATOM    117  CA  SER   125     -50.746  13.213  38.513  140 SER
ATOM    118  CA  PHE   126     -49.789  10.933  37.176  141 LEU
ATOM    119  CA  ARG   127     -49.037   7.513  36.505  142 THR
ATOM    120  CA  GLU   128     -47.504   6.118  34.818  143 GLU
ATOM    121  CA  ILE   129     -45.544   6.245  31.738  144 VAL
ATOM    122  CA  THR   130     -47.110   7.774  29.039  145 PRO
ATOM    123  CA  GLU   131     -47.210   6.018  26.460  146 VAL
ATOM    124  CA  ASN   132     -48.334   5.397  23.760  147 HIS
ATOM    125  CA  ILE   133     -49.928   7.775  23.191  148 PRO
ATOM    126  CA  PHE   134     -47.717   9.626  23.064  149 LEU
ATOM    127  CA  TYR   135     -46.377   8.679  20.834  150 SER
ATOM    128  CA  GLY   136     -47.527   9.944  18.727  151 ASN
ATOM    129  CA  LEU   137     -46.259  12.371  18.307  152 LEU
ATOM    130  CA  PRO   138     -43.872  13.373  16.594  153 PRO
ATOM    131  CA  CYS   139     -42.660  15.835  16.178  154 THR
ATOM    132  CA  LEU   140     -42.113  17.002  18.591  155 LEU
ATOM    133  CA  ARG   141     -40.136  18.801  20.951  156 GLN
ATOM    134  CA  GLU   142     -39.542  19.499  23.582  157 ALA
ATOM    135  CA  LEU   143     -40.337  17.901  26.589  158 LEU
ATOM    136  CA  ASN   144     -41.993  17.372  29.624  159 THR
ATOM    137  CA  LEU   145     -42.459  15.138  32.270  160 LEU
ATOM    138  CA  SER   148     -42.298  15.309  34.894  161 ALA
ATOM    139  CA  SER   149     -42.619  15.349  38.555  162 LEU
ATOM    140  CA  THR   150     -44.651  13.345  39.028  163 ASN
ATOM    141  CA  GLY   151     -45.920   9.989  39.364  164 LYS
ATOM    142  CA  LEU   152     -44.378   7.952  38.268  165 ILE
ATOM    143  CA  LYS   153     -42.874   4.810  38.008  166 SER
ATOM    144  CA  THR   154     -41.441   2.945  36.529  167 SER
ATOM    145  CA  VAL   155     -39.861   2.632  33.268  168 ILE
ATOM    146  CA  SER   156     -40.506   1.356  30.138  169 PRO
ATOM    147  CA  ASN   157     -38.993  -0.555  27.369  170 ASP
ATOM    148  CA  THR   158     -38.415   1.270  24.360  171 PHE
ATOM    149  CA  THR   159     -40.177   3.449  24.907  172 ALA
ATOM    150  CA  PHE   160     -40.235   6.147  24.198  173 PHE
ATOM    151  CA  LYS   164     -39.800   6.217  21.533  174 THR
ATOM    152  CA  GLY   165     -40.617   7.377  19.053  175 ASN
ATOM    153  CA  SER   166     -40.126  10.040  19.243  176 LEU
ATOM    154  CA  PRO   167     -38.294  11.855  17.686  177 SER
ATOM    155  CA  LEU   168     -37.371  14.454  17.352  178 SER
ATOM    156  CA  LEU   169     -36.898  15.357  19.861  179 LEU
ATOM    157  CA  GLN   170     -35.411  17.241  22.440  180 VAL
ATOM    158  CA  ILE   171     -35.166  18.016  25.076  181 VAL
ATOM    159  CA  LEU   172     -35.869  16.339  28.073  182 LEU
ATOM    160  CA  ASN   173     -37.652  15.914  30.927  183 HIS
ATOM    161  CA  LEU   174     -37.821  14.093  33.884  184 LEU
ATOM    162  CA  THR   175     -37.798  14.259  36.557  185 HIS
ATOM    163  CA  GLY   176     -38.401  13.997  40.147  186 ASN
ATOM    164  CA  MET   177     -40.134  11.731  40.292  187 ASN
ATOM    165  CA  GLY   178     -40.876   8.264  40.893  188 LYS
ATOM    166  CA  ILE   179     -38.982   6.536  39.880  189 ILE
ATOM    167  CA  LYS   180     -37.566   3.450  39.526  190 ARG
ATOM    168  CA  ALA   181     -36.719   1.608  37.833  191 SER
ATOM    169  CA  LEU   182     -35.240   1.448  34.732  192 LEU
ATOM    170  CA  GLY   183     -35.577   0.350  31.592  193 SER
ATOM    171  CA  PRO   184     -33.401  -1.460  29.367  194 GLN
ATOM    172  CA  GLY   185     -33.582  -0.471  26.724  195 HIS
ATOM    173  CA  ALA   186     -35.161   1.819  26.865  196 CYS
ATOM    174  CA  PHE   187     -34.790   4.519  26.172  197 PHE
ATOM    175  CA  SER   188     -34.171   4.464  23.488  198 ASP
ATOM    176  CA  SER   189     -34.107   5.760  20.197  199 GLY
ATOM    177  CA  LEU   190     -34.180   8.439  20.851  200 LEU
ATOM    178  CA  GLY   191     -32.313  10.304  19.591  201 ASP
ATOM    179  CA  ASN   192     -31.661  12.957  19.238  202 ASN
ATOM    180  CA  LEU   193     -31.695  14.093  21.722  203 LEU
ATOM    181  CA  LYS   194     -30.626  16.333  24.202  204 GLU
ATOM    182  CA  VAL   195     -30.754  17.112  26.841  205 THR
ATOM    183  CA  LEU   196     -31.340  15.368  29.779  206 LEU
ATOM    184  CA  VAL   197     -33.203  14.796  32.628  207 ASP
ATOM    185  CA  LEU   198     -33.161  13.167  35.577  208 LEU
ATOM    186  CA  SER   199     -33.287  13.529  38.225  209 ASN
ATOM    187  CA  HIS   200     -34.075  13.224  41.747  210 TYR
ATOM    188  CA  ASN   201     -35.269  10.526  42.028  211 ASN
ATOM    189  CA  PHE   202     -35.605   6.917  42.220  212 ASN
ATOM    190  CA  ILE   203     -33.403   5.323  41.482  213 LEU
ATOM    191  CA  GLN   205     -31.150   2.575  41.389  214 GLY
ATOM    192  CA  GLN   206     -29.152   0.658  40.296  215 GLU
ATOM    193  CA  LEU   207     -26.807   1.847  37.924  216 PHE
ATOM    194  CA  THR   208     -28.053   3.390  35.021  217 PRO
ATOM    195  CA  GLU   210     -27.944   1.676  31.987  218 GLN
ATOM    196  CA  GLU   211     -29.321   2.388  29.761  219 ALA
ATOM    197  CA  PHE   212     -28.910   5.049  28.908  220 ILE
ATOM    198  CA  GLN   213     -26.857   4.960  27.077  221 LYS
ATOM    199  CA  GLY   214     -27.827   5.022  24.512  222 ALA
ATOM    200  CA  LEU   215     -28.016   7.675  23.761  223 LEU
ATOM    201  CA  ASP   216     -26.744   9.846  21.887  224 PRO
ATOM    202  CA  SER   217     -26.526  12.628  21.475  225 SER
ATOM    203  CA  ILE   218     -26.500  13.782  23.975  226 LEU
ATOM    204  CA  LYS   219     -25.928  16.318  26.351  227 LYS
ATOM    205  CA  GLU   220     -26.346  17.419  28.841  228 GLU
ATOM    206  CA  MET   221     -26.805  15.987  31.948  229 LEU
ATOM    207  CA  HIS   222     -28.702  14.927  34.637  230 GLY
ATOM    208  CA  LEU   223     -28.809  13.130  37.604  231 PHE
ATOM    209  CA  SER   224     -29.094  13.372  40.315  232 HIS
ATOM    210  CA  TYR   225     -29.874  12.935  43.830  233 SER
ATOM    211  CA  ASN   226     -30.723  10.156  43.964  234 ASN
ATOM    212  CA  GLN   227     -30.417   6.563  44.370  235 SER
ATOM    213  CA  MET   229     -27.934   5.501  43.727  236 ILE
ATOM    214  CA  ILE   230     -24.984   3.600  43.767  237 SER
ATOM    215  CA  ASN   231     -22.600   3.009  42.517  238 VAL
ATOM    216  CA  LEU   232     -20.687   4.318  39.808  239 ILE
ATOM    217  CA  THR   233     -19.989   2.995  36.853  240 PRO
ATOM    218  CA  SER   234     -17.145   1.908  34.779  241 ASP
ATOM    219  CA  MET   235     -17.369   2.816  31.388  242 GLY
ATOM    220  CA  SER   236     -19.901   3.924  31.604  243 ALA
ATOM    221  CA  PHE   237     -20.619   6.416  30.399  244 PHE
ATOM    222  CA  LYS   238     -20.051   6.017  27.745  245 ASP
ATOM    223  CA  TYR   239     -21.709   6.159  25.477  246 GLY
ATOM    224  CA  VAL   240     -22.186   8.839  25.359  247 ASN
ATOM    225  CA  PRO   241     -20.512  11.217  24.257  248 PRO
ATOM    226  CA  THR   242     -20.587  14.020  24.105  249 LEU
ATOM    227  CA  LEU   243     -21.178  15.187  26.546  250 LEU
ATOM    228  CA  ARG   244     -21.478  17.851  28.820  251 ARG
ATOM    229  CA  THR   245     -22.249  18.620  31.345  252 THR
ATOM    230  CA  LEU   246     -22.752  17.019  34.419  253 ILE
ATOM    231  CA  LEU   247     -24.743  16.102  36.972  254 HIS
ATOM    232  CA  LEU   248     -24.434  14.516  39.925  255 LEU
ATOM    233  CA  GLY   249     -24.564  14.240  42.650  256 TYR
ATOM    234  CA  HIS   250     -25.840  13.756  46.092  257 ASP
ATOM    235  CA  GLY   251     -26.155  10.959  46.075  258 ASN
ATOM    236  CA  LEU   252     -25.605   7.654  47.313  259 PRO
ATOM    237  CA  ARG   253     -22.805   7.163  46.638  260 LEU
ATOM    238  CA  THR   256     -20.086   5.085  46.517  261 SER
ATOM    239  CA  LYS   257     -18.065   4.064  45.075  262 PHE
ATOM    240  CA  MET   258     -16.331   4.796  42.021  263 VAL
ATOM    241  CA  ASP   259     -15.670   3.983  38.695  264 GLY
ATOM    242  CA  PRO   260     -12.355   3.801  37.319  265 ASN
ATOM    243  CA  SER   261     -12.057   4.818  34.703  266 SER
ATOM    244  CA  PRO   262     -14.437   6.080  34.184  267 ALA
ATOM    245  CA  PHE   263     -14.966   8.813  33.662  268 PHE
ATOM    246  CA  GLN   264     -13.323   9.394  31.535  269 HIS
ATOM    247  CA  THR   265     -12.149  10.598  28.342  270 ASN
ATOM    248  CA  LEU   266     -14.091  12.613  27.791  271 LEU
ATOM    249  CA  VAL   267     -14.531  15.221  26.195  272 SER
ATOM    250  CA  ASN   268     -15.877  17.653  26.264  273 ASP
ATOM    251  CA  LEU   269     -16.723  18.063  28.857  274 LEU
ATOM    252  CA  VAL   270     -17.312  20.197  31.503  275 HIS
ATOM    253  CA  VAL   271     -17.114  20.463  34.312  276 SER
ATOM    254  CA  LEU   272     -16.440  18.564  37.299  277 LEU
ATOM    255  CA  ASP   273     -17.634  17.133  40.136  278 VAL
ATOM    256  CA  LEU   274     -17.175  15.192  42.827  279 ILE
ATOM    257  CA  SER   275     -17.875  13.803  45.818  280 ARG
ATOM    258  CA  ASN   276     -17.220  11.948  48.807  281 GLY
ATOM    259  CA  ASN   277     -16.917   9.340  47.825  282 ALA
ATOM    260  CA  ASN   278     -15.815   6.827  49.067  283 SER
ATOM    261  CA  ILE   279     -14.342   4.446  48.667  284 MET
ATOM    262  CA  ALA   280     -12.757   4.766  46.473  285 VAL
ATOM    263  CA  ASN   281      -9.513   4.660  45.243  286 GLN
ATOM    264  CA  ILE   282      -7.536   5.275  43.380  287 GLN
ATOM    265  CA  LYS   283      -6.517   8.099  41.373  288 PHE
ATOM    266  CA  ASN   284      -8.845   9.490  39.143  289 PRO
ATOM    267  CA  GLY   285      -8.833   8.536  35.711  290 ASN
ATOM    268  CA  LEU   287      -8.355  10.846  33.329  291 LEU
ATOM    269  CA  ASP   288      -7.754  11.272  30.703  292 THR
ATOM    270  CA  GLY   289      -8.221  12.756  27.599  293 GLY
ATOM    271  CA  LEU   290     -10.268  14.307  28.536  294 THR
ATOM    272  CA  GLN   291     -10.291  17.242  28.369  295 VAL
ATOM    273  CA  HIS   292     -11.268  19.856  28.605  296 HIS
ATOM    274  CA  LEU   293     -11.977  20.514  31.176  297 LEU
ATOM    275  CA  SER   294     -12.824  22.770  33.697  298 GLU
ATOM    276  CA  VAL   295     -13.236  22.911  36.343  299 SER
ATOM    277  CA  LEU   296     -12.656  20.941  39.211  300 LEU
ATOM    278  CA  LYS   297     -13.513  18.758  41.737  301 THR
ATOM    279  CA  LEU   298     -12.708  16.491  44.174  302 LEU
ATOM    280  CA  GLN   299     -13.153  14.620  46.852  303 THR
ATOM    281  CA  HIS   300     -12.867  12.948  50.084  304 GLY
ATOM    282  CA  ASN   301     -11.896  10.383  49.555  305 THR
ATOM    283  CA  ASN   302      -9.577   7.564  49.094  306 LYS
ATOM    284  CA  LEU   303      -7.472   8.273  47.591  307 ILE
ATOM    285  CA  ALA   304      -4.084   8.790  47.015  308 SER
ATOM    286  CA  ARG   305      -2.263   9.870  45.411  309 SER
ATOM    287  CA  VAL   306      -1.505  12.096  42.706  310 ILE
ATOM    288  CA  TRP   307      -1.702  12.537  39.213  311 PRO
ATOM    289  CA  LYS   308       1.145  13.375  37.177  312 ASN
ATOM    290  CA  ASN   309       0.739  14.673  34.783  313 ASN
ATOM    291  CA  PHE   318      -1.469  16.290  35.072  314 LEU
ATOM    292  CA  LEU   319      -1.707  19.172  34.938  315 CYS
ATOM    293  CA  ARG   320      -1.003  19.424  32.304  316 GLN
ATOM    294  CA  ASP   321      -2.841  17.871  30.637  317 GLU
ATOM    295  CA  ALA   322      -5.316  18.774  31.727  318 GLN
ATOM    296  CA  GLN   323      -5.373  21.660  31.312  319 LYS
ATOM    297  CA  ASN   324      -7.035  23.902  31.318  320 MET
ATOM    298  CA  LEU   325      -8.085  24.244  33.811  321 LEU
ATOM    299  CA  THR   326      -9.586  26.051  36.405  322 ARG
ATOM    300  CA  VAL   327     -10.384  25.874  38.982  323 THR
ATOM    301  CA  LEU   328      -9.617  23.835  41.710  324 LEU
ATOM    302  CA  GLU   329     -10.148  21.296  43.931  325 ASP
ATOM    303  CA  LEU   330      -8.988  19.070  46.078  326 LEU
ATOM    304  CA  ASP   331      -9.230  18.160  48.640  327 SER
ATOM    305  CA  TYR   332      -9.263  16.460  51.861  328 TYR
ATOM    306  CA  ASN   333      -8.491  13.776  51.238  329 ASN
ATOM    307  CA  GLY   334      -5.975  11.331  50.733  330 ASN
ATOM    308  CA  LEU   335      -3.529  12.242  49.924  331 ILE
ATOM    309  CA  ASP   336      -0.052  12.405  49.220  332 ARG
ATOM    310  CA  GLU   337       2.262  13.089  47.588  333 ASP
ATOM    311  CA  ILE   338       2.688  15.896  45.445  334 LEU
ATOM    312  CA  PRO   339       1.946  17.090  42.104  335 PRO
ATOM    313  CA  ALA   342       3.727  18.980  39.505  336 SER
ATOM    314  CA  PHE   343       2.628  22.300  39.117  337 PHE
ATOM    315  CA  CYS   344       2.971  24.068  37.096  338 ASN
ATOM    316  CA  ASP   345       1.967  24.191  34.414  339 GLY
ATOM    317  CA  LEU   346      -0.680  24.896  34.762  340 CYS
ATOM    318  CA  SER   347      -1.976  27.605  34.143  341 HIS
ATOM    319  CA  GLN   348      -4.341  28.998  34.349  342 ALA
ATOM    320  CA  LEU   349      -5.397  28.488  36.808  343 LEU
ATOM    321  CA  ARG   350      -7.125  29.448  39.660  344 GLU
ATOM    322  CA  TYR   351      -8.122  28.870  42.186  345 GLU
ATOM    323  CA  LEU   352      -7.174  26.720  44.745  346 ILE
ATOM    324  CA  SER   353      -7.518  23.928  46.796  347 SER
ATOM    325  CA  ILE   354      -6.138  21.861  49.172  348 LEU
ATOM    326  CA  SER   355      -6.343  20.880  51.666  349 GLN
ATOM    327  CA  GLY   356      -6.271  18.800  54.662  350 ARG
ATOM    328  CA  ASN   357      -4.838  16.413  53.898  351 ASN
ATOM    329  CA  LEU   358      -1.928  14.392  53.340  352 GLN
ATOM    330  CA  LEU   359       0.394  15.676  52.724  353 ILE
ATOM    331  CA  ASN   360       3.799  16.105  52.606  354 TYR
ATOM    332  CA  PHE   361       5.890  17.395  51.456  355 GLN
ATOM    333  CA  LEU   362       6.783  20.002  49.070  356 ILE
ATOM    334  CA  HIS   363       7.962  20.309  45.821  357 LYS
ATOM    335  CA  ASP   364      10.763  22.152  44.504  358 GLU
ATOM    336  CA  SER   365      10.174  24.984  42.455  359 GLY
ATOM    337  CA  ILE   366       7.670  24.337  41.374  360 THR
ATOM    338  CA  PHE   367       5.445  25.844  41.484  361 PHE
ATOM    339  CA  ASP   368       5.490  27.973  39.841  362 GLN
ATOM    340  CA  ASP   369       4.122  28.647  37.460  363 GLY
ATOM    341  CA  LEU   370       1.641  29.485  38.282  364 LEU
ATOM    342  CA  ARG   371       0.073  31.977  37.899  365 ILE
ATOM    343  CA  SER   372      -2.448  33.108  37.950  366 SER
ATOM    344  CA  LEU   373      -3.456  32.462  40.366  367 LEU
ATOM    345  CA  ARG   374      -5.434  32.881  43.186  368 ARG
ATOM    346  CA  TYR   375      -6.471  31.881  45.614  369 ILE
ATOM    347  CA  LEU   376      -5.021  29.776  47.958  370 LEU
ATOM    348  CA  ARG   377      -4.957  26.860  49.604  371 ASP
ATOM    349  CA  LEU   378      -3.421  25.024  51.971  372 LEU
ATOM    350  CA  GLN   379      -3.656  23.862  54.434  373 ALA
ATOM    351  CA  LYS   380      -3.671  21.698  57.386  374 SER
ATOM    352  CA  ASN   381      -1.849  19.435  56.819  375 ASN
ATOM    353  CA  LEU   382       1.256  17.630  56.386  376 GLN
ATOM    354  CA  LEU   383       3.457  19.247  56.282  377 LEU
ATOM    355  CA  THR   384       6.735  20.292  56.852  378 LYS
ATOM    356  CA  SER   385       8.520  22.042  55.900  379 SER
ATOM    357  CA  VAL   386       9.051  24.389  53.171  380 VAL
ATOM    358  CA  ARG   387      10.326  24.922  49.814  381 PRO
ATOM    359  CA  PRO   388      12.830  27.463  49.128  382 ASP
ATOM    360  CA  GLU   389      11.669  30.543  47.892  383 GLY
ATOM    361  CA  THR   390       9.262  29.573  46.869  384 ILE
ATOM    362  CA  PHE   391       6.705  30.745  46.694  385 PHE
ATOM    363  CA  VAL   393       7.186  32.844  44.969  386 ASP
ATOM    364  CA  PRO   394       6.208  33.618  42.349  387 ARG
ATOM    365  CA  LEU   395       3.495  34.078  42.548  388 LEU
ATOM    366  CA  SER   396       1.529  36.268  41.769  389 THR
ATOM    367  CA  CYS   397      -1.141  37.046  41.749  390 SER
ATOM    368  CA  LEU   398      -2.079  36.282  44.196  391 LEU
ATOM    369  CA  THR   399      -4.274  36.247  46.946  392 GLN
ATOM    370  CA  ASP   400      -5.234  35.098  49.340  393 LYS
ATOM    371  CA  LEU   401      -3.999  32.740  51.702  394 ILE
ATOM    372  CA  TYR   402      -3.646  29.580  53.270  395 TRP
ATOM    373  CA  MET   403      -1.874  28.006  55.751  396 LEU
ATOM    374  CA  ASP   404      -1.703  26.868  58.176  397 HIS
ATOM    375  CA  HIS   405      -1.940  24.382  60.902  398 THR
ATOM    376  CA  ASN   406       0.157  22.619  60.282  399 ASN
ATOM    377  CA  PRO   407       3.218  20.849  60.852  400 PRO
ATOM    378  CA  PHE   408       5.501  22.860  61.178  401 TRP
ATOM    379  CA  ASP   409       8.976  23.239  60.796  402 ASP
ATOM    380  CA  CYS   410      10.859  25.233  62.599  403 CYS
ATOM    381  CA  THR   411      13.609  25.840  62.598  404 SER
ATOM    382  CA  CYS   412      16.598  27.698  62.066  405 CYS
ATOM    383  CA  GLU   413      18.782  28.191  59.276  406 PRO
ATOM    384  CA  SER   414      16.524  27.180  57.910  407 ARG
ATOM    385  CA  ILE   415      13.748  27.852  58.096  408 ILE
ATOM    386  CA  MET   416      13.845  30.465  57.241  409 ASP
ATOM    387  CA  TRP   417      13.073  31.841  54.719  410 TYR
ATOM    388  CA  PHE   418      10.207  31.390  54.622  411 LEU
ATOM    389  CA  HIS   419       9.237  32.394  57.105  412 SER
ATOM    390  CA  LYS   420       9.916  35.130  56.820  413 ARG
ATOM    391  CA  TRP   421       8.484  35.719  54.496  414 TRP
ATOM    392  CA  LEU   422       5.815  35.278  55.302  415 LEU
ATOM    393  CA  ASN   423       5.595  37.236  57.246  416 ASN
ATOM    394  CA  THR   424       5.912  39.652  55.715  417 LYS
ATOM    395  CA  THR   425       3.772  39.287  53.977  418 ASN
ATOM    396  CA  ASN   426       1.508  39.220  55.602  419 SER
ATOM    397  CA  THR   427      -1.198  40.026  55.561  420 GLN
ATOM    398  CA  CYS   428      -2.356  38.371  53.714  421 LYS
ATOM    399  CA  VAL   429      -2.214  35.784  54.859  422 GLU
ATOM    400  CA  PRO   430      -4.322  33.422  56.351  423 GLN
ATOM    401  CA  ASP   431      -5.533  32.457  59.436  424 GLY
ATOM    402  CA  SER   434      -2.934  31.007  61.514  425 SER
ATOM    403  CA  TYR   435       0.174  29.786  60.721  426 ALA
ATOM    404  CA  ILE   436       2.179  27.760  62.653  427 LYS
ATOM    405  CA  CYS   437       5.058  27.049  64.737  428 CYS
ATOM    406  CA  ASN   438       6.296  23.798  65.248  429 SER
ATOM    407  CA  THR   439       6.594  22.435  68.441  430 GLY
ATOM    408  CA  PRO   440       7.493  24.912  70.018  431 SER
ATOM    409  CA  ASN   445       5.243  26.488  69.446  432 GLY
ATOM    410  CA  ARG   446       4.944  29.016  68.505  433 LYS
ATOM    411  CA  SER   447       3.954  31.623  66.210  434 PRO
ATOM    412  CA  VAL   448       4.869  31.336  62.764  435 VAL
ATOM    413  CA  LEU   449       5.504  33.596  61.250  436 ARG
ATOM    414  CA  ASP   450       6.641  35.310  63.117  437 SER
ATOM    415  CA  PHE   451       9.234  34.588  63.656  438 ILE
ATOM    416  CA  ASN   452      12.584  35.533  63.504  439 ILE
ATOM    417  CA  CYS   456      15.294  34.880  61.736  440 CYS
ATOM    418  CA  LYS   457      18.853  34.568  62.254  441 PRO
ATOM    419  CA  ASP   458      21.321  36.550  60.502  442 THR
ATOM    420  CA  LEU   459      23.967  37.248  58.021  443 LEU
TER
