# Supplementary material for: Variation in selection constraints on teleost TLRs with emphasis on their repertoire in the Walking catfish, Clarias batrachus
Source: Sci Rep. 2020 Dec 7;10:21394. doi: 10.1038/s41598-020-78347-6 (PMC7721727; doi:10.1038/s41598-020-78347-6)
Supplement: Supplementary file 27 — Supplementary Information 27. [file 41598_2020_78347_MOESM27_ESM.zip › T3/struct/S506035_results/threading9.pdb]

Rank   :9 Template name:4u7lA
REMARK :Column 1 -  30 present Atom & Residue records of query sequence.
REMARK :Column 31 - 54 present XYZ coordinates of query sequence obtained after threading alignment.
REMARK :Column 55 - 59 present residue number in Template
REMARK :Column 60 - 59 present residue name of Template
ATOM   1001  CA  MET     1      13.629  -2.215  27.460   19 LEU
ATOM   1002  CA  SER     2      10.114  -1.347  28.595   20 ALA
ATOM   1003  CA  ARG     3      11.329   1.860  30.203   21 ALA
ATOM   1004  CA  LEU     4      13.606   4.526  28.823   22 LEU
ATOM   1005  CA  CYS     5      17.159   4.782  30.098   23 PRO
ATOM   1006  CA  GLU     6      18.093   8.430  30.650   24 GLY
ATOM   1007  CA  GLU     7      20.679   9.599  31.609   25 ASP
ATOM   1008  CA  LEU     8      20.852  11.124  28.073   26 LEU
ATOM   1009  CA  SER     9      24.017  13.057  27.016   27 PRO
ATOM   1011  CA  THR    11      23.376  16.628  25.833   28 SER
ATOM   1012  CA  SER    12      25.274  16.020  22.595   29 SER
ATOM   1013  CA  LEU    13      23.081  13.133  21.444   30 THR
ATOM   1014  CA  LYS    14      21.868  13.756  17.895   31 ARG
ATOM   1015  CA  ASN    15      20.780  10.263  16.855   32 SER
ATOM   1016  CA  LEU    16      18.728   8.096  19.217   33 LEU
ATOM   1017  CA  SER    17      18.006   4.450  18.358   34 ASN
ATOM   1018  CA  MET    18      15.288   2.983  20.582   35 LEU
ATOM   1019  CA  GLN    19      13.926   0.476  18.085   36 SER
ATOM   1020  CA  ASN    20      13.171  -3.197  18.784   37 TYR
ATOM   1021  CA  THR    21      12.367  -2.733  22.459   38 ASN
ATOM   1022  CA  GLN    22       9.077  -3.232  24.289   39 LYS
ATOM   1023  CA  GLN    23       8.197   0.418  24.909   40 LEU
ATOM   1024  CA  LEU    24       4.463   0.910  25.436   41 SER
ATOM   1025  CA  ASN    25       4.750   4.644  26.064   42 GLU
ATOM   1026  CA  LEU    26       7.226   7.542  26.228   43 ILE
ATOM   1027  CA  LEU    27       7.953   9.803  29.207   44 ASP
ATOM   1028  CA  ILE    28       8.459  13.312  27.723   45 PRO
ATOM   1029  CA  SER    29      10.328  14.459  30.842   46 ALA
ATOM   1030  CA  THR    30      13.251  12.274  29.797   47 GLY
ATOM   1031  CA  PHE    31      14.173  14.596  26.955   48 PHE
ATOM   1032  CA  LYS    32      16.049  17.461  28.506   49 GLU
ATOM   1033  CA  GLY    33      18.411  18.695  27.645   50 ASP
ATOM   1034  CA  PHE    34      18.818  17.636  24.031   51 LEU
ATOM   1037  CA  THR    37      19.317  20.630  21.714   52 PRO
ATOM   1038  CA  ASN    38      21.063  18.396  19.175   53 ASN
ATOM   1039  CA  LEU    39      18.280  15.815  18.907   54 LEU
ATOM   1040  CA  THR    40      17.476  15.331  15.220   55 GLN
ATOM   1041  CA  ILE    41      16.922  11.631  14.482   56 GLU
ATOM   1042  CA  LEU    42      14.748   9.371  16.644   57 VAL
ATOM   1043  CA  ASP    43      14.114   5.681  15.952   58 TYR
ATOM   1044  CA  LEU    44      11.120   4.284  17.831   59 LEU
ATOM   1045  CA  SER    45      10.091   1.623  15.325   60 ASN
ATOM   1046  CA  ASN    46       9.234  -1.975  16.255   61 ASN
ATOM   1047  CA  ASN    47       7.956  -1.080  19.719   62 ASN
ATOM   1048  CA  ASP    48       4.518  -1.385  21.334   63 GLU
ATOM   1049  CA  MET    49       3.449   2.265  21.071   64 LEU
ATOM   1050  CA  SER    50      -0.289   2.962  20.800   65 THR
ATOM   1051  CA  ARG    51      -0.082   6.659  19.918   66 ALA
ATOM   1052  CA  ILE    52       2.481   9.043  18.454   67 VAL
ATOM   1053  CA  ALA    53       4.573  10.069  21.465   68 PRO
ATOM   1054  CA  ASP    54       5.699  13.416  22.827   69 SER
ATOM   1056  CA  ALA    56       9.443  13.982  23.096   70 LEU
ATOM   1057  CA  PHE    57       8.818  16.852  25.499   71 GLY
ATOM   1058  CA  GLN    58      11.221  19.782  25.260   72 ALA
ATOM   1059  CA  TRP    59      13.109  18.067  22.426   73 ALA
ATOM   1060  CA  PHE    60      10.066  17.604  20.159   74 SER
ATOM   1061  CA  PRO    61      10.550  20.819  18.191   75 SER
ATOM   1062  CA  MET    62      14.080  19.912  17.037   76 HIS
ATOM   1063  CA  LEU    63      13.422  16.370  15.855   77 VAL
ATOM   1064  CA  GLU    64      13.882  16.166  12.087   78 VAL
ATOM   1065  CA  ASP    65      13.160  12.477  11.481   79 SER
ATOM   1066  CA  LEU    66      10.741  10.439  13.598   80 LEU
ATOM   1067  CA  SER    67      10.519   6.724  12.816   81 PHE
ATOM   1068  CA  LEU    68       7.430   5.039  14.249   82 LEU
ATOM   1069  CA  GLU    69       6.820   2.124  11.886   83 GLN
ATOM   1070  CA  HIS    70       5.731  -1.326  13.098   84 HIS
ATOM   1071  CA  ASN    71       4.088  -0.155  16.305   85 ASN
ATOM   1072  CA  ASN    72       0.428  -0.530  17.278   86 LYS
ATOM   1073  CA  ILE    73      -0.756   3.036  16.675   87 ILE
ATOM   1074  CA  LYS    74      -4.471   3.265  15.838   88 ARG
ATOM   1075  CA  GLN    75      -4.940   7.004  15.336   89 SER
ATOM   1076  CA  LEU    76      -2.865  10.070  14.536   90 VAL
ATOM   1077  CA  THR    77      -3.478  12.963  16.901   91 GLU
ATOM   1078  CA  ASN    78      -2.864  16.424  15.481   92 GLY
ATOM   1079  CA  GLY    79      -2.500  17.902  18.957   93 SER
ATOM   1080  CA  THR    80       0.589  15.723  19.455   94 GLN
ATOM   1081  CA  PHE    81       2.153  16.556  16.070   95 LEU
ATOM   1082  CA  SER    82       1.777  20.299  16.641   96 LYS
ATOM   1083  CA  GLY    83       4.944  20.441  18.743   97 ALA
ATOM   1084  CA  LEU    84       7.153  18.976  15.997   98 TYR
ATOM   1085  CA  LYS    85       8.066  22.246  14.267   99 LEU
ATOM   1086  CA  SER    86      11.159  20.772  12.566  100 SER
ATOM   1087  CA  LEU    87       9.735  17.374  11.660  101 LEU
ATOM   1088  CA  LYS    88      10.497  16.584   8.006  102 GLU
ATOM   1089  CA  LYS    89      10.328  12.788   7.884  103 VAL
ATOM   1090  CA  LEU    90       7.543  10.847   9.597  104 LEU
ATOM   1091  CA  ASN    91       7.248   7.085   9.154  105 ASP
ATOM   1092  CA  LEU    92       3.914   5.759  10.367  106 LEU
ATOM   1093  CA  GLN    93       3.920   2.641   8.215  107 SER
ATOM   1099  CA  SER    99       2.852  -0.817   9.432  108 LEU
ATOM   1100  CA  HIS   100       0.618   0.340  12.315  109 ASN
ATOM   1101  CA  ALA   101      -3.122  -0.106  13.010  110 ASN
ATOM   1102  CA  LEU   102      -4.350   3.145  11.509  111 ILE
ATOM   1103  CA  PRO   103      -7.779   2.771   9.881  112 THR
ATOM   1104  CA  VAL   104      -8.742   6.384   9.170  113 GLU
ATOM   1105  CA  ILE   105      -7.223   9.772   8.401  114 VAL
ATOM   1106  CA  ASP   106      -9.095  12.980   9.163  115 ARG
ATOM   1107  CA  ASP   107      -8.072  16.610   8.652  116 ASN
ATOM   1108  CA  PHE   108      -7.202  17.051  12.326  117 THR
ATOM   1109  CA  SER   109      -4.553  14.314  12.076  118 CYS
ATOM   1110  CA  PHE   110      -2.077  16.482  10.141  119 PHE
ATOM   1111  CA  GLN   111      -2.588  20.166  11.029  120 PRO
ATOM   1112  CA  PRO   112      -0.555  23.150   9.894  121 HIS
ATOM   1113  CA  LEU   113       2.563  22.972  12.054  122 GLY
ATOM   1114  CA  VAL   114       5.122  20.230  11.373  123 PRO
ATOM   1115  CA  GLN   115       6.803  20.920   7.992  124 PRO
ATOM   1116  CA  LEU   116       6.632  17.294   6.866  125 ILE
ATOM   1117  CA  GLU   117       8.265  16.599   3.487  126 LYS
ATOM   1118  CA  TYR   118       7.835  12.838   3.522  127 GLU
ATOM   1119  CA  LEU   119       4.842  11.133   5.142  128 LEU
ATOM   1120  CA  TYR   120       4.767   7.337   5.052  129 ASN
ATOM   1121  CA  MET   121       1.461   5.663   5.947  130 LEU
ATOM   1122  CA  GLU   122       1.996   2.407   4.047  131 ALA
ATOM   1123  CA  ARG   123       0.900  -0.987   5.355  132 GLY
ATOM   1124  CA  THR   124      -1.827   0.215   7.695  133 ASN
ATOM   1125  CA  SER   125      -5.539  -0.529   7.284  134 ARG
ATOM   1126  CA  PHE   126      -6.587   2.909   6.071  135 ILE
ATOM   1127  CA  ARG   127     -10.010   2.633   4.457  136 GLY
ATOM   1128  CA  GLU   128     -11.201   6.202   4.934  137 THR
ATOM   1129  CA  ILE   129      -9.632   9.527   4.007  138 LEU
ATOM   1130  CA  THR   130     -11.406  12.767   4.838  139 GLU
ATOM   1131  CA  GLU   131     -11.398  15.275   1.991  140 LEU
ATOM   1132  CA  ASN   132      -8.347  17.427   2.721  141 GLY
ATOM   1133  CA  ILE   133      -6.654  15.030   5.152  142 ALA
ATOM   1134  CA  PHE   134      -3.122  16.114   4.219  143 PHE
ATOM   1135  CA  TYR   135      -3.879  19.639   3.001  144 ASP
ATOM   1136  CA  GLY   136      -2.421  21.017   6.235  145 GLY
ATOM   1137  CA  LEU   137       0.949  19.767   4.983  146 LEU
ATOM   1138  CA  PRO   138       0.554  21.361   1.541  147 SER
ATOM   1139  CA  CYS   139       5.993  21.243   2.550  149 SER
ATOM   1140  CA  LEU   140       4.809  17.759   1.584  150 LEU
ATOM   1141  CA  ARG   141       6.766  16.258  -1.330  151 LEU
ATOM   1142  CA  GLU   142       6.285  12.521  -0.858  152 THR
ATOM   1143  CA  LEU   143       3.199  10.660   0.351  153 LEU
ATOM   1144  CA  ASN   144       3.032   6.877   0.619  154 ARG
ATOM   1145  CA  LEU   145      -0.329   5.165   1.016  155 LEU
ATOM   1148  CA  SER   148       0.650   1.712  -0.222  156 SER
ATOM   1149  CA  SER   149      -0.859  -1.516   1.131  157 LYS
ATOM   1150  CA  THR   150      -3.941   0.038   2.699  158 ASN
ATOM   1151  CA  GLY   151      -7.672  -0.396   2.048  159 ARG
ATOM   1152  CA  LEU   152      -8.466   2.777   0.108  160 ILE
ATOM   1153  CA  LYS   153     -11.529   2.230  -2.079  161 THR
ATOM   1154  CA  THR   154     -12.174   5.423  -4.031  162 GLN
ATOM   1155  CA  VAL   155     -11.075   9.006  -4.506  163 LEU
ATOM   1156  CA  SER   156     -13.268  12.085  -4.905  164 PRO
ATOM   1157  CA  ASN   157     -12.819  14.753  -7.564  165 VAL
ATOM   1158  CA  THR   158     -10.011  17.136  -6.566  166 ARG
ATOM   1159  CA  THR   159      -8.993  14.813  -3.729  167 ALA
ATOM   1160  CA  PHE   160      -5.686  16.482  -2.850  168 PHE
ATOM   1165  CA  GLY   165      -4.593  20.092  -2.576  169 LYS
ATOM   1166  CA  SER   166      -0.863  19.353  -2.336  170 LEU
ATOM   1167  CA  PRO   167       0.701  21.537  -5.066  171 PRO
ATOM   1168  CA  LEU   168       4.306  20.603  -4.209  172 ARG
ATOM   1169  CA  LEU   169       3.938  16.831  -3.932  173 LEU
ATOM   1170  CA  GLN   170       6.271  15.119  -6.412  174 THR
ATOM   1171  CA  ILE   171       5.357  11.505  -5.620  175 GLN
ATOM   1172  CA  LEU   172       2.059   9.892  -4.649  176 LEU
ATOM   1173  CA  ASN   173       2.099   6.187  -3.847  177 ASP
ATOM   1174  CA  LEU   174      -1.307   4.501  -3.946  178 LEU
ATOM   1175  CA  THR   175      -0.371   0.977  -4.991  179 ASN
ATOM   1176  CA  GLY   176      -1.877  -2.194  -3.499  180 ARG
ATOM   1177  CA  MET   177      -5.148  -0.568  -2.478  181 ASN
ATOM   1178  CA  GLY   178      -8.742  -1.225  -3.561  182 ARG
ATOM   1179  CA  ILE   179      -9.499   1.578  -6.012  183 ILE
ATOM   1180  CA  LYS   180     -11.783   0.357  -8.810  184 ARG
ATOM   1181  CA  ALA   181     -12.241   3.601 -10.699  185 LEU
ATOM   1182  CA  LEU   182     -10.647   7.016 -11.147  186 ILE
ATOM   1183  CA  GLY   183     -13.062   9.883 -11.721  187 GLU
ATOM   1184  CA  PRO   184     -12.393  12.938 -13.872  188 GLY
ATOM   1185  CA  GLY   185     -10.023  15.478 -12.293  189 LEU
ATOM   1186  CA  ALA   186      -9.341  13.233  -9.280  190 THR
ATOM   1187  CA  PHE   187      -5.733  14.407  -9.164  191 PHE
ATOM   1188  CA  SER   188      -6.156  18.095  -9.962  192 GLN
ATOM   1189  CA  SER   189      -4.369  19.951  -7.169  193 GLY
ATOM   1190  CA  LEU   190      -1.155  17.991  -7.632  194 LEU
ATOM   1191  CA  GLY   191       0.632  20.512  -9.859  195 ASN
ATOM   1192  CA  ASN   192       4.177  19.307  -9.177  196 SER
ATOM   1193  CA  LEU   193       3.474  15.574  -9.328  197 LEU
ATOM   1194  CA  LYS   194       6.085  13.541 -11.205  198 GLU
ATOM   1195  CA  VAL   195       5.317   9.957 -10.211  199 VAL
ATOM   1196  CA  LEU   196       1.927   8.350  -9.640  200 LEU
ATOM   1197  CA  VAL   197       1.768   4.735  -8.498  201 LYS
ATOM   1198  CA  LEU   198      -1.646   3.097  -8.859  202 LEU
ATOM   1199  CA  SER   199      -0.635  -0.503  -9.478  203 GLN
ATOM   1200  CA  HIS   200      -2.180  -3.612  -7.906  204 ARG
ATOM   1201  CA  ASN   201      -5.544  -1.980  -7.353  205 ASN
ATOM   1202  CA  PHE   202      -8.731  -3.232  -9.027  206 ASN
ATOM   1203  CA  ILE   203      -9.053  -0.404 -11.533  207 ILE
ATOM   1204  CA  ASN   204     -11.650  -1.302 -14.172  208 SER
ATOM   1205  CA  GLN   205     -12.333   2.150 -15.595  209 LYS
ATOM   1207  CA  LEU   207     -10.367   5.330 -16.173  210 LEU
ATOM   1208  CA  THR   208     -12.839   8.168 -16.717  211 THR
ATOM   1209  CA  GLY   209     -12.185  10.854 -19.335  212 ASP
ATOM   1210  CA  GLU   210      -9.920  13.410 -17.671  213 GLY
ATOM   1211  CA  GLU   211      -8.944  10.994 -14.893  214 ALA
ATOM   1212  CA  PHE   212      -5.415  12.392 -14.904  215 PHE
ATOM   1213  CA  GLN   213      -6.103  15.935 -16.082  216 TRP
ATOM   1214  CA  GLY   214      -4.184  18.402 -13.933  217 GLY
ATOM   1215  CA  LEU   215      -1.129  16.147 -13.813  218 LEU
ATOM   1216  CA  ASP   216       0.632  18.152 -16.527  219 SER
ATOM   1217  CA  SER   217       4.058  17.673 -14.937  220 LYS
ATOM   1218  CA  ILE   218       3.842  13.916 -14.405  221 MET
ATOM   1219  CA  LYS   219       6.607  11.869 -16.034  222 HIS
ATOM   1220  CA  GLU   220       5.756   8.359 -14.812  223 VAL
ATOM   1221  CA  MET   221       2.413   6.586 -14.424  224 LEU
ATOM   1222  CA  HIS   222       2.261   3.089 -12.905  225 HIS
ATOM   1223  CA  LEU   223      -0.948   1.196 -13.680  226 LEU
ATOM   1224  CA  SER   224       0.316  -2.388 -13.766  227 GLU
ATOM   1225  CA  TYR   225      -1.746  -5.250 -12.316  228 TYR
ATOM   1226  CA  ASN   226      -5.190  -3.716 -12.721  229 ASN
ATOM   1227  CA  GLN   227      -8.370  -4.648 -14.603  230 SER
ATOM   1229  CA  MET   229      -8.331  -2.401 -17.684  231 LEU
ATOM   1230  CA  ILE   230      -9.766  -4.027 -20.822  232 VAL
ATOM   1231  CA  ASN   231      -8.759  -0.906 -22.750  233 GLU
ATOM   1232  CA  LEU   232      -7.238   2.547 -22.371  234 VAL
ATOM   1233  CA  THR   233      -9.791   5.157 -23.396  235 ASN
ATOM   1234  CA  SER   234      -8.388   8.180 -25.226  236 SER
ATOM   1235  CA  MET   235     -10.125  10.663 -22.945  237 GLY
ATOM   1236  CA  SER   236      -8.433   9.161 -19.888  238 SER
ATOM   1237  CA  PHE   237      -5.022  10.347 -21.102  239 LEU
ATOM   1238  CA  LYS   238      -6.150  13.938 -21.686  240 TYR
ATOM   1239  CA  TYR   239      -3.743  16.377 -20.034  241 GLY
ATOM   1240  CA  VAL   240      -0.708  14.107 -19.653  242 LEU
ATOM   1241  CA  PRO   241       1.464  16.380 -21.773  243 THR
ATOM   1242  CA  THR   242       4.753  15.702 -19.955  244 ALA
ATOM   1243  CA  LEU   243       4.299  11.942 -19.574  245 LEU
ATOM   1244  CA  ARG   244       7.468   9.949 -20.356  246 HIS
ATOM   1245  CA  THR   245       6.693   6.448 -19.067  247 GLN
ATOM   1246  CA  LEU   246       3.414   4.528 -19.132  248 LEU
ATOM   1247  CA  LEU   247       3.241   1.096 -17.502  249 HIS
ATOM   1248  CA  LEU   248       0.136  -0.892 -18.406  250 LEU
ATOM   1249  CA  GLY   249       1.485  -4.418 -18.014  251 SER
ATOM   1250  CA  HIS   250      -0.596  -7.225 -16.511  252 ASN
ATOM   1251  CA  GLY   251      -3.972  -5.715 -17.313  253 ASN
ATOM   1252  CA  LEU   252      -6.512  -7.099 -19.804  254 SER
ATOM   1253  CA  ARG   253      -6.053  -4.549 -22.583  255 ILE
ATOM   1256  CA  THR   256      -7.479  -6.020 -25.794  256 ALA
ATOM   1257  CA  LYS   257      -7.118  -3.043 -28.149  257 ARG
ATOM   1258  CA  MET   258      -5.422   0.349 -28.347  258 ILE
ATOM   1259  CA  ASP   259      -6.951   3.593 -29.597  259 HIS
ATOM   1260  CA  PRO   260      -4.982   6.105 -31.672  260 ARG
ATOM   1261  CA  SER   261      -6.568   9.376 -30.498  261 LYS
ATOM   1262  CA  PRO   262      -5.267   9.130 -26.927  262 GLY
ATOM   1263  CA  PHE   263      -1.594   9.249 -27.888  263 TRP
ATOM   1264  CA  GLN   264      -2.102  12.837 -29.083  264 SER
ATOM   1265  CA  THR   265      -2.367  13.897 -25.434  265 PHE
ATOM   1266  CA  LEU   266       1.042  12.528 -24.430  266 CYS
ATOM   1267  CA  VAL   267       3.290  13.130 -27.436  267 GLN
ATOM   1268  CA  ASN   268       6.471  13.376 -25.356  268 LYS
ATOM   1269  CA  LEU   269       6.182   9.721 -24.344  269 LEU
ATOM   1270  CA  VAL   270       9.493   7.854 -24.276  270 HIS
ATOM   1271  CA  VAL   271       8.652   4.379 -22.964  271 GLU
ATOM   1272  CA  LEU   272       5.372   2.490 -23.329  272 LEU
ATOM   1273  CA  ASP   273       4.964  -0.928 -21.724  273 VAL
ATOM   1274  CA  LEU   274       1.941  -2.951 -22.828  274 LEU
ATOM   1275  CA  SER   275       3.436  -6.365 -22.098  275 SER
ATOM   1276  CA  ASN   276       1.319  -9.131 -20.525  276 PHE
ATOM   1277  CA  ASN   277      -2.046  -8.060 -21.913  277 ASN
ATOM   1278  CA  ASN   278      -4.573  -9.436 -24.417  278 ASN
ATOM   1279  CA  ILE   279      -3.739  -7.595 -27.644  279 LEU
ATOM   1280  CA  ALA   280      -4.432  -9.590 -30.810  280 THR
ATOM   1281  CA  ASN   281      -3.581  -7.129 -33.575  281 ARG
ATOM   1282  CA  ILE   282      -1.736  -3.917 -34.404  282 LEU
ATOM   1283  CA  LYS   283      -3.539  -1.563 -36.764  283 ASP
ATOM   1284  CA  ASN   284      -2.180   1.049 -39.176  284 GLU
ATOM   1285  CA  GLY   285      -0.829   4.224 -37.547  285 GLU
ATOM   1286  CA  TRP   286      -2.394   3.216 -34.215  286 SER
ATOM   1287  CA  LEU   287       0.754   4.586 -32.569  287 LEU
ATOM   1288  CA  ASP   288       1.546   7.348 -35.073  288 ALA
ATOM   1289  CA  GLY   289       1.438  10.320 -32.677  289 GLU
ATOM   1290  CA  LEU   290       4.093   8.856 -30.370  290 LEU
ATOM   1291  CA  GLN   291       6.937  10.336 -32.417  291 SER
ATOM   1292  CA  HIS   292       9.342  10.700 -29.482  292 SER
ATOM   1293  CA  LEU   293       8.798   7.125 -28.291  293 LEU
ATOM   1294  CA  SER   294      12.085   5.271 -27.822  294 SER
ATOM   1295  CA  VAL   295      11.040   1.967 -26.241  295 VAL
ATOM   1296  CA  LEU   296       7.929  -0.121 -26.955  296 LEU
ATOM   1297  CA  LYS   297       7.174  -3.353 -25.122  297 ARG
ATOM   1298  CA  LEU   298       4.415  -5.580 -26.462  298 LEU
ATOM   1299  CA  GLN   299       5.648  -9.000 -25.397  299 SER
ATOM   1300  CA  HIS   300       3.386 -11.646 -23.835  300 HIS
ATOM   1301  CA  ASN   301       0.243 -10.648 -25.698  301 ASN
ATOM   1302  CA  ASN   302      -1.528 -12.585 -28.460  302 SER
ATOM   1303  CA  LEU   303      -0.592 -10.350 -31.382  303 ILE
ATOM   1304  CA  ALA   304      -0.988 -12.317 -34.620  304 SER
ATOM   1305  CA  ARG   305      -1.736  -9.559 -37.131  305 HIS
ATOM   1306  CA  VAL   306       0.489  -6.542 -37.683  306 ILE
ATOM   1307  CA  TRP   307      -0.860  -4.214 -40.368  307 ALA
ATOM   1308  CA  LYS   308       1.391  -2.423 -42.838  308 GLU
ATOM   1309  CA  ASN   309       2.378   0.896 -41.275  309 GLY
ATOM   1310  CA  ALA   310       1.327  -0.196 -37.793  310 ALA
ATOM   1319  CA  LEU   319       4.587   1.368 -36.635  311 PHE
ATOM   1320  CA  ARG   320       4.584   4.394 -38.936  312 LYS
ATOM   1321  CA  ASP   321       5.247   7.667 -37.126  313 GLY
ATOM   1322  CA  ALA   322       7.615   5.987 -34.668  314 LEU
ATOM   1323  CA  GLN   323      10.710   7.707 -36.066  315 ARG
ATOM   1324  CA  ASN   324      12.346   7.776 -32.617  316 SER
ATOM   1325  CA  LEU   325      11.892   4.088 -31.777  317 LEU
ATOM   1326  CA  THR   326      15.025   2.132 -30.875  318 ARG
ATOM   1327  CA  VAL   327      13.750  -0.950 -29.048  319 VAL
ATOM   1328  CA  LEU   328      10.762  -3.050 -30.103  320 LEU
ATOM   1329  CA  GLU   329       9.749  -6.075 -28.040  321 ASP
ATOM   1330  CA  LEU   330       7.317  -8.463 -29.730  322 LEU
ATOM   1331  CA  ASP   331       8.464 -11.593 -27.877  323 ASP
ATOM   1332  CA  TYR   332       6.078 -14.407 -26.995  324 HIS
ATOM   1333  CA  ASN   333       3.090 -13.468 -29.128  325 ASN
ATOM   1334  CA  GLY   334       1.344 -15.339 -31.938  326 GLU
ATOM   1335  CA  LEU   335       3.342 -13.801 -34.775  327 ILE
ATOM   1336  CA  ASP   336       3.773 -15.892 -37.930  328 SER
ATOM   1337  CA  GLU   337       2.345 -14.610 -41.219  329 GLY
ATOM   1338  CA  ILE   338       3.819 -11.153 -40.604  330 THR
ATOM   1339  CA  PRO   339       7.344 -12.456 -41.149  331 ILE
ATOM   1340  CA  THR   340       6.294 -15.160 -43.616  332 GLU
ATOM   1341  CA  MET   341       4.183 -13.245 -46.199  333 ASP
ATOM   1342  CA  ALA   342       4.697  -4.142 -41.134  337 ALA
ATOM   1343  CA  PHE   343       7.909  -2.458 -39.991  338 PHE
ATOM   1344  CA  CYS   344       7.968   0.597 -42.254  339 SER
ATOM   1345  CA  ASP   345       8.735   3.900 -40.534  340 GLY
ATOM   1346  CA  LEU   346      11.064   2.072 -38.159  341 LEU
ATOM   1347  CA  SER   347      14.245   3.290 -39.860  342 ASP
ATOM   1348  CA  GLN   348      15.812   4.316 -36.551  343 SER
ATOM   1349  CA  LEU   349      15.130   0.965 -34.871  344 LEU
ATOM   1350  CA  ARG   350      18.162  -0.670 -33.229  345 SER
ATOM   1351  CA  TYR   351      16.801  -3.734 -31.470  346 LYS
ATOM   1352  CA  LEU   352      13.855  -5.942 -32.349  347 LEU
ATOM   1353  CA  SER   353      12.912  -9.250 -30.801  348 THR
ATOM   1354  CA  ILE   354      10.386 -11.814 -31.997  349 LEU
ATOM   1355  CA  SER   355      11.452 -14.612 -29.665  350 PHE
ATOM   1356  CA  GLY   356       9.007 -17.427 -29.027  351 GLY
ATOM   1357  CA  ASN   357       6.486 -16.824 -31.791  352 ASN
ATOM   1358  CA  LEU   358       5.090 -19.091 -34.524  353 LYS
ATOM   1359  CA  LEU   359       7.428 -18.169 -37.384  354 ILE
ATOM   1360  CA  ASN   360       8.043 -20.994 -39.888  355 LYS
ATOM   1361  CA  PHE   361       9.878 -19.105 -42.629  356 SER
ATOM   1362  CA  LEU   362      11.554 -15.773 -43.344  357 VAL
ATOM   1363  CA  HIS   363      10.881 -13.563 -46.380  358 ALA
ATOM   1364  CA  ASP   364      13.036 -10.712 -47.693  359 LYS
ATOM   1365  CA  SER   365      10.074  -8.327 -47.842  360 ARG
ATOM   1366  CA  ILE   366       9.173  -8.858 -44.168  361 ALA
ATOM   1367  CA  PHE   367      11.950  -6.534 -43.024  362 PHE
ATOM   1368  CA  ASP   368      11.058  -3.586 -45.240  363 SER
ATOM   1369  CA  ASP   369      11.918  -0.510 -43.187  364 GLY
ATOM   1370  CA  LEU   370      14.447  -2.020 -40.777  365 LEU
ATOM   1371  CA  ARG   371      17.744  -0.836 -42.265  366 GLU
ATOM   1372  CA  SER   372      19.245   0.624 -39.090  367 GLY
ATOM   1373  CA  LEU   373      18.746  -2.626 -37.173  368 LEU
ATOM   1374  CA  ARG   374      21.707  -3.906 -35.141  369 GLU
ATOM   1375  CA  TYR   375      20.011  -6.612 -33.089  370 HIS
ATOM   1376  CA  LEU   376      17.438  -9.157 -34.284  371 LEU
ATOM   1377  CA  ARG   377      16.027 -12.003 -32.188  372 ASN
ATOM   1378  CA  LEU   378      14.242 -14.787 -34.075  373 LEU
ATOM   1379  CA  GLN   379      15.058 -17.528 -31.578  374 GLY
ATOM   1380  CA  LYS   380      12.381 -19.797 -30.160  375 GLY
ATOM   1381  CA  ASN   381      10.836 -20.041 -33.625  376 ASN
ATOM   1382  CA  LEU   382      10.489 -23.257 -35.630  377 ALA
ATOM   1383  CA  LEU   383      11.914 -21.644 -38.785  378 ILE
ATOM   1384  CA  THR   384      12.075 -24.024 -41.763  379 ARG
ATOM   1385  CA  SER   385      13.610 -21.784 -44.417  380 SER
ATOM   1386  CA  VAL   386      15.099 -18.346 -45.033  381 VAL
ATOM   1387  CA  ARG   387      14.748 -16.575 -48.396  382 GLN
ATOM   1388  CA  PRO   388      17.984 -15.831 -50.283  383 PHE
ATOM   1389  CA  GLU   389      19.594 -12.692 -48.843  384 ASP
ATOM   1390  CA  THR   390      16.628 -12.085 -46.522  385 ALA
ATOM   1391  CA  PHE   391      18.683  -9.674 -44.413  386 PHE
ATOM   1392  CA  LYS   392      20.265  -7.741 -47.291  387 VAL
ATOM   1394  CA  PRO   394      18.801  -4.397 -46.181  388 LYS
ATOM   1395  CA  LEU   395      20.299  -4.752 -42.689  389 MET
ATOM   1396  CA  SER   396      23.915  -3.758 -43.312  390 LYS
ATOM   1397  CA  CYS   397      24.255  -2.739 -39.653  391 ASN
ATOM   1398  CA  LEU   398      23.060  -6.082 -38.271  392 LEU
ATOM   1399  CA  THR   399      25.646  -7.339 -35.776  393 LYS
ATOM   1400  CA  ASP   400      23.516  -9.695 -33.684  394 GLU
ATOM   1401  CA  LEU   401      21.117 -12.364 -34.956  395 LEU
ATOM   1402  CA  TYR   402      19.496 -15.007 -32.741  396 HIS
ATOM   1403  CA  MET   403      18.201 -18.197 -34.348  397 ILE
ATOM   1404  CA  ASP   404      17.307 -21.454 -32.598  398 SER
ATOM   1405  CA  HIS   405      15.501 -23.970 -34.801  399 SER
ATOM   1406  CA  ASN   406      15.711 -27.688 -35.508  400 ASP
ATOM   1407  CA  PRO   407      13.093 -27.405 -38.247  401 SER
ATOM   1408  CA  PHE   408      15.284 -26.369 -41.189  402 PHE
ATOM   1409  CA  ASP   409      14.824 -27.729 -44.699  403 LEU
ATOM   1410  CA  CYS   410      18.392 -28.030 -45.962  404 CYS
ATOM   1411  CA  THR   411      17.860 -27.935 -49.718  405 ASP
ATOM   1412  CA  CYS   412      19.337 -25.561 -52.309  406 CYS
ATOM   1413  CA  GLU   413      17.169 -22.771 -50.857  407 GLN
ATOM   1415  CA  ILE   415      19.101 -22.760 -47.572  408 LEU
ATOM   1416  CA  MET   416      22.563 -23.204 -49.133  409 LYS
ATOM   1417  CA  TRP   417      23.272 -19.458 -49.040  410 TRP
ATOM   1418  CA  PHE   418      22.699 -19.019 -45.301  411 LEU
ATOM   1419  CA  HIS   419      25.709 -20.607 -43.545  412 PRO
ATOM   1420  CA  LYS   420      28.440 -18.864 -45.584  413 PRO
ATOM   1421  CA  TRP   421      26.587 -15.534 -45.356  414 TRP
ATOM   1422  CA  LEU   422      26.275 -15.815 -41.571  415 LEU
ATOM   1423  CA  ASN   423      29.948 -16.683 -41.071  416 ILE
ATOM   1424  CA  THR   424      31.049 -13.768 -43.252  417 GLY
ATOM   1425  CA  THR   425      28.988 -11.292 -41.219  418 ARG
ATOM   1426  CA  ASN   426      30.099 -12.621 -37.804  419 MET
ATOM   1427  CA  THR   427      26.524 -13.722 -37.085  420 LEU
ATOM   1430  CA  PRO   430      27.046 -17.455 -36.474  421 GLN
ATOM   1431  CA  ASP   431      27.662 -17.164 -32.715  422 ALA
ATOM   1432  CA  VAL   432      24.002 -16.799 -31.729  423 PHE
ATOM   1433  CA  GLU   433      22.637 -19.245 -34.296  424 VAL
ATOM   1434  CA  SER   434      21.614 -22.766 -33.329  425 THR
ATOM   1435  CA  TYR   435      20.347 -24.225 -36.609  426 ALA
ATOM   1436  CA  ILE   436      19.563 -27.923 -37.065  427 THR
ATOM   1437  CA  CYS   437      18.292 -29.765 -40.146  428 CYS
ATOM   1438  CA  ASN   438      14.936 -31.556 -40.061  429 ALA
ATOM   1439  CA  THR   439      14.825 -32.536 -43.749  430 HIS
ATOM   1440  CA  PRO   440      16.201 -34.145 -45.937  431 PRO
ATOM   1441  CA  SER   441      16.389 -37.353 -43.907  432 GLU
ATOM   1442  CA  LEU   442      19.976 -37.865 -45.059  433 SER
ATOM   1443  CA  TYR   443      20.796 -34.633 -43.224  434 LEU
ATOM   1444  CA  PHE   444      18.582 -34.845 -40.126  435 LYS
ATOM   1445  CA  ASN   445      20.011 -33.667 -36.808  436 GLY
ATOM   1446  CA  ARG   446      23.145 -32.180 -38.357  437 GLN
ATOM   1447  CA  SER   447      24.141 -28.555 -37.869  438 SER
ATOM   1448  CA  VAL   448      23.516 -26.115 -40.712  439 ILE
ATOM   1449  CA  LEU   449      27.264 -25.376 -40.494  440 PHE
ATOM   1450  CA  ASP   450      28.259 -29.053 -40.463  441 SER
ATOM   1451  CA  PHE   451      26.612 -29.761 -43.810  442 VAL
ATOM   1452  CA  ASN   452      28.905 -29.724 -46.887  443 PRO
ATOM   1453  CA  PRO   453      28.053 -26.894 -49.355  444 PRO
ATOM   1454  CA  GLU   454      26.993 -29.100 -52.292  445 GLU
ATOM   1455  CA  SER   455      24.905 -31.360 -50.037  446 SER
ATOM   1456  CA  CYS   456      22.246 -28.632 -50.103  447 PHE
ATOM   1457  CA  LYS   457      20.049 -29.664 -53.044  448 VAL
ATOM   1458  CA  ASP   458      16.479 -29.432 -54.315  449 CYS
ATOM   1459  CA  LEU   459      14.737 -31.349 -57.069  450 ASP
ATOM   1460  CA  VAL   460      15.719 -29.825 -60.390  451 ASP
ATOM   1461  CA  PRO   461      13.303 -31.730 -62.616  452 PHE
ATOM   1462  CA  PHE   462      13.878 -29.511 -65.650  453 LEU
ATOM   1463  CA  GLN   463      17.647 -30.185 -65.672  454 LYS
ATOM   1464  CA  ALA   464      18.283 -26.500 -64.797  455 ALA
TER
