# Supplementary material for: Variation in selection constraints on teleost TLRs with emphasis on their repertoire in the Walking catfish, Clarias batrachus
Source: Sci Rep. 2020 Dec 7;10:21394. doi: 10.1038/s41598-020-78347-6 (PMC7721727; doi:10.1038/s41598-020-78347-6)
Supplement: Supplementary file 27 — Supplementary Information 27. [file 41598_2020_78347_MOESM27_ESM.zip › T3/t3cln]

>EcTLR3_2874_bp
------------------ATGCAAAGGCCAAATC------------TGGTTTTTGAAACAATGAGGGCCCCCTAT------TCCCTTCTTGTCTCGGCG---GTGATCGTCATATGTTACTGTATGACGGGGCCGCACAATTGTGTGACCTCC------CAGAAGAAGACTTCCTGTGAAGTGCAAAATGGCCAAGCTGACTGCAGCCACCTCAGCCTTAGTGCGGTCCCTCAAGACCTGCCCAGGAACATCACCAGCCTGGATATGTCTCACAACAGATTGACAAAGTTTCCCCCTGGATCACTAACCCCATACCCAGGCCTGCTCCACCTCAACATCAGTCACAACAGTATCACCAAGCTGGACCAGGGTGTGTGCCAGACACTGCCTCTGCTGAAGACCCTGAACATGGGACACAATGAAGTGTATGTGCTGAAGAAGGAGGAACTGAGCCACTGCACTAATCTAACATGGCTGATTATGGCTGGCAATATACTAAAGCTACAAGG---------AGAGCCCTTCTCTGCACTACAGAGCCTGAGAGTTCTTGATGTTTCCTTGAACAAACTAAAGTCAGCCAAGCTCGGCTCTCAGCCTCAGCTGCCCAACCTCGTGAGCCTCAATCTGGCACACAATGACTTCACCACTCTAGAGACAGATGACTTTTTGTTTCTTAACCATTCGCCCTCCCTTCAAGTCCTCAACATGTCG---CATGTGTCTCTAAAAACGCTGGAGCCTGGTTGCTTTCAGCCCATTTCAGGCCTACGTACTTTAGTCATGGATGGAAGCAATATGGGCCCACAGGTCATTTCTAAGCTCTGCTCAGAGCTGTCACAGACAGCCATTGATGCTCTTTTTCTCCGGAAGATGAAGCTGGTCACCCTCACAAACACAACCTTTACAGGACTACAGAAAACAAGTCTAACCTTTCTGGAGCTGTCCGGTAATGGCATGGTCAGAATTGAAGAAGGCTCATTTCGGTGGCTGTCCAGACTTCAGACTCTTATTTTGGTAGACAACAACATCAAGCACCTGACCAAGGACACATTTCAGGGACTCAAAAGCTTGGAAAAACTCCAACTGACTAATGCTCTAGCAAGCAGTCAT------CCCATCCCGATTATCGATGACTTCTCCTTCCAACCCTTAAGTGCCCTGGAGAGTTTGATTTTACAGAGAACTGCAGTTCGTAACATCACAGAGCACACATTCACAGGCTTGACAAGTCTGAAAGAACTCGATATGAGCTGGAGTAGTT---ATACATCACTCAGGAACATCTCCAACAAGACGTTCATCTCACTGGCAGGGTCGCCTCTC---AGAAAGTTAAATCTCACCGGAACAGCTATAGCACAGATTGATCCTCGAAGCTTCTCCGTTTTGAGAAACCTCACCACACTTCTGCTAGATTACAACTTTATCAAGCAGAATCTCACTGGCGAAGAGTTCGAAGGCCTGGACCAAGTTGAACAGATTTACATGTCCAATAACCACCAGAAAGTCAATCTGAGCTCTGACTCGTTTGTTAATGTGCCCAGTTTGAGGGTCCTGACTCTTGGAAGAAGTCTTATAGCAGAAGCCA------TTAACTGTGATCCCTCTCCATTCCGTCACCTCCCAAACCTCACCTACCTGGATCTCAGTAACAACAACATCGCTAACATCAGAGAGAATACATTCGAGGGGCTTGTGAACCTGAAGGTACTGAAGCTCCAACACAATAACTTAGCTCGTTTGTGGAAGAGCGCCAACCTAGGTGGGCCAGTGTTGTTCCTCAAAAACACACCGAGGTTGTTAATCTTAGATTTGGATAGTAACGGTCTGGATGAGATCCCAGCAGAGGCTCTGAGAGGGTTGAGTGACCTCCATAACCTGAGCCTGGCCTCCAACCTCCTTAATAGTCTTCAGGAGTTCATTTTCGATGATCTGAAGTCACTGCGGTTTTTAAATTTACAGAAGAATCTGATCACAACTGTGAGGCCCCAAGTGTTCAAAACTCCTCTGAGCAACCTCAGCCTGCTTATCATGGACAAAAATCCATTTGACTGCACGTGTGAGAGCATGTTGTGGTTCGTGACATGGTTGAATAACACAAATATGACCACAGTGCCAGGCCTCAGGGACCAGTATACATGCAACACTCCACTGGCTTACTACAACCACCCCATCATGAAGTTTGACGCCCTCTCTTGCAAAGATATGACCCCATTTCAGGCTCTGTACATACTGAGCAGCACTGCTGTCATCATGCTGATGGTCACTGCGCTTATGGTGCGCTTCCACGGCTGGAGGATCCAGTTTTATTGGAACATACTGATCAATCGCACATTAGGATTCAGCGACGCCACAGTTGAAGAG------GGCAGGGAGTTTGAGTACGATGCTTACGTCATATATGCAGAGGAAGACAGCAGCTGGGTGGAGAGAAGGATGGTGCCCTTAGAGAACA---ACAACTGCAGGTTTTGTTTGGAGGATCGTGATTCGGTCCCTGGCATGTCCCAGCTTGAATCAATTGTGGATAATATGAGAAGGTCCAGAAAAATCTTGTTTGTGGTCACTGAAACTCTTCTCAAAGATCCCTGGTGTAGACGATTTAAAGCCCATCATGCACTTCACCAGGTCATTGAAGCCAGCAGGGACTCTGTGGTTCTGGTTTTCCTGCAGGACGTACATGACTACAAGTTATCTCACTCACTCTTCCTCCGCCGGGGCATGTTGCGTCCATGCTGCGTCCTGGACTGGCC---TGTGGAGAGGGAGAGGGTGCCA-GCCTTTCACCAGAAGCTCCTCATAGCACTTGGCATGAC---TCATTTAAAG--------------------------GAG

>LcTLR3_2874_bp
---------------ATGCAACATTGGCAACATT------------TGGTTTTTGGAAAAATGTGTGCCCCTCGT------TCCCTTCTCCTACCATGG---GTCATCATCATATGTTATTTTGT---------GTGCCATTGTGTGGCCTCC------ATAAAGAAGACATCCTGCCATGTGCAAGACGGCAGAGCTGACTGCAGCCACCTGAGCCTCAGCATGATCCCTCCGAACCTTCCCAGGAACATAACTATCCTGGATATGTCTCACAACAGACTGAAGGAGGTTCTCCCTGTGTCACTAAACCCATACCCAGGACTCCTCCACCTTGATGTCAGTTACAATAGTATTACCAAGCTGGACGCGCATTTGTGCCAGACACTGCCCCTCCTGCAAGCATTGTACCTGGGACACAATGAAGTGCATTTGTTGAAGAAGGAGGACCTGAGCCACTGCACCGGTCTAATACGGTTGAATATGGCTAGTAATCGACTAAAGCTTCAAGG---------AGAGCCCTTCTCTGGACTACAGAACCTGCAATTTCTTGATGTTTCCATGAACAAACTGCTGTCAGCCAAGCTTGGCTCTCAGCCTCAGCTGCCCAGCCTAGTGAACCTCAATCTGGGATTCAATGACTTCACTGCTCTGAGGAAAGATGACTTTTCTTTCCTTGGCCATTCATCCTCCCTGCAAGTTCTCAGTCTGTCA---TCTGTGCCTCTAAAAACATTGGAACCTGGTTGCTTTAAGCCCATTTCAGGCCTACATACTTTAATCATGGATGGGAGCAAAATGGGCACTCAAGATATTTCCAAAATCTGCTTAGAGCTGTCAGGGACATCCATTGATGCCCTGTCTCTTCGGAATATGAAGCTGGTCACACTCACAAACAAGACATTTGCAGGGCTGCAGATGACAAATCTAACATTTCTTGATCTGTCCCATAACGGAATGGGTAAAATTGAGGAGGGCTCATTTAAGTGGTTGTCAAAACTTCAGACTCTAACTCTGGCCAACAACAACATCAAGCACCTGACCAAGGACACATTTCAGGGGCTCAAAAGTTTGAAAAAACTTCAACTGACAAAAGCTCTGGTGAAAAGTCATACCTCCTCTACACCGATTATCGATGATTTTTCTTTTCAACCTCTAAGTGCTCTGGAGATTTTAATGCTAAATGAAACTGCAGTTCGGGAAATCACGGAGCACACCTTTACAGGCTTGAAAAATCTTCAAGAACTTGATATGAGCTGGAGTAGTT---GTGCATCATTCAGAATCATCACCAACAAGACCTTTGTCTCACTTGCAGGGTCACCTCTC---AGAATACTAAATCTGACAGCAACAGCTATAACCCAGATTAATCCTGGAAGCTTCTCCCTTTTGAGAAACCTCACCACTCTTCTACTAGATTATAATTTTATAGACCAGATTCTCACTGGCAAAGAGTTTGAAGGCATGGGTCAGGTTGAAGAGATTCACATGACCAATAACCACCAGAAAGTCAGACTAAGCACAACTTCATTTGTTAATGTGCCCAATCTTAGGGTCCTGACTTTGGGAAAAAGTCTTAACACCACAGCGGAGGGCCTGGATGTGGATCCCTCTCCATTCAAGCCCCTGCTCAACCTCACCTTCCTGGATCTCAGTAACAACAACATTGCTAACATCAGAGAGAGTATGTTGGAGGGACTTGTGAACCTGAAGGTGCTGAAGCTCCAACACAATAATTTAGCCCGGTTGTGGAAGAGTGTCAACCCAGGTGGGCCAGTGTTGTTCCTCAAAGGGGCACAGAACTTGATGTCCTTACAGATGGATAGTAATGGGCTGGATGAAATTCCAGACGGAGCTCTGAGAGGTTTGAGTAACCTCAGTCAACTAAGCCTTGGATACAATCTCCTAAATAGTCTTAAGGGCTCAGTTTTCAATGATCTGAAATCATTGCAGGTTTTACGTTTACAGAAGAATCTGATCACAACTGTGAGGCCTGAAGTGTTCAAAACTGTCATGAGCAACCTCAGCCTACTTGTCATGGACAAAAATCCATTTGACTGCACATGTGAGAGCATCCTGTGGTTTGTGACATGGTTGAATAATACAAATATGACCACTGTGCCAGATCTCAGGGACCAGTATAGGTGCAACACTCCACTTGCTTACTTTAACCGCTCAATCATGGATTTTGACACCCTCTCTTGCAAAGATATGACCCCATTTCAGGCTCTTTACATACTGAGCAGCACAGCTGTTATGATGCTGATTGCAACAGCTCTTCTGGTACGGTTCCAGGGCTGGAGAATTCAATTTTATTGGAACATACTCATCAATCGTACATTAGGATTTAGTGATGCCAAAGTTGAAGAG------GGCAGGGAATTCACGTATGATGCTTATATCATACATGCAGAGGAGGACAGCAGCTGGGTGGAGAGGATGGTGATCCCCTTAGAGAATG---AAAAGTGCACATTTTATTTGGAGGATCGAGATTCAGTCCCTGGGATGTCACAGCTTGAATCTATTGTGGATAATATGAGAAAGTCCAGGAAAATCTTGTTTGTCATCACTGAAAGTCTTCTCAATGATCCCTGGTGTAGACGATTTAAAGCCCATCACGCACTTCACCAGGTCATTGAAGCCAGCAGGGACTCTGTGGTTCTGGTCTTCTTGCAGGATGTGCACGACTACAAGTTATCTCGCTCACTCTTCATCCGCAGGGGCATGTTGCGCAAGCGTTGCATTTTGGAATGGCA---CGGCCACAAAGAGAGGGTGCCA-GCCTTTCACCAGGAGCTCCTCATAGCACTTGGCATGAC---TCGATTGAGG--------------------------GAT

>SdTLR3_2874_bp
------------------ATGCAAAGGCAACGTT------------TGGTTTCTGAAGCGATGCGCTCCCCTCGC------TCCCTTCTCCTGACATGG---GTCATCGTCATATGTTATTTTATGACCGGCCCGTACCATTGCATGGCATCC------CAGAAGAAGACATCCTGCAGCGTGCAAGATGGCAGAGCTGACTGCAGCCACCTCAGCCTCAACGCAACCCCTCAAAACCTTCCCAGGAACATCACCAGCCTGGATATGTCTCACAACAGACTGGTGGGGATTTCCCCTGAGTCTCTAAGCCCATACAATGGACTCCTCCACCTCGATGTCAGTTACAACAGTATCACCAAGCTGGATGTGCGTTTGTGCCAGACGCTGCCCCAGCTGCAGACGCTAATCATAGAACACAATGAAGTGCATCTGCTGAAGAAGGACGATCTGAGCCACTGCACCAGTCTAACACGGTTGAATATGGCTAGTAATAGGCTAAAGCTTCAAGG---------AGAGCCCTTCTCTTCACTAAAGAACCTGCAATTTCTTGATGTTTCCACAAACAAACTGCCTTCAGCCAAGCTCAGCTCTCAGCCTCAGCTGCCCAGCCTTGTGAACCTCAATCTGGCATTCAACGACTTCAGCACTCTGGAGAAAGATGACTTTTCTTTCCTTAACCATTCACCCTTTCTACGAGTCCTCAATCTCTCG---ACTCTGCCTCTAAAAAAATTGGAGCCCGGTTGCCTTGATCCCATTTCAGGCCTACATACGTTAATCATGGATGGGAGTAATATGGACAGTCAGGTCATTTCCAAACTCTGCTTAGAGTTGTCAGGGACATCCATTGAGACCCTGTCTCTTCAGAAGGTAAAGCTGGTCACACTCTTGAACACAACCTTTACAGGGCTGCAGAAAGCAAACTTAACCTTTCTGGATCTGTCCCATAATGGCATGGGTAAAATTGAGGAAGGCTCATTTCAGTGGCTGCCCAGACTTCAGATTTTAATTTTGGCCAACAACAACATCAAGCACCTGACCAAGGACACATTTCAGGGGCTCAAAAGTCTGAAAAAACTCCAAATGACAAAAGCTCTGGTGAGAGGTCATACCTCCTCAACCCCGATTATTGATGATTTCTCCTTCCAACCATTAAGTGCCCTGGAGAGTTTAACATTACAGCAAACTGCAATTCGGGAAATCACAGCGAACACCTTTACAGGTTTGACAAGCCTTCAGGAACTTGATATGAGCTGGAGTACTT---GTGCATCGCTCAGAAGCATCAGTAACAAAACCTTAGTCTCTCTCGCAGGATCGCCTCTC---AGACAGCTAAATCTGAGAGGAACAGCTATAGGAGAGATTAATCCTGGAAGCTTCTCTGTTTTGGGAAACCTCACCATCCTCCTTCTAGATCATAATTTTATAAGTCAAATTCTCACTGGCGAAGAGTTTAAAGGCCTTGGTCAGGTTCAAGAGTTACACATGAGCGATAACTACCAGAAAGTCAAACTCAGCTCCACTTCATTTGTTAAGGTGCCCAATCTTAGGGTCCTGACTTTGGGAAAAAGCATTAATATGACAGCTT------CCAAACTGGATCCCTCTCTATTCAAGCCCCTGTCCAACCTCACCGTCCTGGATCTCAGTAACAACAACATCGCAAACATCATAGAGAATACGTTTGAGGGGCTTGTGAACCTGAAGGTGCTGAAGCTCCAACACAATAACTTAGCCCGGTTGTGGAAGAGTGCCAACCTAGGTGGGCCAGTGTTGTTTCTCAAAGGGGTACAGAACTTGATCACCTTACAGATGGATAGTAACGGGCTGGATGAGATCCCAGAGGAGGCTCTGAGAGGTTTGAGCAACCTCAGTGAACTAAGTCTCTCAAGCAATCTCCTAAACAGTTTTAAGGACTCCGTTTTTGATGATCTAACATCATTGCGTGTTTTACGTTTACAGAAGAACCTGATCACAACTGTGAGGCCCGAAGTGTTCAAAACTCCGATGAGAAACCTCAGCCTACTTGTCATGGACAAAAATCCATTTGACTGCACATGTGAGAGCATCCTGTGGTTTGTCAGATGGTTGAATAACACAAATGTTACCAGATTGCCAAACCTCAGGGACCAGTATACATGCAACACTCCACGTGCTTACTTCAATCAATCAGTCATGGATTTTGACACCCTCTCTTGCAAAGATATGACCCCTTTTCAGGCTCTTTACGTACTGAGCAGCACAGTTGTCCTAATGCTGATGGTAACTGCACTTGTGGTGCGGTTCCATGGCTGGAGGATTCAGTTTTATTGGAACATACTGATCAATCGCACATTAGGATTTAGTGACGCCAGCGTTGAAGAG------GGCAGGGAATTTGAATATGACGCTTACATCATACATGCAGAAGAAGACAGCCGCTGGGTGGAAAGGATGATGGTCCCCTTAGAGAATG---AAAGGTGCAGGTTTTGTTTGCAGGACCGAGATGGAGTCCCTGGAATGCCACTGCTTGAATCCATTGTGGATAATATGAAAATGTCCAGGAAAATCTTGTTCGTCGTCACTGAAAGTCTTCTCAAAGATCCCTGGTGTAGACGATTTAAAGCCCACCACGCACTTAACGAGGTCATTGAAGCCAGCAGGGACTCTGTGGTTCTGGTCTTCCTGCAGGATGTGCACGACTACAAGTTGTCTCGCTCACTCTTCCTCCGCAGGGGCATGTTGCGCTCGAGATGCATCCTGGACTGGCA---TTGTCATAAGGAGAGGGTGCCG-GCCTTTCACCAGAAGCTCCTCATTGCACTTGGCATGACAAATCGATTGAAG--------------------------GAG

>ToTLR3_2874_bp
------------------ATGCAGATTTTACTCTGTCTTTTTGTAAAGGCTTTTGAAGCGAGGTGCACCCCTCGT------TCCCTCCTCCTAACATGG---GTCCTCGTCGTATGTTATTTTATGACGGGACCGTACAATTGCATGGCCTCT------CAGAAGAAGACATCCTGCACCGTGCAAGATGGCAGAGCTGACTGCAGCCACCTCAGTCTCAATTCAACCCCTCAAAACCTTCCCAGGAACATCACCAGCCTGGATATGTCTCACAACAGACTAGTGGTGATATCCCCTGTGTCACTTAACCCATACCCAGGACTCCTCCACCTCGATGTCGGTTACAACAGTATCACCAAGATGGATGAGCGTTTGTGCCAGACACTGCCCCTGCTGCAGACACTGAACATAGAACACAATGAAGTGCATTTACTGAAGAAGGAGGATGTGAGCCACTGCACCAATCTGACATGGTTGAAAATGGCTAGCAATAGGCTAAAGCTTCAAGG---------AGAGCCCTTCTCTGCGCTACAGAACTTGAAATTTCTTGATGTTTCCACAAACAAACTGCTGTCAGCCAAGCTCAGCTCCCAGCCTCAGCTGCCCAGCCTGGTGAACCTCAATCTAGCATTCAACGACTTCAGCACTCTGAAGAATGATGACTTTTCTTTCCTTAGCCATTCGCCCTTACTACGAGTCCTCAATCTTTCA---TCAGTGCCTCTTAAAACATTGGAGCCTGGTTGCCTCAAGCCCATTTCAGGCTTACATGTGTTAATCATGGATGGGAGCAATATGGGCAGTGAGGTCATTTCCAAACTATGCTCAGAGCTGTCGGAGACATCCATTGAGGCCCTCTCTCTTCGGAAGATGAGCCTGGTCACACTCTTCAACACAACCTTTTCAGGGCTGCAGAAAGCAAATCTAACCTTTCTGGATTTGTCCCATAATGGCATGGGTAAAATTGAGGAAGGCTCATTTCAGTGTCTGCCCAGACTTCAGACTCTAATTTTGGCTGGCAACAAAATCAAGCACCTGACCAAGGACACATTTCAGGGGCTCAAAAGTTTGAAAACACTCCAACTGACAAAAGCTGTGGCGAAAAGTC---------CCGCCCTGATTATCGATGATTTCTCTTTCCAACCATTAAGTGCCCTGGAGAGTTTGATATTAGCGCAAACTGCGGTGCGTGAAATCACAGCACACACCTTTACAGGCTTGACAAGTCTTAAGGAACTTGATGTGAGCTGGAAAAGTC---ATGCATCGCTCAGAATCGTCACTGACAAGACCTTTGTCTCACTTGCAGGGTCACCTCTC---AGACAGCTAAATCTGAGAGGAACAGCTATAACACAGATTAATCCTGGAAGTTTCTCCGTTTTAAGAAACCTCACAACTCTTCTTCTAGATTATAATTTTATAAATCAAACTCTCACTGGTAAAGAGTTTGAAGGCCTCAATCAGGTTCAAGAGATTCACATGAGCAATAACTACCAGAAAGTCACACTCAGGGCCACTTCATTTGTTAATGTGCCCAATCTTAGGGTCCTGATGTTGGGCAAAAGTATTTATACCTCAGCGA------CACAACTGGACCCCTCTCCATTCAAGCCCCTGTCCAACCTCACCGTCCTGGATCTCAGTAACAACAACATTGCTAACATCAGAGAGAGTACATTTGAGGGGCTTGTGAACCTGAAGGTACTGAAACTCCAACACAATAACTTAGCCCGGTTGTGGAAGGATGCCAACCTAGGTGGGCCAGTGTTGTTTCTCAAAGGGTTAGTGAACTTGATCACCTTACAGATGGATAGCAACGGGCTGGATGAGATCCCAGAGGAGGCTCTTAGAGGTTTGAGTAACCTCAGTGAACTCAGTCTTGCAAATAATCTCCTGAACAGTCTAAAGGATTCAGTTTTCAATGATCTGACATCATTGCAGGTTTTACGTTTACAGAAGAACCTGATCACAACTGTGAGGCCCGAAGTGTTCAAATCTCCGTTGAGCAACCTCAGCCTACTTGTCATGGACAAAAATCCATTTGACTGCACATGTGAGAGCATCCTGTGGTTTGTCACATGGCTGAATAGCACAAACACAACTGCTGTGCCAGATCTCAGGGACCAGTATATGTGCAACACTCCACGTGCTTACTTTAATCACTCAATCATGGATTTTGACACCCTGTCTTGCAAAGATATGACTCCTTTTCAGGCTCTTTATGTACTGAGCAGCACAGCTGTCATGATGCTGATCGTAACTGCACTTCTGGTGCGGTTCCATGGCTGGAGGATTCAGTTTTATTGGAACATACTGATCAATCGCACATTGGGATTTAGTGACGCCAGCGTTGAAGAG------GGCAGGGAATTTGAATATGATGCTTACATCATACATGCAGAGGAAGACAGCAGCTGGGTGGAAAGAATGATGGTCCCCTTAGAGAATA---AAAGGTGCAGGTTTTGTTTTGAGGACCGAGATGGAGTCCCTGGGATGTCACTCCTTGAATCCATTGTGGATAATATGAGAAAGTCCAGGAAAATCTTGTTTGTCATCACTGAAAGACTTCTCAACGACCCCTGGTGTAGACGATTTAAAGCCCACCAAGCACTTTATGAGGTCATTGAAGCCAGCAGGGACTCTGTGGTCCTGGTCTTCCTGCAGGATGTGCACGACTACAAGTTATCTCGCTCACTCTTCCTCCGCAGGGGCATGTTGCGCTCGAGATGTATCCTGGACTGGCA---TGGCCACAAGGAGAGGGTGCCA-GCCTTCCACCAGAAGCTCCTCATAGCACTTGGCATGAC---TCGATTGAAG--------------------------GAG

>MmTLR3_2874_bp
------------------------------------------------------------ATGTGTGTCCTTCGC------CCCCTCCTCCTGTCAGTG---GTGATTATCATATGCTACTTTGTGACGGG---TAGCAATTGCGTGACTGCC------GTGAAGAAGACCTCCTGCCAGGTACAAGATGGCAGAGCTGACTGCAGCCACCTCAGCCTCAGTGAGGTCCCTCAAAACCTTCCCAGGAACCTCACCAGCCTGGACATGTCTCACAACAGATTAAGGGGGATTCCCCCTGTGTCACTAACGCCATACCCAGGCCTCCTCCACCTTGATGTCAGTTACAACAGTATCACCAAGGTGGACGGGGGTTTGTGCCAGACTCTGCCTCTGCTGCAGACACTGAACATGGAACACAATGAAGTATTTGTTCTGAAGAAGGAGGATGTGAGCCATTGCACTAAACTAACACGGTTGATTATGGCCAGCAATAGACTAAAGCTACAAGG---------AGAGCCCTTCTCTGCACTACAGACCCTGAAATTTCTTGATGTTTCCATAAACAAACTGAAATCAGCCAAGCTCGGCACTCAACCTCAGTTGCCCAACCTGGTGAACCTCAATCTGGCATCCAATGACTTCACCACTCTGAAGAAAGATGACTTTTCATTCCTTAACCATTCGACCAATCTACAAGTCCTCAACCTGTCA---TCAGTGCCTCTAAAAACATTGGAGCCTGGTTGCTTTAAGCCCATTTCAAGACTACGTACTTTAATCATGGATAAGAGCACCATGGGCACCCTGGTTATCGCTAAACTCTGCAAAGAGCTGTCAGGGACAGCCATTGATGCCCTGTCTCTTCGGAACATAAATCTTGTCACACTCACAAACACAACCTTTGCAGGGCTACAGAAAACATCTCTATCCTTTCTGGATCTGTCCCATAATGGCATGGATAAAATTGAACAAGGTTCATTTCAGTGGTTGACCAGACTTCAGATTCTGATTTTGGAGGACAATAAAATCAAGCATCTGACCAAGGACACATTTCAGGGGCTCAAAAGTTTGAAAAAACTCCAGCTGACAAAAGCTCTGGGGAAAAGTCATACCTCTG------CTATAATTGATGATTTCTCCTTTCAACCATTAAGTGCCCTGGAGAGTTTGATATTACAGAACACTGCAGTTCACGATATCACAAAGCACACATTTACAGGTTTGACAAGTCTTAAAGAACTTGATGTGAGCTGGAGTAGTT---ATACCTCACTCAAAAACATCAGCAACGAGACCTTAGCTTCACTAGCAGGATCGCCTCTC---AGAACGCTTAATCTGACAGGAACAGCTATAACACTTATTAATCCTGGGGCCTTCTCCGTTTTCAGAAACCTCACTACTCTTCTTCTAGATCACAACTTCATCAGCCAAATCCTCACCGGCAAAGAGTTTGAGGGACTGGACGAAGTTCAAGAGCTTCACATGGCCAATAACTACAGGAAAGTCAATCTAAGCTCTACATCGTTTGTTAATGTGCCCAAACTTAGGGTCCTGACTTTGGGAAAAAGCCTTACAGTCAAAGCTT------TGGACTTGCATCCCTCTCCATTCAAACCCCTGCCCAACCTCACCATCCTGGATCTCAGCAACAACAACATTGCTAACATCAGAGAGGATTTGTTGGAGGGGCTTGTGAACCTGAAGGTGCTGAAGCTCCAACACAATAACTTAGCCCGTTTGTGGAAGAATGCCAACCTAGGTGGTCCAGTGTTGTTTCTCAAAGGAGCACCAAACTTGAAAACCTTACTGATGGACAGTAACGGACTGGATGAAATCCCAGCAGGGGGTCTGAGAGGGCTGCATGACCTCCGTGAACTAAGCCTGGGTTACAATCTTCTCAATAATCTCAAGGACTCAGTGTTTGATGATCTGAACTCACTGCAGGCTTTATTTTTAGAGAAGAATATGATCACAACTGTGAGGCCCGAAGTGTTCAAAACTCCCATGAGCAACCTCAGCCTGCTCATCATGGGCAAAAATCCATTTGATTGCACATGTGAGAGCATCCTTTGGTTTGTGACATGGTTGAATAACACAAATATGACCAATGTGCCAGGTGTCAGGGAACAGTACATGTGCAACACTCCGCTAGTTTACTTTAACCACTCCATCATGGATTTTGACGGCCTCTCGTGCAAAGATATGACCCCATTTCAGACTCTTTACATACTGAGCAGCACAGCTGTTATCATGCTTATTGTTACTGCACTTCTGGTGCGGTTCCATGGCTGGAGGATTCAGTTTTATTGTAACATACTGATCAATCGCACATTAGGATTTAGTGACGCCAAAGCTGAAGAG------GGTAGGCAATTTAAGTATGATGCTTATGTCATACATGCGGAGGAAGATGGCATTTGGGTGGAGAGAAGTATGGCCCCCTTAGAGAATG---AAAATTGCAAGTTTTGTTTGGAGGATCGAGATTCAGTCCCTGGCATGTCACAGCTTGAATCCATCGTGGATAATATGAGGAGGTCTCGAAAGATCTTGTTTGTCATCACTGAAAGTCTTCTCAGAGATCCCTGGTGTAGACGATTTACAGCCCACCACGCACTTCACCAGGTCATTGAAGCTAGCAGAGACTCTGTGGTTCTGGTTTTCCTGCAGGATGTTCACGACTACAAGTTATCCCGCTCACTCTTCCTACGCAGGGGCATGTTACGTCCATGCTGCATCCTGGACTGGCC---TATTCACAAGGAGAGGATAGCA-GCCTTTCGCCAGAAGCTCCTCATAGCACTTGGCATGAC---TCGATTGCAG--------------------------GAG

>LmTLR3_2874_bp
------------------ATGCAAAGGCAAAATC------------TGGTTTTTGAAACAATGTGTGCCCCTCGT------TACTTTATCCTCCCGGCG---GTGATCATCATATGCTATTTTATGACGGGGCCACACAATTGTGTGGTCTGC------CAAAAGAAGACCGCCTGCAATGTGCAATACGGCAGAGCTGACTGCAGCCACCTCAGCCTCAGTGCGGTCCCGCCAGACCTTCCCAGGAACATCACCGGCCTGGATATGTCTCACAACAGACTGAAGGGGATTCCCCCAGTGTCTCTAGCCCCATACCCAGGCCTCCTCCACCTTGATGCCAGTTACAACAGTATCACCAAGCTGGATGAGGGTTTGTGCCAGACACTTCCTCTGCTGCAGGCACTGAACGTGGGACACAATGAAGTGCATTTGCTGAAGAAGGAGGATGTGAGCCATTGCACCAGTCTAAAACAGTTTATTATGGCTAGTAATAGGCTCAAGCTACAAGG---------AGAGCCCTTCTCTGCACTACAGAACCTGGAATGTCTTGATATTTCCATAAACAAACTGAAGACGGCCAAGCTCGGCTCTCAGCCTCAGCTGCAGAGCCTGGTGAACCTAAATCTGGCATTCAATGACTTCACAACTCTGAAGAAAGATGATTTTTCCTTCCTCGACCATTCGCCCTTTCTACAAGTCCTCAACCTGTCA---TCTGTGTCTCTAAAAACACTGGAGCCTGGTTGCTTTAAGCCTATTTCAGGCCTACGCACTTTAATCATGGATAGGAGCAATATGGGCACTTCGGTTATTTCTAAACTCTGCTCAGAGCTGTCAGGGACAGCCATTGACATCCTGTCTCTTCGGAAGATGAATCTGGTCACACTCACAAACGCAACCTTTACAGGGCTGCAGAAAACAAACCTAACCTCTCTGGATCTGTCCTATAATGGCATGGGTAAAATTGAAGAAGGCTCATTTCAGTGGCTGCCCAGACTTCAGACTCTAATTTTGGCACACAACAACATCAAGCACCTGACCAAAGACACACTTCAGGGGCTCAAAAGTTTGAAAAAACTCCAGTTGACAGAGGCTTTGGTAAAAAGTCATACCTCCTCCACCCCTATTATTGATGATTTCTCCTTCCAACCATTAAGTGCCCTGGAGAGTTTGATATTACAGAGAACTGCAGTTCGGGAACTCACAGAGCACACATTTACAGGCCTGACAAGTCTTAAAGAACTTGATCTGAGCTGGAGTAGTT---ATACATCGCTCAGAAACATCACCAACAAGACCTTAGTCTCACTAGCAGGATCACCTCTC---AGAAAGCTAGATCTGACAGGTACAGCTATAATACAGATTAATCCTGGAAGCTTCTCCTCTTTAAGAAACCTCAGCATCCTTCTTTTAGATTTCAACTTTATCAAGCAAACTCTCACTGGCAAAGAGTTTGAAGGCCTGGATCAAATTCAAGAGATTCACATGTCCAATAACCACCAGTCAGTCAGTCTAAGCTCCTTGTCGTTTGTTAATGTGCCCAATCTTAAGGTCCTTATTTTGGGAAAAAGTCTTAAAGCCACGGCCT------TGAACCTGGATCCTTCTCCATTCAGTCCCCTGTCCAACCTCACCTTCCTGGATCTCAGCAACAACAACATTGCTCAAATCAGAGAGAGTATGGTGAAGGGGCTTAGGAACCTGAAGGTGCTGAAGCTCCAACACAACAACTTGGCCCGTTTTTGGAAGAGTGCCAACCTAGGTGGGCCAGTGTTGTTTCTCAAAGGGGCACAGAGCTTGACCACTTTACAGATGGATAGTAACGGGCTGGATGAGATCCCAGCAGAGGCTCTGAGAGGGCTGAGTAACCTCCGTGAACTAAGCCTGGCAAATAATCTACTTAATAATCTTAAGGACTCCATTTTTGATGATCTGATCTCACTGCGGGTTTTACGTTTACAGAAGAATCTAATCACAGCTGTGAGGCCTGAAGTGTTCAAAACTCCCATGAGCAACCTCAGCCTGCTTGTTATGGACAAAAATCCATTTGACTGCACATGTGAGAGCATCCTGTGGTTCGTGACGTGGTTGAATAATACAAATATGAGCAGTTTGCCAGGTATCAGGGAGCAGTATATGTGCAATACTCCACTAGCTTACTTTGACCACTCCGTCATGGATTTTGACGCCCTTTCTTGTAAAGATATGACCCCATTCCAGGCTCTTTACATACTGAGCAGCACAGCTGTTATGATGCTGACTGTAACTGCACTTCTGGTGCGGTTCCATGGCTGGAGGGTTCAGTTTTATTGGAACATATTGATCAATCGCACATTGGGATTTAGTGATTCCACAGTTGAAGAG------GGCAGGGAGTTCAAGTATGATGCTTACGTCATACATGCAGAGGAAGACAGCAGCTGGGTGGAGAGAAGGATGGTCCCCCTAGAGAATG---GAAAGTGGAAGTTTTGTTTGGAGGATCGAGATTCAGTCCCTGGCATGTCACAGCTTGAATCCATTGTGGATAATATCCGAAAGTCTCGAAAAATCTTGTTTGTCGTCACTGAAACTCTTCTCAACGATCCCTGGTGTAGAAGGTTTAAAGCCTATCATGCACTCCACCAGGTCATTGAAGCCAGCAGGGACTCTGTGGTTCTGGTCTTCTTGCAGGATGTTCACGACTACAAGTTATCTCGCTCACTCTTCCTCCGCAGGGGCATGTTGCGTCCATGCTGTATCCTGGACTGGCC---GGTCCATAAGGAGAGGGTGCCG-GCCTTTCACCAGAGGCTCCTCATAGCACTTGGCATGAC---TCGATTGCAG--------------------------GAG

>PfTLR3_2874_bp
------------------------------------------------------------ATGCGTGCCCCTCGT------TCCCTTCTCC---CATTG---GTGATCACCATATGTTATTTTGTGGTGGGACCGCACAATTGTGTGGCATTC------CCGAAGAGGAGTTCTTGCTATGTGCAAGACGGCAAAGCTGACTGCCGCCACCTCAGCCTCAGTGAGGTCCCTCAAGACCTTCCCCAGGACATCACCAGCCTGGATATGTCTCACAACCGATTAAAGGAGATTCACCCTGTGACACTAACCCGATACCCAGGACTCATCCACCTCAATATTGGGTACAACAGTATCAGCAAGGTGGACCCGGGTTTGTGCCGGACTCTGCCCCTGCTGCAGACACTGAACATGGAGCACAATCAAGTGTTTGTGCTGAAGGAGGAGGACATGAGCCATTGCACTAATCTAACACGGTTGTTTATGGCTAGTAATAAGATAAAGCTACAAGG---------AGAGCCTTTCTCTGCACTACAGAGCCTGGAAGTTCTTGATGTTTCCATGAACAAACTGCAGTCAGCTAAGCTCAGTTCTCAGCCTCAGCTGCCCAGCCTCGTGAATCTCAGTCTGGCATTCAATAACATCGGCACTCTCAAGAAAGATGATTTTTCATTTCTTAACCAATCG---TTTCTACAATTCCTCAACATGTCA---TCTGTGCCCCTAAAAACGTTGGAGCCTGGTTGCTTTACGCCCATTTCAAGCCTCCGTACTTTGATCATGGATGGAAGCAGTATGGACACACTGGTTATTTCTAAACTCTGCTCGGAGCTGTCAGGGTCATCCATTGATGTTCTGTTTCTTCGGAAGATGAAGCTGATCAAGCTCACAAACACAACCTTCTCAGGGCTACAGAAAACAAATCTAACCTTTCTGGATCTGTCCCGTAATGGCATGGTTGAAATTGAACCAGGCTCATTTCAGTGGCTGTCCAGACTTCTGACTCTACTTTTGACAGACAACAACATCAAGCTCCTGACCAAGGACACATTTCAGGGGCTCAAAAGTTTGAAAAAACTCCAATTGACAAAAGCTCTTGGGAGCGGTCAT------CACACACCGGTTATTGGGGATTTCTCCTTCCAACCATTAAGTGCTCTGGAAAGTTTGATATTACAGAGAACTGGGGTTCGTGCAATCACACAGTACACATTTACAGGCTTGACAAGTCTTAAAGAACTTGATATGAGCTGGAGTAGTTCACTTACCTCACTCAGAAACATCACCAGCAAGACCTTTGTCTCACTGACGCAATCACCTCTC---AGAAAGCTAAATCTAACAGGAACATCTATAGCACAGATTAATCCTGGATGCTTCTCCGTTCTGAGAAATCTCACAACTCTTCTTCTAGAGTTCAACTTTATCAAGCAAAATCTCACTGGCAAAGAGTTTGAAGGCCTGGGACAGGTTGAAGAGATTTACATGTCCAATAACCAACAGACAGTCAATCTAGGCTCCATGTCGTTTGTTAATGTGCCCAAACTTAGGTTCTTGACTTTGGCAAGAAGTCTTAGAGCCGAAGCCG------TGAACCTGGATCCCTCTCCATTCCGCCACCTGCCCAACCTCACCTTCCTGGATCTCAGCAACAACAACATTGCTAACATTAGAGAGAATATGTTGGAGGGGCTTGTGAACCTCAAGGTGCTGAAACTCCAACACAATAACTTTGCCCGTTTGTGGAAGAGTGCCAACCTAGGTGGGCCGGTGTTGTTTCTCAAACACACACGGAGGTTGACAACCTTAGAGATGGATAATAACGGGATGGATGAGATACCAGTAGAGGCTCTGAGAGGGTTGAGTGACCTCCGTCAACTCAGCCTGGCCAACAACCTCCTCAATAGGCTTAAGGACTCCGTTTTTGATGATCTGAACTCACTGCAGGTTTTAAATTTACAGAAGAATCTAATCACGGCTGTGAGGCCTGAGGTGTTCAAAACTCCTCTGAGCAACCTCAGGCGGCTTGTCCTAGACAAAAATCCATTTGACTGCACGTGTGAGAGCATGCTGTGGTTCGTGACATGGTTGAATGACACAAATGGGACCAGTGTGCCAGGTCTCAGGGACCAGTACATGTGCAACACTCCACTAGGGTATTTCAACCACTCCATCCTGGATTTTGACGGCCTCTCTTGCAAAGATATGACCCCATTTCAGGCTCTTTACATACTGAGCAGCACCGCTGTCCTCATGCTCCTAGTAACTGCGCTTCTGGTGCGGTTCCAAGGCTGGAGGATCCAGTTTTATTGGAACATATTGATCAATCGCACATTGGGATTTAGCGACGCCACAGTTGAAGAG------GGCAGGGAATTTGAGTATGATGCTTACATCATACATTCAGACAAAGACAGCAGCTGGGTGGAAAGAAGGATGGTCCCCTTAGAGAATG---ACCAGTGCAGGTTTTGTTTGGATGATCGAGATGCAGTCCCTGGCACGTCACAGCTTCAATCCATTGTGGAAAATATGAGAAATTCCAGAAAAATCGTGTTTGTCGTCACTGAAACTCTTCTCAACGATGCCTTGTGTAGTCGATTTAAAGCCCATCATGCACTTCACCAGGTCATTGAAGCCAGCAGGGACTCTGTGGTTCTGGTCTTCCTGCAGGACGTCCACGACTACAAGTTGTCTCAATCACTCTTACTCCGCAGGGGCATGTTGCGTCCTTGCTGCATCCTGGACTGGCC---TGTCCATAAGGAGAGGGTGCCG-GCCTTTCACCAGAAACTCCTCATAGCACTTGGCATGAC---TCGATTGCAG--------------------------GAG

>SaTLR3_2874_bp
------------------ATGCAAAGAAAATATC------------TGGTTTTCAAAATGATGCATGCCCCTCGT------TACACTCTCCTCCTGGCA---CTGACCACCGTATGTCACGTCATGATGGGACCGTCCAGCTGCGTGGCCGCC------CAGAAGAAGACGTCCTGCGTCGTTGAGGACGGCAGAGCTGACTGCAGCCACCTCAGCCTCAGGGAGGTCCCTCCAAACCTTCCAGGGAACCTCACCAGCCTGGACATGTCTCACAACAGACTCGGGGGGATTCCCCCCACGTCATTAACCCCGTACCCGGGCCTCCTCCACCTCGATGTCAGCTACAACAGCATCACCGGGCTGGTCGGGGGGTTGTGCCAGACACTTCCTCTGCTGCAGACGCTGAACGTGAAACACAATCAAGTGCTTTATCTTAAGAAGGAGGATTTGAGCCACTGCACCAGTCTGACACAGTTGAATTTGGCGAGTAACAGGCTGAGACTGCAGGG---------AGAGCCCTTCATTGCACTACAGAGCCTGACGTTTCTCGACGTCTCCTTAAACAAGCTGAAGTCAGCCAAGCTCGGCTCTCAGCCGCAGCTGCCCAGCCTGGTGAACCTCAGTCTGGCGCTGAACGACTTCACCACTCTGAAGAATGACGACTTTTCCTTCCTTAACCAATCCTCCTTCCTACAAGTCCTCAACCTGTCG---GCTGTGTCTTTAAAAACGTTGGAGCCTGGCTGCTTTAAACCCATTTCAAGAATACGTACTTTAATCATGGATGGGAGCAAGACGGGCACTCTGATTATAGCCAAACTCTGCTCGCAGCTGTCGGGGACGGCCATTGATGTTCTGTCTCTTCGGAACATGAGGCTGGTCACGCTCACGAACACCACCTTCACGGGACTACAGGAAACAAATCTGACCTCTCTGGATCTGTCTGGTAATGGCATGGGCAAAATTGAAAAAGGCTCTTTTAAGTGGCTATCTGAGCTTCAGTCGCTTGTTTTGGCGGAAAACAACATCAAGCATCTCACCAAAGACATATTTCAAGGCCTCACGAGTCTGAAAAGACTCAATTTGACATTAGCTCTGGTAAAAAGTCACACATCCGCCGTCCCGATTATCGATGACTACTCCTTCCAACCATTAAACGCCCTTGAGACTTTGATATTGAAGAAAACTGCCGTTCGTGAAATCACTGAGAACGCGTTCACAGGCTTGACCAGTCTTAAAGAACTGGATATGAGCTGGACTACTT---ACACTGATCTCAAAAACATCACCAACAAGACCTTCGTCTCACTTGCCAGATCCCCTCTC---AGAAAGCTGAATCTGATAGGAGCAGATGTAAAACAGATTAATCCCGGATGCTTCTCGGTTTTCAGAAACCTCACCACTCTCCTTCTAGATCACAACTACATCAAGCAAACTCTCACCGGCAGGGAGTTTGAAGGCCTCGACCGAATTCAAGAGATTTACATGTCCGACAACTTTCAGAAGGTCAATCTGAGCTCCACCTCGTTTGTTAACGTGCCCAATCTCAGGGTCCTGACTTTGGGGAAAAGTCTTATAGCCACGGCCT------TGGATCGGGATCCCTCTCCGTTCAGTCCCCTGTCCAACCTCACCTTCCTGGATCTCAGCAACAACAACATCGCGAACATCAGAGGGAATATGTTGGAGGGGCTCGTGAACCTGAAGGTGCTGAAGCTCCAACACAATAACTTAGCCCGTGTGTGGAAGAGCGCCAACCAAGGTGGGCCGGTGTTGTTTCTCAAAGGGGCCCAGAAGTTGACGTCCTTACTGATGGATAGCAACGGCCTGGATGAGATCCCAGTGGACGCTCTGAGAGGGCTGACCGAGCTCCGTGAGCTAAGCCTGGGTAACAATCTCCTCAACAGTCTGAAGGACACCATTTTCGAAGATCTGAACTCACTGCGGGCTCTCTATTTACAAAAGAATCTGATCACAACCGTGAGGCCCGAAGTCTTCCAAACTCCCATGAGCAACCTCAGCCTGCTTGTCATGGGAAAAAATCCATTTGACTGCACGTGTGAGAGCATCCTGTGGTTCATGACATGGATGAATAAGACAAATATGACCAGCGTGCCAGGCCTCAGGGAGCAGTACACGTGCAACACTCCACTTACTTACTTCAACCGCTCCGTCATGGATTTTGACGCCCTCTCTTGCAAAGACATGACCCCATTTCAGGCTCTTTACATACTGAGCAGCACAGCCGTCCTCATGCTGATGGTTACGGCACTTCTGGTGCGGTTCCACGGCTGGAGATTTGAGTTCTACTGGAACATACTGATCAATCGCACATTGGGATTCAGTGACGCCTCGGTTGAAGAG------GGCAGGGAGTTTGAGTACGACGCCTACGTCATATGTGCAGAGGACGACGGCAGCTGGGTGGATCGAAGGCTCGTCCCCTTAGAGAAAA---GCAACTGCAAGTTTTGTTTGGAGGACCGGGATGCAGTGGCTGGCATGTCAGTGCTGCAATCCATTGTGGATAATATAAGAAAGTCTCGAAAGATCTTGTTTGTCGTCACTGAAGCTCTTCTGAGAGATCCCTGGTGTAGACGATTCACGGCCCATCAGGCTCTTCACCAGGTCATTGAAGCCAGCAGAGACTCCGTGGTTCTGGTCTTCCTGCAGGACGTTCACGACTACAGGTTATCTCAGTCGCTCTTCCTCCGCAGGGGCATGTTGCGTCCATGCTGCGTCCTGGACTGGCC---TGTCCACAAGGAGAGGGTGCCG-GCCTTTCACCAGAAGCTCCTCATTGCACTTGGCATGACCAATCGATTTCAG--------------------------GAG

>AtTLR3_2874_bp
ATGCAACAGATACCTAATATGCAAAGGCATCGTT------------TGGTTTTTGAAGCAATGTGTGTCCATCGG------TCTCTTCTCCTGACATGG---GTCATCATCATATGTTCTTTTATGACGAGAC------ATTGTGTGGCCTCC------CAGAAGAAAACCTCCTGTCAAGTGCAAGATGGCAGAGCTGACTGCAGCCACCTGAGCCTCAGAGCCGTCCCTCCAGACCTTCCCAGGAACATCACCAGTCTGGACATGTCTCATAACAGGTTGATTGGGATTGCAGCTTTATCGCTAAAACCGTACCCACGCCTCATCCACCTTGATGTCAGCTTCAACAGTATCACCAAGCTGGAGGATAGTTTGTGCCAGACACTACCTTTTCTGCAGACGCTGAACATGCAGCACAACGAAGTCCATTTTCTAAAGAAGGAGGATCTCAACCATTGCACCAACTTAACACTGTTGAATTTGGCCAGTAATAGGCTAAAGCTACACGG---------AGAGCCCTTCTCTGTTCTACAGAACCTAAAGTTTCTTGACGTTTCTGCAAACAAACTGCCGTCACCCAGGCTCGGCTCTCAGCCCCAGCTGCCCAGCCTGGTGACCCTCAACCTGGCATTCAATGAAATCACTGCTCTGAAGAAAGATGACTTTTCTTTCCTTAACCGTTCGTCCTTCCTACAAGTCCTCAACCTGTCA---TCGGTGTCGCTGAAAACATTGGATCCTGGTTGCTTTAAGCCCATTTCAGGCCTACGCACTTTAATCATGGATATGAGCAATATGGGCACACTGGCTATTTCTAAACTCTGCTCAGAGCTGGCAGGGACGTCCATTGATGCCTTGTCTCTTCGGAAGATGAAGCTGGTCACAGTTACAAACACAACCTTCACAGGGCTTCACAAAACCAACTTAACCTTTCTGGATCTGTCTTATAATGGACTGGGTAAAATTGAAGGAGGCTCGTTTCAATGGCTGTCCAGACTTCAGACTCTAGTTTTGGCTCACAACAATATCAAGCACCTGACAAAAGAGACATTCGAGGGGCTCAAAGGTTTGAAAAAACTCCAGCTGACCAGAGCTTTGGTGAAGAGTCATACATCCTCCACCCAGATTATTAACGATTTCTCTTTCCAGCCATTAAGCAGCCTGGAGAGTTTGATTTTACAGAATACTGCAGTTCGAAACCTCACTGAACACACCTTTACAGGCCTGACAAGTCTTAAAGAACTTGATATGAGCTGGAGTAGTT---ACACTGTGCTCAGAAACATCACCAGTAAGACCTTGGTGTCACTTGCTGAGTCACCGCTC---ATAAAACTGAACCTGGCAGGTACAGCGATATCCCAGATTAATCCTGGGAGCTTTTCTGTTTTTAAAAACCTCACCACTCTTCTGCTAGATAACAATCACATCAAACAAACCCTCACTGGCAGAGAGTTTGAAGGCCTGGGTCAAGTTCAAGAGATTCACATGGCTAACAACCAGCAGACAGTCAACCTGAGCTCCACGTCGTTTGTTTATGTGCCAAATCTTAGGGTTCTAACGTTGGGAAAAAGTCTTAGATCCACAGCCT------TGAACCTGGATCCCTCTCCATTCAGACCCCTGTCCAAGCTCACCGTCCTGGATCTCAGCAACAATAACATTGCTAACATCAGAGAGAACATGTTGGAGGGTCTTGTGAACCTGAAGGTGCTGAAGCTTCAGCACAACAACTTAGCTCGTTTGTGGAAGAGCGCCAACCTAGGTGGGCCCGTTTTGTTTCTCAAAGGGGCACAGAGCTTGACGACCTTAGAGTTGGATAGTAATGGGCTGGATGAGATCCCAATAGATGCTCTGAGAGGTTTAAGTAACCTCAGTGAACTAAGCCTTGGTGAAAATCTTCTAAACAATTTAAAGGACTCCATTTTTGATGATCTTACCTCACTGCAGATTTTCCGTTTACAGAAGAACCTGATCACAACTGTAAGACCTGAAGTGTTCAAAACTCCTCTGAGCAACCTCAGCCTGCTTGTTATGGACAAAAATCCATTTGACTGCACATGTGAGAGCATCCTGTGGTTTGTGACATGGCTAAACAACACAAAAATGACCAGCGTGCCAGCTCTCAGGGACCAGTATAGGTGCAACACTCCACTAGCTTACTTTAACCGCTCCATCGCTGACTTTGACACCCTTTCTTGCAAAGACATGACCCCATTTCAGGCTCTTTACATTTTGAGCAGCACAGTTGTCATAATGTTAATGGTAACTGCTCTTCTTGTGCGCTTCCACGGCTGGAGGATCGAGTTTTACTGGACCATACTGATCAATCGCACCTTAGGCTTTAGTGATGCCAAAGTTGAAGAG------GGTAGAGAATTTGAGTATGATGCTTATGTCATACATGCAGAGCAAGATGCCCGCTGGGTGGAGAGAAGGCTGGAGCCTTTAGAGAACG---ATAATTGCAAGTTTTGCTTACAGGATCGAGATTCAGTCATTGGCACGCCGTATCTTCAATCCATCGTTGACAACATGAGAAAATCAAGGAAAATCTTGTTTGTTGTCACTGAAAGTCTTCTCAACGATCCCTGCTGCAGACGATTTAAAGCCCATCATGCTTATCACCAGGTCATTGAAGCCAACAGGGATTCAGTGGTTCTGATTTTCCTGGATGATGTTCACGACTACAAGTTATCTAGTGCACTCCTCCTCCGCAGGGGCATGCTGCGCCCATGTTGCATTCTGGATTGGCC---TGTCCAGAGGGAGAGGGTGCCC-GCCTTTCACCAGAAACTCCTCATAGCCCTTGGCATGAC---TCGATTGCAG--------------------------GAA

>SmTLR3_2874_bp
------------------ATGCTCTGGACACATT------------TGCGTCTCGAAGCCATGCGCACCCCTCGT------TCCCCTCCCTTGACATGGGTTGTCGTCGTCGCGTGCTGTGTTTTGGCGGGACCGCCGCAGTCCGGGGCCTCC------CCGAAGAAGACGTCCTGCCGCGTGCAAGACGGCAGAGCGGACTGCAGCCACCTCAGCCTCAGAGCGATCCCTCCAAACCTGCCCAGGAACATCTCCAGCCTGGACATGTCTCACAACCGGTTGGTGGGGATTCCCCCTGCGCCGCTCAACCTGTACCCGGGGCTCCTCCGCCTCGACGTCAGCTACAACAGTGTCACCAAGCTGGACGGGCATTTGTGCCAGACGCTGCCCTTGCTGCAGACACTGAGCGTCGCACACAACGAGGTGCATTTGCTGAAGAGGGAGGACCTGAGCCATTGCACTGGCCTGGTACTGTTGAATATGGCTAGTAACAGGCTAAAGCTTCAAGG---------GGAGCCCTTCTCCGCCCTAAAGAATCTGAAATCCCTTGACGTCTCCATGAACAAACTGGCTTCGGCCCAGCTCTCCTCGCAGCCTCAGCTGCCCAGCCTGGTGAACCTCAATCTGGCATTCAATGACTTCACCGCTCTGAAGAAAGATGACTTTTCTTTCCTCGACAACTCATCCTTCCTACAACTCCTCAATCTCTCG---GCCGTGTCTCTGAAAACATTGGAGCCTGGTTGCCTTCGGCCCATTTCCGGCCTACGCACTTTAATCATGGATGGAAGTAATATGGGCATTCTGGTTCTTTTCAAACTCTGCACAGAGCTGTCGAGGACAGCCATTGATGCCCTGTCTCTCCGGAAGATGAAGCTAGTCACCCTCACAAACACAACCTTTACCGGGCTGCAGAGAGCAAATCTAACCTTTTTGGATCTGTCCCACAATGGCATGGGTAAAATCGAAGAGGGGTCATTCCAGTGGCTCTCCAGACTTCAGACTCTGATTTTGGCCGACAACAACCTCAAGCATCTGACCAAGGGCACATTTCAGGGGCTCAAGGCTTTGAAAGAACTCCAACTGACAAAAGCCCTGGTGAAAAGTCATACATCCTCCACCCCGATAATCGACGATTTCTCTTTCGAGCCATTGAGCGCACTGGAGAGCTTATCGTTACGGCAAACCTCTGTTCGGGAAATCACAGGGCACACATTTACAGGCATGACAAGTCTCAAAGAACTGGATATGAGCTGGAGTAGCT---ACACGTCGCTCAGAATCATCACCAAACAGACCTTAGTCTCACTTGCAGGATCACCTCTC---GTGAAGCTAAATCTGACAGGAACAGCGATTACACAGATTAATCCTGGAAGCTTTGCGTGCATGAGAAACCTCACCACTCTTCTACTAGATTTCAATTTCATACAGCAGACTCTCACTGGCAAAGAGTTCGAAGGCCTGGGTGAGGTTCAGGAGCTGCACATGACCAATAACCACTGGAAAGTCAGACTAAGCTCCACTTCGTTCGTCAATGTGCCCAATCTTAGGGTCCTGACTTTGGGCAAAAGTCTCAACAACACAGCTTTGAACGTGGATGTGGATCCCTCGCCATTCAAGCCCCTGTGCAACCTCACCTTCTTGGATCTCAGCAATAACAACATAGCGAACATCAGAGGGAGTGTTTTGGAGGGCCTTGTGAACCTGAAGGTGCTGAAGCTCCAACACAATAACTTAGCCCGGCTGTGGAAGAGTGCCAACCCAGGTGGGCCGGTGCTGTTTCTCAAAGGGGCACCGAACCTGGTGACCTTACAGATGGACAGTAACGGGCTGGATGAGATCCCGGAGGGTGCTTTGAGAGGTCTGAGTAGCCTCTGGGAGCTAAGCCTCGCGACCAATCTCCTGAACAATCTTAGGTACTCGGTTTTTGACGATCTGAAATCATTGCGGGTTCTACGTTTACAGAAGAACCTGATCACATCCGTCAACCCCGAAGTGTTCAAAACTCCCATGAGCAACCTCAGTCTACTTGTCATGGACAAAAATCCTTTTGACTGCACATGTGAGAGCATCCTGTGGTTTGTGACGTGGTTGAATAACACAAACACCACCTTTGTGCCAGATCTTGGGGACCAGTATATTTGCAACACGCCACTGGCTTACTATAACCACTCAATCATGGATTTTGAAACCCTCTCTTGCAAAGACATGACCCCATTTCAGGCTCTTTACATACTGACCAGCACAACGGTCATGGCGGTGATTGTAACGGCACTTTTGGTGCGGTTCCAAGGCTGGAGGATTCAGTTTTATTGGAACATACTGATCAGTCGGACGCTAGGATTTAGCGATGCCAATATTGACGAG------GGCAGGCACTTTGAGTACGACGCTTACATCATACATGCTGAGGAAGACAGCAGATGGGTGGAGAGGATGATGGTCCCCTTGGAAAACG---AGAACTGCAGGTTTTACCTGGAGGATCGAGACGCTGTCCCTGGGGTGGCGCTGCTCGAATCGATCATCGATAATATGAGAAGGTCCAGGAAGATCTTGTTTGTGGTCACCGAACGTCTCCTCAAGGATCCCTGGTGTCGTCGATTCAAAGCCCATCAGGCACTTCACCAGGTCATCGAGGCCAGCAGGGACTCTGTGGTTCTGGTCTTCCTGCAGGACGTGCATGACTACAAGTTATCTCGCTCACTCTACCTCCGCAGGGGCATGTTGCGCCGCTGTTGCATCGTGGAATGGCACGGCGGCCATAAGGAGAGGGTGGCG-GCCTTCCACCAGAAGCTCCTCATAGCACTCGGCATGACCAATCGATTGATG--------------------------GAG

>OnTLR3_2874_bp
---------------------------------------------------------ATGATGTGCGCCCATCAT------GCCCGTCTCCTGTCGTGG---ATCCTCGTCACGTGTTGTGTTTTGACGGGACCGTACCATTGCGATGCCTCT------GAGAAGAAGACCTCCTGCTATGTGGAAGACGGCCGAGCTGACTGCAGTCGCCTCCGCCTCAGTGCGATCCCTTCAGACCTTCCCAGGAACATCACCAGCCTGGATGTGTCCCACAACATACTGAGAGGGATTACCCCGCCGTCACTAAGCCCGTACCCTGGCCTCCTGCACCTCGACGCCGGTTACAACAGCATCACCAAGGTGGACGCGGGTTTGTGCCAAACACTGCCTCTGCTGCAGACGTTGAACCTGGAACACAATCAGGTGCATTTGCTGAAGACTGGAGATATGAGCCACTGCACCAGACTGACATCGTTGGACTTGGCTAGTAATAGACTAAAGCTGCAGGG---------AGAACCCTTCTCGTCACTGCAGAACCTAACCTTTCTAGATGTTTCCAAAAACAAACTGCAGTCACCCAAGCTCGGCTCTCAGCCTCAGCTGCCCAGCCTGGTGAACTTCAGCCTGGCATTCAATGAGTTCACCACTCTGAAGAAAGATGACTTTTCATTTCTTGACCATTCATCCTCTCTGCAAGTCCTCAACCTGTCA---TCTGTGCCTTTAAAAACATTGGAGCCCGGCTGCTTTCAGGCCATTTCAGGCCTGCGCACTTTAATCATGGATGGGGGCAACTTGGGAACTCTGATGGTTTCCAAACTGTGCTCAGAGTTGTCTGGGACAGCCATTGATGCTCTCTCTCTTCGGAAAATGAATCTGGTCATGGTCACAAACAAAACCTTTACGGGACTGCAGAAGACAAATCTAACCTTCTTGGATCTGTCCAGTAATGCCATGGGTCAAATTGAAGAAGGCTCATTTCAGTGGCTATCTAATCTTCAGACTCTAAATTTGTCGCACAATAACATCAAGCACCTGACCAACAGGACATTTCAGGGGCTCAGTAGATTGAAAAAACTGGCACTTACAGAAGCACTGGTGAAAGGTCGTACCTCTT---CCCCAGTTATCGATGATTTTGCTTTCCAGCCATTAGGCATGCTAGAGAGTTTGATGTTACAGAGGACTGCAATCAGGGAAATCGGAGAGCACACCTTTGCAGGCTTGAAAAGTCTTAAAAAACTTGACATAAGCTGGATTAACT---GTCCGTCACTCCGAAACATCACCAACAAGACCTTAGCGTCTCTTGCAGATTCACCAGTC---AGATGGCTAAATCTCATAAATACAAATATAGCGCAGATCAATCCCGGAAGCTTCTCTGCTTTGAGAAACCTCACCGTTCTTCTTCTAGATTACAACCATATCAAGCAAACTTTGACAGGCAGAGAATTCGAAGGCCTAGATCAGGTTCAGGAGATTCACATGAGCAATAACTTCCAGTCAATTGACCTAAGCTCCAGTTCCTTTGTTAATGTGCCCAACCTTAGAGTCCTGACTTTGGGGAGAAGTCTTAAAGCTTTAGCCC------TAAACCTAGATCACTCTCCATTCAAACCCCTGACCAACCTCTCTGTCTTGGATCTCAGCAACAACAATGTTGCTAACATCAAAGACAATCTGCTAGAGGGGCTTGCAAACCTAAAGGTGTTGAAACTCCAGCACAACAACTTGGCCCGACTGTGGAAGAGTGCCAACCTTGGTGGGCCGGTGTTGTTTCTCAAAGATGCGCAGAGGTTGGAATCCTTACAGATGGATTATAATGGACTGGATGAGATCCCACTGAAGGCTTTGAAAGGTTTGACTCACCTCAGGGAGCTAAGCCTTAGCAACAATCTCATAAACAGTCTCAAGGACTCTGTTTTCGATGACCTGAAGTCACTGCAGGTATTACGTTTTGAGAAGAACTCGATCACAAGCGTGAGACCTGAAGTGTTTCGTACTCCCATGAGCAACCTCACCCAGCTTATCATGGGCAGAAATCCATTCGACTGCACGTGCGAGAGCATCCTGTGGTTCGTGACGTGGTTGAATACCACAAATACGACGAGTGTGCCAAATGTCAGGGACGAGTATGTGTGCAACACTCCACGAGCTTACTTTAACCACTCCATCATGGATTTCGACCCCCTTTCTTGCAAAGACATGACCCCATTTCAGACTCTTTACATAGTGAGCAGCACAGCCGTCATCATGCTAATTGTAACCGCACTCACGGTGCGGTTTCATGGCTGGAGGATCCACTTTTACTGGAACATAATGATCAATCGCACATTAGGATTCAGTGATGCCAAAGTTGACGAA------GGCAGAGAATATGAGTACGACGCTTATGTCATACGTGCAGAGGAAGACTCCAGTTGGGTGGAGAGGAGGTTGGTCCCTTTAGAGAATG---AAAAGTGCCAGTTTTGTTTAGAGGATCGAGATTCAGTCGCTGGCATGTCACAGGTGGAATCCATTGTGACAAATATGAAAAAGTCCAGAAAAATCATGTTTGTCGTCACCGAAAGTCTCCTCAAAGATCCCTGGTGTAGACGATTTAAAGTCTATCATGCGCTTCAGCAAGTCATCGAAGAAAGCAGGGACTCAGTCATCCTGGTCTTTCTTCAGGATGTGCACGACCACAAGTTGTTTCACTCACTCTTCCTCCGCAGAGGAATGCTACGTCCACGTTGCATTCTGGACTGGCC---TGTCCATAAGGAAAGGATAGCA-GCATTTCACCAGAAGCTTCTCATTGCGCTCGGCTTGAC---TCGGCTGAAG--------------------------GAC

>TrTLR3_2874_bp
---------------------------------------------------------ATGATGCTCGGTGGGCCT------TCCCTGTTCCTCTTTTCT---CTGCTCATCACGTGGTGCTGCATGACCGGACGGCGCCACGCTGTGTATGGC------CAGAAGAAGACCTCGTGTGTCGTGCAAGGCAGCAGCGCCGACTGCAGCCACCTCAGCCTGTCCTCCATCCCTCCAGACCTTCCCAGGAACCTCACCAGCCTGGACGTGTCTCACAACAGGTTACGGGGGATCCCCCCCGAGTCTCTGAGGCCGTACCCGGGCCTCCTTCACCTCAGCGTCAGCTACAACACCATCGCCAAGCTGGACGGCCGACTGTGTGAGACGCTGCCACGGCTGCAGACACTGGACGTTGCACACAACCAAGTGTTGGCGCTGAGGGAGGAGGATCTGAGCCGCTGCAGCGGGCTGACGGCGCTGATTCTGCGCAGCAATCGGCTAAAGCTGCAGGG---------GGAACCTTTCTCCGGCCTGCAGAAGCTGACGTATCTGGACGTTTCCTTAAACAACCTGCAGTCGGCCAGGCTGGGCTCACGGCCTCAGCTGCCCGCTCTGGTCAACCTCAGCCTGGCGCAAAATGGCATCACCGTCCTGAAGAGAGATGACTTTTCCTTCCTGAATCACTCGTCCTCTCTCCGAGTGCTCAACCTGTCA---TCGGTGCCCCTGAAAACGCTGGAGCCCGGTTGCCTGAAGCCCATTTCGGGCCTGAGTACTTTAATCTTGGACGGGAGCAACATGGGCGCTCTGGTGATCGCTGGAATCTGCTCGCAGCTGTCCGGGACGGCCATCAGCAGCCTGTCTCTGCGGAACATGAAGCTGGCCTCTCTCCCAAACACCACCTTTGCAGGACTCCAGCAAACCAACCTGAGCTGCCTGGATCTGTCCCGTAACGGCCTGGGGAAAATCGAAAACGGCTCATTTCAGTGGCTGCCACGACTCGAGACCCTAATTTTAATGGAGAACAACATCAAGCATCTGACCCGAGACACGTTTCAGGGTCTCCAGAGTCTGAAAACCCTCCAGCTGACAAAGGCTCTGGTGAAAGGTCACACCTCTGCCACCCCCATTATTGACAACTTCTCCTTCCAGCCTTTAACGACCCTGGAGAGTTTGGTATTACAGAAAACTGCAATTCGGGAAATTACAACGCAGACGTTCACGGGCTTGACCAGTCTGAAGGAGCTGGACCTGAGCTGGAGTAGCT---GTCTCTCACTCAAGACCATTACTAACGAGACCTTCCTGTCTCTGGCTGCTTCTCCACTC---AGAAAGCTGAATCTGACGGGAGCGGCGGTAGTGCAGATCAGTCCTGGAGGCTTCTCCACCTTAAAGAGCCTCACTGTTCTTCTCTTGGATTCCAACTTCATCAAACAAACCCTGACTGGCAGAGAGTTCGAAGGCTTGGGTCAGCTGGAGGAGATTCACATGTCTCTGAACTTCCAGAAAGTCAATCTAAGCTCCGCCTCTTTTGCTGCTGTGCCCCGACTGAAGGTCCTGACTCTGGGGAAGAGCCTGACCAGCACGGCCC------TGAACGTGGATCCCTCTCCGTTCAGCCCCCTGGTCAATCTCACCTTCCTGGACCTCAGCAACAACAACATCGCCAACATCAGGAGGACCTTGCTCAAAGGTCTGGTTAACCTCAGGGTGCTGAAGCTGCAGCACAACAACTTTGCCCGTTTATGGAAGAACAACAATGTGGGTGGGCCGGTAATGTTTCTGCAGGACACGCTGAAACTGAAGACCCTACTGATGGACAGCAACGGGCTGGATGAGATCCCAGCTGGGGCTCTGAGAGGACTGAGAGAGCTGCAGGAGCTGAGCCTGGGCAACAACCTCCTCAACAGCCTGCGGCCGTCTGTCTTCGATGACCTGATCTCCCTGCGCGCTTTGTTTTTACAGAAGAACGTGATCACGTCAGTGAGGCCCGAAGTGTTTGAAACGCCCTTGAGCAACCTCAGCCTGCTCGTCATGGGCAAGAATCCCTACGACTGCACGTGCGAGAGCATCCTGTGGTACGCCACTTGGCTGAACAACACCAACACCACCAGCGTGCCGGACCTGGCGGAGCAGTACACGTGCAACACCCCGCTGACCTACTTCAACCGCTCCATCATGACGTTCGACCCCCTTTCCTGCAAAGACATGACCCCCTTCCGGGCCCTGTATGTGGTGAGCAGCACCACCGTGATCTTGCTGCTGACGGTCGCGCTCTTTATGCGATTCCATGGATGGAGGATTCGGTTCTACTGGAATATCGTGGTCAACCGCACTTTGGGATTCAGCGACGCCACGGTGGAGGAG------GGCCGTCAGTTTGAGTACGACGCCTACGTCATACACGCCGAGGACGACGGCGGCTGGGTGGAGAGGCGGCTGCTGCCGTTGGAGAATG---GGAGGTGCAAGTTTTGCTTGGAGGTTCGAGATTCAAACCTCGGAATGTCGCAGTTGGAATCCATCGTCAACAACATAAGGAACTCCCGGAAAATCCTGTTCGTTGTCACCGAAACGCTCCTCATGGATCCCTGGTGTCGACGGTTCACGGCTCATCAGGCTCTGCACCAGGTGATCGAAGCCAGCAGGGACTCCGTGGTCCTGGTCTTCCTGCAGGACGTCCACGACTACAAGCTGTCTCGGACGCTCTTCCTCCGCAGGGGCATGCTGCGCTCCTGCTGTGTCCTGTACTGGCC---CGTCCATAAAGAGAGGGTCCCA-GCGTTCCACCAAAAGCTCCTCATAGCGCTCGGCATGACCAACCGCTTGCAG--------------------------GAC

>SsTLR3_2874_bp
------------------------------------------------------------ATGAATTGGCCAGAT------ATAATCCTCATTCTATTG---GCTGTCAATCTGGGTGACCTCATCACTGGCCCTACCCTATGCCACGCCTCTCAAAAGCATCAGAAATCCGAATGCCAGGTGCGAAACGGCTGGGCCGACTGCAGACACCTCCGCCTCAAGGAGATCCCTCCTAACCTGCCCTGGAATATCACCGGCCTGGATGTCTCCCACAACAGGCTGGTGGAGCTACCCCCAGCATCGCTGGCCACGTACCCAGGGCTTGTGCACCTGGACGTGGGCTTCAACAGCCTCACCAAGCTGGAGGACAGCCTGTGTCAGACCCTGGGCCTGCTGAGGACACTGACCGTGCAGCACAACGAGGTACATGGGCTGACGGAGGAGGACCTGAGCAACTGCACCAATCTGACAGAGCTTAACCTGGCTGGCAACAGGTTGAAGCTACGGGG---------AGACCCCTTTGCTGCCCTACAGAGTCTGACACTGCTGGACGTGTCCAAAAATGACCTGAAGACAGCCAAGTTGGGCACCCGCCTTCAGCTTCCCAGCCTGGTGACTCTCATCTTGTCTAGCAACAGCATATCAACCATCAAAAAGGATGACTTCTCTTTTCTCAGAAATTCCTCATCCCTACGAGTCCTTCACCTGTCGGATCTAATAACTCAAGCAAAGTTTGAGCCTGATTGCTTGAAGCCCATTGCAAGCATATATGAGTTAGTCATGAATGGGAGCAAACTTGGCCCTTCACTCACATCTAAACTTTGCACAGAGCTTTCTGGGACAGCGATCCGCAGCCTCTCCCTCCAGAAGACACAGCTAGTTACACTAGACAACACCACCTTCAAAGGCCTGGGGAAGACCCACCTCACTACTTTGGATCTATCCCACAACAGCATAGCTAAGATCGGGGACGGTTCTTTCCAGTGGCTGCCCATGCTGGAAGTTCTTTCTCTAGAGCAGAACAACCTCAAGCACCTGACTAAGAACACTTTCCACGGGCTGGGGAATCTGACACGGCTCAACCTGAATATGGCGCTGGTGAAGAGTCGCACTTCTTCTTACCCTATTATCGATGACTTCTCCTTCCAGCCACTAGGAGCACTGGAGAGCCTGAGCATGGAGAATACTGCCTTTCGAAACATCTCAGTGTTCACCTTTGCGGGTTTGATGAGTCTCCGCCAACTCCACCTGAGCGGGACCAGCT---GCATGGCGCTCAGAATCATCACCAACCAGACCTTTGTGTCCCTCGCAGATTCACCACTT---CTTACGCTAAAGCTTACACGCACAGCAATCTCCCGTCTAGACCCTGGAGCCTTCTCCAGCCTGGGCAATCTCACCACCCTTCTGCTGGGCAACAACTCCATCTCCCAGACCCTGACGGGGAAAGAGTTCCAGGGTTTGGGCCAGCTACAGGAGATCTACCTCTCTAACGGCAACCAGAAGCTCATCCTCAGCCCTATGTCCTTCGTCCATGTGCCCGCTCTCAGGACTCTGATGCTGGGGAGAGCTCTGAC---CAGCACCC------AGTATATGAATACCTCTCCTTTCAAGCCTCTGTCCAACCTCACCATCCTGGACCTCAGCAACAACAACATCGCCAACATCAAAATTGATCTTCTGGACGGACTAGAGAATCTGAAGGTGCTGAAGCTACAGCACAACAACTTGGCCCGGCTGTGGAAGAGTGCCAACCCGGGTGGGCCGGTGCTGTTTCTTAGGGGGCTCCGCAGCCTTGTTGCCCTGGAGATGGACTTCAACGGTCTGGATGAGATCCCTGAGGAGGCCCTTCATGGATTAACCAACCTTCAAGAGCTCAGCCTCAGTGGGAACATCCTGAACCAACTCAAGGACTCAGTCTTCAACGACTTGGGGTCACTCCGGGTGCTTCGGCTCCAGAAGAACCTAATCACGTCAGTGAGGAAGGAAGTGTTTGGGCCGGCATTGGCCAACCTCAGCCAGCTGGTCATGGAGAAGAACCCGTTCGACTGCACCTGCGAGAGCATCCTGTGGTTTGTGGCGTGGCTGAACGGAACAAAC---GCCAGTGTGCCGGGCATCAGGGATGAGTATGTGTGCAACACGCCGCAAGCCTACTACAACCGCTCGATCATGGAGTTCGACAGGCTCTCCTGCCTGGACATGACACCATTCCAGGCGCTCTACGTGCTCACCAGCACTGCGGTCCTGACCTTAATGGTGACCTCACTCCTAGTGCGCTTCCAGGGTTGGAGGATTCAGTTCTACTGGAACGTTCTGATCAACCGTACGCTCGGATTGAGCGATGCCAGTTCCAGGGAG------GGGAGAGAGTTCAACTATGACGCGTTCGTCATTCATGCTGCAAAGGATAAAACCTGGGTGGAACGAAGCTTGCTCCCCATAGAGGACGAACAGGGGTATAGATTTTATTTGCTGGATCGAGATGCAGTGCCAGGTGATTTGCGACTGGAGTCCATTGTGGAGAATATGAGAAGGTCCAGGAAAATACTATTTGTGGTCACCGAAACTCTTCTCGAAGACTCCATGTGTCGACAGTTCATGGCCCACCATGCCCTGCACCAGGTGATTGAGGACAGCCGGGACTCGGTGGTGCTGGTCTTCCTGGAGGACGTGCAGGACTACAAGTTGTCTCGCTGTCTGCTCCTGCGCAGGGGCATGCTTCGTCCACATTGCCTCCTCAACTGGCC---ACTGCAAAGGGAGAGGGTGCCC-GCCTTCCACCAGAGGCTCCGCATCGCCCTGGGCACCACCAACCGAGTGCAG-----------------------------

>OmTLR3_2874_bp
------------------------------------------------------------ATGAATTGGCCAGAT------ATAATCCTCATTATATTG---GCTGTCAATCTGGGTAACCTCATCACTGGCCCTACCCTATGCCACGCCTCTCAAAAGCGTCAGAAATCCGAATGCCAGGTGCGAAACGGCTGGGCGGACTGCAGCCACCTCCGCCTCAAGGAGATCCCTCCCAACCTGCCCTGGAATATCACCGGCCTGGATGTCTCCCACAACAGGCTGGTGGAGCTACCCCCAGCATCGCTGGCCACTTACCCTGGGCTTGTGCACCTGGATGTGGGCTTCAACAGCCTCACCAAGCTGGAGGACAGCCTGTGTCAGACCCTGGGCCTGCTGAGGACACTGACCGTACAGCACAACGAGGTACATTGGCTGAGGGAGAAGGACCTGAGCAACTGCACCAATCTGACAGAGCTTAACCTGGCTGGCAACAGGTTGAAGCTACGGGG---------AGAGCCCTTTGCTGCCTTACAGAGTCTGACACTGCTGGACGTGTCCAAAAATGACCTGAAGACAGCCAACTTGGGCACCCGCCTTCAGCTTCCAAGCCTGGTGACTCTCATCTTGTCTAGCAACAGCATATCAACCTTCAAAAAGGATGACTTCTATTTTCTCAGTAATTCCTCATCCCTACGAGTCCTCCACCTGTCGAATCTAACAACTCTAGCAAAGTTTGAGCCTGATTGCTTGAAGCCCATTGCAAGCATATATGAGTTAGTCATGAATGGGAGCAAACTTGGCCCTTCACTCACGTCTAAACTCTGCACAGAGCTTTCTGGGACAGCGATCCGCAGCCTCTCCCTCCAAAAGACACAGCTAGTTACACTAGACAACACCACCTTCAAAGGCCTGGGGAAGACCCACCTCACTACTTTGGATCTATCCCACAACAGCATAGCTAAGATCGGGGATGGTTCTTTCCAGTGGCTGTCCATGCTGGAAGTTCTTTCTCTGGAGCAGAACAACCTCAAGCGCCTGACTAAGAACACTTTCAACGGGCTGGGGAATCTGACACGGCTCAACCTGAATATGGCGCTGGTGAAGAGTCGCACTTCTTCTTACCCTATTATCGACGACTTCTCCTTCCAGCCACTAAGGGCACTGGAGAGCCTGAGCATGGAGAATACTGCCTTTCGAAACATCTCGGTGCTCACCTTTGCGGGTTTGATGAGTCTCCGCCAACTCCACCTGAGTAGGACCAGCT---GCATGTCGCTCAAAATCATCACCAACCAGACCTTTGTGTCCCTCGCAGGTTCACCACTT---CTTATGCTAAAGCTTACAAGCACAGCAATCTCCCGTCTAGACCCTGGAGCCTTCTCCAGCCTGGGCAATCTCACCACCCTTCTGCTGGGCAACAACTCCATCTCCCAGACCCTGACGGGGAAAGAGTTCCAGGGTTTGGGCCAGCTACAGGAGATCTACCTCTCTAACGGCAACCAGAAGCTCATCCTCAGCCCTATGTCGTTTGTCCATGTGCCCGCTCTCAGGACTCTGATGCTGGGGAGAGCTCTGAC---CAGCACCC------TGTATATGAATACCTCTCCGTTCAAGCCTCTGTCCAACCTCACCATCCTGGACCTCAGCAACAACAACATCGCCAACATAAAAATTGATCTTCTTGATGGACTAGAGAATCTGAAGGTGCTGAAGTTTCAGCACAACAACTTGGCCCGGCTGTGGAAGAGTGCTAACCCAGGTGGGCCGGTGCTGTTTCTTAGGGGGCTCCGCAGCCTTGTTGCCCTGGAGATGGACTTCAACGGTCTGGATGAGATCCCCGATGAGGCCCTTCATGGATTAACCAACCTTCAAGAGCTCAGCCTCAGTGGGAACATCCTGAACCAACTCAGGGACTCAGTCTTCAACGACTTGGGGTCGCTCCGGGTGCTTCGGCTCCAGAAGAACCTAATCACGTCGGTGAGGAAGGAAGTGTTTGGGCCGGCTTTGGCCAACCTCAGCCAGCTGGTCATGGAGAAGAACCCGTTCGACTGCACCTGCGAGAGCATCCTGTGGTTTGTGGCGTGGCTGAACAGAACAAAC---GCCAGTGTGCCGGGCCTCAGGGATGAGTATGTGTGCAACACGCCGCAAGCCTACTACAACCGCTCGATCATGGAGTTTGACAGGCTCTCCTGCCAGGACATGACACCATTCCAGGCGCTCTACGTGCTCACCAGCACTGCGGTCCTGACTTTAATGGTGACCTCACTCCTAGTGCGCTTCCAGGGTTGGAGGATTCAGTTCTACTGGAACGTTCTGATCAACCGTACGCTCGGATTGAGCGATGCCAGTTCCGGGGAG------GGGAGAGAGTTCAACTACGACGCGTACGTCATTCATGCTGCAAAGGATAAAACCTGGGTGGAACGAAGCTTGCTCCCTCTAGAGGACGAACAGGGGTATACATTTTATCTGCAGGATCGAGATGCAGTGCCAGGTGATTCGCGACTGGAGTCCATTGTGGAGAATATGAGAAGGTCCAGGAAAATACTATTTGTGGTCACCGAAACTCTTCTCGAAGACTCCATGTGTCGACAGTTCATGGCCCACCACGCCCTGCACCAGGTGATCGAGGACAGCCGGGACTCGGTGGTGCTGGTCTTCCTGGAGGACGTGCAGGACTACAAGTTGTCCCGCTGTCTGCTCCTGCGCAGGGGCATGCTTCGTCCAAATTGCCTCCTCAACTGGCC---CCTGCAGAGGGAGAGGGTGCCC-GCCTTCCACCAGAGGCTCCGCATCGCCCTGGGCACCACCAACCGAGTGCAG-----------------------------

>GmTLR3_2874_bp
------------------------------------------------------------ATGCCTCTCCCACACGGGGCAAACCGTCTCCTCTGCTGGCTCGCCCTCTTCGCTCACCTCACCGCCGCCAA------CCACGGCCGGACGGCCTCGGAACCAAAGAAGACTGCCTGCGTCGTGCGGGGCGCCTCGGCCGACTGCAGCCACATGAACCTGAACGTGATCCCCCAGGACCTTCCCCAGGACATCACGCGCCTGGACGTGTCCCACAACAGACTGACCGGCCTACCCGGCGCCAACCTGTCCCGGTACGCCGGGCTCCTCGACCTGGATGTCACCTTCAACAGCCTCACCAAGCTGGACCCCAGCCTGTGTCAGACGCTGTCGCGGCTGCGCACGCTGAACCTGGAGCGCAACGAAGTGCACGTGCTGCGGGATCAGGACCTGAGCGGCTGCGTCCAGCTCACCGTGTTGAACATGGCGAGCAACAGGCTGGCGTTTAAGGCCAAATGGCCTGACCCGTTTGCCGCCCTCGAGAACCTGACAACTCTCGATGTATCCAACAACATGCTTTTGACGGCCAAGCTGGGATCTAAACCCCAGCTCCCTCGTCTCGTGGCACTGACATTGTCACATAATGCGATTTCTACCCTGAAGAAAGAGGACTTCTACTTCCTCAGTCGCTCACCGTCACTGTTTGTCCTTAACCTGTCA---TATCTGCCTCTTAAAAAGTTTGAGGATGGATGCTTCCAACAAATTGCCAATATTTCTTTTTTGAAAATGGATGGCTGCAATTTGGCATCTCAGATCA---CTAAACTTTGCACAGAGCTATCAGACACAGCTATTCACACCCTGTCTCTTCAAGATGCAACTCTTCTCAAACTCACCAACATAACATTTAAAGGCCTACATAAAACGAATCTGACTATTTTGGATCTTTCAAGTAATAAAATGTCTGCAATTGAAAAAGGAGCATTCCAATGGCTGCCAACACTAAAAACTCTCCATTTGGAAAGAAATAACTTCAAGCACCTGACCAAGGATACCTTCGTGGGGCTCGAAAATTTGAAAGAACTCAACTTAAGACAGGCTTTGGTGAAAAGTCAAACATCCTCCACATCAATCATTGACGATTACACCTTTAGCCCATTGGTTGCACTGGAGACCCTAATACTGGAGCACACCGCGATTCGCTCAATCACAGAAAACACATTCACAGGTTTGACAAGTCTTCAGTACTTTTACATTGGCTGGTCCAGTT---GCACATCCCTCAAGTCCCTCACCGAAAAGACCTTTGTGTCACTCGCAGCATCCCCACTC---AGGTTGGTTAACCTGACGGCCACTGCCATCACTAGCATCGGCAACGGCTCCTTCTCTGCCTTTCCAAATCTCACCACTCTTTTGTTGGACTTTAATTTCATCAGCCAAACTCTCCAAGGGGCAGAGTTTGAAGGGTTGGGTCAGCTTGAACAACTCTTCTTCTCCAACAACCGCCAGAAGGTTGAACTGAGGTCCTTATCTTTTGTCCAGCTTCCTAAGCTGAGTCTTCTGACACTGGGCAGAACCTTGAC---CGGCAGCT------TGGACCTGGTTCCATCTCCGTTTGCTCCCCTGAAGAATCTCAAAGTTCTTGACCTCAGCAACAACAACATTGCCAACATCAATGCGCGCATGCTAGAGGGTCTTGAGAACCTAATGGTACTCAAGATGCAGCACAATAACTTGGCGCGTGTGTGGAAAAGTGCCAATGTCGGGGGGCCGGTGTTATTCCTCAAAGACCTCGGGAACCTAACTGTCCTAAACATGGAGTACAATGGATTGGATGAGATCCCTACGGATGCACTCACAGGGTTAAAGAAGCTTAAAGAGATGAGGTTCACAGGCAACCTCCTTAACAACCTCAAGGACTCGGTCTTCGAGGACTTGCTATCGTTGCAGACGTTGAGTATCCAGAAAAATCTGATTACATCTGTGAGGCCCCAGGTGTTCAAACCAGCCATGGAGAACCTCACTCTGCTGGACATGGGCAGGAACCCATTTGACTGCACCTGCGAGAGCATCCTGTGGTTCGTGACATGGTTGAACACGACAAAG---GCCAGCTTGACGGGAGGCAAGGACCAGTTCACGTGCAACACCCCGCTCGCCTACTTCAACCGCTCGGTCATGGACTTTGACTTGCTGTCCTGCAAAGACTCCACTCCATTCCAGGCACTGTACATACTCAGCAGCACCATTGTCATCGCATTGATGTTAGGCGCACTTTTGGTTCGCTTTCAAGGTTGGAGGATTCAGTTCTATTGGAATGTCCTGATCAACCGCACGTTGGGTTTCAGCGATGCCAAAGTCGAGGAA------GGAAGGGAGTTTGAATTCGACGCGTATGTGATACACGCTGATGAAGACCAGAAATGGGTGGAGCGTAGTTTACTTCCTCTGGAAACGG---ACAGATATGTGTTTTGCATGGAGGGTCGTGATTTTCTGCCCGGCACATCCCGCATTGAAGCCATTGTGGATAACATGAGAAGATCACGAAAGTATTTGTTTGTTGTCACGGAGAGTCTCCTCAATGATCATTGGTGTAGAGGATTCAAGGCCCACCACGCTCTTCACCGGGTGATGGAGGAGAGGCGGGACGCTGTGATCCTGGTCTTTCTGCAGGACATCAATGACTACAGGCTTTCCCGCTCCCTGTTCCTGCGCAGGGGCATGCTGCAGCTGCGCTGCCTCCTCAACTGGCC---TGTCCACAAGGAGAGGATCCCG-GCCTTCCACGAGAAGCTGCATATCGCACTGGGGACGACCAACACGCCGAAG--------------------------CCC

>PhTLR3_2874_bp
------------------------------------------------------------ATGGCGATTTGGAAC------ACCACCCTCCGCTTGCTG---TTTTTCTGCATGTGGGTCCTCGTGCCGAGTC------------------------GAGCTTACAGAAGCGAGTGCAGACTTGAGCTGAGAAAGGCAGACTGCAGCCACATGAACCTGAACACCATCCCTCAGGACCTGCCCGAGGACATCAGCGTCCTGGACGTGTCCCATAACCGGCTGGTCGAGCTCAAGCCCTCGTCTCTGACTCGATACCACAGTCTGGAGCAGCTCGACGCCAGCTACAACAACCTGAAGGTGGTGCCGGCGGGGCTGTGCCAGGCCACGCCCGAGCTGTGGAGGCTCACCCTGCGTCACAACGAAGTGCACCTGCTGCAAGACCGAGACCTGAGGAACTGCACACACCTCATACACCTGGACCTGTCTGATAACAGACTGAGACTTAATGG---------AGAACCCTTCTCAGGGACAGAGAATTTGGCCTGGCTGGACGTGTCCCGAAACAAGCTGACCACCGCTCGCCTGGGGTCGCGATCCCAGCTGCCCAGGTTGGAGACCCTCGTCCTTGCGGGCAACGACATCACAGACCTGAAGATGGACGACTTTAATTTTCTCAGTGAGTCCTCGTCGTTCCGGACGCTGGCTCTTTCT---TCTCTGCCTCTGAAAAAGGTGGAACGTGGCTGCTTCAAGCCCATTGCTGGGTTACAAGACCTGGTACTAAATGGTTGTAAGCTCAACCCTACATTAATGGCCAGCCTCTGTGAGGAGCTGTCTGAAACCTCTTTGAGAAACCTATCTGTCCAAAATACTCAGCAAGTCATACTACTCACCAGCACCTTCAAAGGCCTAGACAAGACTAACCTCACTATTCTGGATCTCTCCAACAACAACATGTACAGAATCACAGATGGAGCCTTTCAGTGGTTTCCCATGCTGGAGTACCTCTCTTTAGAGCAAAACAACATAAAACATCTGACCAACAGTACCTTCTTGGGACTGAAAAGTCTGAGGAAACTCAACCTACAGTCGGCACTAGCTAAAGGTCATACATCTCCCTTGCCTGTCATCGATGACTTCTCTTTCCAGCTACTGGTCAAGCTGGAATATCTGTACATGGAGAAGACTTCATTTAGGGAGATCACTGAGAATATCTTTTATGGACTTCCGTGTCTGAGAGAGCTGAATCTGGGTTGGAGCA------GCACAGGGCTAAAGACAGTCAGCAACACCACCTTTGCCTCCTTGAAAGGATCTCCACTTCTTCAGACACTCAATCTTACAGGTATGGGCATCAAGACCCTTGGCCCAGGAGCTTTTTCAAGCATGGGAAACCTCAAGACTCTTGTGCTCAGCCATAACTACATCAACCAGTACCTGACAGGGGAAGAGTTTCAGGGTCTCAACAGTATCCAGGAAATTCATTTGTCCTTCAACCAGCAGATGATCACTTTAATGTCTACATCGTTCATCCATGTACCGACATTGAGGATTCTGATGCTTGGGCATGCCCTAAG---TCCCAATT------TGGAAATGGAACCATCTCCGTTTCGTCTGCTGGTCAACCTGACGGTGCTGGATCTCAGTAATAATAACATTGCAAACATCAAAAATGGCTTGCTCGATGGACTACAACATCTTAGTGTGTTGAAACTGCAGCACAATAATTTGGCCAGGGTGTGGAAAAATGCTAATCCTGGGGGTCCAGTGCTGTTCCTTCGCAATGCTCAGAACCTTACTGTTCTTGAGTTGGACTACAATGGTCTTGATGAGATTCCAACGATGGCCTTCCAAGGCCTCTCACAGCTAAAATACCTCAGTATTAGTGGGAATCTCCTGAATTTTCTGCATGACTCCATTTTTGACGACTTGTGGTCTTTGCGCTTCCTGCGGCTGCAGAAAAACCTCTTGACCTCAGTGCGGCAGGAGACGTTCAAGGTGCCGCTGTCCAACCTGACCGAGCTTTTTATGGACCATAATCCCTTTGATTGCACCTGTGAGAGTATACTATGGTTCTACAGTTGGCTCAATACCACCAAC---ACCAGCGTACCTGACCGTGCCAAAATCTACATCTGCAACACTCCATCCATGTACTTCAACCGTTCGGTGTTGGACTTCAACCCAGAATCCTGTAAGGACCTGGTACCCTTCCAGGCTGTGTATGTAATCACCAGCACTTTAGTACTAGGTCTGATGGTCATAGCCTTCCTGTTGCACTTCCAGGGCTGGAGGATTCAATTCTACTGGAACATTTTAGTCAATCGCACCATAGATATAAATGACTCTCGCTTTAAAAGGTTGGTCGAGTGCAGATATGAATATAAAGCCTACGTTGTCCATGCTCAGCAGGATAAACTTTGGGTGGAACGAAGCTTGCTTCCTCTGGAAGACA---AGGATTTCAAGTTCTTCTTGGAAGACCGGGATGCAATGCCAGGCTGTTCCACATTAGAGACCATTGTAGACAACATGAGAATGTCCCGGAAAATCATTTTTGTTGTCACAGAGGCGCTTTTGAATGATCCCTGGTGTAGACAGTTTAAAGCCCACCACGCCCTTCACCAGGTAATGGAAGAAAATCGAGACTCGCTGGTTCTGATTTTCCTGGAGGATGTTGCAGATTACCGCCTGACTCAATCGCTCATGTTGCGGAAAGGCATGCTAAAACGCCACTGCATGGTCCAGTGGCC---TCTGCAAAAAGAGCGCATCCCANGCCTTCCGCCAGAAGCTACAGCTAGCGTTAGCCTCAAGCAACCGGGTCAGCTAAAACCTACTATCCGGGCAGAACCTGGA

>IpTLR3_2874_bp
------------------------------------------------------------ATGGCGATTTGGAAC------ACCACCCTCCCGTTGCTG---TTTCTCTGCACGTGGGTGCTCGTGCCAAGTC------------------------GAGCTTACAGAAGCGAGTGCAGAGTTGAGCTGAGAAAGGCGGACTGCAGCCACATGAACCTCAACACCATCCCTCAGGACTTGCCTGAGGACATCAGTGTCCTGGATGTGTCCCATAACCGGCTGGTCGAGCTCAAGCCCTCATCTCTGACTCGATACCGCAGTCTGGAGCATATCGACGCCAGCTACAACAGCCTGAAGGCGGTGCCGGCGGGTCTGTGCCAGGCTACGCCAGAGCTGTGGTGGCTCACGCTGCGTCACAACGAAGTGCACCTGCTGCAAGACCGAGACCTGAGGAACTGCACACGCCTCACCCACCTGGACCTGTCCGATAACAGACTGAGACTTACAGG---------AGAACCCTTCTCAGGGACGGAGAACTTGGCCTTCCTGGACGTATCCCGAAACAAGCTGACCACCGCTCGTCTGGGGTCGCGACCCCAGCTGCCCAGCTTGCAGACCCTCGTCGTCGCCGGCAACGACATCGCAGACCTGAAGAAGGACGACTTTTATTTTCTCAACGAGTCCTCGTTGTTCCGGACGCTGTCTCTTTCT---TCTCTGCCTCTGAAGAAGGTGGACCGTGGCTGCTTCAAGCCCATTGCTGGGTTACAAGACCTGGTGCTAGATGGTTGTAAGCTCAACCCTTCCTTCATGTCTAGACTCTGTGAGGAGCTGTCTGACACCTCTTTGAGAAACCTGTCTATCCAGTTTACTCAGCAGGTCATGCTGAACAACAGCACCTTCAAAGGCCTAGGCAAGACCAACCTCACGATCCTGGATCTCTCCAACAACAACATGGCCAGAATCACAGATGGAGCCTTTCAGTGGTTTCCCATGCTGGAGTACCTCTCTTTAGAGCACAACAACCTGAAACATCTGACCAAAGGTACCTTCTTGGGACTGAAAAGTCTGAGGAAACTCAACCTACAGTCGGCGCTAGCTAAAGGTCATGCGTCTCCCTTGCCCGTCATAGACGACTTCTCTTTCCAGCCACTGGTCAAGCTGGAGTATCTGTACATGGAGAAGACGTCATTTAGGGAGATCACTGAGAATATCTTTTACGGACTTCCGTGTCTGAGAGAGCTGAATCTTGGCTGGAGCA------GCACAGGGCTAAAGATAGTCAGCAACACCACCTTTGCTTCCTTGAATGGATCTTCACTTCTCCAGATGCTCAATCTTACAGGTATGGGTATCAAGACCCTTGAGCCAGGAGCTTTTTCAAGCTTGGGAAACCTTGAGATTCTTGTGCTCAGTCATAACTACATCAACCAGCAGCTGACAGGGGAAGAGTTTCAGGGTCTCCACAGTATCAGGGAAATTCATTTGTCCTTCAACCAACAGATGATCACTTTAATGTCTACGTCGTTCATACATGTACCCACTTTGAGGACTCTGATGCTCGGGCATGCCCTAAG---TTCTAATT------TGGAAGTGGAACCGTCTCCGTTTCGACTGCTGGTCAACCTGACGTTGCTGGATCTCAGTAATAATAACATCGCAAACATCAAAAACGGCTTGCTCGATGGATTACACCATCTCAGTGTGCTGAAACTGCAGCACAATAATTTGGCCAGGGTGTGGAAAAATGCTAATCCTGGGGGTCCAGTGCTGATCCTTCGCGATGCTCAGAACCTTACTGTTCTCGAGTTGGACTACAATGGTCTCGATGAGATTCCAATGAAGGCCTTCCAAGGCCTCTCAAAACTAAAATACCTCAGTATTAGTGGGAATCTCCTGAATTTTCTGCATGACTCCATTTTTGACAACTTGCGGTCTCTGCGCTTCCTGCGGCTGCAGAAAAACCTCTTGACCTCAGTGCGGCGGGAGACGTTCGGTGTGCCGCTGTCCAACCTGACCGAGCTTTTCATGGATCATAACCCCTTCGATTGCACCTGTGAGAGCATTCTATGGTTCAACAAATGGCTCAATACAACCAAC---ACCAGCGTACCTGACCGTGCCAAAAGCTACGTCTGCAACACTCCATCCATGTACTTCAACCGTTCGGTGTTGGACTTCAACCCAGAATCCTGTAAGGACCTGGTCCCCTTCCAGGCTTTGTATGTAATCACCAGCTCCTTAGTACTAGGTCTGATGGTTCTAGCCTTCCTGGTGCACTTCCAGGGCTGGAGGATTCAATTCTACTGGAACATTTTAGTCAATCGCACCCTAGATATAAACGACTCTCGTTATAAAAGGGTGGCCGAGTGCAGATATGAATATAAAGCCTACGTTGTCCATGCTCAGGAGGATAGACTTTGGGTGGAACGAAGCTTGCTTCCTCTGGAAGACA---AGGATTTCAGGTTCTTCTTGGAGGACCGGGATGCAATGCCAGGCAGCTCCAGGTTAGAGACCATAGTAGACAACATGAGAATCTCCCGGAAAATCCTTTTTGTTGTCACAGAGGCGCTTTTGAACGATCCCTGGTGTAGACAGTTTAAAGTCCACCACGCCCTTCACCAGTTAATGGAAGAAAATCGAGACTCGCTGGTTCTGATTTTCCTGGAGGATGTCGCAGATTACCGCCTGACTCAGTCGCTCATGTTGCGTAAAGGCATGCTAAAACACCGCTGCATGCTCCAGTGGCC---TCTGCAAAAAGAGCGCATCCCG-GCTTTCCGCCAGAAGCTACAGCTAGCGTTAGCCTCGAG---CCGGGTCAGC-----------------------------

>TfTLR3_2874_bp
------------------------------------------------------------ATGGAGATCTGGAAC------ACCGTCCTCCTGTTGCTG---TTCCTCTGCATGTGGATCCTCATGCAGACTC------------------------AAGCGTACAAGAATGAGTGCAGAGTTGAGCTGAGAAAAGCAGACTGTAGCCACATGAACCTGAAAACCATCCCTCAGGACCTGCCCGAGGACATCAGAACCTTGGATGTATCCCATAACTGTCTGGTCGAGCTGAAGCCCTCATCTCTGACTCGATACCACAGTCTGGAGCAGCTTGATGTCAGCTACAACAGCCTGAAAGGGGTACCGGCAGGTTTGTGCCAGGCCATGCCCGAGCTGTGGAGGCTCACCTTACGTCACAATGAAGTGCACCTGTTGCAAGTCCGAGACATGAGGAACTGCACACGCCTCACACACCTGGACCTGTCTGATAACAGGCTTAGACTGAATGG---------AGATCCATTCTCAGGGACAGAGAATCTGGCCTGGCTGGATGTCTCCCGAAACAAACTGACCACCGCTCGCCTGGGGTCACGACCCCAGCTTCCCAGCCTGGAGACCTTGATCCTTACAGGCAACGACATCACGGAGCTGAAGAAAGACGACTTTTATTTTCTCAGCCAGTCCTTGTCATTCCGGACGCTGTCTCTTTCT---TCTCTGCCTCTGAAGAAGGTGGAGCATGGCTGCTTCAAGCCCCTTGCACAGTTACAAGACCTGGTGCTAGACGGCTGTAAGCTCAACCCTACCTTCATGTCCACACTTTGTAAGGAACTGTCTGACACCTCGTTAAGAAACCTGTCTGTCCAAGATACACAGCAGGTCATGCTGACAAACAGCACCTTCATGGGTCTAGGCAAGACTAACCTCACTATTCTGGATCTCTCCAACAACAAAATGAATCAGATCAGTAATGGAGCCTTTCAGTGGTTTCCCATGCTGGTGTACCTCTCTTTAGAGTACAACAACTTAAAACATTTAACCAACGGTACCTTCATGGGGCTGAAAAGTCTAAGGAAACTCAAACTACAGATGGCGCTAACTAAAAGTCACACATCTGCTTTGCCAGTCATAGACGACTTCTCTTTCCAGCCACTGGTCCAGCTTGAATATCTGTACATGGAGAGGACAGCATTTAGGGAGATCACTGAGAATATATTTTATGGACTTCTGTGCCTGAGAGAGCTGAATCTGGGTTGGAGCA------GCACAGGGCTAAAGATAATCAGCAACACCACCTTCGCCTCCTTGAAAGGATCTCCACTCCTTCAGACACTCAATCTTTCAGGTATGGGTATTAAAGGCCTTGGCCCAGGAGCTTTTTCAAGCTTGGGAAACCTCAAGACTCTTGTGCTTAGTCACAACTTTATCAACCAGAATCTGACAGGGAAAGAGTTTGAGGGTCTTAACAGTATCAAGGAACTTCATTTATCCTTCAACCAGCAGATGATTACTTTAATGTCTACAGCTTTCTTCCATGTACCCACATTGAGCACTCTGATGCTTGGGCATGCACTAAG---CCCTAATT------TGGATGTGGAACCTTCTCCTTTTCGACCGCTTGTCAACCTGATGATGCTGGATCTCAGTAATAACAATATTGCAAACATCAGAAACGGCTTGCTCGAGGGACTAGACCATCTTAGTGTGCTGAAACTGCAGCACAATAATTTGGCCAGGGTGTGGAAAAATGCTAATCCTGGGGGTCCAATGCTATTTCTCTCCGATGCTCAGAACCTTACTGTTCTTCAGTTGGACTACAATGGTCTTGATGAGATTCCAAGAATGGCCTTCCAAGGCCTCTCACAGCTAAAATACCTCAGTATTAGTGGGAATCTCTTGAATTTTCTGCACGACTCAATTTTTGATGACTTGCGGTCTTTGCGCTTCCTGCAGCTGCAGAAAAATCTCTTGACCTCAGTGCGGCGGGAGACATTCAGGGTGCCACTGTCCAACCTGACCGAGCTAATCATGGACCATAATCCCTTTGATTGCACTTGTGAGAGCATGCTATGGTTCCACACATGGCTCAATACTACCAAC---ACCAGTGTACCAGACCGTGACAAAAGCTACATCTGCAACACCCCATCCATGTACTTCAACTGTTCTGTGATGGACTTCAACCCAGAATCTTGTAAGGACATGGTACCCTTTAAGGCTGCGTATATAATCACCAGTACCTTAGTACTAGGTCTGATGGCTATAGCCTTCCTGGTTCACTACCAGGGCTGGAGGATTCAATTCTACTGGAATATTGTAGTCAATCGGACCCTAGACATAAATGACTCCCGCTACAGGAGGGTAACAGAGTGCAGATATGAATATAAAGCCTACATTGTCCATGCTCAAAAGGATAAACTTTGGGTTGAACGAAGTTTGCTTCCTCTGGAAGACA---AGAATTTCAGATTCTTTTTGGAGGACCGGGATGCAATGCCAGGCTGCTCAACATTAGAGACCATTGTGGACAACATGAGGATGTCCCGGAAAGTGGTTTTTGTTGTCACAGAGGCACTTTTGAATGATCCCTGGTGTAGAAAGTTTAAAGCACACCAAGCACTTCACCAGGTAATGGAAGAAAACCGAGACTCGCTGGTTCTTATTTTCTTGGAGGATGTTGCAGATTACCTCCTGACTCAGTCGCTCTTGTTGCGCAAAGGCATGCTAAAACGTCGATGCATGGTCCATTGGCC---TCTGCAAAAAGAACGCATCCCT-GCATTTCGCCAGAAACTGCAGCTAGCATTAGCTTCAAGCAACCGAGTCAGC-----------------------------

>CbTLR3_2874_bp
------------------------------------------------------------------------------------------------------------------------------------------------------------------------------------------------------------------------------------------------------------------------------------------------------------------------------------------------------------------------------------------------------------------------------------------------------------------------------------------------------------------------------------------------------------------------------------------------------------------------------------------------------------------------------------------------------------------------------------------------------------------------------------------------------------------------------------------------ATGTCCAGACTCTGTGAGGAACTCTCTGACACCTCTTTGAAAAACCTTTCCATGCAAAACACCCAGCAATTGAATCTGCTCATCAGCACCTTCAAAGGTTTTGACAAGACCAACCTGACGATCCTGGATCTCTCCAACAACGACATGTCCAGAATCGCAGATGGAGCCTTTCAGTGGTTTCCCATGCTGGARGACCTYTCTTTAGAGCACAACAACATAAAACAATTGACCAACGGAACATTCTCAGGACTGAAGAGCCTGAAGAAGCTCAACCTTCAGTTGGCGCTTTTGAAAAGTCATGCG------TTGCCCGTCATTGACGACTTCTCTTTCCAGCCACTGGTCCAGCTGGAGTATCTGTACATGGAGAGGACGTCTTTTAGGGAGATCACTGAGAATATTTTTTATGGACTTCCGTGTCTACGAGAGCTGAATTTGGGTTGGAGCA------GCACAGGGCTAAAGACAGTCAGCAACACCACATTTGCCTCCTTGAAAGGATCTCCACTTCTTCAGATCCTTAATCTTACAGGTATGGGCATTAAGGCCCTGGGGCCAGGAGCTTTTTCAAGCTTGGGAAACTTGAAAGTTCTTGTACTCAGCCACAATTTCATCAACCAGCAGCTGACAGGAGAAGAGTTTCAGGGTCTTGAYAGTATCAAGGAAATGCATTTATCTTACAACCAGCAGATGATCAATTTGACGTCTATGTCGTTCAAGTATGTACCCACATTGAGGACTCTTTTGCTTGGGCATGGTTTACG---TCCAAATA------CGAAAATGGACCCGTCTCCATTTCAAACGCTGGTCAACCTGGTGGTGCTGGATCTCAGTAACAACAACATTGCAAACATCAAAAACGGCTGGCTCGATGGACTACAGCATCTTAGTGTGCTGAAACTTCAGCACAATAATTTGGCCAGGGTGTGGAAAAATGCTAATCCTGGTGGTCCTGTGCTGTTCCTTCGTGATGCTCAGAACCTTACYGTTCTTGAGTTGGACTACAATGGTCTTGATGAGATTCCAACGATGGCCTTTCRAGACCTCTCACAACTAAGATACCTCAGCATTAGTGGGAATCTCCTGAACTTTCTCCACGACTCCATTTTCGACGATTTGCGGTCTTTGCGCTACCTGCGGCTGCAGAAGAATCTTTTGACCTCGGTGAGGCCGGAGACGTTCAAAGTGCCGCTGTCCAASCTGACTGATCTCTACATGGATCATAACCCGTTTGATTGCACCTGCGAGAGCATAATGTGGTTCCACAAATGGCTCAATACCACCAAC---ACTRGCGTACCTGA---TGTAGAAAGCTACATCTGCAACACTCCATCCTTGTACTTTAATCGCTCTGTGTTGGACTTCAACCCAGAATCATGTAAGGACCTGGTACCCTTCCAGGCTGCATATATAATCTCCAACACTTTAGTACTGGGTCTAATGGTTATAGCCTTCCTGGTGCACTACCAGGGCTGGAGGATTCATTTCTATTGGAACATTTTAGTCAGTCGCACCCTCGATATAAATGAGTTTCGCTATAAAAGGTTGAGCGAGTGCAGATACAAATACAAAGCCTACATTGTCCATTCTCAGAAGGATATACTTTGGGTGGAGCGAAGCTTGCTTCCTTTGGAAGACA---ACGATTTCAGGTTCTTCTTGGAAGACCGGGATGCAATGCCAGGCTGTTCCACGTTAGAGACGATTGTAGACAACATGAGAATGTCCCGGAAAATCGTTTTTGTTGTCACTGAGGCGCTTTTGAATGATCCCTGGTGTAGACAG------------------------------------------------------------------------------------------------------------------------------------------------------------------------------------------------------------------------------------------------------------------

>CcaTLR3_2874_bp
------------------------------------------------------------ATGGAGCGGGTGAAA------------CTCATATTGTTGCCCTTGCTCTGCATATGTTTCCATGG------------CCACTGTGCAGGCACGGCATACCCACACAAGTCAAAATGTACAATTGGGAATAACAAAGCAGACTGCAGTCTTATGAATCTGGATGCAGTGCCAACGGACTTACCCAAAAATATCACCACATTGGATGTGTCACACAACAGATTAAAAAATCTGT------CTTCTCTGCATTTGTATTCAAATCTGATGAATATAGATGCCAGCTACAACTCTTTAAAGATCATAGAAGAGGATCTATGTATTTCCCTGCCACACCTGCAAAGTTTTAATATGCAACACAATGAAGTGCATTTATTAAACGAGAAAGACCTGAAAAACTGTTCTCATTTAACACGACTTGACCTGTCTTACAATAGGCTGAAGTTAATTGG---------GGAGCCCTTCTCTGTTCTTAAGAGTTTGACGTGGTTAGATGTATCCTGGAACACACTTAAATCGGCTAAATCGGGAACACAACCTCAACTGCCAAACCTGGTGACCCTTGCTCTATCTGGAAATGAAATTTCTGAACTGCAAAAAAATGACTTTTCATTCCTCAGCAATTCCTCTGTATTTCGGGTTCTGATACTCTCA---TCCCTGTCTCTTAAAAAGGTAGAGAATGGCTGTTTCCAGACTATTGCTAGACTTACTGACTTAGTGCTGGACTACAGCAAGATCAGCCTTCAGTTAACCCCCAGTCTTTGTGAAGAACTTGCAGGCACAGCTTTGCGAAACCTTTCCCTTAAGAACACTCAACAGGTCACCCTCTCAAACACAACTTTCCAAGGTCTAGACAAGACTAACATCACAGTGCTCGACCTCAGCAGCAACACGATGACGAAGATTGCTAATGGCACCTTTCAGTGGTTTCCCAGACTGGAAAGTTTATCCCTGGGGCATAACTCCCTTAAACACCTAACTAAGGACACCTTCCTTGGATTGGGAAACCTGAGACAGCTTAACCTGCAGAAAGCACTGATTAAGAGTCATAGTTCATCCTTACCAATTATTGAAGACTTCTCTTTCTCCCATTTAGTCCAATTAGAACACCTATGCATGACAGATACTGCATTTCGAGAGATAACTGAACATATCTTTTCTGGGCTTCTGAACCTGAAGACACTGGATTTGAGTTGGAGCA------TCACAGGGTTGAAGACAGTCACAAACACAACATTTGCTTCTTTGCAAGAATCTCCACACCTTCAGACTCTTAATCTTACTGCCACGGGTATCAACAAGTTGGCACCTGGGGCCTTTTCAAGTTTGGGCAACCTCACTACACTCCTACTCAGTCACAATTTCATTAATCAGCAGCTGAAAGGACATGAGTTAGAGGGCCTTTCAAACATTAAAGAGCTTGACATGTCTGAAAACCAGCAAAGTATTTCCCTTACCAATACCTCATTCATCCATGTCCCTACATTAAGGACTCTAAAACTTGGCCGTGCAGTAAA---AGGGACCC------TAGATATAGAACCATCTCCGTTTAGGCCACTTGTCAACCTCACAATTCTAGATCTCAATAACAACAATATTGCAAACATAAATGCTGGCTTGCTGAAAGGACTGTACAATTTGAAGGTACTGAAAATGCAGCACAACAACTTGGCTAGGTTGTGGAAGACGGCCAATCCTGGTGGTCCAGTGTTGTTCCTCAAGGATGCCACAAAACTGTCTGCTCTGGATCTGGATTACAATGGTTTAGATGAGATTCCACTTAATGCTTTGCGTGGCTTCTTTGAGTTACGTGAGCTAAGTCTCCGTGGTAATTTATTGGATCAGCTGCATGCCTCTGTTTTTGATGACCTACAGTCTTTAAAGTATTTGCATCTTCAAAAGAACCTTATAACATCCGTTCTACGTGTCACGTTTGGTGTGCCACTTTCCAACCTGACAGAACTCTACATGGACCACAACCCCTTTGATTGCACCTGCGAGAGCATTCTGTGGTTCTCTGAGTGGCTTAACTCCACCAAT---GTCAGTGTTCCTGGGTTCCCTCAAAGTTATATATGTAACACCCCAAATGCCTACTTTAACCGCTCTGTTATGGACTTTGACCCATTGTCCTGCAAGGATATGACACCTTTTAAAGCCCTGTACATTATGAGTAGCACAGCAGTGTTAATGTTGTTATTCACAGCTTTCCTGCTACACTTCCAAGGATGGAGAATCCAGTTCTTCTGGAGCATAATGGTGAACCGTATGCTGGGGTCA------CTGAAGGATGAAAGAATTACTGAGGGTAGATATGCATATGATGCATATATCATCCACAGTGCTGAAGATAGGCCATGGGTGGAACGAAGCTTGCTTCCCCTAGAGGATG---AAAAATTAATTTTTTTTCTTGAAGACAGAGATGCAGTACCTGGCGTTTCTCAACTTGACGCCATTGTTGAAAACATGGGACGTTCCAGGAAAATAATTTTTGTTATTACAGAAATGCTTCTGAAGGATCCTTGGTGTAGGCAATTCAAAGCCCATCATGCACATCACCAGGTAATGGAGGACAATCGTGACTCACTGATTCTGATTTTTTTGCAAGATGTAACTGATTACAATTTAAACCGCTCTCTGTATCTTCGTCGTGGCATGTTGAAACCTCACTGTGTACTAAACTGGCC---TTTACACAGGGAACGAATCCCA-GCTTTCCA---GAAACTCCGCTCAGCACTAGCTTCTACCAACAGAGTCAAC-----------------------------

>MaTLR3_2874_bp
------------------------------------------------------------ATGGAACTGATGAAA------------CTCATACTGTTGCCCCTGTTCTACACTTGCTTCCATGC------------CCACTGTGCAGACTCTGCATATCCACACAAGTCAACATGTACGATTGAAAATGCCAAAGCAGACTGTAGTCATATGAATCTGGATGTAGTTCCAACGAACTTACCCAGAAATATCACCACATTGGATGTGTCTCACAATAGACTAAAAAATCTGT------CTTCCTTGCATTTGTACTCAAATCTGGTGAATGTAGATGCCAGCTACAACTCTTTAACTGCCATAGAAAAGGATCTCTGTCTTTCTCTTCCACACCTGCAAATTCTTAATCTGCAACACAATGAAGTGTATTTGATGAGCGAGAAAGTCCTGAAAAACTGTTTTCATTTGAAGCGACTTGACCTGTCTGTCAATAGGCTGAAGCTACAAGG---------GGAGCCTTTCTCTGTTCTAAAGAATTTGACATGGTTGGATGTATCTCGAAACAAACTGAAATCTGCTAAACTGGGCACACAACCTCAGCTGCCAAATCTGGTGACCCTTATTCTTTCTGGAAATGAAATTTCTGTACTGCAAAAGAATGACTTCTCATTCCTCAGTAATTCCTCTGCATTTCGGGTTCTGATACTCTCA---TCTCTGTCTCTTAAGAAGATCGAGAATGGCTGTTTCCGGGCTATTGCTAGACTATCTGACTTGGTTCTGGATTGGAGCAAGCTCAGCACTCAGTTTACCACTGATCTTTGTGAAGAACTTGCTAGCACAGCCGTGCGAAACCTTTCCCTTAAGAACACTCTCCAGGTGACACTCTCAAACATGACTTTTAAAGGTCTAGACAAGACTAACATCACAGTGCTTGACCTCAGCTACAACACAATGTCCAAGATTGTTGATGGTGCCTTTCAGTGGTTTCCCCGACTGGAATTTTTATCCCTGGAGCATAACTCCCTTAGACACCTAACTAAGGACACCTTCAGTGGACTGGGAAACCTGAGGCAGCTTAACCTGCAGAAAGCACTGATTAAGAGCCATACATCATCATTACCAATTATTGAAGACTTCTCATTTCACCATTTAGTCCAACTGGAGCATCTTTGTATGGCAGATACTGCATTCCGAGAGATAACGGAGCACATCTTCTCTGGACTTCTGCACCTGAAGACACTGGATTTAAGCTGGAGCA------GCACAGGGTTGAAGACAGTCACAAACAAAACCTTTGCTTCTCTGCAAGAATCCCCACTCCTTGAGACTCTTAATCTTTCAGCTATGGGTATAAACAAGTTGGGGCCTGGTGCCTTCTCAAGTTTGGGCAACCTCACTACACTCCTACTTGGCCGAAACTTCATTAATCAGCAGTTGAAAGGGGATGAGTTTGAGGGCCTAACTAGCATTAAAGAGATTGACATGTCTATAAACCAGCAAAGTATTTCCCTTACAAATACGTCATTCATCCACGTCCCTACGTTGAGGACTCTAAAGCTAGGTCGTGCCCTAAA---AGGGACCC------TAGATATTGAACCATCTCCATTCAGGCCACTAGTCAACCTCACAGTTCTAGATCTCAGTAATAACAATATTGCAAACATAAATGCTGGCATGCTGAGAGGGCTGTATCATCTGAAAGTGCTGAAAATGCAGCACAACAACTTGGCAAGGTTGTGGAAGACAGCCAACCCTGGTGGTCCAGTGTTTTTCCTCAAGGATGCCACAAAACTGTCTGTTCTGGATCTGGATTACAATGGCCTAGATGAGATTCCACTTGATGCTTTGCGTGGCTTCTCTGAGTTACATGAGCTAAGTCTCCGTGGTAATCTCTTGAATCAGCTGCATGCCTCTGTTTTTGATGACCTACAGTCTTTAAAGTATTTGCATCTTCAGAAGAACCTTATAACATCCGTCCAACGTGCCACATTTGGTGTGCCATTGTCCAACCTGACAGAACTTGACATGGACCGCAACCCCTTTGACTGCACCTGCGAGAGCATCCTGTGGTTCTCCGAGTGGCTTAACTCCACCAAT---ACAAGTGTTCCTGGATTTCCTAAAAGTTACATCTGCAATACCCCGAATGCCTACTTTAACCGCTCCGTCATGTACTTTGACCCATTGTCCTGCAAGGATATGACACCTTTTAAGGCACTGTACATTTTGACTAGCACAGCTGTTTTAATGTTGTTATTTACAGCTTTCCTGGTGCACTTCCAGGGATGGAGAATCCAGTTCTTCTGGAACATAATAGTAAACCGTATGCTGGGGTCG------CTGAAGGATGAAAGTGTTACTGAAGGTAGATATGTGTATGATGCTTATATCATTCACACTGCTAAGGACAGACCATGGGTGGAACGAAGCTTGCTCCCCCTAGAGGATG---AAAAATTTAATTTTTTCCTTGAAGACAGAGATGCAATACCTGGCTTTTCTCAACTTAACACCATTATTGAAAACATGGGACAATCCAGGAAGATAATTTTTGTTATCACAGAAATGCTTTTAAAGGATCCATGGTGTAGGCAATTCAAAGCACATCATGCACTTCACCAGGTAATGGAGAACAATCGTGACTCCCTGATTCTGATTTTTTTGCAAGATGTAACTGATTACAATTTGAACCGCTCTCTGTATCTTCGCCGTGGCATGTTGAAACCTCGCTGTGTTCTCTACTGGCC---TTTACACAAGGAACGTATCCCA-GCTTTTCA---GAAACTCCGCTCAGCATTAGCCTCTACCAACAAAGT---T-----------------------------

>CiTLR3_2874_bp
------------------------------------------------------------ATGGAACTGATGAAA------------CTCATACTGTTGCCCCTGTTCTACACTTGCTTCCATGC------------CCACTGTGCAGGCTCTGCATATCCACACAGGTCAACATGTACGATTGAAAATGCCAAAGCAGACTGTAGTCATATGAATCTGGATGTAGTTCCAACGAATTTACCCAAAAATATCACCACATTGGATGTGTCTCACAATAGACTAAAAAATCTGT------CTTCCTTGCTTTTGTACTCGAATCTGGTGAATGTAGATGCCAGCTACAACTCTTTAACTGCCATAGAAAAGGATCTATGTCTTTCTCTGCCACACCTGCAAATTCTTAATGTGCAACACAATGAAGTGTATTTGATGAATGAGAAAGTCCTGAAAAACTGTTTTCATTTGATGCGACTTGACCTGTCTGGCAATAGGCTGAAGCTACAAGG---------GGAGCCTTTCTCTGTTCTAAAGAATTTGACATGGTTGGATGTATCTCGAAACAAACTGAAATCTGCTAAACTGGGCACACAACCTCAGCTGCCAAACCTGGTGACCCTTATTCTTTCTGGAAATGAAATTTCTGCACTGCAAAAGAATGACTTCTCATTCCTAAGTAATTCCTCTGCATTTCGGGTTCTGATACTCTCG---TCTCTGTCTCTTAAGAAGGTCGAGAATGGCTGTTTCCAGGCTATTTCTAGACTATCTGACTTGGTTCTGGATTGGAGCAGGCTCAGCACTCAGTTTACCACTAATCTTTGTGAAGAACTTGCTGGCACAGCCTTGCGAAACCTTTCCCTTAAGAACACTTTCCAGGTGACACTCTCAGACACGACTTTTAAAGGTCTAGACAAGACTAACATCACAGTGCTTGACCTCAGCTACAACACAATGTCTAAGATTGCTGATGGTGCCTTTCAGTGGTTTCCCCGACTGGAATTTTTATCCCTGGAGCATAACTCCCTTAGACACCTAACTAAGGACACCTTCAGTGGACTGGGAAACCTGAGGCAGCTTAACCTGCAGAAAGCACTGATTAAGAGTCATACATCATCCTTGCCAATTATTGAAGACTTCTCATTTCACCATTTAGTCCAATTGGAGCATCTGTGTATGGCAAATACTGCATTCCGAGAGATAACAGAGCACACCTTCTCTGGACTTCTGCACCTGAAGACACTGGATTTAAGTTGGAGCA------GCACAGGGTTGAAAACAGTCACAAACAAAACCTTTGCTTCTCTGCAAGAATCACCACTCCTTGAGACTCTTAATCTTACAGCCATGGGTATAAACAAGTTGGGGCCTGGTGCCTTCTCAAGTTTGGGCAACCTCACTACACTCCTACTTGGCCGAAACTTCATTAATCAGCAGTTGAGAGGGGATGAGTTTGAGGGCCTAACTAGCATTAAAGAGATTGACATGTCTATAAACCAGCAAAGTATTTCCCTTACAAATACGTCATTCATCCACGTCCCTACGTTGAGGACTCTAAAGCTAGGTCGTGCCCTAAA---AGGGACCC------TAGATATTGAACCATCTCCATTCAGGCCACTAGTCAACATCACAGTTCTAGATCTCAGTAATAACAATATTGCAAACATAAATGATGGCATGCTGAGAGGGCTGTATCATCTGAAAGTGCTGAAAATGCAGCACAACAACTTGGCTAGGTTGTGGAAGACGGCCAACCCTGGTGGTCCAGTGTTTTTCCTCAAGGATGCCACAAAACTGTCTGTTCTGGATCTGGATTACAATGGCCTAGATGAGATTCCACTTGATGCTTTGCGTGGCTTCTCTGAGTTACATGAGCTAAGTCTCCGTGGTAATCTCTTGGATCAACTGCATGCCTCTGTTTTTGATGACCTACAGTCTTTAAAGTATTTGCATCTTCAAAAGAACCTTATAACGTCCGTCCAACGTGCCACGTTTGGTGTGCCGTTGTCCAACCTGACAGAACTTTACATGGACCGCAACCCCTTTGACTGCACCTGCGAGAGCATCCTGTGGTTTTCCGAGTGGCTTAACTCAACCAAT---GCAAGCGTTCCTGGATTTCCTCAAAGTTACATCTGCAATACCCCAAATGCCTACTTTAACCGCTCCGTCATGTACTTTGACCCATTGTCCTGCAAGGATATGACACCTTTTAAGGCACTGTACATCATGACTAGCACAGCAGTTTTAATGTTGTTATTTACAGCTTTTCTGGTGCACTTCCAGGGATGGAGAATCCAGTTCTTCTGGAACATAATAGTAAACCGTATGCTGGGGTCG------CCGAAGGATGAAAGCGTTACTGAAGGTAGATATGTGTATGATGCTTATATCATTCACACTGCTAAGGACAGACCATGGGTGGAACGAAGCTTGCTCCCCCTAGAGGATG---AAAATTTTAATTTTTTCCTTGAAGACAGAGATGCAATACCTGGCTTTTCTCAACTTAACACCATTATTGAAAACATGGGACAATCCAGGAAGATCATTTTTGTTATCACAGAAATGCTTTTAAAGGATCCATGGTGTAGGCAATTCAAAGCACATCATGCACTTCACCAGGTAATGGAGAACAATCGTGACTCCCTGATTCTGATTTTCTTGCAAGATGTAACTGATTACAATTTGAACCGCTCTCTGTATCTTCGTCGTGGCATGTTGAAACCTCGCTGTGTTCTCTACTGGCC---TTTACACAGGGAACGTATCCCA-GCTTTTCATCAGAAACTCCGCTCAGCATTAGCCTCTTCCAACAAGGT---T-----------------------------

>CcTLR3_2874_bp
------------------------------------------------------------ATGGAACTGATGAAA------------CTCATACTGTTGCCCCTGTTCTACACTTGCTTCCATGC------------CCACTGTGCAGGCTCTGCATATCCACACAGGTCAACATGTACGATTGAAAATGCCAAAGCAGACTGTAGTCATATGAATCTGGATGTAGTTCCAACGAATTTACCCAAAAATATCACCACATTGGATGTGTCTCACAATAGACTAAAAAATCTGT------CTTCCTTGCTTTTGTACTCGAATCTGGTGAATGTAGATGCCAGCTACAACTCTTTAACTGCCATAGAAAAGGATCTATGTCTTTCTCTGCCACACCTGCAAATTCTTAACGTGCAACACAATGAAGTGTATTTGATGAATGAGAAAGTCCTGAAAAACTGTTTTCATTTGATGCGACTTGACCTGTCTGGCAATAGGCTGAAGCTACAAGG---------GGAGCCTTTCTCTGTTCTAAAGAATTTGACATGGTTGGATGTATCTCGATACAAACTGAAATCTGCTAAACTGGGCACACAACCTCAGCTGCCAAACCTGGTGACCCTTATTCTTTCTGGAAATGAAATTTCTGCACTGCAAAAGAATGACTTCTCATTCCTAAGTAATTCCTCTGCATTTCGGGTTCTGATACTCTCG---TCTCTGTCTCTTAAGAAGGTCGAGAATGGCTGTTTCCAGGCTATTTCTAGACTGTCTGACTTGGTTCTGGATTGGAGCAGGCTCAGCACTCAGTTTACCACTAATCTTTGTGAAGAACTTGCTGGCACAGCCTTGCGAAACCTTTCCCTTAAGAACACTTTCCAGGTGACACTCTCAGACACGACTTTTAAAGGTCTAGACAAGACTAACATCACAGTGCTTGACCTCAGCTACAACACAATGTCTAAGATTGCTGATGGTGCCTTTCAGTGGCTTCCCCGACTGGAATTTTTATCCCTGGAGCATAACTCCCTTAGACACCTAACTAAGGACACCTTCAGTGGACTGGGAAACCTGAGGCAGCTTAACCTGCAGAAAGCACTGATTAAGAGTCATACATCATCCTTGCCAATTATTGAAGACTTCTCATTTCACCATTTAGTCCAATTGGAGCATCTGTGTATGGCAAATACTGCATTCCGAGAGATAACAGAGCACACCTTCTCTGGACTTCTGCACCTGGAGACACTGGATTTAAGTTGGAGCA------GCACAGGGTTGAAAACAGTCACAAACAAAACCTTTGCTTCTCTGCAAGAATCACCACTCCTTGAGACTCTTAATTTTACAGCCATGGGTATAAACAAGTTGGGGCCTGGTGCCTTCTCAAGTTTGGGCAACCTCACTACACTCCTACTTGGCCGAAACTTCGTTAATCAGCAGTTGAGAGGGGATGAGTTTGAGGGCCTAACTAGCATTAAAGAGATTGACATGTCTATAAACCAGCAAAGTATTTCCCTTACAAATACGTCATTCATCCACGTCCCTACGTTGAGGACTCTAAAGCTAGGTCGTGCCCTAAA---AGGGACCC------TAGATATTGAACCATCTCCATTCAGGCCACTAGTCAACATCACAGTTCTAGATCTCAGTAATAACAATATTGCAAACATAAATGATGGCATGCTGAGAGGGCTGCATCATCTGAAAGTGCTGAAAATGCAGCACAACAACTTGGCTAGGTTGTGGAAGACGGCCAACCCTGGTGGCCCAGTGTTTTTCCTCAAGGATGCCACAAAACTGTCTGTTCTGGATCTGGATTACAATGGCCTAGATGAGATTCCACTTGATGCTTTGCGTGGCTTCTCTGAGTTACAGGAGCTAAGTCTCCGTGGTAATCTCTTGGATCAGCTGCATGCCCCTGTTTTTGATGACCTACAGACTTTAAAGTATTTGCATCTTCAAAAGAACCTTATAACATCTGTTCAACGGGTCACGTTTGGTGTGCCACTTTCCAACCTGACAGATCTCTACATGGACCACAACCCCTTTGACTGCACCTGCGAGAGCATCCTGTGGTTCTCTGAGTGGCTTAACTCCACCAAT---GTCAGCGTTCCTGGGTTCCCTCAAAGTTATATGTGTAACACCCCAAATGCCTACTTTAACCGCTCTGTTATGGACTTTGACCCATTGTCCTGCAAGGATATGACACCTTTTAAGGCCCTGTACATTTTGAGTAGCACAGCAATGTTGATGTTGTTATTCACAGCTTTCCTGCTACACTTCCAAGGATGGAGAATCCAGTTCTTCTGGAGCATAATGGTGAACCGTATGCTGGGGTCA------CTGAAGGACGAAAGCATTACTGAGGGTAGATATGCATATGATGCATATATCATCCACAGTGCTGAGGACAGACCATGGGTGGAACGAAGCTTGCTTCCCCTAGAAGATG---AAAAATTCAATTTTTTTCTTGAAGACAGAGATGCAGTACCTGGCTTTTCTCAACTTGACACCATTGTTGAAAACATGGGACAATCCAGGAAAATAATTTTTGTCATTACAGAAATGCTTCTGAAGGATCCTTGGTGTAGGCGATTCAAAGCCCATCATGCACTTCACCAGGTAATGGAGGACAATCGTGACTCACTGATTCTGATTTTTTTGCAAGATGTAACTGATTACAATCTGAACCGTTCTTTGTATCTTCGTCGTGGCATGTTGAAACCTCACTGTGTTCTCAACTGGCC---TTTACACAGGGAACGAATCCCA-GCTTTCCATCAGAAACTCTGCTCAGCACTAACTTCTACCAACAGGGTCAAC-----------------------------

>DrTLR3_2874_bp
------------------------------------------------------------ATGGATCTAATGAAA------------CTCATATTATTGCCCTTGTTCTACGCTTGTTTTAGTGC------------CCACTGTGCAGGCACTACAAATGCACGCAAGTCAGCTTGCATGATTAAGAATGCCAAAGCAGACTGTAGTCATATGAATCTGGATGCAATTCCAACGGACTTACCTACAAATATTACCACACTGGATGTATCTCACAACAGACTTAAAACTCTGT------CTTCTCTACACATGTACACAAATCTGGTGAATATAGATGCGAGCTACAACTCTTTAGCTGGCATAGAAAAGGATCTCTGTCTTTCTCTGCCGCACCTGCAATTTCTTAATGCGCAACACAATCAAGTGTATTTGATAAGCGAGAAAGACCTGAAAAACTGTTTTCATTTGACACAACTTGACCTGTCTGACAATAAGCTGAAGCTACAAGG---------GGAGCCATTCTCTCTCTTAAAGAATTTAACATGGTTGGATGTATCTCGAAACAAACTGACCTCTGCTAAACTGGGAACAGAACCTCAGCTGCCAAACCTAGTGACCCTGGTTCTCTCTGGAAATAACATTAACATACTGCAAAAGAATGACTTCTCATTTCTCAGTAATTCTTCTTCATTTCGGGTTCTGATTCTCTCA---TCTCTGATTCTTAAAAAGGTGGAGAATGGGTGTTTCAAGGCTATCGATACACTGTATGACTTGGTGTTGGATAGCAGCAAGCTCACCTCTCAGTTTACCACCAGTCTTTTTGAAGAACTTGCTGACACAGCCTTGCGAAACCTTTCTCTTAAGAGCACTGAACAGGTGACACTATCAAACACAACTTTCCAAGGTCTAGAGAAGACCAAGATCACAGTTCTGGACCTTAGTGAAAACAGAATTTCAAAGATTGTAGATGGTGCCTTTCAGTGGTTGCCCCAACTGGAATTTTTGTCTCTGGAGCATAACACAATTAGACACCTAACTAATGACTCATTCAGTGGACTAGGAAACCTAAGGCAGCTCAACCTGCGGAAAGCCCTAATTAAGAGTCATG---CATCTTTACCTGTTATTGATGACTTTTCCTTCCAACATCTAGTCCAGTTGGAATATTTGTGTATGGCAAATACTGCCTTCCGAGAGTTAACTGAACAAATCTTTTCTGGCCTTCGGAACCTGAAGACATTGGATTTGAGTTGGAGCA------TCACAGGGATAAAGACAGTCACAAATAAAACCTTTGCTGGTCTGAAAGAATCTCCACTCCTTCAGACTCTTAATCTTACAGGCATGGGCATCAACAAGTTGGAGCCTGGTGCCTTCTCAAGTTTTGGAAATCTCAGCAACCTACTAATGAGTCGCAATTTTATCAATCAGCAGTTACAAGGGAATGAGTTCAAGGGCCTCTCTAACATTAAAGAGATTGACATGTCTATAAACCAGCAAAGTATTTCCCTCACTAATGCATCATTCGTTCATGTCTCTACATTGAGGATCCTAAAGCTAGGTCGTGCTTTAAA---AGGGACTC------TAGATATGGAACCATCTCCTTTCAGGCCACTTGTCAACCTCACAATCCTAGATCTCAGTAATAATAATATTGCAAACATAAATGGTGACTTGTTGGAAGGTCTGTATAATCTAAAAGTGGTGAAAATGCAGCACAACAACTTAGCTAGATTGTGGAAAATGGCAAACCCTGGTGGTCCGGTGCTGTTTCTGAAGGATGCTACAAATCTGTCGTATCTGAATCTGGATTACAATGGCATTGATGAGATTCCACCTAATGCTTTTCGTGGCTTCTCTGAGTTGCATGAACTAAGTCTTCGTGGCAATCTCTTGGATCAGTTGCATGCCTCTGTTTTTGATGACCTAAACTCTTTAAAATATTTGCATCTTCAAAAGAACCTTATAACATCTGTCCAAAGGGCTACGTTTGGTGTGCCACTGTCCAAACTGAAAGAACTTTACATGGACCACAACCCATTTGACTGCACCTGTGAGAGCATCCTGTGGTTCTCTGAATGGCTGAACTCCACCAAC---ACCAGCGTTCCAGGATTTCCTCAAAGTTATATCTGCAATACCCCCAATGCCTACTTTAATCACTCTGTAATGAACTTTGATCCTTTGTCCTGCAAGGACATGACACCTTTTAAGGCGCTGTACATTTTGAGTAGTACAGCAGTGTTAATGTTGTTGTTTATATCCTTCCTGGTACACTTCCAGGGATGGAGAATTCAGTTCTACTGGAATATAATGGCAAACCGTATGTTAGGGTCG------CTGAAGGATGCAAAAGTTACTGAAGGTAGATTTCAATTTGATGCCTATATCATCCACGCAGGTGAAGATAAATCATGGGTGGAACGAAGCTTGCTCTCTCTTGAGGACA---AAGATTTAAATTTTTTCTATGAACAAAGAGATTCTACACCTGGACATTCTCGTCTTAAGACAATTGTTGATAACATGGTACACTCCAGGAAGATCACTTTTGTTATAACAGAAATGCTACTAAAGGATCCATGGTGTAGGCAATTCAAAGCCCATCATGCACTTCATCATGTAATGGAGGATAACCGCGACTCACTGATCCTGATTTTCTTGGAAGATGTAACTGATTACAACCTGAATCGCTCTCTTCATCTTCGTCGTGGCATGTTGAAGCCTAAATGTGTCCTCTACTGGCC---TTTACACAAGGAACGCATCCCA-GCATTTCATCAGAAACTCCGCTCAGCATTAGCCTCTACAAACAAGGTCAAC-----------------------------
