# Supplementary material for: Variation in selection constraints on teleost TLRs with emphasis on their repertoire in the Walking catfish, Clarias batrachus
Source: Sci Rep. 2020 Dec 7;10:21394. doi: 10.1038/s41598-020-78347-6 (PMC7721727; doi:10.1038/s41598-020-78347-6)
Supplement: Supplementary file 28 — Supplementary Information 28. [file 41598_2020_78347_MOESM28_ESM.zip › T5/absrel/log.txt]

Analysis Description
--------------------
aBSREL (Adaptive branch-site random effects likelihood) uses an adaptive
random effects branch-site model framework to test whether each branch
has evolved under positive selection, using a procedure which infers an
optimal number of rate categories per branch.

- __Requirements__: in-frame codon alignment and a phylogenetic tree

- __Citation__: Less Is More: An Adaptive Branch-Site Random Effects Model for Efficient
Detection of Episodic Diversifying Selection (2015). Mol Biol Evol 32
(5): 1342-1353

- __Written by__: Sergei L Kosakovsky Pond, Ben Murrell, Steven Weaver and Temple iGEM /
UCSD viral evolution group

- __Contact Information__: spond@temple.edu

- __Analysis Version__: 2.1


>code –> Universal

>Loaded a multiple sequence alignment with **22** sequences, **979** codons, and **1** partitions from `/home/datamonkey/datamonkey-js-server/production/app/absrel/output/5dfb4d7ec27e2160748fb351`

>branches –> FG


### * Selected 22 branches for testing: `CBTLR5_2938_BP, IPTLR5_2938_BP, TFTLR5_2938_BP, CATLR5_2938_BP, CCTLR5_2938_BP, MATLR5_2938_BP, CITLR5_2938_BP, DRTLR5_2938_BP, SSTLR5_2938_BP, OMTLR5_2938_BP, LCTLR5_2938_BP, OFTLR5_2938_BP, MMTLR5_2938_BP, LMTLR5_2938_BP, ECTLR5_2938_BP, ONTLR5_2938_BP, ATTLR5_2938_BP, TRTLR5_2938_BP, SATLR5_2938_BP, PFTLR5_2938_BP, SDTLR5_2938_BP, SMTLR5_2938_BP`


### Obtaining branch lengths and nucleotide substitution biases under the nucleotide GTR model
* Log(L) = -34141.40, AIC-c = 68380.88 (49 estimated parameters)

### Fitting the baseline model with a single dN/dS class per branch, and no site-to-site variation. 
* Log(L) = -33366.51, AIC-c = 66925.88 (96 estimated parameters)
* Branch-level non-synonymous/synonymous rate ratio distribution has median  0.53, and 95% of the weight in  0.27 -  3.34

### Determining the optimal number of rate classes per branch using a step up procedure

|              Branch               |  Length  |  Rates   |     Max. dN/dS     |    Log(L)     |     AIC-c     |Best AIC-c so far|
|-----------------------------------|----------|----------|--------------------|---------------|---------------|-----------------|
|               Node7               |   0.31   |    2     |    1.91 (24.49%)   |   -33345.51   |   66887.93    |    66887.93     |
|               Node7               |   0.31   |    3     |   21.72 ( 5.56%)   |   -33345.15   |   66891.24    |    66887.93     |
|          TRTLR5_2938_BP           |   0.30   |    2     |    1.17 (30.82%)   |   -33319.18   |   66839.29    |    66839.29     |
|          TRTLR5_2938_BP           |   0.30   |    3     |    1.75 (10.20%)   |   -33319.16   |   66843.30    |    66839.29     |
|               Node6               |   0.27   |    2     |    2.91 (28.15%)   |   -33294.97   |   66794.91    |    66794.91     |
|               Node6               |   0.27   |    3     |    2.92 (28.12%)   |   -33294.97   |   66798.95    |    66794.91     |
|               Node5               |   0.19   |    2     |    6.28 (22.66%)   |   -33251.15   |   66711.33    |    66711.33     |
|               Node5               |   0.19   |    3     |    6.27 (22.68%)   |   -33251.15   |   66715.37    |    66711.33     |
|              Node12               |   0.18   |    2     |    3.19 (34.09%)   |   -33233.27   |   66679.60    |    66679.60     |
|              Node12               |   0.18   |    3     |    3.19 (34.14%)   |   -33233.27   |   66683.64    |    66679.60     |
|               Node4               |   0.18   |    2     |    5.90 (15.62%)   |   -33209.19   |   66635.48    |    66635.48     |
|               Node4               |   0.18   |    3     |    5.80 (15.84%)   |   -33209.19   |   66639.52    |    66635.48     |
|          SMTLR5_2938_BP           |   0.18   |    2     |   12.16 (10.48%)   |   -33183.15   |   66587.44    |    66587.44     |
|          SMTLR5_2938_BP           |   0.18   |    3     |   13.12 ( 9.95%)   |   -33183.14   |   66591.45    |    66587.44     |
|          ATTLR5_2938_BP           |   0.16   |    2     |  769.67 ( 4.41%)   |   -33165.46   |   66556.09    |    66556.09     |
|          ATTLR5_2938_BP           |   0.16   |    3     |   >1000 ( 4.26%)   |   -33165.41   |   66560.05    |    66556.09     |
|          ONTLR5_2938_BP           |   0.16   |    2     |    4.99 ( 8.82%)   |   -33154.86   |   66538.93    |    66538.93     |
|          ONTLR5_2938_BP           |   0.16   |    3     |    4.86 ( 9.01%)   |   -33154.86   |   66542.98    |    66538.93     |
|              Node21               |   0.15   |    2     |    4.13 (15.45%)   |   -33147.03   |   66527.32    |    66527.32     |
|              Node21               |   0.15   |    3     |    4.22 (14.74%)   |   -33147.03   |   66531.36    |    66527.32     |
|              Node24               |   0.14   |    2     |    3.07 (18.88%)   |   -33135.12   |   66507.55    |    66507.55     |
|              Node24               |   0.14   |    3     |    3.48 (15.64%)   |   -33135.12   |   66511.60    |    66507.55     |
|          DRTLR5_2938_BP           |   0.14   |    2     |    1.19 (45.93%)   |   -33131.04   |   66503.44    |    66503.44     |
|          DRTLR5_2938_BP           |   0.14   |    3     |    1.46 (16.74%)   |   -33131.06   |   66507.52    |    66503.44     |
|          LCTLR5_2938_BP           |   0.13   |    2     |    2.17 (38.32%)   |   -33118.25   |   66481.91    |    66481.91     |
|          LCTLR5_2938_BP           |   0.13   |    3     |    2.43 (29.77%)   |   -33118.27   |   66485.98    |    66481.91     |
|          SATLR5_2938_BP           |   0.13   |    2     |    2.15 (23.18%)   |   -33104.22   |   66457.88    |    66457.88     |
|          SATLR5_2938_BP           |   0.13   |    3     |    3.28 (11.21%)   |   -33104.18   |   66461.86    |    66457.88     |
|          CBTLR5_2938_BP           |   0.12   |    2     |    1.36 (27.01%)   |   -33097.05   |   66447.60    |    66447.60     |
|          CBTLR5_2938_BP           |   0.12   |    3     |    1.43 (21.46%)   |   -33097.06   |   66451.66    |    66447.60     |
|          ECTLR5_2938_BP           |   0.12   |    2     |    2.38 (33.59%)   |   -33086.66   |   66430.87    |    66430.87     |
|          ECTLR5_2938_BP           |   0.12   |    3     |    2.76 (24.51%)   |   -33086.69   |   66434.97    |    66430.87     |
|          TFTLR5_2938_BP           |   0.11   |    2     |    1.46 (25.42%)   |   -33078.52   |   66418.63    |    66418.63     |
|          TFTLR5_2938_BP           |   0.11   |    3     |    1.68 (15.85%)   |   -33078.53   |   66422.70    |    66418.63     |
|          MMTLR5_2938_BP           |   0.10   |    2     |    2.93 (31.97%)   |   -33064.48   |   66394.60    |    66394.60     |
|          MMTLR5_2938_BP           |   0.10   |    3     |    3.44 (23.58%)   |   -33064.52   |   66398.73    |    66394.60     |
|          PFTLR5_2938_BP           |   0.10   |    2     |   82.28 ( 4.15%)   |   -33049.65   |   66368.99    |    66368.99     |
|          PFTLR5_2938_BP           |   0.10   |    3     |  115.89 ( 3.69%)   |   -33049.10   |   66371.95    |    66368.99     |
|          LMTLR5_2938_BP           |   0.09   |    2     |   >1000 ( 1.21%)   |   -33042.59   |   66358.91    |    66358.91     |
|          LMTLR5_2938_BP           |   0.09   |    3     |   >1000 ( 1.20%)   |   -33042.59   |   66362.96    |    66358.91     |
|          OMTLR5_2938_BP           |   0.08   |    2     |    6.53 (10.23%)   |   -33025.49   |   66328.77    |    66328.77     |
|          OMTLR5_2938_BP           |   0.08   |    3     |    6.46 (10.37%)   |   -33025.49   |   66332.83    |    66328.77     |
|          IPTLR5_2938_BP           |   0.07   |    2     |    1.28 (38.59%)   |   -33023.92   |   66329.69    |    66328.77     |
|          CATLR5_2938_BP           |   0.07   |    2     |    4.62 ( 6.57%)   |   -33021.84   |   66325.53    |    66325.53     |
|          CATLR5_2938_BP           |   0.07   |    3     |    5.02 ( 5.58%)   |   -33021.84   |   66329.57    |    66325.53     |
|          CCTLR5_2938_BP           |   0.07   |    2     |   23.89 ( 5.11%)   |   -32991.28   |   66268.47    |    66268.47     |
|          CCTLR5_2938_BP           |   0.07   |    3     |   23.72 ( 5.15%)   |   -32991.28   |   66272.52    |    66268.47     |
|          SDTLR5_2938_BP           |   0.07   |    2     |   >1000 ( 1.43%)   |   -32985.12   |   66260.19    |    66260.19     |
|          SDTLR5_2938_BP           |   0.07   |    3     |   >1000 ( 1.40%)   |   -32985.10   |   66264.22    |    66260.19     |
|          CITLR5_2938_BP           |   0.06   |    2     |    5.26 (19.80%)   |   -32970.39   |   66234.78    |    66234.78     |
|          CITLR5_2938_BP           |   0.06   |    3     |    5.30 (19.76%)   |   -32970.39   |   66238.84    |    66234.78     |
|          OFTLR5_2938_BP           |   0.06   |    2     |    4.79 (21.05%)   |   -32957.27   |   66212.60    |    66212.60     |
|          OFTLR5_2938_BP           |   0.06   |    3     |    4.79 (21.04%)   |   -32957.27   |   66216.66    |    66212.60     |
|          MATLR5_2938_BP           |   0.06   |    2     |    8.74 ( 9.64%)   |   -32943.70   |   66189.51    |    66189.51     |
|          MATLR5_2938_BP           |   0.06   |    3     |    9.50 ( 8.53%)   |   -32943.70   |   66193.57    |    66189.51     |
|          SSTLR5_2938_BP           |   0.05   |    2     |    4.09 ( 8.94%)   |   -32941.78   |   66189.73    |    66189.51     |
|              Node14               |   0.04   |    2     |  195.12 ( 1.30%)   |   -32936.22   |   66178.62    |    66178.62     |
|              Node14               |   0.04   |    3     |  193.12 ( 1.30%)   |   -32936.22   |   66182.68    |    66178.62     |
|               Node3               |   0.04   |    2     |  289.67 ( 1.97%)   |   -32931.55   |   66173.34    |    66173.34     |
|               Node3               |   0.04   |    3     |  301.01 ( 1.96%)   |   -32931.55   |   66177.40    |    66173.34     |
|              Node39               |   0.04   |    2     |   12.02 ( 4.01%)   |   -32927.30   |   66168.89    |    66168.89     |
|              Node39               |   0.04   |    3     |   12.24 ( 3.95%)   |   -32927.30   |   66172.95    |    66168.89     |
|              Node13               |   0.03   |    2     |   14.18 (17.27%)   |   -32924.95   |   66168.25    |    66168.25     |
|              Node13               |   0.03   |    3     |   15.00 (17.25%)   |   -32924.95   |   66172.32    |    66168.25     |
|               Node9               |   0.03   |    2     |    1.88 (98.20%)   |   -32924.93   |   66172.26    |    66168.25     |
|              Node36               |   0.03   |    2     |    3.97 ( 8.03%)   |   -32922.24   |   66166.89    |    66166.89     |
|              Node36               |   0.03   |    3     |    3.99 ( 7.98%)   |   -32922.24   |   66170.95    |    66166.89     |
|              Node17               |   0.02   |    2     |    6.09 ( 6.62%)   |   -32920.10   |   66166.68    |    66166.68     |
|              Node17               |   0.02   |    3     |    7.04 ( 5.28%)   |   -32920.12   |   66170.77    |    66166.68     |
|              Node25               |   0.02   |    2     |   15.09 ( 5.78%)   |   -32917.48   |   66165.50    |    66165.50     |
|              Node25               |   0.02   |    3     |   15.19 ( 5.82%)   |   -32917.48   |   66169.56    |    66165.50     |
|              Node26               |   0.01   |    2     |   30.26 ( 4.90%)   |   -32916.03   |   66166.66    |    66165.50     |
|               Node1               |   0.01   |    2     |    1.61 (34.58%)   |   -32917.18   |   66168.95    |    66165.50     |
|              Node28               |   0.01   |    2     |    0.80 (44.57%)   |   -32917.39   |   66169.38    |    66165.50     |
|               Node2               |   0.01   |    2     |   98.76 ( 3.56%)   |   -32916.62   |   66167.84    |    66165.50     |

### Rate class analyses summary
*  34 branches with **2** rate classes
*  7 branches with **1** rate classes

### Improving parameter estimates of the adaptive rate class model
* Log(L) = -32906.09, AIC-c = 66142.72 (164 estimated parameters)

### Testing selected branches for selection

|              Branch               |  Rates   |     Max. dN/dS     |      Test LRT      |Uncorrected p-value |
|-----------------------------------|----------|--------------------|--------------------|--------------------|
|               Node7               |     2    |    2.06 (18.30%)   |    Not selected    |    for testing     |
|          TRTLR5_2938_BP           |     2    |    1.17 (31.33%)   |        0.07        |       0.44741      |
|               Node6               |     2    |    1.86 (32.28%)   |    Not selected    |    for testing     |
|               Node5               |     2    |    4.02 (24.66%)   |    Not selected    |    for testing     |
|              Node12               |     2    |    3.47 (31.02%)   |    Not selected    |    for testing     |
|               Node4               |     2    |    4.64 (14.19%)   |    Not selected    |    for testing     |
|          SMTLR5_2938_BP           |     2    |    6.07 (11.27%)   |        8.61        |       0.00472      |
|          ATTLR5_2938_BP           |     2    |   >1000 ( 4.48%)   |       14.38        |       0.00026      |
|          ONTLR5_2938_BP           |     2    |    2.73 (11.77%)   |        0.64        |       0.30255      |
|              Node21               |     2    |    4.77 (15.59%)   |    Not selected    |    for testing     |
|              Node24               |     2    |    4.00 (13.20%)   |    Not selected    |    for testing     |
|          DRTLR5_2938_BP           |     2    |    0.99 (52.97%)   |        0.00        |       1.00000      |
|          LCTLR5_2938_BP           |     2    |    2.10 (41.26%)   |       10.84        |       0.00152      |
|          SATLR5_2938_BP           |     2    |    2.32 (20.55%)   |        5.01        |       0.02952      |
|          CBTLR5_2938_BP           |     2    |    1.34 (27.41%)   |        0.75        |       0.28417      |
|          ECTLR5_2938_BP           |     2    |    2.16 (35.58%)   |        5.98        |       0.01796      |
|          TFTLR5_2938_BP           |     2    |    1.44 (25.67%)   |        1.12        |       0.22959      |
|          MMTLR5_2938_BP           |     2    |    2.98 (31.45%)   |       16.25        |       0.00010      |
|          PFTLR5_2938_BP           |     2    |  110.81 ( 4.05%)   |       21.67        |       0.00001      |
|          LMTLR5_2938_BP           |     2    |   >1000 ( 1.19%)   |       11.34        |       0.00118      |
|          OMTLR5_2938_BP           |     2    |    6.40 (11.02%)   |       17.14        |       0.00006      |
|          IPTLR5_2938_BP           |     1    |   0.43 (100.00%)   |        0.00        |       1.00000      |
|          CATLR5_2938_BP           |     2    |    3.48 (11.08%)   |        2.18        |       0.12896      |
|          CCTLR5_2938_BP           |     2    |   23.03 ( 5.21%)   |       41.40        |       0.00000      |
|          SDTLR5_2938_BP           |     2    |   >1000 ( 1.27%)   |        4.69        |       0.03474      |
|          CITLR5_2938_BP           |     2    |    4.74 (20.95%)   |       15.64        |       0.00014      |
|          OFTLR5_2938_BP           |     2    |    4.81 (21.04%)   |       18.61        |       0.00003      |
