# Supplementary material for: Variation in selection constraints on teleost TLRs with emphasis on their repertoire in the Walking catfish, Clarias batrachus
Source: Sci Rep. 2020 Dec 7;10:21394. doi: 10.1038/s41598-020-78347-6 (PMC7721727; doi:10.1038/s41598-020-78347-6)
Supplement: Supplementary file 28 — Supplementary Information 28. [file 41598_2020_78347_MOESM28_ESM.zip › T5/absrel/result.json]

{
  "analysis": {
    "authors": "Sergei L Kosakovsky Pond, Ben Murrell, Steven Weaver and Temple iGEM / UCSD viral evolution group",
    "citation": "Less Is More: An Adaptive Branch-Site Random Effects Model for Efficient Detection of Episodic Diversifying Selection (2015). Mol Biol Evol 32 (5): 1342-1353",
    "contact": "spond@temple.edu",
    "info": "aBSREL (Adaptive branch-site random effects likelihood)\n                            uses an adaptive random effects branch-site model framework\n                            to test whether each branch has evolved under positive selection,\n                            using a procedure which infers an optimal number of rate categories per branch.",
    "requirements": "in-frame codon alignment and a phylogenetic tree",
    "version": "2.1"
  },
  "branch attributes": {
    "0": {
      "ATTLR5_2938_BP": {
        "Baseline MG94xREV": 0.15914261897721,
        "Baseline MG94xREV omega ratio": 0.330774280536376,
        "Corrected P-value": 0.003838116806925695,
        "Full adaptive model": 6.566827855330235,
        "LRT": 14.38177149336843,
        "Nucleotide GTR": 0.1492338447400324,
        "Rate Distributions": [
          [
            0.2572906388044947,
            0.9552439944641369
          ],
          [
            2181.131057475417,
            0.04475600553586312
          ]
        ],
        "Rate classes": 2,
        "Uncorrected P-value": 0.0002558744537950464,
        "original name": "ATTLR5_2938_BP"
      },
      "CATLR5_2938_BP": {
        "Baseline MG94xREV": 0.07212756824012098,
        "Baseline MG94xREV omega ratio": 0.4966647957040671,
        "Corrected P-value": 1,
        "Full adaptive model": 0.02624159145614023,
        "LRT": 2.178046231550979,
        "Nucleotide GTR": 0.07066987952409104,
        "Rate Distributions": [
          [
            0.2345686022935106,
            0.8892151675306083
          ],
          [
            3.477243530997274,
            0.1107848324693917
          ]
        ],
        "Rate classes": 2,
        "Uncorrected P-value": 0.1289619453060878,
        "original name": "CATLR5_2938_BP"
      },
      "CBTLR5_2938_BP": {
        "Baseline MG94xREV": 0.1238044247803382,
        "Baseline MG94xREV omega ratio": 0.2924119774919292,
        "Corrected P-value": 1,
        "Full adaptive model": 0.04614677786587007,
        "LRT": 0.7459020180249354,
        "Nucleotide GTR": 0.1099517812527746,
        "Rate Distributions": [
          [
            0,
            0.7258660163651088
          ],
          [
            1.344485080633045,
            0.2741339836348912
          ]
        ],
        "Rate classes": 2,
        "Uncorrected P-value": 0.2841650487767987,
        "original name": "CBTLR5_2938_BP"
      },
      "CCTLR5_2938_BP": {
        "Baseline MG94xREV": 0.06987452779958672,
        "Baseline MG94xREV omega ratio": 0.7036933900283487,
        "Corrected P-value": 7.289513215269494e-9,
        "Full adaptive model": 0.03512197119395481,
        "LRT": 41.40320047974819,
        "Nucleotide GTR": 0.06968561150156992,
        "Rate Distributions": [
          [
            0.3674990465240042,
            0.9478945107740379
          ],
          [
            23.03488473262312,
            0.05210548922596214
          ]
        ],
        "Rate classes": 2,
        "Uncorrected P-value": 3.31341509784977e-10,
        "original name": "CCTLR5_2938_BP"
      },
      "CITLR5_2938_BP": {
        "Baseline MG94xREV": 0.06334992868793864,
        "Baseline MG94xREV omega ratio": 0.7573581484825325,
        "Corrected P-value": 0.002168503550952217,
        "Full adaptive model": 0.02371593243400239,
        "LRT": 15.6440770230256,
        "Nucleotide GTR": 0.06297979232364714,
        "Rate Distributions": [
          [
            0,
            0.7904547195017312
          ],
          [
            4.73755958222566,
            0.2095452804982688
          ]
        ],
        "Rate classes": 2,
        "Uncorrected P-value": 0.0001355314719345135,
        "original name": "CITLR5_2938_BP"
      },
      "DRTLR5_2938_BP": {
        "Baseline MG94xREV": 0.1378934267604637,
        "Baseline MG94xREV omega ratio": 0.4673449775656361,
        "Corrected P-value": 1,
        "Full adaptive model": 0.04750276250875792,
        "LRT": 0,
        "Nucleotide GTR": 0.1275608572801854,
        "Rate Distributions": [
          [
            0,
            0.4702889765092075
          ],
          [
            0.9940486131383046,
            0.5297110234907925
          ]
        ],
        "Rate classes": 2,
        "Uncorrected P-value": 1,
        "original name": "DRTLR5_2938_BP"
      },
      "ECTLR5_2938_BP": {
        "Baseline MG94xREV": 0.1172448685083729,
        "Baseline MG94xREV omega ratio": 0.6088980618166828,
        "Corrected P-value": 0.197580731027391,
        "Full adaptive model": 0.04410832233736561,
        "LRT": 5.981976946262876,
        "Nucleotide GTR": 0.1152748134009444,
        "Rate Distributions": [
          [
            0.01091256180177856,
            0.6442184964573813
          ],
          [
            2.160498054856122,
            0.3557815035426187
          ]
        ],
        "Rate classes": 2,
        "Uncorrected P-value": 0.01796188463885373,
        "original name": "ECTLR5_2938_BP"
      },
      "IPTLR5_2938_BP": {
        "Baseline MG94xREV": 0.07389566966253319,
        "Baseline MG94xREV omega ratio": 0.4405533474479896,
        "Corrected P-value": 1,
        "Full adaptive model": 0.07445706965293149,
        "LRT": 0,
        "Nucleotide GTR": 0.0724977031442621,
        "Rate Distributions": [
          [
            0.4345961864842638,
            1
          ]
        ],
        "Rate classes": 1,
        "Uncorrected P-value": 1,
        "original name": "IPTLR5_2938_BP"
      },
      "LCTLR5_2938_BP": {
        "Baseline MG94xREV": 0.1339186317262963,
        "Baseline MG94xREV omega ratio": 0.7211319201607115,
        "Corrected P-value": 0.01981640297326637,
        "Full adaptive model": 0.04962050223685937,
        "LRT": 10.84320054255659,
        "Nucleotide GTR": 0.1328498605267991,
        "Rate Distributions": [
          [
            0,
            0.5873695868138644
          ],
          [
            2.100470134803125,
            0.4126304131861356
          ]
        ],
        "Rate classes": 2,
        "Uncorrected P-value": 0.001524338690251259,
        "original name": "LCTLR5_2938_BP"
      },
      "LMTLR5_2938_BP": {
        "Baseline MG94xREV": 0.09386903803857527,
        "Baseline MG94xREV omega ratio": 0.8273468986560862,
        "Corrected P-value": 0.01657548844321421,
        "Full adaptive model": 2.853703797495326e+21,
        "LRT": 11.34352102939738,
        "Nucleotide GTR": 0.09383546625179037,
        "Rate Distributions": [
          [
            0.8191271272982367,
            0.9880889299651445
          ],
          [
            1e+25,
            0.01191107003485548
          ]
        ],
        "Rate classes": 2,
        "Uncorrected P-value": 0.001183963460229587,
        "original name": "LMTLR5_2938_BP"
      },
      "MATLR5_2938_BP": {
        "Baseline MG94xREV": 0.05558018727972136,
        "Baseline MG94xREV omega ratio": 0.7085999365538593,
        "Corrected P-value": 0.0006698259774963744,
        "Full adaptive model": 0.02296469762289653,
        "LRT": 18.32166967487137,
        "Nucleotide GTR": 0.05543813505064892,
        "Rate Distributions": [
          [
            0.2597582089874178,
            0.9257912007742367
          ],
          [
            11.03948084165603,
            0.07420879922576329
          ]
        ],
        "Rate classes": 2,
        "Uncorrected P-value": 0.00003525399881559865,
        "original name": "MATLR5_2938_BP"
      },
      "MMTLR5_2938_BP": {
        "Baseline MG94xREV": 0.103016777207694,
        "Baseline MG94xREV omega ratio": 0.7610691092348064,
        "Corrected P-value": 0.001697171646612206,
        "Full adaptive model": 0.03820460002763731,
        "LRT": 16.25162623931828,
        "Nucleotide GTR": 0.1025624498146805,
        "Rate Distributions": [
          [
            0,
            0.6854677909936125
          ],
          [
            2.979523318609251,
            0.3145322090063875
          ]
        ],
        "Rate classes": 2,
        "Uncorrected P-value": 0.00009983362627130621,
        "original name": "MMTLR5_2938_BP"
      },
      "Node1": {
        "Baseline MG94xREV": 0.01084363586545981,
        "Baseline MG94xREV omega ratio": 3.339077574919602,
        "Corrected P-value": null,
        "Full adaptive model": 0.009402670778717695,
        "LRT": null,
        "Nucleotide GTR": 0.01281094416773506,
        "Rate Distributions": [
          [
            1.036091672372512,
            1
          ]
        ],
        "Rate classes": 1,
        "Uncorrected P-value": null
      },
      "Node12": {
        "Baseline MG94xREV": 0.1832826542704561,
        "Baseline MG94xREV omega ratio": 0.7343933546378191,
        "Corrected P-value": null,
        "Full adaptive model": 0.07998965918772383,
        "LRT": null,
        "Nucleotide GTR": 0.1891281861997141,
        "Rate Distributions": [
          [
            0,
            0.6898198548866306
          ],
          [
            3.47109535573808,
            0.3101801451133694
          ]
        ],
        "Rate classes": 2,
        "Uncorrected P-value": null
      },
      "Node13": {
        "Baseline MG94xREV": 0.03299688435931732,
        "Baseline MG94xREV omega ratio": 2.296849551204132,
        "Corrected P-value": null,
        "Full adaptive model": 0.0128203565843025,
        "LRT": null,
        "Nucleotide GTR": 0.03967559778419132,
        "Rate Distributions": [
          [
            0,
            0.8393683464326024
          ],
          [
            13.74600618583505,
            0.1606316535673976
          ]
        ],
        "Rate classes": 2,
        "Uncorrected P-value": null
      },
      "Node14": {
        "Baseline MG94xREV": 0.04171969366585352,
        "Baseline MG94xREV omega ratio": 0.5875134880814786,
        "Corrected P-value": null,
        "Full adaptive model": 1.477737769364053e+21,
        "LRT": null,
        "Nucleotide GTR": 0.04047183321431448,
        "Rate Distributions": [
          [
            0.514926307341452,
            0.9879700494510345
          ],
          [
            1e+25,
            0.0120299505489655
          ]
        ],
        "Rate classes": 2,
        "Uncorrected P-value": null
      },
      "Node17": {
        "Baseline MG94xREV": 0.01853526031315339,
        "Baseline MG94xREV omega ratio": 0.2729582117478873,
        "Corrected P-value": null,
        "Full adaptive model": 0.007340832207512443,
        "LRT": null,
        "Nucleotide GTR": 0.01856999176319803,
        "Rate Distributions": [
          [
            0,
            0.9347269937030807
          ],
          [
            6.251628215305408,
            0.06527300629691934
          ]
        ],
        "Rate classes": 2,
        "Uncorrected P-value": null
      },
      "Node2": {
        "Baseline MG94xREV": 0.005597282265426697,
        "Baseline MG94xREV omega ratio": 10000000000,
        "Corrected P-value": null,
        "Full adaptive model": 0.006492730394393853,
        "LRT": null,
        "Nucleotide GTR": 0.007859914422125594,
        "Rate Distributions": [
          [
            10000000000,
            1
          ]
        ],
        "Rate classes": 1,
        "Uncorrected P-value": null
      },
      "Node21": {
        "Baseline MG94xREV": 0.1476642587697371,
        "Baseline MG94xREV omega ratio": 0.5525039798036542,
        "Corrected P-value": null,
        "Full adaptive model": 0.06278199716279567,
        "LRT": null,
        "Nucleotide GTR": 0.1432686720835693,
        "Rate Distributions": [
          [
            0.2349225760612454,
            0.8440646685178943
          ],
          [
            4.773648809590444,
            0.1559353314821057
          ]
        ],
        "Rate classes": 2,
        "Uncorrected P-value": null
      },
      "Node24": {
        "Baseline MG94xREV": 0.1409442413198787,
        "Baseline MG94xREV omega ratio": 0.4570616357472894,
        "Corrected P-value": null,
        "Full adaptive model": 0.05901192713690224,
        "LRT": null,
        "Nucleotide GTR": 0.1401977764689556,
        "Rate Distributions": [
          [
            0.1520929952241351,
            0.8680305881863609
          ],
          [
            4.003676128338964,
            0.1319694118136391
          ]
        ],
        "Rate classes": 2,
        "Uncorrected P-value": null
      },
      "Node25": {
        "Baseline MG94xREV": 0.01843332036811091,
        "Baseline MG94xREV omega ratio": 0.7150400409045113,
        "Corrected P-value": null,
        "Full adaptive model": 0.006638606311729783,
        "LRT": null,
        "Nucleotide GTR": 0.01999416492590114,
        "Rate Distributions": [
          [
            0,
            0.9487977979042632
          ],
          [
            16.43604651115808,
            0.05120220209573678
          ]
        ],
        "Rate classes": 2,
        "Uncorrected P-value": null
      },
      "Node26": {
        "Baseline MG94xREV": 0.01169568059399299,
        "Baseline MG94xREV omega ratio": 1.431300671980702,
        "Corrected P-value": null,
        "Full adaptive model": 0.00831513197006563,
        "LRT": null,
        "Nucleotide GTR": 0.01202808236970529,
        "Rate Distributions": [
          [
            1.321070385168401,
            1
          ]
        ],
        "Rate classes": 1,
        "Uncorrected P-value": null
      },
      "Node28": {
        "Baseline MG94xREV": 0.007014008684620057,
        "Baseline MG94xREV omega ratio": 0.9440023407912927,
        "Corrected P-value": null,
        "Full adaptive model": 0.006602535778623474,
        "LRT": null,
        "Nucleotide GTR": 0.007241306014286224,
        "Rate Distributions": [
          [
            0.7683703890136512,
            1
          ]
        ],
        "Rate classes": 1,
        "Uncorrected P-value": null
      },
      "Node3": {
        "Baseline MG94xREV": 0.04069168825086667,
        "Baseline MG94xREV omega ratio": 0.2981736855028828,
        "Corrected P-value": null,
        "Full adaptive model": 2.513674697647524,
        "LRT": null,
        "Nucleotide GTR": 0.04261646283484546,
        "Rate Distributions": [
          [
            0.1206348373728065,
            0.9718272606712421
          ],
          [
            5711.894026270273,
            0.02817273932875786
          ]
        ],
        "Rate classes": 2,
        "Uncorrected P-value": null
      },
      "Node36": {
        "Baseline MG94xREV": 0.02635774769282796,
        "Baseline MG94xREV omega ratio": 0.2771725420980204,
        "Corrected P-value": null,
        "Full adaptive model": 0.00936825618767882,
        "LRT": null,
        "Nucleotide GTR": 0.02578793865412432,
        "Rate Distributions": [
          [
            0,
            0.9193474786273883
          ],
          [
            3.958080720272616,
            0.0806525213726117
          ]
        ],
        "Rate classes": 2,
        "Uncorrected P-value": null
      },
      "Node39": {
        "Baseline MG94xREV": 0.03967639581998541,
        "Baseline MG94xREV omega ratio": 0.4236857085827953,
        "Corrected P-value": null,
        "Full adaptive model": 0.01685066479500915,
        "LRT": null,
        "Nucleotide GTR": 0.04009787276232061,
        "Rate Distributions": [
          [
            0.1302502405554049,
            0.9593317324110898
          ],
          [
            15.21962934764437,
            0.04066826758891018
          ]
        ],
        "Rate classes": 2,
        "Uncorrected P-value": null
      },
      "Node4": {
        "Baseline MG94xREV": 0.1759409544773384,
        "Baseline MG94xREV omega ratio": 0.3199388082329919,
        "Corrected P-value": null,
        "Full adaptive model": 0.08093204263488356,
        "LRT": null,
        "Nucleotide GTR": 0.1475310050896588,
        "Rate Distributions": [
          [
            0.09057925821700048,
            0.8580930213379504
          ],
          [
            4.64096387014212,
            0.1419069786620496
          ]
        ],
        "Rate classes": 2,
        "Uncorrected P-value": null
      },
      "Node5": {
        "Baseline MG94xREV": 0.1871546006275765,
        "Baseline MG94xREV omega ratio": 0.5407809502392338,
        "Corrected P-value": null,
        "Full adaptive model": 0.08472597891090056,
        "LRT": null,
        "Nucleotide GTR": 0.1670087321979437,
        "Rate Distributions": [
          [
            0,
            0.7534048493781448
          ],
          [
            4.018241976758192,
            0.2465951506218552
          ]
        ],
        "Rate classes": 2,
        "Uncorrected P-value": null
      },
      "Node6": {
        "Baseline MG94xREV": 0.2709940229232565,
        "Baseline MG94xREV omega ratio": 0.3357389502677351,
        "Corrected P-value": null,
        "Full adaptive model": 0.1075824932972083,
        "LRT": null,
        "Nucleotide GTR": 0.2226705015147186,
        "Rate Distributions": [
          [
            0,
            0.6772062554813981
          ],
          [
            1.864583938308638,
            0.3227937445186019
          ]
        ],
        "Rate classes": 2,
        "Uncorrected P-value": null
      },
      "Node7": {
        "Baseline MG94xREV": 0.3098405937622729,
        "Baseline MG94xREV omega ratio": 0.2194074023822435,
        "Corrected P-value": null,
        "Full adaptive model": 0.1273630655899688,
        "LRT": null,
        "Nucleotide GTR": 0.2219450544178941,
        "Rate Distributions": [
          [
            0.0744584105322095,
            0.8169629853321984
          ],
          [
            2.056637474700727,
            0.1830370146678016
          ]
        ],
        "Rate classes": 2,
        "Uncorrected P-value": null
      },
      "Node9": {
        "Baseline MG94xREV": 0.02734181581988321,
        "Baseline MG94xREV omega ratio": 2.011947339874497,
        "Corrected P-value": null,
        "Full adaptive model": 0.02380852600140563,
        "LRT": null,
        "Nucleotide GTR": 0.03476199154074336,
        "Rate Distributions": [
          [
            2.798764980833852,
            1
          ]
        ],
        "Rate classes": 1,
        "Uncorrected P-value": null
      },
      "OFTLR5_2938_BP": {
        "Baseline MG94xREV": 0.06188924625122624,
        "Baseline MG94xREV omega ratio": 0.7531999463453584,
        "Corrected P-value": 0.0006111765031524552,
        "Full adaptive model": 0.02411758671365775,
        "LRT": 18.60603675039602,
        "Nucleotide GTR": 0.06187481865195565,
        "Rate Distributions": [
          [
            0,
            0.7896392690883517
          ],
          [
            4.814386100449079,
            0.2103607309116483
          ]
        ],
        "Rate classes": 2,
        "Uncorrected P-value": 0.00003055882515762276,
        "original name": "OFTLR5_2938_BP"
      },
      "OMTLR5_2938_BP": {
        "Baseline MG94xREV": 0.08212099055531648,
        "Baseline MG94xREV omega ratio": 0.4098653193572552,
        "Corrected P-value": 0.001151339506096583,
        "Full adaptive model": 0.03508606712736638,
        "LRT": 17.13673743527033,
        "Nucleotide GTR": 0.07648409453796153,
        "Rate Distributions": [
          [
            0.07129102215321637,
            0.8897566860590619
          ],
          [
            6.404494006363298,
            0.1102433139409381
          ]
        ],
        "Rate classes": 2,
        "Uncorrected P-value": 0.00006396330589425459,
        "original name": "OMTLR5_2938_BP"
      },
      "ONTLR5_2938_BP": {
        "Baseline MG94xREV": 0.1560010665250374,
        "Baseline MG94xREV omega ratio": 0.3633616528296864,
        "Corrected P-value": 1,
        "Full adaptive model": 0.0560718307744797,
        "LRT": 0.6402012974431273,
        "Nucleotide GTR": 0.1448699863975169,
        "Rate Distributions": [
          [
            0.1661430156617494,
            0.8823126956855064
          ],
          [
            2.727170028777539,
            0.1176873043144936
          ]
        ],
        "Rate classes": 2,
        "Uncorrected P-value": 0.3025503692097699,
        "original name": "ONTLR5_2938_BP"
      },
      "PFTLR5_2938_BP": {
        "Baseline MG94xREV": 0.09860426498451634,
        "Baseline MG94xREV omega ratio": 0.8404286401546284,
        "Corrected P-value": 0.0001378984137292427,
        "Full adaptive model": 0.1173974632512804,
        "LRT": 21.66708694265981,
        "Nucleotide GTR": 0.09947022009345055,
        "Rate Distributions": [
          [
            0.7340832002368016,
            0.9595126891213811
          ],
          [
            110.8127625309336,
            0.0404873108786189
          ]
        ],
        "Rate classes": 2,
        "Uncorrected P-value": 0.000006566591129963939,
        "original name": "PFTLR5_2938_BP"
      },
      "SATLR5_2938_BP": {
        "Baseline MG94xREV": 0.1292567181605918,
        "Baseline MG94xREV omega ratio": 0.3922911493447906,
        "Corrected P-value": 0.2951544234222037,
        "Full adaptive model": 0.04869535218474352,
        "LRT": 5.011814403042081,
        "Nucleotide GTR": 0.1258811653655356,
        "Rate Distributions": [
          [
            0.06809624254543997,
            0.7944739032856367
          ],
          [
            2.315581356690466,
            0.2055260967143633
          ]
        ],
        "Rate classes": 2,
        "Uncorrected P-value": 0.02951544234222037,
        "original name": "SATLR5_2938_BP"
      },
      "SDTLR5_2938_BP": {
        "Baseline MG94xREV": 0.06616785412353404,
        "Baseline MG94xREV omega ratio": 0.4838240213797061,
        "Corrected P-value": 0.31270049270563,
        "Full adaptive model": 0.547100850072112,
        "LRT": 4.694326367767644,
        "Nucleotide GTR": 0.06584169214472109,
        "Rate Distributions": [
          [
            0.4127992893360693,
            0.9873229301700365
          ],
          [
            1718.101016153372,
            0.01267706982996353
          ]
        ],
        "Rate classes": 2,
        "Uncorrected P-value": 0.03474449918951444,
        "original name": "SDTLR5_2938_BP"
      },
      "SMTLR5_2938_BP": {
        "Baseline MG94xREV": 0.1756717141116024,
        "Baseline MG94xREV omega ratio": 0.4681870941435842,
        "Corrected P-value": 0.0566424692511982,
        "Full adaptive model": 0.08192430758170277,
        "LRT": 8.609458531995188,
        "Nucleotide GTR": 0.1709017624678612,
        "Rate Distributions": [
          [
            0.2276502387314958,
            0.8872756776062866
          ],
          [
            6.067874194995038,
            0.1127243223937134
          ]
        ],
        "Rate classes": 2,
        "Uncorrected P-value": 0.004720205770933183,
        "original name": "SMTLR5_2938_BP"
      },
      "SSTLR5_2938_BP": {
        "Baseline MG94xREV": 0.05444424487841327,
        "Baseline MG94xREV omega ratio": 0.5326122817744575,
        "Corrected P-value": 1,
        "Full adaptive model": 0.05658336086129326,
        "LRT": 0,
        "Nucleotide GTR": 0.05641997027042728,
        "Rate Distributions": [
          [
            0.4985956009314667,
            1
          ]
        ],
        "Rate classes": 1,
        "Uncorrected P-value": 1,
        "original name": "SSTLR5_2938_BP"
      },
      "TFTLR5_2938_BP": {
        "Baseline MG94xREV": 0.1126852552117304,
        "Baseline MG94xREV omega ratio": 0.3048120129936089,
        "Corrected P-value": 1,
        "Full adaptive model": 0.04044600843334858,
        "LRT": 1.118105316636502,
        "Nucleotide GTR": 0.1069162764468489,
        "Rate Distributions": [
          [
            0,
            0.7433011634326383
          ],
          [
            1.44369535514664,
            0.2566988365673617
          ]
        ],
        "Rate classes": 2,
        "Uncorrected P-value": 0.2295904939909643,
        "original name": "TFTLR5_2938_BP"
      },
      "TRTLR5_2938_BP": {
        "Baseline MG94xREV": 0.303768760570158,
        "Baseline MG94xREV omega ratio": 0.2678870740014046,
        "Corrected P-value": 1,
        "Full adaptive model": 0.114791413508129,
        "LRT": 0.07124775514239445,
        "Nucleotide GTR": 0.2727457295827395,
        "Rate Distributions": [
          [
            0.03274786157770306,
            0.6867296740737845
          ],
          [
            1.168831890818555,
            0.3132703259262155
          ]
        ],
        "Rate classes": 2,
        "Uncorrected P-value": 0.4474066831756914,
        "original name": "TRTLR5_2938_BP"
      }
    },
    "attributes": {
      "Baseline MG94xREV": {
        "attribute type": "branch length",
        "display order": 1
      },
      "Baseline MG94xREV omega ratio": {
        "attribute type": "branch label",
        "display order": 1
      },
      "Corrected P-value": {
        "attribute type": "branch label",
        "display order": 6
      },
      "Full adaptive model": {
        "attribute type": "branch length",
        "display order": 2
      },
      "LRT": {
        "attribute type": "branch label",
        "display order": 4
      },
      "Nucleotide GTR": {
        "attribute type": "branch length",
        "display order": 0
      },
      "Rate Distributions": {
        "attribute type": "branch label",
        "display order": 3
      },
      "Rate classes": {
        "attribute type": "branch label",
        "display order": 2
      },
      "Uncorrected P-value": {
        "attribute type": "branch label",
        "display order": 5
      },
      "original name": {
        "attribute type": "node label",
        "display order": -1
      }
    }
  },
  "data partitions": {
    "0": {
      "coverage": [
        [
          0,
          1,
          2,
          3,
          4,
          5,
          6,
          7,
          8,
          9,
          10,
          11,
          12,
          13,
          14,
          15,
          16,
          17,
          18,
          19,
          20,
          21,
          22,
          23,
          24,
          25,
          26,
          27,
          28,
          29,
          30,
          31,
          32,
          33,
          34,
          35,
          36,
          37,
          38,
          39,
          40,
          41,
          42,
          43,
          44,
          45,
          46,
          47,
          48,
          49,
          50,
          51,
          52,
          53,
          54,
          55,
          56,
          57,
          58,
          59,
          60,
          61,
          62,
          63,
          64,
          65,
          66,
          67,
          68,
          69,
          70,
          71,
          72,
          73,
          74,
          75,
          76,
          77,
          78,
          79,
          80,
          81,
          82,
          83,
          84,
          85,
          86,
          87,
          88,
          89,
          90,
          91,
          92,
          93,
          94,
          95,
          96,
          97,
          98,
          99,
          100,
          101,
          102,
          103,
          104,
          105,
          106,
          107,
          108,
          109,
          110,
          111,
          112,
          113,
          114,
          115,
          116,
          117,
          118,
          119,
          120,
          121,
          122,
          123,
          124,
          125,
          126,
          127,
          128,
          129,
          130,
          131,
          132,
          133,
          134,
          135,
          136,
          137,
          138,
          139,
          140,
          141,
          142,
          143,
          144,
          145,
          146,
          147,
          148,
          149,
          150,
          151,
          152,
          153,
          154,
          155,
          156,
          157,
          158,
          159,
          160,
          161,
          162,
          163,
          164,
          165,
          166,
          167,
          168,
          169,
          170,
          171,
          172,
          173,
          174,
          175,
          176,
          177,
          178,
          179,
          180,
          181,
          182,
          183,
          184,
          185,
          186,
          187,
          188,
          189,
          190,
          191,
          192,
          193,
          194,
          195,
          196,
          197,
          198,
          199,
          200,
          201,
          202,
          203,
          204,
          205,
          206,
          207,
          208,
          209,
          210,
          211,
          212,
          213,
          214,
          215,
          216,
          217,
          218,
          219,
          220,
          221,
          222,
          223,
          224,
          225,
          226,
          227,
          228,
          229,
          230,
          231,
          232,
          233,
          234,
          235,
          236,
          237,
          238,
          239,
          240,
          241,
          242,
          243,
          244,
          245,
          246,
          247,
          248,
          249,
          250,
          251,
          252,
          253,
          254,
          255,
          256,
          257,
          258,
          259,
          260,
          261,
          262,
          263,
          264,
          265,
          266,
          267,
          268,
          269,
          270,
          271,
          272,
          273,
          274,
          275,
          276,
          277,
          278,
          279,
          280,
          281,
          282,
          283,
          284,
          285,
          286,
          287,
          288,
          289,
          290,
          291,
          292,
          293,
          294,
          295,
          296,
          297,
          298,
          299,
          300,
          301,
          302,
          303,
          304,
          305,
          306,
          307,
          308,
          309,
          310,
          311,
          312,
          313,
          314,
          315,
          316,
          317,
          318,
          319,
          320,
          321,
          322,
          323,
          324,
          325,
          326,
          327,
          328,
          329,
          330,
          331,
          332,
          333,
          334,
          335,
          336,
          337,
          338,
          339,
          340,
          341,
          342,
          343,
          344,
          345,
          346,
          347,
          348,
          349,
          350,
          351,
          352,
          353,
          354,
          355,
          356,
          357,
          358,
          359,
          360,
          361,
          362,
          363,
          364,
          365,
          366,
          367,
          368,
          369,
          370,
          371,
          372,
          373,
          374,
          375,
          376,
          377,
          378,
          379,
          380,
          381,
          382,
          383,
          384,
          385,
          386,
          387,
          388,
          389,
          390,
          391,
          392,
          393,
          394,
          395,
          396,
          397,
          398,
          399,
          400,
          401,
          402,
          403,
          404,
          405,
          406,
          407,
          408,
          409,
          410,
          411,
          412,
          413,
          414,
          415,
          416,
          417,
          418,
          419,
          420,
          421,
          422,
          423,
          424,
          425,
          426,
          427,
          428,
          429,
          430,
          431,
          432,
          433,
          434,
          435,
          436,
          437,
          438,
          439,
          440,
          441,
          442,
          443,
          444,
          445,
          446,
          447,
          448,
          449,
          450,
          451,
          452,
          453,
          454,
          455,
          456,
          457,
          458,
          459,
          460,
          461,
          462,
          463,
          464,
          465,
          466,
          467,
          468,
          469,
          470,
          471,
          472,
          473,
          474,
          475,
          476,
          477,
          478,
          479,
          480,
          481,
          482,
          483,
          484,
          485,
          486,
          487,
          488,
          489,
          490,
          491,
          492,
          493,
          494,
          495,
          496,
          497,
          498,
          499,
          500,
          501,
          502,
          503,
          504,
          505,
          506,
          507,
          508,
          509,
          510,
          511,
          512,
          513,
          514,
          515,
          516,
          517,
          518,
          519,
          520,
          521,
          522,
          523,
          524,
          525,
          526,
          527,
          528,
          529,
          530,
          531,
          532,
          533,
          534,
          535,
          536,
          537,
          538,
          539,
          540,
          541,
          542,
          543,
          544,
          545,
          546,
          547,
          548,
          549,
          550,
          551,
          552,
          553,
          554,
          555,
          556,
          557,
          558,
          559,
          560,
          561,
          562,
          563,
          564,
          565,
          566,
          567,
          568,
          569,
          570,
          571,
          572,
          573,
          574,
          575,
          576,
          577,
          578,
          579,
          580,
          581,
          582,
          583,
          584,
          585,
          586,
          587,
          588,
          589,
          590,
          591,
          592,
          593,
          594,
          595,
          596,
          597,
          598,
          599,
          600,
          601,
          602,
          603,
          604,
          605,
          606,
          607,
          608,
          609,
          610,
          611,
          612,
          613,
          614,
          615,
          616,
          617,
          618,
          619,
          620,
          621,
          622,
          623,
          624,
          625,
          626,
          627,
          628,
          629,
          630,
          631,
          632,
          633,
          634,
          635,
          636,
          637,
          638,
          639,
          640,
          641,
          642,
          643,
          644,
          645,
          646,
          647,
          648,
          649,
          650,
          651,
          652,
          653,
          654,
          655,
          656,
          657,
          658,
          659,
          660,
          661,
          662,
          663,
          664,
          665,
          666,
          667,
          668,
          669,
          670,
          671,
          672,
          673,
          674,
          675,
          676,
          677,
          678,
          679,
          680,
          681,
          682,
          683,
          684,
          685,
          686,
          687,
          688,
          689,
          690,
          691,
          692,
          693,
          694,
          695,
          696,
          697,
          698,
          699,
          700,
          701,
          702,
          703,
          704,
          705,
          706,
          707,
          708,
          709,
          710,
          711,
          712,
          713,
          714,
          715,
          716,
          717,
          718,
          719,
          720,
          721,
          722,
          723,
          724,
          725,
          726,
          727,
          728,
          729,
          730,
          731,
          732,
          733,
          734,
          735,
          736,
          737,
          738,
          739,
          740,
          741,
          742,
          743,
          744,
          745,
          746,
          747,
          748,
          749,
          750,
          751,
          752,
          753,
          754,
          755,
          756,
          757,
          758,
          759,
          760,
          761,
          762,
          763,
          764,
          765,
          766,
          767,
          768,
          769,
          770,
          771,
          772,
          773,
          774,
          775,
          776,
          777,
          778,
          779,
          780,
          781,
          782,
          783,
          784,
          785,
          786,
          787,
          788,
          789,
          790,
          791,
          792,
          793,
          794,
          795,
          796,
          797,
          798,
          799,
          800,
          801,
          802,
          803,
          804,
          805,
          806,
          807,
          808,
          809,
          810,
          811,
          812,
          813,
          814,
          815,
          816,
          817,
          818,
          819,
          820,
          821,
          822,
          823,
          824,
          825,
          826,
          827,
          828,
          829,
          830,
          831,
          832,
          833,
          834,
          835,
          836,
          837,
          838,
          839,
          840,
          841,
          842,
          843,
          844,
          845,
          846,
          847,
          848,
          849,
          850,
          851,
          852,
          853,
          854,
          855,
          856,
          857,
          858,
          859,
          860,
          861,
          862,
          863,
          864,
          865,
          866,
          867,
          868,
          869,
          870,
          871,
          872,
          873,
          874,
          875,
          876,
          877,
          878,
          879,
          880,
          881,
          882,
          883,
          884,
          885,
          886,
          887,
          888,
          889,
          890,
          891,
          892,
          893,
          894,
          895,
          896,
          897,
          898,
          899,
          900,
          901,
          902,
          903,
          904,
          905,
          906,
          907,
          908,
          909,
          910,
          911,
          912,
          913,
          914,
          915,
          916,
          917,
          918,
          919,
          920,
          921,
          922,
          923,
          924,
          925,
          926,
          927,
          928,
          929,
          930,
          931,
          932,
          933,
          934,
          935,
          936,
          937,
          938,
          939,
          940,
          941,
          942,
          943,
          944,
          945,
          946,
          947,
          948,
          949,
          950,
          951,
          952,
          953,
          954,
          955,
          956,
          957,
          958,
          959,
          960,
          961,
          962,
          963,
          964,
          965,
          966,
          967,
          968,
          969,
          970,
          971,
          972,
          973,
          974,
          975,
          976,
          977,
          978
        ]
      ],
      "name": "absrel.filter.default"
    }
  },
  "fits": {
    "Baseline MG94xREV": {
      "AIC-c": 66925.88099888817,
      "Equilibrium frequencies": [
        [
          0.02413072061158396
        ],
        [
          0.02369629872482762
        ],
        [
          0.02104954115185899
        ],
        [
          0.02656909423175102
        ],
        [
          0.01283267559985934
        ],
        [
          0.01260165078978605
        ],
        [
          0.01119410967768712
        ],
        [
          0.0141293984852852
        ],
        [
          0.01267864993838588
        ],
        [
          0.01245039803010625
        ],
        [
          0.01105975109172464
        ],
        [
          0.01395980875857677
        ],
        [
          0.02248695069524396
        ],
        [
          0.02208212136148029
        ],
        [
          0.01961565929415861
        ],
        [
          0.0247592237970658
        ],
        [
          0.02168542254519427
        ],
        [
          0.02129502300724307
        ],
        [
          0.01891647587355471
        ],
        [
          0.02387670241318933
        ],
        [
          0.01153227030587577
        ],
        [
          0.011324656504966
        ],
        [
          0.01005974924185901
        ],
        [
          0.01269758916009119
        ],
        [
          0.01139385290816857
        ],
        [
          0.01118873101572849
        ],
        [
          0.009939005947198666
        ],
        [
          0.0125451848891126
        ],
        [
          0.02020822483623734
        ],
        [
          0.01984441907582667
        ],
        [
          0.01762789711684763
        ],
        [
          0.02225023606102567
        ],
        [
          0.02027200995125382
        ],
        [
          0.01990705587660677
        ],
        [
          0.01768353770152089
        ],
        [
          0.02232046656755446
        ],
        [
          0.01078061992631411
        ],
        [
          0.0105865379789004
        ],
        [
          0.009404074848579672
        ],
        [
          0.0118699856216242
        ],
        [
          0.01065122429854162
        ],
        [
          0.0104594718419732
        ],
        [
          0.009291201361065168
        ],
        [
          0.01172751475708592
        ],
        [
          0.01889109304296971
        ],
        [
          0.01855099941647946
        ],
        [
          0.01647894593834452
        ],
        [
          0.02080001004853919
        ],
        [
          0.02278013073891866
        ],
        [
          0.02554185559704286
        ],
        [
          0.01233652695256752
        ],
        [
          0.01211443423511332
        ],
        [
          0.01076131276553875
        ],
        [
          0.013583114751159
        ],
        [
          0.01196902934804047
        ],
        [
          0.01063214887417902
        ],
        [
          0.01342008185765703
        ],
        [
          0.02161753962953562
        ],
        [
          0.02122836217793541
        ],
        [
          0.01885726072413315
        ],
        [
          0.02380196002932555
        ]
      ],
      "Log Likelihood": -33366.50619134279,
      "display order": 1,
      "estimated parameters": 96,
      "branch-annotations": {
        "ATTLR5_2938_BP": {
          "LRT": 14.38177149336843,
          "omegas": [
            {
              "omega": 0.330774280536376,
              "prop": 1
            }
          ],
          "p": 0.003838116806925695,
          "uncorrected p": 0.0002558744537950464,
          "tested": true
        },
        "CATLR5_2938_BP": {
          "LRT": 2.178046231550979,
          "omegas": [
            {
              "omega": 0.4966647957040671,
              "prop": 1
            }
          ],
          "p": 1,
          "uncorrected p": 0.1289619453060878,
          "tested": true
        },
        "CBTLR5_2938_BP": {
          "LRT": 0.7459020180249354,
          "omegas": [
            {
              "omega": 0.2924119774919292,
              "prop": 1
            }
          ],
          "p": 1,
          "uncorrected p": 0.2841650487767987,
          "tested": true
        },
        "CCTLR5_2938_BP": {
          "LRT": 41.40320047974819,
          "omegas": [
            {
              "omega": 0.7036933900283487,
              "prop": 1
            }
          ],
          "p": 7.289513215269494e-9,
          "uncorrected p": 3.31341509784977e-10,
          "tested": true
        },
        "CITLR5_2938_BP": {
          "LRT": 15.6440770230256,
          "omegas": [
            {
              "omega": 0.7573581484825325,
              "prop": 1
            }
          ],
          "p": 0.002168503550952217,
          "uncorrected p": 0.0001355314719345135,
          "tested": true
        },
        "DRTLR5_2938_BP": {
          "LRT": 0,
          "omegas": [
            {
              "omega": 0.4673449775656361,
              "prop": 1
            }
          ],
          "p": 1,
          "uncorrected p": 1,
          "tested": true
        },
        "ECTLR5_2938_BP": {
          "LRT": 5.981976946262876,
          "omegas": [
            {
              "omega": 0.6088980618166828,
              "prop": 1
            }
          ],
          "p": 0.197580731027391,
          "uncorrected p": 0.01796188463885373,
          "tested": true
        },
        "IPTLR5_2938_BP": {
          "LRT": 0,
          "omegas": [
            {
              "omega": 0.4405533474479896,
              "prop": 1
            }
          ],
          "p": 1,
          "uncorrected p": 1,
          "tested": true
        },
        "LCTLR5_2938_BP": {
          "LRT": 10.84320054255659,
          "omegas": [
            {
              "omega": 0.7211319201607115,
              "prop": 1
            }
          ],
          "p": 0.01981640297326637,
          "uncorrected p": 0.001524338690251259,
          "tested": true
        },
        "LMTLR5_2938_BP": {
          "LRT": 11.34352102939738,
          "omegas": [
            {
              "omega": 0.8273468986560862,
              "prop": 1
            }
          ],
          "p": 0.01657548844321421,
          "uncorrected p": 0.001183963460229587,
          "tested": true
        },
        "MATLR5_2938_BP": {
          "LRT": 18.32166967487137,
          "omegas": [
            {
              "omega": 0.7085999365538593,
              "prop": 1
            }
          ],
          "p": 0.0006698259774963744,
          "uncorrected p": 0.00003525399881559865,
          "tested": true
        },
        "MMTLR5_2938_BP": {
          "LRT": 16.25162623931828,
          "omegas": [
            {
              "omega": 0.7610691092348064,
              "prop": 1
            }
          ],
          "p": 0.001697171646612206,
          "uncorrected p": 0.00009983362627130621,
          "tested": true
        },
        "Node1": {
          "LRT": "test not run",
          "omegas": [
            {
              "omega": 3.339077574919602,
              "prop": 1
            }
          ],
          "p": 1,
          "uncorrected p": 1,
          "tested": false
        },
        "Node12": {
          "LRT": "test not run",
          "omegas": [
            {
              "omega": 0.7343933546378191,
              "prop": 1
            }
          ],
          "p": 1,
          "uncorrected p": 1,
          "tested": false
        },
        "Node13": {
          "LRT": "test not run",
          "omegas": [
            {
              "omega": 2.296849551204132,
              "prop": 1
            }
          ],
          "p": 1,
          "uncorrected p": 1,
          "tested": false
        },
        "Node14": {
          "LRT": "test not run",
          "omegas": [
            {
              "omega": 0.5875134880814786,
              "prop": 1
            }
          ],
          "p": 1,
          "uncorrected p": 1,
          "tested": false
        },
        "Node17": {
          "LRT": "test not run",
          "omegas": [
            {
              "omega": 0.2729582117478873,
              "prop": 1
            }
          ],
          "p": 1,
          "uncorrected p": 1,
          "tested": false
        },
        "Node2": {
          "LRT": "test not run",
          "omegas": [
            {
              "omega": 10000000000,
              "prop": 1
            }
          ],
          "p": 1,
          "uncorrected p": 1,
          "tested": false
        },
        "Node21": {
          "LRT": "test not run",
          "omegas": [
            {
              "omega": 0.5525039798036542,
              "prop": 1
            }
          ],
          "p": 1,
          "uncorrected p": 1,
          "tested": false
        },
        "Node24": {
          "LRT": "test not run",
          "omegas": [
            {
              "omega": 0.4570616357472894,
              "prop": 1
            }
          ],
          "p": 1,
          "uncorrected p": 1,
          "tested": false
        },
        "Node25": {
          "LRT": "test not run",
          "omegas": [
            {
              "omega": 0.7150400409045113,
              "prop": 1
            }
          ],
          "p": 1,
          "uncorrected p": 1,
          "tested": false
        },
        "Node26": {
          "LRT": "test not run",
          "omegas": [
            {
              "omega": 1.431300671980702,
              "prop": 1
            }
          ],
          "p": 1,
          "uncorrected p": 1,
          "tested": false
        },
        "Node28": {
          "LRT": "test not run",
          "omegas": [
            {
              "omega": 0.9440023407912927,
              "prop": 1
            }
          ],
          "p": 1,
          "uncorrected p": 1,
          "tested": false
        },
        "Node3": {
          "LRT": "test not run",
          "omegas": [
            {
              "omega": 0.2981736855028828,
              "prop": 1
            }
          ],
          "p": 1,
          "uncorrected p": 1,
          "tested": false
        },
        "Node36": {
          "LRT": "test not run",
          "omegas": [
            {
              "omega": 0.2771725420980204,
              "prop": 1
            }
          ],
          "p": 1,
          "uncorrected p": 1,
          "tested": false
        },
        "Node39": {
          "LRT": "test not run",
          "omegas": [
            {
              "omega": 0.4236857085827953,
              "prop": 1
            }
          ],
          "p": 1,
          "uncorrected p": 1,
          "tested": false
        },
        "Node4": {
          "LRT": "test not run",
          "omegas": [
            {
              "omega": 0.3199388082329919,
              "prop": 1
            }
          ],
          "p": 1,
          "uncorrected p": 1,
          "tested": false
        },
        "Node5": {
          "LRT": "test not run",
          "omegas": [
            {
              "omega": 0.5407809502392338,
              "prop": 1
            }
          ],
          "p": 1,
          "uncorrected p": 1,
          "tested": false
        },
        "Node6": {
          "LRT": "test not run",
          "omegas": [
            {
              "omega": 0.3357389502677351,
              "prop": 1
            }
          ],
          "p": 1,
          "uncorrected p": 1,
          "tested": false
        },
        "Node7": {
          "LRT": "test not run",
          "omegas": [
            {
              "omega": 0.2194074023822435,
              "prop": 1
            }
          ],
          "p": 1,
          "uncorrected p": 1,
          "tested": false
        },
        "Node9": {
          "LRT": "test not run",
          "omegas": [
            {
              "omega": 2.011947339874497,
              "prop": 1
            }
          ],
          "p": 1,
          "uncorrected p": 1,
          "tested": false
        },
        "OFTLR5_2938_BP": {
          "LRT": 18.60603675039602,
          "omegas": [
            {
              "omega": 0.7531999463453584,
              "prop": 1
            }
          ],
          "p": 0.0006111765031524552,
          "uncorrected p": 0.00003055882515762276,
          "tested": true
        },
        "OMTLR5_2938_BP": {
          "LRT": 17.13673743527033,
          "omegas": [
            {
              "omega": 0.4098653193572552,
              "prop": 1
            }
          ],
          "p": 0.001151339506096583,
          "uncorrected p": 0.00006396330589425459,
          "tested": true
        },
        "ONTLR5_2938_BP": {
          "LRT": 0.6402012974431273,
          "omegas": [
            {
              "omega": 0.3633616528296864,
              "prop": 1
            }
          ],
          "p": 1,
          "uncorrected p": 0.3025503692097699,
          "tested": true
        },
        "PFTLR5_2938_BP": {
          "LRT": 21.66708694265981,
          "omegas": [
            {
              "omega": 0.8404286401546284,
              "prop": 1
            }
          ],
          "p": 0.0001378984137292427,
          "uncorrected p": 0.000006566591129963939,
          "tested": true
        },
        "SATLR5_2938_BP": {
          "LRT": 5.011814403042081,
          "omegas": [
            {
              "omega": 0.3922911493447906,
              "prop": 1
            }
          ],
          "p": 0.2951544234222037,
          "uncorrected p": 0.02951544234222037,
          "tested": true
        },
        "SDTLR5_2938_BP": {
          "LRT": 4.694326367767644,
          "omegas": [
            {
              "omega": 0.4838240213797061,
              "prop": 1
            }
          ],
          "p": 0.31270049270563,
          "uncorrected p": 0.03474449918951444,
          "tested": true
        },
        "SMTLR5_2938_BP": {
          "LRT": 8.609458531995188,
          "omegas": [
            {
              "omega": 0.4681870941435842,
              "prop": 1
            }
          ],
          "p": 0.0566424692511982,
          "uncorrected p": 0.004720205770933183,
          "tested": true
        },
        "SSTLR5_2938_BP": {
          "LRT": 0,
          "omegas": [
            {
              "omega": 0.5326122817744575,
              "prop": 1
            }
          ],
          "p": 1,
          "uncorrected p": 1,
          "tested": true
        },
        "TFTLR5_2938_BP": {
          "LRT": 1.118105316636502,
          "omegas": [
            {
              "omega": 0.3048120129936089,
              "prop": 1
            }
          ],
          "p": 1,
          "uncorrected p": 0.2295904939909643,
          "tested": true
        },
        "TRTLR5_2938_BP": {
          "LRT": 0.07124775514239445,
          "omegas": [
            {
              "omega": 0.2678870740014046,
              "prop": 1
            }
          ],
          "p": 1,
          "uncorrected p": 0.4474066831756914,
          "tested": true
        }
      },
      "annotation-tag": "ω"
    },
    "Full adaptive model": {
      "AIC-c": 66142.72214606272,
      "Log Likelihood": -32906.09498965514,
      "display order": 2,
      "estimated parameters": 164,
      "branch-annotations": {
        "ATTLR5_2938_BP": {
          "LRT": 14.38177149336843,
          "omegas": [
            {
              "omega": 0.2572906388044947,
              "prop": 0.9552439944641369
            },
            {
              "omega": 2181.131057475417,
              "prop": 0.04475600553586312
            }
          ],
          "p": 0.003838116806925695,
          "uncorrected p": 0.0002558744537950464,
          "tested": true
        },
        "CATLR5_2938_BP": {
          "LRT": 2.178046231550979,
          "omegas": [
            {
              "omega": 0.2345686022935106,
              "prop": 0.8892151675306083
            },
            {
              "omega": 3.477243530997274,
              "prop": 0.1107848324693917
            }
          ],
          "p": 1,
          "uncorrected p": 0.1289619453060878,
          "tested": true
        },
        "CBTLR5_2938_BP": {
          "LRT": 0.7459020180249354,
          "omegas": [
            {
              "omega": 0,
              "prop": 0.7258660163651088
            },
            {
              "omega": 1.344485080633045,
              "prop": 0.2741339836348912
            }
          ],
          "p": 1,
          "uncorrected p": 0.2841650487767987,
          "tested": true
        },
        "CCTLR5_2938_BP": {
          "LRT": 41.40320047974819,
          "omegas": [
            {
              "omega": 0.3674990465240042,
              "prop": 0.9478945107740379
            },
            {
              "omega": 23.03488473262312,
              "prop": 0.05210548922596214
            }
          ],
          "p": 7.289513215269494e-9,
          "uncorrected p": 3.31341509784977e-10,
          "tested": true
        },
        "CITLR5_2938_BP": {
          "LRT": 15.6440770230256,
          "omegas": [
            {
              "omega": 0,
              "prop": 0.7904547195017312
            },
            {
              "omega": 4.73755958222566,
              "prop": 0.2095452804982688
            }
          ],
          "p": 0.002168503550952217,
          "uncorrected p": 0.0001355314719345135,
          "tested": true
        },
        "DRTLR5_2938_BP": {
          "LRT": 0,
          "omegas": [
            {
              "omega": 0,
              "prop": 0.4702889765092075
            },
            {
              "omega": 0.9940486131383046,
              "prop": 0.5297110234907925
            }
          ],
          "p": 1,
          "uncorrected p": 1,
          "tested": true
        },
        "ECTLR5_2938_BP": {
          "LRT": 5.981976946262876,
          "omegas": [
            {
              "omega": 0.01091256180177856,
              "prop": 0.6442184964573813
            },
            {
              "omega": 2.160498054856122,
              "prop": 0.3557815035426187
            }
          ],
          "p": 0.197580731027391,
          "uncorrected p": 0.01796188463885373,
          "tested": true
        },
        "IPTLR5_2938_BP": {
          "LRT": 0,
          "omegas": [
            {
              "omega": 0.4345961864842638,
              "prop": 1
            }
          ],
          "p": 1,
          "uncorrected p": 1,
          "tested": true
        },
        "LCTLR5_2938_BP": {
          "LRT": 10.84320054255659,
          "omegas": [
            {
              "omega": 0,
              "prop": 0.5873695868138644
            },
            {
              "omega": 2.100470134803125,
              "prop": 0.4126304131861356
            }
          ],
          "p": 0.01981640297326637,
          "uncorrected p": 0.001524338690251259,
          "tested": true
        },
        "LMTLR5_2938_BP": {
          "LRT": 11.34352102939738,
          "omegas": [
            {
              "omega": 0.8191271272982367,
              "prop": 0.9880889299651445
            },
            {
              "omega": 1e+25,
              "prop": 0.01191107003485548
            }
          ],
          "p": 0.01657548844321421,
          "uncorrected p": 0.001183963460229587,
          "tested": true
        },
        "MATLR5_2938_BP": {
          "LRT": 18.32166967487137,
          "omegas": [
            {
              "omega": 0.2597582089874178,
              "prop": 0.9257912007742367
            },
            {
              "omega": 11.03948084165603,
              "prop": 0.07420879922576329
            }
          ],
          "p": 0.0006698259774963744,
          "uncorrected p": 0.00003525399881559865,
          "tested": true
        },
        "MMTLR5_2938_BP": {
          "LRT": 16.25162623931828,
          "omegas": [
            {
              "omega": 0,
              "prop": 0.6854677909936125
            },
            {
              "omega": 2.979523318609251,
              "prop": 0.3145322090063875
            }
          ],
          "p": 0.001697171646612206,
          "uncorrected p": 0.00009983362627130621,
          "tested": true
        },
        "Node1": {
          "LRT": "test not run",
          "omegas": [
            {
              "omega": 1.036091672372512,
              "prop": 1
            }
          ],
          "p": 1,
          "uncorrected p": 1,
          "tested": false
        },
        "Node12": {
          "LRT": "test not run",
          "omegas": [
            {
              "omega": 0,
              "prop": 0.6898198548866306
            },
            {
              "omega": 3.47109535573808,
              "prop": 0.3101801451133694
            }
          ],
          "p": 1,
          "uncorrected p": 1,
          "tested": false
        },
        "Node13": {
          "LRT": "test not run",
          "omegas": [
            {
              "omega": 0,
              "prop": 0.8393683464326024
            },
            {
              "omega": 13.74600618583505,
              "prop": 0.1606316535673976
            }
          ],
          "p": 1,
          "uncorrected p": 1,
          "tested": false
        },
        "Node14": {
          "LRT": "test not run",
          "omegas": [
            {
              "omega": 0.514926307341452,
              "prop": 0.9879700494510345
            },
            {
              "omega": 1e+25,
              "prop": 0.0120299505489655
            }
          ],
          "p": 1,
          "uncorrected p": 1,
          "tested": false
        },
        "Node17": {
          "LRT": "test not run",
          "omegas": [
            {
              "omega": 0,
              "prop": 0.9347269937030807
            },
            {
              "omega": 6.251628215305408,
              "prop": 0.06527300629691934
            }
          ],
          "p": 1,
          "uncorrected p": 1,
          "tested": false
        },
        "Node2": {
          "LRT": "test not run",
          "omegas": [
            {
              "omega": 10000000000,
              "prop": 1
            }
          ],
          "p": 1,
          "uncorrected p": 1,
          "tested": false
        },
        "Node21": {
          "LRT": "test not run",
          "omegas": [
            {
              "omega": 0.2349225760612454,
              "prop": 0.8440646685178943
            },
            {
              "omega": 4.773648809590444,
              "prop": 0.1559353314821057
            }
          ],
          "p": 1,
          "uncorrected p": 1,
          "tested": false
        },
        "Node24": {
          "LRT": "test not run",
          "omegas": [
            {
              "omega": 0.1520929952241351,
              "prop": 0.8680305881863609
            },
            {
              "omega": 4.003676128338964,
              "prop": 0.1319694118136391
            }
          ],
          "p": 1,
          "uncorrected p": 1,
          "tested": false
        },
        "Node25": {
          "LRT": "test not run",
          "omegas": [
            {
              "omega": 0,
              "prop": 0.9487977979042632
            },
            {
              "omega": 16.43604651115808,
              "prop": 0.05120220209573678
            }
          ],
          "p": 1,
          "uncorrected p": 1,
          "tested": false
        },
        "Node26": {
          "LRT": "test not run",
          "omegas": [
            {
              "omega": 1.321070385168401,
              "prop": 1
            }
          ],
          "p": 1,
          "uncorrected p": 1,
          "tested": false
        },
        "Node28": {
          "LRT": "test not run",
          "omegas": [
            {
              "omega": 0.7683703890136512,
              "prop": 1
            }
          ],
          "p": 1,
          "uncorrected p": 1,
          "tested": false
        },
        "Node3": {
          "LRT": "test not run",
          "omegas": [
            {
              "omega": 0.1206348373728065,
              "prop": 0.9718272606712421
            },
            {
              "omega": 5711.894026270273,
              "prop": 0.02817273932875786
            }
          ],
          "p": 1,
          "uncorrected p": 1,
          "tested": false
        },
        "Node36": {
          "LRT": "test not run",
          "omegas": [
            {
              "omega": 0,
              "prop": 0.9193474786273883
            },
            {
              "omega": 3.958080720272616,
              "prop": 0.0806525213726117
            }
          ],
          "p": 1,
          "uncorrected p": 1,
          "tested": false
        },
        "Node39": {
          "LRT": "test not run",
          "omegas": [
            {
              "omega": 0.1302502405554049,
              "prop": 0.9593317324110898
            },
            {
              "omega": 15.21962934764437,
              "prop": 0.04066826758891018
            }
          ],
          "p": 1,
          "uncorrected p": 1,
          "tested": false
        },
        "Node4": {
          "LRT": "test not run",
          "omegas": [
            {
              "omega": 0.09057925821700048,
              "prop": 0.8580930213379504
            },
            {
              "omega": 4.64096387014212,
              "prop": 0.1419069786620496
            }
          ],
          "p": 1,
          "uncorrected p": 1,
          "tested": false
        },
        "Node5": {
          "LRT": "test not run",
          "omegas": [
            {
              "omega": 0,
              "prop": 0.7534048493781448
            },
            {
              "omega": 4.018241976758192,
              "prop": 0.2465951506218552
            }
          ],
          "p": 1,
          "uncorrected p": 1,
          "tested": false
        },
        "Node6": {
          "LRT": "test not run",
          "omegas": [
            {
              "omega": 0,
              "prop": 0.6772062554813981
            },
            {
              "omega": 1.864583938308638,
              "prop": 0.3227937445186019
            }
          ],
          "p": 1,
          "uncorrected p": 1,
          "tested": false
        },
        "Node7": {
          "LRT": "test not run",
          "omegas": [
            {
              "omega": 0.0744584105322095,
              "prop": 0.8169629853321984
            },
            {
              "omega": 2.056637474700727,
              "prop": 0.1830370146678016
            }
          ],
          "p": 1,
          "uncorrected p": 1,
          "tested": false
        },
        "Node9": {
          "LRT": "test not run",
          "omegas": [
            {
              "omega": 2.798764980833852,
              "prop": 1
            }
          ],
          "p": 1,
          "uncorrected p": 1,
          "tested": false
        },
        "OFTLR5_2938_BP": {
          "LRT": 18.60603675039602,
          "omegas": [
            {
              "omega": 0,
              "prop": 0.7896392690883517
            },
            {
              "omega": 4.814386100449079,
              "prop": 0.2103607309116483
            }
          ],
          "p": 0.0006111765031524552,
          "uncorrected p": 0.00003055882515762276,
          "tested": true
        },
        "OMTLR5_2938_BP": {
          "LRT": 17.13673743527033,
          "omegas": [
            {
              "omega": 0.07129102215321637,
              "prop": 0.8897566860590619
            },
            {
              "omega": 6.404494006363298,
              "prop": 0.1102433139409381
            }
          ],
          "p": 0.001151339506096583,
          "uncorrected p": 0.00006396330589425459,
          "tested": true
        },
        "ONTLR5_2938_BP": {
          "LRT": 0.6402012974431273,
          "omegas": [
            {
              "omega": 0.1661430156617494,
              "prop": 0.8823126956855064
            },
            {
              "omega": 2.727170028777539,
              "prop": 0.1176873043144936
            }
          ],
          "p": 1,
          "uncorrected p": 0.3025503692097699,
          "tested": true
        },
        "PFTLR5_2938_BP": {
          "LRT": 21.66708694265981,
          "omegas": [
            {
              "omega": 0.7340832002368016,
              "prop": 0.9595126891213811
            },
            {
              "omega": 110.8127625309336,
              "prop": 0.0404873108786189
            }
          ],
          "p": 0.0001378984137292427,
          "uncorrected p": 0.000006566591129963939,
          "tested": true
        },
        "SATLR5_2938_BP": {
          "LRT": 5.011814403042081,
          "omegas": [
            {
              "omega": 0.06809624254543997,
              "prop": 0.7944739032856367
            },
            {
              "omega": 2.315581356690466,
              "prop": 0.2055260967143633
            }
          ],
          "p": 0.2951544234222037,
          "uncorrected p": 0.02951544234222037,
          "tested": true
        },
        "SDTLR5_2938_BP": {
          "LRT": 4.694326367767644,
          "omegas": [
            {
              "omega": 0.4127992893360693,
              "prop": 0.9873229301700365
            },
            {
              "omega": 1718.101016153372,
              "prop": 0.01267706982996353
            }
          ],
          "p": 0.31270049270563,
          "uncorrected p": 0.03474449918951444,
          "tested": true
        },
        "SMTLR5_2938_BP": {
          "LRT": 8.609458531995188,
          "omegas": [
            {
              "omega": 0.2276502387314958,
              "prop": 0.8872756776062866
            },
            {
              "omega": 6.067874194995038,
              "prop": 0.1127243223937134
            }
          ],
          "p": 0.0566424692511982,
          "uncorrected p": 0.004720205770933183,
          "tested": true
        },
        "SSTLR5_2938_BP": {
          "LRT": 0,
          "omegas": [
            {
              "omega": 0.4985956009314667,
              "prop": 1
            }
          ],
          "p": 1,
          "uncorrected p": 1,
          "tested": true
        },
        "TFTLR5_2938_BP": {
          "LRT": 1.118105316636502,
          "omegas": [
            {
              "omega": 0,
              "prop": 0.7433011634326383
            },
            {
              "omega": 1.44369535514664,
              "prop": 0.2566988365673617
            }
          ],
          "p": 1,
          "uncorrected p": 0.2295904939909643,
          "tested": true
        },
        "TRTLR5_2938_BP": {
          "LRT": 0.07124775514239445,
          "omegas": [
            {
              "omega": 0.03274786157770306,
              "prop": 0.6867296740737845
            },
            {
              "omega": 1.168831890818555,
              "prop": 0.3132703259262155
            }
          ],
          "p": 1,
          "uncorrected p": 0.4474066831756914,
          "tested": true
        }
      },
      "annotation-tag": "ω"
    },
    "Nucleotide GTR": {
      "AIC-c": 68380.88380419792,
      "Equilibrium frequencies": [
        [
          0.275452387127666
        ],
        [
          0.2354408155936396
        ],
        [
          0.2085669253636055
        ],
        [
          0.2805398719150888
        ]
      ],
      "Log Likelihood": -34141.40395525552,
      "display order": 0,
      "estimated parameters": 49
    }
  },
  "input": {
    "file name": "/home/datamonkey/datamonkey-js-server/production/app/absrel/output/5dfb4d7ec27e2160748fb351",
    "number of sequences": 22,
    "number of sites": 979,
    "partition count": 1,
    "trees": {
      "0": "((((((((CBTLR5_2938_BP:0.1241405518436867,(IPTLR5_2938_BP:0.08018769550372915,TFTLR5_2938_BP:0.09641015511798171)Node9:0.01358258451367261)Node7:0.192756710179574,(((CATLR5_2938_BP:0.08128571368034888,CCTLR5_2938_BP:0.05759584366921812)Node14:0.01778726610632809,(MATLR5_2938_BP:0.05350258195492542,CITLR5_2938_BP:0.06398197588967111)Node17:0.02568883964227154)Node13:0.02487314816188507,DRTLR5_2938_BP:0.1304771446247403)Node12:0.1748184400527605)Node6:0.1452958091668893,(SSTLR5_2938_BP:0.05834994266707782,OMTLR5_2938_BP:0.07414288599829069)Node21:0.1694879105796411)Node5:0.0997715830992645,(((LCTLR5_2938_BP:0.1186159802425209,(OFTLR5_2938_BP:0.06663107496405216,MMTLR5_2938_BP:0.09773719749826351)Node28:0.004736032334680035)Node26:0.007007791360848808,LMTLR5_2938_BP:0.09709922767518191)Node25:0.0114732892613803,ECTLR5_2938_BP:0.1140348826066728)Node24:0.1210166415472356)Node4:0.09985330717749731,ONTLR5_2938_BP:0.1400090234468683)Node3:0.01404594909521836,ATTLR5_2938_BP:0.1398334275750166)Node2:0.009504118802956943,TRTLR5_2938_BP:0.23448721950632)Node1:0.006898527152229023,(SATLR5_2938_BP:0.1206282926295552,PFTLR5_2938_BP:0.09917200533324827)Node36:0.01314407724278148,(SDTLR5_2938_BP:0.0708086900088799,SMTLR5_2938_BP:0.1360387924662363)Node39:0.01847545480751504)"
    }
  },
  "test results": {
    "P-value threshold": 0.05,
    "positive test results": 10,
    "tested": 22
  },
  "tested": {
    "0": {
      "ATTLR5_2938_BP": "test",
      "CATLR5_2938_BP": "test",
      "CBTLR5_2938_BP": "test",
      "CCTLR5_2938_BP": "test",
      "CITLR5_2938_BP": "test",
      "DRTLR5_2938_BP": "test",
      "ECTLR5_2938_BP": "test",
      "IPTLR5_2938_BP": "test",
      "LCTLR5_2938_BP": "test",
      "LMTLR5_2938_BP": "test",
      "MATLR5_2938_BP": "test",
      "MMTLR5_2938_BP": "test",
      "Node1": "background",
      "Node12": "background",
      "Node13": "background",
      "Node14": "background",
      "Node17": "background",
      "Node2": "background",
      "Node21": "background",
      "Node24": "background",
      "Node25": "background",
      "Node26": "background",
      "Node28": "background",
      "Node3": "background",
      "Node36": "background",
      "Node39": "background",
      "Node4": "background",
      "Node5": "background",
      "Node6": "background",
      "Node7": "background",
      "Node9": "background",
      "OFTLR5_2938_BP": "test",
      "OMTLR5_2938_BP": "test",
      "ONTLR5_2938_BP": "test",
      "PFTLR5_2938_BP": "test",
      "SATLR5_2938_BP": "test",
      "SDTLR5_2938_BP": "test",
      "SMTLR5_2938_BP": "test",
      "SSTLR5_2938_BP": "test",
      "TFTLR5_2938_BP": "test",
      "TRTLR5_2938_BP": "test"
    }
  },
  "timers": {
    "Baseline model fitting": {
      "order": 2,
      "timer": 12
    },
    "Complexity analysis": {
      "order": 3,
      "timer": 343
    },
    "Full adaptive model fitting": {
      "order": 4,
      "timer": 110
    },
    "Overall": {
      "order": 0,
      "timer": 1144
    },
    "Preliminary model fitting": {
      "order": 1,
      "timer": 2
    },
    "Testing for selection": {
      "order": 5,
      "timer": 676
    }
  },
  "trees": {
    "branchLengths": {
      "Baseline MG94xREV": {
        "ATTLR5_2938_BP": 0.15914261897721,
        "CATLR5_2938_BP": 0.07212756824012098,
        "CBTLR5_2938_BP": 0.1238044247803382,
        "CCTLR5_2938_BP": 0.06987452779958672,
        "CITLR5_2938_BP": 0.06334992868793864,
        "DRTLR5_2938_BP": 0.1378934267604637,
        "ECTLR5_2938_BP": 0.1172448685083729,
        "IPTLR5_2938_BP": 0.07389566966253319,
        "LCTLR5_2938_BP": 0.1339186317262963,
        "LMTLR5_2938_BP": 0.09386903803857527,
        "MATLR5_2938_BP": 0.05558018727972136,
        "MMTLR5_2938_BP": 0.103016777207694,
        "Node1": 0.01084363586545981,
        "Node12": 0.1832826542704561,
        "Node13": 0.03299688435931732,
        "Node14": 0.04171969366585352,
        "Node17": 0.01853526031315339,
        "Node2": 0.005597282265426697,
        "Node21": 0.1476642587697371,
        "Node24": 0.1409442413198787,
        "Node25": 0.01843332036811091,
        "Node26": 0.01169568059399299,
        "Node28": 0.007014008684620057,
        "Node3": 0.04069168825086667,
        "Node36": 0.02635774769282796,
        "Node39": 0.03967639581998541,
        "Node4": 0.1759409544773384,
        "Node5": 0.1871546006275765,
        "Node6": 0.2709940229232565,
        "Node7": 0.3098405937622729,
        "Node9": 0.02734181581988321,
        "OFTLR5_2938_BP": 0.06188924625122624,
        "OMTLR5_2938_BP": 0.08212099055531648,
        "ONTLR5_2938_BP": 0.1560010665250374,
        "PFTLR5_2938_BP": 0.09860426498451634,
        "SATLR5_2938_BP": 0.1292567181605918,
        "SDTLR5_2938_BP": 0.06616785412353404,
        "SMTLR5_2938_BP": 0.1756717141116024,
        "SSTLR5_2938_BP": 0.05444424487841327,
        "TFTLR5_2938_BP": 0.1126852552117304,
        "TRTLR5_2938_BP": 0.303768760570158
      },
      "Full adaptive model": {
        "ATTLR5_2938_BP": 6.566827855330235,
        "CATLR5_2938_BP": 0.02624159145614023,
        "CBTLR5_2938_BP": 0.04614677786587007,
        "CCTLR5_2938_BP": 0.03512197119395481,
        "CITLR5_2938_BP": 0.02371593243400239,
        "DRTLR5_2938_BP": 0.04750276250875792,
        "ECTLR5_2938_BP": 0.04410832233736561,
        "IPTLR5_2938_BP": 0.07445706965293149,
        "LCTLR5_2938_BP": 0.04962050223685937,
        "LMTLR5_2938_BP": 2.853703797495326e+21,
        "MATLR5_2938_BP": 0.02296469762289653,
        "MMTLR5_2938_BP": 0.03820460002763731,
        "Node1": 0.009402670778717695,
        "Node12": 0.07998965918772383,
        "Node13": 0.0128203565843025,
        "Node14": 1.477737769364053e+21,
        "Node17": 0.007340832207512443,
        "Node2": 0.006492730394393853,
        "Node21": 0.06278199716279567,
        "Node24": 0.05901192713690224,
        "Node25": 0.006638606311729783,
        "Node26": 0.00831513197006563,
        "Node28": 0.006602535778623474,
        "Node3": 2.513674697647524,
        "Node36": 0.00936825618767882,
        "Node39": 0.01685066479500915,
        "Node4": 0.08093204263488356,
        "Node5": 0.08472597891090056,
        "Node6": 0.1075824932972083,
        "Node7": 0.1273630655899688,
        "Node9": 0.02380852600140563,
        "OFTLR5_2938_BP": 0.02411758671365775,
        "OMTLR5_2938_BP": 0.03508606712736638,
        "ONTLR5_2938_BP": 0.0560718307744797,
        "PFTLR5_2938_BP": 0.1173974632512804,
        "SATLR5_2938_BP": 0.04869535218474352,
        "SDTLR5_2938_BP": 0.547100850072112,
        "SMTLR5_2938_BP": 0.08192430758170277,
        "SSTLR5_2938_BP": 0.05658336086129326,
        "TFTLR5_2938_BP": 0.04044600843334858,
        "TRTLR5_2938_BP": 0.114791413508129
      }
    }
  }
}
