# Supplementary material for: Variation in selection constraints on teleost TLRs with emphasis on their repertoire in the Walking catfish, Clarias batrachus
Source: Sci Rep. 2020 Dec 7;10:21394. doi: 10.1038/s41598-020-78347-6 (PMC7721727; doi:10.1038/s41598-020-78347-6)
Supplement: Supplementary file 28 — Supplementary Information 28. [file 41598_2020_78347_MOESM28_ESM.zip › T5/absrel/tree.new]

((((((((CBTLR5:0.04614677786587007,(IPTLR5:0.07445706965293149,TFTLR5:0.04044600843334858):0.02380852600140563):0.1273630655899688,(((CATLR5:0.02624159145614023,CCTLR5:0.03512197119395481):1.477737769364053e+21,(MATLR5:0.02296469762289653,CITLR5:0.02371593243400239):0.007340832207512443):0.0128203565843025,DRTLR5:0.04750276250875792):0.07998965918772383):0.1075824932972083,(SSTLR5:0.05658336086129326,OMTLR5:0.03508606712736638):0.06278199716279567):0.08472597891090056,(((LCTLR5:0.04962050223685937,(OFTLR5:0.02411758671365775,MMTLR5:0.03820460002763731):0.006602535778623474):0.00831513197006563,LMTLR5:2.853703797495326e+21):0.006638606311729783,ECTLR5:0.04410832233736561):0.05901192713690224):0.08093204263488356,ONTLR5:0.0560718307744797):2.513674697647524,ATTLR5:6.566827855330235):0.006492730394393853,TRTLR5:0.114791413508129):0.009402670778717695,(SATLR5:0.04869535218474352,PFTLR5:0.1173974632512804):0.00936825618767882,(SDTLR5:0.547100850072112,SMTLR5:0.08192430758170277):0.01685066479500915):0
