# Supplementary material for: Variation in selection constraints on teleost TLRs with emphasis on their repertoire in the Walking catfish, Clarias batrachus
Source: Sci Rep. 2020 Dec 7;10:21394. doi: 10.1038/s41598-020-78347-6 (PMC7721727; doi:10.1038/s41598-020-78347-6)
Supplement: Supplementary file 28 — Supplementary Information 28. [file 41598_2020_78347_MOESM28_ESM.zip › T5/BIS2/cluster.out]

# BIS2 clusters on reference sequence CBTLR5_2938_BP
d	cluster_id	list_of_positions	p-value
0	7	263/521	5.584371e-08
0	6	416/659	3.127248e-06
0	5	429/635/718	3.797372e-05
0	2	365/431/475/610	0.0006493506
0	1	444/551/649	0.004329004
0	3	398/458	0.004329004
0	4	165/169/178/180/183/192/193/195/196/204/207/214/219/222/224/225/228/230/233/240/244/258/264/267/268/271/273/274/276/296/299/300/301/302/303/311/313/314/317/327/333/335/358/363/366/369/375/376/377/381/384/406/408/413/415/420/423/424/425/428/438/447/448/449/450/452/454/457/462/465/468/471/473/476/490/491/501/526/552/557/574/576/585/588/590/594/603/608/613/614/618/621/623/628/629/632/634/643/651/654…	1
1	13	399/544	9.922998e-07
1	10	115/146	7.594744e-06
1	12	295/666/687/709	0.0003267974
1	1	686/693	0.04545455
1	2	175/664	0.04545455
1	3	162/186/312/646/672	0.04545455
1	4	426/498	0.04545455
1	5	412/496	0.04545455
1	6	389/636	0.04545455
1	7	202/221/279/347/354/605	0.04545455
1	8	199/281	0.04545455
1	9	101/108/110/118/119/133/135/137/142/149/157/382	0.04545455
1	11	283/398/458	0.05
2	1	441/686/693	1
