# Supplementary material for: Variation in selection constraints on teleost TLRs with emphasis on their repertoire in the Walking catfish, Clarias batrachus
Source: Sci Rep. 2020 Dec 7;10:21394. doi: 10.1038/s41598-020-78347-6 (PMC7721727; doi:10.1038/s41598-020-78347-6)
Supplement: Supplementary file 28 — Supplementary Information 28. [file 41598_2020_78347_MOESM28_ESM.zip › T5/BIS2/fasta_mapping.txt]

0	1
1	2
2	3
3	4
4	5
5	6
6	7
7	8
8	9
9	10
10	11
11	12
12	13
13	14
14	15
15	16
16	17
17	18
18	19
19	20
20	21
21	22
22	23
23	24
24	25
25	26
26	27
27	28
28	29
29	30
30	31
31	32
32	33
33	34
34	35
35	36
36	37
37	38
38	39
39	40
40	41
41	43
42	44
43	45
44	46
45	47
46	48
47	49
48	50
49	51
50	52
51	53
52	54
53	55
54	56
55	57
56	58
57	59
58	60
59	61
60	62
61	63
62	64
63	65
64	66
65	67
66	68
67	69
68	70
69	71
70	72
71	73
72	74
73	75
74	76
75	77
76	78
77	79
78	80
79	81
80	82
81	83
82	84
83	85
84	86
85	87
86	88
87	89
88	92
89	93
90	94
91	95
92	96
93	97
94	98
95	99
96	100
97	101
98	102
99	103
100	104
101	105
102	106
103	107
104	108
105	109
106	110
107	111
108	112
109	113
110	114
111	115
112	116
113	117
114	118
115	119
116	120
117	121
118	122
119	123
120	124
121	125
122	126
123	127
124	128
125	129
126	130
127	131
128	132
129	133
130	134
131	135
132	136
133	137
134	138
135	139
136	140
137	141
138	142
139	143
140	144
141	145
142	146
143	147
144	148
145	149
146	150
147	151
148	152
149	153
150	154
151	155
152	156
153	157
154	158
155	159
156	160
157	161
158	162
159	163
160	164
161	165
162	166
163	167
164	168
165	169
166	170
167	171
168	172
169	173
170	174
171	175
172	176
173	177
174	178
175	179
176	180
177	181
178	182
179	183
180	184
181	185
182	186
183	187
184	188
185	189
186	190
187	191
188	192
189	193
190	194
191	195
192	196
193	197
194	198
195	199
196	200
197	201
198	202
199	203
200	204
201	205
202	206
203	207
204	208
205	209
206	210
207	211
208	212
209	213
210	214
211	215
212	216
213	217
214	218
215	219
216	220
217	221
218	222
219	223
220	224
221	225
222	226
223	227
224	228
225	229
226	230
227	231
228	232
229	233
230	234
231	235
232	236
233	237
234	238
235	239
236	240
237	241
238	242
239	243
240	244
241	245
242	246
243	247
244	248
245	249
246	250
247	251
248	252
249	253
250	254
251	255
252	256
253	257
254	258
255	259
256	260
257	261
258	262
259	263
260	264
261	265
262	266
263	267
264	268
265	269
266	270
267	271
268	272
269	273
270	274
271	275
272	276
273	277
274	278
275	279
276	280
277	281
278	282
279	283
280	284
281	285
282	286
283	287
284	288
285	289
286	290
287	291
288	292
289	293
290	294
291	295
292	296
293	297
294	298
295	299
296	300
297	301
298	302
299	303
300	304
301	305
302	306
303	307
304	308
305	309
306	310
307	311
308	312
309	313
310	314
311	315
312	316
313	317
314	318
315	319
316	320
317	321
318	322
319	323
320	324
321	325
322	326
323	327
324	328
325	329
326	330
327	331
328	332
329	333
330	334
331	335
332	336
333	337
334	338
335	339
336	340
337	341
338	342
339	343
340	344
341	345
342	346
343	347
344	348
345	349
346	350
347	351
348	352
349	353
350	354
351	355
352	356
353	357
354	358
355	359
356	360
357	361
358	362
359	363
360	364
361	365
362	366
363	367
364	368
365	369
366	370
367	371
368	372
369	373
370	374
371	375
372	376
373	377
374	378
375	379
376	380
377	381
378	382
379	383
380	384
381	385
382	386
383	387
384	388
385	389
386	390
387	391
388	392
389	393
390	394
391	395
392	396
393	397
394	398
395	399
396	400
397	401
398	402
399	403
400	404
401	405
402	406
403	407
404	408
405	409
406	410
407	411
408	412
409	413
410	414
411	415
412	416
413	417
414	418
415	419
416	420
417	421
418	422
419	423
420	424
421	425
422	426
423	427
424	428
425	429
426	430
427	431
428	432
429	433
430	434
431	435
432	436
433	437
434	438
435	439
436	440
437	441
438	442
439	443
440	444
441	445
442	446
443	447
444	448
445	449
446	450
447	451
448	452
449	453
450	454
451	455
452	456
453	457
454	458
455	459
456	460
457	461
458	462
459	463
460	464
461	465
462	466
463	467
464	468
465	469
466	470
467	471
468	472
469	473
470	474
471	475
472	476
473	477
474	478
475	479
476	480
477	481
478	482
479	483
480	484
481	485
482	486
483	487
484	488
485	489
486	490
487	491
488	492
489	493
490	494
491	495
492	496
493	497
494	498
495	499
496	500
497	501
498	502
499	503
500	504
501	505
502	506
503	507
504	508
505	509
506	510
507	511
508	512
509	513
510	514
511	515
512	516
513	517
514	518
515	519
516	520
517	521
518	522
519	523
520	524
521	525
522	526
523	527
524	528
525	529
526	530
527	531
528	532
529	533
530	534
531	535
532	536
533	537
534	538
535	539
536	540
537	541
538	542
539	543
540	544
541	545
542	546
543	547
544	548
545	549
546	550
547	551
548	552
549	553
550	554
551	555
552	556
553	557
554	558
555	559
556	560
557	561
558	562
559	563
560	564
561	565
562	566
563	567
564	568
565	569
566	570
567	571
568	572
569	573
570	574
571	575
572	576
573	577
574	578
575	579
576	580
577	581
578	582
579	583
580	584
581	585
582	586
583	587
584	588
585	589
586	590
587	591
588	592
589	593
590	594
591	595
592	596
593	597
594	598
595	599
596	600
597	601
598	602
599	603
600	604
601	605
602	606
603	607
604	608
605	609
606	610
607	611
608	612
609	613
610	614
611	615
612	616
613	617
614	618
615	619
616	620
617	621
618	622
619	623
620	624
621	625
622	626
623	627
624	628
625	629
626	630
627	631
628	632
629	633
630	634
631	635
632	636
633	637
634	638
635	639
636	640
637	641
638	642
639	643
640	644
641	645
642	646
643	647
644	648
645	649
646	650
647	651
648	652
649	653
650	654
651	655
652	656
653	657
654	658
655	659
656	660
657	661
658	662
659	663
660	664
661	665
662	666
663	667
664	668
665	669
666	670
667	671
668	672
669	673
670	674
671	675
672	676
673	677
674	678
675	679
676	680
677	681
678	682
679	683
680	684
681	685
682	686
683	687
684	688
685	689
686	690
687	691
688	692
689	693
690	694
691	695
692	696
693	697
694	698
695	699
696	700
697	701
698	702
699	703
700	704
701	705
702	706
703	707
704	708
705	709
706	710
707	711
708	712
709	713
710	714
711	715
712	716
713	717
714	718
715	719
716	720
717	721
718	722
719	723
720	724
721	725
722	726
723	727
724	728
725	729
726	730
727	731
728	732
729	733
730	734
731	735
732	736
733	737
734	738
735	739
736	740
737	741
738	742
739	743
740	747
741	748
742	749
743	750
744	751
745	752
746	753
747	754
748	755
749	756
750	757
751	758
752	759
753	760
754	761
755	762
756	763
757	764
758	765
759	766
760	767
761	768
762	769
763	770
764	771
765	772
766	773
767	774
768	775
769	776
770	777
771	778
772	779
773	780
774	781
775	782
776	783
777	784
778	785
779	786
780	787
781	788
782	789
783	790
784	791
785	792
786	793
787	796
788	797
789	798
790	799
791	800
792	801
793	802
794	803
795	804
796	805
797	806
798	807
799	808
800	809
801	810
802	811
803	812
804	813
805	814
806	815
807	816
808	817
809	818
810	819
811	820
812	821
813	822
814	823
815	824
816	825
817	826
818	827
819	828
820	829
821	830
822	831
823	832
824	833
825	834
826	835
827	836
828	837
829	838
830	839
831	840
832	841
833	842
834	843
835	844
836	845
837	846
838	847
839	848
840	849
841	850
842	851
843	852
844	853
845	854
846	855
847	856
848	857
849	858
850	859
851	860
852	861
853	862
854	863
855	864
856	865
857	866
858	867
859	868
860	869
861	870
862	871
863	872
864	873
865	874
866	875
867	876
868	877
869	878
870	879
871	880
872	881
873	882
874	883
875	884
876	885
877	886
878	887
879	888
880	889
881	890
882	891
883	892
884	893
885	894
886	895
887	896
888	897
889	898
890	899
891	900
892	901
893	902
894	903
895	904
896	905
897	906
898	907
899	908
900	909
901	910
902	911
903	912
904	913
905	914
906	915
907	916
908	917
909	918
910	919
911	920
912	921
913	922
914	923
915	924
916	925
917	926
918	927
919	928
920	929
921	930
922	931
923	932
924	933
925	934
926	935
927	936
928	937
929	938
930	939
931	940
932	941
933	942
934	943
935	944
936	945
937	946
938	947
939	948
940	949
941	950
942	951
943	952
944	953
945	954
946	955
947	956
948	957
949	958
950	959
951	960
952	961
953	962
954	963
955	964
956	965
957	966
958	967
959	968
960	972
961	973
962	981
963	982
964	983
965	984
966	985
967	986
968	987
969	988
970	989
971	990
972	991
973	992
974	993
975	994
976	995
977	996
978	997
