# Supplementary material for: Variation in selection constraints on teleost TLRs with emphasis on their repertoire in the Walking catfish, Clarias batrachus
Source: Sci Rep. 2020 Dec 7;10:21394. doi: 10.1038/s41598-020-78347-6 (PMC7721727; doi:10.1038/s41598-020-78347-6)
Supplement: Supplementary file 28 — Supplementary Information 28. [file 41598_2020_78347_MOESM28_ESM.zip › T5/busted/datamonkey-table.csv]

Site index	Unconstrained likelihood	Constrained likelihood	Optimized Null Likelihood	Constrained Statistic	Optimized Null Statistic
1	-4.67	-4.58	-4.65	-0.17	-0.03
2	-5.65	-5.59	-5.62	-0.12	-0.05
3	-9.06	-9.17	-9.04	0.21	-0.04
4	-10.61	-10.74	-10.62	0.27	0.01
5	-10.75	-10.89	-10.76	0.27	0.03
6	-8.74	-8.81	-8.73	0.14	-0.04
7	-9.63	-9.79	-9.69	0.33	0.14
8	-9.34	-9.5	-9.4	0.33	0.13
9	-10.48	-10.62	-10.51	0.28	0.06
10	-7.64	-7.73	-7.66	0.17	0.03
11	-9.6	-9.73	-9.64	0.28	0.08
12	-9.7	-9.87	-9.76	0.33	0.12
13	-10.23	-10.36	-10.24	0.27	0.02
14	-10.77	-10.92	-10.8	0.29	0.06
15	-7.11	-7.18	-7.11	0.13	-0.01
16	-9.64	-9.73	-9.61	0.19	-0.05
17	-10.94	-11.08	-10.95	0.28	0.01
18	-9.7	-9.86	-9.74	0.33	0.08
19	-7.56	-7.64	-7.57	0.16	0.02
20	-11.19	-11.31	-11.2	0.26	0.02
21	-10.14	-10.29	-10.17	0.29	0.06
22	-9.35	-9.42	-9.33	0.15	-0.03
23	-10.59	-10.72	-10.6	0.27	0.03
24	-10.08	-10.24	-10.12	0.32	0.09
25	-10.57	-10.72	-10.59	0.28	0.03
26	-9.54	-9.67	-9.54	0.28	0.01
27	-7.47	-7.55	-7.47	0.17	0
28	-10.82	-10.95	-10.82	0.26	0
29	-10.29	-10.43	-10.32	0.29	0.06
30	-9.66	-9.83	-9.7	0.33	0.08
31	-6.81	-6.73	-6.8	-0.16	-0.04
32	-8.67	-8.77	-8.67	0.2	0
33	-10.56	-10.7	-10.57	0.27	0.01
34	-11	-11.14	-11	0.27	0
35	-9.22	-9.38	-9.28	0.33	0.13
36	-9.29	-9.45	-9.35	0.32	0.12
37	-10.29	-10.43	-10.32	0.29	0.06
38	-8.56	-8.66	-8.59	0.2	0.06
39	-8.12	-8.19	-8.09	0.15	-0.05
40	-9.7	-9.87	-9.76	0.33	0.12
41	-10.56	-10.69	-10.57	0.27	0.02
42	-8.79	-8.95	-8.83	0.32	0.09
43	-9.71	-9.79	-9.66	0.16	-0.08
44	-11.12	-11.07	-11.1	-0.1	-0.05
45	-14.85	-14.86	-14.8	0.01	-0.1
46	-4.77	-4.73	-4.76	-0.08	-0.01
47	-3.83	-3.83	-3.83	0	0
48	-3.97	-3.97	-3.97	0	0
49	-3.72	-3.72	-3.72	0	0
50	-4.3	-4.3	-4.3	0	0
51	-4.04	-4.04	-4.04	0	0
52	-3.97	-3.97	-3.97	0	0
53	-3.63	-3.63	-3.63	0	0
54	-3.97	-3.97	-3.97	0	0
55	-4.37	-4.37	-4.37	0	0
56	-4.46	-4.46	-4.46	0	0
57	-3.87	-3.87	-3.87	0	0
58	-4.45	-4.45	-4.45	0	0
59	-4.31	-4.31	-4.31	0	0
60	-4.04	-4.04	-4.04	0	0
61	-4.67	-4.67	-4.67	0	0
62	-4.54	-4.54	-4.54	0	0
63	-4.04	-4.04	-4.04	0	0
64	-4.26	-4.26	-4.26	0	0
65	-4.54	-4.54	-4.54	0	0
66	-4.4	-4.4	-4.4	0	0
67	-7.81	-7.8	-7.78	-0.01	-0.05
68	-6.8	-6.73	-6.81	-0.14	0.01
69	-10.79	-10.73	-10.75	-0.12	-0.08
70	-7.9	-8.04	-7.86	0.27	-0.08
71	-8.47	-8.67	-8.45	0.41	-0.04
72	-8.89	-9.2	-8.9	0.62	0.02
73	-10.01	-10.39	-10.03	0.77	0.04
74	-20.78	-21.38	-20.81	1.2	0.06
75	-25.55	-26.15	-25.54	1.2	-0.02
76	-35.12	-35.31	-35.2	0.39	0.17
77	-38.65	-39.35	-38.77	1.4	0.25
78	-39.33	-39.82	-39.39	0.98	0.13
79	-51.55	-52.89	-51.79	2.68	0.48
80	-42.68	-43.81	-42.71	2.25	0.06
81	-54.56	-55.48	-54.76	1.84	0.41
82	-63.16	-63.9	-63.07	1.48	-0.18
83	-40.49	-40.44	-40.44	-0.09	-0.09
84	-47.67	-48.26	-47.53	1.19	-0.28
85	-52.6	-52.5	-52.46	-0.2	-0.27
86	-52.9	-53	-52.96	0.2	0.11
87	-57.9	-59.84	-58.23	3.88	0.67
88	-56.47	-56.54	-56.32	0.14	-0.3
89	-35.51	-35.33	-35.35	-0.36	-0.32
90	-55.5	-55.69	-55.54	0.38	0.08
91	-45.91	-46.4	-45.95	0.98	0.08
92	-40.15	-40.67	-40.4	1.03	0.51
93	-38.02	-38.45	-38.19	0.86	0.33
94	-49.95	-49.9	-49.84	-0.08	-0.22
95	-50.83	-51.57	-50.93	1.48	0.2
96	-42.13	-42.47	-42.16	0.69	0.07
97	-39.79	-39.33	-39.66	-0.92	-0.26
98	-34.04	-34.77	-34.13	1.46	0.18
99	-41.05	-40.76	-40.91	-0.59	-0.29
100	-36.74	-38.42	-37.38	3.34	1.26
101	-19.99	-19.33	-19.97	-1.31	-0.03
102	-47.33	-47.71	-47.02	0.77	-0.62
103	-46.34	-46.48	-46.04	0.29	-0.59
104	-76.57	-77.68	-76.63	2.22	0.13
105	-41.18	-40.55	-41.19	-1.25	0.02
106	-49.48	-50.51	-49.82	2.07	0.68
107	-55.83	-56.5	-56.04	1.32	0.4
108	-37.41	-36.74	-37.39	-1.35	-0.03
109	-62.63	-63.97	-62.62	2.7	-0.01
110	-22.13	-21.45	-22.23	-1.35	0.21
111	-57.61	-58.12	-57.61	1.03	0.01
112	-69.12	-70.5	-69.24	2.75	0.24
113	-57.2	-57.41	-57.22	0.42	0.04
114	-52.23	-53.21	-52.14	1.96	-0.17
115	-26.11	-25.88	-25.9	-0.47	-0.42
116	-63.65	-64.99	-64.18	2.67	1.05
117	-65.29	-66.76	-65.36	2.94	0.14
118	-25.13	-24.52	-25.05	-1.23	-0.17
119	-20.76	-20.12	-20.74	-1.27	-0.03
120	-45.99	-46.75	-45.94	1.51	-0.11
121	-38.64	-38.85	-38.59	0.42	-0.11
122	-27.14	-26.52	-27.23	-1.26	0.17
123	-68.45	-68.03	-68.21	-0.84	-0.48
124	-45.62	-46.19	-45.57	1.15	-0.11
125	-29.31	-29.25	-29.37	-0.13	0.11
126	-26.75	-26.77	-26.85	0.04	0.21
127	-57.04	-57.14	-57.01	0.2	-0.05
128	-35.1	-35.65	-35.13	1.1	0.05
129	-22.68	-22.34	-22.58	-0.67	-0.19
130	-33.64	-33.63	-33.86	-0.03	0.44
131	-37.71	-38.01	-37.61	0.6	-0.21
132	-57.76	-59.09	-58.29	2.66	1.07
133	-12.41	-11.77	-12.3	-1.28	-0.23
134	-42.59	-43.91	-43.07	2.64	0.96
135	-19.75	-19.16	-19.77	-1.17	0.04
136	-46.4	-47.04	-46.85	1.29	0.91
137	-12.69	-12.06	-12.51	-1.26	-0.35
138	-25.45	-25.29	-25.51	-0.32	0.13
139	-34.09	-33.69	-34.21	-0.8	0.25
140	-34.42	-36	-35.01	3.18	1.18
141	-47.41	-46.99	-47.21	-0.83	-0.4
142	-33.43	-32.81	-33.26	-1.23	-0.33
143	-21.73	-21.31	-21.44	-0.83	-0.57
144	-42.79	-44.26	-43.47	2.94	1.35
145	-58.08	-58.04	-58.07	-0.09	-0.03
146	-39.83	-40.23	-39.77	0.78	-0.12
147	-19.93	-19.59	-19.75	-0.69	-0.37
148	-48.68	-49.87	-48.8	2.39	0.26
149	-27.79	-27.34	-27.86	-0.9	0.13
150	-39.32	-39.09	-39.26	-0.47	-0.11
151	-48.5	-48.52	-48.41	0.04	-0.19
152	-35.8	-35.27	-35.77	-1.05	-0.05
153	-43.16	-43.74	-43.23	1.17	0.13
154	-45.5	-45.63	-45.4	0.25	-0.2
155	-50.88	-51.22	-50.8	0.67	-0.17
156	-76.63	-77.21	-76.46	1.15	-0.34
157	-23.01	-22.39	-23.02	-1.24	0.03
158	-72.42	-73.28	-72.05	1.7	-0.75
159	-70.76	-71.92	-71.11	2.33	0.71
160	-30.29	-30.93	-30.16	1.27	-0.26
161	-56.94	-57.01	-56.9	0.15	-0.07
162	-33.39	-32.83	-33.36	-1.12	-0.06
163	-35.48	-35.2	-35.43	-0.57	-0.09
164	-34.85	-34.87	-34.98	0.04	0.26
165	-32.28	-31.62	-32.32	-1.32	0.09
166	-38.28	-37.93	-38.19	-0.71	-0.18
167	-36.89	-36.27	-36.95	-1.25	0.12
168	-50.68	-50.24	-50.33	-0.88	-0.69
169	-21.35	-20.73	-21.33	-1.24	-0.02
170	-46.41	-47.68	-46.79	2.53	0.76
171	-49.1	-48.89	-49.11	-0.41	0.02
172	-25.64	-25.46	-25.52	-0.35	-0.24
173	-43.67	-44.91	-44.11	2.49	0.87
174	-42.34	-42.87	-42.4	1.06	0.13
175	-32.59	-32.08	-32.46	-1.01	-0.25
176	-38.44	-39.28	-38.45	1.69	0.03
177	-66.12	-67.98	-66.32	3.73	0.4
178	-36.62	-36.11	-36.58	-1.01	-0.08
179	-58	-59.23	-57.77	2.48	-0.46
180	-46.8	-46.25	-46.69	-1.1	-0.23
181	-42.7	-42.38	-42.55	-0.63	-0.3
182	-39.54	-39.32	-39.46	-0.45	-0.17
183	-19.7	-19.06	-19.58	-1.3	-0.25
184	-78.96	-79.66	-78.72	1.41	-0.48
185	-54.34	-55.29	-54.66	1.89	0.64
186	-28.96	-28.47	-28.82	-0.98	-0.28
187	-48.83	-48.79	-48.89	-0.09	0.12
188	-28.14	-28.24	-27.76	0.21	-0.75
189	-32.36	-31.97	-32.3	-0.77	-0.11
190	-34.39	-34.24	-34.43	-0.31	0.07
191	-53.21	-53.26	-53.05	0.1	-0.3
192	-39.66	-38.95	-39.48	-1.43	-0.35
193	-16.81	-16.21	-16.73	-1.2	-0.16
194	-46.06	-46.68	-46.13	1.24	0.13
195	-25.26	-24.63	-25.28	-1.25	0.05
196	-21.07	-20.61	-21.01	-0.92	-0.12
197	-50.46	-50.49	-50.45	0.05	-0.01
198	-33.93	-33.99	-33.97	0.13	0.08
199	-36.76	-36.18	-36.59	-1.14	-0.33
200	-51.34	-51.5	-51.11	0.31	-0.46
201	-84.27	-84.88	-84.3	1.21	0.06
202	-31.93	-31.38	-31.88	-1.08	-0.08
203	-55.62	-56.87	-55.73	2.52	0.23
204	-28.91	-28.38	-28.96	-1.06	0.11
205	-25.56	-26.1	-25.72	1.08	0.32
206	-52.69	-53.31	-52.6	1.23	-0.18
207	-22.46	-21.8	-22.5	-1.32	0.09
208	-45.6	-46.36	-45.79	1.52	0.38
209	-28.33	-27.88	-28.34	-0.91	0.03
210	-82.46	-83.09	-82.31	1.26	-0.3
211	-47.56	-47.32	-47.39	-0.47	-0.34
212	-47.47	-47.18	-47.67	-0.58	0.39
213	-37.49	-37.45	-37.57	-0.08	0.15
214	-35.59	-35.08	-35.57	-1.01	-0.04
215	-68.1	-68.96	-68.26	1.72	0.32
216	-43.18	-42.76	-42.94	-0.84	-0.48
217	-37.92	-37.87	-37.89	-0.1	-0.07
218	-44.38	-45.07	-44.44	1.38	0.11
219	-20.21	-19.69	-19.96	-1.04	-0.5
220	-30.96	-31.52	-30.68	1.13	-0.56
221	-38.06	-37.38	-37.96	-1.36	-0.2
222	-20.47	-20.01	-20.26	-0.92	-0.42
223	-53.35	-54.23	-53.77	1.76	0.83
224	-23.77	-23.14	-23.74	-1.25	-0.06
225	-30.17	-29.66	-30.09	-1.01	-0.16
226	-33.3	-32.66	-33.25	-1.28	-0.1
227	-48.8	-49.16	-48.91	0.73	0.23
228	-24.99	-24.4	-24.92	-1.18	-0.14
229	-47.63	-48.58	-47.92	1.91	0.59
230	-24.77	-24.23	-24.65	-1.08	-0.24
231	-45.05	-45.87	-45.09	1.65	0.08
232	-47.61	-48.06	-47.92	0.9	0.63
233	-20.41	-19.75	-20.5	-1.31	0.18
234	-48.3	-48.47	-48.04	0.34	-0.52
235	-29.92	-29.84	-29.98	-0.16	0.12
236	-58.33	-60.06	-58.57	3.47	0.48
237	-22.89	-22.36	-22.67	-1.06	-0.45
238	-28.91	-28.83	-28.97	-0.18	0.12
239	-41.4	-40.93	-41.11	-0.95	-0.6
240	-33.05	-32.39	-33.01	-1.33	-0.09
241	-52	-52.31	-52.21	0.62	0.41
242	-61.03	-61.5	-61.2	0.94	0.34
243	-15.08	-14.49	-14.96	-1.19	-0.24
244	-13.69	-13.1	-13.47	-1.19	-0.43
245	-44.99	-45.67	-44.98	1.36	-0.02
246	-24.54	-24.21	-24.48	-0.65	-0.12
247	-36.68	-36.84	-36.9	0.32	0.44
248	-37.77	-37.32	-37.63	-0.91	-0.28
249	-53.66	-53.91	-53.35	0.49	-0.62
250	-37.72	-37.53	-37.64	-0.38	-0.17
251	-42.48	-43.14	-42.4	1.32	-0.16
252	-57.63	-57.98	-57.41	0.7	-0.45
253	-46.58	-46.25	-46.35	-0.65	-0.46
254	-31.51	-30.82	-31.39	-1.37	-0.23
255	-34.1	-34.19	-34.07	0.18	-0.06
256	-34.41	-35.22	-34.95	1.62	1.08
257	-48.81	-49.29	-48.9	0.97	0.19
258	-16.7	-16.06	-16.63	-1.28	-0.15
259	-54.5	-54.67	-54.15	0.34	-0.71
260	-28.58	-28.3	-28.28	-0.56	-0.61
261	-39.8	-39.42	-39.43	-0.76	-0.74
262	-61.12	-61.03	-61.12	-0.18	-0.01
263	-34.5	-34.53	-34.48	0.06	-0.04
264	-13.96	-13.33	-13.87	-1.26	-0.18
265	-24.24	-23.58	-24.1	-1.33	-0.29
266	-42.26	-42.56	-42.31	0.6	0.1
267	-14.69	-14.04	-14.61	-1.29	-0.16
268	-35.47	-34.98	-35.34	-0.98	-0.27
269	-55.65	-56.58	-55.55	1.85	-0.21
270	-38.21	-37.98	-37.99	-0.45	-0.43
271	-20.98	-20.37	-20.98	-1.23	0
272	-48.15	-47.95	-48.29	-0.4	0.28
273	-32.97	-32.29	-32.99	-1.36	0.03
274	-15.72	-15.1	-15.51	-1.24	-0.42
275	-39.1	-38.81	-39.06	-0.59	-0.08
276	-14.54	-13.93	-14.44	-1.23	-0.2
277	-59.26	-60.14	-59.59	1.77	0.66
278	-60.22	-60.04	-60.15	-0.37	-0.14
279	-38.44	-37.96	-38.38	-0.96	-0.11
280	-36.64	-36.8	-36.71	0.31	0.13
281	-26.89	-26.44	-26.98	-0.88	0.19
282	-68.16	-69.28	-68.37	2.24	0.42
283	-56.59	-57.94	-57.06	2.7	0.93
284	-48.64	-49.22	-48.85	1.15	0.42
285	-69.34	-70.2	-69.39	1.71	0.09
286	-57.18	-56.77	-56.99	-0.81	-0.38
287	-66.45	-67.69	-66.42	2.49	-0.05
288	-67.15	-67.8	-67.14	1.3	-0.01
289	-39.96	-39.46	-39.95	-1	-0.01
290	-50.48	-51.22	-50.58	1.47	0.19
291	-63.23	-64.37	-63.28	2.27	0.09
292	-52.74	-54.28	-53.24	3.08	1
293	-47.84	-48.06	-47.87	0.45	0.07
294	-34.42	-34.49	-34.41	0.15	-0.01
295	-28.06	-27.86	-28.18	-0.41	0.25
296	-8.64	-8.04	-8.54	-1.2	-0.21
297	-45.67	-45.96	-45.34	0.57	-0.67
298	-46.15	-45.95	-45.88	-0.39	-0.54
299	-22.28	-21.64	-22.34	-1.27	0.12
300	-18.17	-17.54	-17.95	-1.27	-0.44
301	-21.88	-21.22	-21.97	-1.31	0.18
302	-25.75	-25.06	-25.68	-1.37	-0.13
303	-15.24	-14.61	-15.16	-1.26	-0.17
304	-32.85	-32.34	-32.78	-1.03	-0.15
305	-39.08	-39.58	-39.42	0.99	0.67
306	-24.94	-24.28	-25	-1.33	0.11
307	-33.73	-33.62	-33.89	-0.23	0.31
308	-34.32	-34.58	-34.39	0.52	0.14
309	-54.47	-55.49	-54.31	2.04	-0.32
310	-48.98	-49.22	-49.13	0.49	0.31
311	-24.4	-23.99	-24.4	-0.82	-0.01
312	-25.38	-24.71	-25.45	-1.33	0.14
313	-27	-26.43	-26.77	-1.14	-0.46
314	-24.23	-23.62	-24.21	-1.22	-0.04
315	-63.12	-65.32	-63.71	4.38	1.16
316	-39.42	-38.85	-39.51	-1.13	0.19
317	-26.72	-26.07	-26.71	-1.31	-0.03
318	-32.65	-32.05	-32.61	-1.21	-0.08
319	-64.66	-64.3	-64.63	-0.72	-0.06
320	-55.05	-54.6	-55.11	-0.92	0.11
321	-66.18	-67.96	-66.55	3.55	0.74
322	-70.73	-70.42	-70.33	-0.63	-0.82
323	-65.05	-65.06	-64.92	0.02	-0.25
324	-39.99	-40.13	-39.94	0.29	-0.09
325	-56.72	-57	-56.4	0.58	-0.63
326	-27.91	-27.82	-28.04	-0.19	0.27
327	-15.2	-14.59	-15.1	-1.22	-0.2
328	-37.48	-38.13	-37.45	1.3	-0.06
329	-34.79	-34.15	-34.83	-1.27	0.09
330	-32.7	-32.1	-32.55	-1.19	-0.3
331	-60.04	-60.56	-59.73	1.03	-0.62
332	-36.04	-35.41	-36.06	-1.27	0.03
333	-39.05	-38.35	-38.83	-1.41	-0.45
334	-30.67	-31.32	-31.21	1.31	1.08
335	-29.05	-28.43	-29.1	-1.24	0.09
336	-52.03	-53.3	-52.16	2.55	0.27
337	-40.02	-40.71	-40.18	1.38	0.33
338	-37.85	-37.22	-37.63	-1.25	-0.43
339	-33.17	-32.82	-33.05	-0.7	-0.24
340	-37.3	-37.3	-37.34	0	0.08
341	-38.38	-39.38	-38.6	2.01	0.44
342	-32.04	-32.72	-32.03	1.37	-0.01
343	-18.05	-17.74	-18.1	-0.63	0.1
344	-29.69	-30.22	-29.92	1.07	0.46
345	-59.78	-60.86	-60.15	2.16	0.73
346	-40.19	-39.94	-40.28	-0.48	0.19
347	-34.97	-34.28	-34.96	-1.38	-0.01
348	-33.77	-34.58	-34.33	1.62	1.13
349	-46.42	-47.99	-47.08	3.14	1.33
350	-33.05	-32.84	-33.08	-0.42	0.07
351	-39.73	-40.67	-40.08	1.89	0.71
352	-37.5	-38.83	-38.1	2.65	1.19
353	-46.13	-45.87	-46.17	-0.5	0.1
354	-25.38	-24.74	-25.43	-1.28	0.1
355	-73.61	-73.4	-73.82	-0.42	0.41
356	-54.83	-56.48	-55.31	3.3	0.95
357	-27.51	-26.86	-27.54	-1.3	0.06
358	-21.15	-20.53	-21.16	-1.24	0.03
359	-23.59	-22.94	-23.56	-1.3	-0.07
360	-58.97	-59.74	-59.21	1.55	0.48
361	-59.33	-60.66	-59.53	2.65	0.4
362	-30.44	-29.83	-30.48	-1.23	0.09
363	-25.8	-25.2	-25.79	-1.21	-0.02
364	-56.88	-56.86	-56.73	-0.03	-0.29
365	-21.18	-20.57	-20.89	-1.23	-0.59
366	-39.12	-38.6	-39.21	-1.05	0.17
367	-68.25	-69.88	-68.76	3.26	1
368	-50.92	-51.32	-50.71	0.79	-0.42
369	-22.94	-22.25	-22.94	-1.38	0.01
370	-59.58	-60.3	-59.91	1.44	0.66
371	-49.93	-49.95	-49.82	0.05	-0.21
372	-55.59	-56.41	-56	1.63	0.82
373	-56.13	-56.68	-56.42	1.1	0.58
374	-39.41	-39.01	-39.13	-0.8	-0.55
375	-10.84	-10.21	-10.64	-1.25	-0.4
376	-29.96	-29.48	-29.8	-0.95	-0.32
377	-24.26	-23.63	-24.17	-1.25	-0.16
378	-54.15	-54.24	-54.3	0.18	0.3
379	-52.68	-53.48	-52.53	1.59	-0.3
380	-70.89	-71.92	-70.82	2.06	-0.13
381	-17.14	-16.53	-17.08	-1.21	-0.11
382	-17.42	-16.84	-17.37	-1.15	-0.08
383	-52.27	-51.64	-52.33	-1.27	0.12
384	-34.95	-34.5	-34.93	-0.9	-0.04
385	-47.06	-47.66	-47.11	1.19	0.1
386	-52.06	-53.3	-52.13	2.48	0.14
387	-49.57	-49.1	-49.07	-0.94	-1
388	-28.09	-27.52	-27.99	-1.15	-0.21
389	-28.38	-27.73	-28.3	-1.3	-0.15
390	-28.07	-27.58	-28.1	-0.99	0.04
391	-67.05	-67.16	-66.98	0.22	-0.14
392	-42.56	-42.83	-42.56	0.56	0
393	-53.55	-54.03	-53.54	0.97	-0.01
394	-38.46	-38.15	-38.17	-0.63	-0.58
395	-38.92	-38.93	-39	0.02	0.16
396	-50.02	-51.03	-50.2	2.02	0.35
397	-53.04	-53.85	-53	1.62	-0.08
398	-29.74	-29.19	-29.64	-1.09	-0.21
399	-38.74	-39.34	-39	1.19	0.51
400	-47.94	-48.16	-47.88	0.44	-0.1
401	-31.45	-31.13	-31.45	-0.64	-0.01
402	-59.04	-59.57	-58.86	1.06	-0.35
403	-20.58	-19.98	-20.58	-1.2	-0.01
404	-54.75	-55.74	-54.97	1.99	0.44
405	-25.96	-25.65	-25.73	-0.63	-0.47
406	-15.59	-14.96	-15.49	-1.27	-0.2
407	-46.99	-48	-47.4	2.02	0.83
408	-26.09	-25.48	-26.01	-1.22	-0.16
409	-42.11	-41.97	-41.81	-0.28	-0.62
410	-50.45	-50.63	-50.57	0.36	0.23
411	-41.66	-42.05	-41.87	0.77	0.41
412	-36.07	-35.39	-36.15	-1.37	0.16
413	-14.4	-13.8	-14.2	-1.19	-0.38
414	-64.56	-65.78	-64.43	2.45	-0.25
415	-19.03	-18.39	-18.95	-1.29	-0.15
416	-21.63	-21.49	-21.61	-0.29	-0.05
417	-29.06	-28.61	-28.99	-0.9	-0.14
418	-53.76	-54.48	-53.52	1.46	-0.46
419	-24.16	-23.84	-24.14	-0.65	-0.04
420	-34.54	-34.09	-34.5	-0.9	-0.08
421	-53.5	-54.82	-53.55	2.65	0.1
422	-58.95	-59.15	-58.85	0.41	-0.21
423	-21.72	-21.18	-21.62	-1.08	-0.19
424	-14.34	-13.7	-14.34	-1.28	0
425	-22.01	-21.58	-22.04	-0.87	0.05
426	-24.44	-23.88	-24.55	-1.13	0.21
427	-34.04	-35.55	-34.35	3.01	0.62
428	-13.19	-12.55	-12.98	-1.29	-0.43
429	-32.3	-31.8	-32.07	-1	-0.45
430	-53.75	-53.7	-53.8	-0.09	0.12
431	-26.95	-26.25	-26.87	-1.4	-0.18
432	-35.15	-35.33	-35.16	0.36	0.01
433	-33.02	-32.43	-33.01	-1.2	-0.03
434	-40.53	-41.45	-41.11	1.83	1.16
435	-30.29	-29.7	-30.24	-1.19	-0.12
436	-52.8	-54.07	-52.71	2.55	-0.18
437	-39.36	-38.71	-39.39	-1.29	0.07
438	-16.3	-15.7	-16.22	-1.2	-0.17
439	-47.49	-47.85	-47.08	0.72	-0.82
440	-47.2	-48.09	-48.05	1.77	1.69
441	-30.75	-30.3	-30.88	-0.89	0.26
442	-54.41	-55.02	-54.36	1.23	-0.09
443	-48.76	-48.52	-48.36	-0.48	-0.79
444	-33.09	-32.88	-33.1	-0.42	0.02
445	-57.02	-57.85	-57.11	1.66	0.17
446	-26.19	-26.55	-26.13	0.72	-0.13
447	-33.42	-32.88	-33.23	-1.07	-0.38
448	-16.28	-15.64	-16.21	-1.29	-0.14
449	-27.8	-27.32	-27.81	-0.96	0.02
450	-26.11	-25.52	-26.13	-1.19	0.04
451	-42.38	-41.99	-42.17	-0.78	-0.43
452	-25	-24.36	-25.08	-1.28	0.16
453	-26.65	-26.1	-26.65	-1.11	0
454	-21.23	-20.64	-21.27	-1.19	0.08
455	-44.56	-44.29	-44.42	-0.54	-0.29
456	-68.66	-69.18	-68.7	1.03	0.08
457	-23.73	-23.33	-23.66	-0.79	-0.14
458	-38.78	-38.65	-39.05	-0.27	0.53
459	-54.95	-55.27	-54.91	0.64	-0.08
460	-67.07	-68.45	-67.52	2.75	0.9
461	-35	-35.35	-35.18	0.69	0.35
462	-18.18	-17.55	-18.05	-1.26	-0.26
463	-59.71	-60.15	-59.65	0.87	-0.13
464	-34.93	-34.31	-34.96	-1.25	0.05
465	-25.88	-25.33	-26.01	-1.11	0.25
466	-38.64	-37.99	-38.6	-1.3	-0.09
467	-49.17	-48.86	-48.99	-0.62	-0.35
468	-37.34	-36.78	-37.16	-1.11	-0.35
469	-53.57	-54.21	-53.4	1.28	-0.34
470	-87.6	-88.73	-87.82	2.27	0.43
471	-34.7	-34.16	-34.5	-1.09	-0.4
472	-49.55	-50.26	-49.58	1.42	0.06
473	-38.04	-37.49	-37.89	-1.12	-0.3
474	-34.39	-34.04	-34.5	-0.71	0.22
475	-26.17	-25.62	-25.99	-1.1	-0.35
476	-18.27	-17.64	-18.32	-1.28	0.1
477	-43.68	-43.71	-43.85	0.06	0.34
478	-44.98	-44.82	-44.79	-0.33	-0.38
479	-54.43	-54.55	-54.52	0.23	0.19
480	-81.38	-81.65	-81.23	0.53	-0.3
481	-61.57	-61.54	-61.45	-0.07	-0.25
482	-4.85	-4.85	-4.85	0	0
483	-4.78	-4.78	-4.78	0	0
484	-3.94	-3.94	-3.94	0	0
485	-37.28	-37.29	-37.37	0.01	0.18
486	-51.95	-52.37	-51.85	0.85	-0.19
487	-34.32	-34.04	-34.14	-0.56	-0.36
488	-45.48	-44.85	-45.59	-1.27	0.21
489	-45.3	-45.91	-45.34	1.22	0.07
490	-33.21	-32.72	-33.29	-0.97	0.17
491	-31.23	-30.61	-31.21	-1.24	-0.05
492	-59.83	-60.2	-60.06	0.75	0.47
493	-42.54	-42.09	-42.53	-0.9	-0.04
494	-49.1	-49.47	-48.88	0.73	-0.44
495	-69.6	-70.25	-69.73	1.29	0.26
496	-28.78	-28.19	-28.82	-1.19	0.07
497	-60.48	-60.79	-60.33	0.64	-0.29
498	-34.73	-34.27	-34.8	-0.92	0.14
499	-66.57	-66.76	-66.3	0.38	-0.53
500	-31.45	-30.81	-31.45	-1.28	0
501	-29.49	-28.85	-29.61	-1.28	0.23
502	-38.19	-37.64	-38.14	-1.1	-0.09
503	-17.56	-17.51	-17.59	-0.1	0.06
504	-13.23	-13.28	-13.21	0.11	-0.02
505	-35.14	-35.24	-35.03	0.18	-0.23
506	-53.96	-54.9	-54.35	1.89	0.79
507	-36.67	-36.08	-36.53	-1.19	-0.27
508	-69.29	-69.23	-69.15	-0.12	-0.27
509	-74.04	-75.27	-74.15	2.47	0.23
510	-70.52	-70.34	-70.38	-0.37	-0.29
511	-40.42	-40.9	-40.45	0.96	0.06
512	-76.14	-76.24	-75.87	0.2	-0.53
513	-72.92	-74.05	-73.18	2.26	0.51
514	-51.1	-51.94	-51.21	1.67	0.23
515	-55.59	-55.29	-55.66	-0.59	0.14
516	-65.77	-66.57	-65.86	1.6	0.17
517	-43.86	-43.3	-43.56	-1.12	-0.59
518	-63.63	-63.9	-63.26	0.55	-0.74
519	-67.96	-67.63	-67.61	-0.65	-0.69
520	-43.85	-44.57	-44.15	1.44	0.61
521	-36.33	-36.44	-36.34	0.24	0.03
522	-44.1	-43.66	-43.93	-0.89	-0.35
523	-43.96	-44.38	-44.12	0.84	0.31
524	-77.46	-78.5	-77.56	2.08	0.21
525	-54.45	-55.12	-54.57	1.34	0.24
526	-13.99	-13.36	-13.9	-1.27	-0.18
527	-53.09	-52.67	-53.09	-0.85	-0.01
528	-41.54	-41.35	-41.57	-0.38	0.05
529	-64.84	-64.78	-64.78	-0.11	-0.11
530	-39.38	-39.83	-39.64	0.9	0.53
531	-45.1	-45.32	-45.05	0.44	-0.09
532	-55.42	-57.49	-55.97	4.16	1.12
533	-39.53	-39.21	-39.66	-0.64	0.25
534	-61.16	-60.92	-60.87	-0.49	-0.58
535	-47.4	-46.84	-47.35	-1.13	-0.11
536	-66.27	-66.49	-66.4	0.44	0.26
537	-46.12	-46.69	-46.18	1.14	0.13
538	-38.21	-37.74	-38.1	-0.93	-0.21
539	-77.87	-78.15	-77.42	0.56	-0.92
540	-69.16	-69.63	-68.9	0.93	-0.51
541	-28.8	-28.38	-28.51	-0.84	-0.59
542	-54.62	-55.77	-54.8	2.3	0.36
543	-55.55	-55.46	-55.42	-0.18	-0.26
544	-34.39	-34.13	-34.29	-0.52	-0.2
545	-41.71	-41.45	-41.61	-0.52	-0.19
546	-62.81	-64.19	-62.98	2.77	0.35
547	-42.96	-42.98	-42.94	0.04	-0.06
548	-58.18	-58.84	-58.45	1.31	0.54
549	-48.82	-48.91	-48.8	0.18	-0.05
550	-35.03	-34.57	-35	-0.93	-0.08
551	-30.78	-31.05	-31.01	0.54	0.44
552	-18.93	-18.27	-18.71	-1.34	-0.45
553	-83.58	-84.86	-83.53	2.56	-0.08
554	-31.3	-31.06	-31.11	-0.5	-0.4
555	-52.44	-53.51	-52.69	2.13	0.5
556	-53.51	-53.9	-53.55	0.77	0.08
557	-19.07	-18.42	-19.12	-1.3	0.11
558	-71.47	-71.52	-71.12	0.11	-0.69
559	-48.79	-49.37	-48.97	1.17	0.37
560	-51.42	-50.81	-51.09	-1.23	-0.66
561	-83.5	-84.59	-83.17	2.19	-0.64
562	-58.49	-58.99	-58.45	1.02	-0.07
563	-45.02	-45.65	-45.03	1.26	0.03
564	-42.26	-42.98	-42.45	1.44	0.38
565	-40.38	-40.31	-40.36	-0.13	-0.03
566	-59.22	-59.87	-59.19	1.29	-0.07
567	-55.73	-56.96	-55.97	2.46	0.47
568	-53.78	-55.18	-54.17	2.8	0.78
569	-37.37	-37.68	-37.54	0.61	0.35
570	-44.94	-46.07	-45.17	2.27	0.47
571	-52.14	-51.93	-51.88	-0.43	-0.53
572	-42.09	-41.86	-42.03	-0.46	-0.13
573	-55.74	-57.47	-56.02	3.46	0.56
574	-42.4	-41.88	-42.42	-1.05	0.03
575	-23.39	-22.98	-23.32	-0.8	-0.14
576	-27.54	-26.94	-27.55	-1.18	0.04
577	-42.7	-43.91	-42.81	2.43	0.24
578	-50.44	-51.46	-50.4	2.04	-0.08
579	-42.63	-42.88	-42.34	0.49	-0.59
580	-42.95	-43.01	-43.03	0.12	0.16
581	-32.7	-32.26	-32.78	-0.88	0.17
582	-31.98	-32.01	-32.14	0.05	0.31
583	-76.82	-77.49	-76.76	1.35	-0.12
584	-52.93	-52.59	-52.82	-0.68	-0.23
585	-8.64	-8.04	-8.54	-1.2	-0.21
586	-64.76	-65.04	-64.68	0.55	-0.17
587	-30.66	-30.4	-30.61	-0.51	-0.1
588	-27.44	-26.77	-27.27	-1.35	-0.35
589	-60.02	-59.65	-59.83	-0.75	-0.38
590	-23.18	-22.5	-23.13	-1.35	-0.1
591	-46.79	-46.33	-46.62	-0.91	-0.33
592	-53.47	-53.33	-53.48	-0.27	0.02
593	-37.49	-37.45	-37.46	-0.08	-0.06
594	-16.55	-15.97	-16.55	-1.15	0
595	-28.7	-28.74	-28.62	0.1	-0.14
596	-56.08	-55.99	-56.1	-0.18	0.05
597	-35.36	-34.81	-35.41	-1.1	0.11
598	-53.2	-53.45	-53.09	0.49	-0.23
599	-30.29	-30.52	-30.18	0.47	-0.23
600	-49.18	-48.97	-49.1	-0.43	-0.18
601	-66.42	-67.26	-66.35	1.68	-0.14
602	-74.19	-75.11	-74.26	1.83	0.12
603	-31.29	-30.71	-31.28	-1.15	-0.02
604	-41.62	-42.74	-41.81	2.24	0.39
605	-31.48	-30.96	-31.49	-1.03	0.02
606	-43.75	-44.22	-43.87	0.95	0.24
607	-58.27	-60.02	-59.04	3.51	1.55
608	-13.73	-13.1	-13.65	-1.27	-0.16
609	-66.97	-68.06	-67.33	2.18	0.72
610	-38.71	-38.39	-38.64	-0.63	-0.14
611	-51.59	-52.91	-52.15	2.64	1.12
612	-57.43	-57.99	-57.28	1.12	-0.29
613	-21.9	-21.32	-21.76	-1.17	-0.28
614	-21.91	-21.25	-21.71	-1.34	-0.41
615	-43.24	-43.68	-43.22	0.88	-0.03
616	-45.61	-44.95	-45.48	-1.33	-0.26
617	-36.84	-36.34	-36.79	-1.02	-0.1
618	-22.99	-22.39	-23.05	-1.2	0.11
619	-45.88	-46.01	-46.04	0.26	0.31
620	-37.56	-37.06	-37.6	-1.01	0.07
621	-28.2	-27.63	-28.24	-1.13	0.08
622	-61.13	-61.45	-61.33	0.64	0.4
623	-34.61	-34	-34.35	-1.23	-0.52
624	-46.63	-46.67	-46.32	0.07	-0.62
625	-72.42	-74.36	-72.45	3.88	0.07
626	-60.56	-61.75	-60.93	2.37	0.73
627	-39.06	-38.8	-38.87	-0.53	-0.39
628	-17.18	-16.51	-16.9	-1.34	-0.56
629	-26.89	-26.46	-27.06	-0.84	0.35
630	-40.53	-40.93	-40.82	0.81	0.59
631	-59	-58.71	-58.92	-0.59	-0.17
632	-20.34	-19.69	-20.36	-1.29	0.04
633	-38.63	-38.36	-38.6	-0.55	-0.07
634	-32.18	-31.74	-32.07	-0.88	-0.22
635	-37.94	-37.44	-37.77	-0.99	-0.33
636	-21.91	-21.34	-21.83	-1.14	-0.15
637	-38.64	-38.23	-38.55	-0.83	-0.19
638	-34.2	-33.69	-33.9	-1.02	-0.59
639	-48.77	-48.87	-48.72	0.19	-0.11
640	-42.33	-42.14	-42.35	-0.38	0.05
641	-51.69	-51.34	-51.6	-0.7	-0.19
642	-32.85	-32.84	-33.02	-0.02	0.35
643	-36.48	-35.78	-36.39	-1.41	-0.19
644	-44.26	-45.37	-44.61	2.23	0.71
645	-28.62	-27.94	-28.65	-1.35	0.07
646	-39.97	-39.34	-39.84	-1.26	-0.27
647	-40.05	-40.13	-39.98	0.17	-0.13
648	-73.89	-74.79	-73.75	1.81	-0.28
649	-29.09	-28.95	-29.17	-0.29	0.15
650	-54.03	-54.35	-53.77	0.64	-0.53
651	-27.82	-27.25	-27.84	-1.14	0.02
652	-47.12	-47.15	-46.89	0.08	-0.45
653	-40.64	-40.61	-40.42	-0.07	-0.43
654	-22.24	-21.57	-22.11	-1.34	-0.25
655	-42.47	-42.74	-42.56	0.54	0.18
656	-43.68	-43.66	-43.39	-0.04	-0.58
657	-40.02	-40.72	-40.38	1.41	0.72
658	-45.3	-44.67	-45.13	-1.26	-0.35
659	-44.57	-44.32	-44.17	-0.5	-0.8
660	-24.07	-23.47	-24.18	-1.2	0.23
661	-38.62	-37.96	-38.52	-1.32	-0.2
662	-67.53	-68.66	-67.48	2.24	-0.1
663	-32.18	-33.02	-32.57	1.68	0.78
664	-27.14	-26.49	-26.94	-1.32	-0.41
665	-49.23	-48.72	-49.02	-1.01	-0.41
666	-36.25	-35.84	-36.19	-0.83	-0.12
667	-29.1	-28.55	-29.19	-1.09	0.18
668	-36.1	-35.65	-35.99	-0.9	-0.22
669	-58.15	-59.94	-58.46	3.59	0.62
670	-37.62	-37.65	-37.86	0.05	0.48
671	-41.84	-42.62	-42	1.55	0.32
672	-37.96	-37.48	-37.93	-0.97	-0.07
673	-79.82	-81.29	-79.42	2.93	-0.81
674	-63.4	-64.05	-63.22	1.3	-0.37
675	-26.12	-25.46	-26.22	-1.32	0.2
676	-57.79	-58.12	-57.96	0.67	0.35
677	-26.24	-25.61	-26.29	-1.26	0.09
678	-41.06	-40.73	-40.89	-0.64	-0.33
679	-20.23	-19.58	-20.24	-1.3	0.03
680	-38.96	-38.57	-38.7	-0.76	-0.52
681	-60.35	-61.14	-60.66	1.58	0.64
682	-60.83	-61.19	-60.78	0.72	-0.09
683	-26.12	-25.68	-26.12	-0.89	0
684	-38.11	-38.03	-38.09	-0.15	-0.05
685	-37.42	-37.32	-37.31	-0.19	-0.22
686	-20.74	-20.11	-20.56	-1.28	-0.36
687	-25.64	-25.55	-25.61	-0.18	-0.06
688	-41.4	-41.05	-41.16	-0.71	-0.5
689	-8.64	-8.04	-8.54	-1.2	-0.21
690	-36.94	-36.5	-36.92	-0.88	-0.04
691	-44.41	-43.88	-44.28	-1.07	-0.25
692	-54.62	-55.47	-54.51	1.69	-0.22
693	-40.87	-40.18	-40.78	-1.37	-0.17
694	-37.53	-36.88	-37.49	-1.31	-0.09
695	-42.87	-42.3	-42.85	-1.13	-0.04
696	-49.47	-49.96	-49.65	0.98	0.38
697	-46.5	-46.54	-46.5	0.08	0.01
698	-69.15	-69.67	-69.14	1.06	0
699	-36.87	-37.36	-36.77	0.97	-0.2
700	-45.58	-44.94	-45.64	-1.29	0.1
701	-52.36	-52.68	-52.3	0.64	-0.12
702	-46.06	-45.94	-46.09	-0.24	0.06
703	-9.82	-9.82	-9.8	0	-0.04
704	-42.36	-41.96	-42.1	-0.78	-0.5
705	-39.06	-39.72	-39.06	1.32	0
706	-58.7	-59.1	-58.85	0.81	0.3
707	-14.22	-13.58	-14.14	-1.27	-0.15
708	-24.95	-24.81	-24.82	-0.27	-0.26
709	-22.19	-22.92	-22.44	1.45	0.49
710	-37.02	-36.34	-36.96	-1.36	-0.13
711	-52.01	-52.56	-52.03	1.09	0.03
712	-46.22	-46.94	-46.2	1.45	-0.03
713	-36.96	-37.35	-37.1	0.78	0.27
714	-45.29	-45.48	-45.19	0.37	-0.21
715	-56.11	-56.99	-55.79	1.75	-0.65
716	-41.35	-42.16	-41.75	1.6	0.79
717	-39.98	-41.05	-40.42	2.14	0.89
718	-30.12	-30.07	-30.17	-0.09	0.1
719	-39.85	-39.66	-39.75	-0.38	-0.21
720	-71.27	-72.27	-71.25	2	-0.05
721	-39.89	-39.85	-39.81	-0.08	-0.16
722	-59.19	-60.13	-59.48	1.89	0.59
723	-58.56	-58.26	-58.23	-0.62	-0.67
724	-55.33	-56.58	-55.62	2.48	0.57
725	-42.09	-43.3	-42.85	2.42	1.51
726	-48.31	-49.25	-48.39	1.87	0.16
727	-35.43	-35.62	-35.31	0.38	-0.25
728	-38.11	-39.13	-38.63	2.05	1.04
729	-32.74	-32.89	-32.87	0.29	0.26
730	-37.45	-37.26	-37.31	-0.38	-0.27
731	-10.76	-10.66	-10.72	-0.19	-0.08
732	-4.04	-4.04	-4.04	0	0
733	-3.78	-3.78	-3.78	0	0
734	-9.94	-9.89	-10.05	-0.09	0.22
735	-28.36	-28.94	-28.39	1.16	0.04
736	-34.3	-34.67	-34.48	0.74	0.36
737	-26.16	-26	-26.04	-0.31	-0.24
738	-29.45	-29.98	-29.08	1.06	-0.74
739	-39.18	-39.12	-39.09	-0.12	-0.19
740	-21.95	-22.42	-22.07	0.95	0.25
741	-32.09	-32.47	-32.13	0.76	0.08
742	-34.4	-34.85	-34.44	0.9	0.08
743	-15.38	-15.15	-15.41	-0.46	0.06
744	-27.41	-27.59	-27.48	0.36	0.14
745	-30.87	-31.33	-31.1	0.92	0.46
746	-19.56	-19.57	-19.61	0.03	0.1
747	-21.85	-22.18	-22.03	0.65	0.34
748	-25.83	-26.19	-25.87	0.7	0.07
749	-31	-31.78	-30.94	1.57	-0.11
750	-22.4	-22.62	-22.59	0.44	0.38
751	-30.43	-31.55	-30.43	2.23	0
752	-29.7	-30.68	-29.71	1.96	0.02
753	-22.43	-22.47	-22.4	0.07	-0.07
754	-24.16	-24.69	-24.26	1.07	0.21
755	-19.41	-19.14	-19.49	-0.54	0.15
756	-44.14	-45	-44.07	1.72	-0.15
757	-42.18	-43.73	-42.14	3.09	-0.08
758	-27.04	-26.99	-27.15	-0.11	0.22
759	-23.99	-24.86	-24.01	1.74	0.03
760	-22.41	-23.1	-22.7	1.4	0.59
761	-26.01	-26.73	-25.98	1.45	-0.06
762	-26.37	-26.93	-26.39	1.12	0.04
763	-26.72	-27.47	-26.97	1.51	0.51
764	-19.76	-19.92	-19.82	0.31	0.11
765	-23.99	-24.05	-24.09	0.11	0.18
766	-29.5	-29.68	-29.69	0.38	0.39
767	-14.9	-14.4	-14.88	-1.01	-0.04
768	-26.24	-26.4	-26.32	0.32	0.16
769	-23.16	-23.07	-23.04	-0.17	-0.23
770	-40.79	-41.54	-40.64	1.5	-0.31
771	-23.01	-23.21	-23.14	0.4	0.25
772	-15.86	-16.43	-16.08	1.13	0.43
773	-16.47	-16.74	-16.48	0.55	0.02
774	-27.59	-28.84	-27.58	2.49	-0.03
775	-22.01	-21.95	-22.09	-0.13	0.16
776	-13.53	-13.7	-13.82	0.33	0.58
777	-11.51	-11.31	-11.57	-0.41	0.12
778	-26.39	-27.12	-26.44	1.47	0.11
779	-30.71	-30.68	-30.59	-0.07	-0.24
780	-39.51	-39.84	-39.42	0.67	-0.19
781	-13.68	-13.81	-13.83	0.25	0.29
782	-23.84	-24.9	-23.99	2.11	0.29
783	-24.33	-25.24	-24.49	1.82	0.32
784	-26.43	-27.19	-26.75	1.51	0.62
785	-17.73	-18.06	-17.82	0.65	0.18
786	-32.55	-33.26	-32.65	1.42	0.21
787	-27.22	-28.2	-27.3	1.96	0.15
788	-31.62	-32.8	-31.54	2.37	-0.16
789	-27.16	-27.21	-27.17	0.11	0.01
790	-40.02	-40.26	-39.78	0.47	-0.5
791	-32.9	-33.9	-32.95	2.01	0.11
792	-28.17	-28.9	-28.41	1.46	0.48
793	-21.05	-21.66	-20.9	1.22	-0.3
794	-34.34	-34.86	-34.17	1.04	-0.35
795	-26.99	-27.47	-26.84	0.96	-0.31
796	-30.57	-31.33	-30.55	1.52	-0.05
797	-22.96	-23.05	-23.24	0.18	0.55
798	-12.72	-12.56	-12.8	-0.32	0.17
799	-29.8	-30.27	-30.04	0.93	0.47
800	-26.64	-26.65	-26.29	0.01	-0.69
801	-22.53	-23.28	-22.68	1.49	0.3
802	-26.1	-26.81	-26.31	1.42	0.42
803	-15.81	-15.87	-15.77	0.12	-0.08
804	-6.9	-6.54	-6.93	-0.72	0.06
805	-19.73	-20.75	-20.12	2.03	0.78
806	-16.32	-15.93	-16.34	-0.79	0.04
807	-7.32	-7.18	-7.33	-0.28	0.01
808	-16.71	-17.41	-16.89	1.4	0.35
809	-27.08	-27.16	-27.01	0.17	-0.14
810	-12.95	-12.59	-13.01	-0.72	0.12
811	-9.15	-8.73	-9.16	-0.84	0.02
812	-17.74	-17.87	-17.95	0.27	0.42
813	-24.83	-25.25	-24.82	0.83	-0.04
814	-16.69	-16.64	-16.59	-0.09	-0.19
815	-32.27	-33.11	-32.43	1.69	0.33
816	-21.76	-22.26	-21.97	1	0.41
817	-7.72	-7.32	-7.74	-0.81	0.04
818	-24.04	-24.46	-24.14	0.85	0.2
819	-19.12	-18.91	-19.14	-0.42	0.06
820	-18.86	-18.77	-18.73	-0.18	-0.25
821	-10.49	-10.26	-10.53	-0.46	0.08
822	-15.4	-15.39	-15.44	-0.02	0.09
823	-8.12	-7.75	-8.13	-0.73	0.02
824	-14.02	-14.11	-14.09	0.18	0.15
825	-14.99	-14.79	-15.02	-0.39	0.06
826	-20.59	-20.52	-20.57	-0.15	-0.05
827	-14.63	-14.46	-14.64	-0.35	0
828	-20.65	-20.89	-20.64	0.46	-0.03
829	-20.86	-21.25	-20.97	0.78	0.22
830	-20.18	-19.77	-20.24	-0.83	0.12
831	-9.4	-9.11	-9.4	-0.58	0.01
832	-12.93	-12.63	-12.95	-0.59	0.03
833	-10.32	-10.3	-10.31	-0.04	-0.01
834	-8.03	-7.75	-8.1	-0.57	0.13
835	-12.07	-11.65	-12.02	-0.85	-0.11
836	-13.05	-13.7	-13.38	1.3	0.66
837	-9.07	-8.66	-9.09	-0.82	0.04
838	-7.99	-7.63	-8	-0.72	0.01
839	-18.35	-18.32	-18.37	-0.08	0.04
840	-17.58	-17.97	-17.62	0.78	0.08
841	-11.43	-11.06	-11.44	-0.75	0
842	-17.06	-17.43	-17.1	0.75	0.09
843	-12.24	-12.05	-12.23	-0.37	-0.02
844	-15.97	-15.84	-15.93	-0.26	-0.08
845	-15.12	-14.9	-15.08	-0.45	-0.09
846	-20.36	-20.68	-20.29	0.63	-0.15
847	-11.49	-11.12	-11.52	-0.75	0.04
848	-13.35	-13.38	-13.39	0.05	0.07
849	-16.06	-16.57	-16.18	1.03	0.25
850	-13.29	-13.36	-13.21	0.13	-0.16
851	-20.32	-20.08	-20.3	-0.47	-0.03
852	-15.6	-15.74	-15.71	0.27	0.22
853	-15.5	-15.86	-15.49	0.71	-0.02
854	-16.57	-16.38	-16.51	-0.38	-0.12
855	-8.88	-8.98	-8.85	0.19	-0.06
856	-18.92	-19.4	-19.08	0.97	0.32
857	-9.84	-9.59	-9.75	-0.49	-0.18
858	-15.28	-14.99	-15.19	-0.59	-0.19
859	-27.23	-28.02	-27.29	1.58	0.13
860	-16.64	-16.78	-16.69	0.28	0.11
861	-27.96	-28.05	-27.94	0.18	-0.04
862	-20.88	-20.91	-20.81	0.05	-0.15
863	-11.85	-11.97	-11.91	0.25	0.12
864	-4.96	-4.93	-4.96	-0.05	0
865	-27.52	-27.87	-27.64	0.7	0.23
866	-17.47	-17.63	-17.55	0.33	0.16
867	-12.43	-12.04	-12.5	-0.79	0.15
868	-10	-9.89	-9.95	-0.22	-0.1
869	-11.85	-11.71	-11.8	-0.28	-0.11
870	-19.44	-19.9	-19.6	0.93	0.32
871	-20.83	-20.53	-20.87	-0.59	0.09
872	-8.95	-8.58	-8.96	-0.73	0.02
873	-18.87	-19.36	-19.05	0.98	0.35
874	-15.9	-16.17	-15.97	0.53	0.14
875	-12.44	-12.71	-12.54	0.54	0.2
876	-21.45	-21.69	-21.55	0.47	0.2
877	-22.41	-22.68	-22.5	0.52	0.17
878	-24.36	-25.04	-24.72	1.34	0.71
879	-9.76	-9.34	-9.77	-0.83	0.02
880	-23.37	-23.53	-23.34	0.33	-0.05
881	-37.98	-38.16	-37.91	0.37	-0.13
882	-19.7	-19.69	-19.71	-0.02	0.03
883	-11.39	-10.99	-11.43	-0.8	0.09
884	-17.46	-17.04	-17.52	-0.82	0.13
885	-13.3	-13.12	-13.22	-0.36	-0.16
886	-9.56	-9.15	-9.57	-0.81	0.03
887	-19.5	-19.32	-19.63	-0.37	0.25
888	-17.58	-18.08	-17.5	0.99	-0.17
889	-27.59	-28.08	-27.56	0.98	-0.05
890	-18.88	-19.08	-18.9	0.41	0.05
891	-17.44	-17.33	-17.46	-0.23	0.05
892	-13.9	-14.03	-13.85	0.27	-0.09
893	-13.99	-14.58	-14.05	1.19	0.11
894	-20.48	-20.63	-20.5	0.29	0.04
895	-14.2	-13.78	-14.24	-0.83	0.08
896	-15.34	-15.3	-15.34	-0.09	0
897	-12.41	-12.19	-12.4	-0.45	-0.03
898	-20.68	-20.29	-20.76	-0.78	0.15
899	-14.78	-15.29	-14.76	1.01	-0.05
900	-24.24	-25.13	-24.49	1.78	0.5
901	-25.75	-25.91	-25.71	0.32	-0.08
902	-21.4	-21.44	-21.42	0.07	0.03
903	-27.66	-27.61	-27.56	-0.11	-0.2
904	-18.78	-18.59	-18.84	-0.37	0.13
905	-18.31	-18.83	-18.54	1.04	0.46
906	-10.84	-10.46	-10.91	-0.77	0.13
907	-18.11	-18.56	-18.46	0.91	0.7
908	-19.19	-19.23	-19.21	0.06	0.04
909	-33.62	-34.31	-33.65	1.37	0.05
910	-27.4	-28.09	-27.53	1.37	0.24
911	-21.41	-21.45	-21.38	0.09	-0.06
912	-19.46	-20.14	-19.57	1.36	0.21
913	-20.75	-20.81	-20.72	0.11	-0.05
914	-25.54	-26.02	-25.51	0.94	-0.06
915	-18.88	-18.67	-18.92	-0.41	0.08
916	-17.42	-17.02	-17.41	-0.79	-0.02
917	-18.61	-18.5	-18.59	-0.22	-0.06
918	-31.24	-31.35	-31.16	0.22	-0.14
919	-23.53	-23.47	-23.53	-0.13	0.01
920	-21.89	-21.49	-21.95	-0.81	0.11
921	-39.79	-40.6	-39.76	1.63	-0.05
922	-19.31	-19.51	-19.43	0.4	0.24
923	-9.43	-9.01	-9.45	-0.82	0.04
924	-16.13	-16.12	-16.16	-0.02	0.06
925	-11.07	-10.94	-11.07	-0.26	0.01
926	-17.51	-17.65	-17.37	0.28	-0.27
927	-16.59	-17.01	-16.72	0.84	0.25
928	-12.49	-12.11	-12.57	-0.77	0.16
929	-25.41	-26.07	-25.61	1.33	0.41
930	-19.82	-20.46	-20.42	1.27	1.2
931	-16.45	-16.3	-16.45	-0.29	0.01
932	-11.86	-11.5	-11.91	-0.73	0.1
933	-9.61	-9.31	-9.6	-0.59	-0.01
934	0	0	0	0	0
935	-18.52	-18.74	-18.49	0.44	-0.07
936	-16.83	-16.83	-16.88	0	0.09
937	-26.93	-27.6	-27.06	1.33	0.27
938	-18.56	-19.07	-18.75	1.03	0.4
939	-19.57	-20.32	-19.82	1.49	0.5
940	-17.84	-17.88	-17.91	0.08	0.14
941	-32.44	-33.41	-32.48	1.94	0.09
942	-19.76	-20.36	-19.72	1.2	-0.09
943	-24.79	-24.88	-24.74	0.17	-0.11
944	-11.65	-11.52	-11.56	-0.25	-0.18
945	-11.01	-11	-11	-0.02	-0.03
946	-19.46	-19.34	-19.44	-0.23	-0.02
947	-9.77	-10.38	-9.86	1.21	0.18
948	-18.54	-18.55	-18.52	0.01	-0.05
949	-13.13	-13.65	-13.2	1.05	0.14
950	-9.67	-9.66	-9.65	-0.03	-0.03
951	-5.47	-5.46	-5.47	-0.03	0
952	-5.72	-5.7	-5.71	-0.03	0
953	-4.49	-4.48	-4.49	-0.02	0.01
954	-9.74	-9.72	-9.73	-0.03	-0.02
955	-15.15	-15.13	-15.16	-0.03	0.03
956	-16.54	-16.92	-16.6	0.77	0.12
957	-22.72	-23.08	-22.72	0.73	0.01
958	-9.98	-10.54	-10.09	1.12	0.22
959	-27.23	-27.74	-27.26	1	0.05
960	-8.95	-8.89	-8.93	-0.11	-0.04
961	-26.03	-26.87	-26.12	1.68	0.19
962	-18.75	-19.44	-18.88	1.39	0.27
963	-29.73	-30.47	-29.75	1.48	0.04
964	-21.86	-22.66	-21.73	1.6	-0.27
965	-20.69	-20.88	-20.67	0.39	-0.04
966	-8.11	-7.98	-8.07	-0.27	-0.07
967	-16.22	-17.2	-16.41	1.95	0.37
968	-22.41	-22.52	-22.17	0.23	-0.48
969	-20.44	-21.3	-20.71	1.73	0.54
970	-34.27	-35.24	-34.23	1.93	-0.08
971	-23.97	-24.78	-24	1.61	0.06
972	-25.38	-25.69	-25.26	0.62	-0.24
973	-19.37	-20.46	-19.84	2.18	0.94
974	-34.77	-35.95	-34.85	2.36	0.15
975	-29.43	-30.55	-29.31	2.24	-0.24
976	-23.63	-23.96	-23.65	0.65	0.04
977	-21.32	-21.64	-21.29	0.63	-0.08
978	-24.09	-24.25	-24.09	0.33	0.01
979	-21.1	-21.1	-20.96	0	-0.27
