# Supplementary material for: Variation in selection constraints on teleost TLRs with emphasis on their repertoire in the Walking catfish, Clarias batrachus
Source: Sci Rep. 2020 Dec 7;10:21394. doi: 10.1038/s41598-020-78347-6 (PMC7721727; doi:10.1038/s41598-020-78347-6)
Supplement: Supplementary file 28 — Supplementary Information 28. [file 41598_2020_78347_MOESM28_ESM.zip › T5/busted/result.json]

{
  "Evidence Ratios": {
    "constrained": [
      [
        0.9163222380148835,
        0.9420857404191351,
        1.112202881601495,
        1.142700718374491,
        1.144662440451369,
        1.071417694717277,
        1.180736934227942,
        1.182151686451398,
        1.152102627573987,
        1.087524644552956,
        1.148051609697077,
        1.181213916011583,
        1.144723693820459,
        1.157330757543472,
        1.069345698057737,
        1.100013705143894,
        1.149068367633977,
        1.177472918462444,
        1.081764016492677,
        1.136105300490047,
        1.153580345640649,
        1.077252963389735,
        1.142436938407702,
        1.173081921274254,
        1.152879235530095,
        1.148860014280234,
        1.087160165470216,
        1.138619694373815,
        1.157594996822276,
        1.176709581117295,
        0.922842135637042,
        1.105704562008463,
        1.14708494045839,
        1.146774869377817,
        1.181345119259975,
        1.176323407306054,
        1.157594996822276,
        1.105156492499412,
        1.075471247187384,
        1.181213916011583,
        1.146361706168002,
        1.172752124317433,
        1.083999285788069,
        0.9491555991513886,
        1.007084776403948,
        0.963189088873213,
        0.9999999999999996,
        0.9999999999999996,
        1,
        0.9999999999999991,
        0.9999999999999991,
        0.9999999999999996,
        1,
        0.9999999999999996,
        1.000000000000001,
        0.9999999999999991,
        0.9999999999999996,
        1,
        0.9999999999999991,
        0.9999999999999991,
        0.9999999999999991,
        0.9999999999999991,
        0.9999999999999991,
        0.9999999999999991,
        0.9999999999999991,
        1,
        0.9951700312777277,
        0.9336182604289708,
        0.9408856082081724,
        1.141992352714776,
        1.225268344328599,
        1.361353639147842,
        1.467301684052943,
        1.82481571271317,
        1.825457218179994,
        1.215944306334476,
        2.018012248217328,
        1.635100015595908,
        3.819698852465736,
        3.08043807183592,
        2.510166199113604,
        2.093388095028609,
        0.9555397917565518,
        1.814428084125825,
        0.9030042166039998,
        1.103367317097985,
        6.974269553693004,
        1.074957800207222,
        0.8358612163607416,
        1.207005337333226,
        1.63324163487672,
        1.674961255776182,
        1.53375127730145,
        0.9591092039440184,
        2.098845517520636,
        1.409880484191348,
        0.6319756147748864,
        2.073619494717414,
        0.7453554317146808,
        5.319049163786692,
        0.5185313411503247,
        1.467076587125938,
        1.155290549303666,
        3.03655792980435,
        0.5354893849306624,
        2.821623671644268,
        1.938780036410156,
        0.5092362449013601,
        3.852750489871132,
        0.5083699534005583,
        1.673454217885094,
        3.962744713133553,
        1.23650643143676,
        2.662817562783797,
        0.791528213832739,
        3.804376678503303,
        4.359858879677199,
        0.5404169786153022,
        0.5292015722706405,
        2.127597642393697,
        1.231731241424423,
        0.5329373172039575,
        0.6580019915304993,
        1.772887563727767,
        0.9353910658879463,
        1.020972030190242,
        1.105856208472742,
        1.733109617842971,
        0.7165268573231198,
        0.9870272866025501,
        1.350525315347647,
        3.783984229669417,
        0.5268546965810189,
        3.743392829638788,
        0.5580310310091874,
        1.909930814644246,
        0.5333942682887862,
        0.8524784809553531,
        0.6718174670166104,
        4.899535858246332,
        0.6597017691961291,
        0.5395988958475993,
        0.6600791403555911,
        4.34355223152312,
        0.9550643472958915,
        1.479381136251068,
        0.7083152234427277,
        3.304095866531351,
        0.6384843043041448,
        0.7920059657794377,
        1.020524503110018,
        0.5927537188836798,
        1.791228304125993,
        1.130512497058091,
        1.398822673149579,
        1.774874572348148,
        0.5392463302542639,
        2.344200914866861,
        3.210156789112027,
        1.886645332595586,
        1.076682586173139,
        0.5708351992261749,
        0.7533900201310731,
        1.020633552797046,
        0.5178506927172944,
        0.7018463832587739,
        0.5353921925272795,
        0.6451731899257065,
        0.5386477533018724,
        3.535527122376313,
        0.8134499395954675,
        0.8405615624476079,
        3.470627040384995,
        1.702568011865891,
        0.6032371869605212,
        2.323197696503258,
        6.458937649674633,
        0.6047227038709948,
        3.449477523949569,
        0.5762764683791647,
        0.7287546827570028,
        0.7973500264610378,
        0.5233335261789617,
        2.022414779954476,
        2.574187878553743,
        0.6128823826388138,
        0.9579129810372139,
        1.112071055514282,
        0.680957424757314,
        0.8569950491640753,
        1.051141430651332,
        0.4895048811244923,
        0.5492969156189634,
        1.857344298662807,
        0.5348073583889101,
        0.6327448601455555,
        1.026838820518833,
        1.067156678664291,
        0.5642277965577173,
        1.169151498718413,
        1.83538871728048,
        0.5820017282750375,
        3.519713188303847,
        0.588610368703367,
        1.718004588439782,
        1.852810363314476,
        0.51590992646904,
        2.136512701044701,
        0.6359034314435124,
        1.876855710620216,
        0.7910945222510266,
        0.7483629191448088,
        0.9630635032518328,
        0.6040332478182281,
        2.361853690495359,
        0.6571269117180235,
        0.950810238894045,
        1.994895832154785,
        0.5932898528327746,
        1.755662359281078,
        0.5072119503662792,
        0.6317997559137625,
        2.416581286291167,
        0.5343908637705932,
        0.6041927607275317,
        0.5284220950639542,
        1.441836117113513,
        0.5530761098565066,
        2.597357453834201,
        0.5837534410338924,
        2.277450917535945,
        1.571050637696571,
        0.5186188004213488,
        1.183135078631999,
        0.9221578187534265,
        5.664115706243518,
        0.5873723841777996,
        0.9152511586673389,
        0.621841668532216,
        0.5144941065062927,
        1.362251122494023,
        1.598237118636096,
        0.5519921941961764,
        0.5528468888142382,
        1.977936210256843,
        0.7208127681235784,
        1.173959991556061,
        0.6352465526062304,
        1.279627631555983,
        0.8263809581767796,
        1.930298372999582,
        1.418750085224205,
        0.7207748504972605,
        0.5049564694471418,
        1.093276803596203,
        2.251979819173861,
        1.622798883165544,
        0.5264207496718223,
        1.188007329955227,
        0.757299498277479,
        0.6842281587336639,
        0.9148326387906315,
        1.031799434516754,
        0.532114582954016,
        0.5147158210550272,
        1.348299729677886,
        0.5250438525019874,
        0.6136697617547255,
        2.528149727207015,
        0.7992042942895129,
        0.5416625040142476,
        0.8182728567059407,
        0.5068796706914183,
        0.5371759680088477,
        0.7460103283259636,
        0.5414532425207329,
        2.426909081936386,
        0.8323026286520333,
        0.6192582992126239,
        1.170301971059458,
        0.6432914913615055,
        3.069940398336736,
        3.851283999670782,
        1.779752690166328,
        2.353764850629407,
        0.666245829471491,
        3.473280024236921,
        1.919194646142291,
        0.6064820262148037,
        2.084879881985972,
        3.116662365050897,
        4.66169415885367,
        1.252213337390753,
        1.077599637567639,
        0.8162234084759401,
        0.5496665981770308,
        1.331394003869979,
        0.8209764096162814,
        0.5301320145564811,
        0.5297287664496383,
        0.5188206972997834,
        0.5045176997668562,
        0.5315646046508928,
        0.5966952097757219,
        1.639714992626678,
        0.513457626757797,
        0.8896435039278986,
        1.294991500253672,
        2.772959181924098,
        1.276714116598613,
        0.6620152137920743,
        0.5140520843823289,
        0.5658379163177959,
        0.5430182569139288,
        8.946489645493873,
        0.5672651109586683,
        0.5204176216447194,
        0.5463996987079915,
        0.6988953927187023,
        0.6322928615713901,
        5.898853054656265,
        0.7311300991558987,
        1.0087939437557,
        1.158504500313847,
        1.334123659704993,
        0.9115114284002593,
        0.5431856041032876,
        1.912863079436245,
        0.5292803069196224,
        0.5502611671492271,
        1.676848252799988,
        0.5295318143497373,
        0.495272768882419,
        1.921559593372177,
        0.5385947998605279,
        3.575393479487198,
        1.994724268936015,
        0.5364029836747239,
        0.7061424922334698,
        1.001262734232798,
        2.725926175456363,
        1.985535319953308,
        0.7310632465993163,
        1.709396004531534,
        2.941096035368803,
        0.7861346678337054,
        0.5015941656849721,
        2.247130809984252,
        4.802388213075768,
        0.8123673303268231,
        2.576400404839755,
        3.770829516515172,
        0.7779337452071402,
        0.527499623621464,
        0.8102881852932496,
        5.209263301433818,
        0.522153107064584,
        0.5391265780501302,
        0.5219703603274917,
        2.172694711780883,
        3.757811710053969,
        0.5410419329377913,
        0.5456189493436108,
        0.98516786880441,
        0.5401556601706313,
        0.5911869076519062,
        5.112920743296431,
        1.486664194911567,
        0.5008297430523497,
        2.052894810906389,
        1.023795309616543,
        2.258725660658388,
        1.732456395235608,
        0.6692467035923878,
        0.5348205294513376,
        0.6214117951419047,
        0.5346062884249064,
        1.093421784260302,
        2.213798904944386,
        2.806545452528722,
        0.545652371154006,
        0.5637338680840941,
        0.5298928138805102,
        0.6360479742499227,
        1.813153413093523,
        3.459898848502377,
        0.6263593954732001,
        0.563592250125959,
        0.5233242164823925,
        0.6085547033407886,
        1.115115416951837,
        1.320798181014974,
        1.622675154666518,
        0.7304754125047055,
        1.011141444673074,
        2.750616631451676,
        2.252457044556758,
        0.5790025169219143,
        1.815195036657335,
        1.24461733106627,
        0.7252876396011615,
        1.699897063297949,
        0.5478130216121876,
        2.700954191423313,
        0.7294336345940983,
        0.5307901742772158,
        2.750178856105658,
        0.5433813465156705,
        0.8689763550692378,
        1.195460002729313,
        1.472013203965553,
        0.5052838145161153,
        0.5502067606161691,
        3.396660506855398,
        0.5245757283750507,
        0.8648203631297517,
        0.6373155202828028,
        2.070341338255658,
        0.7216614234941561,
        0.6388607795672447,
        3.75503748323184,
        1.226140702614975,
        0.5826723159985931,
        0.5268210409235102,
        0.6466715042875745,
        0.5687845081121824,
        4.514788605728622,
        0.524818404883946,
        0.607718290533732,
        0.9562429254870398,
        0.496375007582445,
        1.200168167265598,
        0.5498851749414959,
        2.495114012470774,
        0.5509888867403123,
        3.576854078962818,
        0.5234802884202283,
        0.5501815711781267,
        1.435017341785481,
        2.420737842854108,
        0.6398394269333126,
        1.852927126956001,
        0.785936535012011,
        0.8112916967645595,
        2.296953341050396,
        1.431456364945359,
        0.5853613734086782,
        0.5255655362975665,
        0.619879022757242,
        0.5516354002073278,
        0.6784614067613073,
        0.5265610768802338,
        0.573990665895076,
        0.552309763395815,
        0.7649805682593909,
        1.675266702413574,
        0.6740579991945289,
        0.8722149862288414,
        1.377070971748421,
        3.956141060886727,
        1.41408084219411,
        0.5313935982936672,
        1.548326003304774,
        0.5347015083919177,
        0.572880797046154,
        0.5227652183373684,
        0.7332127466757427,
        0.574549101376479,
        1.891958515158266,
        3.107534194469732,
        0.5811001070695724,
        2.032792579400941,
        0.5722165349766402,
        0.7015561924461663,
        0.5760199206186829,
        0.5276541693656205,
        1.028671532326807,
        0.8483793815167474,
        1.120404440902447,
        1.306134704404238,
        0.9641977995325584,
        1,
        0.9999999999999991,
        0.9999999999999996,
        1.005430438514426,
        1.527313137993885,
        0.7555988481340031,
        0.5298631738333761,
        1.841536658336829,
        0.6161346746970129,
        0.5383731545630381,
        1.451408867904221,
        0.6362836687881224,
        1.437587425558862,
        1.906415025002758,
        0.5523031968125083,
        1.374295169159331,
        0.632089852030651,
        1.209772507090968,
        0.5266856934462293,
        0.5272402057147509,
        0.5783031111951572,
        0.9503826205508706,
        1.057071968910909,
        1.095896908999608,
        2.578912196818456,
        0.5524447111408819,
        0.9403440901798009,
        3.439267072072063,
        0.8326316628184364,
        1.617147457968192,
        1.10266689344883,
        3.098609835282821,
        2.309237460313823,
        0.744678796827934,
        2.221643913625925,
        0.5699862103188796,
        1.317314236702841,
        0.7242514608624512,
        2.055765380588636,
        1.1247907165002,
        0.6417859536560796,
        1.519668584358874,
        2.828905592786762,
        1.953914733740961,
        0.5305765427220464,
        0.6525027128503771,
        0.8251325548379829,
        0.9462643535884869,
        1.57216447145616,
        1.245947640850035,
        7.986062272289687,
        0.7253751014526466,
        0.7815443348818563,
        0.5685025477068137,
        1.243882123078968,
        1.769062253079841,
        0.6292037649568614,
        1.323073382214448,
        1.591234199990819,
        0.6569203789083777,
        3.16282088683315,
        0.9148646268151744,
        0.7724556881814717,
        0.7717978174516977,
        3.995275166068724,
        1.017744604692462,
        1.927170493914462,
        1.091805328079832,
        0.6286050035033176,
        1.308335409599649,
        0.5122149925576488,
        3.601032444947824,
        0.780319461010215,
        2.904905618197223,
        1.47193218911572,
        0.5216249467895521,
        1.057650117027418,
        1.798880905088043,
        0.5410326280605956,
        2.995070786202652,
        1.662650276566136,
        1.881418811727293,
        2.0529820150382,
        0.9389943409489443,
        1.908209744083568,
        3.423541991863288,
        4.050023352727756,
        1.356690294125445,
        3.114055849077612,
        0.805625569044702,
        0.7937896015749748,
        5.635556282436269,
        0.5907630700741066,
        0.6691186239714941,
        0.5529545050540455,
        3.372410015190551,
        2.771723807046992,
        1.279228054201594,
        1.059985378492091,
        0.6442587528970214,
        1.026786418662259,
        1.963071611399998,
        0.7121733582904864,
        0.5496665981770308,
        1.313523785055501,
        0.7763438613325421,
        0.5097352221765146,
        0.6887748542679639,
        0.5084373927947715,
        0.6345976646409376,
        0.8730731938072173,
        0.960201284947681,
        0.5632208038526374,
        1.049034994834721,
        0.9144188333146331,
        0.5783650080242051,
        1.278877148066464,
        1.265109436692905,
        0.80645013700764,
        2.310757126785287,
        2.499606491313117,
        0.5621545868543997,
        3.060600073952729,
        0.5967429168383519,
        1.611270463059128,
        5.773107367936678,
        0.5302984942491578,
        2.96792578744401,
        0.7281222507426184,
        3.740627845593671,
        1.751436284185023,
        0.5573168361488197,
        0.5127046674836379,
        1.556083231560017,
        0.5141373095464301,
        0.6017269637854192,
        0.5486781466342054,
        1.13907439582091,
        0.6038406142362763,
        0.569747963801496,
        1.379262470288277,
        0.540677542895037,
        1.034781644452881,
        6.953863306225365,
        3.272035980764356,
        0.7690534037864372,
        0.5123990342685427,
        0.6556971406236879,
        1.50263343363582,
        0.7440732127386429,
        0.5251903092300897,
        0.7596644361906301,
        0.6440713071155765,
        0.608309794915751,
        0.56582008621349,
        0.6616629821693476,
        0.6016851078847413,
        1.098133198365936,
        0.8276906977254297,
        0.7050275572362404,
        0.9890614140160242,
        0.4952490811965569,
        3.054568329035036,
        0.5097387499609793,
        0.5325594485286163,
        1.086755096765789,
        2.469026352910102,
        0.8667295191904411,
        1.376890566506115,
        0.5657186689447606,
        1.039461509374392,
        0.9672456773319014,
        0.5117606318411188,
        1.308041170532081,
        0.9798112972813139,
        2.025889398740171,
        0.5323257951734629,
        0.7777354566863723,
        0.5486889136469024,
        0.5162138542845849,
        3.069751414717144,
        2.313241991377412,
        0.5174403489322934,
        0.6034947835448056,
        0.6613601866108997,
        0.5809896134239625,
        0.6384011103060951,
        6.029019969697146,
        1.024447441046773,
        2.173220966595426,
        0.6158279593047705,
        4.335114359999102,
        1.915214701890056,
        0.5166924783668149,
        1.39962210670765,
        0.5326249284203498,
        0.7253028532834327,
        0.521362314328012,
        0.682266676171866,
        2.207335901147006,
        1.433684925704707,
        0.6413332822820927,
        0.9279627126586419,
        0.90952909387891,
        0.5279582871520688,
        0.9123727242698809,
        0.7002900701505255,
        0.5496665981770308,
        0.6425239850474799,
        0.5869371936681829,
        2.331935388661492,
        0.5035005995767761,
        0.5207206318317321,
        0.5677308806247424,
        1.633834280840224,
        1.039607151458113,
        1.698118362022405,
        1.62751465120593,
        0.5252474459983635,
        1.379972806043659,
        0.885804633951602,
        1,
        0.6760201577023177,
        1.937554757281561,
        1.500359536464142,
        0.5303715810552015,
        0.8727377903082928,
        2.06578509437569,
        0.5078005685378836,
        1.721757021398421,
        2.060732075990712,
        1.474886702614747,
        1.205263203228084,
        2.403228952194467,
        2.230160705578836,
        2.909465792290911,
        0.9544819648415173,
        0.8277065605377905,
        2.720540303540671,
        0.9586045109195165,
        2.575134117637588,
        0.7346596084159245,
        3.461440468993114,
        3.356964166032833,
        2.548903238257577,
        1.210115258721179,
        2.788358135478915,
        1.156986800201904,
        0.8262832962668487,
        0.9105890379563347,
        0.9999999999999991,
        0.9999999999999991,
        0.9556303464293028,
        1.786436261943144,
        1.447700004987274,
        0.8553267716850551,
        1.697897651745737,
        0.9431477803048823,
        1.604258314332038,
        1.45943037649474,
        1.56700863679075,
        0.7931959864365937,
        1.196755276294711,
        1.581730986246016,
        1.016952982137231,
        1.383241734236548,
        1.420746890027869,
        2.19011634868121,
        1.245271866876934,
        3.056333379253463,
        2.670004723679215,
        1.037319053895147,
        1.704440334482638,
        0.7651736637090014,
        2.360306464087802,
        4.686069244665635,
        0.9486645596308186,
        2.392440809135739,
        2.009885016125774,
        2.0683717096206,
        1.749907356110463,
        2.125655481735703,
        1.169844402424846,
        1.057070438689719,
        1.206710006098217,
        0.6031768342390759,
        1.176315150622422,
        0.9189807200085149,
        2.120401701501445,
        1.223779757877291,
        1.759393559456085,
        1.316708716957902,
        3.469020393293288,
        0.9351938396139383,
        1.180357212185591,
        0.815657594706126,
        2.083954233510608,
        0.9632233210565189,
        1.396318692451259,
        1.131240240588319,
        2.869826346303192,
        2.488905206613406,
        2.130361761755937,
        1.386730117081351,
        2.033297609115672,
        2.666571501295925,
        3.263048814940388,
        1.055248512208758,
        1.264732597168986,
        2.735703379022167,
        2.077218688889068,
        1.843977368495122,
        1.681472086181713,
        1.61914534110251,
        2.133584009855842,
        1.095897488306536,
        0.8511875755995706,
        1.590772365235881,
        1.006001826109856,
        2.10140029043541,
        2.032536527410158,
        1.061877539796613,
        0.696811633208138,
        2.764580018257714,
        0.6737326237882268,
        0.8694029324769063,
        2.018562014270875,
        1.089216853128693,
        0.6962766682398639,
        0.6582048967552937,
        1.142327334815239,
        1.513098251676063,
        0.9537044920279356,
        2.327544000371525,
        1.650225187178943,
        0.6680771444590353,
        1.530545308024976,
        0.8114973097973677,
        0.9149712968407837,
        0.7949871818264882,
        0.9911733415986577,
        0.693552786256922,
        1.093298049416201,
        0.8209276886696771,
        0.9261319534147308,
        0.839278406345783,
        1.261664482493881,
        1.480676698623324,
        0.6614875927304473,
        0.7493227166896053,
        0.742785238925902,
        0.9823240811538696,
        0.750639662168402,
        0.653805750241522,
        1.913050133349564,
        0.6632054620240792,
        0.6970108391743768,
        0.9622676988329865,
        1.474226994007516,
        0.6881904949704463,
        1.458150603034897,
        0.8291694535186466,
        0.8775001557643222,
        0.8004211820545126,
        1.367598453160443,
        0.6856899125032749,
        1.023780366675866,
        1.672713105853659,
        1.06847755017543,
        0.7887009073775133,
        1.144640533569342,
        1.423359629432036,
        0.8277168939125682,
        1.102217107447867,
        1.621804452145389,
        0.7818755658072151,
        0.7461550435057477,
        2.202442278209588,
        1.15283271792207,
        1.093832713206581,
        1.025369672200249,
        1.13369267919111,
        0.9733992730610069,
        1.422011027152562,
        1.179451617859488,
        0.6745046399837186,
        0.8965804921461672,
        0.867682207924191,
        1.588560020379157,
        0.7452223960906559,
        0.6939077446708051,
        1.632470442587775,
        1.30301970964819,
        1.310269658357592,
        1.266810789764592,
        1.299681743897756,
        1.9550935291142,
        0.6587409669976769,
        1.177593630469652,
        1.200275672202092,
        0.9916943679672658,
        0.6690509548957417,
        0.6623272516580295,
        0.8368344322089294,
        0.6684955140329786,
        0.8311441371389486,
        1.63719268513078,
        1.630002556058209,
        1.22729423907282,
        0.8927501981088365,
        1.146791249813678,
        1.811465564983044,
        1.155477959216539,
        0.6593777729984889,
        0.9570484886412307,
        0.799621751282608,
        0.6775423610746188,
        1.653386046392797,
        2.435229982143496,
        1.171915230364228,
        1.035493758685477,
        0.9467787626171741,
        0.8296337724856517,
        1.684512857907363,
        0.680534324741852,
        1.575177983991222,
        1.032809696809004,
        1.985068667001093,
        1.981821592960735,
        1.044124625014654,
        1.975374000625724,
        1.055520852615262,
        1.603848407040955,
        0.8164836559583748,
        0.6745727725512696,
        0.8946774711902822,
        1.116718571719989,
        0.9385758536114268,
        0.6656406483751303,
        2.261783427238968,
        1.222422227079579,
        0.6632886075285614,
        0.990767369208193,
        0.8781571584886323,
        1.151220678311543,
        1.522171450951173,
        0.6809527264428347,
        1.940677938689612,
        1.888781308498027,
        0.8663975556966342,
        0.6941399077021603,
        0.7449090714494766,
        0.9999999999999998,
        1.24401165556698,
        0.9977947882693733,
        1.942746504166615,
        1.670332323402433,
        2.107570097671508,
        1.040146598908822,
        2.633437032102854,
        1.823181392082655,
        1.09109195518775,
        0.8804879656160697,
        0.9916114824803878,
        0.8906917130040878,
        1.829823883580622,
        1.006039189798378,
        1.687590626397212,
        0.986352705352733,
        0.9857790239080344,
        0.9863935279512356,
        0.9886649134439015,
        0.9870386499725419,
        0.9832398180722898,
        1.466761938462729,
        1.439820170490536,
        1.747212454119656,
        1.650062564785634,
        0.9485266559424186,
        2.317124640674483,
        2.000997508016618,
        2.099584688751927,
        2.225924100511528,
        1.215432477535499,
        0.8742987735519947,
        2.648106086032664,
        1.124490731056338,
        2.377646935821673,
        2.620779100024336,
        2.241107137412291,
        1.361421291030491,
        2.971843348231021,
        3.262295236515603,
        3.059711064347394,
        1.385472130439574,
        1.367599290441555,
        1.178333386701329,
        0.9982843834715331
      ]
    ],
    "optimized null": [
      [
        0.9872875695943395,
        0.9750785532088315,
        0.9815897613153386,
        1.006395744134648,
        1.013526286427943,
        0.9826011933876347,
        1.070553303830559,
        1.068076377831466,
        1.028834714297468,
        1.014104930390223,
        1.041760742144241,
        1.059968855557543,
        1.01164762901673,
        1.031551946647675,
        0.9957783642208076,
        0.9763821304482496,
        1.006854049128159,
        1.041888976149596,
        1.00945132110672,
        1.009741151554232,
        1.028122490242249,
        0.9858599835771399,
        1.015077920122735,
        1.045435485901068,
        1.01277172328503,
        1.006977202634377,
        1.000001845601461,
        1.002035486862601,
        1.029822383638955,
        1.038605421380939,
        0.9817567682108392,
        1.000054840482504,
        1.007069709425119,
        1.00246512502467,
        1.064611858212489,
        1.05934668331546,
        1.029822383638955,
        1.030117559578715,
        0.976765148970473,
        1.059968855557543,
        1.011000898604307,
        1.046612704605197,
        0.9597301903414273,
        0.9760174178820304,
        0.9501473257838021,
        0.9942497956317163,
        0.9999999999999978,
        1,
        0.9999999999999996,
        0.9999999999999982,
        1,
        1,
        1.000000000000001,
        1,
        0.9999999999999991,
        1,
        0.9999999999999987,
        1,
        1,
        0.9999999999999982,
        0.9999999999999991,
        0.9999999999999991,
        0.9999999999999982,
        1,
        0.9999999999999991,
        1,
        0.9760574653254867,
        1.003182775317326,
        0.9630017194811121,
        0.9621060788990635,
        0.9778369903349007,
        1.00845948353341,
        1.019499172136044,
        1.030779826884614,
        0.9894012385559862,
        1.088169679497022,
        1.135740802980265,
        1.067244912773211,
        1.272996694926281,
        1.029916800327767,
        1.229451087884106,
        0.9125682662524133,
        0.9539469708410643,
        0.871268731843268,
        0.8721623405822185,
        1.057718047319395,
        1.396693453650885,
        0.859884265016448,
        0.8526322692145436,
        1.040891616439514,
        1.040882486259841,
        1.289111423648834,
        1.181726262110459,
        0.8969190302025226,
        1.102859204833399,
        1.033174984754046,
        0.8784050757924661,
        1.093099980226562,
        0.8665193162208997,
        1.881837589399882,
        0.9849486773791604,
        0.7341968615382174,
        0.7450684100082009,
        1.066413100335034,
        1.011368789416016,
        1.404484303706786,
        1.224013287266762,
        0.9826790471745696,
        0.9941182854029526,
        1.109476793573469,
        1.004961414743243,
        1.125260674249769,
        1.020058215009528,
        0.9182400966726664,
        0.809128462220804,
        1.693547146205908,
        1.071262253837852,
        0.9183350755686613,
        0.9853150102126801,
        0.9445412378977133,
        0.9472375951894845,
        1.090576549234344,
        0.7870406308092304,
        0.9482538254979677,
        1.058049229732321,
        1.110054491552347,
        0.9738122226200975,
        1.026106672024768,
        0.9103812967130842,
        1.244250047575446,
        0.9011324986782682,
        1.706828533406485,
        0.8904462462568954,
        1.615386136530781,
        1.021996857783215,
        1.579044544103083,
        0.8397126787457285,
        1.065496722402879,
        1.130585079151505,
        1.807385427709227,
        0.8183367539584507,
        0.8471481952578198,
        0.751742819685932,
        1.96782385588812,
        0.9866452025326168,
        0.9395421594237402,
        0.8322618785169574,
        1.138067761533305,
        1.069259229637686,
        0.9471674489530816,
        0.9097413390330067,
        0.9769300301227827,
        1.06806623429956,
        0.9053342634250167,
        0.9193645792991362,
        0.8439697804202132,
        1.013989287196065,
        0.6860515339655431,
        1.425221192274437,
        0.8759651424626353,
        0.9676222544319909,
        0.9689798497358945,
        0.9544034391349726,
        1.140565871202117,
        1.046952793207532,
        0.9137759230209055,
        1.059941993122728,
        0.7083401312023152,
        0.9886320245284415,
        1.463127432793294,
        1.010550179078008,
        0.884772080533427,
        1.548160008043066,
        1.066263457312045,
        0.8845253748697095,
        1.014982319041533,
        1.221563818892498,
        0.959771502125774,
        0.794420882303054,
        0.8902940093310948,
        0.8604844350843838,
        0.9204235105999081,
        0.8835399697393697,
        0.7857250387606299,
        1.375351492551855,
        0.8698159606818702,
        1.062953698191328,
        0.6871255702179622,
        0.9472991092395094,
        1.035524944891224,
        0.8593677660378108,
        0.8387108344598403,
        0.923725186310974,
        1.067078260764681,
        1.025075997004075,
        0.9407582724263793,
        0.9953953373188442,
        1.039162685642043,
        0.8478959914329699,
        0.7945612907700741,
        1.028693202764761,
        0.959736426706782,
        1.122768231770173,
        1.058440336796461,
        1.175457026423544,
        0.9134288384564404,
        1.044572862970966,
        1.211138847575488,
        1.013109283218235,
        0.8593324004028451,
        0.8439554073588931,
        1.21664862376985,
        1.079369566792033,
        0.981404947683125,
        1.171150028816611,
        0.7874609272767379,
        0.9639899092798296,
        1.058152288407823,
        0.7796882171492077,
        0.7544258179316469,
        0.9055364362132509,
        0.810714810452194,
        1.518030050525007,
        0.9699353956247069,
        0.9250470132553125,
        0.9518381681289343,
        1.119645746395374,
        0.9335739466545553,
        1.346081789636707,
        0.8855824070918422,
        1.041471164036364,
        1.367933140167601,
        1.096316794653043,
        0.7710500365454358,
        1.062279708916777,
        1.272826640557685,
        0.799304250668243,
        1.059778853292983,
        0.7421025385146058,
        0.956814280317516,
        1.226820410629731,
        1.185983287945119,
        0.8856668431369088,
        0.805761209936532,
        0.9920451859723369,
        0.9408101913874551,
        1.24787509081496,
        0.8713349220665496,
        0.7321786096342177,
        0.9173999445925329,
        0.9252592678006977,
        0.7977699325437593,
        0.7940559073320428,
        0.8912370390540536,
        0.9720415971297368,
        1.713771813281647,
        1.099106649588825,
        0.9269412765634003,
        0.7017574029972611,
        0.7384254636763127,
        0.6903789872138789,
        0.9965310229252554,
        0.9804335939458027,
        0.9157205494439605,
        0.8638992980460285,
        1.051379982514111,
        0.9246261082764639,
        0.874134540635578,
        0.9022530199120539,
        0.8045931707755953,
        1.000550469695642,
        1.152853600908945,
        1.016931931542106,
        0.8087854231566173,
        0.961290124469556,
        0.9067647166476591,
        1.392454855445059,
        0.9303546901154748,
        0.9470975877134066,
        1.065201543779983,
        1.096979491297676,
        1.236059067343645,
        1.594208366971208,
        1.236382161524678,
        1.047417032914999,
        0.8271936641920746,
        0.9743661028195801,
        0.9948357675471163,
        0.9935284878058064,
        1.097906172210254,
        1.046564641320335,
        1.651904357525334,
        1.035140063158184,
        0.99565491930448,
        1.131831263370694,
        0.9007680467876501,
        0.7156129755633114,
        0.7626621287550143,
        1.061493982592186,
        0.803156784157533,
        1.095493970396752,
        0.9388608939518939,
        0.9170955541826765,
        0.9292916408507845,
        1.395740077090522,
        1.054488629677092,
        1.169092359406173,
        1.073845068868108,
        0.8511616971878945,
        1.166217552162045,
        0.9940936708807522,
        1.073664425769862,
        0.7962970141422813,
        0.979559009306693,
        1.789512021615927,
        1.101064017777924,
        0.9839121248332164,
        0.9585457622962424,
        0.9689110171919467,
        1.058457063969844,
        1.447967336590489,
        0.6652112716415111,
        0.8807895147368965,
        0.9568636930699279,
        0.7283566636947055,
        1.143969185447689,
        0.906843503835676,
        0.9699892420724809,
        1.045879556948376,
        0.8624810375357918,
        0.733393181364301,
        1.016195547388532,
        0.797554291827985,
        1.716494179995147,
        1.047026075834887,
        1.143843325803088,
        1.178006999212988,
        0.807451162745745,
        0.8871959355313808,
        1.039338636831567,
        1.247188015736608,
        0.9944081077687095,
        1.050741887287255,
        1.261015458843541,
        1.440472759389973,
        1.100944910824982,
        0.9931025084150856,
        1.755808083977865,
        1.940412269153867,
        1.035680907187788,
        1.425072150260195,
        1.812346848516011,
        1.049952772871645,
        1.053896644051858,
        1.229885706475613,
        1.610221466809146,
        1.032081037281403,
        1.017413466714418,
        0.9671143298837606,
        1.269443304358685,
        1.22148895653673,
        1.044511620712226,
        0.9882184068641001,
        0.8641835394153976,
        0.7444949611868767,
        1.088039376736676,
        1.652319426870008,
        0.8101302112045401,
        1.003777384608843,
        1.391241350877924,
        0.8981883291251108,
        1.506656865975414,
        1.337213898727011,
        0.7588821859418399,
        0.8179252060801923,
        0.8518656239883604,
        0.9214863800068265,
        1.16409403110646,
        0.8603788786994588,
        0.9379908408532814,
        0.9454969301071069,
        0.9601885025509707,
        1.061094282977405,
        0.978632490195673,
        1.048774996653501,
        1.071837533647193,
        0.608032053838381,
        0.9020509911986995,
        0.928031911659124,
        1.020928671021026,
        0.9331593944347788,
        1.000996220800695,
        0.9940473147315176,
        0.7495132645721386,
        1.080859901818252,
        1.191628237431441,
        0.9584085137715793,
        0.9013855151634884,
        1.293260973712316,
        0.9495562326209669,
        0.9966263568388164,
        0.8378581349593023,
        0.9949526586726213,
        1.243759052245487,
        0.7909268126539544,
        0.9041582642162722,
        1.514754737862247,
        0.925185263375874,
        0.7345250145824587,
        1.119953739676329,
        1.227332654750863,
        1.082667718237381,
        0.8249131891929622,
        0.8845461789239775,
        0.9266147036379939,
        0.9757691017360004,
        0.9325718939776846,
        0.793216493106714,
        0.9817691165168094,
        0.9621805386035194,
        1.049453442303532,
        0.9022152767205033,
        0.9091008453770709,
        0.9999853471218255,
        1.023079368990679,
        1.111131100340472,
        1.36444963612709,
        0.806799462536124,
        0.7973642526649457,
        1.05937133052026,
        0.9149665527338463,
        1.006170852014214,
        0.9872807813465989,
        1.785062054279799,
        0.9430984612988931,
        0.9157324910570674,
        1.033172375026928,
        0.9175558305780783,
        0.6620573217215064,
        2.330137700760865,
        1.139032781132599,
        0.9561511255451522,
        0.6744933728872088,
        1.010212025355562,
        1.090340851189499,
        0.9384863949636918,
        0.825077212176529,
        0.931523574232588,
        1.01070135091598,
        1.021287894433005,
        0.8074164453683966,
        1.083348175081981,
        1.000255195994666,
        1.042188056117134,
        0.8667055651987126,
        1.041749308208325,
        0.9336089086236856,
        1.302529516913456,
        0.9622694697213803,
        1.565789091657872,
        1.192195073636197,
        0.8773212473129434,
        0.9348449266346096,
        1.02749837178098,
        1.135604977731662,
        0.9566797754602442,
        0.8395707133990293,
        0.8377738232977956,
        0.8437856873558375,
        1.240556183698737,
        0.8180830659419319,
        1.028008989745921,
        0.860905738225765,
        1.114389392842986,
        0.8383637288717181,
        1.048674742727255,
        1.185453684872737,
        0.8268163616116868,
        1.09702682200034,
        0.8607724107680056,
        0.8810214360920029,
        1.000595361604338,
        1.001452364688261,
        0.9996606277314669,
        1.095105908120801,
        0.9091877416612176,
        0.8349084982576234,
        1.112471520929424,
        1.033927969584683,
        1.0890590804072,
        0.9748507132254476,
        1.264714403311571,
        0.9814387793102732,
        0.8019467688926101,
        1.13682643485776,
        1.035078348009169,
        0.866202702914086,
        1.073494485565693,
        0.765751093022705,
        0.9990083198821413,
        1.124191018343132,
        0.9546684285210079,
        1.030948122488586,
        0.9876516018174654,
        0.8891509888479843,
        1.487180544379677,
        0.8726290753018112,
        0.8745030638344325,
        1.121642318906345,
        0.8666880938477708,
        1.029454271196925,
        0.7659742234888244,
        1.293345134018556,
        1.120872999393443,
        1.074912342236918,
        1.091033508241083,
        0.742721444275275,
        0.6923278848043254,
        0.7072094053324623,
        1.356191420132721,
        1.014713651360274,
        0.8380569772539499,
        1.168415847366154,
        1.110242011501926,
        1.125932748081124,
        0.915712535457074,
        0.9967998734355883,
        1.025835947125342,
        0.9443793593512239,
        1.305736384734031,
        0.9548040334207207,
        1.74647244621776,
        1.135201419217144,
        0.749752731568227,
        0.9471525113372029,
        1.140597110028257,
        1.065462243564516,
        0.9009602479666472,
        0.6321911317009402,
        0.7732593931550817,
        0.7459199267005298,
        1.194792355385596,
        0.8796913822525699,
        0.9050182736004799,
        0.9082876768106513,
        1.191673110477747,
        0.9727045813845683,
        1.312350398788105,
        0.9746289593147999,
        0.9623273757844156,
        1.248926027920899,
        0.7971227982343773,
        0.9587111027479774,
        0.8198159877176501,
        1.285195931959102,
        1.041261050049785,
        1.057373112206655,
        0.7085919376346488,
        1.202537997419585,
        0.7195641803271396,
        0.7249097061755058,
        0.9641687841110291,
        1.01392104107846,
        1.209773394254734,
        0.9849627887878043,
        0.9659564163466807,
        1.265925341941163,
        1.47556209422001,
        1.18953480796321,
        1.264389938804991,
        0.7668114863430703,
        0.936959045086767,
        1.320347616061363,
        1.014641798287853,
        0.9342383570480898,
        1.017761841196062,
        1.125972851295556,
        0.9616392999553113,
        0.7463621674609724,
        1.082118697154135,
        1.086888885020553,
        1.167910324898449,
        0.9420013730709729,
        0.8893724234965472,
        0.9007680467876501,
        0.9162544454640781,
        0.9517680356584473,
        0.8404739913820514,
        0.8270724957102706,
        0.9496060677798773,
        0.8470708174379092,
        1.012029872221368,
        0.9703579914518707,
        1.001082250713345,
        0.9303411582127953,
        1.025310239425845,
        1.054166896029657,
        0.892376626613793,
        0.8922541853522206,
        0.9160374788929284,
        0.9318283801667676,
        1.062288069146662,
        0.9899462783442834,
        1.214300062255051,
        1.00908335067116,
        1.127606711822943,
        2.169757312971188,
        0.9241800062848285,
        1.435154941153559,
        0.9321781905344347,
        1.754395661079685,
        0.8659521703526813,
        0.868904237307924,
        0.8133507738149416,
        0.9837100683995043,
        0.8782163433418658,
        0.9492531991657998,
        1.057368244267105,
        1.166579432388979,
        1.03520474158269,
        1.042424142541954,
        1.222989299059108,
        0.770957119482794,
        0.7330239207904744,
        1.035150698987367,
        1.441401771889579,
        0.8239984673648544,
        0.7576470644370242,
        1.191972013406161,
        1.344197269995909,
        0.9177415833072475,
        1.021026734021298,
        0.9652821602993121,
        0.894669907274928,
        0.8468841107762937,
        0.9277140426275597,
        0.911375222412468,
        0.7434992060545614,
        0.9481899286692712,
        1.023137813709615,
        0.9101972943469001,
        1.188872808871783,
        0.9081848178336783,
        1.42507793121136,
        1.033522606387669,
        0.8738357261818502,
        0.9357772968611627,
        0.867480538054322,
        1.078817294718482,
        0.7680502566106094,
        1.012474758202509,
        0.796828652020622,
        0.8058019046482883,
        0.8824179494989369,
        1.092312742823607,
        0.7470190050725505,
        1.430065980456252,
        0.8403845027722338,
        0.6707715405389175,
        1.122521440274764,
        0.9033463212606536,
        0.949164139740211,
        1.477728175506486,
        0.8157556029099258,
        0.8140716529209043,
        0.9416170117981291,
        1.096587010676461,
        0.8955898535419148,
        1.365605350669309,
        1.272117856659071,
        1.17197306485527,
        0.9660083919395719,
        0.6660686898651035,
        0.8331522649561174,
        1.105959295870292,
        1.190773545491912,
        1.045794973739689,
        0.8481960369926415,
        1.013232295871027,
        0.771162029370717,
        1.374716811242585,
        0.9536486837429207,
        0.9983367536963033,
        0.977325390191963,
        0.8973856543172256,
        0.8347177212270354,
        0.9686456838105219,
        0.7798072767498557,
        0.9007680467876501,
        0.9796239979654467,
        0.8816172604947041,
        0.8945430492423921,
        0.9198186167437837,
        0.9575264504944605,
        0.9817791658719428,
        1.207026037606491,
        1.006199607330596,
        0.9987529996273636,
        0.9053965975636449,
        1.052113891992327,
        0.9429692988563446,
        1.031935820861117,
        0.9782532224454884,
        0.7782063918923987,
        0.9976491636422828,
        1.162166852346335,
        0.9282124011533364,
        0.876522889187864,
        1.279102460802283,
        0.9382548784346345,
        1.0147231483387,
        0.9850711461853311,
        1.145677652193914,
        0.9003566281234654,
        0.7242296612716279,
        1.485789243264381,
        1.56241794445752,
        1.049399656299064,
        0.9024388254045078,
        0.9765718689499777,
        0.9245777214538918,
        1.344806413607084,
        0.7148283355041183,
        1.328947857881856,
        2.125120602362113,
        1.081107249687598,
        0.8840668853739697,
        1.683390627786303,
        1.136094525740796,
        0.8727598038706643,
        0.9622530138686997,
        1,
        1,
        1.115879020845284,
        1.021863951210691,
        1.199008482542414,
        0.8882328009551224,
        0.6913284295762551,
        0.9099202996812776,
        1.134520570891719,
        1.041875182023148,
        1.042429098394303,
        1.03223853932419,
        1.071063251567978,
        1.256066569200436,
        1.052905182169122,
        1.187662062721698,
        1.033074503252328,
        0.9448891779658213,
        1.206393731142895,
        1.001709876634496,
        1.010048494851056,
        0.9670233570041988,
        1.110937892186171,
        1.080330792007549,
        0.9273408900915965,
        0.9609072622117821,
        1.115136834209078,
        1.016091505020876,
        1.341478396043384,
        0.9705366513864027,
        1.020620324035291,
        1.290973099523199,
        1.057012617038508,
        1.095584387786378,
        1.21404925424597,
        0.9802097141223353,
        1.083042522835648,
        0.8925353540717178,
        0.8572482239121948,
        1.134703104067534,
        1.241795485430403,
        1.011832449158975,
        0.9845374717304607,
        1.085060178949824,
        1.334800984643627,
        1.060814795182316,
        1.057435381855939,
        0.8858315505115935,
        0.9116086622506478,
        1.157706782647278,
        1.156064005242474,
        1.173275622980077,
        1.365514808914445,
        1.093723218492078,
        1.109113574933997,
        1.077955932095076,
        0.9228876704915817,
        1.005531043622122,
        0.7805903381369764,
        1.054505900984192,
        1.268094281645853,
        0.8587862506550612,
        0.8383083681434282,
        0.8568526342137924,
        0.9750945439266319,
        1.318071721922164,
        1.089851437922472,
        1.267038853106996,
        0.7068083110322023,
        1.15940444649431,
        1.231921669215959,
        0.9628232304556826,
        1.030896560124277,
        1.475829470489994,
        1.020725538749045,
        1.003859416733131,
        1.194125536218891,
        0.9321919795897718,
        1.060701724123728,
        1.01037768177978,
        1.231160898583786,
        0.9826058807362493,
        0.9086782563643263,
        1.182276660427233,
        1.229077198848174,
        1.018788265150432,
        1.106462999830188,
        1.028238516249475,
        0.8820055081942098,
        1.039829297584348,
        1.044370699522992,
        1.008738813329901,
        1.075809412356368,
        1.030905677804517,
        0.9771601473452447,
        1.002308794534598,
        0.9862144399134091,
        1.117692209890257,
        1.061676550736536,
        1.005204845586446,
        1.017260528854459,
        0.9945749096059316,
        1.069728451300266,
        0.9479861130522553,
        1.389401803324345,
        1.018073559823718,
        1.006698116862767,
        1.019368351844464,
        1.038864176947115,
        1.001988362669784,
        1.047358029411595,
        0.9917151226043219,
        0.9622835902744828,
        0.9563158339489684,
        0.9289456624979057,
        1.022625105886135,
        1.037378180553963,
        1.135102801574295,
        0.9221722796818402,
        0.9837914649522315,
        1.113908834418844,
        0.9884281593185038,
        0.9439107912610358,
        0.9695326427215694,
        1.173395501321302,
        0.9128077931820636,
        0.9083116731354759,
        1.067647450417275,
        1.056061380940855,
        0.9801012574147352,
        0.9266593288878228,
        1.062620320599952,
        0.9989327522902344,
        1.121333244258454,
        1.085229925214888,
        1.076230008820273,
        0.9524881282210491,
        0.947028818452808,
        1.174364564378974,
        1.045297076351681,
        1.012409226373525,
        1.19344136690235,
        1.072619332489548,
        1.107193872900383,
        1.104932196175563,
        1.086229683671556,
        1.429477663601866,
        1.008672892072579,
        0.9747996927676446,
        0.9360756923314358,
        1.014322641766108,
        1.047355807153832,
        1.06845756590835,
        0.9248719920722548,
        1.014223015121384,
        1.132931009524549,
        0.9185365590567789,
        0.9750136687880643,
        1.027402746235331,
        1.024472282097303,
        0.9542866955916823,
        1.058446035055069,
        1.020586087197925,
        1.043074379464638,
        1.000406152605481,
        0.9840896214375534,
        1.079385951348029,
        0.9732941941041343,
        1.284137283418424,
        0.9610696606272034,
        1.014301202329253,
        0.905399046910536,
        1.068066853197628,
        1.256665697512278,
        1.066172762547156,
        1.419435018146925,
        1.019339018713733,
        1.02741855587382,
        1.129513219598352,
        0.9698570129799127,
        1.111166192202072,
        0.9740194845115492,
        0.9699809224418405,
        1.041375606923144,
        0.9916895226607907,
        0.9727527959331708,
        0.9310056650646752,
        1.002852496603968,
        1.055732253359638,
        0.975905203830233,
        1.128060212687278,
        1.02068802013313,
        1.031833056391743,
        1.00525894935161,
        0.8730039730669538,
        1.130495745282584,
        1.085991942927028,
        1.230133136019459,
        1.821800832239588,
        1.006634292034251,
        1.049238366506254,
        0.9927755780280497,
        0.9999999999999996,
        0.9671340012860388,
        1.046531665506417,
        1.142255654386493,
        1.220407278473789,
        1.286766584208919,
        1.071205127159267,
        1.044464423272802,
        0.9577442743837977,
        0.9481435230159345,
        0.9126721224702098,
        0.9871610638945975,
        0.9893096621773332,
        1.094371616947149,
        0.9735503658248954,
        1.072304360937411,
        0.9839569739214301,
        0.9987297993573554,
        0.9981911756366193,
        1.0027407611662,
        0.9902112036277075,
        1.015090718429652,
        1.062072176003784,
        1.005737634833864,
        1.11387886263998,
        1.025742839600462,
        0.9812081445949418,
        1.097917709251516,
        1.143170609336155,
        1.021643274807378,
        0.8732902949634022,
        0.9817933275018085,
        0.9642132216900944,
        1.201737896757674,
        0.7857589861668178,
        1.307991180467738,
        0.9594923671096504,
        1.032047793427727,
        0.8885283638354372,
        1.602735488901752,
        1.07832150308196,
        0.8880413601100652,
        1.022509661884201,
        0.9631707698924605,
        1.002625888901103,
        0.8720293713823547
      ]
    ]
  },
  "Site Log Likelihood": {
    "constrained": [
      [
        -4.579403058933634,
        -5.587276511473419,
        -9.168707579156415,
        -10.74299989233543,
        -10.88544376638888,
        -8.812118489111734,
        -9.792289023331122,
        -9.502916130708915,
        -10.61985547469262,
        -7.726400308471879,
        -9.73322950848091,
        -9.866943979511417,
        -10.36422630760375,
        -10.91505942106888,
        -7.180609444847074,
        -9.732287793241019,
        -11.0825070831107,
        -9.858735535903511,
        -7.63874875094785,
        -11.3129166035755,
        -10.28546755170102,
        -9.42176967954743,
        -10.72233378472151,
        -10.23530872633638,
        -10.71559769289075,
        -9.674099698229892,
        -7.553446338460899,
        -10.94845865746675,
        -10.43206023062803,
        -9.826590875199475,
        -6.733122230126666,
        -8.767799299741771,
        -10.70187420115388,
        -11.13884993683892,
        -9.382342293335878,
        -9.451768189918896,
        -10.43206023062803,
        -8.66053378932947,
        -8.189731356477717,
        -9.866943979511417,
        -10.69216736603506,
        -8.94874703330487,
        -9.786721517499386,
        -11.07239059460795,
        -14.85618297193736,
        -4.727606906898504,
        -3.831115016286573,
        -3.967721997319084,
        -3.724269536070264,
        -4.298927820032066,
        -4.038272568367985,
        -3.967721997319084,
        -3.628006609676658,
        -3.967721997319084,
        -4.367835807377705,
        -4.462606059845255,
        -3.872801809172135,
        -4.445817509430674,
        -4.311003047780821,
        -4.035121145549353,
        -4.666612189108036,
        -4.54208043582428,
        -4.035121145549353,
        -4.259497653235341,
        -4.54208043582428,
        -4.395190746425672,
        -7.80416037309199,
        -6.734440440544409,
        -10.72514581331745,
        -8.03549647543285,
        -8.673954562034915,
        -9.20048545783763,
        -10.38970734826299,
        -21.37694794102888,
        -26.1511719410412,
        -35.31452970343023,
        -39.34980091603124,
        -39.82073108733054,
        -52.88910096518264,
        -43.80598933885516,
        -55.47820718431051,
        -63.90228863257273,
        -40.43958723958787,
        -48.26301327084993,
        -52.49668743293328,
        -53.00240624210345,
        -59.83774599761067,
        -56.54498168556047,
        -35.32606759499365,
        -55.6929740063068,
        -46.39734666123501,
        -40.66580733358534,
        -38.44679317762382,
        -49.90431254262798,
        -51.56966827778314,
        -42.47077989553278,
        -39.33436256277781,
        -34.77324367445189,
        -40.75719333536834,
        -38.4160274544398,
        -19.32840451510772,
        -47.71149531771835,
        -46.48106883162434,
        -77.67935935682952,
        -40.55152656051173,
        -50.51401083145486,
        -56.49521227929365,
        -36.73641161896465,
        -63.97399668124938,
        -21.45239233133776,
        -58.12107891913142,
        -70.49733271575305,
        -57.41078371607803,
        -53.2088354371048,
        -25.87796046070299,
        -64.98817012318027,
        -66.7590182675145,
        -24.51726767193412,
        -20.12239615267004,
        -46.74879419644819,
        -38.84892056507302,
        -26.51525615324096,
        -68.03481688745975,
        -46.19301878119221,
        -29.24781714444552,
        -26.76666741314159,
        -57.13655109444198,
        -35.65479937986672,
        -22.3428649868614,
        -33.62796382735883,
        -38.01096659167878,
        -59.08657429043031,
        -11.77198610051412,
        -43.90560520449834,
        -19.16497833519302,
        -47.0449832862915,
        -12.05769211751693,
        -25.29047468474538,
        -33.69031119141392,
        -36.00465276291142,
        -46.99390871627376,
        -32.81375080086617,
        -21.312432858652,
        -44.25949326015644,
        -58.03717523187644,
        -40.22594488457731,
        -19.5858954236363,
        -49.87024600472515,
        -27.34006215920914,
        -39.08562196530958,
        -48.52141624017812,
        -35.27284831953541,
        -43.74394649928188,
        -45.62576582785344,
        -51.22038706871179,
        -77.20635173137684,
        -22.38961984172651,
        -73.27569892525034,
        -71.92464946164634,
        -30.92562312837193,
        -57.01128050021693,
        -32.83400938289864,
        -35.19814719314152,
        -34.86748507831506,
        -31.61746282785784,
        -37.92562349496707,
        -36.26838498373777,
        -50.23721692463927,
        -20.72724205717236,
        -47.67534469559084,
        -48.89416745083476,
        -25.46393434843698,
        -44.91431242076056,
        -42.87027461557197,
        -32.08151218814564,
        -39.27884340625001,
        -67.98338619055453,
        -36.11422716898019,
        -59.23411097381706,
        -46.25325298176661,
        -42.3796538487599,
        -39.31677232295399,
        -19.05643346990586,
        -79.66451503545807,
        -55.28738469307012,
        -28.47130871853775,
        -48.78644198374175,
        -28.24461394139057,
        -31.97439721364891,
        -34.23933490913998,
        -53.25564604520372,
        -38.94585096812511,
        -16.20996876114216,
        -46.68196684989033,
        -24.63165052567025,
        -20.60927362386625,
        -50.4853877017394,
        -33.99168399947889,
        -36.1842848623079,
        -51.49845623089909,
        -84.87572333682905,
        -31.3837511725037,
        -56.87479682370125,
        -28.37621767500774,
        -26.10357798738018,
        -53.30511136046799,
        -21.79908877825292,
        -46.36253175001833,
        -27.87632390906348,
        -83.0895595906031,
        -47.32285979024741,
        -47.18398180394608,
        -37.45135468593725,
        -35.08491894062749,
        -68.95733688916637,
        -42.75730944812894,
        -37.87430490472128,
        -45.07112385564306,
        -19.68625098355775,
        -31.52435520838494,
        -37.37742599556442,
        -20.00696217235119,
        -54.23038536457187,
        -23.14115281328489,
        -29.66207777898004,
        -32.6626463269462,
        -49.16337595105078,
        -24.39585740628856,
        -48.58193292015075,
        -24.23114828992515,
        -45.86864832033648,
        -48.0629121155308,
        -19.74932093600793,
        -48.46825797392827,
        -29.83955749619741,
        -60.06474289585766,
        -22.36235131416448,
        -28.82530752428893,
        -40.92878542947943,
        -32.38989782090322,
        -52.31214137688819,
        -61.49951902210093,
        -14.48880378645544,
        -13.09777718381146,
        -45.66836755566592,
        -24.21269104963223,
        -36.83701715321426,
        -37.31574082789158,
        -53.90555087987803,
        -37.53282580675842,
        -43.13824625663557,
        -57.98359551635232,
        -46.24888794291335,
        -30.82480167464315,
        -34.18785665402125,
        -35.219052777977,
        -49.28975081231005,
        -16.06039145893687,
        -54.6730359345427,
        -28.30064775548883,
        -39.41831269175162,
        -61.03345663930894,
        -34.52644736320065,
        -13.32597860847222,
        -23.58017592981302,
        -42.55635239047243,
        -14.04341458066487,
        -34.98173459736206,
        -56.58186546943992,
        -37.98414341662475,
        -20.36759839371881,
        -47.95189047038737,
        -32.29334251416662,
        -15.09592186310257,
        -38.80783242385746,
        -13.92887868907881,
        -60.14174490245139,
        -60.03610151871632,
        -37.95622778351906,
        -36.80128739469405,
        -26.44425218288876,
        -69.28008055610815,
        -57.94056951386635,
        -49.21897493047993,
        -70.19576625796883,
        -56.77236257189359,
        -67.6902717153778,
        -67.80088408159536,
        -39.45532621783657,
        -51.21918463072511,
        -64.3680468322789,
        -54.27940490046871,
        -48.06109511490241,
        -34.4897948726171,
        -27.85556844401317,
        -8.043675649001708,
        -45.96062362030673,
        -45.94962413802485,
        -21.64247123841117,
        -17.53764778257426,
        -21.2204082100586,
        -25.06179610810108,
        -14.61218540037651,
        -32.33811228103934,
        -39.57887168667456,
        -24.27748214233653,
        -33.61742955821448,
        -34.57705480790208,
        -55.49055960350677,
        -49.22143371563523,
        -23.98861607611394,
        -24.71160521212565,
        -26.43030910923753,
        -23.6201578438109,
        -65.31593781510496,
        -38.85012501437364,
        -26.06814942717357,
        -32.0505782213815,
        -64.29852476748238,
        -54.59522292181355,
        -67.95638815972352,
        -70.41971432739388,
        -65.05520178605711,
        -40.13457441146344,
        -57.00379575899135,
        -27.81519867351283,
        -14.58541611238926,
        -38.1299504052967,
        -34.15264833767593,
        -32.10255503154236,
        -60.55521639897636,
        -35.40678896382305,
        -38.35113689770984,
        -31.32025534720753,
        -28.43037490605209,
        -53.30280661462955,
        -40.70960924101747,
        -37.22340614071432,
        -32.82299137312213,
        -37.30041243143149,
        -39.38220358814471,
        -32.72341492499948,
        -17.73775181928914,
        -30.22255692416796,
        -60.86368802124654,
        -39.94486797526292,
        -34.28074440302382,
        -34.57909472943724,
        -47.98711946345217,
        -32.84005405058396,
        -40.67398808412884,
        -38.83065979401069,
        -45.87405870630998,
        -24.74199025733647,
        -73.39912159733387,
        -56.48424681057399,
        -26.86053706693015,
        -20.5293628424547,
        -22.94031651279558,
        -59.74472092178075,
        -60.65558347033512,
        -29.82577734240108,
        -25.19583103717184,
        -56.86092995821178,
        -20.56721989184675,
        -38.59879038688154,
        -69.88465874318352,
        -51.32042040736545,
        -22.24594958836498,
        -60.29721477145989,
        -49.95443814004096,
        -56.40779622355963,
        -56.68305707090477,
        -39.00829337598758,
        -10.21493411198231,
        -29.48397679001008,
        -23.62926133172837,
        -54.23777413941681,
        -53.47823248450165,
        -71.91973282991539,
        -16.53158710220174,
        -16.84195970558444,
        -51.63921178915734,
        -34.49701961581158,
        -47.657279132353,
        -53.29694399326513,
        -49.09991621820878,
        -27.52111142666261,
        -27.73076528505857,
        -27.57782785232328,
        -67.15852083381003,
        -42.8338294914435,
        -54.02956905565519,
        -38.14611317977938,
        -38.93092173588658,
        -51.03477589522319,
        -53.85003234527012,
        -29.19455100312465,
        -39.3398834447089,
        -48.15550029044782,
        -31.13342807664471,
        -59.56755781169074,
        -19.98153719826112,
        -55.74106884126657,
        -25.64916491589515,
        -14.9579851296475,
        -48.00129038103875,
        -25.48126997817527,
        -41.97440061623265,
        -50.63338869875891,
        -42.04707268081075,
        -35.38820567836899,
        -13.79943112059491,
        -65.7791468772713,
        -18.38508250169636,
        -21.48767409013809,
        -28.60762449973902,
        -54.4837708702178,
        -23.83701006207637,
        -34.09209760551187,
        -54.82338409140645,
        -59.15338949342966,
        -21.17912075637558,
        -13.69941012680629,
        -21.5789768134037,
        -23.87699690474373,
        -35.54868962879922,
        -12.55010956197064,
        -31.80023018972091,
        -53.7021792170016,
        -26.25395804389431,
        -35.3328482052093,
        -32.42501355838226,
        -41.44578684376118,
        -29.69879977258299,
        -54.07193890265333,
        -38.71397311210874,
        -15.70364209423277,
        -47.84990977443216,
        -48.08728804405316,
        -30.30338207784204,
        -55.02239591973673,
        -48.51584363754171,
        -32.8839650471539,
        -57.85398658407345,
        -26.55306853985756,
        -32.88258751485205,
        -15.64083237666276,
        -27.3178847909765,
        -25.51824054518821,
        -41.994026366855,
        -24.36226926503885,
        -26.09615062405962,
        -20.63659799927087,
        -44.29042439270799,
        -69.17569625082301,
        -23.33253195265147,
        -38.64681664296275,
        -55.26817672236384,
        -68.44630400348301,
        -35.3505588629771,
        -17.54675851749354,
        -60.1521302202647,
        -34.30727796151802,
        -25.32732746442768,
        -37.99411577169337,
        -48.8567295975292,
        -36.78264071537914,
        -54.20817323511878,
        -88.7344819881307,
        -34.15641103852779,
        -50.26348307482466,
        -37.48625364476612,
        -34.03772417284564,
        -25.61546469411219,
        -17.63546624729329,
        -43.70615895236099,
        -44.81660787082541,
        -54.54574494298502,
        -81.65194310433313,
        -61.53806161465779,
        -4.847841874099839,
        -4.783227267029269,
        -3.944584176138758,
        -37.28660639525054,
        -52.37231612917671,
        -34.04165525936205,
        -44.8497433481453,
        -45.91311780258345,
        -32.72436051021391,
        -30.61207792029182,
        -60.20164860930619,
        -42.09196225412872,
        -49.46758658180625,
        -70.24965707418993,
        -28.18692536501089,
        -60.79339874206732,
        -34.27333337975715,
        -66.76191849694553,
        -30.81082634466537,
        -28.85422219662075,
        -37.6427500213315,
        -17.50645574356084,
        -13.28162900797947,
        -35.23652583416447,
        -54.90330517710262,
        -36.07733592977922,
        -69.22703051822076,
        -75.27427112004631,
        -70.33843623864684,
        -40.90221398226331,
        -76.23569890956804,
        -74.0542473296959,
        -51.93756978292459,
        -55.2927763894426,
        -66.57134191166675,
        -43.29644697306288,
        -63.90491264636601,
        -67.63456675067607,
        -44.57032769739104,
        -36.44384747655754,
        -43.66036087770959,
        -44.38287338158802,
        -78.49528698571532,
        -55.12439095441275,
        -13.3590070060774,
        -52.66725921735475,
        -41.35233282962884,
        -64.78195685997557,
        -39.8275673080201,
        -45.31635966749154,
        -57.49329179894444,
        -39.21393089355691,
        -60.91524538809589,
        -46.83770925785905,
        -66.48676318223214,
        -46.68794071338834,
        -37.74254393306732,
        -78.15462443155046,
        -69.62629484692583,
        -28.38036033843841,
        -55.76989886550857,
        -55.46181840455041,
        -34.13022824948299,
        -41.44878669330304,
        -64.19421813730416,
        -42.98252698479062,
        -58.83574205398929,
        -48.91091946332443,
        -34.56952649802535,
        -31.05369292062224,
        -18.26531802875699,
        -84.85714147861204,
        -31.05626070484684,
        -53.50922636503227,
        -53.89680796397239,
        -18.4174108303754,
        -71.52333991065824,
        -49.37279181262983,
        -50.80677467509167,
        -84.59326561875417,
        -58.99380062627959,
        -45.64816060779886,
        -42.98238051965207,
        -40.31377397035185,
        -59.86945207273962,
        -56.96460107238615,
        -55.18294083636927,
        -37.67641541325873,
        -46.07486699324593,
        -51.92640900798617,
        -41.8608368862639,
        -57.47015141868057,
        -41.87760153440892,
        -22.98466196490185,
        -26.94479715653514,
        -43.91195363301627,
        -51.46133874563814,
        -42.8762273964331,
        -43.01193130881774,
        -32.2554403990756,
        -32.00678677493043,
        -77.48966282052665,
        -52.59403075751529,
        -8.043675649001708,
        -65.0358457614195,
        -30.40451080104667,
        -26.76760295098164,
        -59.64929131701318,
        -22.50441059326992,
        -46.33167114924177,
        -53.32953344786831,
        -37.4535586731235,
        -15.97236068493889,
        -28.74347705997507,
        -55.98683721583703,
        -34.80897483526016,
        -53.44542975718458,
        -30.52497779626317,
        -48.96839032855434,
        -67.26199734524874,
        -75.1111321215418,
        -30.71196545424701,
        -42.73892897881481,
        -30.96389189381582,
        -44.2241249959588,
        -60.02157660012347,
        -13.09615400634865,
        -68.05606750425328,
        -38.39249337764341,
        -52.90631993864615,
        -57.98730718718096,
        -21.31978254586885,
        -21.24657037453666,
        -43.68248778906014,
        -44.94721127794475,
        -36.33593760295298,
        -22.39150872365238,
        -46.01431715076586,
        -37.05801873605078,
        -27.63271219455553,
        -61.45131383115434,
        -33.99579419955177,
        -46.66552557170154,
        -74.35561019671108,
        -61.74539596323985,
        -38.80101318738867,
        -16.50670861452677,
        -26.46367870287985,
        -40.93305514992976,
        -58.70704452062266,
        -19.69356694275901,
        -38.35966483739147,
        -31.73842470179647,
        -37.43887644551241,
        -21.33981773221161,
        -38.22718923019185,
        -33.6916166167705,
        -48.86657494342932,
        -42.14248733793308,
        -51.34097253413132,
        -32.83521977574365,
        -35.77898776702256,
        -45.37281021966631,
        -27.94306285962425,
        -39.34186688029106,
        -40.13137371737555,
        -74.79251333756277,
        -28.94651589358,
        -54.34925485825094,
        -27.25299456596488,
        -47.15442987936987,
        -40.60601270315815,
        -21.5668769175068,
        -42.73570334920715,
        -43.65713839994454,
        -40.72464864758741,
        -44.67227265290572,
        -44.31717547928812,
        -23.46538065759649,
        -37.9618629852028,
        -68.65634712628656,
        -33.02000318562537,
        -26.4859982959786,
        -48.72137019973712,
        -35.83749236893171,
        -28.55272944245774,
        -35.65100289499991,
        -59.94436322263962,
        -37.64725799871096,
        -42.62021157913669,
        -37.47768464664957,
        -81.29045515598459,
        -64.04953873797245,
        -25.45781683182553,
        -58.12166574695566,
        -25.61104033726624,
        -40.73476974004677,
        -19.57725691117504,
        -38.57357287381441,
        -61.13742720451121,
        -61.19044528185945,
        -25.67586695352398,
        -38.03412514912709,
        -37.32457538367569,
        -20.10547418635106,
        -25.54618831572426,
        -41.0483498252178,
        -8.043675649001708,
        -36.50056355393096,
        -43.87745592997569,
        -55.46896436353008,
        -40.17982913610702,
        -36.88052623015205,
        -42.30412806652539,
        -49.95755916115763,
        -46.53504832304276,
        -69.6746046566554,
        -37.35537644327772,
        -44.94034209766536,
        -52.68238768349183,
        -45.94133607030851,
        -9.818656199824954,
        -41.96390466801162,
        -39.72185727252515,
        -59.10290630615138,
        -13.58397213413401,
        -24.81469601919954,
        -22.91832469960346,
        -36.34469462909824,
        -52.55706100741898,
        -46.93959129654215,
        -37.35125878697497,
        -45.47730285589402,
        -56.98576286735319,
        -42.15669302082001,
        -41.04608394018592,
        -30.07249835607638,
        -39.66468519112532,
        -72.27204109090727,
        -39.84919650079892,
        -60.13173662298102,
        -58.25536468517348,
        -56.57572434027131,
        -43.30321668598937,
        -49.2498932423059,
        -35.62101427088573,
        -39.13433564447278,
        -32.8867162823484,
        -37.25875935019056,
        -10.66309005225084,
        -4.038272568367985,
        -3.781866581782086,
        -9.891332227816848,
        -28.94496304601762,
        -34.67178025444242,
        -26.00247611180609,
        -29.97623065673189,
        -39.12190789454593,
        -22.42130811455162,
        -32.46519538125878,
        -34.84742655105516,
        -15.14972165735866,
        -27.5918029857984,
        -31.33031747074237,
        -19.57229779880055,
        -22.17849162208808,
        -26.18551540028419,
        -31.78061051878183,
        -22.62083007014969,
        -31.55026319141572,
        -30.68400866065829,
        -22.46598774326351,
        -24.69221705892943,
        -19.14195348044247,
        -45.00278593165336,
        -43.72676917377661,
        -26.98875139275282,
        -24.86136717055341,
        -23.10355325670265,
        -26.73246199869852,
        -26.9293466901507,
        -27.47235033786298,
        -19.92112596996783,
        -24.04987944847767,
        -29.68434306582905,
        -14.39550007517394,
        -26.40179170435355,
        -23.0714810625354,
        -41.54230005423998,
        -23.21187970040802,
        -16.42727324744627,
        -16.7419393449509,
        -28.8375942909145,
        -21.94580543672195,
        -13.69683464173424,
        -11.30874215933506,
        -27.12080784216132,
        -30.67586297328816,
        -39.84392445343903,
        -13.807918778082,
        -24.8987882070407,
        -25.23753265271644,
        -27.19098358015181,
        -18.05931877073699,
        -33.2567584870941,
        -28.20114384486842,
        -32.80325478429776,
        -27.21411913466985,
        -40.25844405004614,
        -33.90186276208367,
        -28.90379469963715,
        -21.66172441183332,
        -34.86220653600331,
        -27.47304383624653,
        -31.33186422479186,
        -23.05117057757019,
        -12.55745062651781,
        -30.26569067333433,
        -26.64703718855355,
        -23.27734426007335,
        -26.81315225309303,
        -15.8664158150049,
        -6.538975669222816,
        -20.74860299850537,
        -15.92534799749985,
        -7.183767882892644,
        -17.4113627998091,
        -27.16139083526455,
        -12.59062382437452,
        -8.734086276965966,
        -17.87443693987011,
        -25.2480350139573,
        -16.64137407640207,
        -33.10993056761278,
        -22.26397079605412,
        -7.321306492178979,
        -24.46352091343119,
        -18.90812621809619,
        -18.77120753023199,
        -10.25735410773404,
        -15.38695901578138,
        -7.752004038510804,
        -14.108318874609,
        -14.79138564945893,
        -20.51672152502472,
        -14.45785983984495,
        -20.88712017669348,
        -21.25283571954863,
        -19.7668253759702,
        -9.108433008226038,
        -12.63084539007545,
        -10.29774450201167,
        -7.745856018695066,
        -11.64957328997841,
        -13.7011413705837,
        -8.659639851095331,
        -7.628976834128872,
        -18.31517973523679,
        -17.96922543690591,
        -11.05994308992702,
        -17.43227383691074,
        -12.05318566287087,
        -15.83785055026232,
        -14.89940470790601,
        -20.67540926057208,
        -11.11733189580934,
        -13.37790651235826,
        -16.5719594299761,
        -13.35839946969069,
        -20.08292636939135,
        -15.7365858571872,
        -15.85627833616067,
        -16.37746963635691,
        -8.981420222156043,
        -19.40244861108818,
        -9.59116033090932,
        -14.9894072192708,
        -28.0167239937945,
        -16.78250099971544,
        -28.05288049969249,
        -20.90979043746812,
        -11.97261646217538,
        -4.929366717221166,
        -27.87294967643488,
        -17.63490257610233,
        -12.03740841632035,
        -9.890404103884938,
        -11.71025601513829,
        -19.89810517281949,
        -20.5309688064044,
        -8.583619125232385,
        -19.36077704982574,
        -16.16715382409826,
        -12.7054917549304,
        -21.68584788644157,
        -22.67680255824737,
        -25.03538027000949,
        -9.342720261518886,
        -23.5328598284752,
        -38.16355907312701,
        -19.69217586346225,
        -10.98626928815702,
        -17.04468379844659,
        -13.11833299850625,
        -9.153869434799901,
        -19.31570883091744,
        -18.07537715866757,
        -28.0770383031153,
        -19.08143555513,
        -17.32660925349393,
        -14.03410644917453,
        -14.58327342368345,
        -20.62837486119754,
        -13.7794321519067,
        -15.30001594609239,
        -12.18801672465645,
        -20.29321657616375,
        -15.28779027430226,
        -25.12606095338306,
        -25.90572355657693,
        -21.43892925668852,
        -27.60513559069941,
        -18.5893763449812,
        -18.83403249799599,
        -10.45788576678035,
        -18.5604111209795,
        -19.22628290082452,
        -34.30775479709738,
        -28.08734819457261,
        -21.45376816521983,
        -20.14290208816674,
        -20.80524395109402,
        -26.01552521180749,
        -18.67403146674903,
        -17.02466951159353,
        -18.50285860985631,
        -31.34595831719348,
        -23.46662396080717,
        -21.48732518431447,
        -40.60220693715661,
        -19.51267267788468,
        -9.014702488973082,
        -16.12262936583073,
        -10.93796775704997,
        -17.65007916955821,
        -17.01436579450384,
        -12.10621948893439,
        -26.06900331808919,
        -20.45583492260458,
        -16.30419026721907,
        -11.49706851516997,
        -9.310707289871262,
        4.440892098500625e-16,
        -18.73814868420049,
        -16.83057465959272,
        -27.59598194201594,
        -19.0681794422551,
        -20.31802918347161,
        -17.87626742027037,
        -33.40861861874777,
        -20.36440229513419,
        -24.87852546691534,
        -11.52244368944618,
        -11.00091724989277,
        -19.3393918419039,
        -10.37777202169961,
        -18.54946409020638,
        -13.64998248144081,
        -9.656918142490333,
        -5.456160292370819,
        -5.702597821351254,
        -4.476778760998486,
        -9.72419036955288,
        -15.12915521773204,
        -16.92299584400664,
        -23.07971685039684,
        -10.54265148533439,
        -27.73571057410765,
        -8.894313297944361,
        -26.87021097959732,
        -19.44036461076223,
        -30.47197324355314,
        -22.66117326995511,
        -20.88099052822583,
        -7.976159744033529,
        -17.19542088140332,
        -22.52357389631247,
        -21.30322342394557,
        -35.2365181329036,
        -24.77997860712428,
        -25.68543599015859,
        -20.4601660443048,
        -35.95492057331096,
        -30.55137666378368,
        -23.9567332568698,
        -21.63680714998193,
        -24.25303171735248,
        -21.09590227447919
      ]
    ],
    "optimized null": [
      [
        -4.653996322132262,
        -5.621698256632005,
        -9.043783136238503,
        -10.61598075865505,
        -10.76376960754272,
        -8.72558382454548,
        -9.694325880457269,
        -9.401439142431919,
        -10.50669364639617,
        -7.656502544552355,
        -9.636075558312713,
        -9.758640853586803,
        -10.24064333272037,
        -10.80000755112565,
        -7.109331908513373,
        -9.613063912195425,
        -10.95038625107153,
        -9.736400377295876,
        -7.569562630482877,
        -11.19500460589556,
        -10.17033141557722,
        -9.3331144922047,
        -10.60413551674172,
        -10.12010785152261,
        -10.58602604910952,
        -9.542282514026544,
        -7.469879240437245,
        -10.82067534113913,
        -10.31510200063116,
        -9.701747694690463,
        -6.795007631692346,
        -8.66737139426213,
        -10.5716951474865,
        -11.00435848733228,
        -9.278298852860555,
        -9.347026753652818,
        -10.31510200063116,
        -8.590219773457711,
        -8.09346338587798,
        -9.758640853586803,
        -10.56651500147828,
        -8.83495275749502,
        -9.66496118759887,
        -11.10029828071153,
        -14.79798494801143,
        -4.759345638942771,
        -3.831115016286572,
        -3.967721997319084,
        -3.724269536070263,
        -4.298927820032065,
        -4.038272568367986,
        -3.967721997319084,
        -3.628006609676659,
        -3.967721997319084,
        -4.367835807377703,
        -4.462606059845256,
        -3.872801809172135,
        -4.445817509430674,
        -4.311003047780822,
        -4.035121145549352,
        -4.666612189108036,
        -4.54208043582428,
        -4.035121145549352,
        -4.259497653235342,
        -4.54208043582428,
        -4.395190746425672,
        -7.784768227913525,
        -6.806305800598093,
        -10.74837944253652,
        -7.864091495348544,
        -8.448382386044262,
        -8.900429832818078,
        -10.02559372231271,
        -20.80578456768435,
        -25.53868612651071,
        -35.20350581334095,
        -38.77497305250937,
        -39.39410759321017,
        -51.79030310338941,
        -42.71039554346615,
        -54.76442601833593,
        -63.07201239706501,
        -40.43791891560036,
        -47.52943814077907,
        -52.46193578695068,
        -52.96015334286414,
        -58.22962602317899,
        -56.32174280601959,
        -35.34593335645418,
        -55.54490931157932,
        -45.94684878609832,
        -40.40397046160771,
        -38.18605293120886,
        -49.83727319215348,
        -50.92618692243247,
        -42.15991152824,
        -39.66361960278313,
        -34.13296572416095,
        -40.90781654235126,
        -37.37698163629907,
        -19.9699935790901,
        -47.01924553069314,
        -46.04243772214336,
        -76.63293551727688,
        -41.18740542292159,
        -49.81636853389386,
        -56.03528839087832,
        -37.39378213817589,
        -62.61931029506152,
        -22.23282672012423,
        -57.6111381824249,
        -69.23841054045877,
        -57.21835340599482,
        -52.14415426143288,
        -25.89995263181277,
        -64.17884319410653,
        -65.35541620741013,
        -25.04748897782255,
        -20.74398814676784,
        -45.93674478876319,
        -38.58629454718115,
        -27.23131411936908,
        -68.2138888040394,
        -45.56727610779444,
        -29.371034592587,
        -26.85032137446693,
        -57.00939442637267,
        -35.13065382808556,
        -22.58231277537271,
        -33.85955439828184,
        -37.60636997760812,
        -58.29043379656307,
        -12.29678404540826,
        -43.06518685252842,
        -19.77007745941319,
        -46.85473621278891,
        -12.51149103565507,
        -25.51352309360956,
        -34.2108150611221,
        -35.00739357097044,
        -47.20939477977107,
        -33.26480036700982,
        -21.44246739154812,
        -43.46772905079794,
        -58.06970701852163,
        -39.77195844861725,
        -19.74715334730535,
        -48.80441501253016,
        -27.85568644512762,
        -39.26452893896512,
        -48.40650456361502,
        -35.77248435306822,
        -43.22689466708623,
        -45.40364370910159,
        -50.80068361139627,
        -76.46298338419555,
        -23.02109498095754,
        -72.04695181099616,
        -71.11265670606066,
        -30.15839385215363,
        -56.90448236494937,
        -33.36315264948668,
        -35.43465061864229,
        -34.97858603114616,
        -32.32141498732658,
        -38.18949432274283,
        -36.9513548974016,
        -50.3306225220094,
        -21.33450241298655,
        -46.79305851411754,
        -49.11113325642003,
        -25.51519422896011,
        -44.1070442740404,
        -42.4022973500001,
        -32.4642529254474,
        -38.45077004479959,
        -66.31805319347944,
        -36.57615239424062,
        -57.76574631686616,
        -46.68821721213573,
        -42.54581221264257,
        -39.46031246230261,
        -19.58015102269896,
        -78.71907443117296,
        -54.66055992506608,
        -28.82141732255097,
        -48.89049186360508,
        -27.76315162581879,
        -32.30451232073145,
        -34.42856653774908,
        -53.05421107879954,
        -39.48432252661635,
        -16.72974424591337,
        -46.12774349503163,
        -25.28226595363818,
        -21.00589257038785,
        -50.45428742835833,
        -33.96510147649773,
        -36.59158477440495,
        -51.11221280780106,
        -84.29675630426198,
        -31.88393644648278,
        -55.73221458935526,
        -28.96300494667195,
        -25.7240715236482,
        -52.59785795267915,
        -22.50451992638747,
        -45.79491794244813,
        -28.342056573803,
        -82.3083622384961,
        -47.38754199077949,
        -47.66994908563407,
        -37.56536774839212,
        -35.57027486324825,
        -68.25587631303063,
        -42.93824603309073,
        -37.88807122758213,
        -44.43705628409494,
        -19.95946203153757,
        -30.67971068485826,
        -37.95702454656291,
        -20.25630601086582,
        -53.76544498971534,
        -23.73725475427689,
        -30.08802905304403,
        -33.25114596901825,
        -48.91047090577289,
        -24.91938195765039,
        -47.92463635021809,
        -24.64791510192766,
        -45.08622581582436,
        -47.92446846785678,
        -20.49786328326022,
        -48.04008820304804,
        -29.98101366379212,
        -58.5718322398058,
        -22.67043397276865,
        -28.97192454270336,
        -41.10558734703111,
        -33.01032302865899,
        -52.20742859881892,
        -61.201190010504,
        -14.96161073757028,
        -13.47448352740325,
        -44.97832695024348,
        -24.47905303943998,
        -36.8980766885819,
        -37.6317540613862,
        -53.34725096456475,
        -37.63731345288178,
        -42.4028903770294,
        -57.40788422585158,
        -46.34571499935025,
        -31.39293987738463,
        -34.07032054562143,
        -34.94593970923547,
        -48.90009616127981,
        -16.62618087736431,
        -54.14659102916654,
        -28.27540910941362,
        -39.42726196798623,
        -61.11899577024386,
        -34.47538269906284,
        -13.86883100193175,
        -24.0980171940494,
        -42.30761162164051,
        -14.60932224151631,
        -35.33551196167415,
        -55.55151747900004,
        -37.99086358782331,
        -20.9812608697743,
        -48.2946901636322,
        -32.98961433782997,
        -15.50512977984456,
        -39.06136924072818,
        -14.44450498257104,
        -59.58619471000353,
        -60.14747130832915,
        -38.38110745040508,
        -36.70718960850563,
        -26.97796999594609,
        -68.37035055592668,
        -57.05854020613987,
        -48.85469001735505,
        -69.38607731247372,
        -56.98874270052077,
        -66.4192041455685,
        -67.14380082549714,
        -39.94891386092041,
        -50.57787827376775,
        -63.27679718790032,
        -53.24195474346096,
        -47.8707192037479,
        -34.41070431484335,
        -28.18247252865022,
        -8.537611524430055,
        -45.3397813086732,
        -45.87594487645965,
        -22.33677779116173,
        -17.95383261134364,
        -21.96781051889474,
        -25.68286051062094,
        -15.15757232828965,
        -32.78112845382373,
        -39.41777404073309,
        -24.99712585205122,
        -33.89059169865929,
        -34.3897964057886,
        -54.30949139679522,
        -49.13090968517621,
        -24.39515897739713,
        -25.44811339383808,
        -26.7719736885669,
        -24.21011738201806,
        -63.70661954720094,
        -39.51333053224637,
        -26.70505440841082,
        -32.61264476954203,
        -64.6251964673615,
        -55.11043777309848,
        -66.55179096133122,
        -70.32522760117406,
        -64.91950968592663,
        -39.94335013281921,
        -56.39855668926381,
        -28.04235377723766,
        -15.09793493111409,
        -37.45087899294652,
        -34.83374365707359,
        -32.55197517985697,
        -59.72822708684575,
        -36.05861679434973,
        -38.82757814853426,
        -31.20740214596728,
        -29.09512049648722,
        -52.16312531095734,
        -40.18292743810601,
        -37.63240300061202,
        -33.051240180429,
        -37.33773507852006,
        -38.60028676665505,
        -32.03191877923105,
        -18.1005035956036,
        -29.91833414587387,
        -60.14987707306268,
        -40.28166396427734,
        -34.96378693493183,
        -34.33236972019301,
        -47.08090658525305,
        -33.0829158061955,
        -40.08181729550478,
        -38.09798739265425,
        -46.17391781008261,
        -25.4340917691215,
        -73.81640815111541,
        -55.31018009224378,
        -27.54190868095731,
        -21.16443132913511,
        -23.55702242749541,
        -59.20733118330904,
        -59.53181724513491,
        -30.48358526306376,
        -25.78981393294091,
        -56.72990308250123,
        -20.88806861830329,
        -39.20879078148635,
        -68.75506794230061,
        -50.71332530295673,
        -22.94120892645273,
        -59.90816027829704,
        -49.82354601431857,
        -56.00288863654481,
        -56.42410505724749,
        -39.13398716173357,
        -10.63977377764723,
        -29.7994116077374,
        -24.17371876199129,
        -54.30040523750704,
        -52.53314005305825,
        -70.8237633846247,
        -17.0813156533408,
        -17.37450705255921,
        -52.33359303806396,
        -34.92790180310002,
        -47.10983439902301,
        -52.12507913588921,
        -49.07021949838015,
        -27.9914514471235,
        -28.30363021602902,
        -28.09520899911089,
        -66.98038366933345,
        -42.55658897990705,
        -53.53952246519124,
        -38.17184162288258,
        -38.99759882964391,
        -50.19827141771022,
        -52.99552953672787,
        -29.63717721940699,
        -39.00085743979324,
        -47.88491164530211,
        -31.45123568845016,
        -58.86008363060714,
        -20.57829832777634,
        -54.9656020141095,
        -25.73010196429358,
        -15.49062275462374,
        -47.40487796954734,
        -26.01345261131532,
        -41.8063087523412,
        -50.56814502851676,
        -41.86528493170988,
        -36.15026878191006,
        -14.2044151401962,
        -64.43367357452017,
        -18.95403054348499,
        -21.60837825978992,
        -28.9883058911789,
        -53.52439828939889,
        -24.14481014084749,
        -34.5016131503476,
        -53.54855532152788,
        -58.84661577550092,
        -21.62395182225831,
        -14.34028984272245,
        -22.03771071667357,
        -24.54662904749987,
        -34.35208241381768,
        -12.98013239458621,
        -32.07183035714336,
        -53.80459815681884,
        -26.86551384938542,
        -35.15653840911963,
        -33.01025855334346,
        -41.11090559815042,
        -30.23625582290184,
        -52.70942424016913,
        -39.39386305952392,
        -16.21510716991589,
        -47.07632970233513,
        -48.04914302148418,
        -30.88009957204321,
        -54.36079000295776,
        -48.36292944300875,
        -33.10325289618601,
        -57.10889332843939,
        -26.1308892571798,
        -33.2258350984881,
        -16.21317897939183,
        -27.80676023225567,
        -26.13417297543042,
        -42.1680383459468,
        -25.08371362135991,
        -26.65154793179896,
        -21.27156662696571,
        -44.41527327742803,
        -68.70062520015277,
        -23.65827341637846,
        -39.04784414070882,
        -54.90975720961142,
        -67.51942484174654,
        -35.17987533207256,
        -18.04812875893277,
        -59.64758125350392,
        -34.96045166028905,
        -26.01157061037177,
        -38.59845204429643,
        -48.99218440244995,
        -37.15980331717734,
        -53.40070394961418,
        -87.81621225423262,
        -34.49845187424689,
        -49.5816964841237,
        -37.89472118639156,
        -34.50048507739105,
        -25.99077449991879,
        -18.32230765662982,
        -43.84801631478334,
        -44.79086256790796,
        -54.52465884622674,
        -81.23494579529263,
        -61.44784711204411,
        -4.848437058546769,
        -4.784678578056014,
        -3.944244746270424,
        -37.37204172673965,
        -51.85360238686576,
        -34.14146678409592,
        -45.59146395205553,
        -45.33588255084718,
        -33.29396431626334,
        -31.20581034934842,
        -60.06396022012303,
        -42.52533740726983,
        -48.88390722591587,
        -69.73267309734588,
        -28.8150606013333,
        -60.33182141684379,
        -34.80297630521262,
        -66.3045880597999,
        -31.45098548799261,
        -29.61138491476341,
        -38.14401596121209,
        -17.58782524666423,
        -13.21370094234651,
        -35.02746449452862,
        -54.3528195715123,
        -36.53449315217154,
        -69.15444045453474,
        -74.15380669922878,
        -70.37852403446787,
        -40.45057904155493,
        -75.87136045480209,
        -73.18052574818213,
        -51.21476026207443,
        -55.65981780436209,
        -65.86021990789283,
        -43.56115587260984,
        -63.26162203807252,
        -67.61075490758978,
        -44.15435981565431,
        -36.34085694378931,
        -43.92719212525229,
        -44.12002996185425,
        -77.55997508512361,
        -54.57316784006012,
        -13.90474526381837,
        -53.09099394160391,
        -41.57005190102644,
        -64.77996283556055,
        -39.64188115499625,
        -45.05021410963441,
        -55.97319200122039,
        -39.66180736722013,
        -60.87371697027634,
        -47.34816359026214,
        -66.40007785477991,
        -46.18089984422929,
        -38.10154991491191,
        -77.4161035744508,
        -68.90464418553178,
        -28.50741577375409,
        -54.79640695951162,
        -55.42261344303248,
        -34.28860873925352,
        -41.61162522517552,
        -62.98446397770083,
        -42.93726311846358,
        -58.45150891923857,
        -48.79738843792057,
        -34.99537811417892,
        -31.00722127544835,
        -18.70758232701292,
        -83.53375538608205,
        -31.1056372134678,
        -52.69373664764579,
        -53.55066453863897,
        -19.12400490873687,
        -71.12281486966378,
        -48.97006138165517,
        -51.09194081105357,
        -83.17458957758404,
        -58.44889883245187,
        -45.02995946187927,
        -42.45352020658035,
        -40.36156838041827,
        -59.18865001354929,
        -55.96972873748512,
        -54.17325718718788,
        -37.54492959982394,
        -45.17353072919911,
        -51.87703091859431,
        -42.02665801828471,
        -56.0189506043366,
        -42.41847741514147,
        -23.31843221107504,
        -27.55488264973469,
        -42.8149734248795,
        -50.40275345928355,
        -42.33742626566902,
        -43.03259707069299,
        -32.77841462365855,
        -32.13556893669153,
        -76.75540387851245,
        -52.8162254668527,
        -8.537611524430055,
        -64.67567114929912,
        -30.60823660381715,
        -27.26767754043138,
        -59.83226922340384,
        -23.12911573981112,
        -46.62046425103134,
        -53.47722742125672,
        -37.46408080558192,
        -16.54752588660284,
        -28.62340244761667,
        -56.10129902559218,
        -35.40927572607432,
        -53.08558028394642,
        -30.17581494076723,
        -49.09580553896042,
        -66.35381549119904,
        -74.25542394311985,
        -31.27783925395726,
        -41.81448580982309,
        -31.48920312237833,
        -43.86719945320241,
        -59.04298144988379,
        -13.65162082630655,
        -67.32947699980345,
        -38.63954840467197,
        -52.14919091310913,
        -57.28294539955876,
        -21.76388156200986,
        -21.7080328646603,
        -43.22389180273272,
        -45.48261387696937,
        -36.79180937836747,
        -23.04753501935939,
        -46.03817705644006,
        -37.59706296074454,
        -28.23682228635937,
        -61.33106302358975,
        -34.350603892681,
        -46.3207581952504,
        -72.45085983917893,
        -60.92559964078487,
        -38.87002144445181,
        -16.89782259223902,
        -27.06134406508296,
        -40.82163296830225,
        -58.91682093773905,
        -20.35837025405671,
        -38.59920848563559,
        -32.06707008804425,
        -37.76975602432413,
        -21.83426511500007,
        -38.5473875864311,
        -33.90325008296843,
        -48.71976284761596,
        -42.35447727894501,
        -51.5963970267909,
        -33.01922426673921,
        -36.38537483843594,
        -44.610398437646,
        -28.64989277263571,
        -39.83706475018535,
        -39.98179967506574,
        -73.74652725180876,
        -29.16540956130333,
        -53.76552700438146,
        -27.83505053116658,
        -46.88861146526133,
        -40.42339811504448,
        -22.11168572713523,
        -42.55546985157228,
        -43.38586902728873,
        -40.37636041758524,
        -45.1288764825612,
        -44.16921764579867,
        -24.18118173839952,
        -38.52144786217402,
        -67.48257700578039,
        -32.57185907743109,
        -26.94121884911192,
        -49.02068119073733,
        -36.19079238851323,
        -29.18795448064458,
        -35.98951866509531,
        -58.45937656153669,
        -37.86378772861502,
        -42.00268990437495,
        -37.92788953044962,
        -79.41734468965291,
        -63.2171701432991,
        -26.21883733209334,
        -57.96006660471927,
        -26.28575547543985,
        -40.89129222852341,
        -20.2417124828787,
        -38.69605077792951,
        -60.66388864519146,
        -60.78273734951372,
        -26.11840833851683,
        -38.08595324441671,
        -37.31113410494264,
        -20.56355051665702,
        -25.60603861388974,
        -41.15590199814336,
        -8.537611524430055,
        -36.92232822954202,
        -44.28429612813462,
        -54.51082355123867,
        -40.78242072802335,
        -37.48966589271824,
        -42.85184696286132,
        -49.65478910322802,
        -46.50238588905855,
        -69.1438360859441,
        -36.76894014401603,
        -45.63502927018948,
        -52.30160233651751,
        -46.09403140247814,
        -9.796669476019902,
        -42.1046735475322,
        -39.05807692494466,
        -58.84748777456947,
        -14.1436548640607,
        -24.81902368154447,
        -22.43897298393964,
        -36.95862747772406,
        -52.0283315289559,
        -46.20148858938878,
        -37.09867390983755,
        -45.18564054621247,
        -55.78630291229058,
        -41.7505654806791,
        -40.42434903808932,
        -30.16730313169557,
        -39.75112739946306,
        -71.24750365645971,
        -39.81305502427694,
        -59.48208507799339,
        -58.22799983469799,
        -55.61842706218277,
        -42.84600819726903,
        -48.39221582543811,
        -35.30707610365311,
        -38.62969269411877,
        -32.86849376895946,
        -37.31348204101425,
        -10.71827579195177,
        -4.038272568367986,
        -3.781866581782088,
        -10.04635878925992,
        -28.38636868856059,
        -34.48329911152086,
        -26.0402263986508,
        -29.07769957435391,
        -39.08604192415553,
        -22.07485673142033,
        -32.12817132398403,
        -34.43981173726939,
        -15.41313638277791,
        -27.48084087580661,
        -31.09978273007446,
        -19.60704009839705,
        -22.02604851640637,
        -25.86687199878046,
        -30.9399682187538,
        -22.58911171902643,
        -30.43475565245117,
        -29.71192676348397,
        -22.39581556150406,
        -24.26418485812211,
        -19.48687322311208,
        -44.06856041709481,
        -42.14229768086734,
        -27.15042852145166,
        -24.00501647578533,
        -22.69924802860097,
        -25.97579420305553,
        -26.39019444624231,
        -26.97366639577523,
        -19.81970186284885,
        -24.08566601199562,
        -29.69040667632931,
        -14.88105620676729,
        -26.31917913673313,
        -23.0422820449904,
        -40.63666674218046,
        -23.13630650327853,
        -16.07886237070189,
        -16.47856711137177,
        -27.57813872427957,
        -22.09444234273129,
        -13.81979973244269,
        -11.57154007329173,
        -26.44238720484214,
        -30.5921044959196,
        -39.4175407060252,
        -13.83104532613001,
        -23.98955782218859,
        -24.48548922975667,
        -26.74622328057373,
        -17.82195790110798,
        -32.65066068917258,
        -27.29541687184063,
        -31.54034505432951,
        -27.16585864245506,
        -39.77587853405396,
        -32.9485464992238,
        -28.41028007739639,
        -20.89756433676907,
        -34.16616761937861,
        -26.83665606285526,
        -30.54884018082203,
        -23.23576677782548,
        -12.80461477482219,
        -30.03815357705268,
        -26.29405752172939,
        -22.68264679767499,
        -26.31244300205735,
        -15.7684917644136,
        -6.930644697961478,
        -20.12093445180411,
        -16.34078363181953,
        -7.327568458627673,
        -16.88639156467749,
        -27.00571538179996,
        -13.01156270315662,
        -9.162649483160841,
        -17.94932678102274,
        -24.81632846854841,
        -16.59301128784907,
        -32.43255888592989,
        -21.96932268334658,
        -7.743272064326717,
        -24.13906527207764,
        -19.14484758504642,
        -18.73451313612686,
        -10.52583995842373,
        -15.43923936249557,
        -8.126632815812098,
        -14.0921933332653,
        -15.01914361472981,
        -20.57035535829872,
        -14.63537876960441,
        -20.64080684632755,
        -20.97160254008739,
        -20.23993873810721,
        -9.40220988027735,
        -12.94530697013947,
        -10.31013864590536,
        -8.100090404187313,
        -12.02110285408779,
        -13.38131577099597,
        -9.088222465104316,
        -7.996606935435959,
        -18.372825501625,
        -17.61921963513273,
        -11.43561907556935,
        -17.10137574524361,
        -12.23219701273263,
        -15.9300826170212,
        -15.07735486994131,
        -20.28864798065776,
        -11.51703462624376,
        -13.39110104430973,
        -16.18423572842806,
        -13.21114146617098,
        -20.30395314724699,
        -15.70937051586033,
        -15.49161900727479,
        -16.50883011689985,
        -8.853155383406055,
        -19.07881090599489,
        -9.745990062212105,
        -15.18606137959925,
        -27.29261470614264,
        -16.69482516263598,
        -27.94309333159648,
        -20.80856795463001,
        -11.90787415792543,
        -4.955259827984075,
        -27.6353959644116,
        -17.55164485345562,
        -12.50464934227241,
        -9.95089367310204,
        -11.79776001145462,
        -19.59600441953402,
        -20.86934252191817,
        -8.96136824831013,
        -19.04752361200417,
        -15.97257303106409,
        -12.53708756482332,
        -21.54912930561682,
        -22.49739583038099,
        -24.72225134407329,
        -9.76878065167194,
        -23.3438634959997,
        -37.91494887798244,
        -19.71473722114254,
        -11.43443305321847,
        -17.52289538706988,
        -13.21836209955207,
        -9.570717844762978,
        -19.62546896819109,
        -17.49742058883801,
        -27.56315293135124,
        -18.90365762654691,
        -17.46423535736996,
        -13.85034749107314,
        -14.04593902945168,
        -20.50423784289073,
        -14.2380632952193,
        -15.34432323771625,
        -12.39559489129712,
        -20.75889209465121,
        -14.75789605510964,
        -24.48610687089216,
        -25.70737581208517,
        -21.41825078697446,
        -27.56044592633604,
        -18.84199759372181,
        -18.54101802267121,
        -10.90683816326175,
        -18.45630176727352,
        -19.21315434783474,
        -33.64915069049918,
        -27.52511853715447,
        -21.37998268261474,
        -19.56755442774696,
        -20.72488563592623,
        -25.51264034089169,
        -18.9173223888405,
        -17.41000002776646,
        -18.58652531003174,
        -31.16407386216845,
        -23.53286399867828,
        -21.94856511055965,
        -39.76166348346329,
        -19.43233788716543,
        -9.445724496460016,
        -16.163241768434,
        -11.07314263178265,
        -17.37344115862887,
        -16.71688414210941,
        -12.57297568447681,
        -25.61308835731857,
        -20.41972859198228,
        -16.45421405370715,
        -11.91021479358309,
        -9.597949765188762,
        6.661338147750937e-16,
        -18.48638910160701,
        -16.8782638273162,
        -27.06488419800256,
        -18.75434147742346,
        -19.82462605999125,
        -17.90569005831495,
        -32.48383300986092,
        -19.72064482880822,
        -24.73809708578469,
        -11.55834412430724,
        -10.99641908147225,
        -19.44440086438533,
        -9.863732630700811,
        -18.51663734456887,
        -13.19649057572282,
        -9.65448630891903,
        -5.46921234751983,
        -5.714487247525404,
        -4.490915591401721,
        -9.72739942921925,
        -15.1610354270992,
        -16.60016051866664,
        -22.72091986351035,
        -10.09247824544136,
        -27.26031444053007,
        -8.928188018700848,
        -26.12329933584595,
        -18.88052443871532,
        -29.75164607031725,
        -21.72551386180262,
        -20.66751611260899,
        -8.074050035103475,
        -16.40534493782322,
        -22.16513847970356,
        -20.70560461800952,
        -34.23169557427699,
        -24.00455358303714,
        -25.25871806056307,
        -19.8426954780166,
        -34.84789523374342,
        -29.31431921531934,
        -23.6529523450814,
        -21.28622573827333,
        -24.09155310865937,
        -20.96068719150059
      ]
    ],
    "unconstrained": [
      [
        -4.666790246878755,
        -5.646935500468,
        -9.062364952486183,
        -10.60960538050097,
        -10.75033398468109,
        -8.743135769273518,
        -9.626150259253187,
        -9.335579889627509,
        -10.47826682995113,
        -7.642496163090057,
        -9.595163255411912,
        -9.700401327443961,
        -10.22906301515945,
        -10.76894313856624,
        -7.113562480556193,
        -9.636965154292588,
        -10.943555584157,
        -9.695364988442199,
        -7.560155693670502,
        -11.18531059347902,
        -10.14259710171036,
        -9.347355431153453,
        -10.5891701386007,
        -10.0756743199952,
        -10.57333519643882,
        -9.535329539439752,
        -7.469877394837487,
        -10.81864192307305,
        -10.2857156563286,
        -9.663868822382938,
        -6.813419323213299,
        -8.66731655528331,
        -10.56465031129484,
        -11.00189639574412,
        -9.215688572510716,
        -9.289374372037107,
        -10.2857156563286,
        -8.560546842215814,
        -8.116972421477282,
        -9.700401327443961,
        -10.55557417261313,
        -8.789393803681715,
        -9.706064273349243,
        -11.12457312724921,
        -14.84912317465018,
        -4.765112439387327,
        -3.831115016286574,
        -3.967721997319084,
        -3.724269536070264,
        -4.298927820032067,
        -4.038272568367986,
        -3.967721997319084,
        -3.628006609676658,
        -3.967721997319084,
        -4.367835807377704,
        -4.462606059845256,
        -3.872801809172136,
        -4.445817509430674,
        -4.311003047780822,
        -4.035121145549354,
        -4.666612189108037,
        -4.542080435824281,
        -4.035121145549354,
        -4.259497653235342,
        -4.542080435824281,
        -4.395190746425672,
        -7.809002043808574,
        -6.803128079588483,
        -10.7860795241758,
        -7.902722060618322,
        -8.470794685432843,
        -8.892005930192251,
        -10.00628222331005,
        -20.77546893842843,
        -25.54934145487469,
        -35.11900872164692,
        -38.64768792463493,
        -39.32902711323393,
        -51.5489293801048,
        -42.680917520868,
        -54.55785821857262,
        -63.16350478105739,
        -40.48506611079966,
        -47.66724295795402,
        -52.59871548895894,
        -52.90403954086177,
        -57.895518398872,
        -56.47270028037255,
        -35.50536028381,
        -55.50483164221839,
        -45.90677988827476,
        -40.15001729945573,
        -38.01907662778481,
        -49.94606288048391,
        -50.82828083778526,
        -42.12727495772015,
        -39.79326703257443,
        -34.04394804593262,
        -41.05108742019205,
        -36.74473289567163,
        -19.98515932244122,
        -47.32822361329041,
        -46.33671696144728,
        -76.56863474283472,
        -41.17610077252773,
        -49.47669834211022,
        -55.83315335123701,
        -37.41125485370763,
        -62.62520937506761,
        -22.1289381730647,
        -57.6061890349412,
        -69.12039582119887,
        -57.19849370678852,
        -52.22945064077458,
        -26.11175021496937,
        -63.65201796171088,
        -65.2865785777239,
        -25.13268192671662,
        -20.75878202838283,
        -45.99380072066877,
        -38.64049987195393,
        -27.14460761871803,
        -68.45336420847906,
        -45.62040917194419,
        -29.3146077292955,
        -26.74591226885904,
        -57.0359312102164,
        -35.10488211790631,
        -22.67620453522601,
        -33.64102142128908,
        -37.71047295243722,
        -57.75579680688429,
        -12.41281658703469,
        -42.58561283060506,
        -19.74831904221251,
        -46.39791626758836,
        -12.68618653042421,
        -25.45008199716955,
        -34.08807979323343,
        -34.4155122850882,
        -47.40987612721147,
        -33.43068000175921,
        -21.72782840017257,
        -42.7908007602955,
        -58.08315179328031,
        -39.83432103543258,
        -19.93076147715925,
        -48.67508313419336,
        -27.78872034515999,
        -39.31880831995587,
        -48.50109952631178,
        -35.79582459964202,
        -43.16104491133679,
        -45.50309476072655,
        -50.8847561336358,
        -76.63262197441207,
        -23.00720264073975,
        -72.42375434267521,
        -70.75832968173711,
        -30.29082283270041,
        -56.93739586584046,
        -33.39466411170046,
        -35.48131942339482,
        -34.84706151364722,
        -32.27553114412655,
        -38.27966422113628,
        -36.89314071424413,
        -50.67545341135568,
        -21.34593549780253,
        -46.41248229211805,
        -49.10063834211894,
        -25.63761943222286,
        -43.66997713984568,
        -42.33813690909581,
        -32.58695700286392,
        -38.43589885212108,
        -66.11792133679825,
        -36.61721243571079,
        -57.9958881965758,
        -46.80442073538139,
        -42.69607196435938,
        -39.54323383955592,
        -19.70396977071899,
        -78.96022280238815,
        -54.34185059566877,
        -28.96089095170823,
        -48.82944032286907,
        -28.13838984875985,
        -32.35865270714764,
        -34.39365804647909,
        -53.20576939466363,
        -39.66021181353269,
        -16.80908491490352,
        -46.06281917885565,
        -25.25749920037769,
        -21.06696162649754,
        -50.4589027251556,
        -33.92668619757911,
        -36.75658207672957,
        -51.34217795995546,
        -84.26846704272616,
        -31.92503303421407,
        -55.61641731800647,
        -28.90620850247178,
        -25.56241449301855,
        -52.68840775876106,
        -22.46091186809757,
        -45.60335682914366,
        -28.32903247358692,
        -82.45996170829228,
        -47.55719761144431,
        -47.47384903659594,
        -37.4889906121471,
        -35.58904497713312,
        -68.09789011636845,
        -43.17718755876052,
        -37.92474567956055,
        -44.38053202112321,
        -20.20832319234962,
        -30.9615090099736,
        -38.05625231025339,
        -20.46614494930007,
        -53.34803151480806,
        -23.7677805664284,
        -30.16593977066442,
        -33.30050621912041,
        -48.79745856835988,
        -24.98811706237503,
        -47.62743835588127,
        -24.76942486523681,
        -45.04559152144376,
        -47.6111675239973,
        -20.40590709028392,
        -48.30009021232954,
        -29.9205963962563,
        -58.33059211131269,
        -22.89444758914441,
        -28.91386428531431,
        -41.40385520032531,
        -33.05446899947512,
        -52.00300280840744,
        -61.03061780113642,
        -15.08302516020942,
        -13.69045137336151,
        -44.9863135726028,
        -24.54006690865418,
        -36.67663451113176,
        -37.76948291151819,
        -53.65898175711674,
        -37.72352521009704,
        -42.48057166825861,
        -57.63381925403482,
        -46.5763164073071,
        -31.50808472717985,
        -34.09867722565787,
        -34.40724302903018,
        -48.80559844817461,
        -16.7020459406152,
        -54.5007585436253,
        -28.57864422086629,
        -39.79777654333168,
        -61.12247077817088,
        -34.49514306142748,
        -13.95687503981146,
        -24.2443162642078,
        -42.25750805130563,
        -14.68768807196849,
        -35.4700329401938,
        -55.65437776737477,
        -38.20828209505186,
        -20.98071055153153,
        -48.15244990273223,
        -32.97282415364057,
        -15.71735141408624,
        -39.1008482577907,
        -14.54237725341693,
        -59.25512643749786,
        -60.21966068665267,
        -38.43546059218258,
        -36.64402558426254,
        -26.88540951008967,
        -68.15842240892006,
        -56.59216291475956,
        -48.64250051393753,
        -69.33975014765085,
        -57.17845913512034,
        -66.44517231594685,
        -67.1489784386858,
        -39.95540640413375,
        -50.48447338769218,
        -63.23128415784495,
        -52.7400259649986,
        -47.83618245946352,
        -34.41505886283606,
        -28.05863562060646,
        -8.64211901869449,
        -45.67439710376019,
        -46.14688504168689,
        -22.27710045779459,
        -18.17303794742058,
        -21.87660514283026,
        -25.74594846412528,
        -15.24411593740954,
        -32.85446111338603,
        -39.08434924492455,
        -24.94406991384019,
        -33.73436401209936,
        -34.3185506762828,
        -54.47064455680689,
        -48.97714403475294,
        -24.40108281786411,
        -25.37703589930318,
        -26.99975671795702,
        -24.23077018111506,
        -63.12467657813652,
        -39.41705353107546,
        -26.72127309835983,
        -32.65498274352011,
        -64.65677896819274,
        -55.05362552541783,
        -66.18163022522538,
        -70.73287818824029,
        -65.04644628382081,
        -39.98744446197659,
        -56.71552111736462,
        -27.9078498204403,
        -15.19572031749708,
        -37.48134929113966,
        -34.78888544438157,
        -32.69991729564103,
        -60.03830040752826,
        -36.04255099581091,
        -39.05378351764731,
        -30.66711820268069,
        -29.04916665962253,
        -52.02873138034798,
        -40.01910341128732,
        -37.84627570589814,
        -33.17092960461701,
        -37.29915049377706,
        -38.37939533687451,
        -32.03752636462202,
        -18.0510071216085,
        -29.6864168297723,
        -59.78490570822318,
        -40.18549514336993,
        -34.97070832416444,
        -33.7694405225372,
        -46.41800612488171,
        -33.04785671444638,
        -39.72759485130437,
        -37.50336478584813,
        -46.12517262514221,
        -25.38159738448245,
        -73.6094869076131,
        -54.83380836568319,
        -27.51033149248335,
        -21.14716773941514,
        -23.59046098648899,
        -58.96875272196358,
        -59.33174667436333,
        -30.44003583548912,
        -25.8016654790262,
        -56.87587318536041,
        -21.18311781323413,
        -39.12441344185395,
        -68.25288792822352,
        -50.9238855926185,
        -22.93743865824583,
        -59.57796387150808,
        -49.9309215263575,
        -55.59299543627351,
        -56.13351678783476,
        -39.4098958981064,
        -10.84075815931685,
        -29.95973809065258,
        -24.25548604421496,
        -54.14846210872304,
        -52.68352248318213,
        -70.88777847919702,
        -17.1373602910757,
        -17.41513270953102,
        -52.27429232000747,
        -34.94950090308782,
        -47.06221158579645,
        -52.05570463915972,
        -49.56774717665687,
        -28.09453567637842,
        -28.37831937525248,
        -28.07449632424833,
        -67.04956292129376,
        -42.55559325500497,
        -53.54549293831614,
        -38.46017288658389,
        -38.91984189992387,
        -50.02295077906162,
        -53.03801070507069,
        -29.74099945752785,
        -38.7436905245519,
        -47.93667217238274,
        -31.45461503517691,
        -59.03699011346306,
        -20.58335844995531,
        -54.74746372645799,
        -25.96465180487859,
        -15.59137361750114,
        -46.98962443289131,
        -26.09121388810867,
        -42.11483997967603,
        -50.45485764792321,
        -41.660441690459,
        -36.07084067700085,
        -14.39689226360087,
        -64.55635413219355,
        -19.03024798123363,
        -21.63290755643767,
        -29.05811492351558,
        -53.7560573788266,
        -24.16320925468249,
        -34.54016632620583,
        -53.5002858240213,
        -58.94951789690938,
        -21.71925107220759,
        -14.34030449570798,
        -22.01489364816748,
        -24.44125054169744,
        -34.04133126346301,
        -13.19481253365594,
        -32.29827403204902,
        -53.74692250905385,
        -26.9543816181494,
        -35.15038651884596,
        -33.02305935376761,
        -40.53145241922067,
        -30.29484041187094,
        -52.79745523745994,
        -39.3612290149367,
        -16.30114902005434,
        -47.48873284042566,
        -47.20321565661385,
        -30.74992010736668,
        -54.40562930026782,
        -48.75672287161416,
        -33.09309266126963,
        -57.02240297356784,
        -26.19437617681616,
        -33.41811340499788,
        -16.28411276083443,
        -27.79611573554387,
        -26.1131085029948,
        -42.38195404841384,
        -25.00365721370455,
        -26.65129276836125,
        -21.2302442237983,
        -44.55832923915432,
        -68.65972387289945,
        -23.72697107220618,
        -38.78353598458243,
        -54.94821796309698,
        -67.07103493290458,
        -35.00407912443963,
        -18.1790108100918,
        -59.71495587081937,
        -34.93332457754343,
        -25.88440508141522,
        -38.64273860071521,
        -49.16704897570543,
        -37.33681043270641,
        -53.5705606911786,
        -87.60065243993662,
        -34.69924327417561,
        -49.55407257223994,
        -38.04449144635186,
        -34.39217845222013,
        -26.16707772858902,
        -18.27478043942584,
        -43.67789075703438,
        -44.98103523019788,
        -54.43205521491319,
        -81.38487093606861,
        -61.5745204338401,
        -4.847841874099839,
        -4.78322726702927,
        -3.944584176138758,
        -37.28119064840322,
        -51.94880605651515,
        -34.32189992715685,
        -45.4848798164895,
        -45.30251743909781,
        -33.2086502218032,
        -31.23128128369652,
        -59.82911389156615,
        -42.54407304910103,
        -49.10462027218613,
        -69.6044325460701,
        -28.78058347892138,
        -60.47545774662301,
        -34.73205710376318,
        -66.57148616568172,
        -31.45197766015052,
        -29.49432123258581,
        -38.19040715526569,
        -17.55734636055922,
        -13.22612621550867,
        -35.14495271119441,
        -53.95593749621979,
        -36.67073785071007,
        -69.28853993553727,
        -74.03901273180577,
        -70.52160015474367,
        -40.4215502135143,
        -76.13796721540771,
        -72.92329375901554,
        -51.10065241664738,
        -55.5875786882124,
        -65.77309448818532,
        -43.85859008393208,
        -63.62931765168361,
        -67.95718337594147,
        -43.84967947080937,
        -36.32625048798445,
        -44.10386131411387,
        -43.96438110710928,
        -77.45539706518399,
        -54.45455603851963,
        -13.99279805330026,
        -53.09419919952359,
        -41.54454406265186,
        -64.83719016540327,
        -39.37511399387772,
        -45.09646326979892,
        -55.41559399265166,
        -39.53499727016594,
        -61.16172878833059,
        -47.40245874220626,
        -66.26852594877221,
        -46.11749110771635,
        -38.20584405716286,
        -77.87466708142944,
        -69.16178490539228,
        -28.80055279515604,
        -54.61843455040997,
        -55.55079757803841,
        -34.38840888291585,
        -41.70781935105337,
        -62.80910568284368,
        -42.96493797761476,
        -58.17968919212709,
        -48.82308687288305,
        -35.0337786929186,
        -30.78493727110209,
        -18.93432886349688,
        -83.57592088400315,
        -31.30431258259664,
        -52.44282546468916,
        -53.51023201190365,
        -19.06821727245483,
        -71.46729033415869,
        -48.78562706047089,
        -51.42105036639789,
        -83.49629775267385,
        -58.48538774489734,
        -45.01613442850113,
        -42.26308714198574,
        -40.37671979682232,
        -59.22328657699028,
        -55.73392538711249,
        -53.78421818916183,
        -37.37136728680671,
        -44.93894098515949,
        -52.14254520693568,
        -42.09177372453568,
        -55.74105555690663,
        -42.40394177302522,
        -23.38645588412076,
        -27.53727670672094,
        -42.69632600620262,
        -50.44186930598199,
        -42.62997058308407,
        -42.95367619466429,
        -32.69509524243669,
        -31.98035283186101,
        -76.81515242530679,
        -52.93346467397701,
        -8.64211901869449,
        -64.76313232328962,
        -30.65767053772049,
        -27.44146681126487,
        -60.02213215012779,
        -23.18082378569105,
        -46.78643522913053,
        -53.46526933282179,
        -37.49417101780131,
        -16.54644422110061,
        -28.69560637093172,
        -56.07630378618734,
        -35.35652494311127,
        -53.19944729231584,
        -30.28981916660588,
        -49.18350353828348,
        -66.42442211390367,
        -74.19499880553163,
        -31.28794385558183,
        -41.62031797947719,
        -31.48016077721234,
        -43.74710202065391,
        -58.26836612592615,
        -13.73046924062383,
        -66.96820418349121,
        -38.70977969568274,
        -51.58706646815544,
        -57.42687100204336,
        -21.90440392052399,
        -21.91462567103811,
        -43.24031587401471,
        -45.61247618795166,
        -36.84388908803975,
        -22.99175198689288,
        -45.88410115164641,
        -37.56246373563631,
        -28.19527337926381,
        -61.12976491667025,
        -34.61072641640031,
        -46.63133513878495,
        -72.41631282017433,
        -60.55998354799369,
        -39.06360805352031,
        -17.17536020820991,
        -26.88573497540154,
        -40.5258359587014,
        -59.00266036539448,
        -20.33756153106292,
        -38.63454331192501,
        -32.17837053546911,
        -37.93594744118384,
        -21.90929685240234,
        -38.64018817324611,
        -34.19963766389953,
        -48.77296329771225,
        -42.33160308579014,
        -51.69049092278676,
        -32.84621862794707,
        -36.48168221565934,
        -44.25617193685138,
        -28.61691979911389,
        -39.97192762749162,
        -40.04817743658418,
        -73.88868945374105,
        -29.08954421770746,
        -54.02942711406185,
        -27.82265294164914,
        -47.11572707975836,
        -40.63931545759844,
        -22.23677519670439,
        -42.46717262072554,
        -43.6775336795975,
        -40.01863983419865,
        -45.3027722330421,
        -44.56854432188127,
        -24.06560429748016,
        -38.62309713827456,
        -67.53475054037074,
        -32.18135318554967,
        -27.14485932422873,
        -49.2263880818896,
        -36.2509490448071,
        -29.09575184181496,
        -36.09979138864669,
        -58.1477787508643,
        -37.62310461338307,
        -41.84400119568962,
        -37.96247228794893,
        -79.82370716547742,
        -63.39970900575488,
        -26.11812423268103,
        -57.78546347055067,
        -26.24097813881864,
        -41.05593572273176,
        -20.22856696912186,
        -38.95590755060192,
        -60.3456408907446,
        -60.83019728090515,
        -26.1200729695503,
        -38.10888887645501,
        -37.41940367633948,
        -20.74421218635366,
        -25.63789499923021,
        -41.40461046906135,
        -8.64211901869449,
        -36.9429146860273,
        -44.41029339030869,
        -54.62226580183155,
        -40.86599951211343,
        -37.53306782648983,
        -42.87023584078288,
        -49.46662958917754,
        -46.4962054202334,
        -69.14508386446867,
        -36.86832234594058,
        -45.58422789938378,
        -52.36032389028234,
        -46.06259492644065,
        -9.818656199824954,
        -42.35543705230911,
        -39.0604305288564,
        -58.69720153578841,
        -14.21814955589263,
        -24.95081614220182,
        -22.19281435446378,
        -37.02236111920057,
        -52.01371571392543,
        -46.21653000017749,
        -36.96267761191997,
        -45.29060488688745,
        -56.10894963748685,
        -41.35461937266258,
        -39.97811445238708,
        -30.11908488694653,
        -39.85378177402087,
        -71.27121058931827,
        -39.89147318732957,
        -59.18583500570222,
        -58.56371269001642,
        -55.33403951732078,
        -42.09217964245034,
        -48.31423007830033,
        -35.43029866067209,
        -38.10888270377014,
        -32.74089724284333,
        -37.44957694076507,
        -10.75675364666926,
        -4.038272568367986,
        -3.781866581782087,
        -9.936716335437467,
        -28.36474032578644,
        -34.30180416081959,
        -26.1587478057618,
        -29.44683984642751,
        -39.18044019023019,
        -21.94864657422556,
        -32.08714917475385,
        -34.398258076024,
        -15.38140659967191,
        -27.41218902766473,
        -30.8717976624772,
        -19.55548691472298,
        -21.85406179492051,
        -25.83433268805656,
        -30.99665584911293,
        -22.40147619710219,
        -30.43304723599149,
        -29.70192841907945,
        -22.42934819123547,
        -24.15898025164994,
        -19.40960593997695,
        -44.14399446338229,
        -42.18217505687623,
        -27.04145140280547,
        -23.98905306668764,
        -22.40547574217556,
        -26.005700314674,
        -26.36978384298206,
        -26.71827012105795,
        -19.76425521938251,
        -23.99437810361152,
        -29.49644541264848,
        -14.90104494297588,
        -26.23940490555559,
        -23.155971198698,
        -40.79069450166517,
        -23.00993546888314,
        -15.86230406626443,
        -16.4668041182859,
        -27.59372204422025,
        -22.01280689280708,
        -13.5310175268766,
        -11.51250278574654,
        -26.38654067939876,
        -30.71333296594851,
        -39.51008518543145,
        -13.68460418919147,
        -23.84453668561433,
        -24.32568971498455,
        -26.43469177365189,
        -17.73237022866818,
        -32.54709957402466,
        -27.22035027950752,
        -31.62059280665739,
        -27.16034283888494,
        -40.02358333584892,
        -32.89547418230068,
        -28.17276486953523,
        -21.0497995598246,
        -34.34253688448902,
        -26.99114539343546,
        -30.57406102537754,
        -22.95959692598584,
        -12.71857338335419,
        -29.80147101074818,
        -26.64105330165911,
        -22.53474033259039,
        -26.10386771914918,
        -15.80637720975995,
        -6.900215827616387,
        -19.73171426719887,
        -16.32026994488712,
        -7.323716470336468,
        -16.70897741602202,
        -27.07593188062454,
        -12.95263201017025,
        -9.152325279850473,
        -17.74136923676962,
        -24.83387564294087,
        -16.6887754887046,
        -32.26511693305889,
        -21.76305904037564,
        -7.724658118575314,
        -24.03789683105213,
        -19.11700042522792,
        -18.86007011400356,
        -10.48678339568052,
        -15.3958248598883,
        -8.117931964907353,
        -14.01912001327723,
        -14.98870590000569,
        -20.59346008122455,
        -14.63307263624064,
        -20.65468830965422,
        -20.8603365074703,
        -20.18008942783861,
        -9.397018533081926,
        -12.92819371198179,
        -10.31557850554286,
        -8.032685571753591,
        -12.07451827960125,
        -13.05244247380428,
        -9.070310290427694,
        -7.989931151288653,
        -18.35364232904887,
        -17.58109165634709,
        -11.43363268707614,
        -17.05510491439614,
        -12.2405164004665,
        -15.96852869639525,
        -15.12202192019277,
        -20.3623530128511,
        -11.49466167184858,
        -13.35440449441438,
        -16.05751250752201,
        -13.29216468473292,
        -20.32029447749789,
        -15.6014952139528,
        -15.50325832274811,
        -16.56655373498477,
        -8.88409651862653,
        -18.91890922237594,
        -9.837220005016231,
        -15.28222908652586,
        -27.22715712270605,
        -16.6402788531502,
        -27.96319272035896,
        -20.8847372340933,
        -11.84713629960289,
        -4.956327645608207,
        -27.52087759040559,
        -17.46985297627306,
        -12.43118514053272,
        -9.999571308970918,
        -11.85218576640134,
        -19.43527721449415,
        -20.82504139331219,
        -8.94903538529506,
        -18.87068257343359,
        -15.9024693997091,
        -12.43525879282624,
        -21.44934533345685,
        -22.41468313613766,
        -24.36494223673737,
        -9.760145153076959,
        -23.36938676840559,
        -37.98100781588115,
        -19.70051617943828,
        -11.38816434414795,
        -17.45667930578442,
        -13.29646203754705,
        -9.556595027759222,
        -19.50066087985751,
        -17.58239416095569,
        -27.58845672016399,
        -18.87662361450419,
        -17.44005772409301,
        -13.89713862426579,
        -13.98913720162896,
        -20.48386078531914,
        -14.19589080873791,
        -15.34391716756841,
        -12.41163319867771,
        -20.68249977877528,
        -14.78496493984292,
        -24.23601975278959,
        -25.74708419707875,
        -21.40405088219701,
        -27.65982542298914,
        -18.77614725851591,
        -18.31255608109009,
        -10.84276278447008,
        -18.10604284937785,
        -19.19399995146373,
        -33.6221012906089,
        -27.4033317763587,
        -21.41058931026432,
        -19.46214434033597,
        -20.75120960683394,
        -25.54311921615554,
        -18.87677985071833,
        -17.41834522964128,
        -18.61415060289668,
        -31.23556377896757,
        -23.53001556272259,
        -21.89433050537919,
        -39.78605330797261,
        -19.31183835547231,
        -9.425247567014354,
        -16.1319048815226,
        -11.06789746241414,
        -17.50925633073141,
        -16.59422789295196,
        -12.49048188202847,
        -25.40596595312562,
        -19.81990311183111,
        -16.44760167173651,
        -11.86215025785045,
        -9.605200409668429,
        2.220446049250313e-16,
        -18.51980732050056,
        -16.83278230638328,
        -26.93187924633559,
        -18.55515683957416,
        -19.57249351207678,
        -17.83690575656183,
        -32.44032876943868,
        -19.76381930242241,
        -24.79134647838454,
        -11.64972270825602,
        -11.00934114903063,
        -19.45514875440517,
        -9.77355229795804,
        -18.5434430632256,
        -13.12668063458662,
        -9.670659417494512,
        -5.47048335555108,
        -5.716297709786985,
        -4.488178579272824,
        -9.737236450828169,
        -15.1460574408362,
        -16.53993863581745,
        -22.71519862621108,
        -9.984629850746671,
        -27.23489736886213,
        -8.947158684685993,
        -26.02988394160407,
        -18.74671880053042,
        -29.73023368564327,
        -21.86100111448831,
        -20.6858905661791,
        -8.11049285960689,
        -16.22157618142989,
        -22.40624364665367,
        -20.43711210775891,
        -34.27304649291373,
        -23.97300860558913,
        -25.37690676917873,
        -19.37098362804741,
        -34.77248956538565,
        -29.43305617569344,
        -23.63069228691572,
        -21.32375029003383,
        -24.08893066138097,
        -21.09761936436307
      ]
    ]
  },
  "analysis": {
    "authors": "Sergei L Kosakovsky Pond",
    "citation": "*Gene-wide identification of episodic selection*, Mol Biol Evol. 32(5):1365-71",
    "contact": "spond@temple.edu",
    "info": "BUSTED (branch-site unrestricted statistical test of episodic diversification) uses a random effects branch-site model fitted \njointly to all or a subset of tree branches in order to test for alignment-wide evidence of episodic diversifying selection. \nAssuming there is evidence of positive selection (i.e. there is an omega > 1),  BUSTED will also perform a quick evidence-ratio \nstyle analysis to explore which individual sites may have been subject to selection. v2.0 adds support for synonymous rate variation, \nand relaxes the test statistic to 0.5 (chi^2_0 + chi^2_2). Version 2.1 adds a grid search for the initial starting point.\nVersion 2.2 changes the grid search to LHC, and adds an initial search phase to use adaptive Nedler-Mead.\n",
    "requirements": "in-frame codon alignment and a phylogenetic tree (optionally annotated with {})",
    "version": "2.2"
  },
  "background": 1,
  "branch attributes": {
    "0": {
      "ATTLR5_2938_BP": {
        "MG94xREV with separate rates for branch sets": 0.152134983125822,
        "Nucleotide GTR": 0.1492338433267069,
        "constrained": 0.06948357015515194,
        "original name": "ATTLR5_2938_BP",
        "unconstrained": 0.07019624125508837
      },
      "CATLR5_2938_BP": {
        "MG94xREV with separate rates for branch sets": 0.07162793236142516,
        "Nucleotide GTR": 0.07066987921676263,
        "constrained": 0.0301588134941839,
        "original name": "CATLR5_2938_BP",
        "unconstrained": 0.03032527444520824
      },
      "CBTLR5_2938_BP": {
        "MG94xREV with separate rates for branch sets": 0.1113481912001484,
        "Nucleotide GTR": 0.1099517816291888,
        "constrained": 0.04728408378742422,
        "original name": "CBTLR5_2938_BP",
        "unconstrained": 0.0496238992000092
      },
      "CCTLR5_2938_BP": {
        "MG94xREV with separate rates for branch sets": 0.07057281256311705,
        "Nucleotide GTR": 0.06968561442372113,
        "constrained": 0.02761071982732771,
        "original name": "CCTLR5_2938_BP",
        "unconstrained": 0.02755626912443902
      },
      "CITLR5_2938_BP": {
        "MG94xREV with separate rates for branch sets": 0.06370048896944423,
        "Nucleotide GTR": 0.06297979137781558,
        "constrained": 0.02526162926039876,
        "original name": "CITLR5_2938_BP",
        "unconstrained": 0.0253070008589072
      },
      "DRTLR5_2938_BP": {
        "MG94xREV with separate rates for branch sets": 0.1307859669510179,
        "Nucleotide GTR": 0.1275608553301912,
        "constrained": 0.05683305841560703,
        "original name": "DRTLR5_2938_BP",
        "unconstrained": 0.05825833155491405
      },
      "ECTLR5_2938_BP": {
        "MG94xREV with separate rates for branch sets": 0.1171209030207297,
        "Nucleotide GTR": 0.1152748127102258,
        "constrained": 0.05060531504420553,
        "original name": "ECTLR5_2938_BP",
        "unconstrained": 0.05074302580599525
      },
      "IPTLR5_2938_BP": {
        "MG94xREV with separate rates for branch sets": 0.07363139977653062,
        "Nucleotide GTR": 0.07249770181933705,
        "constrained": 0.03031669832685435,
        "original name": "IPTLR5_2938_BP",
        "unconstrained": 0.03054521959625546
      },
      "LCTLR5_2938_BP": {
        "MG94xREV with separate rates for branch sets": 0.134876898838754,
        "Nucleotide GTR": 0.1328498649609735,
        "constrained": 0.05935630005946153,
        "original name": "LCTLR5_2938_BP",
        "unconstrained": 0.05926243602789835
      },
      "LMTLR5_2938_BP": {
        "MG94xREV with separate rates for branch sets": 0.0938884544494435,
        "Nucleotide GTR": 0.09383546596863125,
        "constrained": 0.03866667840903345,
        "original name": "LMTLR5_2938_BP",
        "unconstrained": 0.03857288693337219
      },
      "MATLR5_2938_BP": {
        "MG94xREV with separate rates for branch sets": 0.05633053219613628,
        "Nucleotide GTR": 0.0554381342706679,
        "constrained": 0.02197628309114159,
        "original name": "MATLR5_2938_BP",
        "unconstrained": 0.02193064198289875
      },
      "MMTLR5_2938_BP": {
        "MG94xREV with separate rates for branch sets": 0.1034974716048593,
        "Nucleotide GTR": 0.1025624481299368,
        "constrained": 0.04394172417420667,
        "original name": "MMTLR5_2938_BP",
        "unconstrained": 0.04393776927870435
      },
      "Node1": {
        "MG94xREV with separate rates for branch sets": 0.0116443662253469,
        "Nucleotide GTR": 0.01281094460360254,
        "constrained": 0.002316787393728213,
        "unconstrained": 0.002122312839224355
      },
      "Node12": {
        "MG94xREV with separate rates for branch sets": 0.2065027308040482,
        "Nucleotide GTR": 0.1891281882307395,
        "constrained": 0.09678194246786581,
        "unconstrained": 0.100780345121616
      },
      "Node13": {
        "MG94xREV with separate rates for branch sets": 0.04123860307372391,
        "Nucleotide GTR": 0.03967559763339948,
        "constrained": 0.01605158229277868,
        "unconstrained": 0.01558079372293777
      },
      "Node14": {
        "MG94xREV with separate rates for branch sets": 0.04273069367512858,
        "Nucleotide GTR": 0.0404718364982016,
        "constrained": 0.01500005326087073,
        "unconstrained": 0.01511407443051589
      },
      "Node17": {
        "MG94xREV with separate rates for branch sets": 0.017190354331071,
        "Nucleotide GTR": 0.01856999052089262,
        "constrained": 0.006076464011381064,
        "unconstrained": 0.006367817651493143
      },
      "Node2": {
        "MG94xREV with separate rates for branch sets": 0.005848571072336962,
        "Nucleotide GTR": 0.007859928855782015,
        "constrained": 0.003402189762495632,
        "unconstrained": 0.003337696688912969
      },
      "Node21": {
        "MG94xREV with separate rates for branch sets": 0.1511052463968432,
        "Nucleotide GTR": 0.1432686694161858,
        "constrained": 0.06529088534021496,
        "unconstrained": 0.06996314191157756
      },
      "Node24": {
        "MG94xREV with separate rates for branch sets": 0.1426942277457934,
        "Nucleotide GTR": 0.140197779256873,
        "constrained": 0.05939587616358743,
        "unconstrained": 0.0641360495975848
      },
      "Node25": {
        "MG94xREV with separate rates for branch sets": 0.01939213750077774,
        "Nucleotide GTR": 0.01999416668262907,
        "constrained": 0.006970919410463259,
        "unconstrained": 0.007184943378097047
      },
      "Node26": {
        "MG94xREV with separate rates for branch sets": 0.01166417520163552,
        "Nucleotide GTR": 0.01202808362878756,
        "constrained": 0.002827895904646101,
        "unconstrained": 0.002900522835925902
      },
      "Node28": {
        "MG94xREV with separate rates for branch sets": 0.00685840098778932,
        "Nucleotide GTR": 0.007241307143185014,
        "constrained": 0.001809495856823766,
        "unconstrained": 0.001803994296472912
      },
      "Node3": {
        "MG94xREV with separate rates for branch sets": 0.04232303348585941,
        "Nucleotide GTR": 0.0426164620201108,
        "constrained": 0.015499945542534,
        "unconstrained": 0.01628107952453942
      },
      "Node36": {
        "MG94xREV with separate rates for branch sets": 0.02532100653921857,
        "Nucleotide GTR": 0.02578793929634207,
        "constrained": 0.007640475286135476,
        "unconstrained": 0.007656066603424518
      },
      "Node39": {
        "MG94xREV with separate rates for branch sets": 0.04065259967998989,
        "Nucleotide GTR": 0.04009787397592927,
        "constrained": 0.01229324086849791,
        "unconstrained": 0.01303498475748784
      },
      "Node4": {
        "MG94xREV with separate rates for branch sets": 0.1636283248335723,
        "Nucleotide GTR": 0.1475310066033518,
        "constrained": 0.07494707272772784,
        "unconstrained": 0.0834650978088049
      },
      "Node5": {
        "MG94xREV with separate rates for branch sets": 0.1875077075667626,
        "Nucleotide GTR": 0.1670087380441754,
        "constrained": 0.09593216213195375,
        "unconstrained": 0.09870574761709451
      },
      "Node6": {
        "MG94xREV with separate rates for branch sets": 0.2442673038339991,
        "Nucleotide GTR": 0.2226705039070484,
        "constrained": 0.1255315752440731,
        "unconstrained": 0.1408343669235411
      },
      "Node7": {
        "MG94xREV with separate rates for branch sets": 0.245140238381641,
        "Nucleotide GTR": 0.2219450539126515,
        "constrained": 0.1321184491493584,
        "unconstrained": 0.1569601471715959
      },
      "Node9": {
        "MG94xREV with separate rates for branch sets": 0.0373712397208931,
        "Nucleotide GTR": 0.03476199510602782,
        "constrained": 0.01386863921208201,
        "unconstrained": 0.01239153693099908
      },
      "OFTLR5_2938_BP": {
        "MG94xREV with separate rates for branch sets": 0.06185953925969603,
        "Nucleotide GTR": 0.06187481719500811,
        "constrained": 0.02469009195964603,
        "original name": "OFTLR5_2938_BP",
        "unconstrained": 0.02471091593994509
      },
      "OMTLR5_2938_BP": {
        "MG94xREV with separate rates for branch sets": 0.080034271000944,
        "Nucleotide GTR": 0.0764840937528203,
        "constrained": 0.03201385196117562,
        "original name": "OMTLR5_2938_BP",
        "unconstrained": 0.03138149667685659
      },
      "ONTLR5_2938_BP": {
        "MG94xREV with separate rates for branch sets": 0.148835572417301,
        "Nucleotide GTR": 0.1448699848594694,
        "constrained": 0.06356298526039413,
        "original name": "ONTLR5_2938_BP",
        "unconstrained": 0.06449645658872886
      },
      "PFTLR5_2938_BP": {
        "MG94xREV with separate rates for branch sets": 0.100832941271379,
        "Nucleotide GTR": 0.09947021980202417,
        "constrained": 0.04054130421775481,
        "original name": "PFTLR5_2938_BP",
        "unconstrained": 0.04053234985507766
      },
      "SATLR5_2938_BP": {
        "MG94xREV with separate rates for branch sets": 0.1266081008077525,
        "Nucleotide GTR": 0.1258811634118662,
        "constrained": 0.055807526961592,
        "original name": "SATLR5_2938_BP",
        "unconstrained": 0.05606571449436271
      },
      "SDTLR5_2938_BP": {
        "MG94xREV with separate rates for branch sets": 0.06598759969061725,
        "Nucleotide GTR": 0.06584169227539143,
        "constrained": 0.02692596925823899,
        "original name": "SDTLR5_2938_BP",
        "unconstrained": 0.02705735471938869
      },
      "SMTLR5_2938_BP": {
        "MG94xREV with separate rates for branch sets": 0.1732493324768103,
        "Nucleotide GTR": 0.1709017635108548,
        "constrained": 0.07644005466551966,
        "original name": "SMTLR5_2938_BP",
        "unconstrained": 0.0752866159191421
      },
      "SSTLR5_2938_BP": {
        "MG94xREV with separate rates for branch sets": 0.05563770651410724,
        "Nucleotide GTR": 0.05641996928388167,
        "constrained": 0.02348108405724241,
        "original name": "SSTLR5_2938_BP",
        "unconstrained": 0.02417607470418689
      },
      "TFTLR5_2938_BP": {
        "MG94xREV with separate rates for branch sets": 0.1087575933140151,
        "Nucleotide GTR": 0.1069162749929157,
        "constrained": 0.04696410267358832,
        "original name": "TFTLR5_2938_BP",
        "unconstrained": 0.04697668166604669
      },
      "TRTLR5_2938_BP": {
        "MG94xREV with separate rates for branch sets": 0.2785563978881463,
        "Nucleotide GTR": 0.2727457373403989,
        "constrained": 0.1481126135407657,
        "original name": "TRTLR5_2938_BP",
        "unconstrained": 0.1484572212004528
      }
    },
    "attributes": {
      "MG94xREV with separate rates for branch sets": {
        "attribute type": "branch length",
        "display order": 1
      },
      "Nucleotide GTR": {
        "attribute type": "branch length",
        "display order": 0
      },
      "constrained": {
        "attribute type": "branch length",
        "display order": 1
      },
      "original name": {
        "attribute type": "node label",
        "display order": 0
      },
      "unconstrained": {
        "attribute type": "branch length",
        "display order": 0
      }
    }
  },
  "data partitions": {
    "0": {
      "coverage": [
        [
          0,
          1,
          2,
          3,
          4,
          5,
          6,
          7,
          8,
          9,
          10,
          11,
          12,
          13,
          14,
          15,
          16,
          17,
          18,
          19,
          20,
          21,
          22,
          23,
          24,
          25,
          26,
          27,
          28,
          29,
          30,
          31,
          32,
          33,
          34,
          35,
          36,
          37,
          38,
          39,
          40,
          41,
          42,
          43,
          44,
          45,
          46,
          47,
          48,
          49,
          50,
          51,
          52,
          53,
          54,
          55,
          56,
          57,
          58,
          59,
          60,
          61,
          62,
          63,
          64,
          65,
          66,
          67,
          68,
          69,
          70,
          71,
          72,
          73,
          74,
          75,
          76,
          77,
          78,
          79,
          80,
          81,
          82,
          83,
          84,
          85,
          86,
          87,
          88,
          89,
          90,
          91,
          92,
          93,
          94,
          95,
          96,
          97,
          98,
          99,
          100,
          101,
          102,
          103,
          104,
          105,
          106,
          107,
          108,
          109,
          110,
          111,
          112,
          113,
          114,
          115,
          116,
          117,
          118,
          119,
          120,
          121,
          122,
          123,
          124,
          125,
          126,
          127,
          128,
          129,
          130,
          131,
          132,
          133,
          134,
          135,
          136,
          137,
          138,
          139,
          140,
          141,
          142,
          143,
          144,
          145,
          146,
          147,
          148,
          149,
          150,
          151,
          152,
          153,
          154,
          155,
          156,
          157,
          158,
          159,
          160,
          161,
          162,
          163,
          164,
          165,
          166,
          167,
          168,
          169,
          170,
          171,
          172,
          173,
          174,
          175,
          176,
          177,
          178,
          179,
          180,
          181,
          182,
          183,
          184,
          185,
          186,
          187,
          188,
          189,
          190,
          191,
          192,
          193,
          194,
          195,
          196,
          197,
          198,
          199,
          200,
          201,
          202,
          203,
          204,
          205,
          206,
          207,
          208,
          209,
          210,
          211,
          212,
          213,
          214,
          215,
          216,
          217,
          218,
          219,
          220,
          221,
          222,
          223,
          224,
          225,
          226,
          227,
          228,
          229,
          230,
          231,
          232,
          233,
          234,
          235,
          236,
          237,
          238,
          239,
          240,
          241,
          242,
          243,
          244,
          245,
          246,
          247,
          248,
          249,
          250,
          251,
          252,
          253,
          254,
          255,
          256,
          257,
          258,
          259,
          260,
          261,
          262,
          263,
          264,
          265,
          266,
          267,
          268,
          269,
          270,
          271,
          272,
          273,
          274,
          275,
          276,
          277,
          278,
          279,
          280,
          281,
          282,
          283,
          284,
          285,
          286,
          287,
          288,
          289,
          290,
          291,
          292,
          293,
          294,
          295,
          296,
          297,
          298,
          299,
          300,
          301,
          302,
          303,
          304,
          305,
          306,
          307,
          308,
          309,
          310,
          311,
          312,
          313,
          314,
          315,
          316,
          317,
          318,
          319,
          320,
          321,
          322,
          323,
          324,
          325,
          326,
          327,
          328,
          329,
          330,
          331,
          332,
          333,
          334,
          335,
          336,
          337,
          338,
          339,
          340,
          341,
          342,
          343,
          344,
          345,
          346,
          347,
          348,
          349,
          350,
          351,
          352,
          353,
          354,
          355,
          356,
          357,
          358,
          359,
          360,
          361,
          362,
          363,
          364,
          365,
          366,
          367,
          368,
          369,
          370,
          371,
          372,
          373,
          374,
          375,
          376,
          377,
          378,
          379,
          380,
          381,
          382,
          383,
          384,
          385,
          386,
          387,
          388,
          389,
          390,
          391,
          392,
          393,
          394,
          395,
          396,
          397,
          398,
          399,
          400,
          401,
          402,
          403,
          404,
          405,
          406,
          407,
          408,
          409,
          410,
          411,
          412,
          413,
          414,
          415,
          416,
          417,
          418,
          419,
          420,
          421,
          422,
          423,
          424,
          425,
          426,
          427,
          428,
          429,
          430,
          431,
          432,
          433,
          434,
          435,
          436,
          437,
          438,
          439,
          440,
          441,
          442,
          443,
          444,
          445,
          446,
          447,
          448,
          449,
          450,
          451,
          452,
          453,
          454,
          455,
          456,
          457,
          458,
          459,
          460,
          461,
          462,
          463,
          464,
          465,
          466,
          467,
          468,
          469,
          470,
          471,
          472,
          473,
          474,
          475,
          476,
          477,
          478,
          479,
          480,
          481,
          482,
          483,
          484,
          485,
          486,
          487,
          488,
          489,
          490,
          491,
          492,
          493,
          494,
          495,
          496,
          497,
          498,
          499,
          500,
          501,
          502,
          503,
          504,
          505,
          506,
          507,
          508,
          509,
          510,
          511,
          512,
          513,
          514,
          515,
          516,
          517,
          518,
          519,
          520,
          521,
          522,
          523,
          524,
          525,
          526,
          527,
          528,
          529,
          530,
          531,
          532,
          533,
          534,
          535,
          536,
          537,
          538,
          539,
          540,
          541,
          542,
          543,
          544,
          545,
          546,
          547,
          548,
          549,
          550,
          551,
          552,
          553,
          554,
          555,
          556,
          557,
          558,
          559,
          560,
          561,
          562,
          563,
          564,
          565,
          566,
          567,
          568,
          569,
          570,
          571,
          572,
          573,
          574,
          575,
          576,
          577,
          578,
          579,
          580,
          581,
          582,
          583,
          584,
          585,
          586,
          587,
          588,
          589,
          590,
          591,
          592,
          593,
          594,
          595,
          596,
          597,
          598,
          599,
          600,
          601,
          602,
          603,
          604,
          605,
          606,
          607,
          608,
          609,
          610,
          611,
          612,
          613,
          614,
          615,
          616,
          617,
          618,
          619,
          620,
          621,
          622,
          623,
          624,
          625,
          626,
          627,
          628,
          629,
          630,
          631,
          632,
          633,
          634,
          635,
          636,
          637,
          638,
          639,
          640,
          641,
          642,
          643,
          644,
          645,
          646,
          647,
          648,
          649,
          650,
          651,
          652,
          653,
          654,
          655,
          656,
          657,
          658,
          659,
          660,
          661,
          662,
          663,
          664,
          665,
          666,
          667,
          668,
          669,
          670,
          671,
          672,
          673,
          674,
          675,
          676,
          677,
          678,
          679,
          680,
          681,
          682,
          683,
          684,
          685,
          686,
          687,
          688,
          689,
          690,
          691,
          692,
          693,
          694,
          695,
          696,
          697,
          698,
          699,
          700,
          701,
          702,
          703,
          704,
          705,
          706,
          707,
          708,
          709,
          710,
          711,
          712,
          713,
          714,
          715,
          716,
          717,
          718,
          719,
          720,
          721,
          722,
          723,
          724,
          725,
          726,
          727,
          728,
          729,
          730,
          731,
          732,
          733,
          734,
          735,
          736,
          737,
          738,
          739,
          740,
          741,
          742,
          743,
          744,
          745,
          746,
          747,
          748,
          749,
          750,
          751,
          752,
          753,
          754,
          755,
          756,
          757,
          758,
          759,
          760,
          761,
          762,
          763,
          764,
          765,
          766,
          767,
          768,
          769,
          770,
          771,
          772,
          773,
          774,
          775,
          776,
          777,
          778,
          779,
          780,
          781,
          782,
          783,
          784,
          785,
          786,
          787,
          788,
          789,
          790,
          791,
          792,
          793,
          794,
          795,
          796,
          797,
          798,
          799,
          800,
          801,
          802,
          803,
          804,
          805,
          806,
          807,
          808,
          809,
          810,
          811,
          812,
          813,
          814,
          815,
          816,
          817,
          818,
          819,
          820,
          821,
          822,
          823,
          824,
          825,
          826,
          827,
          828,
          829,
          830,
          831,
          832,
          833,
          834,
          835,
          836,
          837,
          838,
          839,
          840,
          841,
          842,
          843,
          844,
          845,
          846,
          847,
          848,
          849,
          850,
          851,
          852,
          853,
          854,
          855,
          856,
          857,
          858,
          859,
          860,
          861,
          862,
          863,
          864,
          865,
          866,
          867,
          868,
          869,
          870,
          871,
          872,
          873,
          874,
          875,
          876,
          877,
          878,
          879,
          880,
          881,
          882,
          883,
          884,
          885,
          886,
          887,
          888,
          889,
          890,
          891,
          892,
          893,
          894,
          895,
          896,
          897,
          898,
          899,
          900,
          901,
          902,
          903,
          904,
          905,
          906,
          907,
          908,
          909,
          910,
          911,
          912,
          913,
          914,
          915,
          916,
          917,
          918,
          919,
          920,
          921,
          922,
          923,
          924,
          925,
          926,
          927,
          928,
          929,
          930,
          931,
          932,
          933,
          934,
          935,
          936,
          937,
          938,
          939,
          940,
          941,
          942,
          943,
          944,
          945,
          946,
          947,
          948,
          949,
          950,
          951,
          952,
          953,
          954,
          955,
          956,
          957,
          958,
          959,
          960,
          961,
          962,
          963,
          964,
          965,
          966,
          967,
          968,
          969,
          970,
          971,
          972,
          973,
          974,
          975,
          976,
          977,
          978
        ]
      ],
      "name": "busted.filter.default"
    }
  },
  "fits": {
    "Constrained model": {
      "AIC-c": 65804.40260472352,
      "Log Likelihood": -32832.97631633605,
      "Rate Distributions": {
        "Background": {
          "0": {
            "omega": 0.0465450990484094,
            "proportion": 0.5444110161519145
          },
          "1": {
            "omega": 0.9999999999999943,
            "proportion": 0.4377599796728168
          },
          "2": {
            "omega": 11.58690403893595,
            "proportion": 0.01782900417526876
          }
        },
        "Synonymous site-to-site rates": {
          "0": {
            "proportion": 0.3891335522832893,
            "rate": 0.4102622663155658
          },
          "1": {
            "proportion": 0.521290924733911,
            "rate": 1.096626643539505
          },
          "2": {
            "proportion": 0.08957552298279964,
            "rate": 2.999610394614965
          }
        },
        "Test": {
          "0": {
            "omega": 0,
            "proportion": 0.2083400478701041
          },
          "1": {
            "omega": 0,
            "proportion": 0.3762059471407908
          },
          "2": {
            "omega": 1,
            "proportion": 0.4154540049891052
          }
        }
      },
      "display order": 3,
      "estimated parameters": 69,
      "log-likelihood": -32832.97631633605,
      "parameters": 69,
      "display-order": 3,
      "branch-annotations": [
        {
          "ATTLR5_2938_BP": {
            "is_foreground": false
          },
          "CATLR5_2938_BP": {
            "is_foreground": false
          },
          "CBTLR5_2938_BP": {
            "is_foreground": false
          },
          "CCTLR5_2938_BP": {
            "is_foreground": false
          },
          "CITLR5_2938_BP": {
            "is_foreground": false
          },
          "DRTLR5_2938_BP": {
            "is_foreground": false
          },
          "ECTLR5_2938_BP": {
            "is_foreground": false
          },
          "IPTLR5_2938_BP": {
            "is_foreground": false
          },
          "LCTLR5_2938_BP": {
            "is_foreground": false
          },
          "LMTLR5_2938_BP": {
            "is_foreground": false
          },
          "MATLR5_2938_BP": {
            "is_foreground": false
          },
          "MMTLR5_2938_BP": {
            "is_foreground": false
          },
          "Node1": {
            "is_foreground": true
          },
          "Node12": {
            "is_foreground": true
          },
          "Node13": {
            "is_foreground": true
          },
          "Node14": {
            "is_foreground": true
          },
          "Node17": {
            "is_foreground": true
          },
          "Node2": {
            "is_foreground": true
          },
          "Node21": {
            "is_foreground": true
          },
          "Node24": {
            "is_foreground": true
          },
          "Node25": {
            "is_foreground": true
          },
          "Node26": {
            "is_foreground": true
          },
          "Node28": {
            "is_foreground": true
          },
          "Node3": {
            "is_foreground": true
          },
          "Node36": {
            "is_foreground": true
          },
          "Node39": {
            "is_foreground": true
          },
          "Node4": {
            "is_foreground": true
          },
          "Node5": {
            "is_foreground": true
          },
          "Node6": {
            "is_foreground": true
          },
          "Node7": {
            "is_foreground": true
          },
          "Node9": {
            "is_foreground": true
          },
          "OFTLR5_2938_BP": {
            "is_foreground": false
          },
          "OMTLR5_2938_BP": {
            "is_foreground": false
          },
          "ONTLR5_2938_BP": {
            "is_foreground": false
          },
          "PFTLR5_2938_BP": {
            "is_foreground": false
          },
          "SATLR5_2938_BP": {
            "is_foreground": false
          },
          "SDTLR5_2938_BP": {
            "is_foreground": false
          },
          "SMTLR5_2938_BP": {
            "is_foreground": false
          },
          "SSTLR5_2938_BP": {
            "is_foreground": false
          },
          "TFTLR5_2938_BP": {
            "is_foreground": false
          },
          "TRTLR5_2938_BP": {
            "is_foreground": false
          }
        }
      ]
    },
    "MG94xREV with separate rates for branch sets": {
      "AIC-c": 66962.8256496177,
      "Equilibrium frequencies": [
        [
          0.02413072061158396
        ],
        [
          0.02369629872482762
        ],
        [
          0.02104954115185899
        ],
        [
          0.02656909423175102
        ],
        [
          0.01283267559985934
        ],
        [
          0.01260165078978605
        ],
        [
          0.01119410967768712
        ],
        [
          0.0141293984852852
        ],
        [
          0.01267864993838588
        ],
        [
          0.01245039803010625
        ],
        [
          0.01105975109172464
        ],
        [
          0.01395980875857677
        ],
        [
          0.02248695069524396
        ],
        [
          0.02208212136148029
        ],
        [
          0.01961565929415861
        ],
        [
          0.0247592237970658
        ],
        [
          0.02168542254519427
        ],
        [
          0.02129502300724307
        ],
        [
          0.01891647587355471
        ],
        [
          0.02387670241318933
        ],
        [
          0.01153227030587577
        ],
        [
          0.011324656504966
        ],
        [
          0.01005974924185901
        ],
        [
          0.01269758916009119
        ],
        [
          0.01139385290816857
        ],
        [
          0.01118873101572849
        ],
        [
          0.009939005947198666
        ],
        [
          0.0125451848891126
        ],
        [
          0.02020822483623734
        ],
        [
          0.01984441907582667
        ],
        [
          0.01762789711684763
        ],
        [
          0.02225023606102567
        ],
        [
          0.02027200995125382
        ],
        [
          0.01990705587660677
        ],
        [
          0.01768353770152089
        ],
        [
          0.02232046656755446
        ],
        [
          0.01078061992631411
        ],
        [
          0.0105865379789004
        ],
        [
          0.009404074848579672
        ],
        [
          0.0118699856216242
        ],
        [
          0.01065122429854162
        ],
        [
          0.0104594718419732
        ],
        [
          0.009291201361065168
        ],
        [
          0.01172751475708592
        ],
        [
          0.01889109304296971
        ],
        [
          0.01855099941647946
        ],
        [
          0.01647894593834452
        ],
        [
          0.02080001004853919
        ],
        [
          0.02278013073891866
        ],
        [
          0.02554185559704286
        ],
        [
          0.01233652695256752
        ],
        [
          0.01211443423511332
        ],
        [
          0.01076131276553875
        ],
        [
          0.013583114751159
        ],
        [
          0.01196902934804047
        ],
        [
          0.01063214887417902
        ],
        [
          0.01342008185765703
        ],
        [
          0.02161753962953562
        ],
        [
          0.02122836217793541
        ],
        [
          0.01885726072413315
        ],
        [
          0.02380196002932555
        ]
      ],
      "Log Likelihood": -33424.25891419432,
      "Rate Distributions": {
        "non-synonymous/synonymous rate ratio for *background*": [
          [
            0.489944475841081,
            1
          ]
        ],
        "non-synonymous/synonymous rate ratio for *test*": [
          [
            0.4301051216414145,
            1
          ]
        ]
      },
      "display order": 1,
      "estimated parameters": 57,
      "log-likelihood": -33424.25891419432,
      "parameters": 57,
      "display-order": 1
    },
    "Nucleotide GTR": {
      "AIC-c": 68380.88380419022,
      "Equilibrium frequencies": [
        [
          0.275452387127666
        ],
        [
          0.2354408155936396
        ],
        [
          0.2085669253636055
        ],
        [
          0.2805398719150888
        ]
      ],
      "Log Likelihood": -34141.40395525167,
      "Rate Distributions": {
        "Substitution rate from nucleotide A to nucleotide C": 0.4173169544641848,
        "Substitution rate from nucleotide A to nucleotide G": 1,
        "Substitution rate from nucleotide A to nucleotide T": 0.2754758362949057,
        "Substitution rate from nucleotide C to nucleotide G": 0.3607508818828717,
        "Substitution rate from nucleotide C to nucleotide T": 0.7828666137204541,
        "Substitution rate from nucleotide G to nucleotide T": 0.2620817669051743
      },
      "display order": 0,
      "estimated parameters": 49,
      "log-likelihood": -34141.40395525167,
      "parameters": 49,
      "display-order": 0
    },
    "Unconstrained model": {
      "AIC-c": 65780.8410127869,
      "Log Likelihood": -32820.18898824932,
      "Rate Distributions": {
        "Background": {
          "0": {
            "omega": 0.04879373851414568,
            "proportion": 0.5512454944148233
          },
          "1": {
            "omega": 1,
            "proportion": 0.4316224168342911
          },
          "2": {
            "omega": 12.23463050249144,
            "proportion": 0.01713208875088559
          }
        },
        "Synonymous site-to-site rates": {
          "0": {
            "proportion": 0.4608954482781235,
            "rate": 0.4645683934360825
          },
          "1": {
            "proportion": 0.4755984998382849,
            "rate": 1.202322861500621
          },
          "2": {
            "proportion": 0.0635060518835916,
            "rate": 3.370695964422993
          }
        },
        "Test": {
          "0": {
            "omega": 0,
            "proportion": 0.4106729995965054,
            "prop": 0.4106729995965054
          },
          "1": {
            "omega": 0.1945583361826204,
            "proportion": 0.3832907393177464,
            "prop": 0.3832907393177464
          },
          "2": {
            "omega": 2.557298828731421,
            "proportion": 0.2060362610857483,
            "prop": 0.2060362610857483
          }
        }
      },
      "display order": 2,
      "estimated parameters": 70,
      "log-likelihood": -32820.18898824932,
      "parameters": 70,
      "display-order": 2,
      "branch-annotations": [
        {
          "ATTLR5_2938_BP": {
            "is_foreground": false
          },
          "CATLR5_2938_BP": {
            "is_foreground": false
          },
          "CBTLR5_2938_BP": {
            "is_foreground": false
          },
          "CCTLR5_2938_BP": {
            "is_foreground": false
          },
          "CITLR5_2938_BP": {
            "is_foreground": false
          },
          "DRTLR5_2938_BP": {
            "is_foreground": false
          },
          "ECTLR5_2938_BP": {
            "is_foreground": false
          },
          "IPTLR5_2938_BP": {
            "is_foreground": false
          },
          "LCTLR5_2938_BP": {
            "is_foreground": false
          },
          "LMTLR5_2938_BP": {
            "is_foreground": false
          },
          "MATLR5_2938_BP": {
            "is_foreground": false
          },
          "MMTLR5_2938_BP": {
            "is_foreground": false
          },
          "Node1": {
            "is_foreground": true
          },
          "Node12": {
            "is_foreground": true
          },
          "Node13": {
            "is_foreground": true
          },
          "Node14": {
            "is_foreground": true
          },
          "Node17": {
            "is_foreground": true
          },
          "Node2": {
            "is_foreground": true
          },
          "Node21": {
            "is_foreground": true
          },
          "Node24": {
            "is_foreground": true
          },
          "Node25": {
            "is_foreground": true
          },
          "Node26": {
            "is_foreground": true
          },
          "Node28": {
            "is_foreground": true
          },
          "Node3": {
            "is_foreground": true
          },
          "Node36": {
            "is_foreground": true
          },
          "Node39": {
            "is_foreground": true
          },
          "Node4": {
            "is_foreground": true
          },
          "Node5": {
            "is_foreground": true
          },
          "Node6": {
            "is_foreground": true
          },
          "Node7": {
            "is_foreground": true
          },
          "Node9": {
            "is_foreground": true
          },
          "OFTLR5_2938_BP": {
            "is_foreground": false
          },
          "OMTLR5_2938_BP": {
            "is_foreground": false
          },
          "ONTLR5_2938_BP": {
            "is_foreground": false
          },
          "PFTLR5_2938_BP": {
            "is_foreground": false
          },
          "SATLR5_2938_BP": {
            "is_foreground": false
          },
          "SDTLR5_2938_BP": {
            "is_foreground": false
          },
          "SMTLR5_2938_BP": {
            "is_foreground": false
          },
          "SSTLR5_2938_BP": {
            "is_foreground": false
          },
          "TFTLR5_2938_BP": {
            "is_foreground": false
          },
          "TRTLR5_2938_BP": {
            "is_foreground": false
          }
        }
      ]
    }
  },
  "input": {
    "file name": "/home/datamonkey/datamonkey-js-server/production/app/busted/output/5df88ee8c27e2160748f782d",
    "number of sequences": 22,
    "number of sites": 979,
    "partition count": 1,
    "trees": {
      "0": "((((((((CBTLR5_2938_BP:0.1241405518436867,(IPTLR5_2938_BP:0.08018769550372915,TFTLR5_2938_BP:0.09641015511798171)Node9:0.01358258451367261)Node7:0.192756710179574,(((CATLR5_2938_BP:0.08128571368034888,CCTLR5_2938_BP:0.05759584366921812)Node14:0.01778726610632809,(MATLR5_2938_BP:0.05350258195492542,CITLR5_2938_BP:0.06398197588967111)Node17:0.02568883964227154)Node13:0.02487314816188507,DRTLR5_2938_BP:0.1304771446247403)Node12:0.1748184400527605)Node6:0.1452958091668893,(SSTLR5_2938_BP:0.05834994266707782,OMTLR5_2938_BP:0.07414288599829069)Node21:0.1694879105796411)Node5:0.0997715830992645,(((LCTLR5_2938_BP:0.1186159802425209,(OFTLR5_2938_BP:0.06663107496405216,MMTLR5_2938_BP:0.09773719749826351)Node28:0.004736032334680035)Node26:0.007007791360848808,LMTLR5_2938_BP:0.09709922767518191)Node25:0.0114732892613803,ECTLR5_2938_BP:0.1140348826066728)Node24:0.1210166415472356)Node4:0.09985330717749731,ONTLR5_2938_BP:0.1400090234468683)Node3:0.01404594909521836,ATTLR5_2938_BP:0.1398334275750166)Node2:0.009504118802956943,TRTLR5_2938_BP:0.23448721950632)Node1:0.006898527152229023,(SATLR5_2938_BP:0.1206282926295552,PFTLR5_2938_BP:0.09917200533324827)Node36:0.01314407724278148,(SDTLR5_2938_BP:0.0708086900088799,SMTLR5_2938_BP:0.1360387924662363)Node39:0.01847545480751504)"
    }
  },
  "test results": {
    "LRT": 25.57465617345588,
    "p-value": 0.000001397989720430814
  },
  "tested": {
    "0": {
      "ATTLR5_2938_BP": "background",
      "CATLR5_2938_BP": "background",
      "CBTLR5_2938_BP": "background",
      "CCTLR5_2938_BP": "background",
      "CITLR5_2938_BP": "background",
      "DRTLR5_2938_BP": "background",
      "ECTLR5_2938_BP": "background",
      "IPTLR5_2938_BP": "background",
      "LCTLR5_2938_BP": "background",
      "LMTLR5_2938_BP": "background",
      "MATLR5_2938_BP": "background",
      "MMTLR5_2938_BP": "background",
      "Node1": "test",
      "Node12": "test",
      "Node13": "test",
      "Node14": "test",
      "Node17": "test",
      "Node2": "test",
      "Node21": "test",
      "Node24": "test",
      "Node25": "test",
      "Node26": "test",
      "Node28": "test",
      "Node3": "test",
      "Node36": "test",
      "Node39": "test",
      "Node4": "test",
      "Node5": "test",
      "Node6": "test",
      "Node7": "test",
      "Node9": "test",
      "OFTLR5_2938_BP": "background",
      "OMTLR5_2938_BP": "background",
      "ONTLR5_2938_BP": "background",
      "PFTLR5_2938_BP": "background",
      "SATLR5_2938_BP": "background",
      "SDTLR5_2938_BP": "background",
      "SMTLR5_2938_BP": "background",
      "SSTLR5_2938_BP": "background",
      "TFTLR5_2938_BP": "background",
      "TRTLR5_2938_BP": "background"
    }
  },
  "timers": {
    "Constrained BUSTED model fitting": {
      "order": 3,
      "timer": 366
    },
    "Overall": {
      "order": 0,
      "timer": 2949
    },
    "Preliminary model fitting": {
      "order": 1,
      "timer": 27
    },
    "Unconstrained BUSTED model fitting": {
      "order": 2,
      "timer": 2553
    }
  },
  "trees": [
    {
      "newickString": "((((((((CBTLR5_2938_BP:0.1241405518436867,(IPTLR5_2938_BP:0.08018769550372915,TFTLR5_2938_BP:0.09641015511798171)Node9:0.01358258451367261)Node7:0.192756710179574,(((CATLR5_2938_BP:0.08128571368034888,CCTLR5_2938_BP:0.05759584366921812)Node14:0.01778726610632809,(MATLR5_2938_BP:0.05350258195492542,CITLR5_2938_BP:0.06398197588967111)Node17:0.02568883964227154)Node13:0.02487314816188507,DRTLR5_2938_BP:0.1304771446247403)Node12:0.1748184400527605)Node6:0.1452958091668893,(SSTLR5_2938_BP:0.05834994266707782,OMTLR5_2938_BP:0.07414288599829069)Node21:0.1694879105796411)Node5:0.0997715830992645,(((LCTLR5_2938_BP:0.1186159802425209,(OFTLR5_2938_BP:0.06663107496405216,MMTLR5_2938_BP:0.09773719749826351)Node28:0.004736032334680035)Node26:0.007007791360848808,LMTLR5_2938_BP:0.09709922767518191)Node25:0.0114732892613803,ECTLR5_2938_BP:0.1140348826066728)Node24:0.1210166415472356)Node4:0.09985330717749731,ONTLR5_2938_BP:0.1400090234468683)Node3:0.01404594909521836,ATTLR5_2938_BP:0.1398334275750166)Node2:0.009504118802956943,TRTLR5_2938_BP:0.23448721950632)Node1:0.006898527152229023,(SATLR5_2938_BP:0.1206282926295552,PFTLR5_2938_BP:0.09917200533324827)Node36:0.01314407724278148,(SDTLR5_2938_BP:0.0708086900088799,SMTLR5_2938_BP:0.1360387924662363)Node39:0.01847545480751504)",
      "branchLengths": {
        "Unconstrained model": {
          "ATTLR5_2938_BP": 0.07019624125508837,
          "CATLR5_2938_BP": 0.03032527444520824,
          "CBTLR5_2938_BP": 0.0496238992000092,
          "CCTLR5_2938_BP": 0.02755626912443902,
          "CITLR5_2938_BP": 0.0253070008589072,
          "DRTLR5_2938_BP": 0.05825833155491405,
          "ECTLR5_2938_BP": 0.05074302580599525,
          "IPTLR5_2938_BP": 0.03054521959625546,
          "LCTLR5_2938_BP": 0.05926243602789835,
          "LMTLR5_2938_BP": 0.03857288693337219,
          "MATLR5_2938_BP": 0.02193064198289875,
          "MMTLR5_2938_BP": 0.04393776927870435,
          "Node1": 0.002122312839224355,
          "Node12": 0.100780345121616,
          "Node13": 0.01558079372293777,
          "Node14": 0.01511407443051589,
          "Node17": 0.006367817651493143,
          "Node2": 0.003337696688912969,
          "Node21": 0.06996314191157756,
          "Node24": 0.0641360495975848,
          "Node25": 0.007184943378097047,
          "Node26": 0.002900522835925902,
          "Node28": 0.001803994296472912,
          "Node3": 0.01628107952453942,
          "Node36": 0.007656066603424518,
          "Node39": 0.01303498475748784,
          "Node4": 0.0834650978088049,
          "Node5": 0.09870574761709451,
          "Node6": 0.1408343669235411,
          "Node7": 0.1569601471715959,
          "Node9": 0.01239153693099908,
          "OFTLR5_2938_BP": 0.02471091593994509,
          "OMTLR5_2938_BP": 0.03138149667685659,
          "ONTLR5_2938_BP": 0.06449645658872886,
          "PFTLR5_2938_BP": 0.04053234985507766,
          "SATLR5_2938_BP": 0.05606571449436271,
          "SDTLR5_2938_BP": 0.02705735471938869,
          "SMTLR5_2938_BP": 0.0752866159191421,
          "SSTLR5_2938_BP": 0.02417607470418689,
          "TFTLR5_2938_BP": 0.04697668166604669,
          "TRTLR5_2938_BP": 0.1484572212004528
        },
        "Constrained model": {
          "ATTLR5_2938_BP": 0.06948357015515194,
          "CATLR5_2938_BP": 0.0301588134941839,
          "CBTLR5_2938_BP": 0.04728408378742422,
          "CCTLR5_2938_BP": 0.02761071982732771,
          "CITLR5_2938_BP": 0.02526162926039876,
          "DRTLR5_2938_BP": 0.05683305841560703,
          "ECTLR5_2938_BP": 0.05060531504420553,
          "IPTLR5_2938_BP": 0.03031669832685435,
          "LCTLR5_2938_BP": 0.05935630005946153,
          "LMTLR5_2938_BP": 0.03866667840903345,
          "MATLR5_2938_BP": 0.02197628309114159,
          "MMTLR5_2938_BP": 0.04394172417420667,
          "Node1": 0.002316787393728213,
          "Node12": 0.09678194246786581,
          "Node13": 0.01605158229277868,
          "Node14": 0.01500005326087073,
          "Node17": 0.006076464011381064,
          "Node2": 0.003402189762495632,
          "Node21": 0.06529088534021496,
          "Node24": 0.05939587616358743,
          "Node25": 0.006970919410463259,
          "Node26": 0.002827895904646101,
          "Node28": 0.001809495856823766,
          "Node3": 0.015499945542534,
          "Node36": 0.007640475286135476,
          "Node39": 0.01229324086849791,
          "Node4": 0.07494707272772784,
          "Node5": 0.09593216213195375,
          "Node6": 0.1255315752440731,
          "Node7": 0.1321184491493584,
          "Node9": 0.01386863921208201,
          "OFTLR5_2938_BP": 0.02469009195964603,
          "OMTLR5_2938_BP": 0.03201385196117562,
          "ONTLR5_2938_BP": 0.06356298526039413,
          "PFTLR5_2938_BP": 0.04054130421775481,
          "SATLR5_2938_BP": 0.055807526961592,
          "SDTLR5_2938_BP": 0.02692596925823899,
          "SMTLR5_2938_BP": 0.07644005466551966,
          "SSTLR5_2938_BP": 0.02348108405724241,
          "TFTLR5_2938_BP": 0.04696410267358832,
          "TRTLR5_2938_BP": 0.1481126135407657
        }
      }
    }
  ]
}
