# Supplementary material for: Variation in selection constraints on teleost TLRs with emphasis on their repertoire in the Walking catfish, Clarias batrachus
Source: Sci Rep. 2020 Dec 7;10:21394. doi: 10.1038/s41598-020-78347-6 (PMC7721727; doi:10.1038/s41598-020-78347-6)
Supplement: Supplementary file 28 — Supplementary Information 28. [file 41598_2020_78347_MOESM28_ESM.zip › T5/busted/tree.new]

((((((((CBTLR5_2938_BP:0.0496238992000092,(IPTLR5_2938_BP:0.03054521959625546,TFTLR5_2938_BP:0.04697668166604669):0.01239153693099908):0.1569601471715959,(((CATLR5_2938_BP:0.03032527444520824,CCTLR5_2938_BP:0.02755626912443902):0.01511407443051589,(MATLR5_2938_BP:0.02193064198289875,CITLR5_2938_BP:0.0253070008589072):0.006367817651493143):0.01558079372293777,DRTLR5_2938_BP:0.05825833155491405):0.100780345121616):0.1408343669235411,(SSTLR5_2938_BP:0.02417607470418689,OMTLR5_2938_BP:0.03138149667685659):0.06996314191157756):0.09870574761709451,(((LCTLR5_2938_BP:0.05926243602789835,(OFTLR5_2938_BP:0.02471091593994509,MMTLR5_2938_BP:0.04393776927870435):0.001803994296472912):0.002900522835925902,LMTLR5_2938_BP:0.03857288693337219):0.007184943378097047,ECTLR5_2938_BP:0.05074302580599525):0.0641360495975848):0.0834650978088049,ONTLR5_2938_BP:0.06449645658872886):0.01628107952453942,ATTLR5_2938_BP:0.07019624125508837):0.003337696688912969,TRTLR5_2938_BP:0.1484572212004528):0.002122312839224355,(SATLR5_2938_BP:0.05606571449436271,PFTLR5_2938_BP:0.04053234985507766):0.007656066603424518,(SDTLR5_2938_BP:0.02705735471938869,SMTLR5_2938_BP:0.0752866159191421):0.01303498475748784):0
