# Supplementary material for: Variation in selection constraints on teleost TLRs with emphasis on their repertoire in the Walking catfish, Clarias batrachus
Source: Sci Rep. 2020 Dec 7;10:21394. doi: 10.1038/s41598-020-78347-6 (PMC7721727; doi:10.1038/s41598-020-78347-6)
Supplement: Supplementary file 28 — Supplementary Information 28. [file 41598_2020_78347_MOESM28_ESM.zip › T5/fubar/datamonkey-table.csv]

Site	Partition	&alpha;	&beta;	&beta;-&alpha;	Prob[&alpha;>&beta;]	Prob[&alpha;<&beta;]	BayesFactor[&alpha;<&beta;]
1	1	2.643	0.611	-2.033	0.752	0.163	0.601
2	1	4.303	0.862	-3.441	0.837	0.066	0.218
3	1	4.393	4.916	0.523	0.494	0.277	1.182
4	1	5.055	11.118	6.064	0.328	0.429	2.316
5	1	4.669	11.040	6.371	0.298	0.452	2.548
6	1	3.640	2.964	-0.676	0.615	0.165	0.609
7	1	2.310	5.268	2.958	0.252	0.505	3.147
8	1	2.409	4.779	2.370	0.280	0.463	2.667
9	1	4.671	9.826	5.155	0.304	0.432	2.350
10	1	1.962	1.958	-0.003	0.438	0.356	1.708
11	1	4.682	5.098	0.416	0.476	0.230	0.923
12	1	2.181	4.085	1.904	0.281	0.464	2.677
13	1	5.022	12.382	7.361	0.312	0.423	2.268
14	1	4.679	12.732	8.053	0.211	0.556	3.861
15	1	2.548	1.938	-0.610	0.516	0.287	1.242
16	1	4.642	4.692	0.051	0.524	0.257	1.066
17	1	4.199	9.096	4.896	0.323	0.417	2.205
18	1	2.483	5.767	3.285	0.259	0.494	3.014
19	1	2.218	2.018	-0.200	0.478	0.319	1.445
20	1	4.836	15.666	10.829	0.201	0.592	4.487
21	1	4.490	8.132	3.642	0.389	0.313	1.407
22	1	3.353	2.717	-0.636	0.598	0.174	0.650
23	1	5.008	14.497	9.489	0.263	0.502	3.113
24	1	2.795	7.582	4.787	0.239	0.524	3.402
25	1	4.303	10.219	5.916	0.300	0.446	2.485
26	1	4.006	7.007	3.001	0.363	0.382	1.907
27	1	2.677	2.063	-0.614	0.498	0.291	1.266
28	1	5.261	11.063	5.802	0.365	0.385	1.935
29	1	3.954	7.809	3.855	0.358	0.343	1.615
30	1	2.414	5.131	2.717	0.274	0.477	2.812
31	1	3.592	0.734	-2.858	0.844	0.069	0.230
32	1	3.644	2.915	-0.729	0.540	0.234	0.946
33	1	5.241	10.822	5.581	0.344	0.380	1.890
34	1	5.015	9.932	4.917	0.365	0.380	1.893
35	1	2.253	4.815	2.561	0.269	0.480	2.855
36	1	2.396	5.225	2.829	0.276	0.469	2.733
37	1	3.954	7.809	3.855	0.358	0.343	1.615
38	1	1.800	1.924	0.124	0.398	0.392	1.995
39	1	4.045	3.030	-1.015	0.616	0.168	0.625
40	1	2.181	4.085	1.904	0.281	0.464	2.677
41	1	4.748	14.306	9.558	0.224	0.555	3.859
42	1	2.279	4.037	1.758	0.313	0.432	2.348
43	1	5.747	5.938	0.191	0.572	0.229	0.917
44	1	3.974	2.160	-1.815	0.638	0.155	0.565
45	1	3.267	9.631	6.364	0.196	0.556	3.870
46	1	2.613	0.874	-1.740	0.687	0.194	0.744
47	1	2.769	2.024	-0.745	0.601	0.245	1.000
48	1	2.769	2.024	-0.745	0.601	0.245	1.000
49	1	2.769	2.024	-0.745	0.601	0.245	1.000
50	1	2.769	2.024	-0.745	0.601	0.245	1.000
51	1	2.769	2.024	-0.745	0.601	0.245	1.000
52	1	2.769	2.024	-0.745	0.601	0.245	1.000
53	1	2.769	2.024	-0.745	0.601	0.245	1.000
54	1	2.769	2.024	-0.745	0.601	0.245	1.000
55	1	2.769	2.024	-0.745	0.601	0.245	1.000
56	1	2.769	2.024	-0.745	0.601	0.245	1.000
57	1	2.769	2.024	-0.745	0.601	0.245	1.000
58	1	2.769	2.024	-0.745	0.601	0.245	1.000
59	1	2.769	2.024	-0.745	0.601	0.245	1.000
60	1	2.769	2.024	-0.745	0.601	0.245	1.000
61	1	2.769	2.024	-0.745	0.601	0.245	1.000
62	1	2.769	2.024	-0.745	0.601	0.245	1.000
63	1	2.769	2.024	-0.745	0.601	0.245	1.000
64	1	2.769	2.024	-0.745	0.601	0.245	1.000
65	1	2.769	2.024	-0.745	0.601	0.245	1.000
66	1	2.769	2.024	-0.745	0.601	0.245	1.000
67	1	3.963	5.421	1.458	0.418	0.381	1.900
68	1	4.602	0.604	-3.997	0.873	0.054	0.176
69	1	5.686	1.689	-3.997	0.734	0.084	0.285
70	1	3.108	2.648	-0.460	0.547	0.239	0.971
71	1	2.727	2.764	0.037	0.468	0.308	1.373
72	1	3.108	3.713	0.605	0.485	0.252	1.039
73	1	2.808	2.481	-0.327	0.462	0.301	1.328
74	1	3.275	2.942	-0.332	0.355	0.303	1.341
75	1	3.479	1.390	-2.089	0.653	0.108	0.375
76	1	2.234	3.990	1.757	0.191	0.367	1.787
77	1	1.349	1.970	0.621	0.168	0.536	3.574
78	1	1.957	1.038	-0.919	0.660	0.145	0.523
79	1	2.823	2.166	-0.658	0.360	0.112	0.390
80	1	0.980	0.946	-0.034	0.331	0.400	2.061
81	1	2.012	1.457	-0.555	0.475	0.141	0.509
82	1	1.646	2.290	0.644	0.116	0.465	2.687
83	1	1.708	1.065	-0.643	0.559	0.122	0.430
84	1	1.370	1.251	-0.118	0.275	0.298	1.314
85	1	2.624	1.172	-1.452	0.887	0.012	0.037
86	1	1.822	1.452	-0.370	0.381	0.197	0.756
87	1	0.862	2.591	1.730	0.015	0.862	19.360
88	1	2.827	1.323	-1.504	0.873	0.007	0.021
89	1	1.647	0.708	-0.939	0.804	0.093	0.317
90	1	2.796	1.230	-1.566	0.904	0.008	0.025
91	1	2.175	1.184	-0.991	0.666	0.085	0.286
92	1	1.760	0.981	-0.780	0.656	0.079	0.265
93	1	2.068	0.920	-1.149	0.778	0.071	0.237
94	1	1.942	1.114	-0.829	0.620	0.086	0.292
95	1	2.469	1.144	-1.325	0.835	0.022	0.070
96	1	1.874	1.024	-0.850	0.635	0.133	0.473
97	1	2.317	0.911	-1.405	0.865	0.036	0.116
98	1	1.448	0.763	-0.685	0.720	0.133	0.473
99	1	1.341	0.773	-0.567	0.695	0.134	0.477
100	1	0.969	1.096	0.127	0.196	0.478	2.831
101	1	2.230	0.050	-2.181	0.999	0.001	0.002
102	1	2.030	1.166	-0.864	0.618	0.082	0.277
103	1	2.530	1.060	-1.470	0.873	0.025	0.079
104	1	3.678	3.213	-0.465	0.102	0.096	0.327
105	1	1.410	0.777	-0.632	0.719	0.122	0.430
106	1	2.187	1.214	-0.973	0.660	0.071	0.237
107	1	2.718	1.249	-1.469	0.882	0.009	0.029
108	1	3.197	0.046	-3.151	1.000	0.000	0.000
109	1	2.672	2.587	-0.085	0.131	0.102	0.350
110	1	2.907	0.046	-2.861	1.000	0.000	0.000
111	1	1.278	1.215	-0.063	0.221	0.317	1.431
112	1	2.048	3.185	1.137	0.011	0.390	1.975
113	1	2.403	1.306	-1.098	0.731	0.057	0.188
114	1	2.232	1.470	-0.762	0.559	0.103	0.356
115	1	1.235	0.349	-0.886	0.934	0.036	0.115
116	1	2.722	2.402	-0.320	0.233	0.062	0.205
117	1	1.499	2.710	1.211	0.024	0.633	5.321
118	1	2.170	0.069	-2.101	0.999	0.001	0.002
119	1	1.337	0.064	-1.273	0.995	0.003	0.009
120	1	1.895	1.038	-0.858	0.655	0.105	0.362
121	1	1.562	0.684	-0.878	0.786	0.082	0.276
122	1	1.631	0.253	-1.377	0.983	0.009	0.029
123	1	8.457	1.157	-7.300	0.989	0.000	0.000
124	1	2.474	1.104	-1.370	0.824	0.036	0.115
125	1	1.279	0.632	-0.648	0.771	0.125	0.441
126	1	0.817	0.406	-0.410	0.801	0.144	0.520
127	1	2.545	1.320	-1.225	0.754	0.040	0.130
128	1	1.186	0.780	-0.407	0.633	0.165	0.612
129	1	1.371	0.477	-0.894	0.858	0.089	0.301
130	1	1.274	0.465	-0.809	0.887	0.045	0.145
131	1	0.885	0.954	0.069	0.264	0.512	3.238
132	1	1.884	1.808	-0.076	0.360	0.308	1.374
133	1	1.037	0.064	-0.973	0.977	0.013	0.042
134	1	0.965	1.149	0.185	0.156	0.521	3.361
135	1	1.506	0.074	-1.432	0.994	0.003	0.011
136	1	1.771	1.123	-0.648	0.523	0.150	0.544
137	1	0.965	0.072	-0.893	0.970	0.017	0.055
138	1	1.185	0.309	-0.876	0.938	0.039	0.124
139	1	4.506	0.534	-3.972	0.986	0.004	0.012
140	1	0.902	0.952	0.049	0.278	0.489	2.958
141	1	1.996	0.898	-1.098	0.790	0.058	0.190
142	1	2.479	0.060	-2.420	1.000	0.000	0.001
143	1	1.117	0.351	-0.765	0.911	0.055	0.180
144	1	1.739	0.991	-0.748	0.637	0.114	0.396
145	1	2.648	1.168	-1.480	0.900	0.011	0.035
146	1	2.929	0.646	-2.284	0.981	0.003	0.010
147	1	0.780	0.405	-0.375	0.709	0.235	0.947
148	1	0.828	1.294	0.466	0.099	0.629	5.229
149	1	1.118	0.153	-0.965	0.974	0.014	0.044
150	1	2.367	1.005	-1.363	0.829	0.042	0.134
151	1	2.330	1.146	-1.184	0.755	0.057	0.188
152	1	2.272	0.413	-1.859	0.970	0.007	0.021
153	1	2.251	1.080	-1.172	0.753	0.073	0.245
154	1	2.606	0.780	-1.827	0.957	0.006	0.020
155	1	1.852	1.237	-0.615	0.479	0.141	0.508
156	1	3.394	2.787	-0.608	0.101	0.056	0.182
157	1	2.194	0.294	-1.899	0.984	0.007	0.022
158	1	2.558	2.818	0.260	0.032	0.203	0.785
159	1	2.439	2.172	-0.267	0.289	0.118	0.411
160	1	2.312	1.841	-0.471	0.381	0.258	1.072
161	1	2.322	1.732	-0.590	0.483	0.115	0.402
162	1	2.592	0.297	-2.294	0.995	0.001	0.004
163	1	1.120	0.925	-0.196	0.439	0.287	1.243
164	1	2.609	0.534	-2.075	0.968	0.009	0.028
165	1	2.770	0.040	-2.730	1.000	0.000	0.000
166	1	1.328	0.893	-0.435	0.550	0.236	0.956
167	1	2.569	0.806	-1.763	0.908	0.028	0.089
168	1	2.298	0.992	-1.306	0.838	0.031	0.097
169	1	2.662	0.055	-2.607	1.000	0.000	0.001
170	1	1.762	1.110	-0.652	0.530	0.176	0.659
171	1	2.597	0.925	-1.672	0.931	0.011	0.035
172	1	1.022	0.554	-0.469	0.762	0.146	0.526
173	1	1.675	0.992	-0.683	0.612	0.129	0.457
174	1	2.935	0.727	-2.208	0.964	0.008	0.025
175	1	1.152	0.461	-0.690	0.870	0.062	0.203
176	1	0.646	0.854	0.208	0.223	0.636	5.389
177	1	1.088	2.763	1.675	0.021	0.800	12.368
178	1	2.721	0.084	-2.637	0.999	0.000	0.000
179	1	2.517	1.624	-0.892	0.572	0.071	0.236
180	1	3.783	0.091	-3.692	1.000	0.000	0.000
181	1	3.234	0.513	-2.721	0.996	0.001	0.002
182	1	1.977	1.080	-0.898	0.657	0.105	0.361
183	1	1.719	0.051	-1.667	0.996	0.002	0.007
184	1	2.624	2.959	0.336	0.030	0.170	0.631
185	1	2.163	1.244	-0.919	0.626	0.077	0.257
186	1	1.678	0.387	-1.291	0.944	0.023	0.072
187	1	2.397	1.168	-1.229	0.781	0.044	0.144
188	1	0.312	0.813	0.501	0.083	0.870	20.695
189	1	1.971	0.523	-1.448	0.914	0.046	0.148
190	1	1.195	0.535	-0.659	0.851	0.081	0.273
191	1	2.740	1.148	-1.593	0.932	0.007	0.021
192	1	3.050	0.044	-3.006	1.000	0.000	0.000
193	1	1.777	0.069	-1.709	0.994	0.004	0.011
194	1	2.507	1.098	-1.409	0.863	0.022	0.068
195	1	1.492	0.058	-1.434	0.998	0.001	0.004
196	1	0.953	0.162	-0.790	0.959	0.026	0.081
197	1	1.589	1.087	-0.503	0.478	0.159	0.585
198	1	1.253	0.773	-0.480	0.634	0.215	0.844
199	1	2.750	0.388	-2.362	0.995	0.001	0.002
200	1	2.607	1.291	-1.316	0.800	0.029	0.091
201	1	5.975	3.517	-2.458	0.271	0.042	0.134
202	1	1.489	0.365	-1.124	0.927	0.041	0.131
203	1	2.604	1.277	-1.327	0.804	0.026	0.083
204	1	1.840	0.103	-1.737	0.994	0.002	0.007
205	1	1.144	0.543	-0.601	0.784	0.144	0.520
206	1	1.673	1.941	0.268	0.222	0.381	1.900
207	1	2.675	0.044	-2.630	1.000	0.000	0.000
208	1	2.530	1.210	-1.320	0.827	0.026	0.084
209	1	2.096	0.418	-1.678	0.953	0.015	0.046
210	1	2.374	3.579	1.206	0.036	0.501	3.107
211	1	1.662	0.979	-0.683	0.603	0.179	0.675
212	1	2.585	0.779	-1.806	0.957	0.007	0.022
213	1	2.666	0.579	-2.087	0.978	0.006	0.018
214	1	2.616	0.101	-2.514	0.998	0.000	0.001
215	1	2.486	2.068	-0.417	0.348	0.087	0.296
216	1	2.427	0.876	-1.552	0.892	0.029	0.091
217	1	1.292	0.864	-0.428	0.565	0.239	0.972
218	1	2.380	1.118	-1.262	0.802	0.040	0.130
219	1	0.809	0.142	-0.668	0.950	0.034	0.108
220	1	1.142	0.811	-0.330	0.552	0.265	1.111
221	1	2.917	0.231	-2.686	1.000	0.000	0.000
222	1	0.633	0.160	-0.472	0.887	0.081	0.273
223	1	1.700	1.133	-0.567	0.489	0.144	0.520
224	1	1.635	0.065	-1.570	0.997	0.001	0.004
225	1	2.511	0.106	-2.405	0.997	0.001	0.002
226	1	2.467	0.535	-1.932	0.964	0.013	0.041
227	1	2.318	1.096	-1.221	0.785	0.049	0.159
228	1	2.237	0.073	-2.164	0.998	0.001	0.002
229	1	3.009	1.118	-1.891	0.960	0.004	0.011
230	1	1.547	0.102	-1.445	0.992	0.004	0.012
231	1	0.981	1.176	0.195	0.150	0.517	3.306
232	1	1.867	0.949	-0.919	0.719	0.090	0.304
233	1	2.533	0.043	-2.490	1.000	0.000	0.000
234	1	2.337	1.207	-1.130	0.726	0.062	0.204
235	1	2.212	0.437	-1.775	0.958	0.019	0.061
236	1	1.951	1.847	-0.104	0.315	0.252	1.038
237	1	0.329	0.502	0.173	0.261	0.681	6.580
238	1	0.586	0.737	0.152	0.294	0.602	4.667
239	1	2.602	1.035	-1.568	0.901	0.017	0.054
240	1	2.717	0.046	-2.671	1.000	0.000	0.000
241	1	2.864	0.802	-2.061	0.984	0.002	0.005
242	1	2.352	1.382	-0.970	0.649	0.060	0.196
243	1	0.446	0.287	-0.158	0.552	0.373	1.837
244	1	1.255	0.081	-1.174	0.976	0.015	0.047
245	1	2.096	1.109	-0.987	0.690	0.066	0.217
246	1	1.406	0.378	-1.028	0.914	0.057	0.185
247	1	2.282	0.749	-1.533	0.842	0.085	0.285
248	1	1.190	0.779	-0.411	0.629	0.200	0.773
249	1	1.941	1.240	-0.701	0.528	0.153	0.559
250	1	2.601	0.750	-1.850	0.953	0.009	0.027
251	1	0.981	0.968	-0.012	0.294	0.460	2.636
252	1	2.573	1.605	-0.967	0.637	0.047	0.152
253	1	2.273	0.948	-1.326	0.832	0.026	0.084
254	1	2.031	0.660	-1.371	0.891	0.049	0.158
255	1	1.272	0.707	-0.565	0.729	0.123	0.431
256	1	1.705	0.805	-0.900	0.746	0.108	0.372
257	1	2.494	1.138	-1.356	0.842	0.018	0.056
258	1	1.553	0.054	-1.500	0.995	0.003	0.008
259	1	2.503	1.631	-0.872	0.586	0.082	0.274
260	1	1.885	0.548	-1.337	0.895	0.054	0.177
261	1	1.317	0.998	-0.320	0.434	0.298	1.311
262	1	2.559	1.281	-1.278	0.796	0.035	0.112
263	1	2.524	0.450	-2.074	0.980	0.006	0.018
264	1	1.070	0.067	-1.004	0.977	0.014	0.042
265	1	2.508	0.227	-2.281	0.996	0.002	0.006
266	1	2.942	0.751	-2.191	0.952	0.011	0.036
267	1	1.645	0.053	-1.591	0.996	0.002	0.007
268	1	2.786	0.085	-2.701	1.000	0.000	0.000
269	1	2.188	1.258	-0.929	0.636	0.072	0.240
270	1	1.883	0.911	-0.972	0.753	0.080	0.269
271	1	2.662	0.056	-2.607	1.000	0.000	0.001
272	1	2.729	1.165	-1.564	0.901	0.012	0.038
273	1	2.753	0.043	-2.710	1.000	0.000	0.000
274	1	1.266	0.066	-1.200	0.982	0.011	0.034
275	1	2.341	0.867	-1.474	0.877	0.035	0.113
276	1	1.524	0.068	-1.456	0.992	0.005	0.014
277	1	2.667	1.204	-1.463	0.895	0.010	0.031
278	1	3.131	1.249	-1.882	0.941	0.001	0.003
279	1	1.835	0.440	-1.395	0.937	0.018	0.057
280	1	1.414	0.789	-0.625	0.671	0.183	0.691
281	1	0.979	0.460	-0.519	0.832	0.098	0.335
282	1	1.321	2.592	1.271	0.039	0.674	6.377
283	1	3.402	1.161	-2.241	0.975	0.001	0.003
284	1	2.675	1.178	-1.496	0.906	0.010	0.030
285	1	1.986	2.681	0.695	0.059	0.411	2.157
286	1	3.734	1.119	-2.615	0.971	0.001	0.003
287	1	8.362	2.791	-5.571	0.340	0.013	0.040
288	1	8.511	1.599	-6.911	0.815	0.008	0.025
289	1	12.508	0.816	-11.692	0.950	0.017	0.053
290	1	1.817	1.170	-0.647	0.512	0.146	0.529
291	1	3.265	2.503	-0.762	0.241	0.029	0.092
292	1	1.783	1.942	0.159	0.257	0.354	1.690
293	1	2.005	1.442	-0.563	0.480	0.189	0.720
294	1	1.324	0.955	-0.369	0.485	0.258	1.074
295	1	0.906	0.548	-0.358	0.677	0.246	1.008
296	1	2.745	0.092	-2.653	0.953	0.031	0.100
297	1	2.136	1.160	-0.977	0.665	0.091	0.310
298	1	2.437	1.053	-1.384	0.843	0.034	0.108
299	1	2.771	0.046	-2.725	1.000	0.000	0.000
300	1	0.818	0.070	-0.749	0.980	0.011	0.036
301	1	2.800	0.043	-2.757	1.000	0.000	0.000
302	1	2.239	0.050	-2.190	1.000	0.000	0.001
303	1	2.067	0.061	-2.006	0.998	0.001	0.003
304	1	1.785	0.533	-1.252	0.916	0.039	0.125
305	1	2.351	0.915	-1.436	0.863	0.032	0.104
306	1	5.613	0.425	-5.188	0.905	0.074	0.247
307	1	0.985	0.579	-0.406	0.746	0.160	0.589
308	1	1.458	0.910	-0.548	0.564	0.245	1.003
309	1	1.508	1.375	-0.133	0.288	0.303	1.341
310	1	1.491	1.166	-0.325	0.345	0.204	0.790
311	1	2.159	0.085	-2.074	0.995	0.003	0.009
312	1	2.530	0.210	-2.320	0.997	0.001	0.004
313	1	1.923	0.131	-1.792	0.989	0.004	0.011
314	1	1.626	0.066	-1.560	0.997	0.001	0.005
315	1	0.939	2.439	1.500	0.030	0.795	11.972
316	1	11.756	0.484	-11.272	0.998	0.000	0.001
317	1	1.941	0.048	-1.893	0.999	0.000	0.001
318	1	1.832	0.754	-1.078	0.814	0.081	0.272
319	1	19.586	1.243	-18.343	0.987	0.000	0.000
320	1	2.387	1.193	-1.194	0.755	0.046	0.150
321	1	0.917	2.258	1.341	0.036	0.765	10.075
322	1	2.790	2.431	-0.358	0.231	0.107	0.369
323	1	2.710	1.188	-1.522	0.879	0.013	0.042
324	1	1.361	1.084	-0.277	0.371	0.276	1.179
325	1	2.503	1.302	-1.201	0.769	0.038	0.121
326	1	3.252	0.270	-2.982	0.998	0.001	0.002
327	1	1.539	0.068	-1.471	0.992	0.005	0.014
328	1	0.592	0.945	0.353	0.136	0.721	7.977
329	1	2.403	0.221	-2.181	0.997	0.001	0.003
330	1	2.116	0.450	-1.665	0.950	0.024	0.077
331	1	2.553	1.470	-1.083	0.700	0.042	0.136
332	1	2.275	0.347	-1.928	0.989	0.004	0.012
333	1	3.154	0.047	-3.107	1.000	0.000	0.000
334	1	1.766	0.560	-1.206	0.892	0.055	0.180
335	1	2.779	0.054	-2.725	1.000	0.000	0.000
336	1	1.040	1.204	0.164	0.160	0.482	2.877
337	1	1.393	1.041	-0.352	0.426	0.264	1.107
338	1	2.066	0.572	-1.494	0.927	0.020	0.063
339	1	2.494	0.588	-1.906	0.966	0.009	0.029
340	1	1.076	0.932	-0.143	0.412	0.292	1.274
341	1	0.957	1.096	0.139	0.178	0.515	3.274
342	1	1.068	1.088	0.020	0.265	0.500	3.089
343	1	8.074	0.582	-7.492	0.973	0.007	0.022
344	1	1.170	0.797	-0.374	0.591	0.216	0.853
345	1	1.742	1.670	-0.072	0.312	0.302	1.337
346	1	1.411	0.957	-0.455	0.461	0.366	1.779
347	1	2.758	0.208	-2.550	1.000	0.000	0.000
348	1	2.057	0.750	-1.308	0.856	0.058	0.192
349	1	2.456	1.047	-1.409	0.865	0.022	0.071
350	1	1.286	0.781	-0.504	0.632	0.208	0.812
351	1	1.978	1.044	-0.934	0.678	0.099	0.341
352	1	2.173	1.041	-1.132	0.754	0.072	0.240
353	1	5.708	0.877	-4.831	0.953	0.010	0.030
354	1	2.947	0.218	-2.729	0.998	0.001	0.003
355	1	40.031	2.488	-37.543	0.967	0.001	0.002
356	1	2.544	1.169	-1.376	0.839	0.026	0.082
357	1	3.345	0.209	-3.136	0.999	0.000	0.001
358	1	1.041	0.067	-0.974	0.993	0.004	0.013
359	1	1.289	0.349	-0.939	0.918	0.055	0.179
360	1	2.308	1.736	-0.572	0.520	0.155	0.568
361	1	3.187	1.308	-1.879	0.798	0.031	0.098
362	1	1.337	0.274	-1.063	0.963	0.023	0.072
363	1	6.071	0.062	-6.010	1.000	0.000	0.000
364	1	2.105	1.333	-0.772	0.558	0.124	0.439
365	1	0.800	0.246	-0.554	0.911	0.059	0.193
366	1	2.900	0.080	-2.820	1.000	0.000	0.000
367	1	1.217	2.603	1.386	0.034	0.721	7.979
368	1	2.431	1.141	-1.290	0.794	0.046	0.148
369	1	2.823	0.036	-2.788	1.000	0.000	0.000
370	1	2.656	1.279	-1.377	0.858	0.011	0.035
371	1	2.167	1.146	-1.022	0.696	0.058	0.191
372	1	1.529	1.354	-0.175	0.298	0.289	1.254
373	1	1.197	1.496	0.299	0.141	0.447	2.497
374	1	2.627	0.890	-1.737	0.947	0.006	0.019
375	1	0.594	0.077	-0.517	0.829	0.098	0.337
376	1	1.105	0.173	-0.932	0.956	0.027	0.084
377	1	1.687	0.065	-1.622	0.998	0.001	0.004
378	1	1.487	1.171	-0.317	0.355	0.305	1.355
379	1	2.455	1.191	-1.265	0.800	0.032	0.102
380	1	2.567	2.384	-0.183	0.230	0.147	0.531
381	1	1.556	0.061	-1.495	0.994	0.004	0.011
382	1	0.905	0.303	-0.602	0.846	0.112	0.389
383	1	2.338	0.988	-1.350	0.850	0.032	0.102
384	1	2.713	0.102	-2.611	0.998	0.000	0.001
385	1	1.537	1.320	-0.217	0.333	0.276	1.175
386	1	0.682	1.460	0.779	0.060	0.745	9.038
387	1	3.257	0.589	-2.668	0.995	0.001	0.002
388	1	0.854	0.475	-0.380	0.752	0.178	0.671
389	1	4.782	0.256	-4.526	1.000	0.000	0.000
390	1	0.872	0.446	-0.427	0.741	0.200	0.770
391	1	2.814	2.040	-0.774	0.471	0.015	0.048
392	1	1.916	0.824	-1.093	0.807	0.046	0.150
393	1	1.205	1.438	0.233	0.162	0.431	2.335
394	1	2.165	0.872	-1.294	0.808	0.079	0.266
395	1	1.375	0.863	-0.512	0.630	0.130	0.461
396	1	2.421	1.177	-1.243	0.794	0.034	0.107
397	1	2.104	1.360	-0.744	0.543	0.115	0.401
398	1	2.376	0.448	-1.928	0.976	0.008	0.024
399	1	2.647	0.797	-1.850	0.941	0.013	0.041
400	1	2.767	1.108	-1.659	0.947	0.005	0.014
401	1	1.215	0.413	-0.803	0.918	0.046	0.149
402	1	2.260	1.660	-0.600	0.462	0.158	0.579
403	1	0.869	0.372	-0.497	0.795	0.155	0.565
404	1	1.828	1.462	-0.366	0.392	0.205	0.795
405	1	0.864	0.464	-0.400	0.763	0.170	0.633
406	1	1.629	0.054	-1.574	0.996	0.003	0.008
407	1	1.739	1.096	-0.643	0.470	0.216	0.852
408	1	2.601	0.055	-2.546	1.000	0.000	0.000
409	1	1.886	1.024	-0.862	0.659	0.120	0.421
410	1	2.442	1.118	-1.324	0.834	0.029	0.092
411	1	2.131	1.054	-1.077	0.727	0.084	0.283
412	1	2.593	0.218	-2.375	0.999	0.000	0.001
413	1	1.261	0.080	-1.180	0.976	0.015	0.047
414	1	3.065	2.405	-0.660	0.280	0.051	0.165
415	1	1.021	0.062	-0.959	0.989	0.006	0.020
416	1	0.846	0.504	-0.342	0.681	0.241	0.982
417	1	2.768	0.692	-2.077	0.950	0.011	0.034
418	1	2.699	1.220	-1.479	0.863	0.020	0.062
419	1	0.903	0.542	-0.362	0.668	0.254	1.052
420	1	2.705	0.114	-2.591	0.999	0.000	0.001
421	1	2.148	1.212	-0.936	0.644	0.076	0.252
422	1	2.114	1.326	-0.788	0.579	0.131	0.465
423	1	0.971	0.104	-0.867	0.980	0.013	0.039
424	1	1.494	0.054	-1.439	0.995	0.003	0.009
425	1	0.727	0.170	-0.557	0.917	0.059	0.193
426	1	0.958	0.521	-0.438	0.778	0.141	0.505
427	1	1.585	0.840	-0.745	0.696	0.138	0.495
428	1	1.042	0.062	-0.980	0.978	0.012	0.038
429	1	2.038	0.353	-1.685	0.974	0.008	0.026
430	1	6.832	0.603	-6.229	0.999	0.000	0.000
431	1	2.066	0.228	-1.838	0.994	0.003	0.008
432	1	1.532	0.834	-0.697	0.663	0.178	0.667
433	1	1.890	0.605	-1.285	0.897	0.042	0.134
434	1	1.070	1.072	0.002	0.250	0.443	2.451
435	1	1.202	0.432	-0.770	0.889	0.067	0.223
436	1	1.348	1.722	0.374	0.196	0.461	2.637
437	1	2.707	0.363	-2.344	0.996	0.001	0.003
438	1	1.834	0.069	-1.766	0.994	0.003	0.010
439	1	2.557	1.095	-1.463	0.886	0.018	0.057
440	1	2.351	1.099	-1.252	0.794	0.045	0.147
441	1	1.023	0.470	-0.553	0.845	0.080	0.270
442	1	2.186	1.195	-0.990	0.669	0.059	0.194
443	1	1.901	1.141	-0.760	0.569	0.146	0.529
444	1	2.160	0.345	-1.815	0.979	0.006	0.020
445	1	2.811	1.440	-1.371	0.818	0.009	0.027
446	1	0.956	0.650	-0.306	0.663	0.211	0.827
447	1	2.803	0.095	-2.709	1.000	0.000	0.000
448	1	1.739	0.052	-1.687	0.996	0.002	0.006
449	1	2.401	0.123	-2.277	0.992	0.002	0.007
450	1	1.757	0.064	-1.693	0.998	0.001	0.004
451	1	3.514	0.975	-2.540	0.951	0.008	0.024
452	1	3.802	0.046	-3.757	1.000	0.000	0.000
453	1	2.398	0.353	-2.046	0.987	0.006	0.019
454	1	2.349	0.055	-2.294	0.999	0.000	0.001
455	1	2.695	0.716	-1.978	0.966	0.007	0.022
456	1	2.613	1.650	-0.963	0.615	0.039	0.124
457	1	1.325	0.142	-1.182	0.965	0.023	0.074
458	1	2.011	0.689	-1.322	0.893	0.035	0.113
459	1	2.229	1.286	-0.943	0.641	0.083	0.280
460	1	2.437	2.233	-0.204	0.272	0.171	0.635
461	1	1.637	0.526	-1.111	0.902	0.038	0.121
462	1	2.306	0.060	-2.246	0.999	0.001	0.002
463	1	2.684	1.543	-1.141	0.652	0.057	0.187
464	1	1.990	0.238	-1.753	0.992	0.004	0.012
465	1	2.161	0.075	-2.086	0.998	0.001	0.003
466	1	1.290	0.671	-0.619	0.773	0.111	0.386
467	1	1.417	1.161	-0.255	0.337	0.317	1.433
468	1	2.703	0.110	-2.593	0.999	0.000	0.001
469	1	2.218	1.515	-0.702	0.532	0.105	0.363
470	1	11.113	3.365	-7.748	0.665	0.007	0.021
471	1	2.777	0.107	-2.669	0.999	0.000	0.000
472	1	1.106	1.679	0.573	0.125	0.554	3.841
473	1	2.755	0.097	-2.658	0.999	0.000	0.000
474	1	1.265	0.557	-0.707	0.845	0.081	0.273
475	1	1.023	0.261	-0.762	0.951	0.031	0.098
476	1	2.154	0.047	-2.107	0.999	0.000	0.002
477	1	2.621	0.457	-2.164	0.987	0.003	0.010
478	1	2.740	0.728	-2.012	0.974	0.003	0.008
479	1	2.529	1.260	-1.269	0.804	0.021	0.066
480	1	26.099	3.016	-23.083	0.756	0.005	0.016
481	1	2.858	1.274	-1.584	0.844	0.025	0.080
482	1	1.902	0.843	-1.059	0.638	0.228	0.911
483	1	1.850	0.860	-0.990	0.629	0.235	0.951
484	1	2.194	0.936	-1.258	0.637	0.223	0.888
485	1	1.856	0.691	-1.164	0.863	0.054	0.176
486	1	1.658	1.228	-0.430	0.398	0.198	0.762
487	1	2.511	0.456	-2.055	0.984	0.004	0.013
488	1	2.807	0.521	-2.287	0.994	0.001	0.003
489	1	1.372	1.110	-0.262	0.349	0.249	1.025
490	1	2.275	0.107	-2.169	0.996	0.001	0.004
491	1	2.335	0.049	-2.287	1.000	0.000	0.000
492	1	2.279	1.547	-0.732	0.537	0.111	0.387
493	1	2.780	0.759	-2.021	0.981	0.002	0.005
494	1	1.837	1.207	-0.631	0.497	0.193	0.737
495	1	8.721	2.706	-6.015	0.465	0.008	0.024
496	1	1.956	0.309	-1.648	0.980	0.008	0.025
497	1	2.649	2.253	-0.396	0.313	0.066	0.218
498	1	2.559	0.477	-2.082	0.971	0.005	0.016
499	1	3.126	1.597	-1.528	0.771	0.004	0.013
500	1	1.805	0.628	-1.176	0.874	0.062	0.205
501	1	13.226	0.061	-13.165	1.000	0.000	0.000
502	1	1.057	0.937	-0.120	0.372	0.393	1.997
503	1	1.823	0.432	-1.391	0.911	0.050	0.164
504	1	5.028	1.028	-4.000	0.841	0.039	0.126
505	1	3.171	1.438	-1.733	0.812	0.004	0.011
506	1	1.429	1.191	-0.238	0.312	0.223	0.885
507	1	1.940	0.706	-1.234	0.869	0.040	0.128
508	1	2.744	1.827	-0.917	0.581	0.018	0.057
509	1	3.403	2.758	-0.645	0.114	0.033	0.106
510	1	3.317	2.190	-1.126	0.428	0.014	0.045
511	1	1.313	0.912	-0.402	0.541	0.194	0.743
512	1	2.910	2.028	-0.882	0.495	0.010	0.031
513	1	0.968	2.798	1.830	0.011	0.826	14.653
514	1	2.012	1.379	-0.633	0.509	0.156	0.572
515	1	2.845	0.852	-1.993	0.983	0.002	0.005
516	1	2.726	1.823	-0.902	0.520	0.074	0.248
517	1	2.827	0.844	-1.983	0.935	0.017	0.054
518	1	2.880	1.376	-1.504	0.869	0.003	0.010
519	1	3.014	1.530	-1.484	0.790	0.006	0.020
520	1	2.629	1.023	-1.605	0.903	0.017	0.054
521	1	1.990	0.595	-1.395	0.911	0.024	0.077
522	1	2.068	1.034	-1.034	0.724	0.086	0.292
523	1	2.002	1.140	-0.862	0.624	0.087	0.296
524	1	2.680	2.894	0.214	0.035	0.140	0.503
525	1	2.115	1.228	-0.887	0.610	0.097	0.331
526	1	0.972	0.063	-0.910	0.976	0.014	0.043
527	1	2.344	1.175	-1.169	0.751	0.050	0.162
528	1	2.480	0.774	-1.707	0.915	0.018	0.055
529	1	3.671	1.161	-2.510	0.981	0.000	0.002
530	1	2.049	0.978	-1.071	0.756	0.076	0.253
531	1	1.597	1.122	-0.475	0.456	0.176	0.658
532	1	1.489	1.284	-0.205	0.310	0.290	1.262
533	1	2.052	1.024	-1.027	0.721	0.090	0.306
534	1	2.510	1.386	-1.124	0.733	0.050	0.163
535	1	2.493	1.165	-1.327	0.800	0.038	0.122
536	1	2.816	1.279	-1.536	0.902	0.005	0.015
537	1	2.423	0.999	-1.425	0.850	0.036	0.117
538	1	1.823	0.922	-0.902	0.715	0.067	0.220
539	1	2.976	2.343	-0.632	0.319	0.012	0.038
540	1	3.090	2.295	-0.795	0.328	0.058	0.189
541	1	1.616	0.520	-1.096	0.888	0.054	0.176
542	1	2.524	1.228	-1.295	0.814	0.029	0.092
543	1	2.483	1.363	-1.120	0.725	0.045	0.147
544	1	2.032	0.495	-1.537	0.946	0.019	0.059
545	1	2.593	0.981	-1.612	0.854	0.034	0.110
546	1	1.653	2.477	0.824	0.087	0.507	3.176
547	1	2.730	0.884	-1.847	0.965	0.004	0.013
548	1	2.140	1.685	-0.455	0.431	0.162	0.599
549	1	2.096	1.257	-0.839	0.594	0.106	0.364
550	1	1.453	0.550	-0.903	0.875	0.062	0.204
551	1	1.850	0.375	-1.475	0.972	0.013	0.040
552	1	2.143	0.046	-2.096	0.999	0.000	0.002
553	1	2.629	3.023	0.393	0.015	0.155	0.567
554	1	0.962	0.863	-0.098	0.416	0.371	1.824
555	1	1.770	1.348	-0.423	0.420	0.203	0.786
556	1	2.277	2.067	-0.210	0.303	0.225	0.894
557	1	2.073	0.049	-2.023	0.999	0.001	0.002
558	1	3.154	2.157	-0.998	0.468	0.003	0.009
559	1	1.731	1.176	-0.555	0.472	0.144	0.520
560	1	2.528	1.173	-1.355	0.819	0.039	0.124
561	1	2.584	3.842	1.258	0.021	0.254	1.052
562	1	3.159	1.915	-1.245	0.518	0.053	0.173
563	1	1.121	1.459	0.338	0.152	0.504	3.142
564	1	3.316	1.038	-2.278	0.949	0.005	0.017
565	1	2.011	1.085	-0.927	0.674	0.073	0.244
566	1	2.712	1.322	-1.390	0.863	0.007	0.022
567	1	1.499	1.536	0.037	0.274	0.347	1.640
568	1	2.720	1.382	-1.338	0.816	0.015	0.047
569	1	2.867	0.872	-1.994	0.922	0.020	0.063
570	1	1.481	1.122	-0.359	0.397	0.284	1.223
571	1	2.663	1.196	-1.467	0.888	0.013	0.042
572	1	1.956	1.125	-0.831	0.613	0.116	0.405
573	1	2.236	1.763	-0.473	0.434	0.138	0.495
574	1	2.922	0.079	-2.843	1.000	0.000	0.000
575	1	1.480	0.367	-1.114	0.925	0.049	0.159
576	1	2.491	0.067	-2.424	0.999	0.000	0.001
577	1	2.132	1.119	-1.013	0.682	0.090	0.307
578	1	1.050	1.255	0.204	0.152	0.500	3.093
579	1	1.618	0.775	-0.842	0.759	0.112	0.390
580	1	1.639	0.749	-0.890	0.793	0.074	0.247
581	1	1.085	0.460	-0.626	0.863	0.068	0.225
582	1	1.802	0.654	-1.147	0.851	0.069	0.227
583	1	6.964	2.756	-4.208	0.348	0.013	0.039
584	1	2.551	1.224	-1.328	0.831	0.022	0.071
585	1	2.745	0.092	-2.653	0.953	0.031	0.100
586	1	1.388	1.911	0.524	0.134	0.466	2.697
587	1	1.227	0.777	-0.450	0.616	0.221	0.876
588	1	1.991	0.050	-1.942	0.999	0.000	0.001
589	1	2.073	1.681	-0.392	0.410	0.182	0.687
590	1	2.900	0.045	-2.855	1.000	0.000	0.000
591	1	2.269	1.055	-1.214	0.772	0.053	0.173
592	1	3.600	1.153	-2.447	0.933	0.008	0.025
593	1	1.258	0.802	-0.457	0.634	0.155	0.566
594	1	1.632	0.073	-1.559	0.992	0.005	0.015
595	1	0.888	0.619	-0.269	0.595	0.311	1.395
596	1	2.764	1.347	-1.417	0.827	0.015	0.047
597	1	2.537	0.497	-2.040	0.981	0.004	0.013
598	1	2.751	1.162	-1.589	0.927	0.008	0.024
599	1	1.272	0.725	-0.547	0.675	0.194	0.742
600	1	4.027	0.618	-3.409	0.999	0.000	0.000
601	1	2.785	2.452	-0.333	0.227	0.054	0.175
602	1	1.961	2.609	0.648	0.062	0.405	2.099
603	1	2.371	0.078	-2.293	0.999	0.000	0.001
604	1	1.087	1.114	0.027	0.220	0.446	2.489
605	1	2.279	0.449	-1.830	0.958	0.010	0.031
606	1	2.257	0.974	-1.283	0.799	0.067	0.222
607	1	2.687	1.638	-1.049	0.650	0.032	0.101
608	1	0.976	0.062	-0.914	0.976	0.014	0.042
609	1	2.722	1.709	-1.013	0.626	0.024	0.076
610	1	2.463	0.392	-2.071	0.983	0.003	0.010
611	1	1.454	1.195	-0.259	0.330	0.270	1.142
612	1	2.661	1.118	-1.542	0.915	0.010	0.032
613	1	1.431	0.085	-1.345	0.992	0.005	0.015
614	1	1.328	0.062	-1.266	0.996	0.003	0.008
615	1	2.087	1.104	-0.983	0.682	0.094	0.319
616	1	3.032	0.649	-2.383	0.993	0.001	0.003
617	1	2.083	0.944	-1.139	0.786	0.062	0.205
618	1	2.708	0.054	-2.654	1.000	0.000	0.001
619	1	2.435	1.102	-1.333	0.809	0.043	0.140
620	1	1.510	0.643	-0.868	0.833	0.079	0.267
621	1	1.896	0.077	-1.820	0.997	0.001	0.004
622	1	1.668	1.263	-0.405	0.370	0.178	0.667
623	1	2.822	0.064	-2.757	1.000	0.000	0.000
624	1	2.606	1.104	-1.502	0.900	0.012	0.037
625	1	2.276	2.796	0.520	0.025	0.287	1.241
626	1	1.107	2.526	1.419	0.037	0.746	9.051
627	1	2.829	0.759	-2.070	0.971	0.006	0.018
628	1	1.801	0.050	-1.751	0.997	0.002	0.005
629	1	2.271	0.089	-2.182	0.995	0.002	0.007
630	1	2.552	0.889	-1.663	0.935	0.009	0.029
631	1	2.186	1.469	-0.717	0.525	0.102	0.351
632	1	2.298	0.045	-2.253	0.999	0.000	0.001
633	1	1.106	0.695	-0.411	0.684	0.180	0.676
634	1	2.774	0.106	-2.668	0.999	0.000	0.000
635	1	3.031	0.227	-2.804	1.000	0.000	0.000
636	1	1.993	0.319	-1.674	0.970	0.016	0.049
637	1	2.627	0.533	-2.093	0.984	0.003	0.008
638	1	2.050	0.659	-1.390	0.888	0.044	0.142
639	1	3.487	0.881	-2.606	0.995	0.000	0.001
640	1	2.825	0.851	-1.973	0.964	0.007	0.020
641	1	2.790	1.137	-1.653	0.950	0.004	0.013
642	1	4.091	0.305	-3.786	0.999	0.000	0.001
643	1	2.878	0.045	-2.833	1.000	0.000	0.000
644	1	1.236	1.265	0.029	0.228	0.401	2.065
645	1	1.955	0.309	-1.646	0.979	0.012	0.039
646	1	2.611	0.352	-2.260	0.993	0.001	0.004
647	1	1.422	0.976	-0.446	0.503	0.246	1.008
648	1	2.817	2.659	-0.158	0.111	0.048	0.157
649	1	1.761	0.327	-1.434	0.970	0.012	0.039
650	1	1.112	1.363	0.252	0.163	0.486	2.926
651	1	2.416	0.069	-2.347	0.999	0.000	0.001
652	1	2.297	0.955	-1.343	0.847	0.034	0.109
653	1	1.431	0.975	-0.456	0.512	0.231	0.927
654	1	2.733	0.044	-2.689	1.000	0.000	0.000
655	1	3.515	0.931	-2.584	0.970	0.004	0.013
656	1	2.172	1.019	-1.152	0.777	0.047	0.152
657	1	0.897	0.885	-0.011	0.354	0.420	2.234
658	1	2.554	0.836	-1.717	0.942	0.011	0.033
659	1	5.113	0.406	-4.707	1.000	0.000	0.000
660	1	1.866	0.343	-1.523	0.968	0.018	0.057
661	1	3.031	0.046	-2.985	1.000	0.000	0.000
662	1	3.259	2.059	-1.201	0.519	0.007	0.023
663	1	1.091	0.697	-0.394	0.677	0.184	0.696
664	1	3.625	0.254	-3.371	0.997	0.001	0.004
665	1	1.094	1.074	-0.020	0.245	0.393	1.998
666	1	2.420	0.417	-2.003	0.985	0.004	0.013
667	1	0.901	0.512	-0.390	0.768	0.153	0.557
668	1	0.433	0.715	0.282	0.201	0.732	8.433
669	1	2.331	2.257	-0.073	0.251	0.196	0.752
670	1	1.424	0.805	-0.620	0.653	0.155	0.566
671	1	1.077	1.060	-0.016	0.248	0.443	2.451
672	1	2.056	0.444	-1.612	0.949	0.013	0.041
673	1	4.123	2.803	-1.320	0.219	0.009	0.029
674	1	2.069	2.210	0.141	0.232	0.286	1.234
675	1	4.530	0.046	-4.484	1.000	0.000	0.000
676	1	2.761	1.186	-1.575	0.943	0.003	0.010
677	1	5.472	0.059	-5.413	1.000	0.000	0.000
678	1	1.648	0.930	-0.718	0.652	0.139	0.498
679	1	2.318	0.048	-2.270	0.999	0.000	0.001
680	1	2.756	0.858	-1.898	0.923	0.020	0.063
681	1	5.193	1.133	-4.059	0.976	0.001	0.004
682	1	2.131	1.276	-0.855	0.595	0.099	0.340
683	1	0.884	0.162	-0.722	0.954	0.030	0.095
684	1	1.110	0.990	-0.120	0.346	0.356	1.705
685	1	2.480	0.896	-1.583	0.899	0.027	0.087
686	1	1.471	0.273	-1.197	0.953	0.030	0.096
687	1	0.665	0.578	-0.087	0.530	0.374	1.844
688	1	2.469	0.559	-1.910	0.972	0.007	0.021
689	1	2.745	0.092	-2.653	0.953	0.031	0.100
690	1	0.973	0.806	-0.167	0.516	0.260	1.083
691	1	2.259	0.953	-1.307	0.814	0.060	0.196
692	1	0.889	1.872	0.983	0.059	0.692	6.937
693	1	3.034	0.222	-2.812	1.000	0.000	0.000
694	1	2.128	0.923	-1.205	0.801	0.070	0.232
695	1	2.325	0.856	-1.469	0.891	0.022	0.068
696	1	2.626	0.780	-1.846	0.957	0.007	0.023
697	1	2.684	1.085	-1.599	0.901	0.017	0.053
698	1	2.512	2.027	-0.485	0.381	0.082	0.276
699	1	2.195	0.818	-1.377	0.868	0.043	0.138
700	1	2.640	0.722	-1.918	0.972	0.005	0.014
701	1	2.579	1.207	-1.372	0.857	0.016	0.050
702	1	1.338	1.080	-0.258	0.360	0.294	1.287
703	1	2.633	10.919	8.286	0.193	0.589	4.418
704	1	1.625	1.082	-0.544	0.493	0.209	0.816
705	1	1.136	0.964	-0.172	0.400	0.295	1.294
706	1	2.602	1.166	-1.436	0.884	0.014	0.044
707	1	1.104	0.066	-1.038	0.978	0.013	0.040
708	1	1.001	0.440	-0.561	0.790	0.156	0.572
709	1	0.911	0.592	-0.319	0.626	0.282	1.211
710	1	3.000	0.046	-2.954	1.000	0.000	0.000
711	1	2.039	1.226	-0.813	0.581	0.096	0.327
712	1	0.946	1.078	0.132	0.176	0.517	3.306
713	1	1.378	0.974	-0.404	0.490	0.236	0.952
714	1	2.401	1.210	-1.191	0.764	0.043	0.140
715	1	3.856	1.326	-2.531	0.861	0.013	0.041
716	1	2.245	1.058	-1.187	0.774	0.051	0.166
717	1	1.022	0.920	-0.102	0.384	0.357	1.715
718	1	0.963	0.418	-0.545	0.861	0.083	0.278
719	1	1.820	0.953	-0.867	0.681	0.075	0.250
720	1	3.046	2.658	-0.388	0.137	0.152	0.555
721	1	2.052	1.000	-1.052	0.744	0.070	0.231
722	1	2.474	1.516	-0.958	0.635	0.056	0.185
723	1	2.408	1.177	-1.231	0.788	0.035	0.111
724	1	2.565	1.953	-0.612	0.442	0.076	0.253
725	1	1.763	1.067	-0.696	0.579	0.121	0.423
726	1	1.587	1.206	-0.381	0.385	0.215	0.847
727	1	2.676	1.205	-1.471	0.834	0.025	0.080
728	1	16.365	1.918	-14.447	0.769	0.008	0.025
729	1	1.897	1.133	-0.764	0.576	0.159	0.582
730	1	2.032	1.189	-0.844	0.587	0.153	0.557
731	1	2.376	0.956	-1.420	0.582	0.258	1.076
732	1	2.769	2.024	-0.745	0.601	0.245	1.000
733	1	2.769	2.024	-0.745	0.601	0.245	1.000
734	1	0.819	0.790	-0.029	0.472	0.392	1.990
735	1	1.360	1.390	0.031	0.295	0.391	1.983
736	1	1.396	5.750	4.354	0.046	0.752	9.355
737	1	2.050	1.067	-0.982	0.652	0.140	0.504
738	1	2.676	1.268	-1.408	0.744	0.056	0.184
739	1	1.899	1.829	-0.070	0.297	0.268	1.133
740	1	1.495	1.991	0.496	0.213	0.447	2.497
741	1	1.391	1.594	0.203	0.230	0.430	2.329
742	1	0.683	1.703	1.019	0.063	0.772	10.439
743	1	1.702	0.820	-0.882	0.680	0.173	0.646
744	1	1.157	1.226	0.069	0.257	0.435	2.375
745	1	1.501	1.447	-0.054	0.311	0.355	1.699
746	1	0.930	0.662	-0.268	0.566	0.308	1.377
747	1	0.755	1.082	0.327	0.170	0.644	5.575
748	1	1.553	1.202	-0.352	0.422	0.286	1.236
749	1	2.464	1.698	-0.766	0.542	0.090	0.306
750	1	1.188	1.010	-0.179	0.417	0.326	1.491
751	1	1.222	1.574	0.352	0.218	0.504	3.142
752	1	1.975	1.277	-0.698	0.551	0.150	0.546
753	1	0.569	0.878	0.310	0.178	0.699	7.161
754	1	0.969	0.948	-0.022	0.315	0.502	3.119
755	1	2.189	0.692	-1.497	0.835	0.077	0.259
756	1	1.357	4.076	2.719	0.012	0.694	7.014
757	1	1.593	3.883	2.290	0.020	0.589	4.432
758	1	2.464	1.169	-1.295	0.721	0.085	0.287
759	1	1.175	1.082	-0.093	0.325	0.390	1.975
760	1	0.860	1.188	0.327	0.186	0.603	4.691
761	1	1.584	1.385	-0.199	0.363	0.328	1.509
762	1	0.972	1.242	0.270	0.194	0.569	4.076
763	1	0.802	1.167	0.365	0.159	0.637	5.430
764	1	0.561	0.966	0.405	0.151	0.723	8.070
765	1	1.501	0.888	-0.613	0.615	0.185	0.701
766	1	1.307	1.203	-0.104	0.317	0.360	1.735
767	1	0.967	0.484	-0.482	0.722	0.201	0.777
768	1	1.031	1.051	0.019	0.291	0.436	2.389
769	1	1.043	0.952	-0.091	0.343	0.466	2.694
770	1	3.613	2.163	-1.450	0.428	0.041	0.132
771	1	1.029	1.081	0.052	0.269	0.511	3.223
772	1	0.580	0.830	0.250	0.217	0.665	6.124
773	1	0.907	0.823	-0.084	0.367	0.492	2.997
774	1	1.452	1.589	0.136	0.252	0.399	2.047
775	1	0.879	1.098	0.219	0.247	0.527	3.448
776	1	0.679	0.686	0.007	0.367	0.532	3.507
777	1	0.665	0.443	-0.222	0.548	0.383	1.915
778	1	1.315	1.309	-0.006	0.275	0.391	1.980
779	1	2.168	1.458	-0.710	0.544	0.142	0.511
780	1	2.524	2.093	-0.431	0.351	0.129	0.457
781	1	2.667	0.981	-1.686	0.758	0.088	0.298
782	1	1.230	1.252	0.022	0.258	0.411	2.156
783	1	1.159	1.354	0.195	0.240	0.493	3.005
784	1	1.308	1.805	0.497	0.210	0.494	3.021
785	1	1.163	0.892	-0.271	0.462	0.330	1.523
786	1	2.351	1.184	-1.166	0.660	0.129	0.457
787	1	1.729	1.475	-0.254	0.370	0.290	1.262
788	1	2.295	1.417	-0.878	0.612	0.099	0.341
789	1	1.710	0.961	-0.750	0.612	0.195	0.746
790	1	2.205	2.019	-0.187	0.324	0.203	0.787
791	1	1.954	3.148	1.194	0.119	0.413	2.170
792	1	2.280	1.168	-1.111	0.702	0.091	0.311
793	1	2.313	1.493	-0.820	0.573	0.127	0.450
794	1	2.761	1.542	-1.219	0.692	0.039	0.127
795	1	1.378	1.239	-0.140	0.319	0.350	1.661
796	1	2.343	1.502	-0.841	0.594	0.093	0.316
797	1	0.852	1.080	0.228	0.219	0.572	4.121
798	1	0.434	0.585	0.151	0.304	0.622	5.077
799	1	2.229	1.237	-0.991	0.673	0.080	0.268
800	1	2.092	1.137	-0.955	0.651	0.135	0.481
801	1	1.144	1.064	-0.080	0.333	0.402	2.073
802	1	1.052	1.292	0.241	0.217	0.490	2.962
803	1	0.952	0.799	-0.153	0.428	0.427	2.303
804	1	1.154	0.326	-0.828	0.726	0.213	0.838
805	1	1.287	1.536	0.249	0.252	0.468	2.717
806	1	9.215	0.190	-9.025	0.998	0.001	0.002
807	1	3.425	0.887	-2.538	0.797	0.114	0.398
808	1	0.872	1.035	0.163	0.271	0.540	3.624
809	1	3.593	6.928	3.335	0.195	0.318	1.438
810	1	0.483	0.545	0.061	0.368	0.555	3.847
811	1	0.646	0.188	-0.458	0.742	0.195	0.747
812	1	0.585	0.733	0.148	0.287	0.609	4.805
813	1	1.658	1.197	-0.461	0.454	0.253	1.044
814	1	1.329	0.695	-0.634	0.664	0.215	0.844
815	1	0.799	2.596	1.797	0.031	0.828	14.874
816	1	0.661	0.903	0.242	0.217	0.639	5.465
817	1	0.942	0.200	-0.741	0.795	0.156	0.570
818	1	2.563	1.115	-1.448	0.730	0.085	0.287
819	1	0.632	0.833	0.201	0.240	0.632	5.301
820	1	1.059	0.790	-0.269	0.502	0.338	1.576
821	1	1.649	0.415	-1.234	0.841	0.094	0.320
822	1	0.525	0.751	0.227	0.242	0.659	5.976
823	1	0.631	0.248	-0.382	0.686	0.248	1.016
824	1	0.622	0.741	0.119	0.302	0.588	4.416
825	1	0.598	0.686	0.087	0.328	0.575	4.171
826	1	1.523	0.783	-0.740	0.696	0.147	0.533
827	1	0.807	0.727	-0.080	0.398	0.486	2.921
828	1	1.508	0.972	-0.536	0.540	0.244	0.998
829	1	0.668	0.941	0.273	0.205	0.645	5.619
830	1	2.010	0.526	-1.484	0.909	0.037	0.120
831	1	0.362	0.352	-0.010	0.447	0.469	2.725
832	1	0.921	0.341	-0.580	0.784	0.155	0.566
833	1	0.648	0.573	-0.075	0.444	0.468	2.722
834	1	0.676	0.414	-0.262	0.561	0.361	1.743
835	1	1.654	0.153	-1.501	0.969	0.018	0.058
836	1	0.660	0.772	0.112	0.301	0.580	4.263
837	1	0.658	0.192	-0.466	0.740	0.197	0.758
838	1	0.627	0.257	-0.369	0.678	0.255	1.059
839	1	0.780	0.864	0.084	0.293	0.558	3.891
840	1	0.514	0.741	0.228	0.241	0.664	6.098
841	1	0.966	0.195	-0.771	0.885	0.086	0.290
842	1	1.951	1.077	-0.873	0.605	0.188	0.714
843	1	0.498	0.513	0.015	0.402	0.523	3.383
844	1	0.528	0.748	0.221	0.246	0.656	5.882
845	1	0.588	0.685	0.097	0.324	0.579	4.248
846	1	1.677	1.102	-0.575	0.533	0.221	0.876
847	1	0.774	0.559	-0.215	0.506	0.408	2.129
848	1	0.850	0.736	-0.115	0.412	0.467	2.704
849	1	0.682	0.789	0.107	0.301	0.574	4.166
850	1	0.655	0.702	0.047	0.346	0.550	3.770
851	1	0.798	0.856	0.058	0.304	0.548	3.742
852	1	0.869	0.778	-0.091	0.392	0.476	2.800
853	1	0.848	0.849	0.001	0.368	0.450	2.528
854	1	1.035	0.708	-0.327	0.569	0.292	1.272
855	1	1.128	0.822	-0.306	0.465	0.390	1.978
856	1	2.709	1.009	-1.701	0.797	0.062	0.204
857	1	0.828	0.530	-0.299	0.542	0.378	1.877
858	1	0.750	0.658	-0.092	0.426	0.475	2.790
859	1	0.942	1.494	0.552	0.146	0.620	5.046
860	1	0.549	0.826	0.277	0.215	0.673	6.364
861	1	1.049	2.017	0.968	0.109	0.656	5.895
862	1	0.735	0.959	0.224	0.210	0.622	5.071
863	1	0.492	0.577	0.085	0.351	0.569	4.077
864	1	1.455	0.558	-0.898	0.679	0.225	0.898
865	1	1.218	1.166	-0.052	0.306	0.395	2.019
866	1	0.736	0.947	0.211	0.231	0.608	4.797
867	1	0.564	0.494	-0.070	0.460	0.465	2.682
868	1	1.024	0.659	-0.366	0.511	0.383	1.916
869	1	0.521	0.494	-0.027	0.432	0.494	3.016
870	1	0.779	0.941	0.161	0.246	0.590	4.449
871	1	1.656	0.782	-0.874	0.730	0.110	0.382
872	1	0.519	0.253	-0.266	0.634	0.292	1.273
873	1	0.653	0.895	0.242	0.219	0.640	5.484
874	1	0.530	0.672	0.142	0.299	0.613	4.881
875	1	0.575	0.650	0.075	0.342	0.568	4.065
876	1	0.747	1.233	0.486	0.146	0.668	6.223
877	1	1.397	0.981	-0.415	0.480	0.314	1.412
878	1	0.825	1.268	0.443	0.152	0.639	5.463
879	1	0.541	0.192	-0.349	0.697	0.229	0.919
880	1	0.595	1.009	0.414	0.139	0.718	7.874
881	1	1.696	2.873	1.176	0.104	0.495	3.030
882	1	0.719	0.944	0.225	0.226	0.618	5.002
883	1	0.800	0.483	-0.317	0.574	0.353	1.688
884	1	1.089	0.493	-0.596	0.744	0.179	0.673
885	1	1.004	0.560	-0.444	0.612	0.308	1.372
886	1	0.547	0.210	-0.337	0.683	0.244	0.999
887	1	1.102	0.705	-0.396	0.593	0.270	1.144
888	1	1.808	1.249	-0.559	0.491	0.242	0.988
889	1	1.435	1.239	-0.196	0.355	0.333	1.544
890	1	0.838	1.002	0.165	0.232	0.579	4.246
891	1	1.124	0.756	-0.368	0.560	0.285	1.229
892	1	0.726	0.705	-0.020	0.380	0.510	3.209
893	1	0.810	0.900	0.089	0.282	0.556	3.869
894	1	0.707	1.040	0.333	0.173	0.655	5.875
895	1	0.566	0.470	-0.095	0.480	0.447	2.501
896	1	0.726	0.689	-0.037	0.392	0.501	3.106
897	1	0.530	0.480	-0.050	0.449	0.478	2.827
898	1	1.362	0.965	-0.397	0.437	0.374	1.842
899	1	0.751	0.842	0.091	0.290	0.567	4.041
900	1	1.102	1.069	-0.033	0.312	0.421	2.246
901	1	1.173	1.153	-0.019	0.305	0.414	2.185
902	1	1.226	1.263	0.036	0.316	0.401	2.071
903	1	2.589	1.091	-1.498	0.809	0.045	0.146
904	1	0.637	0.846	0.209	0.235	0.634	5.341
905	1	0.900	1.016	0.117	0.253	0.551	3.790
906	1	0.808	0.521	-0.288	0.544	0.377	1.865
907	1	0.598	0.984	0.386	0.159	0.702	7.277
908	1	0.975	1.382	0.407	0.192	0.587	4.397
909	1	1.592	2.042	0.449	0.220	0.440	2.430
910	1	0.944	1.542	0.597	0.142	0.626	5.173
911	1	1.076	1.242	0.166	0.250	0.521	3.355
912	1	0.786	1.001	0.215	0.213	0.606	4.742
913	1	1.384	0.959	-0.424	0.512	0.269	1.138
914	1	1.769	1.321	-0.448	0.453	0.236	0.953
915	1	3.061	1.176	-1.885	0.809	0.034	0.108
916	1	1.471	0.747	-0.724	0.673	0.195	0.748
917	1	1.164	0.855	-0.309	0.459	0.382	1.906
918	1	1.642	1.794	0.151	0.268	0.377	1.871
919	1	0.807	1.296	0.489	0.142	0.653	5.805
920	1	1.188	0.899	-0.289	0.468	0.323	1.471
921	1	2.572	3.075	0.503	0.099	0.278	1.191
922	1	0.666	0.912	0.246	0.232	0.626	5.162
923	1	0.567	0.213	-0.354	0.689	0.240	0.975
924	1	0.763	0.852	0.089	0.307	0.549	3.754
925	1	0.716	0.625	-0.091	0.430	0.474	2.781
926	1	0.883	0.921	0.038	0.305	0.522	3.370
927	1	0.587	0.876	0.288	0.205	0.671	6.291
928	1	0.521	0.518	-0.003	0.413	0.511	3.226
929	1	1.567	1.524	-0.043	0.313	0.343	1.616
930	1	0.626	0.983	0.357	0.179	0.681	6.602
931	1	0.594	0.775	0.182	0.264	0.623	5.099
932	1	1.293	0.239	-1.054	0.895	0.071	0.237
933	1	1.082	0.371	-0.711	0.791	0.143	0.514
934	1	2.769	2.024	-0.745	0.601	0.245	1.000
935	1	1.617	0.859	-0.758	0.673	0.148	0.537
936	1	0.658	0.811	0.153	0.270	0.602	4.678
937	1	0.897	2.128	1.231	0.072	0.733	8.484
938	1	1.112	0.986	-0.126	0.380	0.379	1.884
939	1	1.031	1.362	0.331	0.236	0.552	3.808
940	1	1.790	0.843	-0.947	0.679	0.173	0.646
941	1	1.019	3.150	2.132	0.035	0.770	10.324
942	1	2.656	1.086	-1.570	0.721	0.101	0.349
943	1	0.902	1.279	0.377	0.172	0.606	4.744
944	1	0.825	0.515	-0.310	0.560	0.361	1.745
945	1	0.861	0.624	-0.237	0.490	0.411	2.152
946	1	0.771	0.864	0.093	0.286	0.565	4.019
947	1	1.651	1.115	-0.536	0.459	0.333	1.544
948	1	0.879	1.001	0.122	0.268	0.553	3.818
949	1	1.460	1.147	-0.313	0.416	0.356	1.711
950	1	1.517	1.102	-0.415	0.467	0.334	1.550
951	1	1.319	0.572	-0.747	0.664	0.237	0.958
952	1	1.242	0.583	-0.659	0.640	0.257	1.068
953	1	1.842	0.694	-1.149	0.661	0.223	0.885
954	1	1.286	1.075	-0.210	0.424	0.382	1.907
955	1	1.049	1.227	0.178	0.259	0.532	3.511
956	1	1.007	1.073	0.066	0.282	0.526	3.421
957	1	3.150	1.475	-1.675	0.669	0.066	0.219
958	1	1.064	1.025	-0.040	0.342	0.476	2.808
959	1	5.415	2.109	-3.307	0.623	0.059	0.195
960	1	2.106	1.348	-0.759	0.487	0.305	1.356
961	1	1.523	1.667	0.145	0.292	0.421	2.246
962	1	1.211	1.351	0.140	0.271	0.484	2.901
963	1	1.659	2.313	0.654	0.211	0.450	2.528
964	1	2.468	1.364	-1.104	0.637	0.094	0.321
965	1	1.214	2.209	0.995	0.148	0.600	4.635
966	1	1.174	0.716	-0.458	0.522	0.361	1.741
967	1	0.913	1.086	0.174	0.245	0.558	3.902
968	1	1.884	1.159	-0.725	0.578	0.171	0.639
969	1	2.150	2.353	0.203	0.303	0.391	1.981
970	1	1.744	3.302	1.558	0.078	0.496	3.033
971	1	1.652	1.453	-0.199	0.358	0.300	1.321
972	1	1.898	1.979	0.081	0.311	0.327	1.501
973	1	1.512	1.176	-0.336	0.413	0.355	1.698
974	1	0.978	3.733	2.754	0.018	0.804	12.648
975	1	1.816	2.033	0.216	0.248	0.356	1.710
976	1	1.139	1.446	0.306	0.209	0.525	3.416
977	1	1.804	1.162	-0.643	0.532	0.213	0.834
978	1	1.320	1.035	-0.286	0.393	0.400	2.062
979	1	2.895	1.014	-1.881	0.818	0.056	0.183
