# Supplementary material for: Variation in selection constraints on teleost TLRs with emphasis on their repertoire in the Walking catfish, Clarias batrachus
Source: Sci Rep. 2020 Dec 7;10:21394. doi: 10.1038/s41598-020-78347-6 (PMC7721727; doi:10.1038/s41598-020-78347-6)
Supplement: Supplementary file 28 — Supplementary Information 28. [file 41598_2020_78347_MOESM28_ESM.zip › T5/fubar/result.json]

{
  "MLE": {
    "content": {
      "0": [
        [
          2.643127735563137,
          0.6105745625454118,
          -2.032553173017725,
          0.7520938983934872,
          0.1629338555938082,
          0.6011236768541351,
          0,
          0
        ],
        [
          4.3025290156038,
          0.8620104556130495,
          -3.440518559990751,
          0.8372929490401558,
          0.06601887748977137,
          0.2182942588817684,
          0,
          0
        ],
        [
          4.392617489090624,
          4.915789503760197,
          0.5231720146695729,
          0.4944524111490692,
          0.2767968015534956,
          1.181987832323944,
          0,
          0
        ],
        [
          5.054759853066078,
          11.1183375959412,
          6.063577742875121,
          0.3279323550309591,
          0.4285848590180275,
          2.316313599535456,
          0,
          0
        ],
        [
          4.668907012740431,
          11.03994775287283,
          6.371040740132403,
          0.2979855553450265,
          0.4520825906836108,
          2.548091152280779,
          0,
          0
        ],
        [
          3.640045851629917,
          2.96369174050751,
          -0.6763541111224067,
          0.6153070721200743,
          0.1646116148322574,
          0.6085332588044808,
          0,
          0
        ],
        [
          2.310097433579657,
          5.267941389921371,
          2.957843956341714,
          0.2520719055361897,
          0.5046813328725611,
          3.146623793855122,
          0,
          0
        ],
        [
          2.409068816029192,
          4.779320346148671,
          2.370251530119479,
          0.279613251080151,
          0.4633752953127955,
          2.66670202004767,
          0,
          0
        ],
        [
          4.670646844972188,
          9.82577940347497,
          5.155132558502782,
          0.3041919800764988,
          0.4321422482439461,
          2.350170902479559,
          0,
          0
        ],
        [
          1.961658698801779,
          1.958474563052636,
          -0.003184135749142891,
          0.4384171556585045,
          0.3560456439874166,
          1.707508475495828,
          0,
          0
        ],
        [
          4.681825286177189,
          5.098167902909806,
          0.4163426167326163,
          0.4758425510927924,
          0.2300916460709125,
          0.9229413324910953,
          0,
          0
        ],
        [
          2.181085182161569,
          4.085172144879058,
          1.904086962717489,
          0.2812845304797612,
          0.4643414702219463,
          2.677082306636759,
          0,
          0
        ],
        [
          5.021533606050513,
          12.38219872478684,
          7.360665118736327,
          0.3120375940553344,
          0.4234561196195635,
          2.268236440312353,
          0,
          0
        ],
        [
          4.67899405048916,
          12.73214780123164,
          8.053153750742482,
          0.2112876192431394,
          0.555568180199521,
          3.860508340205943,
          0,
          0
        ],
        [
          2.548173138988259,
          1.937973745061883,
          -0.6101993939263761,
          0.5157276746994821,
          0.2868538411905298,
          1.242208220808804,
          0,
          0
        ],
        [
          4.641831721297925,
          4.69247296868729,
          0.05064124738936471,
          0.5236110820841022,
          0.2565921641227398,
          1.065929623019299,
          0,
          0
        ],
        [
          4.19938785602104,
          9.095788098163094,
          4.896400242142055,
          0.3233918689798795,
          0.4165369270153179,
          2.204714763378361,
          0,
          0
        ],
        [
          2.482694872172479,
          5.767446300076423,
          3.284751427903944,
          0.2593699006300256,
          0.4939189161925817,
          3.014031806950354,
          0,
          0
        ],
        [
          2.217610705461492,
          2.018081296311754,
          -0.1995294091497386,
          0.4783949263242368,
          0.3188221058664247,
          1.445440293249396,
          0,
          0
        ],
        [
          4.836222984424957,
          15.66559746768405,
          10.82937448325909,
          0.201433990251822,
          0.5923481905958553,
          4.487453573162397,
          0,
          0
        ],
        [
          4.490043765353787,
          8.131969749058499,
          3.641925983704712,
          0.3888603431801709,
          0.3129530979657515,
          1.406711850067703,
          0,
          0
        ],
        [
          3.353318267036795,
          2.717431878762937,
          -0.6358863882738586,
          0.5982816256294259,
          0.1738199772254078,
          0.6497365167331823,
          0,
          0
        ],
        [
          5.008322297430095,
          14.49735621282827,
          9.48903391539817,
          0.2629616195692612,
          0.5019717076780159,
          3.112701689360816,
          0,
          0
        ],
        [
          2.795123109433014,
          7.582247569782139,
          4.787124460349125,
          0.2387912707945912,
          0.5241606778005296,
          3.401859600379382,
          0,
          0
        ],
        [
          4.302888158380576,
          10.21870590444694,
          5.915817746066359,
          0.2999878007158785,
          0.4459232960398219,
          2.485435787018519,
          0,
          0
        ],
        [
          4.006123580259015,
          7.007178535332802,
          3.001054955073787,
          0.362818352030529,
          0.3817117314495398,
          1.906587660838951,
          0,
          0
        ],
        [
          2.676502785861263,
          2.062920063985236,
          -0.613582721876027,
          0.4982689545126024,
          0.2908147537304944,
          1.26639451271702,
          0,
          0
        ],
        [
          5.261093195014745,
          11.06265152066345,
          5.801558325648706,
          0.3647479862068832,
          0.385251332936229,
          1.935346943111251,
          0,
          0
        ],
        [
          3.953580655051396,
          7.808926852849615,
          3.85534619779822,
          0.3575434028010016,
          0.3434428512042189,
          1.615452612780195,
          0,
          0
        ],
        [
          2.414084679908381,
          5.131469964399808,
          2.717385284491427,
          0.2735382189192165,
          0.4766195568679331,
          2.8123323630401,
          0,
          0
        ],
        [
          3.592120806910688,
          0.7337565115036687,
          -2.858364295407019,
          0.8435600818739469,
          0.06942321778420932,
          0.2303906252111308,
          0,
          0
        ],
        [
          3.644409409873135,
          2.914976174852053,
          -0.7294332350210824,
          0.5396848033562923,
          0.2344096357781943,
          0.9455647592858238,
          0,
          0
        ],
        [
          5.24065903034239,
          10.82210631833704,
          5.581447287994652,
          0.3441672589103841,
          0.3796976348246309,
          1.890369629513773,
          0,
          0
        ],
        [
          5.01475160959114,
          9.932091644920492,
          4.917340035329352,
          0.3645756937384834,
          0.3799715789857298,
          1.892569308421379,
          0,
          0
        ],
        [
          2.25344009104813,
          4.81471334135581,
          2.56127325030768,
          0.2691078722779264,
          0.4803880644851335,
          2.855126578128881,
          0,
          0
        ],
        [
          2.396130240707504,
          5.225076678310837,
          2.828946437603334,
          0.2762621635628393,
          0.4694495295321274,
          2.732590038137711,
          0,
          0
        ],
        [
          3.953580655051396,
          7.808926852849615,
          3.85534619779822,
          0.3575434028010016,
          0.3434428512042189,
          1.615452612780195,
          0,
          0
        ],
        [
          1.799944409196468,
          1.923837799845163,
          0.123893390648695,
          0.3979800536917272,
          0.3924434028127726,
          1.994814738440135,
          0,
          0
        ],
        [
          4.044607810920927,
          3.029505969507904,
          -1.015101841413023,
          0.6155960627112489,
          0.168300940065551,
          0.6249317758445124,
          0,
          0
        ],
        [
          2.181085182161569,
          4.085172144879058,
          1.904086962717489,
          0.2812845304797612,
          0.4643414702219463,
          2.677082306636759,
          0,
          0
        ],
        [
          4.747840296111134,
          14.30557232935894,
          9.557732033247808,
          0.2240963162828881,
          0.5554454403699775,
          3.858589814696995,
          0,
          0
        ],
        [
          2.279079008253034,
          4.037411806251323,
          1.758332797998289,
          0.3125513436060354,
          0.4319396926069691,
          2.348231702458393,
          0,
          0
        ],
        [
          5.747375969714397,
          5.938009886921176,
          0.190633917206779,
          0.5716685512957497,
          0.2288741162824148,
          0.9166080689662957,
          0,
          0
        ],
        [
          3.974283618402423,
          2.159724675002691,
          -1.814558943399732,
          0.6379189466255182,
          0.1547327009758372,
          0.5653277648592153,
          0,
          0
        ],
        [
          3.266754445391923,
          9.63070059674578,
          6.363946151353858,
          0.1958412565171479,
          0.5561452955972654,
          3.869543357028934,
          0,
          0
        ],
        [
          2.613472982829903,
          0.87390505198136,
          -1.739567930848543,
          0.687223764711587,
          0.1942294140612529,
          0.7444162876938971,
          0,
          0
        ],
        [
          2.769141049882739,
          2.02434516864625,
          -0.744795881236489,
          0.6007670146920342,
          0.2446035105028224,
          1.000000000000001,
          0,
          0
        ],
        [
          2.769141049882739,
          2.024345168646251,
          -0.7447958812364885,
          0.6007670146920344,
          0.2446035105028225,
          1.000000000000001,
          0,
          0
        ],
        [
          2.769141049882746,
          2.02434516864625,
          -0.7447958812364965,
          0.6007670146920346,
          0.2446035105028223,
          1,
          0,
          0
        ],
        [
          2.769141049882746,
          2.024345168646251,
          -0.7447958812364952,
          0.6007670146920346,
          0.2446035105028224,
          1.000000000000001,
          0,
          0
        ],
        [
          2.769141049882739,
          2.024345168646252,
          -0.7447958812364872,
          0.6007670146920346,
          0.2446035105028226,
          1.000000000000002,
          0,
          0
        ],
        [
          2.769141049882739,
          2.024345168646251,
          -0.7447958812364885,
          0.6007670146920344,
          0.2446035105028225,
          1.000000000000001,
          0,
          0
        ],
        [
          2.769141049882752,
          2.024345168646251,
          -0.744795881236501,
          0.6007670146920348,
          0.2446035105028226,
          1.000000000000002,
          0,
          0
        ],
        [
          2.769141049882739,
          2.024345168646251,
          -0.7447958812364885,
          0.6007670146920344,
          0.2446035105028225,
          1.000000000000001,
          0,
          0
        ],
        [
          2.769141049882734,
          2.02434516864625,
          -0.7447958812364837,
          0.6007670146920345,
          0.2446035105028224,
          1.000000000000001,
          0,
          0
        ],
        [
          2.769141049882735,
          2.02434516864625,
          -0.744795881236485,
          0.6007670146920345,
          0.2446035105028225,
          1.000000000000002,
          0,
          0
        ],
        [
          2.76914104988274,
          2.024345168646251,
          -0.7447958812364899,
          0.6007670146920346,
          0.2446035105028224,
          1.000000000000001,
          0,
          0
        ],
        [
          2.76914104988274,
          2.024345168646251,
          -0.744795881236489,
          0.6007670146920344,
          0.2446035105028226,
          1.000000000000002,
          0,
          0
        ],
        [
          2.769141049882755,
          2.024345168646251,
          -0.7447958812365036,
          0.6007670146920345,
          0.2446035105028225,
          1.000000000000002,
          0,
          0
        ],
        [
          2.76914104988275,
          2.024345168646251,
          -0.7447958812364992,
          0.6007670146920349,
          0.2446035105028225,
          1.000000000000002,
          0,
          0
        ],
        [
          2.769141049882737,
          2.024345168646251,
          -0.7447958812364868,
          0.6007670146920349,
          0.2446035105028224,
          1.000000000000001,
          0,
          0
        ],
        [
          2.76914104988274,
          2.02434516864625,
          -0.7447958812364903,
          0.6007670146920344,
          0.2446035105028225,
          1.000000000000001,
          0,
          0
        ],
        [
          2.76914104988275,
          2.024345168646251,
          -0.7447958812364992,
          0.6007670146920349,
          0.2446035105028225,
          1.000000000000002,
          0,
          0
        ],
        [
          2.769141049882732,
          2.024345168646251,
          -0.744795881236481,
          0.6007670146920348,
          0.2446035105028226,
          1.000000000000002,
          0,
          0
        ],
        [
          2.76914104988274,
          2.02434516864625,
          -0.7447958812364903,
          0.6007670146920344,
          0.2446035105028225,
          1.000000000000001,
          0,
          0
        ],
        [
          2.769141049882745,
          2.02434516864625,
          -0.7447958812364956,
          0.6007670146920345,
          0.2446035105028223,
          1,
          0,
          0
        ],
        [
          3.962667408451978,
          5.421054873702327,
          1.458387465250349,
          0.4182105645422353,
          0.3808536107412123,
          1.89966494813799,
          0,
          0
        ],
        [
          4.601609490637666,
          0.6044824649931123,
          -3.997127025644554,
          0.8731114699213953,
          0.05401245257470828,
          0.1763277862087685,
          0,
          0
        ],
        [
          5.685990613498634,
          1.689381194557337,
          -3.996609418941297,
          0.7338378098086555,
          0.08440760617564523,
          0.2847027644404728,
          0,
          0
        ],
        [
          3.107964912070534,
          2.648080792875616,
          -0.4598841191949181,
          0.5472928646156907,
          0.2391319627425696,
          0.9706006202334254,
          0,
          0
        ],
        [
          2.726773776411084,
          2.763737151746931,
          0.03696337533584737,
          0.4683578397993127,
          0.3077207576837351,
          1.372738328892308,
          0,
          0
        ],
        [
          3.108413798185524,
          3.713213057209581,
          0.6047992590240576,
          0.4845844236723277,
          0.251749386389292,
          1.039043226619863,
          0,
          0
        ],
        [
          2.808185541340829,
          2.481286761525811,
          -0.3268987798150187,
          0.462289033245745,
          0.3007768383581548,
          1.328436686441802,
          0,
          0
        ],
        [
          3.27460890546358,
          2.942271336931207,
          -0.3323375685323726,
          0.355049811203528,
          0.3027179861149319,
          1.340732197996513,
          0,
          0
        ],
        [
          3.478724102211541,
          1.389824759310961,
          -2.08889934290058,
          0.6532612144977645,
          0.1081572817968664,
          0.3745241007610029,
          0,
          0
        ],
        [
          2.23358217478996,
          3.990177282035159,
          1.756595107245198,
          0.1913868252078332,
          0.3666044314520212,
          1.787454379699209,
          0,
          0
        ],
        [
          1.34949297054755,
          1.970338337465198,
          0.6208453669176486,
          0.1683541807821712,
          0.5364763648561938,
          3.574299876427585,
          0,
          0
        ],
        [
          1.957089943201904,
          1.038253008543371,
          -0.9188369346585332,
          0.6596437732408917,
          0.1448965113203461,
          0.5233009550575373,
          0,
          0
        ],
        [
          2.823461244692291,
          2.165588718448702,
          -0.6578725262435889,
          0.3599015442425369,
          0.1121620024178099,
          0.3901434344045024,
          0,
          0
        ],
        [
          0.9795693161998373,
          0.9455444623869518,
          -0.03402485381288556,
          0.3307570842341253,
          0.4002417048755916,
          2.060906804085967,
          0,
          0
        ],
        [
          2.01150071746616,
          1.456711020087158,
          -0.5547896973790016,
          0.4745944868242046,
          0.1414288818880781,
          0.5087144917523548,
          0,
          0
        ],
        [
          1.646095613294178,
          2.29035988339515,
          0.6442642701009718,
          0.1160013145607566,
          0.4652763662785522,
          2.687162252509786,
          0,
          0
        ],
        [
          1.708093141684097,
          1.065281304528574,
          -0.6428118371555231,
          0.5587505696596896,
          0.1222237629104183,
          0.430015497171895,
          0,
          0
        ],
        [
          1.3696944615352,
          1.251299280762708,
          -0.1183951807724919,
          0.2750616785125234,
          0.2984186295921906,
          1.313590986726791,
          0,
          0
        ],
        [
          2.623708531303131,
          1.172029471398899,
          -1.451679059904231,
          0.886519274541327,
          0.0118146286881704,
          0.03692274094270966,
          0,
          0
        ],
        [
          1.822430658819363,
          1.452352094360316,
          -0.3700785644590467,
          0.3813919544341907,
          0.1967169143182683,
          0.7562847752499459,
          0,
          0
        ],
        [
          0.8615080779747931,
          2.591275267364655,
          1.729767189389862,
          0.01469487132494916,
          0.8624277145231791,
          19.35994096489992,
          0,
          0
        ],
        [
          2.827139820687192,
          1.322758350820714,
          -1.504381469866479,
          0.8725545042778854,
          0.006676164900231537,
          0.02075623002989171,
          0,
          0
        ],
        [
          1.647281468831029,
          0.7080495451383342,
          -0.9392319236926945,
          0.803701094769379,
          0.09307706249722227,
          0.3169454774205242,
          0,
          0
        ],
        [
          2.795880564593336,
          1.230353677010255,
          -1.565526887583081,
          0.9042044972503265,
          0.008153280202611564,
          0.02538633946445868,
          0,
          0
        ],
        [
          2.175183444221211,
          1.184428579349252,
          -0.9907548648719589,
          0.6664625743818909,
          0.08475819450574934,
          0.2859947917905348,
          0,
          0
        ],
        [
          1.760022803271198,
          0.9805065249513247,
          -0.7795162783198737,
          0.6561388606772285,
          0.07893338196248202,
          0.2646561222358934,
          0,
          0
        ],
        [
          2.068477249113038,
          0.9196469838819422,
          -1.148830265231096,
          0.7779537793962229,
          0.07135339784794825,
          0.2372883746639664,
          0,
          0
        ],
        [
          1.942351674135145,
          1.113577115253707,
          -0.8287745588814375,
          0.6196683822167482,
          0.08629498802267296,
          0.2916700541086052,
          0,
          0
        ],
        [
          2.469136089636036,
          1.144226636449299,
          -1.324909453186737,
          0.8350318139536799,
          0.02216795757497879,
          0.0700121949965825,
          0,
          0
        ],
        [
          1.874133235117655,
          1.023656939774077,
          -0.850476295343578,
          0.635156742179273,
          0.1327214595973366,
          0.4726012056609326,
          0,
          0
        ],
        [
          2.316630670659976,
          0.9113913160205656,
          -1.405239354639411,
          0.8648090057001661,
          0.03625157624218531,
          0.1161650518327624,
          0,
          0
        ],
        [
          1.447622821143232,
          0.7630621704325989,
          -0.6845606507106335,
          0.7196309734834355,
          0.1328990582067255,
          0.4733305348229117,
          0,
          0
        ],
        [
          1.340575366998073,
          0.7732283978988898,
          -0.5673469690991836,
          0.6946443502974179,
          0.1338123943231111,
          0.4770859787770813,
          0,
          0
        ],
        [
          0.9686811555481257,
          1.09584090852795,
          0.127159752979824,
          0.1957218313029754,
          0.4782333425068814,
          2.830582423581391,
          0,
          0
        ],
        [
          2.230363849792425,
          0.0496793667883625,
          -2.180684483004062,
          0.9990570878736502,
          0.0005081210595001105,
          0.001570001986109698,
          0,
          0
        ],
        [
          2.029701184943636,
          1.165694389676142,
          -0.8640067952674935,
          0.6175710239757688,
          0.08221161254512617,
          0.2766322983304311,
          0,
          0
        ],
        [
          2.529879034937139,
          1.059958906330714,
          -1.469920128606424,
          0.8725660197667332,
          0.02485361481972016,
          0.07871038283780482,
          0,
          0
        ],
        [
          3.677748228598566,
          3.212960964750451,
          -0.4647872638481152,
          0.1018253407786751,
          0.0958498815845851,
          0.3273884198062363,
          0,
          0
        ],
        [
          1.409722986798227,
          0.7774389110013058,
          -0.6322840757969213,
          0.7189121854005138,
          0.1222038232250793,
          0.4299355776140231,
          0,
          0
        ],
        [
          2.186756634505981,
          1.214093227595084,
          -0.9726634069108973,
          0.6603230263438404,
          0.07121362284592678,
          0.2367879076330019,
          0,
          0
        ],
        [
          2.718212921921484,
          1.249382728475643,
          -1.468830193445841,
          0.8824513002473133,
          0.009232824519914596,
          0.02877897011227189,
          0,
          0
        ],
        [
          3.197391292050907,
          0.04634490460410792,
          -3.151046387446799,
          0.9999973202423993,
          4.008146582723153e-7,
          0.000001237815869984109,
          0,
          0
        ],
        [
          2.672192536975242,
          2.587321712469429,
          -0.08487082450581251,
          0.1307911801727368,
          0.1018672498152733,
          0.3502727280400453,
          0,
          0
        ],
        [
          2.906731440023972,
          0.04583109264997719,
          -2.860900347373994,
          0.9999497677275037,
          0.00002021992468166723,
          0.00006244542009074167,
          0,
          0
        ],
        [
          1.277578913673757,
          1.21501674670212,
          -0.0625621669716363,
          0.2214658753626736,
          0.3166071665008298,
          1.430746187785148,
          0,
          0
        ],
        [
          2.048236182812856,
          3.184799346931364,
          1.136563164118507,
          0.01122574724529441,
          0.3901250758366471,
          1.97549241057081,
          0,
          0
        ],
        [
          2.403207364767662,
          1.305642217697255,
          -1.097565147070407,
          0.7313712648079779,
          0.0574185605072042,
          0.1881246449471346,
          0,
          0
        ],
        [
          2.231763175062754,
          1.469538377492776,
          -0.7622247975699787,
          0.5585022266569539,
          0.1034079977625535,
          0.3561816530812836,
          0,
          0
        ],
        [
          1.235058451733337,
          0.3488257979778631,
          -0.8862326537554741,
          0.9343434300890611,
          0.03591309202710334,
          0.1150400044049888,
          0,
          0
        ],
        [
          2.721824549701695,
          2.402101332114162,
          -0.3197232175875331,
          0.2334124485809082,
          0.06236062854568587,
          0.2053936086978947,
          0,
          0
        ],
        [
          1.498652686271074,
          2.70970582030824,
          1.211053134037166,
          0.02368731437860173,
          0.6327452787813314,
          5.320761622820921,
          0,
          0
        ],
        [
          2.169662378517907,
          0.06908513127327841,
          -2.100577247244629,
          0.9985339748071644,
          0.0006570563157084021,
          0.002030487500889462,
          0,
          0
        ],
        [
          1.33687444705893,
          0.06398671922369478,
          -1.272887727835235,
          0.9950987574585871,
          0.002790632332636782,
          0.008642284295923815,
          0,
          0
        ],
        [
          1.895498195808004,
          1.037846293316298,
          -0.8576519024917062,
          0.6546537935312908,
          0.1048689377726231,
          0.3618032948984941,
          0,
          0
        ],
        [
          1.561685929787565,
          0.6838113341181811,
          -0.8778745956693841,
          0.7864602679922195,
          0.08199115532707815,
          0.2758242316948707,
          0,
          0
        ],
        [
          1.630675819117447,
          0.2533014821396504,
          -1.377374336977796,
          0.9829948038318523,
          0.009189562429481093,
          0.02864287027854491,
          0,
          0
        ],
        [
          8.45694530191288,
          1.157313977592588,
          -7.299631324320292,
          0.9886140718103981,
          0.00001617670391295591,
          0.00004995849406272311,
          0,
          0
        ],
        [
          2.47351299223532,
          1.103521773418674,
          -1.369991218816646,
          0.8240186659240422,
          0.0359893350412074,
          0.1152933505553868,
          0,
          0
        ],
        [
          1.279464162233182,
          0.6317771090683902,
          -0.6476870531647915,
          0.770697884250601,
          0.1249494619505121,
          0.4409745550871177,
          0,
          0
        ],
        [
          0.8168642000352943,
          0.4063656554909928,
          -0.4104985445443015,
          0.8011237648704025,
          0.1440011600886871,
          0.5195233734297602,
          0,
          0
        ],
        [
          2.54480332846465,
          1.319663756220651,
          -1.225139572243998,
          0.7538317848173501,
          0.04032460715131624,
          0.1297651468475942,
          0,
          0
        ],
        [
          1.186424771812044,
          0.7798090248333814,
          -0.4066157469786628,
          0.6331000955476519,
          0.165410988617887,
          0.6120740562528104,
          0,
          0
        ],
        [
          1.371255407200456,
          0.4771809993472901,
          -0.8940744078531656,
          0.8581568993751953,
          0.0887555136634776,
          0.3007964488859575,
          0,
          0
        ],
        [
          1.274411788612458,
          0.4654773432527816,
          -0.8089344453596765,
          0.8874042266952791,
          0.04480661908770451,
          0.1448648921531742,
          0,
          0
        ],
        [
          0.8850175207716886,
          0.9541299645582579,
          0.06911244378656933,
          0.2644507305881418,
          0.511818891246682,
          3.237782107960353,
          0,
          0
        ],
        [
          1.884142498660041,
          1.807706674166684,
          -0.07643582449335673,
          0.3596416313020955,
          0.3079588804521213,
          1.374273299238423,
          0,
          0
        ],
        [
          1.037294475995868,
          0.06446660417653409,
          -0.9728278718193337,
          0.9768448546084942,
          0.01327253353502678,
          0.04154022940050695,
          0,
          0
        ],
        [
          0.9645267240805863,
          1.149097714852382,
          0.1845709907717953,
          0.1564206902648319,
          0.5211800850732525,
          3.361459505910952,
          0,
          0
        ],
        [
          1.506208629006747,
          0.07428353748552614,
          -1.431925091521221,
          0.994141348348862,
          0.003410753895899181,
          0.01056930581149828,
          0,
          0
        ],
        [
          1.771184416279289,
          1.12308613515223,
          -0.648098281127059,
          0.5225502860371722,
          0.1497970800977639,
          0.5441179240273616,
          0,
          0
        ],
        [
          0.9652172811369719,
          0.07189468954480056,
          -0.8933225915921713,
          0.970495958125549,
          0.01745845563994852,
          0.05487407061593619,
          0,
          0
        ],
        [
          1.185264262256182,
          0.3090146484645743,
          -0.8762496137916079,
          0.9375709759264802,
          0.03864546483114249,
          0.1241444282152007,
          0,
          0
        ],
        [
          4.505627478099122,
          0.5338422485752549,
          -3.971785229523867,
          0.9855743620266494,
          0.004028115053196644,
          0.01249013303569206,
          0,
          0
        ],
        [
          0.9024360759636672,
          0.951516417920854,
          0.0490803419571868,
          0.2777901547030494,
          0.4892558912189964,
          2.958318806606735,
          0,
          0
        ],
        [
          1.996086017398397,
          0.8978549777023584,
          -1.098231039696039,
          0.7901458970153208,
          0.05781557655570199,
          0.1895052375282633,
          0,
          0
        ],
        [
          2.47949650523024,
          0.05985560655637352,
          -2.419640898673866,
          0.9995636907496044,
          0.0001666259673784925,
          0.0005146681952448776,
          0,
          0
        ],
        [
          1.116673230598762,
          0.3514113051246015,
          -0.7652619254741604,
          0.9107299484268954,
          0.05499868160830682,
          0.179734786935269,
          0,
          0
        ],
        [
          1.738572170426451,
          0.9905913325609694,
          -0.747980837865482,
          0.6367047848012745,
          0.1136481177292179,
          0.3959755333842299,
          0,
          0
        ],
        [
          2.647738281992583,
          1.168169545965452,
          -1.479568736027131,
          0.8995616566224613,
          0.01108818648305819,
          0.03462702918165252,
          0,
          0
        ],
        [
          2.929458065667688,
          0.645794230010279,
          -2.283663835657409,
          0.9806158189875454,
          0.00316372743848131,
          0.009801386272893533,
          0,
          0
        ],
        [
          0.780254234299244,
          0.4054553838374524,
          -0.3747988504617916,
          0.7094572181934944,
          0.2346043050935711,
          0.9465907119042836,
          0,
          0
        ],
        [
          0.8276902081159536,
          1.293954009689629,
          0.4662638015736758,
          0.09891331439195016,
          0.6286910075930454,
          5.22894480922626,
          0,
          0
        ],
        [
          1.118047798628154,
          0.1527297687043544,
          -0.9653180299237992,
          0.9736539490569087,
          0.01411233540121128,
          0.0442062558998499,
          0,
          0
        ],
        [
          2.367462239677828,
          1.004786233713052,
          -1.362676005964777,
          0.8294386476048066,
          0.04150937498945755,
          0.133742858561493,
          0,
          0
        ],
        [
          2.330071975463321,
          1.145579204371145,
          -1.184492771092177,
          0.7545710201698165,
          0.05737798399918505,
          0.1879836087844619,
          0,
          0
        ],
        [
          2.271649333429328,
          0.412583613401183,
          -1.859065720028145,
          0.9701795030176092,
          0.00676143530556652,
          0.02102314084631891,
          0,
          0
        ],
        [
          2.251362267508193,
          1.079716060971111,
          -1.171646206537082,
          0.7530834039418719,
          0.073372110159816,
          0.2445332491634995,
          0,
          0
        ],
        [
          2.606071575274743,
          0.7795515696201926,
          -1.82652000565455,
          0.9569784901403524,
          0.006435762376206031,
          0.02000397605377427,
          0,
          0
        ],
        [
          1.851533408014886,
          1.236728786244658,
          -0.6148046217702279,
          0.4794830578451754,
          0.1412070282887241,
          0.5077852814865659,
          0,
          0
        ],
        [
          3.394496857310356,
          2.786833719700412,
          -0.607663137609944,
          0.1007261733049246,
          0.05574943437660599,
          0.1823330884756945,
          0,
          0
        ],
        [
          2.193622705984883,
          0.2944479388473471,
          -1.899174767137535,
          0.9843916611219691,
          0.007022518808099735,
          0.02184066150028438,
          0,
          0
        ],
        [
          2.557996610565323,
          2.818429326548139,
          0.2604327159828155,
          0.03151569203054385,
          0.202597056095341,
          0.7846348114051003,
          0,
          0
        ],
        [
          2.4392606349644,
          2.172029542762826,
          -0.2672310922015741,
          0.2885781573302603,
          0.1175676232149314,
          0.4114514345576301,
          0,
          0
        ],
        [
          2.311701016330989,
          1.841142376652297,
          -0.4705586396786923,
          0.3807393667644266,
          0.2576876014043364,
          1.072059982542415,
          0,
          0
        ],
        [
          2.32243090606565,
          1.732485905308749,
          -0.5899450007569007,
          0.4828050065368223,
          0.1151049084226375,
          0.4017115642217903,
          0,
          0
        ],
        [
          2.591749238199008,
          0.2973524190665405,
          -2.294396819132468,
          0.9950335027006892,
          0.001287096018193968,
          0.003979995326192874,
          0,
          0
        ],
        [
          1.120208028140004,
          0.9245360478228997,
          -0.1956719803171048,
          0.4385617875038648,
          0.2869552790106822,
          1.242824272094349,
          0,
          0
        ],
        [
          2.609122734359775,
          0.5344165340488396,
          -2.074706200310936,
          0.9675852619109342,
          0.008828517513520633,
          0.02750750884129321,
          0,
          0
        ],
        [
          2.769932515040276,
          0.04040531105644356,
          -2.729527203983832,
          0.99998801711176,
          0.000003555186513248821,
          0.00001097933939644056,
          0,
          0
        ],
        [
          1.32824462715621,
          0.8933680592998525,
          -0.4348765678563575,
          0.5504947896026969,
          0.2363680013684726,
          0.9559096395683376,
          0,
          0
        ],
        [
          2.569068959200296,
          0.80636308787716,
          -1.762705871323136,
          0.9075015489387552,
          0.02814988660967574,
          0.08945191381958352,
          0,
          0
        ],
        [
          2.297952882073004,
          0.9918092018807485,
          -1.306143680192255,
          0.8380197487994543,
          0.03054714737584728,
          0.09730972469302436,
          0,
          0
        ],
        [
          2.662423601276291,
          0.05511615079201407,
          -2.607307450484277,
          0.9996235588177843,
          0.0001767684117610806,
          0.0005460013452994885,
          0,
          0
        ],
        [
          1.761706068666551,
          1.109611266022168,
          -0.6520948026443831,
          0.530347884792848,
          0.1758412229913643,
          0.6589039091543161,
          0,
          0
        ],
        [
          2.597486711332201,
          0.9250998923840477,
          -1.672386818948153,
          0.9310213650715057,
          0.01128584631955086,
          0.03525134220153502,
          0,
          0
        ],
        [
          1.022302995489879,
          0.5537526870523981,
          -0.4685503084374809,
          0.7623489912600306,
          0.1456099430049636,
          0.5263166666526798,
          0,
          0
        ],
        [
          1.674981458723289,
          0.9916490381190574,
          -0.6833324206042316,
          0.6116096106009226,
          0.128901256386299,
          0.4569850994549233,
          0,
          0
        ],
        [
          2.93471587830693,
          0.7268238002667138,
          -2.207892078040216,
          0.9637920799588803,
          0.008126711810598463,
          0.02530293740186082,
          0,
          0
        ],
        [
          1.151547209867331,
          0.4612514326746772,
          -0.690295777192654,
          0.8697389218533321,
          0.06158449146858868,
          0.2026695297131074,
          0,
          0
        ],
        [
          0.6460411650921125,
          0.8540942658540016,
          0.2080531007618891,
          0.2231402475558067,
          0.6357085416440875,
          5.389163194217945,
          0,
          0
        ],
        [
          1.088113577849267,
          2.763375097930501,
          1.675261520081235,
          0.02108624375591607,
          0.800191730450554,
          12.36781205197304,
          0,
          0
        ],
        [
          2.720881168738591,
          0.08387977309639043,
          -2.637001395642201,
          0.9994762864232217,
          0.00008991659493269173,
          0.0002777097840721047,
          0,
          0
        ],
        [
          2.516802394260277,
          1.624359216215331,
          -0.8924431780449458,
          0.5720322500563073,
          0.07105133742917326,
          0.2362070305791223,
          0,
          0
        ],
        [
          3.782974279881136,
          0.0909320684283782,
          -3.692042211452758,
          0.9999717589076401,
          0.000001340964507128053,
          0.0000041412375377917,
          0,
          0
        ],
        [
          3.233590770776072,
          0.5127587158432213,
          -2.720832054932851,
          0.9958510006907014,
          0.0005935337488730555,
          0.001834068449125763,
          0,
          0
        ],
        [
          1.977385814666499,
          1.079815833011089,
          -0.8975699816554106,
          0.6568254392380205,
          0.1047662500100442,
          0.3614075567720774,
          0,
          0
        ],
        [
          1.718601662626408,
          0.05137217447060756,
          -1.667229488155801,
          0.9961402115312543,
          0.002136901071249496,
          0.006613414308712083,
          0,
          0
        ],
        [
          2.623896691273623,
          2.959497989002947,
          0.3356012977293239,
          0.03002653053364695,
          0.1697257668479823,
          0.6313039344313185,
          0,
          0
        ],
        [
          2.162885068225249,
          1.243648384828878,
          -0.9192366833963714,
          0.6257550996340013,
          0.07680683506317895,
          0.2569328095373382,
          0,
          0
        ],
        [
          1.678074166114009,
          0.3872883478847193,
          -1.290785818229289,
          0.9438744373655853,
          0.02276759762830645,
          0.07195013705268506,
          0,
          0
        ],
        [
          2.397208861817496,
          1.167945669936262,
          -1.229263191881234,
          0.7812690259327196,
          0.04446149439178672,
          0.1436971450015653,
          0,
          0
        ],
        [
          0.3119686924737322,
          0.8133505316159259,
          0.5013818391421937,
          0.08319027088594766,
          0.8701514678421788,
          20.69522198085863,
          0,
          0
        ],
        [
          1.971305669314275,
          0.5230075968968316,
          -1.448298072417444,
          0.9141766076958739,
          0.04575352048349884,
          0.1480731196934266,
          0,
          0
        ],
        [
          1.194570262962109,
          0.5353255669334811,
          -0.6592446960286278,
          0.8510177908545643,
          0.08125561796983478,
          0.2731309892535798,
          0,
          0
        ],
        [
          2.740156760732031,
          1.147570511145325,
          -1.592586249586706,
          0.9322953987538378,
          0.00684713722691327,
          0.02129144856248641,
          0,
          0
        ],
        [
          3.049627029112036,
          0.04389032077597362,
          -3.005736708336062,
          0.9999963528220417,
          6.239682159506256e-7,
          0.000001926970275371273,
          0,
          0
        ],
        [
          1.777228464167824,
          0.0685593998160347,
          -1.708669064351789,
          0.9938555526197402,
          0.003663886612490315,
          0.01135660261448266,
          0,
          0
        ],
        [
          2.50727404299705,
          1.097853340979065,
          -1.409420702017985,
          0.862884593028397,
          0.02154814029947878,
          0.06801153989554161,
          0,
          0
        ],
        [
          1.492427653557146,
          0.05843703958987115,
          -1.433990613967275,
          0.9977347941760412,
          0.001231524412028515,
          0.003807943321044228,
          0,
          0
        ],
        [
          0.9526267337251936,
          0.1623656496242148,
          -0.7902610841009787,
          0.9590412893627471,
          0.02554660785359556,
          0.08096259997459009,
          0,
          0
        ],
        [
          1.589228370549314,
          1.086541110562053,
          -0.5026872599872612,
          0.4780251236588628,
          0.1591464875011708,
          0.5845060243562301,
          0,
          0
        ],
        [
          1.253219209987198,
          0.7728915743928659,
          -0.4803276355943322,
          0.6339660658242368,
          0.214668264330805,
          0.8441642841267006,
          0,
          0
        ],
        [
          2.749810280090891,
          0.3880083911708095,
          -2.361801888920081,
          0.9951732043559178,
          0.0005912223768040817,
          0.001826921892767105,
          0,
          0
        ],
        [
          2.607056949528114,
          1.291224870709687,
          -1.315832078818427,
          0.7998983787424373,
          0.02865809857079755,
          0.09111450604589469,
          0,
          0
        ],
        [
          5.974992940669514,
          3.51650405465833,
          -2.458488886011184,
          0.2711416729677065,
          0.04158817309787829,
          0.1340077622680681,
          0,
          0
        ],
        [
          1.489060358728198,
          0.3654728885708237,
          -1.123587470157374,
          0.926760451173669,
          0.04067381097474449,
          0.1309365344059729,
          0,
          0
        ],
        [
          2.604092072608402,
          1.276607861877731,
          -1.327484210730671,
          0.8041430424813941,
          0.02602537716137718,
          0.08252046513490924,
          0,
          0
        ],
        [
          1.839698491106087,
          0.1031402719493633,
          -1.736558219156723,
          0.9941731383946417,
          0.00227306728028031,
          0.007035790047765333,
          0,
          0
        ],
        [
          1.144289866688208,
          0.5432877148132778,
          -0.6010021518749298,
          0.7835265195487131,
          0.1440105337627741,
          0.5195628810189891,
          0,
          0
        ],
        [
          1.672893354298217,
          1.940966981011,
          0.2680736267127832,
          0.2217437103011176,
          0.3809532927818559,
          1.900468127303299,
          0,
          0
        ],
        [
          2.674545738568724,
          0.04447346389066358,
          -2.63007227467806,
          0.99985396166594,
          0.00007053153425695995,
          0.0002178342878276271,
          0,
          0
        ],
        [
          2.530084614619082,
          1.210125108641249,
          -1.319959505977833,
          0.8269884049503479,
          0.02638639102428352,
          0.0836961796462969,
          0,
          0
        ],
        [
          2.096450222311288,
          0.4183913928097497,
          -1.678058829501539,
          0.952768522368014,
          0.0148057887466045,
          0.04641111194700918,
          0,
          0
        ],
        [
          2.373669096019077,
          3.579329555126137,
          1.20566045910706,
          0.03618772134875869,
          0.5014865192760469,
          3.106666487990111,
          0,
          0
        ],
        [
          1.661595522181678,
          0.9788739410541921,
          -0.6827215811274864,
          0.6032599839580888,
          0.1793128368958442,
          0.6747548544529632,
          0,
          0
        ],
        [
          2.585031039276705,
          0.7792356851980868,
          -1.805795354078618,
          0.9567888855084442,
          0.006919942107264128,
          0.02151941578574935,
          0,
          0
        ],
        [
          2.665934089416107,
          0.5787917403020745,
          -2.087142349114032,
          0.9776167814075681,
          0.005741510909304399,
          0.01783360582367081,
          0,
          0
        ],
        [
          2.615503134533412,
          0.1012398525190189,
          -2.514263282014393,
          0.998224268659953,
          0.0003205248923476295,
          0.0009901779799914173,
          0,
          0
        ],
        [
          2.485830494596856,
          2.068420999637362,
          -0.417409494959494,
          0.3475255179929082,
          0.08749182234860654,
          0.2961031134082175,
          0,
          0
        ],
        [
          2.427319786283308,
          0.8755986095562704,
          -1.551721176727038,
          0.8917461931797224,
          0.02876621045063656,
          0.09146841356408723,
          0,
          0
        ],
        [
          1.292036627209309,
          0.8636209008675686,
          -0.4284157263417403,
          0.5646824302067353,
          0.2393191040183567,
          0.9715991706852648,
          0,
          0
        ],
        [
          2.379911865300522,
          1.117865495236994,
          -1.262046370063528,
          0.801736722104546,
          0.04030497760320358,
          0.1296993257716716,
          0,
          0
        ],
        [
          0.8093589508562616,
          0.1417687382724894,
          -0.6675902125837723,
          0.9501422445775107,
          0.03370426184496888,
          0.1077176902944854,
          0,
          0
        ],
        [
          1.141537277584108,
          0.8112223737195341,
          -0.3303149038645734,
          0.5524783535052956,
          0.2646539637612708,
          1.111473016449688,
          0,
          0
        ],
        [
          2.917302930084445,
          0.2311592209707475,
          -2.686143709113697,
          0.9997458539361079,
          0.00004115948137290437,
          0.0001271159495902703,
          0,
          0
        ],
        [
          0.6325163696442438,
          0.1602231007648774,
          -0.4722932688793665,
          0.8865249960591465,
          0.0812130054679189,
          0.2729750915296046,
          0,
          0
        ],
        [
          1.70012280163887,
          1.13265264393322,
          -0.5674701577056498,
          0.4894436445275013,
          0.1441787158056698,
          0.5202718714874471,
          0,
          0
        ],
        [
          1.6351347302947,
          0.06529016910977677,
          -1.569844561184924,
          0.997394554783213,
          0.001413729087937829,
          0.004372128116135618,
          0,
          0
        ],
        [
          2.511365886503651,
          0.1060609718367927,
          -2.405304914666859,
          0.997204661030979,
          0.0006456508602131789,
          0.001995218687054569,
          0,
          0
        ],
        [
          2.467106847998142,
          0.5352552948427398,
          -1.931851553155402,
          0.9642721331670244,
          0.0130956594513339,
          0.04097930516703391,
          0,
          0
        ],
        [
          2.317667782883922,
          1.096403302908824,
          -1.221264479975098,
          0.7854130513433772,
          0.04895631950007769,
          0.1589719761452606,
          0,
          0
        ],
        [
          2.236986079165739,
          0.0727131175257855,
          -2.164272961639954,
          0.9984679940023194,
          0.0006540761245688074,
          0.002021271850301947,
          0,
          0
        ],
        [
          3.008646175623283,
          1.117770843245914,
          -1.890875332377369,
          0.9597643604334901,
          0.003642236791997097,
          0.01128925140559892,
          0,
          0
        ],
        [
          1.547421179008464,
          0.1024717647539818,
          -1.444949414254483,
          0.9921926186305563,
          0.003810570074529574,
          0.01181300260506919,
          0,
          0
        ],
        [
          0.980809812091567,
          1.176011441694099,
          0.1952016296025317,
          0.150035169597586,
          0.5170370786278828,
          3.306131898429549,
          0,
          0
        ],
        [
          1.86735836644714,
          0.9487866338694987,
          -0.9185717325776416,
          0.7185273557889744,
          0.08963814260147918,
          0.3040822515089953,
          0,
          0
        ],
        [
          2.533156423635993,
          0.04334130488708707,
          -2.489815118748906,
          0.9997951582589439,
          0.0001007170718082094,
          0.0003110707028685061,
          0,
          0
        ],
        [
          2.337218167777197,
          1.206819727907625,
          -1.130398439869572,
          0.7260614265827562,
          0.06192452634097841,
          0.2038624262488214,
          0,
          0
        ],
        [
          2.211527691473466,
          0.436729489233089,
          -1.774798202240377,
          0.9582333639587004,
          0.01940783572097161,
          0.06112247976433333,
          0,
          0
        ],
        [
          1.950656625044644,
          1.846522758184145,
          -0.1041338668604985,
          0.3147091769335174,
          0.2516098508829521,
          1.038273703158473,
          0,
          0
        ],
        [
          0.3290128845434583,
          0.5018461876812268,
          0.1728333031377685,
          0.2614980657697477,
          0.6805705488093542,
          6.579766360862989,
          0,
          0
        ],
        [
          0.5855685230531886,
          0.7373123299797593,
          0.1517438069265706,
          0.2936116680093721,
          0.6018062732518403,
          4.667395179694335,
          0,
          0
        ],
        [
          2.602460667687514,
          1.034827970357131,
          -1.567632697330383,
          0.9014530305056813,
          0.01722873544076035,
          0.05413937391675053,
          0,
          0
        ],
        [
          2.716869423908767,
          0.04570895883803008,
          -2.671160465070737,
          0.9999504057945701,
          0.00001799796316268042,
          0.00005558318791385833,
          0,
          0
        ],
        [
          2.863513979037324,
          0.8020860560143935,
          -2.06142792302293,
          0.9840477875865158,
          0.001654276285079781,
          0.005117282094620344,
          0,
          0
        ],
        [
          2.352168677941239,
          1.382390069963924,
          -0.9697786079773152,
          0.6488459716700232,
          0.05954138314904264,
          0.1955201427771232,
          0,
          0
        ],
        [
          0.4456295666440703,
          0.2872378187241681,
          -0.1583917479199022,
          0.5521195928064879,
          0.3729184312375596,
          1.836547177431665,
          0,
          0
        ],
        [
          1.254713254636779,
          0.08107766246458642,
          -1.173635592172193,
          0.9757503414867064,
          0.01512463975155843,
          0.04742595046632798,
          0,
          0
        ],
        [
          2.096126362782609,
          1.109051178520104,
          -0.9870751842625045,
          0.6903300238771821,
          0.0655212549514008,
          0.216533480113875,
          0,
          0
        ],
        [
          1.405987573351216,
          0.3778155791585543,
          -1.028171994192661,
          0.9138108743821517,
          0.0566614941012351,
          0.1854952258919244,
          0,
          0
        ],
        [
          2.282155017230552,
          0.7490587613291708,
          -1.533096255901382,
          0.8422177692539898,
          0.08459628820521777,
          0.2853979935860775,
          0,
          0
        ],
        [
          1.190352985051226,
          0.7790453450927702,
          -0.4113076399584553,
          0.6289516044341875,
          0.2001581716937766,
          0.7728255823650475,
          0,
          0
        ],
        [
          1.940819719609926,
          1.240187870434346,
          -0.7006318491755805,
          0.5282712375029711,
          0.1531986849370554,
          0.5587091579939069,
          0,
          0
        ],
        [
          2.600652217903393,
          0.750428241786255,
          -1.850223976117138,
          0.953176856284159,
          0.008621236580165564,
          0.02685605564034757,
          0,
          0
        ],
        [
          0.9806499126125129,
          0.9683711296322509,
          -0.01227878298026197,
          0.2938998003083287,
          0.4604947640604866,
          2.635975134577937,
          0,
          0
        ],
        [
          2.572533181098567,
          1.605496765797382,
          -0.9670364153011846,
          0.6374072720358914,
          0.04700433383161885,
          0.1523208143653812,
          0,
          0
        ],
        [
          2.273301726852437,
          0.947771582914974,
          -1.325530143937463,
          0.8319215565562214,
          0.02638088067523939,
          0.0836782275298553,
          0,
          0
        ],
        [
          2.03090203887136,
          0.6600847153314116,
          -1.370817323539949,
          0.8914356755440995,
          0.04865914303388882,
          0.1579576209033372,
          0,
          0
        ],
        [
          1.27199577451649,
          0.7066859948894899,
          -0.5653097796270006,
          0.728825718303705,
          0.1225777568261888,
          0.4314349325155563,
          0,
          0
        ],
        [
          1.705332568928614,
          0.8051186349996846,
          -0.9002139339289295,
          0.745538700387455,
          0.1076220139106996,
          0.3724470536558295,
          0,
          0
        ],
        [
          2.49409411569146,
          1.137999357550595,
          -1.356094758140865,
          0.8423180746379826,
          0.01792323043391703,
          0.05636157578266949,
          0,
          0
        ],
        [
          1.553348839955068,
          0.05352754062396214,
          -1.499821299331106,
          0.9952572437830258,
          0.002641377965255164,
          0.008178835638272935,
          0,
          0
        ],
        [
          2.503322249238352,
          1.630891356689065,
          -0.8724308925492876,
          0.5862706910110178,
          0.08154486747387239,
          0.2741895901505529,
          0,
          0
        ],
        [
          1.885206852012141,
          0.5481915935907701,
          -1.337015258421371,
          0.8950631849195982,
          0.05433405195098123,
          0.1774379940841687,
          0,
          0
        ],
        [
          1.31747960318787,
          0.9975585474288431,
          -0.3199210557590271,
          0.4340242883053158,
          0.2979414124371257,
          1.310598881108947,
          0,
          0
        ],
        [
          2.559483257046842,
          1.280985082175647,
          -1.278498174871195,
          0.7958269084915945,
          0.03512349665877967,
          0.1124186306148245,
          0,
          0
        ],
        [
          2.524499033252111,
          0.4502199575297213,
          -2.07427907572239,
          0.9804772298756282,
          0.005874379821343987,
          0.01824874630198416,
          0,
          0
        ],
        [
          1.070313550730846,
          0.0666787528702574,
          -1.003634797860589,
          0.9766659652105968,
          0.01350490160651585,
          0.04227744850503111,
          0,
          0
        ],
        [
          2.507705675815333,
          0.227098139023723,
          -2.28060753679161,
          0.995881593777597,
          0.001972785709822136,
          0.006104495896433147,
          0,
          0
        ],
        [
          2.942484044917197,
          0.7512027390645906,
          -2.191281305852606,
          0.9515479821923416,
          0.01147212018598425,
          0.03583992088895683,
          0,
          0
        ],
        [
          1.644524116665756,
          0.05321759176501122,
          -1.591306524900745,
          0.9957948220791081,
          0.002359919448641896,
          0.007305258146170213,
          0,
          0
        ],
        [
          2.785764826097739,
          0.08494085798432292,
          -2.700823968113416,
          0.9995535251034701,
          0.00006969480418753913,
          0.0002152498948359065,
          0,
          0
        ],
        [
          2.187500870102305,
          1.258390261278536,
          -0.9291106088237691,
          0.63579029225248,
          0.07222201198681445,
          0.2404018442839874,
          0,
          0
        ],
        [
          1.882629768263468,
          0.9110352583910967,
          -0.971594509872371,
          0.7529113841443263,
          0.08004652809832255,
          0.2687131460249236,
          0,
          0
        ],
        [
          2.662264905340109,
          0.05567197354103068,
          -2.606592931799078,
          0.9996060334854372,
          0.0001859700172650096,
          0.0005744285028312139,
          0,
          0
        ],
        [
          2.729059948455913,
          1.165183249464225,
          -1.563876698991688,
          0.9011309739697325,
          0.01230549195906169,
          0.0384758850531211,
          0,
          0
        ],
        [
          2.7529792557868,
          0.04255390289364371,
          -2.710425352893156,
          0.9999837303591632,
          0.000004496242749904977,
          0.00001388557855746918,
          0,
          0
        ],
        [
          1.266018993424799,
          0.06631309567194511,
          -1.199705897752854,
          0.9816658433129571,
          0.01076506917817147,
          0.03360699321341878,
          0,
          0
        ],
        [
          2.340982377196568,
          0.8670631782382824,
          -1.473919198958286,
          0.8768884488894128,
          0.0351557182251472,
          0.1125255188649723,
          0,
          0
        ],
        [
          1.52354586388854,
          0.06791010025990347,
          -1.455635763628637,
          0.9923186913378369,
          0.004571852340290527,
          0.01418386388002598,
          0,
          0
        ],
        [
          2.667375799090533,
          1.204230857301344,
          -1.463144941789189,
          0.8953062891891642,
          0.009977304345626232,
          0.03112292068632341,
          0,
          0
        ],
        [
          3.13123604667003,
          1.249294082798535,
          -1.881941963871495,
          0.9410171906036244,
          0.001054343766805798,
          0.003259512483566506,
          0,
          0
        ],
        [
          1.835147600879261,
          0.4402510545221794,
          -1.394896546357081,
          0.9369891046502739,
          0.01807966581376912,
          0.05686256175494684,
          0,
          0
        ],
        [
          1.414437388936476,
          0.7890490183652811,
          -0.6253883705711946,
          0.6706002000812273,
          0.182823426981071,
          0.6909207158312783,
          0,
          0
        ],
        [
          0.9785047433996591,
          0.4599586073045445,
          -0.5185461360951147,
          0.8316690406237407,
          0.09773322471012102,
          0.3345180371096759,
          0,
          0
        ],
        [
          1.32123769700621,
          2.592030864077987,
          1.270793167071778,
          0.03946583008553643,
          0.673740031121986,
          6.377358604393049,
          0,
          0
        ],
        [
          3.402305664018948,
          1.161462667336218,
          -2.240842996682729,
          0.9752651640609303,
          0.0008827501743159067,
          0.00272856077411586,
          0,
          0
        ],
        [
          2.674533086361257,
          1.178351981667455,
          -1.496181104693802,
          0.9064693058683485,
          0.009777833895724827,
          0.03049455414891954,
          0,
          0
        ],
        [
          1.985635853200253,
          2.681009208203307,
          0.6953733550030539,
          0.05902063969862594,
          0.4112396790212475,
          2.157092429738972,
          0,
          0
        ],
        [
          3.733871112765482,
          1.119004155475694,
          -2.614866957289788,
          0.9707349443577657,
          0.0008188848934392902,
          0.002530992853565412,
          0,
          0
        ],
        [
          8.362053980600008,
          2.791418132628818,
          -5.570635847971189,
          0.3402541053365373,
          0.01281024172380479,
          0.04007457823126775,
          0,
          0
        ],
        [
          8.510531854057092,
          1.599036397872739,
          -6.911495456184353,
          0.815137210326778,
          0.008083810838088974,
          0.02516827441571456,
          0,
          0
        ],
        [
          12.50760134319375,
          0.8160968437017566,
          -11.69150449949199,
          0.9501190207876496,
          0.01679658114729723,
          0.0527581780213722,
          0,
          0
        ],
        [
          1.817327035177414,
          1.17027024219523,
          -0.6470567929821838,
          0.5119999237987279,
          0.1462858992472502,
          0.5291786178202625,
          0,
          0
        ],
        [
          3.264623902255038,
          2.502817242282496,
          -0.7618066599725419,
          0.2411020472997257,
          0.02881628367535826,
          0.09163235648262377,
          0,
          0
        ],
        [
          1.78307232215062,
          1.942126072627194,
          0.1590537504765741,
          0.2570879488606178,
          0.3537151430149283,
          1.690214991369455,
          0,
          0
        ],
        [
          2.005048524589284,
          1.442414166601338,
          -0.5626343579879463,
          0.4797608756727191,
          0.1889953995908285,
          0.7196812561764523,
          0,
          0
        ],
        [
          1.324355326227973,
          0.95516376544043,
          -0.3691915607875426,
          0.4846967674750652,
          0.2579634942060871,
          1.07360680568097,
          0,
          0
        ],
        [
          0.9061369436908461,
          0.5477921981466674,
          -0.3583447455441787,
          0.6772249670084356,
          0.246069997868466,
          1.007952150924041,
          0,
          0
        ],
        [
          2.744818558440605,
          0.09216377004744902,
          -2.652654788393156,
          0.9530659405604465,
          0.03146232681238929,
          0.1003197858454133,
          0,
          0
        ],
        [
          2.136285437443143,
          1.15955184064341,
          -0.9767335967997333,
          0.6647045826342607,
          0.09125968746448115,
          0.3101354846046842,
          0,
          0
        ],
        [
          2.436926777126168,
          1.052533010479927,
          -1.38439376664624,
          0.8425908302897517,
          0.03390324313149831,
          0.1083759447733247,
          0,
          0
        ],
        [
          2.770927932841064,
          0.04614117580275914,
          -2.724786757038305,
          0.9998073051957941,
          0.00009377564685204083,
          0.0002896296858933784,
          0,
          0
        ],
        [
          0.8183547947338435,
          0.06961664736793538,
          -0.7487381473659082,
          0.9800147922906745,
          0.01146354293283918,
          0.03581281404901736,
          0,
          0
        ],
        [
          2.79993728147727,
          0.04280437814035791,
          -2.757132903336912,
          0.9999477285885685,
          0.00002190041234678584,
          0.0000676354026505282,
          0,
          0
        ],
        [
          2.23947789122641,
          0.04957422844790148,
          -2.189903662778509,
          0.9995899144515205,
          0.0001938836152187684,
          0.0005988769478965621,
          0,
          0
        ],
        [
          2.067037473612545,
          0.06062401499661931,
          -2.006413458615926,
          0.9979745769848376,
          0.00112607771838778,
          0.003481528596136113,
          0,
          0
        ],
        [
          1.785377680093858,
          0.5329193167856769,
          -1.252458363308181,
          0.9162778637309695,
          0.03889437128973231,
          0.1249763715414209,
          0,
          0
        ],
        [
          2.351462154556167,
          0.9153552323479688,
          -1.436106922208198,
          0.8627708176556225,
          0.03248408036906474,
          0.1036871012482538,
          0,
          0
        ],
        [
          5.612703013451907,
          0.4246254078796754,
          -5.188077605572231,
          0.9050946672866794,
          0.07399574496878655,
          0.2467777732724813,
          0,
          0
        ],
        [
          0.9853451365222398,
          0.5793105126651723,
          -0.4060346238570675,
          0.7460219219216452,
          0.160243502898353,
          0.5893039253776868,
          0,
          0
        ],
        [
          1.457976869587679,
          0.910172060050593,
          -0.5478048095370861,
          0.5641316233852569,
          0.2451902783411548,
          1.0031780895532,
          0,
          0
        ],
        [
          1.508198127974953,
          1.37524763047762,
          -0.132950497497333,
          0.2884472866091199,
          0.3027635912077046,
          1.34102189039526,
          0,
          0
        ],
        [
          1.491336967738824,
          1.165865892454152,
          -0.3254710752846726,
          0.3451793642423178,
          0.2035998045288839,
          0.7895111637248694,
          0,
          0
        ],
        [
          2.159456566611423,
          0.08499680395253512,
          -2.074459762658888,
          0.9947243718240445,
          0.002786226268507528,
          0.008628601070793105,
          0,
          0
        ],
        [
          2.52965031954435,
          0.2098726253396103,
          -2.31977769420474,
          0.9974065733590542,
          0.001264095556344735,
          0.003908782616866887,
          0,
          0
        ],
        [
          1.922723773776579,
          0.1311370280785331,
          -1.791586745698046,
          0.9894270477728188,
          0.003593121988630544,
          0.01113646924038405,
          0,
          0
        ],
        [
          1.625959826358372,
          0.06637796464440757,
          -1.559581861713965,
          0.9972623617474345,
          0.001486676340769874,
          0.004598062205285505,
          0,
          0
        ],
        [
          0.9387215842909008,
          2.438768432182375,
          1.500046847891474,
          0.0299732339569229,
          0.794944838060926,
          11.97232682198338,
          0,
          0
        ],
        [
          11.75585626804035,
          0.4837458123029698,
          -11.27211045573738,
          0.998346725181833,
          0.0002977260123039792,
          0.0009197258164371617,
          0,
          0
        ],
        [
          1.940631952492628,
          0.04798313187437896,
          -1.892648820618249,
          0.9994392624460806,
          0.0002772572249086854,
          0.0008564767470861771,
          0,
          0
        ],
        [
          1.832398443774509,
          0.7542505490856526,
          -1.078147894688856,
          0.8136534354307516,
          0.08096070459978778,
          0.2720523456780283,
          0,
          0
        ],
        [
          19.5859028872288,
          1.243200742311102,
          -18.3427021449177,
          0.9869389755749914,
          0.0001039599578879359,
          0.0003210875919250819,
          0,
          0
        ],
        [
          2.386667948121965,
          1.193045936638889,
          -1.193622011483076,
          0.7549893665946842,
          0.04630376625778843,
          0.149940352024751,
          0,
          0
        ],
        [
          0.9174406783920769,
          2.258440228337919,
          1.340999549945842,
          0.03635973268003841,
          0.7653889509833306,
          10.07502201357374,
          0,
          0
        ],
        [
          2.789538363725476,
          2.431286359922878,
          -0.3582520038025985,
          0.2309883013097135,
          0.106611299455291,
          0.3685318762099098,
          0,
          0
        ],
        [
          2.71016931450955,
          1.188089851210186,
          -1.522079463299364,
          0.8785614633357776,
          0.01345126535378642,
          0.04210724941670774,
          0,
          0
        ],
        [
          1.36124319275714,
          1.084070036994583,
          -0.2771731557625579,
          0.3706172094000899,
          0.2763667149379724,
          1.179449845688977,
          0,
          0
        ],
        [
          2.5026506675671,
          1.301812348706477,
          -1.200838318860623,
          0.7691571311364522,
          0.03757882095937239,
          0.1205841579415753,
          0,
          0
        ],
        [
          3.251995676613911,
          0.270359522708639,
          -2.981636153905272,
          0.9979848646350259,
          0.0005967499354948965,
          0.001844012666409684,
          0,
          0
        ],
        [
          1.539293881730787,
          0.06819067218091321,
          -1.471103209549874,
          0.9924085413671214,
          0.004516739069535582,
          0.01401210287082935,
          0,
          0
        ],
        [
          0.5922873695881109,
          0.9453868000655637,
          0.3530994304774528,
          0.1356659956674506,
          0.7209002224118589,
          7.976786085580874,
          0,
          0
        ],
        [
          2.402843242478682,
          0.2214542046212826,
          -2.1813890378574,
          0.9974774858864299,
          0.0009946324725665476,
          0.003074730733170883,
          0,
          0
        ],
        [
          2.115724565948144,
          0.4502411629233862,
          -1.665483403024758,
          0.9495133627042727,
          0.02417313612512561,
          0.07650194985927959,
          0,
          0
        ],
        [
          2.552982700766637,
          1.469684132140851,
          -1.083298568625786,
          0.7003518026350508,
          0.04225686191188129,
          0.1362575167279932,
          0,
          0
        ],
        [
          2.275217890184956,
          0.3470025315148477,
          -1.928215358670109,
          0.9893319981012705,
          0.003788341761722244,
          0.01174383141825637,
          0,
          0
        ],
        [
          3.153767620190749,
          0.04674066361264291,
          -3.107026956578106,
          0.999997304481642,
          3.881126619512053e-7,
          0.000001198588914571063,
          0,
          0
        ],
        [
          1.765816549659698,
          0.5601832499369634,
          -1.205633299722735,
          0.8918978628790002,
          0.05515943161360347,
          0.1802907837785872,
          0,
          0
        ],
        [
          2.779268359240008,
          0.05437368486052505,
          -2.724894674379483,
          0.999922091406563,
          0.00002214537940859723,
          0.00006839195519949456,
          0,
          0
        ],
        [
          1.040034326268426,
          1.203694153707814,
          0.1636598274393886,
          0.1596288777328507,
          0.4822827105724884,
          2.876877045172586,
          0,
          0
        ],
        [
          1.392999857220635,
          1.041075017461373,
          -0.351924839759262,
          0.4260663100978831,
          0.2638184624262111,
          1.106706701380481,
          0,
          0
        ],
        [
          2.066292201019982,
          0.5718070350026928,
          -1.494485166017289,
          0.926700386453456,
          0.02001851815737898,
          0.06308503287499746,
          0,
          0
        ],
        [
          2.49412866610146,
          0.5882279706393494,
          -1.905900695462111,
          0.9664404120668797,
          0.009181948024909427,
          0.02861891706748036,
          0,
          0
        ],
        [
          1.075855398971415,
          0.9323719124361721,
          -0.1434834865352433,
          0.412471860603508,
          0.2921182163891415,
          1.274412963024824,
          0,
          0
        ],
        [
          0.9571230543913612,
          1.096002309230981,
          0.1388792548396193,
          0.1778262289188305,
          0.5146128864665138,
          3.274196136124389,
          0,
          0
        ],
        [
          1.067589645500096,
          1.088048583824589,
          0.0204589383244933,
          0.2645532038954889,
          0.5000779714957791,
          3.089212097840068,
          0,
          0
        ],
        [
          8.07374474214064,
          0.5818824487409714,
          -7.491862293399668,
          0.9731830738081697,
          0.007013698941049212,
          0.02181303717632591,
          0,
          0
        ],
        [
          1.170417010518643,
          0.7966208487617935,
          -0.3737961617568496,
          0.5909262081382034,
          0.2164696428945402,
          0.8532051138893444,
          0,
          0
        ],
        [
          1.742108777838376,
          1.670272830638409,
          -0.07183594719996722,
          0.3124871272799583,
          0.3020636200161455,
          1.336579706339393,
          0,
          0
        ],
        [
          1.411487620480483,
          0.9566197865449477,
          -0.4548678339355356,
          0.4613273411797406,
          0.3655486187353379,
          1.779340551695778,
          0,
          0
        ],
        [
          2.75765738668877,
          0.2080391560914271,
          -2.549618230597343,
          0.9996533429864461,
          0.00008943126095114595,
          0.0002762106831539627,
          0,
          0
        ],
        [
          2.057257396389548,
          0.7495059537600587,
          -1.30775144262949,
          0.85591189410667,
          0.05841891236131322,
          0.1916055201043944,
          0,
          0
        ],
        [
          2.456039624019864,
          1.0467579961567,
          -1.409281627863165,
          0.865461447714206,
          0.02247555487699654,
          0.07100600395507148,
          0,
          0
        ],
        [
          1.285574860473088,
          0.7812005354106377,
          -0.5043743250624502,
          0.6317568520272561,
          0.2081457516126267,
          0.8117729517753846,
          0,
          0
        ],
        [
          1.978169303275005,
          1.043691469822754,
          -0.9344778334522512,
          0.6777201713525212,
          0.09940328167453336,
          0.3408651794220634,
          0,
          0
        ],
        [
          2.173379742306538,
          1.040976597776277,
          -1.132403144530262,
          0.7542530822715404,
          0.07223334838165901,
          0.240442517116486,
          0,
          0
        ],
        [
          5.707780677878175,
          0.8771300351414232,
          -4.830650642736752,
          0.9528129173722785,
          0.009745736762198288,
          0.03039346625210187,
          0,
          0
        ],
        [
          2.946782372221556,
          0.2179525421800893,
          -2.728829830041467,
          0.99814066417506,
          0.0008396917392822145,
          0.002595356276979607,
          0,
          0
        ],
        [
          40.03068377122074,
          2.487968618837856,
          -37.54271515238288,
          0.9673841542271878,
          0.0005447276562707123,
          0.001683171382347703,
          0,
          0
        ],
        [
          2.544338568286624,
          1.168647289518893,
          -1.375691278767731,
          0.8387157176548943,
          0.02585243873817766,
          0.08195756496147837,
          0,
          0
        ],
        [
          3.345359548661378,
          0.2093112817635012,
          -3.136048266897877,
          0.9992578827491677,
          0.0002856841059993212,
          0.0008825157085616467,
          0,
          0
        ],
        [
          1.040975695375696,
          0.06662611388002888,
          -0.9743495814956668,
          0.9925464583105601,
          0.004261383173025966,
          0.01321653203324312,
          0,
          0
        ],
        [
          1.288502667713151,
          0.3493637138226123,
          -0.9391389538905388,
          0.9181584732210308,
          0.05475660843656334,
          0.1788978690039165,
          0,
          0
        ],
        [
          2.307669423006963,
          1.735732588345268,
          -0.5719368346616942,
          0.5198387132942924,
          0.1554341615093395,
          0.5683622704309622,
          0,
          0
        ],
        [
          3.187493591326385,
          1.308376235560477,
          -1.879117355765908,
          0.7976737023859773,
          0.03076169333021707,
          0.09801486467965877,
          0,
          0
        ],
        [
          1.336862729895669,
          0.2738935458512732,
          -1.062969184044395,
          0.9628230137319417,
          0.02287985973713771,
          0.07231321481413631,
          0,
          0
        ],
        [
          6.07131583786252,
          0.06169701943739702,
          -6.009618818425123,
          0.999970474652205,
          0.000007709883813963005,
          0.00002381022274939458,
          0,
          0
        ],
        [
          2.105188127042202,
          1.33304431340901,
          -0.7721438136331913,
          0.5575192094224873,
          0.1244202600031984,
          0.4388414862542429,
          0,
          0
        ],
        [
          0.7998152929285188,
          0.2462230959275811,
          -0.5535921970009378,
          0.9113569024021249,
          0.05875329365618814,
          0.1927707001956868,
          0,
          0
        ],
        [
          2.899823054625406,
          0.0799919817053751,
          -2.819831072920031,
          0.9999315137449265,
          0.000005249570683279398,
          0.00001621206529164172,
          0,
          0
        ],
        [
          1.217027942563159,
          2.603312914579583,
          1.386284972016424,
          0.03424854184165702,
          0.720961018852142,
          7.979196912655372,
          0,
          0
        ],
        [
          2.430747275243579,
          1.140583698807271,
          -1.290163576436308,
          0.7940282655251039,
          0.04583590337842207,
          0.1483525449692257,
          0,
          0
        ],
        [
          2.823387575874821,
          0.03588508153371833,
          -2.787502494341103,
          0.9999500339699335,
          0.00002364849703432023,
          0.00007303416893498695,
          0,
          0
        ],
        [
          2.656123424258118,
          1.278912892440397,
          -1.377210531817721,
          0.8576652401269242,
          0.01107501125934208,
          0.03458542381450226,
          0,
          0
        ],
        [
          2.167168646430206,
          1.145530462636961,
          -1.021638183793245,
          0.6959224795078746,
          0.05818283153848217,
          0.1907833746555904,
          0,
          0
        ],
        [
          1.528589652990041,
          1.353871474773438,
          -0.1747181782166025,
          0.2977604531889068,
          0.2888560078957186,
          1.254400261933711,
          0,
          0
        ],
        [
          1.197001837337458,
          1.495832326434799,
          0.298830489097341,
          0.141353597669102,
          0.4470727918973923,
          2.497023075926246,
          0,
          0
        ],
        [
          2.626932055074773,
          0.8903331904563544,
          -1.736598864618419,
          0.9468770009005882,
          0.005958828266300249,
          0.01851265778939909,
          0,
          0
        ],
        [
          0.5941965446446027,
          0.07671073523447748,
          -0.5174858094101252,
          0.8286716782023733,
          0.09843072380638969,
          0.3371660607447152,
          0,
          0
        ],
        [
          1.105284041789137,
          0.1731677998935847,
          -0.9321162418955518,
          0.9564023612300306,
          0.02651809540220531,
          0.08412531863070973,
          0,
          0
        ],
        [
          1.686570023189809,
          0.06491240295624262,
          -1.621657620233566,
          0.997614820874558,
          0.001280979225797409,
          0.003961056544630743,
          0,
          0
        ],
        [
          1.487250751833771,
          1.170634318847361,
          -0.3166164329864103,
          0.3550354349747888,
          0.3050302612716778,
          1.355468124012154,
          0,
          0
        ],
        [
          2.455054166215799,
          1.190523480614557,
          -1.264530685601243,
          0.7997712754254499,
          0.0320767913013555,
          0.1023439775666211,
          0,
          0
        ],
        [
          2.56694770514437,
          2.383601196528194,
          -0.1833465086161765,
          0.2304626440219938,
          0.1467654964400781,
          0.5312119486470802,
          0,
          0
        ],
        [
          1.555912134191118,
          0.06093746318450229,
          -1.494974671006616,
          0.9938855496273954,
          0.003589280805044297,
          0.01112452104727036,
          0,
          0
        ],
        [
          0.9053237227879408,
          0.3032832444920327,
          -0.6020404782959081,
          0.8462558861957139,
          0.1117611685179631,
          0.3885737467692481,
          0,
          0
        ],
        [
          2.338167067412381,
          0.9881873024541916,
          -1.34997976495819,
          0.8502936675897778,
          0.0318235073665598,
          0.1015092889632534,
          0,
          0
        ],
        [
          2.712719254949868,
          0.1017979180638936,
          -2.610921336885974,
          0.9982542253822627,
          0.000368652650994878,
          0.001138910957102694,
          0,
          0
        ],
        [
          1.536934178670611,
          1.3197364084564,
          -0.2171977702142112,
          0.3331402401244999,
          0.275628187756559,
          1.17509874950657,
          0,
          0
        ],
        [
          0.6818532255411816,
          1.460438247413561,
          0.7785850218723795,
          0.05990003750730748,
          0.7453343601743548,
          9.038431410400518,
          0,
          0
        ],
        [
          3.257365553978067,
          0.5893024449382467,
          -2.66806310903982,
          0.9951196722882515,
          0.0005347691282464204,
          0.001652383744276632,
          0,
          0
        ],
        [
          0.8544663457046259,
          0.4746636980356704,
          -0.3798026476689554,
          0.751749708894367,
          0.1784281673834386,
          0.6707028477433569,
          0,
          0
        ],
        [
          4.782153817765368,
          0.2562320366296577,
          -4.525921781135711,
          0.9995060108155248,
          0.0001073841524620048,
          0.000331664591861944,
          0,
          0
        ],
        [
          0.8723417268610093,
          0.4455396309338115,
          -0.4268020959271978,
          0.7411489365606869,
          0.199601465546934,
          0.7701400654248112,
          0,
          0
        ],
        [
          2.814299046933832,
          2.039893274038747,
          -0.774405772895085,
          0.4705037810496688,
          0.01533185713510388,
          0.04808583401707295,
          0,
          0
        ],
        [
          1.916281083242437,
          0.8235098850560089,
          -1.092771198186429,
          0.8069920372930763,
          0.04639312474559714,
          0.1502437891017521,
          0,
          0
        ],
        [
          1.20470694549291,
          1.437525167542482,
          0.2328182220495716,
          0.1619797915496455,
          0.4305211767601942,
          2.334689963273997,
          0,
          0
        ],
        [
          2.165079022694989,
          0.8715325638774334,
          -1.293546458817556,
          0.8081279882615218,
          0.07932995310018556,
          0.2661003587576109,
          0,
          0
        ],
        [
          1.375053314985088,
          0.8629016204766716,
          -0.5121516945084167,
          0.6297540444661078,
          0.129787558398512,
          0.460595882016289,
          0,
          0
        ],
        [
          2.420563012097604,
          1.177466735005899,
          -1.243096277091705,
          0.7936149300113897,
          0.03355019605836523,
          0.1072082079767726,
          0,
          0
        ],
        [
          2.103872828830527,
          1.359596934272194,
          -0.7442758945583325,
          0.5434438716778388,
          0.1149430043704007,
          0.401073143507173,
          0,
          0
        ],
        [
          2.376472110409037,
          0.4482287768417418,
          -1.928243333567295,
          0.9757171977577229,
          0.007715355324874602,
          0.02401219921121127,
          0,
          0
        ],
        [
          2.646709466591669,
          0.7971161507927903,
          -1.849593315798879,
          0.9410458804068231,
          0.01300368361588239,
          0.04068769985767605,
          0,
          0
        ],
        [
          2.766696449692377,
          1.107746810501619,
          -1.658949639190758,
          0.9467064539883681,
          0.004640839446802528,
          0.01439888963030155,
          0,
          0
        ],
        [
          1.215237236055583,
          0.4126363459994285,
          -0.8026008900561541,
          0.9179996558364103,
          0.0459455517562176,
          0.1487245238263909,
          0,
          0
        ],
        [
          2.259762207195001,
          1.65965342908439,
          -0.6001087781106118,
          0.4617783127580217,
          0.1579915277244367,
          0.5794682080010868,
          0,
          0
        ],
        [
          0.8693921627024341,
          0.3720920150738636,
          -0.4973001476285705,
          0.794890115057491,
          0.1546270596519944,
          0.5648711987177273,
          0,
          0
        ],
        [
          1.827803771459732,
          1.461763068228007,
          -0.3660407032317257,
          0.3919228323679415,
          0.2047173264220562,
          0.7949601465356775,
          0,
          0
        ],
        [
          0.8643751357329349,
          0.4641555075718584,
          -0.4002196281610765,
          0.7632305474745059,
          0.1702061905186676,
          0.6334574346638878,
          0,
          0
        ],
        [
          1.628711586853602,
          0.05440870957196552,
          -1.574302877281636,
          0.9955191152498543,
          0.002522813645121567,
          0.00781078127225168,
          0,
          0
        ],
        [
          1.739410265324141,
          1.096277480815399,
          -0.6431327845087429,
          0.4699831825846357,
          0.216321854940139,
          0.8524618248108314,
          0,
          0
        ],
        [
          2.601390287561886,
          0.05517675201679447,
          -2.546213535545091,
          0.9997046430869249,
          0.0001216161716970052,
          0.0003756266744607628,
          0,
          0
        ],
        [
          1.886125447761154,
          1.023806307557775,
          -0.8623191402033794,
          0.6590461980709355,
          0.1199659274329114,
          0.4209889581769707,
          0,
          0
        ],
        [
          2.442260872256221,
          1.117861186914839,
          -1.324399685341382,
          0.8344760586910237,
          0.02891225827039751,
          0.09194663066187608,
          0,
          0
        ],
        [
          2.131149361413499,
          1.054478736462401,
          -1.076670624951098,
          0.726982217349288,
          0.08394037182976065,
          0.282982397388356,
          0,
          0
        ],
        [
          2.593237086828646,
          0.2179105616612405,
          -2.375326525167405,
          0.9988773448327892,
          0.0003389412067520593,
          0.001047089665371558,
          0,
          0
        ],
        [
          1.260868500312442,
          0.08044408558682699,
          -1.180424414725616,
          0.9758737757322964,
          0.01501496285244427,
          0.04707679685832905,
          0,
          0
        ],
        [
          3.065373243991039,
          2.405206368616208,
          -0.6601668753748307,
          0.2803708549641794,
          0.05077757713444506,
          0.1652023658040508,
          0,
          0
        ],
        [
          1.020829456181268,
          0.06201015098989117,
          -0.9588193051913769,
          0.988827302046872,
          0.006280836443720446,
          0.01951938345242233,
          0,
          0
        ],
        [
          0.8462467936537799,
          0.5040802858318805,
          -0.3421665078218994,
          0.681022869837684,
          0.2412532852393607,
          0.9819484499463472,
          0,
          0
        ],
        [
          2.768250774019699,
          0.6916446432689999,
          -2.076606130750699,
          0.9496134449897105,
          0.01081560369575195,
          0.03376647963004931,
          0,
          0
        ],
        [
          2.698861363790202,
          1.22035923414428,
          -1.478502129645922,
          0.8628538006484688,
          0.01955495195783507,
          0.06159504438904597,
          0,
          0
        ],
        [
          0.9030661561374713,
          0.541508254470631,
          -0.3615579016668403,
          0.6675837217178133,
          0.254070184643424,
          1.05188439726867,
          0,
          0
        ],
        [
          2.704895110132432,
          0.1135239969059795,
          -2.591371113226453,
          0.9985989920308842,
          0.0002161787519602725,
          0.0006677581191178991,
          0,
          0
        ],
        [
          2.148034523745936,
          1.211999205204114,
          -0.9360353185418224,
          0.6437377820396246,
          0.07557870507334999,
          0.2524886044578727,
          0,
          0
        ],
        [
          2.114151248616429,
          1.326192851568393,
          -0.7879583970480362,
          0.5788560019309242,
          0.1307802739865725,
          0.4646489347673589,
          0,
          0
        ],
        [
          0.9710021371949037,
          0.1038698204817905,
          -0.8671323167131132,
          0.980033276712703,
          0.01250722880204925,
          0.03911464978985161,
          0,
          0
        ],
        [
          1.493599846027997,
          0.05417894198010665,
          -1.43942090404789,
          0.9948977087666864,
          0.002854838506817346,
          0.008841693102062944,
          0,
          0
        ],
        [
          0.7271168382476881,
          0.1702853731235879,
          -0.5568314651241002,
          0.9171151931381588,
          0.05876301015348036,
          0.1928045705355736,
          0,
          0
        ],
        [
          0.958451794321062,
          0.5209091725251767,
          -0.4375426217958853,
          0.7781992753983923,
          0.1405579400860569,
          0.5050693994212639,
          0,
          0
        ],
        [
          1.584953504876438,
          0.8395069050936581,
          -0.7454465997827799,
          0.6961130220073426,
          0.138167726390007,
          0.4951036571805515,
          0,
          0
        ],
        [
          1.041558925202061,
          0.06159453085104943,
          -0.979964394351011,
          0.9782372798150378,
          0.01223860389425824,
          0.0382641531896222,
          0,
          0
        ],
        [
          2.038067786344844,
          0.3534588316118641,
          -1.68460895473298,
          0.9740076563990766,
          0.008210654743802065,
          0.02556646177215597,
          0,
          0
        ],
        [
          6.831889350172526,
          0.603298106321764,
          -6.228591243850762,
          0.9991882104129532,
          0.00001644449256405632,
          0.00005078551901238629,
          0,
          0
        ],
        [
          2.0664338470842,
          0.2283908235919117,
          -1.838043023492288,
          0.9941412061910996,
          0.002743839035295828,
          0.008496971838175618,
          0,
          0
        ],
        [
          1.531679848724606,
          0.8344761086910486,
          -0.6972037400335578,
          0.6630863581121136,
          0.1776337646436017,
          0.667071714395977,
          0,
          0
        ],
        [
          1.8899424297781,
          0.6051228092255728,
          -1.284819620552528,
          0.8973657381143495,
          0.04150201992930211,
          0.1337181345216801,
          0,
          0
        ],
        [
          1.069827850164915,
          1.072301042355564,
          0.002473192190649343,
          0.2503984641206116,
          0.4425024755556589,
          2.451235501895067,
          0,
          0
        ],
        [
          1.2017771866282,
          0.4318593209741085,
          -0.7699178656540919,
          0.8892250389089895,
          0.06733110325118424,
          0.2229464253191213,
          0,
          0
        ],
        [
          1.348071851249845,
          1.722110740915635,
          0.37403888966579,
          0.1961051594148384,
          0.460635915008267,
          2.637473157251994,
          0,
          0
        ],
        [
          2.706826939357304,
          0.3629223467255855,
          -2.343904592631718,
          0.9962383498169908,
          0.0008755806739812676,
          0.002706380590596348,
          0,
          0
        ],
        [
          1.834126067549809,
          0.06859429649727967,
          -1.765531771052529,
          0.9943439286553131,
          0.003371556056159561,
          0.01044742791918682,
          0,
          0
        ],
        [
          2.557497440092642,
          1.094898808192086,
          -1.462598631900557,
          0.8856191590999187,
          0.01801531395052942,
          0.05665645490122515,
          0,
          0
        ],
        [
          2.350667180303966,
          1.098757996155511,
          -1.251909184148455,
          0.7936366869450063,
          0.04546593803187194,
          0.1470980791796759,
          0,
          0
        ],
        [
          1.022958736704468,
          0.4695401632571493,
          -0.553418573447319,
          0.8451078666244879,
          0.08033631594240725,
          0.2697709313567318,
          0,
          0
        ],
        [
          2.185688229140229,
          1.195487835904528,
          -0.9902003932357015,
          0.6688020065512343,
          0.05901022515563141,
          0.1936665624820976,
          0,
          0
        ],
        [
          1.900781380093935,
          1.140785727821664,
          -0.7599956522722708,
          0.56867424387253,
          0.1463130986224409,
          0.5292938729149368,
          0,
          0
        ],
        [
          2.160031185220073,
          0.3452395064925123,
          -1.81479167872756,
          0.9788317510988624,
          0.006479371412138963,
          0.02014040795223866,
          0,
          0
        ],
        [
          2.811012225750085,
          1.439785498204963,
          -1.371226727545122,
          0.8177929553030175,
          0.008726408772483034,
          0.02718656217890751,
          0,
          0
        ],
        [
          0.955823497022572,
          0.6495889939373425,
          -0.3062345030852295,
          0.6632170756783031,
          0.2113152741935753,
          0.8274461434786943,
          0,
          0
        ],
        [
          2.803208146569535,
          0.09458867409070947,
          -2.708619472478826,
          0.9996632897594231,
          0.00004204662958137638,
          0.0001298559119273115,
          0,
          0
        ],
        [
          1.73875996957831,
          0.05194675381865949,
          -1.68681321575965,
          0.9963657526029667,
          0.002029206289985017,
          0.006279436092450737,
          0,
          0
        ],
        [
          2.400772917795109,
          0.1233708111441817,
          -2.277402106650928,
          0.9920972538821492,
          0.002375134498702656,
          0.0073524692884278,
          0,
          0
        ],
        [
          1.756879720562245,
          0.06416711450037876,
          -1.692712606061866,
          0.9977618224645337,
          0.001200298706958441,
          0.003711275640083043,
          0,
          0
        ],
        [
          3.514476299009943,
          0.974626110754919,
          -2.539850188255024,
          0.9507215855069999,
          0.007698374195968632,
          0.02395893949333228,
          0,
          0
        ],
        [
          3.8022883276212,
          0.04561838247900561,
          -3.756669945142195,
          0.9999722890254452,
          0.00001078144499553535,
          0.00003329614318491039,
          0,
          0
        ],
        [
          2.398194027234068,
          0.3526822373719076,
          -2.045511789862161,
          0.9866917936959105,
          0.005958242216943371,
          0.01851082616057646,
          0,
          0
        ],
        [
          2.348819070355292,
          0.05516024596374726,
          -2.293658824391544,
          0.9992743755800155,
          0.0003629622982548703,
          0.001121324868382354,
          0,
          0
        ],
        [
          2.694730624823091,
          0.71641573639991,
          -1.978314888423181,
          0.9661293741044515,
          0.007192642706546784,
          0.02237359524020638,
          0,
          0
        ],
        [
          2.613391842582741,
          1.650115122279324,
          -0.9632767203034172,
          0.6147062807058574,
          0.03861804962778435,
          0.1240528221551382,
          0,
          0
        ],
        [
          1.324749582078465,
          0.1424014830818518,
          -1.182348098996614,
          0.9651583305773879,
          0.02327153819734134,
          0.07358063365005602,
          0,
          0
        ],
        [
          2.010652361019196,
          0.6889863611213141,
          -1.321665999897882,
          0.8926314102409799,
          0.03516486041938593,
          0.1125558474662299,
          0,
          0
        ],
        [
          2.229020197828384,
          1.286330321842043,
          -0.9426898759863411,
          0.6411601422645804,
          0.08314787643126535,
          0.2800684212785125,
          0,
          0
        ],
        [
          2.436807543916594,
          2.233079643635324,
          -0.2037279002812706,
          0.2723756020678557,
          0.1706132441154008,
          0.6352840057831657,
          0,
          0
        ],
        [
          1.637255729535255,
          0.5263445975378674,
          -1.110911131997387,
          0.9021049996204435,
          0.03781164969113569,
          0.1213606259791566,
          0,
          0
        ],
        [
          2.306489886025842,
          0.06046903600968741,
          -2.246020850016154,
          0.9985369594467216,
          0.0007969385546500015,
          0.00246310745335934,
          0,
          0
        ],
        [
          2.684359906257677,
          1.543440516314452,
          -1.140919389943225,
          0.6517703514146684,
          0.05699099522186154,
          0.1866391198616998,
          0,
          0
        ],
        [
          1.990412947512886,
          0.2377413966649699,
          -1.752671550847916,
          0.9919483002146527,
          0.003875895067309597,
          0.01201630208518045,
          0,
          0
        ],
        [
          2.160519920383607,
          0.07469023717993388,
          -2.085829683203673,
          0.9981359376890514,
          0.0008157544623048399,
          0.002521309481123936,
          0,
          0
        ],
        [
          1.289851323500355,
          0.6706093050821637,
          -0.6192420184181912,
          0.7731504514259815,
          0.1111806346667008,
          0.3863028543446643,
          0,
          0
        ],
        [
          1.416665785746261,
          1.161307434858437,
          -0.2553583508878239,
          0.3369862052487462,
          0.3169743220245652,
          1.433175340908606,
          0,
          0
        ],
        [
          2.703178369849338,
          0.1097847617160942,
          -2.593393608133244,
          0.9987237197190081,
          0.000200588400223522,
          0.0006195911622868496,
          0,
          0
        ],
        [
          2.217754625050548,
          1.515304550799243,
          -0.7024500742513051,
          0.5315138772272014,
          0.1053021317574144,
          0.3634737379084706,
          0,
          0
        ],
        [
          11.1128125568485,
          3.364666879720134,
          -7.748145677128361,
          0.6648453527942357,
          0.006627999637167464,
          0.02060548484736993,
          0,
          0
        ],
        [
          2.776500871124286,
          0.1074735899664603,
          -2.669027281157825,
          0.9994213379551516,
          0.00006721968212585228,
          0.0002076050555294922,
          0,
          0
        ],
        [
          1.105730183388518,
          1.678529516121676,
          0.572799332733158,
          0.1247294511728522,
          0.5543338364240646,
          3.841262645149083,
          0,
          0
        ],
        [
          2.7547352386405,
          0.09720476322470271,
          -2.657530475415797,
          0.9991788756938097,
          0.0001029443569167622,
          0.0003179505144376971,
          0,
          0
        ],
        [
          1.264596253978713,
          0.5573666915911168,
          -0.7072295623875966,
          0.8446482024794245,
          0.08124712559546324,
          0.2730999187708822,
          0,
          0
        ],
        [
          1.022800202210373,
          0.2611279743687103,
          -0.7616722278416628,
          0.9512930508916839,
          0.03070849463547905,
          0.09783998945862234,
          0,
          0
        ],
        [
          2.153743206170166,
          0.04704645158165081,
          -2.106696754588516,
          0.9990729021631816,
          0.000497886857845123,
          0.001538364405824171,
          0,
          0
        ],
        [
          2.621137493144567,
          0.4567331461319957,
          -2.164404347012571,
          0.9869767917854667,
          0.003104717415932816,
          0.009618000903795627,
          0,
          0
        ],
        [
          2.739912783343637,
          0.7283170425886636,
          -2.011595740754974,
          0.9740419195046796,
          0.00272631546694562,
          0.008442557451790195,
          0,
          0
        ],
        [
          2.529051200253383,
          1.260420567970978,
          -1.268630632282405,
          0.8042148352578127,
          0.02094402446468572,
          0.06606400382279987,
          0,
          0
        ],
        [
          26.0993086945394,
          3.016060851838681,
          -23.08324784270072,
          0.7559020063756068,
          0.005160426077558951,
          0.01601934611809051,
          0,
          0
        ],
        [
          2.85801390248161,
          1.273930123164488,
          -1.584083779317123,
          0.8437879203641042,
          0.02525688163100315,
          0.08002060446788695,
          0,
          0
        ],
        [
          1.901894098447617,
          0.843130008387229,
          -1.058764090060388,
          0.6382162148331664,
          0.2277193849757445,
          0.910619917151747,
          0,
          0
        ],
        [
          1.849778658154334,
          0.8601578613644562,
          -0.9896207967898775,
          0.6287317805721964,
          0.2353807710663696,
          0.95068806577904,
          0,
          0
        ],
        [
          2.194067280003674,
          0.9359352195875306,
          -1.258132060416143,
          0.6372567274371868,
          0.2233374619609598,
          0.8880583362101185,
          0,
          0
        ],
        [
          1.855760522192744,
          0.6914240355702037,
          -1.164336486622541,
          0.8632458073280442,
          0.05384064253043409,
          0.175734982219078,
          0,
          0
        ],
        [
          1.657940824627608,
          1.228130739984442,
          -0.4298100846431667,
          0.3984628446866258,
          0.1978984875912378,
          0.7619481457949874,
          0,
          0
        ],
        [
          2.511276685060377,
          0.4563222378609281,
          -2.054954447199449,
          0.9835967586989518,
          0.004050695680074278,
          0.01256043443338664,
          0,
          0
        ],
        [
          2.807348318384555,
          0.5207752814882269,
          -2.286573036896328,
          0.9937473636876644,
          0.0009203320713735317,
          0.002844832574489253,
          0,
          0
        ],
        [
          1.372367109691623,
          1.110187435001998,
          -0.2621796746896248,
          0.3485656751764988,
          0.2491317755391771,
          1.02465502380368,
          0,
          0
        ],
        [
          2.275418829035381,
          0.1068950821553372,
          -2.168523746880044,
          0.9958359140094838,
          0.001162573178037665,
          0.003594494044955831,
          0,
          0
        ],
        [
          2.33512557912527,
          0.04853647979089618,
          -2.286589099334373,
          0.9997415283115644,
          0.0001116440930563712,
          0.0003448232301019003,
          0,
          0
        ],
        [
          2.278538886909641,
          1.546626294498901,
          -0.7319125924107408,
          0.5374831450616275,
          0.1114725320784333,
          0.3874443076610317,
          0,
          0
        ],
        [
          2.779869955799055,
          0.7586467265261428,
          -2.021223229272912,
          0.980638337646389,
          0.001693112108899538,
          0.005237619257786649,
          0,
          0
        ],
        [
          1.837194561557513,
          1.206671719640729,
          -0.6305228419167839,
          0.4966611473022273,
          0.1926895640865885,
          0.7371059286009621,
          0,
          0
        ],
        [
          8.721429182875331,
          2.706250417899382,
          -6.015178764975949,
          0.464739935845029,
          0.007818419124042235,
          0.02433548825957702,
          0,
          0
        ],
        [
          1.956472193264107,
          0.3089408345889538,
          -1.647531358675153,
          0.9799807423662742,
          0.008018214328281153,
          0.02496239433365584,
          0,
          0
        ],
        [
          2.648944375342624,
          2.252680345219512,
          -0.396264030123112,
          0.3134359547625645,
          0.06591785449767879,
          0.2179366491453269,
          0,
          0
        ],
        [
          2.559171582629926,
          0.4774375168881232,
          -2.081734065741803,
          0.9711282186789794,
          0.005211357206585185,
          0.01617827824995732,
          0,
          0
        ],
        [
          3.125668836924723,
          1.597321054836042,
          -1.528347782088681,
          0.771455301249046,
          0.004064022436116395,
          0.01260192678699145,
          0,
          0
        ],
        [
          1.80472652097392,
          0.628289959400928,
          -1.176436561572992,
          0.8738220743055627,
          0.06214428762853586,
          0.2046338440531511,
          0,
          0
        ],
        [
          13.22593931881376,
          0.06115543418036293,
          -13.16478388463339,
          0.9999992467516826,
          1.295772661540795e-7,
          4.001668841691249e-7,
          0,
          0
        ],
        [
          1.057030228607524,
          0.9374195351365426,
          -0.1196106934709811,
          0.3715123817756427,
          0.3926814722455519,
          1.996807304103798,
          0,
          0
        ],
        [
          1.822965593905847,
          0.4324606149532655,
          -1.390504978952581,
          0.9106529418201308,
          0.05033979820517658,
          0.1637025742467486,
          0,
          0
        ],
        [
          5.028259382280469,
          1.028094043533259,
          -4.000165338747211,
          0.8413679290532888,
          0.03912923221466454,
          0.1257617643883532,
          0,
          0
        ],
        [
          3.170903631986834,
          1.437804632330743,
          -1.733098999656091,
          0.8115458023612534,
          0.003568143612699695,
          0.01105877440448844,
          0,
          0
        ],
        [
          1.428897804270399,
          1.190589279339835,
          -0.2383085249305634,
          0.3118583364037716,
          0.2228076612419604,
          0.8853477454635097,
          0,
          0
        ],
        [
          1.939934022060551,
          0.7057735839842563,
          -1.234160438076294,
          0.8690992473840461,
          0.03987953155075002,
          0.128273397091176,
          0,
          0
        ],
        [
          2.744342394506204,
          1.827383919088155,
          -0.9169584754180495,
          0.5808757825653312,
          0.01807040741050576,
          0.05683290717563555,
          0,
          0
        ],
        [
          3.402797271986163,
          2.758179343823628,
          -0.6446179281625346,
          0.1144050628889712,
          0.03304809559593389,
          0.105548931629043,
          0,
          0
        ],
        [
          3.316729461317038,
          2.190436392839923,
          -1.126293068477115,
          0.4281910676783817,
          0.01430601962610753,
          0.04482176855899257,
          0,
          0
        ],
        [
          1.313356366916105,
          0.9115363027367198,
          -0.4018200641793848,
          0.540617763055882,
          0.1939858755732894,
          0.7432582416699042,
          0,
          0
        ],
        [
          2.910363062764987,
          2.027891130721407,
          -0.8824719320435799,
          0.4953130516549824,
          0.01007267561530815,
          0.03142344622092743,
          0,
          0
        ],
        [
          0.9680799958595538,
          2.798423652529014,
          1.83034365666946,
          0.01113069300548404,
          0.825930103099312,
          14.65318051660035,
          0,
          0
        ],
        [
          2.01243307083917,
          1.379289348866533,
          -0.6331437219726377,
          0.509286921908506,
          0.1561990703479858,
          0.5716770026184433,
          0,
          0
        ],
        [
          2.844786786809136,
          0.8522342889590993,
          -1.992552497850037,
          0.9834564419785751,
          0.001605101161310823,
          0.004964920881176419,
          0,
          0
        ],
        [
          2.725796193555925,
          1.823434044699412,
          -0.9023621488565126,
          0.5202286212822999,
          0.074278397059832,
          0.247796062380195,
          0,
          0
        ],
        [
          2.827425518559279,
          0.8443622445579393,
          -1.98306327400134,
          0.9348302524864741,
          0.01716079444032155,
          0.05392214917358511,
          0,
          0
        ],
        [
          2.88024734005755,
          1.376271895345685,
          -1.503975444711866,
          0.8694255661990306,
          0.003238965342205426,
          0.0100352344982886,
          0,
          0
        ],
        [
          3.013662748044422,
          1.53006333709663,
          -1.483599410947792,
          0.7903029798309761,
          0.006414760339380463,
          0.01993827495843951,
          0,
          0
        ],
        [
          2.628508789866438,
          1.023313895530105,
          -1.605194894336333,
          0.903399099983477,
          0.01730234063299289,
          0.05437474242598776,
          0,
          0
        ],
        [
          1.990481976903298,
          0.5953444894028691,
          -1.395137487500429,
          0.9110889323931883,
          0.02425632101895112,
          0.07677175376163976,
          0,
          0
        ],
        [
          2.068258540255206,
          1.033896584899329,
          -1.034361955355876,
          0.723906887541749,
          0.08642186591889883,
          0.2921394578446691,
          0,
          0
        ],
        [
          2.002493687493045,
          1.140345840159586,
          -0.8621478473334592,
          0.6237443466197565,
          0.08739333481055148,
          0.2957378777626321,
          0,
          0
        ],
        [
          2.679845811387213,
          2.893611795004208,
          0.2137659836169949,
          0.03494217895379678,
          0.1400998048069731,
          0.5031549611762135,
          0,
          0
        ],
        [
          2.115213265721041,
          1.228390048085626,
          -0.8868232176354149,
          0.6102005834722778,
          0.09680227142758534,
          0.3309900875920763,
          0,
          0
        ],
        [
          0.9721589456055677,
          0.06251638125268653,
          -0.9096425643528812,
          0.9757916785035103,
          0.01358191304539119,
          0.0425218543319447,
          0,
          0
        ],
        [
          2.344489306336623,
          1.175045433540636,
          -1.169443872795987,
          0.7510777917701048,
          0.04986174371200688,
          0.162066380840642,
          0,
          0
        ],
        [
          2.480450391898289,
          0.7735650592308616,
          -1.706885332667427,
          0.9146126468203087,
          0.0176245184828141,
          0.05540539079194137,
          0,
          0
        ],
        [
          3.67130109695013,
          1.16123077023059,
          -2.51007032671954,
          0.9808567259618716,
          0.0004987536991715276,
          0.001541044097504836,
          0,
          0
        ],
        [
          2.049017653529444,
          0.9778116172927332,
          -1.07120603623671,
          0.7562513559362845,
          0.07565821063447509,
          0.2527759518463328,
          0,
          0
        ],
        [
          1.596960308503147,
          1.121728224526573,
          -0.4752320839765745,
          0.4560455256444941,
          0.1757499632925742,
          0.6584890301622187,
          0,
          0
        ],
        [
          1.488770638612467,
          1.284051741768344,
          -0.2047188968441223,
          0.3100831100256236,
          0.2901679279367841,
          1.262426397290836,
          0,
          0
        ],
        [
          2.051614089534273,
          1.02413344648207,
          -1.027480643052203,
          0.721232360165198,
          0.09025741650175981,
          0.3063914564406226,
          0,
          0
        ],
        [
          2.51030502754751,
          1.38646692324323,
          -1.12383810430428,
          0.7334733206777984,
          0.05009143147703322,
          0.1628523066091565,
          0,
          0
        ],
        [
          2.492537480783577,
          1.165121566430058,
          -1.32741591435352,
          0.7995860289325377,
          0.03798340282833226,
          0.1219336519372202,
          0,
          0
        ],
        [
          2.815670821629878,
          1.279425675803002,
          -1.536245145826875,
          0.9021068186792339,
          0.004980092051002419,
          0.01545673911523814,
          0,
          0
        ],
        [
          2.423179701586605,
          0.9985995891999306,
          -1.424580112386674,
          0.8504056334626127,
          0.03636862533738683,
          0.1165542813119012,
          0,
          0
        ],
        [
          1.823281625388248,
          0.9216646257062524,
          -0.9016169996819954,
          0.7154108401047993,
          0.06650037532159679,
          0.2199997692593658,
          0,
          0
        ],
        [
          2.975507555299165,
          2.343467342829956,
          -0.6320402124692093,
          0.3187607218865344,
          0.01207046433182827,
          0.03773203981999041,
          0,
          0
        ],
        [
          3.089779435684451,
          2.294687156791822,
          -0.7950922788926293,
          0.3277117070905118,
          0.05780429123842114,
          0.1894659776446152,
          0,
          0
        ],
        [
          1.615933596648141,
          0.5202842944884051,
          -1.095649302159735,
          0.8883423282389222,
          0.05396360391896878,
          0.1761592195692605,
          0,
          0
        ],
        [
          2.523539571865435,
          1.22804389539777,
          -1.295495676467665,
          0.813508311718475,
          0.02880459901695737,
          0.09159409865661332,
          0,
          0
        ],
        [
          2.482954770087313,
          1.362827389692691,
          -1.120127380394622,
          0.7252702147747188,
          0.04534631500950043,
          0.1466926735607181,
          0,
          0
        ],
        [
          2.032008083930083,
          0.4945898084366585,
          -1.537418275493424,
          0.9458250646419033,
          0.01863152122687652,
          0.05863116014449266,
          0,
          0
        ],
        [
          2.592886946501086,
          0.9807466378554476,
          -1.612140308645639,
          0.8538328265303364,
          0.03434792320114507,
          0.1098479814760091,
          0,
          0
        ],
        [
          1.653482133433602,
          2.477333102149025,
          0.8238509687154227,
          0.08678086575967861,
          0.5069954801522755,
          3.175890084108346,
          0,
          0
        ],
        [
          2.730311400346431,
          0.8836181323583882,
          -1.846693267988043,
          0.9650143507689438,
          0.004211943388835923,
          0.01306254768487177,
          0,
          0
        ],
        [
          2.139610397047566,
          1.684613709754188,
          -0.4549966872933777,
          0.4308410000693293,
          0.1624129170969975,
          0.5988290663308293,
          0,
          0
        ],
        [
          2.096301414546683,
          1.256890416739986,
          -0.8394109978066968,
          0.5937611255798597,
          0.1055642077322521,
          0.364485116867062,
          0,
          0
        ],
        [
          1.452673901045977,
          0.5495722546801127,
          -0.9031016463658643,
          0.8748540745420916,
          0.06199469760119318,
          0.2041087058706363,
          0,
          0
        ],
        [
          1.850374731843773,
          0.3754521677477641,
          -1.474922564096008,
          0.9715155812206462,
          0.01265695026611843,
          0.03958888559819759,
          0,
          0
        ],
        [
          2.142853075211949,
          0.04637811402734643,
          -2.096474961184603,
          0.999090810885165,
          0.0004861053408891435,
          0.001501944322358512,
          0,
          0
        ],
        [
          2.629073093739702,
          3.022510636578027,
          0.393437542838325,
          0.01509331463632549,
          0.1551998648898561,
          0.5673481470081292,
          0,
          0
        ],
        [
          0.9615748842716091,
          0.8631629361696386,
          -0.09841194810197051,
          0.4161552946680444,
          0.3712847740465805,
          1.823750559861166,
          0,
          0
        ],
        [
          1.770209671740419,
          1.347548220483834,
          -0.4226614512565845,
          0.419628000209563,
          0.2028015355225513,
          0.7856281964288688,
          0,
          0
        ],
        [
          2.276976114497737,
          2.067176275760294,
          -0.2097998387374429,
          0.3032225693684412,
          0.2245540391142866,
          0.8942966617921766,
          0,
          0
        ],
        [
          2.072566676801817,
          0.04923947635774387,
          -2.023327200444073,
          0.9988363875816513,
          0.000628965385116182,
          0.001943624046759745,
          0,
          0
        ],
        [
          3.154393871828941,
          2.15684149244954,
          -0.9975523793794014,
          0.4683627018013042,
          0.002887616690261341,
          0.008943504092392664,
          0,
          0
        ],
        [
          1.731292359346984,
          1.175959016514099,
          -0.5553333428328853,
          0.4720181848258562,
          0.1441600837958917,
          0.520193312412869,
          0,
          0
        ],
        [
          2.528389131195878,
          1.173023126745209,
          -1.355366004450669,
          0.818702685465321,
          0.03856538035702675,
          0.1238768459850993,
          0,
          0
        ],
        [
          2.584139402545715,
          3.842478290963042,
          1.258338888417327,
          0.02143818254196976,
          0.2541599198743374,
          1.052382514513007,
          0,
          0
        ],
        [
          3.159455681598483,
          1.914778972211741,
          -1.244676709386742,
          0.5178312356997752,
          0.05294958644938262,
          0.1726639814299012,
          0,
          0
        ],
        [
          1.120664292806172,
          1.45908854097225,
          0.3384242481660786,
          0.1518832985962649,
          0.5042884585918558,
          3.141682369523285,
          0,
          0
        ],
        [
          3.316251212526841,
          1.038247213947496,
          -2.278003998579345,
          0.9489578809252899,
          0.005384934698928111,
          0.01672005434034755,
          0,
          0
        ],
        [
          2.011452859673596,
          1.084945157118001,
          -0.9265077025555946,
          0.6740428585342524,
          0.07318816255202683,
          0.2438717801854156,
          0,
          0
        ],
        [
          2.712084460559698,
          1.322387835996901,
          -1.389696624562797,
          0.8626561097128466,
          0.006993729387611927,
          0.02175049321541442,
          0,
          0
        ],
        [
          1.499082406558717,
          1.535981461973044,
          0.0368990554143267,
          0.2740078200327423,
          0.3468935081051046,
          1.640304393958622,
          0,
          0
        ],
        [
          2.720463259105641,
          1.382207988445501,
          -1.33825527066014,
          0.8160135374944625,
          0.01488735293148401,
          0.04667065178602078,
          0,
          0
        ],
        [
          2.866509971524194,
          0.8720607272030014,
          -1.994449244321192,
          0.9223126106641971,
          0.0198376851749219,
          0.06250363418115926,
          0,
          0
        ],
        [
          1.481278056945693,
          1.122211950032417,
          -0.3590661069132761,
          0.397093107426475,
          0.2836146421446616,
          1.222627680829312,
          0,
          0
        ],
        [
          2.663474552780588,
          1.196403798242467,
          -1.467070754538121,
          0.8880770932060259,
          0.01349738275233001,
          0.042253588487104,
          0,
          0
        ],
        [
          1.955978339491709,
          1.124821321443758,
          -0.8311570180479508,
          0.6128263438784955,
          0.1159189277170472,
          0.404924951697987,
          0,
          0
        ],
        [
          2.236152152231912,
          1.763489571899902,
          -0.4726625803320097,
          0.4335149063580112,
          0.1381458397588156,
          0.4950126585910739,
          0,
          0
        ],
        [
          2.921928239993846,
          0.07881778976366836,
          -2.843110450230177,
          0.9999381905716573,
          0.000005148365805672687,
          0.00001589951620339109,
          0,
          0
        ],
        [
          1.480411372866979,
          0.3665178720899755,
          -1.113893500777003,
          0.9251067602473739,
          0.04906971481566933,
          0.1593591965615214,
          0,
          0
        ],
        [
          2.490672157622089,
          0.06703200756006568,
          -2.423640150062023,
          0.99939020721013,
          0.0002053773162653686,
          0.0006343865321475113,
          0,
          0
        ],
        [
          2.132244149773472,
          1.119086811029564,
          -1.013157338743908,
          0.6818390362656774,
          0.09034134117902869,
          0.3067046443406762,
          0,
          0
        ],
        [
          1.050349822498168,
          1.25465798919163,
          0.2043081666934625,
          0.1516368960178832,
          0.5003712227230747,
          3.092837885749638,
          0,
          0
        ],
        [
          1.617735542595663,
          0.775345033138733,
          -0.8423905094569302,
          0.7589990247192488,
          0.1121288910816444,
          0.3900137148851829,
          0,
          0
        ],
        [
          1.639448604290979,
          0.7490211709924751,
          -0.8904274332985035,
          0.7934565175904759,
          0.07404262448443083,
          0.2469466195206578,
          0,
          0
        ],
        [
          1.085206797109603,
          0.4596459831065077,
          -0.6255608140030949,
          0.862904254282188,
          0.06778676421355598,
          0.2245649202402491,
          0,
          0
        ],
        [
          1.801558010782295,
          0.6543144071257652,
          -1.14724360365653,
          0.8507035420501456,
          0.06857704815760053,
          0.2273757415333653,
          0,
          0
        ],
        [
          6.96357344624117,
          2.755553765007771,
          -4.2080196812334,
          0.3476785830498351,
          0.01252930646075909,
          0.03918457071267971,
          0,
          0
        ],
        [
          2.551465382664605,
          1.223953528642805,
          -1.3275118540218,
          0.8313806452494474,
          0.02249687409163047,
          0.07107490688616312,
          0,
          0
        ],
        [
          2.744818558440605,
          0.09216377004744902,
          -2.652654788393156,
          0.9530659405604465,
          0.03146232681238929,
          0.1003197858454133,
          0,
          0
        ],
        [
          1.387565476048811,
          1.911329705947129,
          0.5237642298983181,
          0.1342785960738827,
          0.4661597071736889,
          2.696718774952037,
          0,
          0
        ],
        [
          1.226938467293518,
          0.7768825024882933,
          -0.4500559648052249,
          0.6164831148878173,
          0.2210374226097304,
          0.8763175118452875,
          0,
          0
        ],
        [
          1.991455386114515,
          0.04991473429917281,
          -1.941540651815342,
          0.9993796328100998,
          0.0003062758233533311,
          0.000946145715118989,
          0,
          0
        ],
        [
          2.072541421319117,
          1.680561270681727,
          -0.3919801506373901,
          0.4100552414048982,
          0.1819468698105729,
          0.6868712745594643,
          0,
          0
        ],
        [
          2.900287642848662,
          0.04522544995644773,
          -2.855062192892214,
          0.9998995677294821,
          0.00004674426422582078,
          0.0001443646645382615,
          0,
          0
        ],
        [
          2.268975775460671,
          1.054659909305377,
          -1.214315866155295,
          0.7721876716802019,
          0.05295476586469586,
          0.17268181544755,
          0,
          0
        ],
        [
          3.599786848230208,
          1.152887829146256,
          -2.446899019083952,
          0.9331030178616422,
          0.0079421884528778,
          0.02472381488694061,
          0,
          0
        ],
        [
          1.25833086296408,
          0.8018207250824025,
          -0.4565101378816772,
          0.634163619700813,
          0.1548513305251857,
          0.565840600237219,
          0,
          0
        ],
        [
          1.632133934692229,
          0.07316633340956678,
          -1.558967601282662,
          0.9918629383011031,
          0.004909915951277678,
          0.0152378584826778,
          0,
          0
        ],
        [
          0.8880474630566524,
          0.6193353612040479,
          -0.2687121018526045,
          0.5947645321197624,
          0.3111022876068538,
          1.394635572963569,
          0,
          0
        ],
        [
          2.763569188486519,
          1.346990616332462,
          -1.416578572154057,
          0.8273065286678712,
          0.01508133493789533,
          0.0472880814075657,
          0,
          0
        ],
        [
          2.537290570564124,
          0.4974377545775634,
          -2.039852815986561,
          0.9806813094678656,
          0.004276958626155894,
          0.0132650462539432,
          0,
          0
        ],
        [
          2.751457258884016,
          1.162455269141038,
          -1.589001989742978,
          0.9273501252425468,
          0.00768288860877356,
          0.02391037199082619,
          0,
          0
        ],
        [
          1.27186065172136,
          0.7247744422412198,
          -0.54708620948014,
          0.6752462031844735,
          0.193635530044017,
          0.7415935461127875,
          0,
          0
        ],
        [
          4.026900129910659,
          0.618378245285893,
          -3.408521884624766,
          0.9990495277416869,
          0.00002149187207754251,
          0.00006637367391943203,
          0,
          0
        ],
        [
          2.784750142560897,
          2.451695373129441,
          -0.3330547694314556,
          0.2271459296017017,
          0.05371768550073758,
          0.1753108701538696,
          0,
          0
        ],
        [
          1.960786972838065,
          2.60922831585418,
          0.6484413430161153,
          0.06177708337021773,
          0.4046969992323165,
          2.099443488302611,
          0,
          0
        ],
        [
          2.371018079185325,
          0.077522039838925,
          -2.2934960393464,
          0.998623106213815,
          0.0004632169364961557,
          0.001431192084989908,
          0,
          0
        ],
        [
          1.086805202518883,
          1.114112755068551,
          0.02730755254966799,
          0.2196433192789961,
          0.4462607292725083,
          2.488832234581767,
          0,
          0
        ],
        [
          2.278861874891023,
          0.4491188748847232,
          -1.8297430000063,
          0.9581050282734401,
          0.009784380732894598,
          0.03051517380416914,
          0,
          0
        ],
        [
          2.256793401679026,
          0.9737927933070358,
          -1.28300060837199,
          0.7988143703335684,
          0.06711140432309436,
          0.2221666258472175,
          0,
          0
        ],
        [
          2.686753037601775,
          1.638127385207124,
          -1.04862565239465,
          0.6501394597927247,
          0.03169745682254577,
          0.101094056409184,
          0,
          0
        ],
        [
          0.9763975384709248,
          0.06248808902259207,
          -0.9139094494483327,
          0.9759178132895283,
          0.01352578862927487,
          0.04234373241954069,
          0,
          0
        ],
        [
          2.72233031129148,
          1.709060326510353,
          -1.013269984781128,
          0.6262711458097602,
          0.02417007731924582,
          0.07649202973091186,
          0,
          0
        ],
        [
          2.463486479401886,
          0.3921132463547574,
          -2.071373233047129,
          0.9830283623269226,
          0.00307341121443958,
          0.009520719476759398,
          0,
          0
        ],
        [
          1.453943659994745,
          1.19528211110347,
          -0.2586615488912749,
          0.3298668552726548,
          0.2700112900240563,
          1.142294424362771,
          0,
          0
        ],
        [
          2.660531669558563,
          1.118223906980049,
          -1.542307762578514,
          0.915180609246587,
          0.01019421888427729,
          0.03180652658480632,
          0,
          0
        ],
        [
          1.430771081847857,
          0.08530396106116915,
          -1.345467120786688,
          0.9918340476389838,
          0.004787802916759062,
          0.0148570591210663,
          0,
          0
        ],
        [
          1.32771764533108,
          0.06167998228589765,
          -1.266037663045182,
          0.9955360437323422,
          0.002517217857970425,
          0.007793412661439948,
          0,
          0
        ],
        [
          2.087146585974486,
          1.103929983963842,
          -0.9832166020106434,
          0.6815727033255211,
          0.09359660597913906,
          0.3188973086753039,
          0,
          0
        ],
        [
          3.031940316915505,
          0.6493972521121238,
          -2.382543064803381,
          0.9927242910405423,
          0.0009659906509409674,
          0.0029861039843765,
          0,
          0
        ],
        [
          2.083373775601117,
          0.944053204834326,
          -1.139320570766791,
          0.7855564808721605,
          0.062310669315423,
          0.2052181264433546,
          0,
          0
        ],
        [
          2.707781432784734,
          0.0540281829555101,
          -2.653753249829224,
          0.999577564289874,
          0.000205588912269588,
          0.0006350402618796962,
          0,
          0
        ],
        [
          2.43504580538616,
          1.102266274356561,
          -1.332779531029599,
          0.8091919741247693,
          0.04345075510404008,
          0.140282104191418,
          0,
          0
        ],
        [
          1.510370401228442,
          0.6426499405001677,
          -0.8677204607282748,
          0.8326164588331914,
          0.07947563722356613,
          0.2666312251111045,
          0,
          0
        ],
        [
          1.896469071344294,
          0.07663829786479157,
          -1.819830773479503,
          0.9973893376349239,
          0.001225705306108606,
          0.003789928234354323,
          0,
          0
        ],
        [
          1.668085824131029,
          1.262661846417553,
          -0.4054239777134763,
          0.3702865358865586,
          0.1775880895345544,
          0.666863151423734,
          0,
          0
        ],
        [
          2.821685366455962,
          0.06432678606028419,
          -2.757358580395678,
          0.9998839668338638,
          0.00002667516420854455,
          0.0000823817404993472,
          0,
          0
        ],
        [
          2.605633939182773,
          1.104131507520969,
          -1.501502431661804,
          0.899915434552148,
          0.01185260375545112,
          0.03704284306380544,
          0,
          0
        ],
        [
          2.27638799248387,
          2.796245039114833,
          0.5198570466309622,
          0.02457025370700575,
          0.2866490161261367,
          1.240964813073693,
          0,
          0
        ],
        [
          1.107254657495485,
          2.52576153289693,
          1.418506875401445,
          0.03698119615454457,
          0.7456078846068657,
          9.051470113696787,
          0,
          0
        ],
        [
          2.828679363214262,
          0.7585454059965382,
          -2.070133957217724,
          0.9711530294151717,
          0.005713760955920672,
          0.01774691686264272,
          0,
          0
        ],
        [
          1.800978953516426,
          0.04991198539251443,
          -1.751066968123912,
          0.9969390292269049,
          0.001690382086155884,
          0.005229159669661179,
          0,
          0
        ],
        [
          2.271264909344854,
          0.08902330378939542,
          -2.182241605555459,
          0.9951740050399823,
          0.002192043041681132,
          0.006784446016419659,
          0,
          0
        ],
        [
          2.55191001299163,
          0.8888477018872898,
          -1.663062311104341,
          0.9345304342383373,
          0.009149172533958978,
          0.02851581691787956,
          0,
          0
        ],
        [
          2.186027415218054,
          1.469320360429297,
          -0.7167070547887564,
          0.525263060606088,
          0.1020598532333733,
          0.351010272736503,
          0,
          0
        ],
        [
          2.298055264652676,
          0.04535587423378903,
          -2.252699390418887,
          0.9993315201594108,
          0.000355021429774173,
          0.001096783874222839,
          0,
          0
        ],
        [
          1.105863600590532,
          0.6945834187058186,
          -0.4112801818847132,
          0.6839813036131037,
          0.1795233990415178,
          0.6757205689116067,
          0,
          0
        ],
        [
          2.773779709055797,
          0.1056309524734354,
          -2.668148756582362,
          0.9991830949318451,
          0.0001049371095300461,
          0.0003241059097629511,
          0,
          0
        ],
        [
          3.030916151076495,
          0.2266004396557567,
          -2.804315711420738,
          0.9998360732326932,
          0.00002314003496605203,
          0.00007146383810742771,
          0,
          0
        ],
        [
          1.992807975186657,
          0.3191460194164329,
          -1.673661955770224,
          0.9697284203567702,
          0.01572946417922515,
          0.04935279130610021,
          0,
          0
        ],
        [
          2.626654364023485,
          0.5334814725501748,
          -2.09317289147331,
          0.983679472139134,
          0.002667116707983112,
          0.00825874692441655,
          0,
          0
        ],
        [
          2.04990952048442,
          0.6594788634969408,
          -1.390430656987479,
          0.8878031412110662,
          0.04406923747675493,
          0.142370947349659,
          0,
          0
        ],
        [
          3.487395743726155,
          0.8811610477753582,
          -2.606234695950797,
          0.995300876869442,
          0.0002944860182470759,
          0.0009097139805368487,
          0,
          0
        ],
        [
          2.824542794347452,
          0.8512822336283838,
          -1.973260560719069,
          0.9642548556378054,
          0.006592550041322152,
          0.02049454584973799,
          0,
          0
        ],
        [
          2.790092968835125,
          1.137054533914154,
          -1.653038434920971,
          0.9504823692687892,
          0.004147356707641122,
          0.01286141009041014,
          0,
          0
        ],
        [
          4.091266846739496,
          0.305477576214881,
          -3.785789270524615,
          0.9985495961624042,
          0.0002655610986865675,
          0.0008203365848310878,
          0,
          0
        ],
        [
          2.877984881614918,
          0.04532186629543631,
          -2.832663015319482,
          0.999992794634873,
          0.000001433132198105251,
          0.000004425875085339025,
          0,
          0
        ],
        [
          1.236085886784249,
          1.265313196622017,
          0.02922730983776756,
          0.2278298360974242,
          0.4007598664856315,
          2.065359267449781,
          0,
          0
        ],
        [
          1.95523135161302,
          0.3088245323501405,
          -1.646406819262879,
          0.9786564436318262,
          0.01245305681793993,
          0.03894309796394606,
          0,
          0
        ],
        [
          2.611177105616354,
          0.3515701989080289,
          -2.259606906708325,
          0.9925430656484067,
          0.001209286285803411,
          0.003739098520571601,
          0,
          0
        ],
        [
          1.421652009694894,
          0.9758851851329521,
          -0.4457668245619421,
          0.5029147173890969,
          0.2461009640811755,
          1.008120401343335,
          0,
          0
        ],
        [
          2.816628626744818,
          2.658574133039625,
          -0.1580544937051926,
          0.1106599859844256,
          0.04843727560433433,
          0.1572007317898549,
          0,
          0
        ],
        [
          1.761326983315257,
          0.3269921007319737,
          -1.434334882583283,
          0.9703834314050268,
          0.01237543796670831,
          0.03869732740557641,
          0,
          0
        ],
        [
          1.111662597690176,
          1.363344784157404,
          0.2516821864672283,
          0.1634167603179922,
          0.4864926709423446,
          2.925781786829929,
          0,
          0
        ],
        [
          2.415651548993177,
          0.06886900052977052,
          -2.346782548463406,
          0.9991889270668529,
          0.0002834840025911561,
          0.0008757173730808892,
          0,
          0
        ],
        [
          2.297127461878793,
          0.9545739859760932,
          -1.3425534759027,
          0.846952857460724,
          0.03399764348637799,
          0.1086883275590292,
          0,
          0
        ],
        [
          1.431007372101806,
          0.9750244273322783,
          -0.4559829447695278,
          0.5117449514625858,
          0.2308511490914945,
          0.9269022185958062,
          0,
          0
        ],
        [
          2.733058844164963,
          0.04360729437854449,
          -2.689451549786419,
          0.9998491155723414,
          0.00007296412917637282,
          0.0002253478242071767,
          0,
          0
        ],
        [
          3.515122653386809,
          0.9307873968421472,
          -2.584335256544662,
          0.9695215317860688,
          0.004074124739234237,
          0.01263338066764762,
          0,
          0
        ],
        [
          2.171569730316198,
          1.019276928877289,
          -1.152292801438909,
          0.7771822142457816,
          0.04702548973681861,
          0.1523927545716506,
          0,
          0
        ],
        [
          0.896556510623869,
          0.8851368733222535,
          -0.01141963730161544,
          0.3537259096487432,
          0.4197526705638939,
          2.234048484464764,
          0,
          0
        ],
        [
          2.553841011001978,
          0.8363524243034841,
          -1.717488586698494,
          0.9422147153838978,
          0.01058405111259495,
          0.0330358357632103,
          0,
          0
        ],
        [
          5.112980241959809,
          0.4059921978185046,
          -4.706988044141305,
          0.9998327542069072,
          0.00000976027223563529,
          0.00003014244288707324,
          0,
          0
        ],
        [
          1.866233085042652,
          0.3432437870095204,
          -1.522989298033132,
          0.9683065934419198,
          0.01817050568436035,
          0.05715355067682443,
          0,
          0
        ],
        [
          3.030659893380979,
          0.04614489053726954,
          -2.98451500284371,
          0.9999914315625424,
          0.000001947443720857863,
          0.000006014202380333898,
          0,
          0
        ],
        [
          3.259173155865953,
          2.05855509507497,
          -1.200618060790982,
          0.5193913901770999,
          0.007481340720922987,
          0.0232783948535951,
          0,
          0
        ],
        [
          1.09148146471741,
          0.6972206019186205,
          -0.39426086279879,
          0.6767883250145681,
          0.1838927174196742,
          0.6958723072202523,
          0,
          0
        ],
        [
          3.624855491112158,
          0.2542769509230486,
          -3.370578540189109,
          0.9971296046896997,
          0.001199494364403271,
          0.003708785658323488,
          0,
          0
        ],
        [
          1.093857354989919,
          1.073718999519208,
          -0.02013835547071086,
          0.2446370406365505,
          0.3927645873726778,
          1.997503319311294,
          0,
          0
        ],
        [
          2.419891684564758,
          0.4170094107457715,
          -2.002882273818987,
          0.9845708886611136,
          0.004295439252125028,
          0.01332261143840053,
          0,
          0
        ],
        [
          0.9011975968599459,
          0.511550697298564,
          -0.389646899561382,
          0.7677093127908985,
          0.1528363947576216,
          0.557149533580705,
          0,
          0
        ],
        [
          0.4333969310543014,
          0.7152001623827491,
          0.2818032313284476,
          0.2008140933866085,
          0.7319506224109044,
          8.432944806091056,
          0,
          0
        ],
        [
          2.330650401122621,
          2.257355420602538,
          -0.07329498052008354,
          0.2512247586529778,
          0.1959079854605623,
          0.752417115741092,
          0,
          0
        ],
        [
          1.424299615283181,
          0.8047954768709991,
          -0.619504138412182,
          0.652685274773795,
          0.1549217238173627,
          0.5661449784086332,
          0,
          0
        ],
        [
          1.07663735616507,
          1.060474550893671,
          -0.01616280527139868,
          0.2482164531115985,
          0.442506064050736,
          2.451271158627355,
          0,
          0
        ],
        [
          2.056245431954921,
          0.4444946548634358,
          -1.611750777091486,
          0.9488146647754377,
          0.01316017101994425,
          0.04118386866912364,
          0,
          0
        ],
        [
          4.123485637070322,
          2.803056308317454,
          -1.320429328752868,
          0.2188845175286797,
          0.00940723314535011,
          0.02932776931726258,
          0,
          0
        ],
        [
          2.06918696199475,
          2.210044057777776,
          0.1408570957830264,
          0.2317304090972748,
          0.2855750727360324,
          1.234457019000042,
          0,
          0
        ],
        [
          4.530122584332307,
          0.04576291796625743,
          -4.48435966636605,
          0.9999900937033173,
          0.000003190576166329329,
          0.000009853324346636985,
          0,
          0
        ],
        [
          2.761331104763506,
          1.186167440137696,
          -1.57516366462581,
          0.9432497702992895,
          0.003133723793566409,
          0.00970814127211523,
          0,
          0
        ],
        [
          5.471915816406318,
          0.05894445390447216,
          -5.412971362501845,
          0.9999759083994766,
          0.000006623026486376486,
          0.0000204536888398069,
          0,
          0
        ],
        [
          1.647980420425147,
          0.9302267598882868,
          -0.7177536605368605,
          0.6516608480316785,
          0.1388004956566614,
          0.497736537568448,
          0,
          0
        ],
        [
          2.31773790220167,
          0.04787417623615578,
          -2.269863725965514,
          0.9992675174238982,
          0.0003914320406617786,
          0.001209312880399291,
          0,
          0
        ],
        [
          2.755567942781624,
          0.8576667990058638,
          -1.897901143775761,
          0.923072306655083,
          0.02002325905281892,
          0.06310027828176386,
          0,
          0
        ],
        [
          5.192616586588693,
          1.13329078816122,
          -4.059325798427473,
          0.9762777846252388,
          0.001219654596967203,
          0.003771196361145593,
          0,
          0
        ],
        [
          2.131441161126555,
          1.276028616289902,
          -0.8554125448366527,
          0.5947134343287803,
          0.09920535104039471,
          0.3401117039228946,
          0,
          0
        ],
        [
          0.8836840793683246,
          0.1619642066628221,
          -0.7217198727055025,
          0.9541737985931976,
          0.02972037394168116,
          0.09459531632821121,
          0,
          0
        ],
        [
          1.109967681007451,
          0.9895519461369664,
          -0.1204157348704844,
          0.345538993384663,
          0.3556453513426784,
          1.704529205688796,
          0,
          0
        ],
        [
          2.479549196795114,
          0.8960682521814153,
          -1.583480944613699,
          0.8986412066683667,
          0.02731951593603068,
          0.08673913249265376,
          0,
          0
        ],
        [
          1.470784391614345,
          0.2733285882033015,
          -1.197455803411044,
          0.9530484496800125,
          0.03021257496836947,
          0.09621072098775824,
          0,
          0
        ],
        [
          0.664807208509847,
          0.578271308419694,
          -0.086535900090153,
          0.5301471306351397,
          0.3738566250206743,
          1.843926338694042,
          0,
          0
        ],
        [
          2.468969501740949,
          0.5587536696343418,
          -1.910215832106607,
          0.9722014911238462,
          0.006881503649919248,
          0.02139905281592079,
          0,
          0
        ],
        [
          2.744818558440605,
          0.09216377004744902,
          -2.652654788393156,
          0.9530659405604465,
          0.03146232681238929,
          0.1003197858454133,
          0,
          0
        ],
        [
          0.9731596744696326,
          0.8064940336758122,
          -0.1666656407938204,
          0.5156036122053985,
          0.2596382803876955,
          1.083021417507659,
          0,
          0
        ],
        [
          2.259419910713243,
          0.9527635451730608,
          -1.306656365540182,
          0.8139589919414066,
          0.05976841812293571,
          0.1963130648644799,
          0,
          0
        ],
        [
          0.8889039694491297,
          1.87235513452317,
          0.9834511650740404,
          0.05877377640667166,
          0.6919455913048749,
          6.936762007776531,
          0,
          0
        ],
        [
          3.033548720747961,
          0.2218298796055978,
          -2.811718841142363,
          0.9997904734794287,
          0.00003819991217958685,
          0.0001179753383017854,
          0,
          0
        ],
        [
          2.127708701760074,
          0.9231742427820402,
          -1.204534458978034,
          0.8006622878492448,
          0.06986783323870542,
          0.2319769786499327,
          0,
          0
        ],
        [
          2.325014613008377,
          0.8559232431038759,
          -1.469091369904501,
          0.8908851245892159,
          0.02150991601675965,
          0.06788824198149335,
          0,
          0
        ],
        [
          2.626212504774809,
          0.7804641416845998,
          -1.845748363090209,
          0.9567137213729198,
          0.007339176718240789,
          0.02283277723146014,
          0,
          0
        ],
        [
          2.683806941729812,
          1.084584081891543,
          -1.599222859838269,
          0.9006510273713817,
          0.01683523970240238,
          0.05288168406526123,
          0,
          0
        ],
        [
          2.512400867303167,
          2.027146532079437,
          -0.48525433522373,
          0.3806865138929987,
          0.0821394571306139,
          0.276367776241672,
          0,
          0
        ],
        [
          2.194908857229338,
          0.8177433389958767,
          -1.377165518233462,
          0.8677902370563443,
          0.0427050412645736,
          0.137767142497364,
          0,
          0
        ],
        [
          2.640310916290875,
          0.7220540648450732,
          -1.918256851445802,
          0.9722243765009944,
          0.004598928510648696,
          0.01426825397847015,
          0,
          0
        ],
        [
          2.579320811327697,
          1.20731624120516,
          -1.372004570122537,
          0.8565970263132012,
          0.01584462665777102,
          0.04971994265417914,
          0,
          0
        ],
        [
          1.33785924564748,
          1.080141775806998,
          -0.2577174698404827,
          0.3597567989180434,
          0.2940866516827086,
          1.286578220052474,
          0,
          0
        ],
        [
          2.633099605021041,
          10.91880381803653,
          8.285704213015494,
          0.1931704608305484,
          0.5885740586725231,
          4.417959413537779,
          0,
          0
        ],
        [
          1.625377225896846,
          1.081627895602266,
          -0.54374933029458,
          0.4926708443445512,
          0.2089211798919702,
          0.8155958162652862,
          0,
          0
        ],
        [
          1.135943252711979,
          0.9643491614961386,
          -0.1715940912158405,
          0.4000660948438892,
          0.2953197059921327,
          1.294233321683875,
          0,
          0
        ],
        [
          2.60228896284426,
          1.165967396560277,
          -1.436321566283982,
          0.8838646086425921,
          0.01390544349606467,
          0.04354903739781503,
          0,
          0
        ],
        [
          1.103959041891038,
          0.06609388443310182,
          -1.037865157457936,
          0.9776732682472532,
          0.01291377617972346,
          0.04040270484024907,
          0,
          0
        ],
        [
          1.000996906996378,
          0.4404538725148908,
          -0.5605430344814877,
          0.7900516738039097,
          0.1562495976174937,
          0.5718961741354858,
          0,
          0
        ],
        [
          0.9113317920854568,
          0.5919091217051196,
          -0.3194226703803372,
          0.6260876083114383,
          0.2817203486751635,
          1.211258759147911,
          0,
          0
        ],
        [
          3.000013666612251,
          0.04619658694123703,
          -2.953817079671014,
          0.9999957212524277,
          8.120022850552678e-7,
          0.000002507667091134039,
          0,
          0
        ],
        [
          2.038921134947405,
          1.226086914064236,
          -0.8128342208831689,
          0.5805476924139322,
          0.0956761971879124,
          0.3267324126525548,
          0,
          0
        ],
        [
          0.9460470040526324,
          1.077925016129455,
          0.1318780120768225,
          0.1755976638235549,
          0.5170551713887204,
          3.306371453743559,
          0,
          0
        ],
        [
          1.378132652914699,
          0.974380638758077,
          -0.4037520141566221,
          0.489875526870898,
          0.2356466135078843,
          0.952092809772445,
          0,
          0
        ],
        [
          2.401283709070288,
          1.209979583711355,
          -1.191304125358933,
          0.7639318976925682,
          0.04340453036103691,
          0.1401260946612725,
          0,
          0
        ],
        [
          3.856439920397579,
          1.325933099096469,
          -2.530506821301111,
          0.8606668953583608,
          0.01298349818680227,
          0.04062371012192793,
          0,
          0
        ],
        [
          2.244658370728441,
          1.058156614544396,
          -1.186501756184045,
          0.7738813659350811,
          0.0511149516354204,
          0.1663591249436008,
          0,
          0
        ],
        [
          1.02232986098575,
          0.91988015315582,
          -0.1024497078299303,
          0.383991064178813,
          0.3570044771323757,
          1.714659895427843,
          0,
          0
        ],
        [
          0.9627602455662758,
          0.4176428896073986,
          -0.5451173559588771,
          0.8614859549824395,
          0.08262836587846313,
          0.2781609322534017,
          0,
          0
        ],
        [
          1.820413189104246,
          0.9529614887518032,
          -0.8674517003524431,
          0.6812866592641174,
          0.07481542997498236,
          0.2497325039696493,
          0,
          0
        ],
        [
          3.04617855742887,
          2.658152841377622,
          -0.3880257160512479,
          0.1368037552850945,
          0.1524066962763957,
          0.5553014513625468,
          0,
          0
        ],
        [
          2.052389274987398,
          1.000219822380526,
          -1.052169452606872,
          0.7444261735463951,
          0.0697106166925725,
          0.2314158689207027,
          0,
          0
        ],
        [
          2.473520006581823,
          1.515808196013479,
          -0.9577118105683435,
          0.6346708795928329,
          0.05649460578457214,
          0.1849161622984772,
          0,
          0
        ],
        [
          2.407512001076956,
          1.176851747283782,
          -1.230660253793174,
          0.788279463600416,
          0.03457039269842906,
          0.1105849373040888,
          0,
          0
        ],
        [
          2.565309346530162,
          1.953104579049287,
          -0.6122047674808757,
          0.4417467847200182,
          0.07568747775643855,
          0.2528817409334115,
          0,
          0
        ],
        [
          1.762941371854762,
          1.06687682491661,
          -0.6960645469381521,
          0.5790400314841709,
          0.1205558181945805,
          0.4233427936527023,
          0,
          0
        ],
        [
          1.58727331680903,
          1.206333955440312,
          -0.380939361368718,
          0.3846026508749014,
          0.2153184355018622,
          0.8474226015303855,
          0,
          0
        ],
        [
          2.676475379866858,
          1.205415579084484,
          -1.471059800782375,
          0.8335420607434985,
          0.02526244166346484,
          0.08003867669707021,
          0,
          0
        ],
        [
          16.36472410214363,
          1.917860796178019,
          -14.44686330596561,
          0.7690226951422829,
          0.007933598180831298,
          0.02469685975440609,
          0,
          0
        ],
        [
          1.897005423617264,
          1.133256397781156,
          -0.7637490258361075,
          0.5756378018506288,
          0.1586190553238194,
          0.5822037033109628,
          0,
          0
        ],
        [
          2.032315823699442,
          1.188620469059739,
          -0.8436953546397028,
          0.5873021161571736,
          0.1526878729717226,
          0.5565105470154088,
          0,
          0
        ],
        [
          2.376233562005351,
          0.9562677754928351,
          -1.419965786512516,
          0.5816454020487573,
          0.2583104468704625,
          1.075553667239538,
          0,
          0
        ],
        [
          2.769141049882739,
          2.024345168646252,
          -0.7447958812364872,
          0.6007670146920346,
          0.2446035105028226,
          1.000000000000002,
          0,
          0
        ],
        [
          2.769141049882757,
          2.024345168646251,
          -0.7447958812365063,
          0.6007670146920343,
          0.2446035105028225,
          1.000000000000001,
          0,
          0
        ],
        [
          0.8187940190339033,
          0.7897839991660603,
          -0.02901001986784291,
          0.4723174315657154,
          0.3918564100529504,
          1.989908460508062,
          0,
          0
        ],
        [
          1.35980336231234,
          1.390467580974317,
          0.03066421866197611,
          0.2946910085934523,
          0.3910118670976445,
          1.982866086970767,
          0,
          0
        ],
        [
          1.396425031167965,
          5.750325743453424,
          4.353900712285459,
          0.04612969082829037,
          0.7518072028038829,
          9.354693982433032,
          0,
          0
        ],
        [
          2.049716662368948,
          1.067348431888585,
          -0.9823682304803627,
          0.6521417781803361,
          0.1402592533998402,
          0.5038210273979186,
          0,
          0
        ],
        [
          2.675578665291606,
          1.267920595832689,
          -1.407658069458916,
          0.7442545694632517,
          0.05631439760927211,
          0.1842911118815686,
          0,
          0
        ],
        [
          1.898798525331977,
          1.828599751122262,
          -0.07019877420971521,
          0.2971744764901229,
          0.2683547706158604,
          1.132716043173664,
          0,
          0
        ],
        [
          1.495377781769061,
          1.991361952366869,
          0.4959841705978085,
          0.2131223532253842,
          0.447065774522556,
          2.496952192366734,
          0,
          0
        ],
        [
          1.391229361199667,
          1.594185094804974,
          0.2029557336053065,
          0.2296098892184297,
          0.42993824732606,
          2.329144615616418,
          0,
          0
        ],
        [
          0.6834742715052714,
          1.702900923009957,
          1.019426651504685,
          0.06293792984751154,
          0.7716986646870756,
          10.43882395941366,
          0,
          0
        ],
        [
          1.70180057576702,
          0.8197765924353586,
          -0.882023983331661,
          0.6800232432503912,
          0.173090292400458,
          0.646438029471863,
          0,
          0
        ],
        [
          1.156723078605346,
          1.22576944135152,
          0.06904636274617415,
          0.2573305375464806,
          0.4347097451078717,
          2.374871709406588,
          0,
          0
        ],
        [
          1.500649440893615,
          1.447083412383522,
          -0.05356602851009251,
          0.3112127693035133,
          0.3549100666304655,
          1.699066314098953,
          0,
          0
        ],
        [
          0.9302817711019962,
          0.6624113513580223,
          -0.2678704197439739,
          0.5662305402226947,
          0.3084017699960182,
          1.377131034085635,
          0,
          0
        ],
        [
          0.7545333969894144,
          1.081913674451038,
          0.3273802774616241,
          0.1704148941007161,
          0.6435093885772664,
          5.574668761470091,
          0,
          0
        ],
        [
          1.553267823045308,
          1.201636986044983,
          -0.3516308370003252,
          0.4218078803557124,
          0.2858891271868408,
          1.236358075324814,
          0,
          0
        ],
        [
          2.464326677961039,
          1.698050460494916,
          -0.7662762174661231,
          0.5422952992403891,
          0.0900463785135652,
          0.3056041657191,
          0,
          0
        ],
        [
          1.188443685182469,
          1.009786576305292,
          -0.1786571088771771,
          0.4174316105054856,
          0.3256464195262314,
          1.491320254553056,
          0,
          0
        ],
        [
          1.22210240888106,
          1.574047069172878,
          0.3519446602918179,
          0.2184243721522124,
          0.504281508576761,
          3.141595025362877,
          0,
          0
        ],
        [
          1.974918849805661,
          1.27688071200315,
          -0.6980381378025116,
          0.5511276357892347,
          0.1502849825278459,
          0.5462036121682402,
          0,
          0
        ],
        [
          0.5685091407920717,
          0.8782533491085409,
          0.3097442083164692,
          0.1778414672890702,
          0.6986732052411948,
          7.160586783293624,
          0,
          0
        ],
        [
          0.9693474938542752,
          0.9478304046664033,
          -0.02151708918787187,
          0.3149897281128544,
          0.5024586854915398,
          3.118770984927878,
          0,
          0
        ],
        [
          2.188870666581841,
          0.6922896454209901,
          -1.496581021160851,
          0.8354325767917556,
          0.07733231038927599,
          0.2588379487322093,
          0,
          0
        ],
        [
          1.357142927608848,
          4.076246756271408,
          2.71910382866256,
          0.01223296173560107,
          0.6942919663331243,
          7.013706125520644,
          0,
          0
        ],
        [
          1.592880410777143,
          3.882600138845988,
          2.289719728068845,
          0.01952071990002949,
          0.5893318439925747,
          4.431810242448134,
          0,
          0
        ],
        [
          2.463592527966559,
          1.168586245700126,
          -1.295006282266433,
          0.721308395429362,
          0.08505500788148493,
          0.2870894156527369,
          0,
          0
        ],
        [
          1.174912382207959,
          1.081950458604463,
          -0.09296192360349598,
          0.3254945657845522,
          0.3900788100063716,
          1.975108298338471,
          0,
          0
        ],
        [
          0.860481369056751,
          1.187502873642401,
          0.3270215045856497,
          0.1857666307053556,
          0.603028198385674,
          4.691267949064623,
          0,
          0
        ],
        [
          1.584021534823756,
          1.385305234196783,
          -0.198716300626973,
          0.3631670818595965,
          0.3282796596961173,
          1.509272822582374,
          0,
          0
        ],
        [
          0.971810541575253,
          1.241548132638891,
          0.2697375910636378,
          0.1936528681287171,
          0.568952808311889,
          4.076277127254543,
          0,
          0
        ],
        [
          0.8021462798029901,
          1.167427624802781,
          0.3652813449997905,
          0.1591760027073205,
          0.6374731950981667,
          5.43042826509043,
          0,
          0
        ],
        [
          0.5606999924162451,
          0.965555758196716,
          0.4048557657804709,
          0.1506791301158586,
          0.7232397145370264,
          8.070320321741011,
          0,
          0
        ],
        [
          1.501151874929837,
          0.8884484037820433,
          -0.6127034711477934,
          0.6151741174585403,
          0.1850257288437308,
          0.7011331510994298,
          0,
          0
        ],
        [
          1.306782275086007,
          1.20251246192826,
          -0.1042698131577466,
          0.3172549129693105,
          0.3597671830433808,
          1.735385206280121,
          0,
          0
        ],
        [
          0.966553146080545,
          0.4843471843061223,
          -0.4822059617744227,
          0.7215771791342492,
          0.2009689108961142,
          0.776743232604366,
          0,
          0
        ],
        [
          1.03133083759166,
          1.050779203057463,
          0.01944836546580242,
          0.2912461210057503,
          0.4361816032115362,
          2.389133284035919,
          0,
          0
        ],
        [
          1.043441198998544,
          0.9521867686176817,
          -0.09125443038086267,
          0.3434943183666318,
          0.4659347620223824,
          2.694282180494484,
          0,
          0
        ],
        [
          3.612712956857424,
          2.162773609438794,
          -1.44993934741863,
          0.4275523743697974,
          0.04094370454449007,
          0.1318424639291369,
          0,
          0
        ],
        [
          1.029057836888125,
          1.080889071924344,
          0.05183123503621934,
          0.2687736901526603,
          0.5106598552615529,
          3.222798466203334,
          0,
          0
        ],
        [
          0.5802353748641345,
          0.8301987287097737,
          0.2499633538456393,
          0.2167920953138455,
          0.6647518592719039,
          6.123580893570449,
          0,
          0
        ],
        [
          0.9072504993273708,
          0.8233885817145142,
          -0.08386191761285655,
          0.3671994458092984,
          0.4924707405156298,
          2.99661965950328,
          0,
          0
        ],
        [
          1.452173418919294,
          1.588552789218643,
          0.1363793702993494,
          0.2517319002306199,
          0.3986431089144186,
          2.047218727304954,
          0,
          0
        ],
        [
          0.8792629391907856,
          1.097910426600531,
          0.2186474874097455,
          0.2469809768190957,
          0.527484779033862,
          3.44751691736783,
          0,
          0
        ],
        [
          0.679345825469669,
          0.6863860889914204,
          0.007040263521751355,
          0.3670146172126714,
          0.5317280551460636,
          3.506741175204395,
          0,
          0
        ],
        [
          0.6647257245031705,
          0.4429628567814979,
          -0.2217628677216725,
          0.547785346767814,
          0.3827214224311605,
          1.914757782852299,
          0,
          0
        ],
        [
          1.31528168501642,
          1.308811010991056,
          -0.006470674025363943,
          0.2747360744574003,
          0.3906245613197517,
          1.979642996642067,
          0,
          0
        ],
        [
          2.167904028677913,
          1.457951930373427,
          -0.7099520983044858,
          0.544067380105028,
          0.142073228795295,
          0.5114159952237097,
          0,
          0
        ],
        [
          2.524058518983277,
          2.092996374646911,
          -0.4310621443363662,
          0.3513764157657603,
          0.1289734106294329,
          0.4572787801179757,
          0,
          0
        ],
        [
          2.66716726716171,
          0.9808832653343196,
          -1.68628400182739,
          0.7576492865359488,
          0.08795357037294857,
          0.2978165325317221,
          0,
          0
        ],
        [
          1.229958699065602,
          1.251954853290548,
          0.02199615422494672,
          0.2579371108255482,
          0.4111561638066661,
          2.156348487510831,
          0,
          0
        ],
        [
          1.158643670048245,
          1.354133610838384,
          0.1954899407901389,
          0.2404880928648264,
          0.4931884204303826,
          3.005236250025318,
          0,
          0
        ],
        [
          1.308280229054662,
          1.804834604253267,
          0.4965543751986048,
          0.2104406513915901,
          0.4944984987933743,
          3.021028374985978,
          0,
          0
        ],
        [
          1.16339174264504,
          0.8924365168860156,
          -0.2709552257590249,
          0.4624574027889896,
          0.3303086816317667,
          1.523202332936209,
          0,
          0
        ],
        [
          2.350708470951337,
          1.18424631155268,
          -1.166462159398657,
          0.659601474552741,
          0.1288475361069505,
          0.4567664799118379,
          0,
          0
        ],
        [
          1.728939802497411,
          1.475369261946295,
          -0.2535705405511162,
          0.3698011472921561,
          0.2901014448453078,
          1.262018949870677,
          0,
          0
        ],
        [
          2.294923264674865,
          1.417300622155949,
          -0.8776226425189158,
          0.6124597573061401,
          0.09938662266877586,
          0.3408017497302559,
          0,
          0
        ],
        [
          1.710304895741551,
          0.9607430150129187,
          -0.7495618807286318,
          0.6119403799214522,
          0.1946224802050467,
          0.7462868277029312,
          0,
          0
        ],
        [
          2.205455336812644,
          2.018513646548358,
          -0.1869416902642866,
          0.3235586853327611,
          0.2031193690275699,
          0.7871732809059666,
          0,
          0
        ],
        [
          1.954278815703687,
          3.148389738523035,
          1.194110922819348,
          0.1194296961787417,
          0.4126397694308925,
          2.169595748011834,
          0,
          0
        ],
        [
          2.279535120543169,
          1.168372198636239,
          -1.111162921906929,
          0.7019425896543408,
          0.09136044936027679,
          0.3105123421160079,
          0,
          0
        ],
        [
          2.312930830579119,
          1.493403080991965,
          -0.8195277495871531,
          0.572636492578126,
          0.1271189498923736,
          0.4497462055182219,
          0,
          0
        ],
        [
          2.760651763435531,
          1.541669514844455,
          -1.218982248591076,
          0.691739664585647,
          0.03942105545147801,
          0.1267381786242537,
          0,
          0
        ],
        [
          1.378258910709186,
          1.238540710561589,
          -0.1397182001475974,
          0.3194530884674014,
          0.3497047350847176,
          1.660745933264399,
          0,
          0
        ],
        [
          2.343217701666633,
          1.502132869057406,
          -0.8410848326092277,
          0.5936437942891506,
          0.09269384200190643,
          0.3155072195478645,
          0,
          0
        ],
        [
          0.852019699142307,
          1.080306472017467,
          0.2282867728751599,
          0.218933731508911,
          0.5716105804507251,
          4.120726584777083,
          0,
          0
        ],
        [
          0.434121573598081,
          0.5848536963964497,
          0.1507321227983687,
          0.303521444749681,
          0.6217870013857094,
          5.077120423808149,
          0,
          0
        ],
        [
          2.228572672935901,
          1.237469389288621,
          -0.9911032836472797,
          0.6729274943721317,
          0.07974406877321252,
          0.2676098177008,
          0,
          0
        ],
        [
          2.091673641005932,
          1.1365632513949,
          -0.955110389611032,
          0.6505003485725371,
          0.1346995333646115,
          0.4807412959416592,
          0,
          0
        ],
        [
          1.144321472244709,
          1.064134625935672,
          -0.08018684630903716,
          0.3334173252521757,
          0.4016952338044563,
          2.073416225710836,
          0,
          0
        ],
        [
          1.051659046196794,
          1.292283981753759,
          0.240624935556965,
          0.2172502450711732,
          0.4895963955717715,
          2.962352638969981,
          0,
          0
        ],
        [
          0.9518786930247021,
          0.7990022550886693,
          -0.1528764379360328,
          0.4277173189566666,
          0.4271273152697564,
          2.30256292456323,
          0,
          0
        ],
        [
          1.15377953921722,
          0.3261930591927373,
          -0.8275864800244828,
          0.7263909819117116,
          0.2134712005047631,
          0.8381793164884942,
          0,
          0
        ],
        [
          1.287290446654169,
          1.536430428959423,
          0.2491399823052538,
          0.2519900304885827,
          0.4680084544177558,
          2.716822370370748,
          0,
          0
        ],
        [
          9.215104558813819,
          0.1903800165413057,
          -9.024724542272512,
          0.9976060168793508,
          0.0005360627303856901,
          0.001656382990861262,
          0,
          0
        ],
        [
          3.424754908322468,
          0.8871736211305538,
          -2.537581287191914,
          0.7970517078470788,
          0.1142576832668228,
          0.3983733674022454,
          0,
          0
        ],
        [
          0.8724722716260972,
          1.035066876554135,
          0.1625946049280377,
          0.2709532274463196,
          0.5399321884091048,
          3.624345960811729,
          0,
          0
        ],
        [
          3.592701554393267,
          6.927791738565029,
          3.335090184171762,
          0.1947103096151594,
          0.3176811998047362,
          1.437859506484974,
          0,
          0
        ],
        [
          0.483122865231952,
          0.5445688446606899,
          0.06144597942873786,
          0.3683270572066483,
          0.5547021278509736,
          3.846993819280051,
          0,
          0
        ],
        [
          0.6458023169076462,
          0.1875273165019366,
          -0.4582750004057097,
          0.7415483978944015,
          0.1947778588336278,
          0.7470267538069869,
          0,
          0
        ],
        [
          0.5846808002646025,
          0.7325500301890856,
          0.1478692299244831,
          0.2869282244800591,
          0.6087590608654119,
          4.805221618003563,
          0,
          0
        ],
        [
          1.658413273107779,
          1.196964046892933,
          -0.4614492262148453,
          0.4536474823096505,
          0.2525966889339049,
          1.04372217967777,
          0,
          0
        ],
        [
          1.328749965208062,
          0.6949532157996865,
          -0.6337967494083752,
          0.6644212041184195,
          0.2145862783593935,
          0.8437537963862499,
          0,
          0
        ],
        [
          0.7992919967955944,
          2.596086338455593,
          1.796794341659999,
          0.0312771853168522,
          0.8280705631700696,
          14.87405497345895,
          0,
          0
        ],
        [
          0.6608226311357148,
          0.9031362389162152,
          0.2423136077805004,
          0.2171896974500407,
          0.6389241945666213,
          5.464660954343526,
          0,
          0
        ],
        [
          0.9418666206317837,
          0.2004844911959076,
          -0.7413821294358761,
          0.7949791770568322,
          0.1558242523038938,
          0.5700519781825936,
          0,
          0
        ],
        [
          2.563340160137761,
          1.115107674592491,
          -1.44823248554527,
          0.730336275429374,
          0.08495665483944644,
          0.2867266188739385,
          0,
          0
        ],
        [
          0.6321541286065715,
          0.833016790831967,
          0.2008626622253955,
          0.2402386508490496,
          0.6318853972059965,
          5.301118954354736,
          0,
          0
        ],
        [
          1.059385182711988,
          0.7900053870648719,
          -0.2693797956471157,
          0.501918356411537,
          0.33786017198609,
          1.57579443964931,
          0,
          0
        ],
        [
          1.648970606823101,
          0.4147215896126286,
          -1.234249017210472,
          0.8405804442822897,
          0.09390229662330572,
          0.3200467792837057,
          0,
          0
        ],
        [
          0.524693428850478,
          0.7512223883111947,
          0.2265289594607167,
          0.2420530022892373,
          0.6592910231910589,
          5.975934969335218,
          0,
          0
        ],
        [
          0.6305937964999824,
          0.2482264585239345,
          -0.3823673379760479,
          0.686309826912995,
          0.247510292599213,
          1.015792439686618,
          0,
          0
        ],
        [
          0.6222635730401208,
          0.7408877779739284,
          0.1186242049338075,
          0.3016441317065868,
          0.5884853412382793,
          4.416341168558117,
          0,
          0
        ],
        [
          0.5982667594850499,
          0.6856700797931788,
          0.08740332030812892,
          0.3280047281308725,
          0.5745590677902841,
          4.170687862463486,
          0,
          0
        ],
        [
          1.523127186901631,
          0.7829329081103921,
          -0.7401942787912387,
          0.6960742563741791,
          0.1472535713758363,
          0.5332835704053629,
          0,
          0
        ],
        [
          0.8073821912305175,
          0.7270314568831632,
          -0.08035073434735429,
          0.3975128987987577,
          0.4861202374171256,
          2.921423127932079,
          0,
          0
        ],
        [
          1.50819077667311,
          0.9718387628121388,
          -0.5363520138609712,
          0.5404906288307302,
          0.2442836781331739,
          0.9982697815929821,
          0,
          0
        ],
        [
          0.6679320574928502,
          0.9405793731435909,
          0.2726473156507406,
          0.2049016916005667,
          0.6453342499162787,
          5.619242062600541,
          0,
          0
        ],
        [
          2.009912909610214,
          0.5257020282821675,
          -1.484210881328047,
          0.9088705284826186,
          0.0374817878624002,
          0.1202606700404001,
          0,
          0
        ],
        [
          0.361882553725601,
          0.3517115170522113,
          -0.0101710366733897,
          0.4474056093727429,
          0.4687691720058007,
          2.725135178063118,
          0,
          0
        ],
        [
          0.9214576944385898,
          0.3410371278615402,
          -0.5804205665770497,
          0.7841809415474592,
          0.154853897567161,
          0.5658516991475232,
          0,
          0
        ],
        [
          0.6479321536607355,
          0.5725699526757343,
          -0.07536220098500124,
          0.4436902668751604,
          0.4684919297111369,
          2.72210283294074,
          0,
          0
        ],
        [
          0.6764385705221191,
          0.4139598037535587,
          -0.2624787667685604,
          0.5608598901348772,
          0.3607207985451957,
          1.742580641577698,
          0,
          0
        ],
        [
          1.653938838543555,
          0.1533145165000072,
          -1.500624322043548,
          0.9692622870373443,
          0.01832872087241754,
          0.05766049269463373,
          0,
          0
        ],
        [
          0.6599967275772973,
          0.7719403272223992,
          0.1119435996451019,
          0.3007014216293874,
          0.5799080067086588,
          4.263114305382333,
          0,
          0
        ],
        [
          0.6579497475124306,
          0.1920896217688365,
          -0.4658601257435941,
          0.7398091853755177,
          0.1970110554618805,
          0.7576930580167307,
          0,
          0
        ],
        [
          0.6266467999930536,
          0.2573961427396615,
          -0.3692506572533921,
          0.6779445896059905,
          0.2553544846311863,
          1.059024939797059,
          0,
          0
        ],
        [
          0.7798530114056029,
          0.8635143966092105,
          0.08366138520360755,
          0.2931948390117249,
          0.5575259869996412,
          3.891254380686116,
          0,
          0
        ],
        [
          0.5135053237130321,
          0.7412006848307148,
          0.2276953611176826,
          0.2407726142297706,
          0.663836143010151,
          6.098487707481368,
          0,
          0
        ],
        [
          0.96617086252351,
          0.194838402721057,
          -0.771332459802453,
          0.8850054182704014,
          0.0859337461238682,
          0.2903342994111255,
          0,
          0
        ],
        [
          1.950703760575779,
          1.077443994305922,
          -0.8732597662698569,
          0.60484577662577,
          0.1878685852688463,
          0.7143978377439293,
          0,
          0
        ],
        [
          0.4980444841091231,
          0.5130393236615866,
          0.01499483955246345,
          0.4019900945476588,
          0.5227841959423107,
          3.383139523742376,
          0,
          0
        ],
        [
          0.527625507328149,
          0.7483236986991546,
          0.2206981913710057,
          0.2455219789497498,
          0.6557273838040104,
          5.882109667375396,
          0,
          0
        ],
        [
          0.5881510765537344,
          0.6849984097604609,
          0.09684733320672645,
          0.3239664488885818,
          0.5790288667587004,
          4.247762001025881,
          0,
          0
        ],
        [
          1.676837015928256,
          1.101552970966,
          -0.5752840449622565,
          0.5329471851939597,
          0.2210247383230008,
          0.8762529556290609,
          0,
          0
        ],
        [
          0.7738787158744298,
          0.5586788056412468,
          -0.215199910233183,
          0.5059516170043267,
          0.4080876378336818,
          2.129160032058259,
          0,
          0
        ],
        [
          0.8501585273993498,
          0.7355746606582705,
          -0.1145838667410793,
          0.4124729453508815,
          0.466847982161738,
          2.704186904738612,
          0,
          0
        ],
        [
          0.6819741240399171,
          0.7894152075163487,
          0.1074410834764317,
          0.3012845330169615,
          0.5742560466450962,
          4.165521350355201,
          0,
          0
        ],
        [
          0.654946020237651,
          0.7019898826595607,
          0.04704386242190972,
          0.3455976944396619,
          0.5496767945921169,
          3.769600727376102,
          0,
          0
        ],
        [
          0.7981740537219139,
          0.856084555163152,
          0.0579105014412381,
          0.3038301355468959,
          0.5478892446334492,
          3.742486246171831,
          0,
          0
        ],
        [
          0.8688860176175859,
          0.7777141839461355,
          -0.09117183367145043,
          0.3924392806450311,
          0.4755254736168201,
          2.800023420163963,
          0,
          0
        ],
        [
          0.8479994982798248,
          0.8491090178249313,
          0.001109519545106519,
          0.3676409548685378,
          0.4501020623574343,
          2.52779114731587,
          0,
          0
        ],
        [
          1.034666889318121,
          0.7078106459083932,
          -0.3268562434097276,
          0.5685156984073787,
          0.291802249049879,
          1.27246653123115,
          0,
          0
        ],
        [
          1.128275184092491,
          0.8221377358462015,
          -0.3061374482462894,
          0.464510141094898,
          0.3904577098117006,
          1.978255750183755,
          0,
          0
        ],
        [
          2.70908645643656,
          1.008523851663477,
          -1.700562604773083,
          0.7968922246204522,
          0.0619300866225445,
          0.2038819397892467,
          0,
          0
        ],
        [
          0.8283231316786916,
          0.5296014842185215,
          -0.2987216474601702,
          0.5415438090217961,
          0.3780820469278264,
          1.877436419300033,
          0,
          0
        ],
        [
          0.7501062388273858,
          0.6582654156032135,
          -0.09184082322417231,
          0.4260496013993404,
          0.4746491331637208,
          2.790201163380094,
          0,
          0
        ],
        [
          0.9419577271624556,
          1.493784124823628,
          0.551826397661172,
          0.1456051673809744,
          0.620349619734338,
          5.046205791661454,
          0,
          0
        ],
        [
          0.5489820540757263,
          0.8261238942084681,
          0.2771418401327418,
          0.2149751780679198,
          0.6732743290224915,
          6.363866694766706,
          0,
          0
        ],
        [
          1.049209253355099,
          2.016844452626485,
          0.9676351992713861,
          0.1091009064325959,
          0.6562349610695336,
          5.895354615199638,
          0,
          0
        ],
        [
          0.7351538176088092,
          0.9594122175375429,
          0.2242583999287338,
          0.2095457325634272,
          0.6215233795445593,
          5.071432966398159,
          0,
          0
        ],
        [
          0.4918151506576527,
          0.5768339884842714,
          0.08501883782661862,
          0.3506030595458997,
          0.5689889958947051,
          4.076878659168194,
          0,
          0
        ],
        [
          1.455334570522164,
          0.5576637241016356,
          -0.8976708464205285,
          0.679191880913474,
          0.2252949605448246,
          0.8981055349830637,
          0,
          0
        ],
        [
          1.217859516127862,
          1.165728428618815,
          -0.05213108750904705,
          0.3058793853365449,
          0.395266253724481,
          2.01854209041358,
          0,
          0
        ],
        [
          0.7362695403686884,
          0.9474506592132776,
          0.2111811188445892,
          0.2307725828430292,
          0.6083677496157235,
          4.797334617488779,
          0,
          0
        ],
        [
          0.5639203934351938,
          0.4937000826201589,
          -0.07022031081503499,
          0.460073415230535,
          0.4648131005803866,
          2.682162971285531,
          0,
          0
        ],
        [
          1.024257827836515,
          0.6585377131456848,
          -0.3657201146908301,
          0.5114747745727585,
          0.3829062462947027,
          1.916256218048174,
          0,
          0
        ],
        [
          0.5208158265274092,
          0.4941452634100505,
          -0.02667056311735871,
          0.4315767664829055,
          0.4940521845402924,
          3.015639168074149,
          0,
          0
        ],
        [
          0.7794474980165389,
          0.94071135855833,
          0.1612638605417911,
          0.2459076121047988,
          0.5902808430519103,
          4.44922834166134,
          0,
          0
        ],
        [
          1.655823336979157,
          0.7821750952048934,
          -0.8736482417742639,
          0.7298088691282176,
          0.1101949809097164,
          0.3824540281579552,
          0,
          0
        ],
        [
          0.5185108831839869,
          0.2529632433493019,
          -0.265547639834685,
          0.6335116111056558,
          0.2918163062642573,
          1.272553090001593,
          0,
          0
        ],
        [
          0.6530687622355035,
          0.8947017317214822,
          0.2416329694859787,
          0.2194469496562094,
          0.6397323296885365,
          5.483846430336127,
          0,
          0
        ],
        [
          0.5298973764525747,
          0.6715888270140642,
          0.1416914505614895,
          0.298703529990646,
          0.612501602794505,
          4.881458433669524,
          0,
          0
        ],
        [
          0.57476937662312,
          0.6495755015160191,
          0.07480612489289906,
          0.3419914330756925,
          0.5682662035281347,
          4.064883074271161,
          0,
          0
        ],
        [
          0.746505251974022,
          1.232970549145363,
          0.4864652971713409,
          0.1464583289863071,
          0.6683256604237074,
          6.222838639858721,
          0,
          0
        ],
        [
          1.396755901512061,
          0.9812598407800832,
          -0.4154960607319778,
          0.4800151043933865,
          0.3137147401088639,
          1.411700375447742,
          0,
          0
        ],
        [
          0.8250164689176026,
          1.268000523403296,
          0.4429840544856937,
          0.1520373032663845,
          0.6388695564411869,
          5.463366920671011,
          0,
          0
        ],
        [
          0.5410126123117505,
          0.192363948687069,
          -0.3486486636246814,
          0.6971702267322907,
          0.2292456681994897,
          0.9185386610801382,
          0,
          0
        ],
        [
          0.5947320113002389,
          1.008809566060028,
          0.4140775547597887,
          0.1387478131618774,
          0.718294467413447,
          7.874435345048139,
          0,
          0
        ],
        [
          1.696451202496073,
          2.872863246323413,
          1.17641204382734,
          0.1039485698914869,
          0.4952720553225244,
          3.030391579997153,
          0,
          0
        ],
        [
          0.7187636765910439,
          0.9441118596208857,
          0.2253481830298418,
          0.2260943019986028,
          0.6182935382945186,
          5.002389134839442,
          0,
          0
        ],
        [
          0.800444919646276,
          0.4832138999556188,
          -0.3172310196906572,
          0.5736273461930553,
          0.3533870715626875,
          1.687790546271851,
          0,
          0
        ],
        [
          1.089314726438958,
          0.4934333207640356,
          -0.5958814056749229,
          0.7444845014103983,
          0.1788462175240162,
          0.6726165334428352,
          0,
          0
        ],
        [
          1.003867564343393,
          0.5601358708871554,
          -0.4437316934562371,
          0.6116492585505318,
          0.3076222480351971,
          1.372103631619592,
          0,
          0
        ],
        [
          0.5465195853225422,
          0.2099635256854801,
          -0.3365560596370621,
          0.6827511144143223,
          0.2444390309928327,
          0.9991100213201205,
          0,
          0
        ],
        [
          1.101612828483556,
          0.7053343099845346,
          -0.3962785184990214,
          0.5933753273868723,
          0.2703818457915874,
          1.144443016979303,
          0,
          0
        ],
        [
          1.807824051189971,
          1.249311836050891,
          -0.5585122151390793,
          0.4912169112240837,
          0.2423783572723063,
          0.9879927137293539,
          0,
          0
        ],
        [
          1.434546103151937,
          1.239034078040635,
          -0.1955120251113018,
          0.3550452317399256,
          0.3333093627408953,
          1.543957827951822,
          0,
          0
        ],
        [
          0.8375524328497406,
          1.002328390617192,
          0.164775957767451,
          0.2318811018680308,
          0.5789516172618375,
          4.24641606748481,
          0,
          0
        ],
        [
          1.124237636138324,
          0.7559077744760488,
          -0.3683298616622751,
          0.5599303009214474,
          0.2847231687979725,
          1.229308620616687,
          0,
          0
        ],
        [
          0.7255051390218104,
          0.7054045835472529,
          -0.02010055547455747,
          0.3801679264997854,
          0.5095602970862745,
          3.208649196603761,
          0,
          0
        ],
        [
          0.8104917485305038,
          0.8997992067582775,
          0.08930745822777375,
          0.2819753751709446,
          0.5561419903714007,
          3.869491545246813,
          0,
          0
        ],
        [
          0.7074032043188057,
          1.040263399285721,
          0.332860194966915,
          0.1725679259025769,
          0.6554424580156647,
          5.874691787523788,
          0,
          0
        ],
        [
          0.5655410736520414,
          0.4701582637286387,
          -0.0953828099234027,
          0.4795411573901479,
          0.4474751371928472,
          2.501090237425666,
          0,
          0
        ],
        [
          0.7257835989728408,
          0.6889942647578366,
          -0.03678933421500419,
          0.392494041320272,
          0.5014212884006702,
          3.105855984582107,
          0,
          0
        ],
        [
          0.529995522057865,
          0.48028528738122,
          -0.04971023467664504,
          0.4488799617637556,
          0.4779111142551623,
          2.826929377752316,
          0,
          0
        ],
        [
          1.361575793864647,
          0.9650058533489958,
          -0.3965699405156511,
          0.4369942046782032,
          0.3735604358665528,
          1.841594339159031,
          0,
          0
        ],
        [
          0.7513849635728473,
          0.8424005021652828,
          0.0910155385924355,
          0.2900023128422549,
          0.5668173865032754,
          4.040958801069716,
          0,
          0
        ],
        [
          1.101885361434111,
          1.068717044139487,
          -0.03316831729462422,
          0.3121009896653584,
          0.4210867125608213,
          2.246313133085647,
          0,
          0
        ],
        [
          1.172838489980538,
          1.153451982139393,
          -0.01938650784114482,
          0.3053495028094033,
          0.4143176771416965,
          2.184658824884982,
          0,
          0
        ],
        [
          1.226386432377888,
          1.262681317247144,
          0.03629488486925569,
          0.3159677358588353,
          0.4013788909352528,
          2.070688530531606,
          0,
          0
        ],
        [
          2.588714465822071,
          1.091210784860928,
          -1.497503680961143,
          0.8088417872206242,
          0.04515181437408974,
          0.1460337225620099,
          0,
          0
        ],
        [
          0.6370684327106692,
          0.8458003824379251,
          0.2087319497272559,
          0.2354314436088288,
          0.6336122484286818,
          5.340659549921907,
          0,
          0
        ],
        [
          0.8996444288530604,
          1.016251432673386,
          0.1166070038203258,
          0.2534384145819185,
          0.5510202500303193,
          3.790121063086171,
          0,
          0
        ],
        [
          0.808352283327324,
          0.5208177939712195,
          -0.2875344893561045,
          0.544334970609109,
          0.3765499338507787,
          1.865233371097529,
          0,
          0
        ],
        [
          0.598385104319071,
          0.9842601900551137,
          0.3858750857360427,
          0.1588352931741612,
          0.7020633279324338,
          7.277204887784432,
          0,
          0
        ],
        [
          0.9745500197785548,
          1.381753206355378,
          0.4072031865768233,
          0.1921670735377351,
          0.5874104809837226,
          4.396790537541711,
          0,
          0
        ],
        [
          1.592018609446983,
          2.041508810660265,
          0.4494902012132811,
          0.2200721638487505,
          0.440323113977831,
          2.429664950249667,
          0,
          0
        ],
        [
          0.9443985655436193,
          1.541743412441718,
          0.5973448468980984,
          0.1419713921436552,
          0.6261923933112943,
          5.173350813064655,
          0,
          0
        ],
        [
          1.075789403387873,
          1.241505719480301,
          0.1657163160924282,
          0.2504779115444866,
          0.5206855233776797,
          3.354804629385127,
          0,
          0
        ],
        [
          0.7858671491040223,
          1.000757595378344,
          0.2148904462743215,
          0.212607215282286,
          0.6056092693374269,
          4.742180617773866,
          0,
          0
        ],
        [
          1.38368779407528,
          0.9591978400721181,
          -0.4244899540031616,
          0.5115818862821427,
          0.2692735020087977,
          1.138022998497489,
          0,
          0
        ],
        [
          1.768963558535376,
          1.321252184570337,
          -0.4477113739650387,
          0.4532836353167486,
          0.2358688039367411,
          0.9532676410476222,
          0,
          0
        ],
        [
          3.061196321225299,
          1.175964658101367,
          -1.885231663123931,
          0.808530753417268,
          0.03365681782517331,
          0.1075607796869282,
          0,
          0
        ],
        [
          1.470908053413248,
          0.7472960775355733,
          -0.7236119758776745,
          0.6727273358363388,
          0.1949125306369886,
          0.7476683033159637,
          0,
          0
        ],
        [
          1.164242961653346,
          0.8549487281476662,
          -0.3092942335056796,
          0.459385764477678,
          0.3816749742543999,
          1.906290735808275,
          0,
          0
        ],
        [
          1.642199235250381,
          1.793647440335476,
          0.1514482050850949,
          0.267941117486219,
          0.3772508962746018,
          1.870808979034164,
          0,
          0
        ],
        [
          0.8068993461328375,
          1.296378950506783,
          0.4894796043739453,
          0.1421776832436222,
          0.6527525724669553,
          5.805262088820335,
          0,
          0
        ],
        [
          1.188474951471018,
          0.8990791021755304,
          -0.2893958492954871,
          0.4680825161742665,
          0.3225963075155499,
          1.470700056244943,
          0,
          0
        ],
        [
          2.571988276940503,
          3.075071088072659,
          0.5030828111321566,
          0.09867307369333204,
          0.2783412576178965,
          1.191126767978091,
          0,
          0
        ],
        [
          0.6658903917024102,
          0.9121397613402192,
          0.2462493696378091,
          0.2320806545783752,
          0.6256584331366377,
          5.161566481468238,
          0,
          0
        ],
        [
          0.5671446504176959,
          0.2131287289840372,
          -0.3540159214336587,
          0.6893514833173702,
          0.2399804767343049,
          0.9751320702675806,
          0,
          0
        ],
        [
          0.7632968079028177,
          0.8523078207824328,
          0.0890110128796151,
          0.3073576190837333,
          0.5486816339322725,
          3.754479113588221,
          0,
          0
        ],
        [
          0.7160416046807767,
          0.6250618545842462,
          -0.09097975009653048,
          0.4296955526201428,
          0.4738433291236227,
          2.781198372073068,
          0,
          0
        ],
        [
          0.8834342909500433,
          0.9213752266223298,
          0.03794093567228651,
          0.3047695306494034,
          0.5218380499267207,
          3.370334493470008,
          0,
          0
        ],
        [
          0.5874118071084243,
          0.8758135366963573,
          0.288401729587933,
          0.2047805632394344,
          0.6707520653029688,
          6.291457044204574,
          0,
          0
        ],
        [
          0.5213126763114138,
          0.5180518567307427,
          -0.003260819580671037,
          0.4126566898904284,
          0.5108905827104294,
          3.225775574752421,
          0,
          0
        ],
        [
          1.567269802624742,
          1.523899898185615,
          -0.04336990443912647,
          0.3128776233869642,
          0.3434966835983538,
          1.615838310003949,
          0,
          0
        ],
        [
          0.6258729209051894,
          0.9826989537974302,
          0.3568260328922408,
          0.178510950572178,
          0.6813087539187755,
          6.602161008511632,
          0,
          0
        ],
        [
          0.5935936350774762,
          0.7752411630345805,
          0.1816475279571043,
          0.2636925034176613,
          0.6228148637241061,
          5.099371765820963,
          0,
          0
        ],
        [
          1.292830433412922,
          0.2389035387420567,
          -1.053926894670866,
          0.8950598475550354,
          0.07129229732932009,
          0.2370695845716323,
          0,
          0
        ],
        [
          1.082193242576814,
          0.3713909103396638,
          -0.71080233223715,
          0.7914082146444229,
          0.1426598458240129,
          0.5138789903795884,
          0,
          0
        ],
        [
          2.769141049882742,
          2.02434516864625,
          -0.7447958812364921,
          0.6007670146920345,
          0.2446035105028224,
          1.000000000000001,
          0,
          0
        ],
        [
          1.61670347666309,
          0.8585720349357869,
          -0.7581314417273027,
          0.6732617438791663,
          0.1480509364722054,
          0.5366730729051419,
          0,
          0
        ],
        [
          0.6576767970203218,
          0.8108990017282423,
          0.1532222047079205,
          0.2704644487064027,
          0.6023306368370073,
          4.677621708668946,
          0,
          0
        ],
        [
          0.8970625140558733,
          2.127890276563837,
          1.230827762507964,
          0.07185708067153869,
          0.7331424765042901,
          8.484401409374499,
          0,
          0
        ],
        [
          1.112434794626142,
          0.985996651953514,
          -0.1264381426726283,
          0.3796069342410587,
          0.3789515591571975,
          1.88438873366389,
          0,
          0
        ],
        [
          1.030560291339516,
          1.361809264018012,
          0.3312489726784964,
          0.2355814282768335,
          0.5521707092710834,
          3.807791376965183,
          0,
          0
        ],
        [
          1.789809409843711,
          0.8432301363546105,
          -0.9465792734891,
          0.6792382599741993,
          0.17306078676618,
          0.646304773845609,
          0,
          0
        ],
        [
          1.018554432394054,
          3.150323416602355,
          2.131768984208301,
          0.03511916292135176,
          0.7697371283746456,
          10.32359112068153,
          0,
          0
        ],
        [
          2.655558525810453,
          1.085581099174402,
          -1.569977426636051,
          0.7206651793432864,
          0.101464634390893,
          0.3487319964855664,
          0,
          0
        ],
        [
          0.9019018207560883,
          1.2792443465431,
          0.3773425257870122,
          0.1723798541885442,
          0.6057110505673964,
          4.7442019544992,
          0,
          0
        ],
        [
          0.8248908038743541,
          0.515365694980917,
          -0.3095251088934371,
          0.5604204286315689,
          0.3609813976779799,
          1.744550709349901,
          0,
          0
        ],
        [
          0.8611341525021444,
          0.6237386720013125,
          -0.2373954805008319,
          0.4897937030926947,
          0.4106839995858005,
          2.152146478445626,
          0,
          0
        ],
        [
          0.7708540190417421,
          0.864120221669523,
          0.09326620262778085,
          0.2858434117571585,
          0.5654517459298165,
          4.018554073817534,
          0,
          0
        ],
        [
          1.650541366478245,
          1.114764219202758,
          -0.5357771472754871,
          0.4593125380886808,
          0.3333442989664718,
          1.544200579666442,
          0,
          0
        ],
        [
          0.8790297770797508,
          1.000720670456615,
          0.1216908933768643,
          0.2680930244902008,
          0.5528279002758908,
          3.817926212196669,
          0,
          0
        ],
        [
          1.460245646275517,
          1.147175850288162,
          -0.3130697959873547,
          0.4160712849532158,
          0.3564963764027542,
          1.710867591382075,
          0,
          0
        ],
        [
          1.51714364649175,
          1.102128688975027,
          -0.4150149575167221,
          0.4672992305136798,
          0.3341492393944966,
          1.549800702065947,
          0,
          0
        ],
        [
          1.318920017039351,
          0.5721294387843207,
          -0.7467905782550307,
          0.6637076998570661,
          0.2367454875290434,
          0.9579097768808027,
          0,
          0
        ],
        [
          1.241820040623859,
          0.5827477313227729,
          -0.6590723093010857,
          0.6397242009044577,
          0.2570428974365702,
          1.068449858151469,
          0,
          0
        ],
        [
          1.842384199125233,
          0.6937660167787818,
          -1.148618182346451,
          0.6608421286274915,
          0.222758379256399,
          0.88509579456345,
          0,
          0
        ],
        [
          1.285554369809452,
          1.075276752953938,
          -0.210277616855514,
          0.4244711445023681,
          0.3817089282906206,
          1.906565015646547,
          0,
          0
        ],
        [
          1.048545611084965,
          1.22689901856105,
          0.1783534074760846,
          0.2592620917186808,
          0.5320420197742607,
          3.511165917707751,
          0,
          0
        ],
        [
          1.006714471267409,
          1.073068101835392,
          0.06635363056798282,
          0.2817520412622663,
          0.5255674678782987,
          3.421104107101542,
          0,
          0
        ],
        [
          3.150271775154045,
          1.475040013551851,
          -1.675231761602195,
          0.6687364725601487,
          0.06623310343033906,
          0.2190528500164072,
          0,
          0
        ],
        [
          1.064378184180525,
          1.024822126875854,
          -0.0395560573046716,
          0.3424722051549347,
          0.4762793779980886,
          2.808499684058951,
          0,
          0
        ],
        [
          5.415496100150494,
          2.108906829555715,
          -3.30658927059478,
          0.6234720589356945,
          0.05949289764971198,
          0.1953508562562281,
          0,
          0
        ],
        [
          2.106449217946039,
          1.347823236594152,
          -0.7586259813518865,
          0.4867570669327403,
          0.305136289547397,
          1.356146184518922,
          0,
          0
        ],
        [
          1.52255285942813,
          1.667395647099958,
          0.1448427876718286,
          0.292294740248687,
          0.4210307860924515,
          2.245797832444169,
          0,
          0
        ],
        [
          1.210826803908183,
          1.351317753854136,
          0.1404909499459528,
          0.2710939761012898,
          0.4843864901973984,
          2.901215643566974,
          0,
          0
        ],
        [
          1.658911801381804,
          2.312605362798826,
          0.6536935614170216,
          0.2105838202059895,
          0.4501377213104683,
          2.52815535142892,
          0,
          0
        ],
        [
          2.467856948227198,
          1.364161255841243,
          -1.103695692385955,
          0.6373414804421793,
          0.0942292341799982,
          0.3212770020510402,
          0,
          0
        ],
        [
          1.214090244598944,
          2.209042007411741,
          0.9949517628127971,
          0.147770668639319,
          0.6001471297769422,
          4.6352140275642,
          0,
          0
        ],
        [
          1.173627781205214,
          0.7159206447148266,
          -0.457707136490387,
          0.5224949565488246,
          0.3605649318241693,
          1.74140309349332,
          0,
          0
        ],
        [
          0.9126743244100886,
          1.086249821724322,
          0.1735754973142334,
          0.2454161537525419,
          0.5582256546419232,
          3.902308287646383,
          0,
          0
        ],
        [
          1.883867206928536,
          1.158900845993349,
          -0.7249663609351875,
          0.5781457906912788,
          0.1714272322324699,
          0.6389419964241168,
          0,
          0
        ],
        [
          2.149713072824049,
          2.352864830004392,
          0.2031517571803425,
          0.3030027551753584,
          0.3907807579258176,
          1.9809423441324,
          0,
          0
        ],
        [
          1.744375544772129,
          3.302466387821347,
          1.558090843049218,
          0.07765862061087506,
          0.4955140878857133,
          3.033327063765161,
          0,
          0
        ],
        [
          1.651821361075707,
          1.453093685697243,
          -0.1987276753784637,
          0.3576880237156592,
          0.2995527744829152,
          1.320718324638345,
          0,
          0
        ],
        [
          1.898496097433595,
          1.979498517941665,
          0.0810024205080695,
          0.3113482425805942,
          0.3270502705798377,
          1.500873765779317,
          0,
          0
        ],
        [
          1.512296063639709,
          1.176000437544457,
          -0.3362956260952523,
          0.4130564222674857,
          0.3547819567434669,
          1.698115779004093,
          0,
          0
        ],
        [
          0.9784254883583043,
          3.732760047347922,
          2.754334558989617,
          0.01758155267313235,
          0.803750452650097,
          12.64808697486364,
          0,
          0
        ],
        [
          1.816333907439847,
          2.032575405118077,
          0.2162414976782299,
          0.2480946716555549,
          0.3563515328481507,
          1.709787621324427,
          0,
          0
        ],
        [
          1.13920479802839,
          1.445590489043436,
          0.306385691015046,
          0.2093171095807436,
          0.5252265763625411,
          3.416430334187821,
          0,
          0
        ],
        [
          1.804275629730641,
          1.161635369128801,
          -0.6426402606018402,
          0.5315373076727736,
          0.2126427851672631,
          0.8340481379281899,
          0,
          0
        ],
        [
          1.32035268708944,
          1.03456000311361,
          -0.2857926839758307,
          0.3933719071403526,
          0.4003677893061,
          2.061989515014581,
          0,
          0
        ],
        [
          2.895422779573189,
          1.014294820424005,
          -1.881127959149184,
          0.8183696088466971,
          0.05605732720681876,
          0.1833998785813606,
          0,
          0
        ]
      ]
    },
    "headers": [
      [
        "alpha",
        "Mean posterior synonymous substitution rate at a site"
      ],
      [
        "beta",
        "Mean posterior non-synonymous substitution rate at a site"
      ],
      [
        "beta-alpha",
        "Mean posterior beta-alpha"
      ],
      [
        "Prob[alpha>beta]",
        "Posterior probability of negative selection at a site"
      ],
      [
        "Prob[alpha<beta]",
        "Posterior probability of positive selection at a site"
      ],
      [
        "BayesFactor[alpha<beta]",
        "Empiricial Bayes Factor for positive selection at a site"
      ]
    ]
  },
  "analysis": {
    "authors": "Sergei L Kosakovsky Pond",
    "citation": "FUBAR: a fast, unconstrained bayesian approximation for inferring selection (2013), Mol Biol Evol. 30(5):1196-205",
    "contact": "spond@temple.edu",
    "info": "Perform a Fast Unbiased AppRoximate Bayesian (FUBAR)\n    analysis of a coding sequence alignment to determine whether some\n    sites have been subject to pervasive purifying or diversifying\n    selection.\n\n    v2.1 introduces two more methods for estimating the posterior distribution of grid weights:\n    collapsed Gibbs MCMC (faster) and 0-th order Variation Bayes approximation (fastest).\n\n    Please note that a FUBAR analysis generates a cache and a results JSON file in the same directory as\n    directory as the original alignment. HyPhy needs to have write\n    privileges to this directory. For example if the original file is in\n    /home/sergei/FUBAR/data/pol.nex then at the end of a FUBAR run, there\n    will also exist FUBAR-generated files /home/sergei/FUBAR/data/pol.nex.FUBAR.json,\n    /home/sergei/FUBAR/data/pol.nex.fubrar.cache. They also\n    provide checkpointing so that a partially completed analysis can be\n    restarted.",
    "requirements": "in-frame codon alignment (possibly partitioned) and a phylogenetic tree (one per partition)",
    "version": "2.2"
  },
  "branch attributes": {
    "0": {
      "ATTLR5_2938_BP": {
        "Nucleotide GTR": 0.1492338447400324,
        "original name": "ATTLR5_2938_BP"
      },
      "CATLR5_2938_BP": {
        "Nucleotide GTR": 0.07066987952409104,
        "original name": "CATLR5_2938_BP"
      },
      "CBTLR5_2938_BP": {
        "Nucleotide GTR": 0.1099517812527746,
        "original name": "CBTLR5_2938_BP"
      },
      "CCTLR5_2938_BP": {
        "Nucleotide GTR": 0.06968561150156992,
        "original name": "CCTLR5_2938_BP"
      },
      "CITLR5_2938_BP": {
        "Nucleotide GTR": 0.06297979232364714,
        "original name": "CITLR5_2938_BP"
      },
      "DRTLR5_2938_BP": {
        "Nucleotide GTR": 0.1275608572801854,
        "original name": "DRTLR5_2938_BP"
      },
      "ECTLR5_2938_BP": {
        "Nucleotide GTR": 0.1152748134009444,
        "original name": "ECTLR5_2938_BP"
      },
      "IPTLR5_2938_BP": {
        "Nucleotide GTR": 0.0724977031442621,
        "original name": "IPTLR5_2938_BP"
      },
      "LCTLR5_2938_BP": {
        "Nucleotide GTR": 0.1328498605267991,
        "original name": "LCTLR5_2938_BP"
      },
      "LMTLR5_2938_BP": {
        "Nucleotide GTR": 0.09383546625179037,
        "original name": "LMTLR5_2938_BP"
      },
      "MATLR5_2938_BP": {
        "Nucleotide GTR": 0.05543813505064892,
        "original name": "MATLR5_2938_BP"
      },
      "MMTLR5_2938_BP": {
        "Nucleotide GTR": 0.1025624498146805,
        "original name": "MMTLR5_2938_BP"
      },
      "Node1": {
        "Nucleotide GTR": 0.01281094416773506
      },
      "Node12": {
        "Nucleotide GTR": 0.1891281861997141
      },
      "Node13": {
        "Nucleotide GTR": 0.03967559778419132
      },
      "Node14": {
        "Nucleotide GTR": 0.04047183321431448
      },
      "Node17": {
        "Nucleotide GTR": 0.01856999176319803
      },
      "Node2": {
        "Nucleotide GTR": 0.007859914422125594
      },
      "Node21": {
        "Nucleotide GTR": 0.1432686720835693
      },
      "Node24": {
        "Nucleotide GTR": 0.1401977764689556
      },
      "Node25": {
        "Nucleotide GTR": 0.01999416492590114
      },
      "Node26": {
        "Nucleotide GTR": 0.01202808236970529
      },
      "Node28": {
        "Nucleotide GTR": 0.007241306014286224
      },
      "Node3": {
        "Nucleotide GTR": 0.04261646283484546
      },
      "Node36": {
        "Nucleotide GTR": 0.02578793865412432
      },
      "Node39": {
        "Nucleotide GTR": 0.04009787276232061
      },
      "Node4": {
        "Nucleotide GTR": 0.1475310050896588
      },
      "Node5": {
        "Nucleotide GTR": 0.1670087321979437
      },
      "Node6": {
        "Nucleotide GTR": 0.2226705015147186
      },
      "Node7": {
        "Nucleotide GTR": 0.2219450544178941
      },
      "Node9": {
        "Nucleotide GTR": 0.03476199154074336
      },
      "OFTLR5_2938_BP": {
        "Nucleotide GTR": 0.06187481865195565,
        "original name": "OFTLR5_2938_BP"
      },
      "OMTLR5_2938_BP": {
        "Nucleotide GTR": 0.07648409453796153,
        "original name": "OMTLR5_2938_BP"
      },
      "ONTLR5_2938_BP": {
        "Nucleotide GTR": 0.1448699863975169,
        "original name": "ONTLR5_2938_BP"
      },
      "PFTLR5_2938_BP": {
        "Nucleotide GTR": 0.09947022009345055,
        "original name": "PFTLR5_2938_BP"
      },
      "SATLR5_2938_BP": {
        "Nucleotide GTR": 0.1258811653655356,
        "original name": "SATLR5_2938_BP"
      },
      "SDTLR5_2938_BP": {
        "Nucleotide GTR": 0.06584169214472109,
        "original name": "SDTLR5_2938_BP"
      },
      "SMTLR5_2938_BP": {
        "Nucleotide GTR": 0.1709017624678612,
        "original name": "SMTLR5_2938_BP"
      },
      "SSTLR5_2938_BP": {
        "Nucleotide GTR": 0.05641997027042728,
        "original name": "SSTLR5_2938_BP"
      },
      "TFTLR5_2938_BP": {
        "Nucleotide GTR": 0.1069162764468489,
        "original name": "TFTLR5_2938_BP"
      },
      "TRTLR5_2938_BP": {
        "Nucleotide GTR": 0.2727457295827395,
        "original name": "TRTLR5_2938_BP"
      }
    },
    "attributes": {
      "Nucleotide GTR": {
        "attribute type": "branch length",
        "display order": 0
      },
      "original name": {
        "attribute type": "node label",
        "display order": -1
      }
    }
  },
  "data partitions": {
    "0": {
      "coverage": [
        [
          0,
          1,
          2,
          3,
          4,
          5,
          6,
          7,
          8,
          9,
          10,
          11,
          12,
          13,
          14,
          15,
          16,
          17,
          18,
          19,
          20,
          21,
          22,
          23,
          24,
          25,
          26,
          27,
          28,
          29,
          30,
          31,
          32,
          33,
          34,
          35,
          36,
          37,
          38,
          39,
          40,
          41,
          42,
          43,
          44,
          45,
          46,
          47,
          48,
          49,
          50,
          51,
          52,
          53,
          54,
          55,
          56,
          57,
          58,
          59,
          60,
          61,
          62,
          63,
          64,
          65,
          66,
          67,
          68,
          69,
          70,
          71,
          72,
          73,
          74,
          75,
          76,
          77,
          78,
          79,
          80,
          81,
          82,
          83,
          84,
          85,
          86,
          87,
          88,
          89,
          90,
          91,
          92,
          93,
          94,
          95,
          96,
          97,
          98,
          99,
          100,
          101,
          102,
          103,
          104,
          105,
          106,
          107,
          108,
          109,
          110,
          111,
          112,
          113,
          114,
          115,
          116,
          117,
          118,
          119,
          120,
          121,
          122,
          123,
          124,
          125,
          126,
          127,
          128,
          129,
          130,
          131,
          132,
          133,
          134,
          135,
          136,
          137,
          138,
          139,
          140,
          141,
          142,
          143,
          144,
          145,
          146,
          147,
          148,
          149,
          150,
          151,
          152,
          153,
          154,
          155,
          156,
          157,
          158,
          159,
          160,
          161,
          162,
          163,
          164,
          165,
          166,
          167,
          168,
          169,
          170,
          171,
          172,
          173,
          174,
          175,
          176,
          177,
          178,
          179,
          180,
          181,
          182,
          183,
          184,
          185,
          186,
          187,
          188,
          189,
          190,
          191,
          192,
          193,
          194,
          195,
          196,
          197,
          198,
          199,
          200,
          201,
          202,
          203,
          204,
          205,
          206,
          207,
          208,
          209,
          210,
          211,
          212,
          213,
          214,
          215,
          216,
          217,
          218,
          219,
          220,
          221,
          222,
          223,
          224,
          225,
          226,
          227,
          228,
          229,
          230,
          231,
          232,
          233,
          234,
          235,
          236,
          237,
          238,
          239,
          240,
          241,
          242,
          243,
          244,
          245,
          246,
          247,
          248,
          249,
          250,
          251,
          252,
          253,
          254,
          255,
          256,
          257,
          258,
          259,
          260,
          261,
          262,
          263,
          264,
          265,
          266,
          267,
          268,
          269,
          270,
          271,
          272,
          273,
          274,
          275,
          276,
          277,
          278,
          279,
          280,
          281,
          282,
          283,
          284,
          285,
          286,
          287,
          288,
          289,
          290,
          291,
          292,
          293,
          294,
          295,
          296,
          297,
          298,
          299,
          300,
          301,
          302,
          303,
          304,
          305,
          306,
          307,
          308,
          309,
          310,
          311,
          312,
          313,
          314,
          315,
          316,
          317,
          318,
          319,
          320,
          321,
          322,
          323,
          324,
          325,
          326,
          327,
          328,
          329,
          330,
          331,
          332,
          333,
          334,
          335,
          336,
          337,
          338,
          339,
          340,
          341,
          342,
          343,
          344,
          345,
          346,
          347,
          348,
          349,
          350,
          351,
          352,
          353,
          354,
          355,
          356,
          357,
          358,
          359,
          360,
          361,
          362,
          363,
          364,
          365,
          366,
          367,
          368,
          369,
          370,
          371,
          372,
          373,
          374,
          375,
          376,
          377,
          378,
          379,
          380,
          381,
          382,
          383,
          384,
          385,
          386,
          387,
          388,
          389,
          390,
          391,
          392,
          393,
          394,
          395,
          396,
          397,
          398,
          399,
          400,
          401,
          402,
          403,
          404,
          405,
          406,
          407,
          408,
          409,
          410,
          411,
          412,
          413,
          414,
          415,
          416,
          417,
          418,
          419,
          420,
          421,
          422,
          423,
          424,
          425,
          426,
          427,
          428,
          429,
          430,
          431,
          432,
          433,
          434,
          435,
          436,
          437,
          438,
          439,
          440,
          441,
          442,
          443,
          444,
          445,
          446,
          447,
          448,
          449,
          450,
          451,
          452,
          453,
          454,
          455,
          456,
          457,
          458,
          459,
          460,
          461,
          462,
          463,
          464,
          465,
          466,
          467,
          468,
          469,
          470,
          471,
          472,
          473,
          474,
          475,
          476,
          477,
          478,
          479,
          480,
          481,
          482,
          483,
          484,
          485,
          486,
          487,
          488,
          489,
          490,
          491,
          492,
          493,
          494,
          495,
          496,
          497,
          498,
          499,
          500,
          501,
          502,
          503,
          504,
          505,
          506,
          507,
          508,
          509,
          510,
          511,
          512,
          513,
          514,
          515,
          516,
          517,
          518,
          519,
          520,
          521,
          522,
          523,
          524,
          525,
          526,
          527,
          528,
          529,
          530,
          531,
          532,
          533,
          534,
          535,
          536,
          537,
          538,
          539,
          540,
          541,
          542,
          543,
          544,
          545,
          546,
          547,
          548,
          549,
          550,
          551,
          552,
          553,
          554,
          555,
          556,
          557,
          558,
          559,
          560,
          561,
          562,
          563,
          564,
          565,
          566,
          567,
          568,
          569,
          570,
          571,
          572,
          573,
          574,
          575,
          576,
          577,
          578,
          579,
          580,
          581,
          582,
          583,
          584,
          585,
          586,
          587,
          588,
          589,
          590,
          591,
          592,
          593,
          594,
          595,
          596,
          597,
          598,
          599,
          600,
          601,
          602,
          603,
          604,
          605,
          606,
          607,
          608,
          609,
          610,
          611,
          612,
          613,
          614,
          615,
          616,
          617,
          618,
          619,
          620,
          621,
          622,
          623,
          624,
          625,
          626,
          627,
          628,
          629,
          630,
          631,
          632,
          633,
          634,
          635,
          636,
          637,
          638,
          639,
          640,
          641,
          642,
          643,
          644,
          645,
          646,
          647,
          648,
          649,
          650,
          651,
          652,
          653,
          654,
          655,
          656,
          657,
          658,
          659,
          660,
          661,
          662,
          663,
          664,
          665,
          666,
          667,
          668,
          669,
          670,
          671,
          672,
          673,
          674,
          675,
          676,
          677,
          678,
          679,
          680,
          681,
          682,
          683,
          684,
          685,
          686,
          687,
          688,
          689,
          690,
          691,
          692,
          693,
          694,
          695,
          696,
          697,
          698,
          699,
          700,
          701,
          702,
          703,
          704,
          705,
          706,
          707,
          708,
          709,
          710,
          711,
          712,
          713,
          714,
          715,
          716,
          717,
          718,
          719,
          720,
          721,
          722,
          723,
          724,
          725,
          726,
          727,
          728,
          729,
          730,
          731,
          732,
          733,
          734,
          735,
          736,
          737,
          738,
          739,
          740,
          741,
          742,
          743,
          744,
          745,
          746,
          747,
          748,
          749,
          750,
          751,
          752,
          753,
          754,
          755,
          756,
          757,
          758,
          759,
          760,
          761,
          762,
          763,
          764,
          765,
          766,
          767,
          768,
          769,
          770,
          771,
          772,
          773,
          774,
          775,
          776,
          777,
          778,
          779,
          780,
          781,
          782,
          783,
          784,
          785,
          786,
          787,
          788,
          789,
          790,
          791,
          792,
          793,
          794,
          795,
          796,
          797,
          798,
          799,
          800,
          801,
          802,
          803,
          804,
          805,
          806,
          807,
          808,
          809,
          810,
          811,
          812,
          813,
          814,
          815,
          816,
          817,
          818,
          819,
          820,
          821,
          822,
          823,
          824,
          825,
          826,
          827,
          828,
          829,
          830,
          831,
          832,
          833,
          834,
          835,
          836,
          837,
          838,
          839,
          840,
          841,
          842,
          843,
          844,
          845,
          846,
          847,
          848,
          849,
          850,
          851,
          852,
          853,
          854,
          855,
          856,
          857,
          858,
          859,
          860,
          861,
          862,
          863,
          864,
          865,
          866,
          867,
          868,
          869,
          870,
          871,
          872,
          873,
          874,
          875,
          876,
          877,
          878,
          879,
          880,
          881,
          882,
          883,
          884,
          885,
          886,
          887,
          888,
          889,
          890,
          891,
          892,
          893,
          894,
          895,
          896,
          897,
          898,
          899,
          900,
          901,
          902,
          903,
          904,
          905,
          906,
          907,
          908,
          909,
          910,
          911,
          912,
          913,
          914,
          915,
          916,
          917,
          918,
          919,
          920,
          921,
          922,
          923,
          924,
          925,
          926,
          927,
          928,
          929,
          930,
          931,
          932,
          933,
          934,
          935,
          936,
          937,
          938,
          939,
          940,
          941,
          942,
          943,
          944,
          945,
          946,
          947,
          948,
          949,
          950,
          951,
          952,
          953,
          954,
          955,
          956,
          957,
          958,
          959,
          960,
          961,
          962,
          963,
          964,
          965,
          966,
          967,
          968,
          969,
          970,
          971,
          972,
          973,
          974,
          975,
          976,
          977,
          978
        ]
      ],
      "name": "fubar.filter.default"
    }
  },
  "fits": {
    "Nucleotide GTR": {
      "AIC-c": 68380.88380419792,
      "Equilibrium frequencies": [
        [
          0.275452387127666
        ],
        [
          0.2354408155936396
        ],
        [
          0.2085669253636055
        ],
        [
          0.2805398719150888
        ]
      ],
      "Log Likelihood": -34141.40395525552,
      "Rate Distributions": {},
      "display order": 0,
      "estimated parameters": 49
    }
  },
  "grid": [
    [
      0,
      0,
      0.0006494376574402947
    ],
    [
      0,
      0.07142857142857142,
      0.0006938898969541996
    ],
    [
      0,
      0.1428571428571428,
      0.0007361563751043078
    ],
    [
      0,
      0.2142857142857143,
      0.0007814225876435179
    ],
    [
      0,
      0.2857142857142857,
      0.0008305768105312494
    ],
    [
      0,
      0.3571428571428571,
      0.0008836340287340876
    ],
    [
      0,
      0.4285714285714285,
      0.0009401397812971829
    ],
    [
      0,
      0.5,
      0.000999078591525603
    ],
    [
      0,
      0.5714285714285714,
      0.001058930286854073
    ],
    [
      0,
      0.6428571428571428,
      0.001117905049918642
    ],
    [
      0,
      0.7142857142857142,
      0.001174252473378557
    ],
    [
      0,
      0.7857142857142857,
      0.001226532910899277
    ],
    [
      0,
      0.8571428571428571,
      0.001273771742279078
    ],
    [
      0,
      1,
      0.001351503594702212
    ],
    [
      0,
      1.226851851851852,
      0.001429645141287762
    ],
    [
      0,
      2.814814814814814,
      0.001060107483972504
    ],
    [
      0,
      7.124999999999997,
      0.0006503421516661163
    ],
    [
      0,
      15.51851851851851,
      0.0005534618244720981
    ],
    [
      0,
      29.35648148148148,
      0.0005475138269055771
    ],
    [
      0,
      49.99999999999997,
      0.0005463442955444803
    ],
    [
      0.07142857142857142,
      0,
      0.0006846798691376722
    ],
    [
      0.07142857142857142,
      0.07142857142857142,
      0.000707008988464331
    ],
    [
      0.07142857142857142,
      0.1428571428571428,
      0.0007382987208599807
    ],
    [
      0.07142857142857142,
      0.2142857142857143,
      0.0007769497515065822
    ],
    [
      0.07142857142857142,
      0.2857142857142857,
      0.0008207917784919126
    ],
    [
      0.07142857142857142,
      0.3571428571428571,
      0.0008687774385124165
    ],
    [
      0.07142857142857142,
      0.4285714285714285,
      0.0009204873609831581
    ],
    [
      0.07142857142857142,
      0.5,
      0.0009755617599420908
    ],
    [
      0.07142857142857142,
      0.5714285714285714,
      0.001033445196364884
    ],
    [
      0.07142857142857142,
      0.6428571428571428,
      0.001093371231402377
    ],
    [
      0.07142857142857142,
      0.7142857142857142,
      0.001154454202781375
    ],
    [
      0.07142857142857142,
      0.7857142857142857,
      0.001215793757069532
    ],
    [
      0.07142857142857142,
      0.8571428571428571,
      0.001276541945672794
    ],
    [
      0.07142857142857142,
      1,
      0.001393171711392764
    ],
    [
      0.07142857142857142,
      1.226851851851852,
      0.001551763974792408
    ],
    [
      0.07142857142857142,
      2.814814814814814,
      0.001196288479095001
    ],
    [
      0.07142857142857142,
      7.124999999999997,
      0.0006546803749973112
    ],
    [
      0.07142857142857142,
      15.51851851851851,
      0.000553642411883818
    ],
    [
      0.07142857142857142,
      29.35648148148148,
      0.000547583664771572
    ],
    [
      0.07142857142857142,
      49.99999999999997,
      0.0005463298688226091
    ],
    [
      0.1428571428571428,
      0,
      0.0007367036008723109
    ],
    [
      0.1428571428571428,
      0.07142857142857142,
      0.0007343016244679539
    ],
    [
      0.1428571428571428,
      0.1428571428571428,
      0.0007548855483582345
    ],
    [
      0.1428571428571428,
      0.2142857142857143,
      0.000787573565692219
    ],
    [
      0.1428571428571428,
      0.2857142857142857,
      0.0008268368733410886
    ],
    [
      0.1428571428571428,
      0.3571428571428571,
      0.000870607273323618
    ],
    [
      0.1428571428571428,
      0.4285714285714285,
      0.000918474388774082
    ],
    [
      0.1428571428571428,
      0.5,
      0.000970553428548328
    ],
    [
      0.1428571428571428,
      0.5714285714285714,
      0.001026954725410241
    ],
    [
      0.1428571428571428,
      0.6428571428571428,
      0.001087618549259585
    ],
    [
      0.1428571428571428,
      0.7142857142857142,
      0.001152311181746787
    ],
    [
      0.1428571428571428,
      0.7857142857142857,
      0.001220661076485563
    ],
    [
      0.1428571428571428,
      0.8571428571428571,
      0.001292178963518961
    ],
    [
      0.1428571428571428,
      1,
      0.001442063328039395
    ],
    [
      0.1428571428571428,
      1.226851851851852,
      0.001680983288905592
    ],
    [
      0.1428571428571428,
      2.814814814814814,
      0.001347658217062479
    ],
    [
      0.1428571428571428,
      7.124999999999997,
      0.0006587311532462924
    ],
    [
      0.1428571428571428,
      15.51851851851851,
      0.0005538201587988965
    ],
    [
      0.1428571428571428,
      29.35648148148148,
      0.0005476490182292836
    ],
    [
      0.1428571428571428,
      49.99999999999997,
      0.000546314761933356
    ],
    [
      0.2142857142857143,
      0,
      0.0008054728167493731
    ],
    [
      0.2142857142857143,
      0.07142857142857142,
      0.0007739421390070048
    ],
    [
      0.2142857142857143,
      0.1428571428571428,
      0.0007835518485626404
    ],
    [
      0.2142857142857143,
      0.2142857142857143,
      0.0008107802227931463
    ],
    [
      0.2142857142857143,
      0.2857142857142857,
      0.0008462119483581764
    ],
    [
      0.2142857142857143,
      0.3571428571428571,
      0.0008866605978953706
    ],
    [
      0.2142857142857143,
      0.4285714285714285,
      0.0009316449211527781
    ],
    [
      0.2142857142857143,
      0.5,
      0.0009816124933751055
    ],
    [
      0.2142857142857143,
      0.5714285714285714,
      0.001037147695313479
    ],
    [
      0.2142857142857143,
      0.6428571428571428,
      0.001098705579382448
    ],
    [
      0.2142857142857143,
      0.7142857142857142,
      0.001166569921013999
    ],
    [
      0.2142857142857143,
      0.7857142857142857,
      0.001240871118964396
    ],
    [
      0.2142857142857143,
      0.8571428571428571,
      0.001321591034808477
    ],
    [
      0.2142857142857143,
      1,
      0.00150123814481286
    ],
    [
      0.2142857142857143,
      1.226851851851852,
      0.001821745020163206
    ],
    [
      0.2142857142857143,
      2.814814814814814,
      0.00151507405272784
    ],
    [
      0.2142857142857143,
      7.124999999999997,
      0.0006626045543540053
    ],
    [
      0.2142857142857143,
      15.51851851851851,
      0.00055399430342656
    ],
    [
      0.2142857142857143,
      29.35648148148148,
      0.0005477100273090775
    ],
    [
      0.2142857142857143,
      49.99999999999997,
      0.0005462990154351671
    ],
    [
      0.2857142857142857,
      0,
      0.0008919760704790071
    ],
    [
      0.2857142857142857,
      0.07142857142857142,
      0.0008254107415289702
    ],
    [
      0.2857142857142857,
      0.1428571428571428,
      0.0008235129119355495
    ],
    [
      0.2857142857142857,
      0.2142857142857143,
      0.0008457544212468337
    ],
    [
      0.2857142857142857,
      0.2857142857142857,
      0.000878131408477032
    ],
    [
      0.2857142857142857,
      0.3571428571428571,
      0.0009161618592100909
    ],
    [
      0.2857142857142857,
      0.4285714285714285,
      0.0009591949771427126
    ],
    [
      0.2857142857142857,
      0.5,
      0.001007905766971024
    ],
    [
      0.2857142857142857,
      0.5714285714285714,
      0.001063236848580552
    ],
    [
      0.2857142857142857,
      0.6428571428571428,
      0.001126050927827065
    ],
    [
      0.2857142857142857,
      0.7142857142857142,
      0.001197076677413858
    ],
    [
      0.2857142857142857,
      0.7857142857142857,
      0.001276933926512493
    ],
    [
      0.2857142857142857,
      0.8571428571428571,
      0.001366145855058511
    ],
    [
      0.2857142857142857,
      1,
      0.001573989415612212
    ],
    [
      0.2857142857142857,
      1.226851851851852,
      0.001979923912453958
    ],
    [
      0.2857142857142857,
      2.814814814814814,
      0.001699263144588512
    ],
    [
      0.2857142857142857,
      7.124999999999997,
      0.0006663921666259957
    ],
    [
      0.2857142857142857,
      15.51851851851851,
      0.0005541641256266198
    ],
    [
      0.2857142857142857,
      29.35648148148148,
      0.0005477668314230077
    ],
    [
      0.2857142857142857,
      49.99999999999997,
      0.0005462826682736812
    ],
    [
      0.3571428571428571,
      0,
      0.0009982961151934681
    ],
    [
      0.3571428571428571,
      0.07142857142857142,
      0.0008891821849718369
    ],
    [
      0.3571428571428571,
      0.1428571428571428,
      0.0008750339701182054
    ],
    [
      0.3571428571428571,
      0.2142857142857143,
      0.0008927423574470203
    ],
    [
      0.3571428571428571,
      0.2857142857142857,
      0.0009228522120052028
    ],
    [
      0.3571428571428571,
      0.3571428571428571,
      0.0009593524116356508
    ],
    [
      0.3571428571428571,
      0.4285714285714285,
      0.001001318130022723
    ],
    [
      0.3571428571428571,
      0.5,
      0.001049578907949928
    ],
    [
      0.3571428571428571,
      0.5714285714285714,
      0.001105374349210679
    ],
    [
      0.3571428571428571,
      0.6428571428571428,
      0.001169927503997419
    ],
    [
      0.3571428571428571,
      0.7142857142857142,
      0.001244388630065578
    ],
    [
      0.3571428571428571,
      0.7857142857142857,
      0.001329881373257451
    ],
    [
      0.3571428571428571,
      0.8571428571428571,
      0.001427539221235454
    ],
    [
      0.3571428571428571,
      1,
      0.001663788010685767
    ],
    [
      0.3571428571428571,
      1.226851851851852,
      0.002162822013333048
    ],
    [
      0.3571428571428571,
      2.814814814814814,
      0.001900899707203761
    ],
    [
      0.3571428571428571,
      7.124999999999997,
      0.0006701662184249426
    ],
    [
      0.3571428571428571,
      15.51851851851851,
      0.0005543289625797211
    ],
    [
      0.3571428571428571,
      29.35648148148148,
      0.0005478195690199681
    ],
    [
      0.3571428571428571,
      49.99999999999997,
      0.0005462657578294504
    ],
    [
      0.4285714285714285,
      0,
      0.001127762616505249
    ],
    [
      0.4285714285714285,
      0.07142857142857142,
      0.0009665737350420092
    ],
    [
      0.4285714285714285,
      0.1428571428571428,
      0.0009391767555330389
    ],
    [
      0.4285714285714285,
      0.2142857142857143,
      0.0009527671230151973
    ],
    [
      0.4285714285714285,
      0.2857142857142857,
      0.0009813936374073835
    ],
    [
      0.4285714285714285,
      0.3571428571428571,
      0.001017229436999755
    ],
    [
      0.4285714285714285,
      0.4285714285714285,
      0.001058966220233915
    ],
    [
      0.4285714285714285,
      0.5,
      0.001107539291001576
    ],
    [
      0.4285714285714285,
      0.5714285714285714,
      0.001164463816134131
    ],
    [
      0.4285714285714285,
      0.6428571428571428,
      0.001231320708452153
    ],
    [
      0.4285714285714285,
      0.7142857142857142,
      0.001309700392888545
    ],
    [
      0.4285714285714285,
      0.7857142857142857,
      0.001401278456215489
    ],
    [
      0.4285714285714285,
      0.8571428571428571,
      0.001507891084749329
    ],
    [
      0.4285714285714285,
      1,
      0.001774478417205715
    ],
    [
      0.4285714285714285,
      1.226851851851852,
      0.002379581589928263
    ],
    [
      0.4285714285714285,
      2.814814814814814,
      0.002120728644737044
    ],
    [
      0.4285714285714285,
      7.124999999999997,
      0.0006739800225021375
    ],
    [
      0.4285714285714285,
      15.51851851851851,
      0.0005544882194301827
    ],
    [
      0.4285714285714285,
      29.35648148148148,
      0.000547868377272704
    ],
    [
      0.4285714285714285,
      49.99999999999997,
      0.0005462483199653228
    ],
    [
      0.5,
      0,
      0.001285258784273186
    ],
    [
      0.5,
      0.07142857142857142,
      0.001059725060333498
    ],
    [
      0.5,
      0.1428571428571428,
      0.001017723333792967
    ],
    [
      0.5,
      0.2142857142857143,
      0.001027547284839272
    ],
    [
      0.5,
      0.2857142857142857,
      0.001055468825837115
    ],
    [
      0.5,
      0.3571428571428571,
      0.001091494921777292
    ],
    [
      0.5,
      0.4285714285714285,
      0.001133813586237111
    ],
    [
      0.5,
      0.5,
      0.001183433259944643
    ],
    [
      0.5,
      0.5714285714285714,
      0.001242153756578427
    ],
    [
      0.5,
      0.6428571428571428,
      0.001311948689023548
    ],
    [
      0.5,
      0.7142857142857142,
      0.001394907068175098
    ],
    [
      0.5,
      0.7857142857142857,
      0.00149334513892982
    ],
    [
      0.5,
      0.8571428571428571,
      0.001609936499383899
    ],
    [
      0.5,
      1,
      0.001910611634637409
    ],
    [
      0.5,
      1.226851851851852,
      0.002642084956764041
    ],
    [
      0.5,
      2.814814814814814,
      0.002359726001979684
    ],
    [
      0.5,
      7.124999999999997,
      0.0006778692911231739
    ],
    [
      0.5,
      15.51851851851851,
      0.0005546413757860652
    ],
    [
      0.5,
      29.35648148148148,
      0.0005479133917960608
    ],
    [
      0.5,
      49.99999999999997,
      0.0005462303890733916
    ],
    [
      0.5714285714285714,
      0,
      0.001477748788072934
    ],
    [
      0.5714285714285714,
      0.07142857142857142,
      0.001171694609761645
    ],
    [
      0.5714285714285714,
      0.1428571428571428,
      0.001113227815522248
    ],
    [
      0.5714285714285714,
      0.2142857142857143,
      0.001119549676991225
    ],
    [
      0.5714285714285714,
      0.2857142857142857,
      0.001147549727629962
    ],
    [
      0.5714285714285714,
      0.3571428571428571,
      0.001184633210783464
    ],
    [
      0.5714285714285714,
      0.4285714285714285,
      0.001228343696349145
    ],
    [
      0.5714285714285714,
      0.5,
      0.001279739117654338
    ],
    [
      0.5714285714285714,
      0.5714285714285714,
      0.001340938628180772
    ],
    [
      0.5714285714285714,
      0.6428571428571428,
      0.001414379219747088
    ],
    [
      0.5714285714285714,
      0.7142857142857142,
      0.00150275007840697
    ],
    [
      0.5714285714285714,
      0.7857142857142857,
      0.001609147523183229
    ],
    [
      0.5714285714285714,
      0.8571428571428571,
      0.001737279691779085
    ],
    [
      0.5714285714285714,
      1,
      0.002077890265792618
    ],
    [
      0.5714285714285714,
      1.226851851851852,
      0.002966530061127282
    ],
    [
      0.5714285714285714,
      2.814814814814814,
      0.002619281713761917
    ],
    [
      0.5714285714285714,
      7.124999999999997,
      0.000681853966152509
    ],
    [
      0.5714285714285714,
      15.51851851851851,
      0.0005547879888603813
    ],
    [
      0.5714285714285714,
      29.35648148148148,
      0.0005479547463954679
    ],
    [
      0.5714285714285714,
      49.99999999999997,
      0.0005462119981214421
    ],
    [
      0.6428571428571428,
      0,
      0.00171514242341619
    ],
    [
      0.6428571428571428,
      0.07142857142857142,
      0.001306678403920019
    ],
    [
      0.6428571428571428,
      0.1428571428571428,
      0.001229181052849037
    ],
    [
      0.6428571428571428,
      0.2142857142857143,
      0.001232153530645841
    ],
    [
      0.6428571428571428,
      0.2857142857142857,
      0.001261041061591781
    ],
    [
      0.6428571428571428,
      0.3571428571428571,
      0.001300094547480186
    ],
    [
      0.6428571428571428,
      0.4285714285714285,
      0.001346038584478935
    ],
    [
      0.6428571428571428,
      0.5,
      0.001399959427429907
    ],
    [
      0.6428571428571428,
      0.5714285714285714,
      0.001464354701116301
    ],
    [
      0.6428571428571428,
      0.6428571428571428,
      0.00154223533869715
    ],
    [
      0.6428571428571428,
      0.7142857142857142,
      0.001637044841993827
    ],
    [
      0.6428571428571428,
      0.7857142857142857,
      0.001752865835320203
    ],
    [
      0.6428571428571428,
      0.8571428571428571,
      0.001894727477463348
    ],
    [
      0.6428571428571428,
      1,
      0.002283764691850335
    ],
    [
      0.6428571428571428,
      1.226851851851852,
      0.003376124975091024
    ],
    [
      0.6428571428571428,
      2.814814814814814,
      0.002901389357914114
    ],
    [
      0.6428571428571428,
      7.124999999999997,
      0.0006859403036024594
    ],
    [
      0.6428571428571428,
      15.51851851851851,
      0.0005549276939392741
    ],
    [
      0.6428571428571428,
      29.35648148148148,
      0.0005479925728443626
    ],
    [
      0.6428571428571428,
      49.99999999999997,
      0.0005461931786987487
    ],
    [
      0.7142857142857142,
      0,
      0.002011716527062773
    ],
    [
      0.7142857142857142,
      0.07142857142857142,
      0.001470382561871735
    ],
    [
      0.7142857142857142,
      0.1428571428571428,
      0.001370301354738854
    ],
    [
      0.7142857142857142,
      0.2142857142857143,
      0.00136993532361325
    ],
    [
      0.7142857142857142,
      0.2857142857142857,
      0.001400573846181924
    ],
    [
      0.7142857142857142,
      0.3571428571428571,
      0.001442598033981181
    ],
    [
      0.7142857142857142,
      0.4285714285714285,
      0.001491687355194688
    ],
    [
      0.7142857142857142,
      0.5,
      0.001548931015672691
    ],
    [
      0.7142857142857142,
      0.5714285714285714,
      0.001617290945114354
    ],
    [
      0.7142857142857142,
      0.6428571428571428,
      0.001700512606626936
    ],
    [
      0.7142857142857142,
      0.7142857142857142,
      0.001803017728393385
    ],
    [
      0.7142857142857142,
      0.7857142857142857,
      0.001930174003367102
    ],
    [
      0.7142857142857142,
      0.8571428571428571,
      0.002088747859152487
    ],
    [
      0.7142857142857142,
      1,
      0.002538276759554754
    ],
    [
      0.7142857142857142,
      1.226851851851852,
      0.003905871891708322
    ],
    [
      0.7142857142857142,
      2.814814814814814,
      0.003208831651443366
    ],
    [
      0.7142857142857142,
      7.124999999999997,
      0.0006901230334817452
    ],
    [
      0.7142857142857142,
      15.51851851851851,
      0.0005550602027697628
    ],
    [
      0.7142857142857142,
      29.35648148148148,
      0.0005480270006892307
    ],
    [
      0.7142857142857142,
      49.99999999999997,
      0.0005461739610612598
    ],
    [
      0.7857142857142857,
      0,
      0.002388517439188608
    ],
    [
      0.7857142857142857,
      0.07142857142857142,
      0.001670616359392348
    ],
    [
      0.7857142857142857,
      0.1428571428571428,
      0.001542994372439753
    ],
    [
      0.7857142857142857,
      0.2142857142857143,
      0.001539114495238756
    ],
    [
      0.7857142857142857,
      0.2857142857142857,
      0.001572460580366776
    ],
    [
      0.7857142857142857,
      0.3571428571428571,
      0.001618599133591652
    ],
    [
      0.7857142857142857,
      0.4285714285714285,
      0.00167186121047609
    ],
    [
      0.7857142857142857,
      0.5,
      0.001733301113471232
    ],
    [
      0.7857142857142857,
      0.5714285714285714,
      0.001806463595103389
    ],
    [
      0.7857142857142857,
      0.6428571428571428,
      0.001896057533657563
    ],
    [
      0.7857142857142857,
      0.7142857142857142,
      0.002007805254814372
    ],
    [
      0.7857142857142857,
      0.7857142857142857,
      0.002148791880720063
    ],
    [
      0.7857142857142857,
      0.8571428571428571,
      0.002328130980853414
    ],
    [
      0.7857142857142857,
      1,
      0.002855325537086929
    ],
    [
      0.7857142857142857,
      1.226851851851852,
      0.004611619313164756
    ],
    [
      0.7857142857142857,
      2.814814814814814,
      0.003545358035454245
    ],
    [
      0.7857142857142857,
      7.124999999999997,
      0.0006943874792181112
    ],
    [
      0.7857142857142857,
      15.51851851851851,
      0.0005551853003731702
    ],
    [
      0.7857142857142857,
      29.35648148148148,
      0.0005480581570805003
    ],
    [
      0.7857142857142857,
      49.99999999999997,
      0.0005461543741759483
    ],
    [
      0.8571428571428571,
      0,
      0.002877602301240343
    ],
    [
      0.8571428571428571,
      0.07142857142857142,
      0.001918230691384109
    ],
    [
      0.8571428571428571,
      0.1428571428571428,
      0.001756067732148915
    ],
    [
      0.8571428571428571,
      0.2142857142857143,
      0.001748240648451271
    ],
    [
      0.8571428571428571,
      0.2857142857142857,
      0.001785394872111417
    ],
    [
      0.8571428571428571,
      0.3571428571428571,
      0.001837008049337528
    ],
    [
      0.8571428571428571,
      0.4285714285714285,
      0.001895643560229612
    ],
    [
      0.8571428571428571,
      0.5,
      0.001962258117063274
    ],
    [
      0.8571428571428571,
      0.5714285714285714,
      0.00204114127532689
    ],
    [
      0.8571428571428571,
      0.6428571428571428,
      0.002138293175963472
    ],
    [
      0.8571428571428571,
      0.7142857142857142,
      0.00226120450660267
    ],
    [
      0.8571428571428571,
      0.7857142857142857,
      0.002419310116280138
    ],
    [
      0.8571428571428571,
      0.8571428571428571,
      0.002624978597231668
    ],
    [
      0.8571428571428571,
      1,
      0.00325466736778933
    ],
    [
      0.8571428571428571,
      1.226851851851852,
      0.005588664141039517
    ],
    [
      0.8571428571428571,
      2.814814814814814,
      0.003915859533332886
    ],
    [
      0.8571428571428571,
      7.124999999999997,
      0.000698711566993192
    ],
    [
      0.8571428571428571,
      15.51851851851851,
      0.0005553028407114291
    ],
    [
      0.8571428571428571,
      29.35648148148148,
      0.0005480861666278445
    ],
    [
      0.8571428571428571,
      49.99999999999997,
      0.0005461344457644584
    ],
    [
      1,
      0,
      0.004431521425994981
    ],
    [
      1,
      0.07142857142857142,
      0.002624310527916617
    ],
    [
      1,
      0.1428571428571428,
      0.002358051918832471
    ],
    [
      1,
      0.2142857142857143,
      0.002339289536558881
    ],
    [
      1,
      0.2857142857142857,
      0.00238830875805607
    ],
    [
      1,
      0.3571428571428571,
      0.002456387823997379
    ],
    [
      1,
      0.4285714285714285,
      0.002530475893886879
    ],
    [
      1,
      0.5,
      0.002610925433836012
    ],
    [
      1,
      0.5714285714285714,
      0.002704276498352662
    ],
    [
      1,
      0.6428571428571428,
      0.002820784071380495
    ],
    [
      1,
      0.7142857142857142,
      0.00297390287095623
    ],
    [
      1,
      0.7857142857142857,
      0.003181087584946799
    ],
    [
      1,
      0.8571428571428571,
      0.003466145876189331
    ],
    [
      1,
      1,
      0.004430930907740382
    ],
    [
      1,
      1.226851851851852,
      0.009259830848881273
    ],
    [
      1,
      2.814814814814814,
      0.004785199650595364
    ],
    [
      1,
      7.124999999999997,
      0.0007074243858471006
    ],
    [
      1,
      15.51851851851851,
      0.0005555149788974592
    ],
    [
      1,
      29.35648148148148,
      0.0005481332302142673
    ],
    [
      1,
      49.99999999999997,
      0.0005460936692782098
    ],
    [
      1.226851851851852,
      0,
      0.01214835839587564
    ],
    [
      1.226851851851852,
      0.07142857142857142,
      0.004981642498861134
    ],
    [
      1.226851851851852,
      0.1428571428571428,
      0.004293133503926178
    ],
    [
      1.226851851851852,
      0.2142857142857143,
      0.004227619543693376
    ],
    [
      1.226851851851852,
      0.2857142857142857,
      0.004315201335200183
    ],
    [
      1.226851851851852,
      0.3571428571428571,
      0.004438204298390678
    ],
    [
      1.226851851851852,
      0.4285714285714285,
      0.004559156732148685
    ],
    [
      1.226851851851852,
      0.5,
      0.004672869989009863
    ],
    [
      1.226851851851852,
      0.5714285714285714,
      0.004794340988023397
    ],
    [
      1.226851851851852,
      0.6428571428571428,
      0.004953232737168223
    ],
    [
      1.226851851851852,
      0.7142857142857142,
      0.005191038402205478
    ],
    [
      1.226851851851852,
      0.7857142857142857,
      0.005563750996699598
    ],
    [
      1.226851851851852,
      0.8571428571428571,
      0.006155000967381174
    ],
    [
      1.226851851851852,
      1,
      0.008734964748698915
    ],
    [
      1.226851851851852,
      1.226851851851852,
      0.08040643917689733
    ],
    [
      1.226851851851852,
      2.814814814814814,
      0.006683210638650061
    ],
    [
      1.226851851851852,
      7.124999999999997,
      0.0007208740255565461
    ],
    [
      1.226851851851852,
      15.51851851851851,
      0.0005557894621685072
    ],
    [
      1.226851851851852,
      29.35648148148148,
      0.0005481853956870365
    ],
    [
      1.226851851851852,
      49.99999999999997,
      0.0005460268076981765
    ],
    [
      2.814814814814814,
      0,
      0.0380094821985448
    ],
    [
      2.814814814814814,
      0.07142857142857142,
      0.02022363918181992
    ],
    [
      2.814814814814814,
      0.1428571428571428,
      0.01261731121913388
    ],
    [
      2.814814814814814,
      0.2142857142857143,
      0.01013610825172831
    ],
    [
      2.814814814814814,
      0.2857142857142857,
      0.009421381022304592
    ],
    [
      2.814814814814814,
      0.3571428571428571,
      0.009390357564292665
    ],
    [
      2.814814814814814,
      0.4285714285714285,
      0.009508607840071194
    ],
    [
      2.814814814814814,
      0.5,
      0.009471451446099876
    ],
    [
      2.814814814814814,
      0.5714285714285714,
      0.009212680139242035
    ],
    [
      2.814814814814814,
      0.6428571428571428,
      0.008855644946803035
    ],
    [
      2.814814814814814,
      0.7142857142857142,
      0.008576093123997944
    ],
    [
      2.814814814814814,
      0.7857142857142857,
      0.00851892771851365
    ],
    [
      2.814814814814814,
      0.8571428571428571,
      0.008808508325357298
    ],
    [
      2.814814814814814,
      1,
      0.01130000228947847
    ],
    [
      2.814814814814814,
      1.226851851851852,
      0.1552222411114198
    ],
    [
      2.814814814814814,
      2.814814814814814,
      0.05100312083596997
    ],
    [
      2.814814814814814,
      7.124999999999997,
      0.0007516739668155974
    ],
    [
      2.814814814814814,
      15.51851851851851,
      0.0005560831436259403
    ],
    [
      2.814814814814814,
      29.35648148148148,
      0.0005480209764766342
    ],
    [
      2.814814814814814,
      49.99999999999997,
      0.000545531991252356
    ],
    [
      7.124999999999997,
      0,
      0.0008578993090510134
    ],
    [
      7.124999999999997,
      0.07142857142857142,
      0.0007974637036156394
    ],
    [
      7.124999999999997,
      0.1428571428571428,
      0.0007791228089406827
    ],
    [
      7.124999999999997,
      0.2142857142857143,
      0.0007757732445755885
    ],
    [
      7.124999999999997,
      0.2857142857142857,
      0.0007752098888695373
    ],
    [
      7.124999999999997,
      0.3571428571428571,
      0.0007734761433973153
    ],
    [
      7.124999999999997,
      0.4285714285714285,
      0.0007704815326852282
    ],
    [
      7.124999999999997,
      0.5,
      0.0007677374933342917
    ],
    [
      7.124999999999997,
      0.5714285714285714,
      0.0007672207763583347
    ],
    [
      7.124999999999997,
      0.6428571428571428,
      0.0007707947995472287
    ],
    [
      7.124999999999997,
      0.7142857142857142,
      0.0007799427186913027
    ],
    [
      7.124999999999997,
      0.7857142857142857,
      0.0007956878641975973
    ],
    [
      7.124999999999997,
      0.8571428571428571,
      0.0008186092658235338
    ],
    [
      7.124999999999997,
      1,
      0.0008863329416542703
    ],
    [
      7.124999999999997,
      1.226851851851852,
      0.001045049921527481
    ],
    [
      7.124999999999997,
      2.814814814814814,
      0.003450647207305614
    ],
    [
      7.124999999999997,
      7.124999999999997,
      0.0006927092573541135
    ],
    [
      7.124999999999997,
      15.51851851851851,
      0.0005528637206076539
    ],
    [
      7.124999999999997,
      29.35648148148148,
      0.0005463277810375874
    ],
    [
      7.124999999999997,
      49.99999999999997,
      0.0005444415203324735
    ],
    [
      15.51851851851851,
      0,
      0.0005836123316625609
    ],
    [
      15.51851851851851,
      0.07142857142857142,
      0.0005463274426250273
    ],
    [
      15.51851851851851,
      0.1428571428571428,
      0.0005338145821499256
    ],
    [
      15.51851851851851,
      0.2142857142857143,
      0.0005311251210851909
    ],
    [
      15.51851851851851,
      0.2857142857142857,
      0.0005314438755930201
    ],
    [
      15.51851851851851,
      0.3571428571428571,
      0.0005324288559518183
    ],
    [
      15.51851851851851,
      0.4285714285714285,
      0.0005336815660824004
    ],
    [
      15.51851851851851,
      0.5,
      0.0005356059885319828
    ],
    [
      15.51851851851851,
      0.5714285714285714,
      0.0005389724016910713
    ],
    [
      15.51851851851851,
      0.6428571428571428,
      0.0005447090773151237
    ],
    [
      15.51851851851851,
      0.7142857142857142,
      0.0005537419502944051
    ],
    [
      15.51851851851851,
      0.7857142857142857,
      0.0005668586278119549
    ],
    [
      15.51851851851851,
      0.8571428571428571,
      0.0005846057389612269
    ],
    [
      15.51851851851851,
      1,
      0.0006345549635444466
    ],
    [
      15.51851851851851,
      1.226851851851852,
      0.0007439880340998668
    ],
    [
      15.51851851851851,
      2.814814814814814,
      0.001193575355547679
    ],
    [
      15.51851851851851,
      7.124999999999997,
      0.0006105954931712521
    ],
    [
      15.51851851851851,
      15.51851851851851,
      0.0005478502974198513
    ],
    [
      15.51851851851851,
      29.35648148148148,
      0.000544380101406252
    ],
    [
      15.51851851851851,
      49.99999999999997,
      0.0005434992256790664
    ],
    [
      29.35648148148148,
      0,
      0.0005588151357246876
    ],
    [
      29.35648148148148,
      0.07142857142857142,
      0.0005223199247524963
    ],
    [
      29.35648148148148,
      0.1428571428571428,
      0.000508992525058924
    ],
    [
      29.35648148148148,
      0.2142857142857143,
      0.0005057022189664789
    ],
    [
      29.35648148148148,
      0.2857142857142857,
      0.0005061055154828006
    ],
    [
      29.35648148148148,
      0.3571428571428571,
      0.0005077459378233866
    ],
    [
      29.35648148148148,
      0.4285714285714285,
      0.0005098640430392424
    ],
    [
      29.35648148148148,
      0.5,
      0.0005124716876818378
    ],
    [
      29.35648148148148,
      0.5714285714285714,
      0.0005160359432873536
    ],
    [
      29.35648148148148,
      0.6428571428571428,
      0.0005213156632225609
    ],
    [
      29.35648148148148,
      0.7142857142857142,
      0.000529197463257145
    ],
    [
      29.35648148148148,
      0.7857142857142857,
      0.0005405372326014777
    ],
    [
      29.35648148148148,
      0.8571428571428571,
      0.000556040431029699
    ],
    [
      29.35648148148148,
      1,
      0.0006012003724779827
    ],
    [
      29.35648148148148,
      1.226851851851852,
      0.0007101704282391986
    ],
    [
      29.35648148148148,
      2.814814814814814,
      0.001210445543865137
    ],
    [
      29.35648148148148,
      7.124999999999997,
      0.0005789231969785299
    ],
    [
      29.35648148148148,
      15.51851851851851,
      0.0005452680213595693
    ],
    [
      29.35648148148148,
      29.35648148148148,
      0.0005434788494191477
    ],
    [
      29.35648148148148,
      49.99999999999997,
      0.0005430993414844022
    ],
    [
      49.99999999999997,
      0,
      0.0005567651778804736
    ],
    [
      49.99999999999997,
      0.07142857142857142,
      0.0005195964648331716
    ],
    [
      49.99999999999997,
      0.1428571428571428,
      0.000505733690194246
    ],
    [
      49.99999999999997,
      0.2142857142857143,
      0.0005021744722225408
    ],
    [
      49.99999999999997,
      0.2857142857142857,
      0.0005026177912654826
    ],
    [
      49.99999999999997,
      0.3571428571428571,
      0.0005045361899562701
    ],
    [
      49.99999999999997,
      0.4285714285714285,
      0.0005070500756021931
    ],
    [
      49.99999999999997,
      0.5,
      0.0005100684387090657
    ],
    [
      49.99999999999997,
      0.5714285714285714,
      0.0005140131932358797
    ],
    [
      49.99999999999997,
      0.6428571428571428,
      0.0005196729041731309
    ],
    [
      49.99999999999997,
      0.7142857142857142,
      0.0005280441546807182
    ],
    [
      49.99999999999997,
      0.7857142857142857,
      0.0005401782305961178
    ],
    [
      49.99999999999997,
      0.8571428571428571,
      0.0005570743515446565
    ],
    [
      49.99999999999997,
      1,
      0.0006086296110768737
    ],
    [
      49.99999999999997,
      1.226851851851852,
      0.0007505364649199851
    ],
    [
      49.99999999999997,
      2.814814814814814,
      0.001813190694293524
    ],
    [
      49.99999999999997,
      7.124999999999997,
      0.0005723479885898456
    ],
    [
      49.99999999999997,
      15.51851851851851,
      0.0005443409850954284
    ],
    [
      49.99999999999997,
      29.35648148148148,
      0.0005431877006803537
    ],
    [
      49.99999999999997,
      49.99999999999997,
      0.0005429875897717932
    ]
  ],
  "input": {
    "file name": "/home/datamonkey/datamonkey-js-server/production/app/fubar/output/5df88edcc27e2160748f7813",
    "number of sequences": 22,
    "number of sites": 979,
    "partition count": 1,
    "trees": {
      "0": "((((((((CBTLR5_2938_BP:0.1241405518436867,(IPTLR5_2938_BP:0.08018769550372915,TFTLR5_2938_BP:0.09641015511798171)Node9:0.01358258451367261)Node7:0.192756710179574,(((CATLR5_2938_BP:0.08128571368034888,CCTLR5_2938_BP:0.05759584366921812)Node14:0.01778726610632809,(MATLR5_2938_BP:0.05350258195492542,CITLR5_2938_BP:0.06398197588967111)Node17:0.02568883964227154)Node13:0.02487314816188507,DRTLR5_2938_BP:0.1304771446247403)Node12:0.1748184400527605)Node6:0.1452958091668893,(SSTLR5_2938_BP:0.05834994266707782,OMTLR5_2938_BP:0.07414288599829069)Node21:0.1694879105796411)Node5:0.0997715830992645,(((LCTLR5_2938_BP:0.1186159802425209,(OFTLR5_2938_BP:0.06663107496405216,MMTLR5_2938_BP:0.09773719749826351)Node28:0.004736032334680035)Node26:0.007007791360848808,LMTLR5_2938_BP:0.09709922767518191)Node25:0.0114732892613803,ECTLR5_2938_BP:0.1140348826066728)Node24:0.1210166415472356)Node4:0.09985330717749731,ONTLR5_2938_BP:0.1400090234468683)Node3:0.01404594909521836,ATTLR5_2938_BP:0.1398334275750166)Node2:0.009504118802956943,TRTLR5_2938_BP:0.23448721950632)Node1:0.006898527152229023,(SATLR5_2938_BP:0.1206282926295552,PFTLR5_2938_BP:0.09917200533324827)Node36:0.01314407724278148,(SDTLR5_2938_BP:0.0708086900088799,SMTLR5_2938_BP:0.1360387924662363)Node39:0.01847545480751504)"
    }
  },
  "posterior": {
    "0": {
      "0": [
        [
          0.001409872578236489,
          0.001388765942479779,
          0.001359824678287094,
          0.001333719661338187,
          0.001311379418410141,
          0.00129213408138556,
          0.001274801898321107,
          0.001257780732970397,
          0.00123930523303573,
          0.001217817180941234,
          0.001192270539652235,
          0.001162269879556274,
          0.00112802739746331,
          0.001049611200667457,
          0.000911713920383641,
          0.0002477104132405639,
          0.00005762981614219336,
          0.00003075957065877193,
          0.0000247561773600701,
          0.00002342790611526387,
          0.00148638034968968,
          0.001415017411006211,
          0.001363761143323675,
          0.00132603941936252,
          0.001295849304545019,
          0.001270284697323229,
          0.001247976154558006,
          0.001227934972864649,
          0.001209169314900136,
          0.001190702650204682,
          0.001171695088772774,
          0.001151528506000411,
          0.001129819303903882,
          0.001081107939845647,
          0.0009884059091340373,
          0.0002781450517025775,
          0.00005750822376074202,
          0.00003060038054363629,
          0.00002472189265356176,
          0.00002342291821252275,
          0.001599319339213769,
          0.001469635810795331,
          0.001394378884903952,
          0.001344125593205321,
          0.001305313505235442,
          0.001272837840061689,
          0.001245073417129349,
          0.001221397709303529,
          0.001201273791384922,
          0.001184059946463268,
          0.00116905745083413,
          0.001155583324740524,
          0.00114300374426251,
          0.001118173036945931,
          0.001069456254898756,
          0.000311815029749535,
          0.00005736931904249648,
          0.00003044621757481648,
          0.00002468862012313237,
          0.0000234180457213785,
          0.001748611316020348,
          0.001548966949654038,
          0.001447308282529071,
          0.001383685475947507,
          0.001335820731921345,
          0.00129618592015753,
          0.001262754766639957,
          0.001235083940409078,
          0.001212898819229391,
          0.00119575623100509,
          0.001183064822757349,
          0.001174163282928168,
          0.001168364200862239,
          0.001163165406387896,
          0.001157677345046263,
          0.0003488774814522611,
          0.00005722304073018056,
          0.00003029685830008479,
          0.00002465632179548193,
          0.00002341328495855063,
          0.001936402344095828,
          0.001651970268024564,
          0.001521098963293813,
          0.001443325618658211,
          0.001386127219218243,
          0.001339189475727447,
          0.001299922251889748,
          0.001267934208534885,
          0.001243109582742066,
          0.001225141780150746,
          0.001213542092445395,
          0.001207730531876526,
          0.001207089161394818,
          0.001218618167352888,
          0.001256778805810155,
          0.0003894579642159211,
          0.0000570774022041617,
          0.00003015208927265723,
          0.00002462496136986998,
          0.00002340863238786919,
          0.002167213899050318,
          0.001779595695267046,
          0.00161623997793948,
          0.001523464280027711,
          0.001456635207509239,
          0.001402196007305779,
          0.001356830561728996,
          0.001320121423721384,
          0.00129207080781302,
          0.001272497531891531,
          0.001261035601474723,
          0.001257240513909932,
          0.001260655081450778,
          0.00128719505195277,
          0.001371359642895059,
          0.0004336688863487286,
          0.00005693850401303516,
          0.00003001170750602975,
          0.00002459450413569026,
          0.00002340408461348912,
          0.002448274394863157,
          0.001934479343497274,
          0.001734691548024813,
          0.001625845470426258,
          0.001548950162432547,
          0.001486657726244493,
          0.001434761910109916,
          0.001392776672161488,
          0.001360825759837086,
          0.001338879450562923,
          0.001326737341997077,
          0.001324151547862365,
          0.001330910496171264,
          0.001371841795149771,
          0.001507165702396238,
          0.00048163793604472,
          0.00005681065476166685,
          0.00002987552065423595,
          0.00002456491689422685,
          0.00002339963837344673,
          0.00279018485473476,
          0.002120903232190637,
          0.001879744283867588,
          0.001753399812833596,
          0.001665772400160245,
          0.001595056509877446,
          0.001535976926108954,
          0.001487959778029473,
          0.001451287561611754,
          0.001426139419069892,
          0.001412547663258623,
          0.001410538875634149,
          0.00142024362407227,
          0.001476042651922222,
          0.001671653800131254,
          0.0005335440651156995,
          0.00005669655651070799,
          0.00002974334697530653,
          0.00002453616788443459,
          0.0000233952905335473,
          0.003208063884126974,
          0.002344988148814174,
          0.002056114610860111,
          0.001910334452299374,
          0.001810999298128243,
          0.001731016802691659,
          0.001663831414776146,
          0.001608775438490645,
          0.001566356303486129,
          0.001537051164613343,
          0.001521221708895841,
          0.001519273934674284,
          0.001531805167440543,
          0.001604162506389573,
          0.001874979740595425,
          0.0005896575670828788,
          0.00005659752193808828,
          0.00002961501512733209,
          0.00002450822671257783,
          0.00002339103808156634,
          0.0037234247857992,
          0.002615131501335289,
          0.002270248871505461,
          0.002102412934579115,
          0.001989999518756943,
          0.001899573343207061,
          0.001823032301858665,
          0.001759614112844865,
          0.001710146767753272,
          0.00167553246930708,
          0.001656598443392156,
          0.001654275747703598,
          0.001669800445753458,
          0.001761904236819615,
          0.002131687218592692,
          0.0006503807452269566,
          0.00005651370049766356,
          0.00002949036383888921,
          0.00002448106428555226,
          0.00002338687812173641,
          0.004367261328623674,
          0.002942752842706175,
          0.002530860158006776,
          0.002337441023158273,
          0.0022100758468142,
          0.002107613255757158,
          0.002020054677276264,
          0.001946540639601158,
          0.001888350223707081,
          0.001846988324270365,
          0.001823939843264669,
          0.001820867056208139,
          0.001839891041549677,
          0.001956955230923006,
          0.002463705291471025,
          0.0007162866895143041,
          0.00005644429888173947,
          0.00002936924148870447,
          0.00002445465274773752,
          0.00002338280786952563,
          0.00518526328366052,
          0.003343480743017609,
          0.002849777552936731,
          0.002626026912746045,
          0.002481182972301624,
          0.002364558335001406,
          0.002263784069132402,
          0.002177891291497049,
          0.002108786909347529,
          0.002058828622809465,
          0.002030433583986567,
          0.002026292515106906,
          0.002049773589989988,
          0.002199956790889817,
          0.002906018964884286,
          0.0007881554529107038,
          0.00005638778711558996,
          0.0000292515056233219,
          0.00002442896542117408,
          0.00002337882464666132,
          0.00624702391231749,
          0.003839030913437737,
          0.003243265805052398,
          0.002982753342994615,
          0.00281703077815072,
          0.00268341351505222,
          0.002566503689133248,
          0.002465190219641093,
          0.002382250351001791,
          0.002321253466120371,
          0.002285948847276455,
          0.002280492815321484,
          0.002310046222939935,
          0.002506035546189448,
          0.003518321060882756,
          0.0008670088926143702,
          0.00005634208580183153,
          0.00002913702243621506,
          0.00002440397674893047,
          0.00002337492587641924,
          0.009620446961765807,
          0.005252105317707741,
          0.004354960970424413,
          0.003990952487303409,
          0.003767953896479056,
          0.003587625088181427,
          0.003425240832071936,
          0.003279116785565139,
          0.003154948159287763,
          0.003060588232595061,
          0.003004556830191142,
          0.002996272674697814,
          0.003047517797554851,
          0.00340749883207592,
          0.005818610857813206,
          0.001051190657308565,
          0.00005627302888604167,
          0.00002891731885667722,
          0.00002435599842590771,
          0.00002336737186791049,
          0.02637302776750161,
          0.009969809801754884,
          0.007928473978270192,
          0.007211952655133316,
          0.006806946956059265,
          0.006480626310677182,
          0.00616918577515112,
          0.00586606351534115,
          0.005589954466837634,
          0.005370205645585917,
          0.005239565479241383,
          0.005234467190179204,
          0.005404180917789051,
          0.006704803207991391,
          0.05038266150397948,
          0.001450755637155961,
          0.00005617775694526327,
          0.00002859193631577661,
          0.00002428490698998113,
          0.0000233560047445594,
          0.0825152746391564,
          0.0404717310858048,
          0.02329667401294927,
          0.01728336955156827,
          0.01484937157294426,
          0.01369395727184525,
          0.01284235642258394,
          0.01185941622245008,
          0.01070532910520951,
          0.009560039712068247,
          0.008610379812353354,
          0.007963210519955969,
          0.007674711505489123,
          0.00858305945073663,
          0.09573917173819398,
          0.01035408609967666,
          0.0000523510730280989,
          0.00002692016895845186,
          0.00002391819333732689,
          0.00002329339061248238,
          0.001862424663648722,
          0.001595772010249503,
          0.001438142602919779,
          0.001321889776708021,
          0.001220344032719682,
          0.00112579797411013,
          0.001037729940062849,
          0.0009576602698959556,
          0.000887102386952023,
          0.0008268655900745526,
          0.0007769617447985956,
          0.0007367639131269284,
          0.0007052264374978721,
          0.0006629372146985006,
          0.0006298531607644686,
          0.0006352491756054704,
          0.00004161084236382736,
          0.00002497381762367579,
          0.00002347237064604182,
          0.00002320461162159327,
          0.001266971530377184,
          0.001093171180030804,
          0.000985115268301077,
          0.0009045505422810164,
          0.0008358342148439059,
          0.0007738345079379076,
          0.0007172975807726488,
          0.0006662085098062157,
          0.0006208776207117247,
          0.00058158916462669,
          0.0005484275832858066,
          0.0005212010741731689,
          0.0004994378029729431,
          0.0004692594804368327,
          0.0004408732469237357,
          0.0002051106226239292,
          0.00003372848611394805,
          0.00002394510739443498,
          0.00002322981419597837,
          0.00002314767468998401,
          0.001213138978215426,
          0.001045099543635384,
          0.0009391859990905324,
          0.0008610014374319214,
          0.000795569381334327,
          0.0007373613206323408,
          0.0006844853543673704,
          0.0006364214534496716,
          0.0005932255873182149,
          0.0005551576035047833,
          0.0005224328314020741,
          0.0004950718962949188,
          0.0004728496480106132,
          0.0004418370905302008,
          0.0004169846047174261,
          0.0002009329376946739,
          0.00003099506735812829,
          0.00002359973323241599,
          0.00002315445651024733,
          0.00002312757762068388,
          0.001208688698318677,
          0.001039632112164797,
          0.000933107918421337,
          0.0008548615912217229,
          0.0007898680232120211,
          0.0007323838554849959,
          0.000680286059526804,
          0.0006329049975381485,
          0.0005902549138076548,
          0.000552646885306836,
          0.000520413568518238,
          0.0004937375787145737,
          0.0004725903262828082,
          0.0004458547810098561,
          0.0004386064427741121,
          0.0002960517415593965,
          0.00003029180872816108,
          0.00002349543336285634,
          0.0000231361478983212,
          0.00002312255184149724
        ]
      ],
      "1": [
        [
          0,
          6.529051058164154e-12,
          1.054614244104679e-10,
          5.394528869781703e-10,
          1.725504911021823e-9,
          4.268720261222304e-9,
          8.97276700220081e-9,
          1.683601637961582e-8,
          2.902205747128152e-8,
          4.680194293576794e-8,
          7.147810603832518e-8,
          1.043082275873517e-7,
          1.46445678369096e-7,
          2.625270683710151e-7,
          5.44889757082075e-7,
          0.000004453380776845432,
          0.00001733360610005132,
          0.00003960361780628747,
          0.00006767077543714945,
          0.00008604621110809788,
          0.00007423951036865163,
          0.00007298966843605086,
          0.00007262078552980842,
          0.00007286468942795267,
          0.00007344392018189467,
          0.0000742223074103697,
          0.00007513686387234721,
          0.00007613917507172967,
          0.00007717402904337864,
          0.00007818039377147825,
          0.00007909958934880589,
          0.00007988235014888452,
          0.00008049174859000403,
          0.0000810948733280319,
          0.00008009222120068,
          0.00003498441457463489,
          0.00002318550173961435,
          0.00004188109366547968,
          0.00006866495367669972,
          0.00008633345845119153,
          0.0001573324432122024,
          0.0001493099793933183,
          0.0001462471472899018,
          0.0001454759815191839,
          0.000145718589728356,
          0.0001464916734777606,
          0.0001476568489202416,
          0.000149177175026322,
          0.0001510189787351933,
          0.0001531284121024662,
          0.0001554356177701081,
          0.0001578633789666229,
          0.0001603319120329174,
          0.0001650545170255663,
          0.000170258809940464,
          0.00007212086100898555,
          0.00002891116260259759,
          0.00004408000985401052,
          0.00006962362137826146,
          0.00008661029820319654,
          0.0002541265769975627,
          0.0002324858333302802,
          0.000224257747951919,
          0.0002212463390989449,
          0.0002203157846385283,
          0.0002204025479374119,
          0.0002212588795908202,
          0.0002228841004174401,
          0.0002253022045161929,
          0.0002285013216173027,
          0.0002324327033348287,
          0.0002370220099515069,
          0.0002421760486469458,
          0.0002536989468082881,
          0.000272247848762233,
          0.0001167202476107647,
          0.00003451170990738281,
          0.00004620296236979226,
          0.00007054800967571936,
          0.00008687710254697655,
          0.0003695796600366614,
          0.0003256219931269018,
          0.0003095320071544799,
          0.0003030904320657203,
          0.0003002479823283499,
          0.0002990776379903918,
          0.0002991624379872593,
          0.0003005416689363209,
          0.0003033154413058829,
          0.0003075363758480901,
          0.0003132043534343636,
          0.0003202832944424813,
          0.0003287115932414948,
          0.000349219120808557,
          0.000388331081596358,
          0.0001696509816583498,
          0.00003999106929014428,
          0.00004825244943201882,
          0.0000714393083927522,
          0.00008713423045529062,
          0.0005093023054828814,
          0.0004319124521267263,
          0.0004049685188378088,
          0.0003939262717311084,
          0.0003885196158493741,
          0.0003856106304138613,
          0.0003845294009349761,
          0.0003853491904225625,
          0.0003882616986863981,
          0.0003934074754558423,
          0.0004008664134572135,
          0.000410683148352748,
          0.0004228844063236258,
          0.0004544381883741862,
          0.0005221109668938821,
          0.0002317842901516159,
          0.00004535489100450029,
          0.00005023087768487288,
          0.00007229866737005739,
          0.00008738202815339632,
          0.0006801442693323358,
          0.0005550179206298951,
          0.000513819499600054,
          0.0004969837204656502,
          0.0004884162381057549,
          0.0004833424457469853,
          0.0004807324237482359,
          0.0004806847392398016,
          0.0004835040988278509,
          0.0004894518002012451,
          0.0004987299740823072,
          0.0005115186937295279,
          0.0005280049810964504,
          0.0005728722391528955,
          0.0006788748540571608,
          0.0003040042959440633,
          0.00005060962022704879,
          0.00005214056799942371,
          0.00007312719774964948,
          0.00008762082956593493,
          0.0008909246906186967,
          0.0006994106534078515,
          0.0006399703588789257,
          0.0006160611507734758,
          0.000603751757604824,
          0.000596105518316672,
          0.0005915987783708544,
          0.0005903474273797914,
          0.000592802478682487,
          0.0005993949521262522,
          0.0006105093250923311,
          0.0006265354444657696,
          0.0006479159752303939,
          0.0007088973973390767,
          0.0008661903205016745,
          0.0003872402189109403,
          0.00005576174470946152,
          0.00005398376081804463,
          0.0000739259732182226,
          0.00008785095674858001,
          0.001153447046000391,
          0.0008707631933451419,
          0.00078824392629651,
          0.0007558081561201207,
          0.000739146097068405,
          0.0007285015109630403,
          0.0007216883563516287,
          0.0007188333204516397,
          0.0007205839364533273,
          0.0007276133781967214,
          0.0007405752141888543,
          0.000760173309469169,
          0.0007872376482059844,
          0.0008680518074675277,
          0.001094942523698562,
          0.0004825215027235404,
          0.00006081722184264782,
          0.00005576262101736254,
          0.00007469603121132651,
          0.00008807272030498186,
          0.001484016867207548,
          0.001076455055103032,
          0.0009647923798766212,
          0.0009220919038254054,
          0.0009003861111841087,
          0.000886261103469981,
          0.0008766508680591481,
          0.0008716866678011688,
          0.000872285378749003,
          0.0008794679660398204,
          0.000894282819132535,
          0.0009178969896639769,
          0.0009517155286154676,
          0.001057516579286044,
          0.001381162549219802,
          0.0005910537452133106,
          0.00006578107227166611,
          0.00005747924228939965,
          0.00007543837407997521,
          0.00008828641978942569,
          0.00190583965347631,
          0.001326289762493484,
          0.00117764623979151,
          0.001122509345232864,
          0.001094928394755148,
          0.001076742096343791,
          0.001063716284923462,
          0.001055977909883884,
          0.001054816424157242,
          0.001061753870033406,
          0.001078416762126621,
          0.001106652219214696,
          0.001148714925311215,
          0.001286859042231454,
          0.001749348177657232,
          0.0007143116901541396,
          0.00007065711973896017,
          0.00005913565105753673,
          0.0000761539702212421,
          0.00008849234409573042,
          0.002453005049781729,
          0.001633560462841109,
          0.001437518314548367,
          0.001367133361704866,
          0.001332628724872516,
          0.00130964879122022,
          0.001292399263051056,
          0.001280985769018585,
          0.001277215642631871,
          0.001283335449449769,
          0.001301819794470135,
          0.001335516229012622,
          0.001387939890361331,
          0.001569192780926207,
          0.002238822979801677,
          0.0008541457871019565,
          0.0000754478542724302,
          0.00006073380995557263,
          0.00007684375517408126,
          0.00008869077183274341,
          0.003177469710792775,
          0.002016693507297556,
          0.001759019937555689,
          0.001669634451311072,
          0.001626835253558487,
          0.001598107556545786,
          0.001575548948145095,
          0.001559208825311029,
          0.00155161796578478,
          0.001556077393756229,
          0.001576313385367233,
          0.00161665567911058,
          0.001682509115911174,
          0.001923040206047119,
          0.002916872629863578,
          0.00101290083535558,
          0.00008015439615264201,
          0.00006227562090547674,
          0.00007750863268174952,
          0.0000888819716869937,
          0.005546731499517007,
          0.003127431819860994,
          0.002677417996173236,
          0.002532427627943471,
          0.00246678892672435,
          0.002422273587444265,
          0.002384006896714582,
          0.002351641390830841,
          0.002330178813691678,
          0.002326792305626026,
          0.002349904014456473,
          0.002409452149081452,
          0.002518201162795446,
          0.00296740055650192,
          0.0054774935192513,
          0.001399838088018797,
          0.00008931285958188118,
          0.00006519751906563694,
          0.00007876712750564771,
          0.00008924371497011192,
          0.0178321746848506,
          0.006962215889278431,
          0.00571661743135128,
          0.005367230172544039,
          0.005226884006305514,
          0.005132541651786366,
          0.005037174420689522,
          0.004935773471113113,
          0.004844613325414863,
          0.004791428728643046,
          0.004810185293349608,
          0.004941848152188246,
          0.005243780969989957,
          0.006859607028400347,
          0.05576851174103159,
          0.00228659959477322,
          0.0001031169843435207,
          0.00006942363478316537,
          0.0000805841031579447,
          0.00008976563006530823,
          0.09540816964408386,
          0.04833262308633445,
          0.02872998089856021,
          0.02200520152344813,
          0.01951418342021055,
          0.018569219562551,
          0.01796370669122477,
          0.01710616042999197,
          0.01591717832632394,
          0.01464633655808113,
          0.01358654825166292,
          0.01293584882352708,
          0.01282860960861873,
          0.01516735985926299,
          0.1839492410868725,
          0.02957805267191854,
          0.0001663571013401402,
          0.00008842612165764172,
          0.00008872654425795612,
          0.00009210117510219285,
          0.002919182067720649,
          0.002583579423545165,
          0.00240491627761271,
          0.002283006388148557,
          0.002176521357266519,
          0.002073254521857635,
          0.001972960602931758,
          0.001879340012275728,
          0.001796523015807967,
          0.001727634109406173,
          0.001674380981651168,
          0.001637148629207107,
          0.00161528139395757,
          0.001611484451472056,
          0.0016768034243385,
          0.002688215831560575,
          0.0001937234604006017,
          0.0001005113474882136,
          0.00009406430476713125,
          0.00009364643184002747,
          0.002079036448776683,
          0.001852999958367444,
          0.001725011886807303,
          0.001636327397318339,
          0.001562041890616864,
          0.00149398632238277,
          0.001430547828413775,
          0.001372408925244285,
          0.001320999512967817,
          0.001277838787078044,
          0.001244138231594232,
          0.001220554607788606,
          0.001207077762944416,
          0.001207018681772404,
          0.001248404620461903,
          0.0009664124885579754,
          0.0001717196135215245,
          0.00009922895799908256,
          0.00009407710554160288,
          0.00009368155256321716,
          0.001993129471415689,
          0.001773731685369766,
          0.001646795425751306,
          0.001559878626046949,
          0.001489337754916719,
          0.001426398266853229,
          0.001368278194146029,
          0.001314608198751855,
          0.001266166474346953,
          0.001224252744634938,
          0.001190199021056754,
          0.001165005493200895,
          0.001149145776917698,
          0.001144473135595297,
          0.0011922890494057,
          0.0009764674766925698,
          0.0001591136114178879,
          0.00009743950261685623,
          0.00009375584579321629,
          0.00009360537802926059,
          0.001985824004400328,
          0.00176448689819315,
          0.001636250379978858,
          0.001548987797206966,
          0.0014790546385679,
          0.001417348591506317,
          0.001360678580307148,
          0.001308377508059913,
          0.001261117343058325,
          0.001220285985863725,
          0.001187470241570957,
          0.001164067027604616,
          0.001151083248393496,
          0.001158327962592295,
          0.001259548797404424,
          0.001458159391369889,
          0.0001549456725220729,
          0.00009665214778253458,
          0.00009366076313428634,
          0.00009358460818923056
        ]
      ],
      "2": [
        [
          0,
          0.000002797872665008769,
          0.0000112871877126797,
          0.00002564126619367107,
          0.00004611081966285177,
          0.00007298673711745533,
          0.0001065346414441314,
          0.0001468897582234183,
          0.0001939446785625321,
          0.0002472802458626712,
          0.0003061705592765314,
          0.0003696593282027428,
          0.0004366748353490052,
          0.0005770359686708304,
          0.0008013454625929835,
          0.001380881171360041,
          0.001425736516056131,
          0.001662251445291239,
          0.001830122051423605,
          0.001827082220305305,
          0,
          0.000005697859495148009,
          0.00001702619366126058,
          0.00003414158078552899,
          0.00005726495807263218,
          0.00008662845349082071,
          0.0001224767497533323,
          0.0001650315660460815,
          0.0002144276111074617,
          0.0002706550450315109,
          0.0003335302401791905,
          0.0004026964473560044,
          0.0004776417585642594,
          0.0006421400601668597,
          0.0009274288573718834,
          0.001607747484531446,
          0.001450586619583813,
          0.001665106098927387,
          0.001829291423079649,
          0.001826416838984266,
          0,
          0.000008811217117665475,
          0.00002311719191056002,
          0.00004318406398509622,
          0.00006921449288039453,
          0.000101386795827684,
          0.0001399426543192372,
          0.0001852027338708008,
          0.0002375254768735951,
          0.0002972514718188643,
          0.0003646575681143895,
          0.0004399237856608268,
          0.000523104327718273,
          0.0007125623070992574,
          0.001065698643862242,
          0.00186566269923271,
          0.001474672737609429,
          0.001667932141261194,
          0.001828486732688857,
          0.001825768769425661,
          0,
          0.00001227129723148453,
          0.00002979324612409338,
          0.00005309494509119884,
          0.0000823797420503193,
          0.0001177797510266622,
          0.0001595471539557452,
          0.0002081085614209237,
          0.0002640319133048225,
          0.0003279690681944282,
          0.0004006051855335633,
          0.0004826176193558662,
          0.0005746333370232276,
          0.0007905539782352182,
          0.001219622256655271,
          0.002157303866800524,
          0.001498225518974834,
          0.001670726848752413,
          0.001827707014291783,
          0.001825137524213817,
          0,
          0.00001620263201221845,
          0.00003727671543347665,
          0.00006420365337622373,
          0.00009720901972494448,
          0.0001363824749619506,
          0.0001819925877415936,
          0.0002345737116015562,
          0.0002948932184103039,
          0.0003638917092330129,
          0.0004426361672071251,
          0.0005322876253523884,
          0.0006340682635520077,
          0.0008788571322597561,
          0.001394269542396903,
          0.002485222081408021,
          0.001521443944867657,
          0.001673487655133075,
          0.001826951349180912,
          0.001824522630580661,
          0,
          0.00002073956478551064,
          0.00004581175261055759,
          0.00007688114673187399,
          0.0001142158617737652,
          0.0001578593776741877,
          0.000208093957418443,
          0.0002655593525465489,
          0.0003312170733461478,
          0.000406289218251325,
          0.0004922220805558944,
          0.0005906749264061441,
          0.0007035149626133541,
          0.0009806880196251138,
          0.001596519307303395,
          0.002851929563146944,
          0.001544490771566562,
          0.00167621219729887,
          0.001826218863022897,
          0.001823923629913129,
          0,
          0.00002604080484817116,
          0.00005568737701440542,
          0.0000915680925868908,
          0.0001340106270808865,
          0.0001829991337147169,
          0.0002388180022416974,
          0.0003022066395732105,
          0.0003743205912236069,
          0.0004566710774362337,
          0.000551105193059211,
          0.0006598266609853511,
          0.0007854356388364381,
          0.001099865180768959,
          0.001835573391913143,
          0.003260077054450304,
          0.00156749109121444,
          0.001678898346477071,
          0.001825508723152752,
          0.001823340077280909,
          0,
          0.00003230361514766178,
          0.00006725956014016061,
          0.0001088043966983476,
          0.0001573382470574693,
          0.0002127619545485811,
          0.0002753409736990915,
          0.0003459052336650751,
          0.0004258096282520757,
          0.0005168776086673378,
          0.0006214047021874143,
          0.0007422228404345685,
          0.000882804072200032,
          0.001241060822295429,
          0.002123929526557607,
          0.003712716773182358,
          0.001590533137603261,
          0.001681544227191282,
          0.001824820136034953,
          0.001822771540983034,
          0,
          0.00003978061880061208,
          0.00008097788770588906,
          0.0001292671731032821,
          0.0001851294656574119,
          0.0002483457271381156,
          0.0003191303982070956,
          0.0003983905254128788,
          0.0004876912727081862,
          0.0005892088917363081,
          0.0007057660216425338,
          0.000840953899719483,
          0.0009993246613394925,
          0.001410184020053772,
          0.002479073942606999,
          0.004213634560848192,
          0.001613670606475485,
          0.001684148226271111,
          0.001824152344884994,
          0.001822217602113281,
          0,
          0.00004880230412611393,
          0.00009742177698931477,
          0.0001538235995973196,
          0.000218573105719251,
          0.0002912794786501885,
          0.0003720601692669804,
          0.0004618797179148419,
          0.0005625303800093786,
          0.0006766030683813151,
          0.0008075660094109127,
          0.0009599640796501898,
          0.001139734589673753,
          0.001614941443092864,
          0.002926413237095458,
          0.004767728928343933,
          0.001636925921403519,
          0.00168670899388623,
          0.001823504627444035,
          0.001821677854141873,
          0,
          0.00005980926671792528,
          0.0001173523589930212,
          0.0001836069870455605,
          0.0002592201094895734,
          0.0003435575455510828,
          0.0004365750401134116,
          0.0005392653593366475,
          0.0006536710147509561,
          0.000782887203797927,
          0.0009312003807944967,
          0.001104391922013274,
          0.001310229509602894,
          0.00186567066358975,
          0.003504534501655951,
          0.005381417043605809,
          0.001660294026706271,
          0.001689225438326495,
          0.001822876293900895,
          0.001821151902515084,
          0,
          0.00007340037820815945,
          0.0001417891485093105,
          0.0002201288889272216,
          0.0003091365492383819,
          0.0004078364570667558,
          0.0005159313496728545,
          0.0006343975291300418,
          0.0007655578255140305,
          0.0009131395514174084,
          0.001082497272207773,
          0.001281060535380212,
          0.001519081827184763,
          0.002176619626167778,
          0.00427521537606539,
          0.006063057784623792,
          0.001683746413881576,
          0.001691696716007491,
          0.001822266684950944,
          0.001820639364268599,
          0,
          0.00009040725185227996,
          0.0001721264792042246,
          0.0002654484759424366,
          0.000371134333434841,
          0.0004877314943109747,
          0.000614559056550484,
          0.0007525068958316529,
          0.0009042155892632355,
          0.001074227364064983,
          0.001269329255244079,
          0.001499204528516967,
          0.001777567486946604,
          0.002567988316583081,
          0.005344047142794605,
          0.006823396712104473,
          0.00170723518386707,
          0.001694122217958674,
          0.001821675169987047,
          0.001820139867657512,
          0,
          0.000139952932645183,
          0.0002591598146542779,
          0.0003951949321134242,
          0.00054871513687179,
          0.0007166635043209216,
          0.0008969214408116405,
          0.001089794401967007,
          0.001298697857921695,
          0.001530727408703191,
          0.001797434831122767,
          0.002116216219220745,
          0.00251303129757432,
          0.003725500953502434,
          0.009378035631549915,
          0.00863808468412243,
          0.001754056962021467,
          0.001698834534426802,
          0.001820544033074263,
          0.001819178566327478,
          0,
          0.0003122526688732315,
          0.0005487957695816772,
          0.0008232196718146289,
          0.001133751508959934,
          0.001470489305360624,
          0.001823843274673269,
          0.002189189369917947,
          0.002571431299313877,
          0.002988483127086844,
          0.003474055597268672,
          0.004083041205857434,
          0.004905916829200036,
          0.008025068512624748,
          0.08827264539670628,
          0.0126935933615527,
          0.001826595785611026,
          0.001705937433199165,
          0.001818880632838358,
          0.001817749570134549,
          0,
          0.002320379834119095,
          0.002870670151842508,
          0.003425683700463082,
          0.004199865282233776,
          0.005171381081560462,
          0.006205090970596026,
          0.007115275599894865,
          0.00779933426628698,
          0.00831166297257355,
          0.00880899889072263,
          0.009475909228874592,
          0.01051843684050549,
          0.01522865598397689,
          0.2429309429370731,
          0.1230312536695031,
          0.002128662934753367,
          0.00174427450111647,
          0.001810699763965669,
          0.001810377907972525,
          0,
          0.0001535983074458778,
          0.000293019145587332,
          0.0004271967496102526,
          0.0005555244462521283,
          0.0006761529701392436,
          0.0007886946613722113,
          0.0008946374381419062,
          0.0009969432694021487,
          0.001099403139093242,
          0.001206018276748921,
          0.001320533936994396,
          0.001446137214638182,
          0.001739484074787101,
          0.002329607047735581,
          0.01073845049768255,
          0.0022385225056398,
          0.001792675008573476,
          0.001802924238459539,
          0.001802129126861453,
          0,
          0.0001399329785397674,
          0.0002649450261310675,
          0.0003831816615949165,
          0.0004954975151803468,
          0.0006015646374376131,
          0.0007016212233525943,
          0.0007967568106508061,
          0.0008888915399408409,
          0.000980637293374265,
          0.001075025720088792,
          0.001175146503074083,
          0.001283768546836011,
          0.001533894976848357,
          0.002016029757209092,
          0.004249805497932952,
          0.002110775766654334,
          0.001811789849967983,
          0.001800098105214856,
          0.001798429548853432,
          0,
          0.0001535674845835369,
          0.0002887125819335709,
          0.0004152022222465414,
          0.000534837248585859,
          0.0006476970978349296,
          0.0007539697431224649,
          0.0008544109701825345,
          0.0009505547567541309,
          0.001044759328897889,
          0.001140023212512804,
          0.001239635621171476,
          0.001346789120151455,
          0.001594039302679636,
          0.002094021595986655,
          0.004527694331215058,
          0.002042741116182175,
          0.001813046052538401,
          0.001798439051902745,
          0.001797172861446142,
          0,
          0.0001628152837236516,
          0.0003049668385467462,
          0.0004372675948318047,
          0.0005620020316604082,
          0.0006794663036020725,
          0.0007898945012402127,
          0.0008940247515959503,
          0.0009934289513165117,
          0.001090653534187083,
          0.001189096102979891,
          0.001292701908075951,
          0.001405636159313081,
          0.001675858245435031,
          0.002288038392420173,
          0.006887624524432489,
          0.002031714315700899,
          0.001812295821997327,
          0.001797647053834644,
          0.001796811496199293
        ]
      ],
      "3": [
        [
          0,
          5.53913823684811e-8,
          4.492610215085984e-7,
          0.000001538734359548256,
          0.000003707970251050825,
          0.000007372380527232648,
          0.00001297494559155978,
          0.00002096869070102803,
          0.00003178454316394425,
          0.00004579244937250494,
          0.00006326828748303088,
          0.00008437699523832118,
          0.0001091746900489502,
          0.0001696112312982352,
          0.0002922204670122044,
          0.001203136201718139,
          0.002707606790793491,
          0.004192413550412623,
          0.005028305587447217,
          0.005115528284026466,
          0,
          2.236784237178079e-7,
          0.000001118812298224236,
          0.000003043954949175977,
          0.00000638594491989181,
          0.00001155802453662676,
          0.00001900081366512462,
          0.00002917724850115507,
          0.00004255729061900047,
          0.00005959569385344451,
          0.0000807089537150087,
          0.0001062560567787449,
          0.0001365239564886941,
          0.0002119327219796056,
          0.0003718677478585926,
          0.001454374164254482,
          0.002782319828853804,
          0.004212256947657778,
          0.005029260037444855,
          0.005113559121114616,
          0,
          4.013982933214028e-7,
          0.000001809059807778351,
          0.000004579531074060813,
          0.000009101798989692275,
          0.00001578618299574585,
          0.00002507538918419756,
          0.00003745442724042855,
          0.00005344985617877102,
          0.00007361986854112495,
          0.00009853958727577494,
          0.0001287839912748506,
          0.0001649076660710484,
          0.0002567381375494723,
          0.000460488069680037,
          0.001744357182809955,
          0.002854901467913294,
          0.004231491193073971,
          0.005030126425198124,
          0.005111630867556116,
          0,
          5.965912531322625e-7,
          0.000002549952828380074,
          0.000006211939322118877,
          0.0000119744654075132,
          0.00002024572499083113,
          0.0000314751498392636,
          0.00004617926815474982,
          0.00006495338556701216,
          0.00008847159051340772,
          0.0001174807207927651,
          0.0001527905021737964,
          0.0001952576883135926,
          0.0003051441241035523,
          0.0005598718720463072,
          0.002076964264072311,
          0.002925796013823309,
          0.004250134198788316,
          0.005030909814350908,
          0.005109742885020107,
          0,
          8.165024968908243e-7,
          0.000003368042338814924,
          0.000008001183427257538,
          0.00001511376462130896,
          0.00002511394261576815,
          0.00003846212802234422,
          0.00005571366840419923,
          0.00007754189645239311,
          0.0001047473020692361,
          0.0001382617297323988,
          0.0001791509046588291,
          0.0002286124289388628,
          0.0003585951305387273,
          0.0006728504349300922,
          0.002455993054063794,
          0.002995402697298655,
          0.004268203076900096,
          0.005031615041816112,
          0.005107894532341327,
          0,
          0.000001068728364224471,
          0.000004290935158460122,
          0.00001000995886501596,
          0.00001863483604838046,
          0.00003057646190540436,
          0.00004630953672519307,
          0.00006643371730818848,
          0.00009170832989795959,
          0.000123071432549289,
          0.000161656901366013,
          0.0002088150127460762,
          0.0002661339624927817,
          0.000418859232056943,
          0.0008034844950460088,
          0.002885222066304458,
          0.003064061862599365,
          0.004285714318734909,
          0.005032246725685903,
          0.00510608516640958,
          0,
          0.000001362084319685156,
          0.00000535026561153925,
          0.000012309604478489,
          0.00002266777449278394,
          0.00003684135742977697,
          0.0000553212981598338,
          0.00007875541887080531,
          0.0001079966497682052,
          0.0001441342101843888,
          0.0001885275446796248,
          0.000242851793009398,
          0.0003091539238076101,
          0.00048808453379844,
          0.0009574051330621906,
          0.003368583644534483,
          0.003132047701257521,
          0.004302683934658266,
          0.005032809272928715,
          0.005104314143007034,
          0,
          0.000001707419387921973,
          0.000006584305057625763,
          0.00001498544810968302,
          0.00002736677956062955,
          0.0000441533484644207,
          0.00006585258771695633,
          0.000093162686887898,
          0.0001270380049680398,
          0.0001687363702625905,
          0.0002198756030002903,
          0.000282512765168012,
          0.0003592490030810624,
          0.0005689227378948749,
          0.001142425909058828,
          0.003910450804382623,
          0.003199566039109039,
          0.004319127560263657,
          0.00503330688689007,
          0.005102580817595498,
          0,
          0.000002118553687129255,
          0.000008040917390690106,
          0.00001814304341256425,
          0.0000329211768970881,
          0.00005281124047436139,
          0.00007833526135963602,
          0.0001102420583368005,
          0.0001495957640661126,
          0.000197845581408234,
          0.0002569131725474733,
          0.0003293178496185899,
          0.0004183493648220683,
          0.0006647308555189361,
          0.001369607795971462,
          0.004516025433813053,
          0.003266755824553256,
          0.004335060534288611,
          0.005033743574609208,
          0.005100884546056851,
          0,
          0.000002613514607683552,
          0.000009781448119837988,
          0.00002191648485883658,
          0.00003957022268536477,
          0.00006319134376152612,
          0.00009331180472563277,
          0.0001307287193255941,
          0.0001766249484815502,
          0.0002326709636642141,
          0.0003011551070755329,
          0.0003851718791691897,
          0.0004888902128495767,
          0.0007798775779677927,
          0.001655116741685666,
          0.005191805036821013,
          0.003333693192748731,
          0.004350497953108779,
          0.005034123153956522,
          0.005099224685385603,
          0,
          0.000003216295556362323,
          0.00001188622236159905,
          0.00002648017294503845,
          0.00004762401652935952,
          0.00007578040785566422,
          0.000111482782641253,
          0.0001555704045274709,
          0.0002093542663267431,
          0.0002747656170636651,
          0.0003545466445999987,
          0.0004525266150355402,
          0.0005740264300202017,
          0.0009202068802453469,
          0.002023573353849501,
          0.005946104385333635,
          0.003400397223995877,
          0.004365454706135709,
          0.005034449260605219,
          0.005097600594340916,
          0,
          0.000003959475831808937,
          0.00001446262730276898,
          0.00003206603905687609,
          0.00005749402405400824,
          0.00009122353014449082,
          0.0001337755812110731,
          0.0001860195059069663,
          0.000249403719239472,
          0.0003261729684373242,
          0.0004196453955611115,
          0.0005346129724568702,
          0.0006779446172783302,
          0.001093755421553585,
          0.002514444192412195,
          0.006789617653992489,
          0.003466836735407308,
          0.004379945495925039,
          0.005034725354830405,
          0.005096011634051822,
          0,
          0.000004888265883337243,
          0.00001765736109022808,
          0.00003898949931137294,
          0.00006973895042134888,
          0.0001103960378085049,
          0.0001614473012019235,
          0.0002237703932838853,
          0.0002989590129608111,
          0.00038964271449591,
          0.0004998892949877806,
          0.0006357842961784106,
          0.0008063305978480515,
          0.00131190082477635,
          0.003195224384995641,
          0.007736023006446348,
          0.003532937625845316,
          0.004393984846305475,
          0.005034954728147981,
          0.005094457168586372,
          0,
          0.000007589807373455247,
          0.00002681187123303878,
          0.00005879450206993105,
          0.0001047939817243631,
          0.0001653167531173262,
          0.000240654834636886,
          0.0003315602237665235,
          0.0004399180096124082,
          0.0005694619843719421,
          0.0007266391222511992,
          0.0009218485304282185,
          0.001171519622929263,
          0.00195712448457637,
          0.005767145509133992,
          0.01001125451844025,
          0.003663657849430761,
          0.004420766417722929,
          0.005035285673011445,
          0.005091449196217014,
          0,
          0.00001696516595516792,
          0.00005724698660097689,
          0.0001241296128352801,
          0.0002203823210790976,
          0.0003464451696340889,
          0.0005012222998425921,
          0.0006837776335142753,
          0.0008959453054425081,
          0.001145352010551847,
          0.001448691553403541,
          0.001836551451387215,
          0.002363460797697685,
          0.004361701203069564,
          0.05620877280890754,
          0.01514389645569799,
          0.003864544738373568,
          0.004459976663161827,
          0.005035508767099894,
          0.005086938692880161,
          0,
          0.0001244487132482869,
          0.0003008827044942557,
          0.0005269531175412448,
          0.0008437860595865061,
          0.001273545086754121,
          0.001799963622183853,
          0.002365753234675482,
          0.00291405878871359,
          0.003437782939386975,
          0.00398631160884827,
          0.004647616714630561,
          0.005548489885344072,
          0.009123609600788413,
          0.1717321011105286,
          0.1627578487745471,
          0.004747660562402224,
          0.004651244917324391,
          0.005031768524637983,
          0.005063011060770429,
          0,
          0.000007919243862718554,
          0.00002983378778671239,
          0.00006444423834790698,
          0.0001104093459108975,
          0.0001660387688776737,
          0.0002297948766249083,
          0.0003007704640390185,
          0.0003789446678582668,
          0.0004652081948053877,
          0.000561220974926173,
          0.0006691861796179787,
          0.0007916007504670652,
          0.00108973175106291,
          0.001738905966948622,
          0.01534988914383887,
          0.005250327722801327,
          0.004865789070753678,
          0.005022598332494746,
          0.005035928963517871,
          0,
          0.000006880915263379802,
          0.00002587577102266536,
          0.00005574934878709589,
          0.00009546485200986441,
          0.000143893659097898,
          0.0002000355361585769,
          0.0002632418421766437,
          0.0003333953773699182,
          0.0004110277454784509,
          0.00049733178345802,
          0.0005940528622071294,
          0.0007032756999720153,
          0.000967435982699917,
          0.001527445278585742,
          0.006344916671220435,
          0.005146508862836207,
          0.004983724311629233,
          0.005024042595114759,
          0.00502522991652157,
          0,
          0.000007264059768860087,
          0.0000272173747480233,
          0.00005850057563636477,
          0.0001001031149526572,
          0.000150956742128012,
          0.0002100477703270402,
          0.0002765908410141995,
          0.0003502335757523745,
          0.0004312457890740405,
          0.0005206106980053974,
          0.0006199796386829186,
          0.0007315113323594927,
          0.001000787915547755,
          0.001588144085088619,
          0.006908152654189643,
          0.005085563024132832,
          0.005020427514302097,
          0.005023827025737439,
          0.005021959163377769,
          0,
          0.000007545867757594668,
          0.00002822181750165119,
          0.0000605873763864957,
          0.0001036206544871242,
          0.0001562592211563213,
          0.000217476635346689,
          0.0002864511346765739,
          0.000362800246258883,
          0.0004468235003988583,
          0.000539658091700078,
          0.0006433067086989297,
          0.0007605675148390983,
          0.001050414610416147,
          0.00173757621641581,
          0.01062550043004869,
          0.005095319502547304,
          0.005027045657117902,
          0.005022512632918623,
          0.005020984991050713
        ]
      ],
      "4": [
        [
          0,
          6.816287450356763e-8,
          5.563090270375006e-7,
          0.000001916876544175705,
          0.000004646028883326878,
          0.000009289050192479977,
          0.00001643578704554265,
          0.00002669820113109264,
          0.00004066845136805369,
          0.0000588671138916213,
          0.00008169762781878143,
          0.0001094209111192371,
          0.0001421545381306102,
          0.0002225113171293937,
          0.0003873255375189307,
          0.001635684106879305,
          0.003300647878189974,
          0.004368753542080103,
          0.004941777338183615,
          0.004976828306797972,
          0,
          2.064870805286251e-7,
          0.000001108814574613835,
          0.000003161372833246953,
          0.000006860964145290741,
          0.00001274645366192534,
          0.00002140020598249456,
          0.00003344239787874985,
          0.0000495126866711956,
          0.00007024230805060106,
          0.00009622372449427884,
          0.0001279837626980869,
          0.0001659619536007165,
          0.0002617760917949872,
          0.0004687306261516881,
          0.001935212162744699,
          0.003374438388437683,
          0.00438534822557678,
          0.004942025301224382,
          0.004975011599429462,
          0,
          3.527154603174782e-7,
          0.000001680847247818138,
          0.000004440674259588109,
          0.00000913203177086495,
          0.00001628994519137228,
          0.00002649650892070587,
          0.00004039272434826805,
          0.00005867921277369771,
          0.00008210599075371839,
          0.0001114554880938368,
          0.0001475214918875149,
          0.000191083230838467,
          0.0003035163942926713,
          0.0005585548201224556,
          0.00227769917406511,
          0.0034456980588247,
          0.004401379846572363,
          0.004942207307034204,
          0.004973233090706586,
          0,
          5.133418514086367e-7,
          0.000002296415651135687,
          0.000005807719119973198,
          0.00001155360010027983,
          0.0000200691335045362,
          0.00003194339111531224,
          0.00004784865733982294,
          0.00006855682696497641,
          0.00009494330129692983,
          0.0001279832162275008,
          0.0001687421049246842,
          0.0002183585170755633,
          0.0003488690655824488,
          0.0006587509592936799,
          0.002667039183293107,
          0.003514980191515574,
          0.004416865009554456,
          0.004942327452031972,
          0.004971492128044651,
          0,
          6.942262197527426e-7,
          0.000002977028052511072,
          0.000007311240273470923,
          0.00001421520780722642,
          0.00002422912229259517,
          0.00003795591429350463,
          0.00005610792641594932,
          0.00007953717538023478,
          0.0001092518988127052,
          0.0001464270963814519,
          0.0001924122683588314,
          0.0002487332819922544,
          0.0003992656237588034,
          0.0007723138455618373,
          0.003106968181580497,
          0.003582773316899949,
          0.004431819576789186,
          0.004942389647673843,
          0.004969788060462519,
          0,
          9.015235827330604e-7,
          0.000003745233119168212,
          0.000009002850025756149,
          0.00001721235713772576,
          0.00002892487739725071,
          0.00004476333426476031,
          0.0000654875268766981,
          0.00009203805619931558,
          0.000125565818596608,
          0.0001674592041697224,
          0.0002193745903071736,
          0.0002832677848579539,
          0.0004564237738632428,
          0.0009034407293623283,
          0.003601159697829288,
          0.003649487222361912,
          0.00444625884997771,
          0.004942397626704044,
          0.004968120239180969,
          0,
          0.00000114238548426669,
          0.000004626990665237548,
          0.00001094171099675687,
          0.0000206539743723812,
          0.00003433207067411161,
          0.00005262406973975739,
          0.00007634346045595927,
          0.0001065282002823793,
          0.0001444851436554144,
          0.0001918377171651442,
          0.0002505860686504249,
          0.0003231797111153818,
          0.0005224055276579742,
          0.001057862327867322,
          0.004153445455875592,
          0.003715446756427442,
          0.004460197710572468,
          0.004942354949254885,
          0.004966488018183084,
          0,
          0.00000142561782874409,
          0.000005653774846103305,
          0.00001319884159803502,
          0.00002466980803226204,
          0.00004065864753434902,
          0.00006184259381430919,
          0.00008909396742985576,
          0.0001235576163073472,
          0.0001667141518151404,
          0.0002204538646528838,
          0.0002871756534385648,
          0.0003699156105536998,
          0.0005997409661785822,
          0.001243454321046539,
          0.004768158471055822,
          0.003780891447909082,
          0.004473650725032086,
          0.004942265008809274,
          0.004964890754739289,
          0,
          0.00000176243866103049,
          0.000006864979530540984,
          0.00001586223732419892,
          0.00002941957744862125,
          0.00004815947062340178,
          0.00007279101337059768,
          0.0001042492848117074,
          0.0001437966085980354,
          0.0001931108552297634,
          0.0002543940620543796,
          0.0003305227530120911,
          0.0004252526139684488,
          0.0006916253527723673,
          0.001471304049310561,
          0.005450578976379649,
          0.003845979229704052,
          0.004486632220754235,
          0.004942131038035789,
          0.004963327809898525,
          0,
          0.000002167478111441044,
          0.000008311100828577032,
          0.00001904376085140063,
          0.00003510539730987686,
          0.00005715621488255339,
          0.00008593823725948742,
          0.000122451607965702,
          0.0001680879205655329,
          0.0002247531349499554,
          0.0002950232328291216,
          0.0003823637987856373,
          0.0004914396009716015,
          0.0008022141737347437,
          0.001757567481130133,
          0.006207453759706428,
          0.003910792886360026,
          0.004499156337853075,
          0.004941956114499791,
          0.004961798548944804,
          0,
          0.000002660201681708844,
          0.00001005824646548009,
          0.00002288892408148721,
          0.00004198939727900041,
          0.0000680654661129356,
          0.0001018909362072431,
          0.0001445308602240803,
          0.0001975190961517891,
          0.0002630301697930899,
          0.0003440999752886428,
          0.0004449404007718871,
          0.0005713963600918724,
          0.0009370662192487375,
          0.002126811656369926,
          0.007047560900084616,
          0.003975348173120549,
          0.00451123706136265,
          0.00494174316626026,
          0.004960302341824553,
          0,
          0.000003267030751401905,
          0.00001219476980626425,
          0.00002759122441199298,
          0.00005041946958299468,
          0.00008143965522751178,
          0.0001214529917366135,
          0.0001715852619544693,
          0.0002335264769381248,
          0.000309773242043725,
          0.0004039410347709777,
          0.0005212117290262346,
          0.0006690026570986238,
          0.001103826774811325,
          0.002618385485004623,
          0.00798230431268641,
          0.004039602839888514,
          0.004522888237876448,
          0.00494149497734544,
          0.004958838563540356,
          0,
          0.000004024616784488481,
          0.00001484132497372999,
          0.00003341375030129696,
          0.00006086797680397413,
          0.00009802850302978793,
          0.0001457145399664423,
          0.0002051015597662366,
          0.0002780496023506014,
          0.0003674489624244311,
          0.0004776636574019338,
          0.0006151685052450854,
          0.0007895310479768117,
          0.001313319408028281,
          0.003299553737830383,
          0.009026342068103904,
          0.004103466020663795,
          0.004534123580092214,
          0.004941214193116492,
          0.004957406594518337,
          0,
          0.000006224725858829467,
          0.00002241265490766834,
          0.00005004137208803992,
          0.0000907281474641104,
          0.0001454638787770669,
          0.0002150370714602185,
          0.0003006315412279115,
          0.00040447561708532,
          0.0005305773037000326,
          0.0006856437142484934,
          0.0008804067333312334,
          0.001131826708437716,
          0.001931967843856328,
          0.005868920669090894,
          0.01152143260363215,
          0.004229467426347153,
          0.004555400908771659,
          0.004940564758186396,
          0.004954635635073937,
          0,
          0.00001384067891616299,
          0.00004751400361212024,
          0.0001047274409333478,
          0.0001888638460205944,
          0.0003013604212537989,
          0.0004422560102103741,
          0.0006116166292899907,
          0.0008119175022013845,
          0.001050979985688456,
          0.001345328182630107,
          0.001725184858390525,
          0.002244683502102741,
          0.004228932367422861,
          0.05612664442901638,
          0.01710355501318352,
          0.004421799670469417,
          0.004586143129227147,
          0.004939330941354446,
          0.004950480021041419,
          0,
          0.0000988128238026694,
          0.0002418197214637432,
          0.0004285232769367637,
          0.0006940407055126409,
          0.001059167757987537,
          0.001513090016709689,
          0.002009456718062889,
          0.00250021731708837,
          0.002978478229105511,
          0.003486535055211101,
          0.004102361928245874,
          0.004941251806372259,
          0.008264037724781792,
          0.1594605745809219,
          0.1696235352786984,
          0.005188370278382868,
          0.004726096968057735,
          0.004927760526931575,
          0.004928379085392288,
          0,
          0.000005960058089540743,
          0.00002266494777755968,
          0.00004940933758334963,
          0.00008541041217184861,
          0.0001295681463278737,
          0.000180850099689263,
          0.000238677394403071,
          0.0003031514515775357,
          0.0003751033833258431,
          0.0004560066925922256,
          0.0005478147826070735,
          0.0006527697027239189,
          0.0009113116400490757,
          0.001484801601762797,
          0.01454505734741046,
          0.00537004105319455,
          0.004848107195709012,
          0.004905880085362756,
          0.004902808192438381,
          0,
          0.000004852759682779727,
          0.00001840821160768745,
          0.00003999886132127651,
          0.0000690647611366836,
          0.0001049487543843343,
          0.0001470566227630604,
          0.0001950271292383765,
          0.0002488770628349339,
          0.0003091048022952026,
          0.0003767175289343306,
          0.0004531655808143163,
          0.0005401922423271002,
          0.0007530410484488626,
          0.001212784657004506,
          0.005583595422828542,
          0.004997035852057954,
          0.004885143249106278,
          0.004895725697350113,
          0.004891897793505639,
          0,
          0.00000487177900370514,
          0.00001841841843459994,
          0.00003993721298765303,
          0.00006892743216963028,
          0.0001048192505137955,
          0.000147051509546992,
          0.0001951967589738293,
          0.0002491140007807265,
          0.0003090968137113435,
          0.0003759562977111399,
          0.0004510068704566165,
          0.0005359651836429077,
          0.0007434777443443917,
          0.001204510900244046,
          0.005841569315063948,
          0.004820565004705605,
          0.004887543142491567,
          0.004891114615949469,
          0.004888443575441249,
          0,
          0.000004909032259199916,
          0.00001853433878653175,
          0.00004015963835991279,
          0.00006930769111856175,
          0.000105444009746123,
          0.000148028542750728,
          0.0001966333394023383,
          0.0002511115838932093,
          0.0003117799609515061,
          0.000379547343214269,
          0.0004559571561474496,
          0.0005431597537874113,
          0.000761201729472726,
          0.001287037114539761,
          0.008833282447333456,
          0.004794687773474801,
          0.00488654339910244,
          0.004889060479636571,
          0.004887461829879437
        ]
      ],
      "5": [
        [
          0,
          6.907979602477991e-9,
          5.544150445017534e-8,
          1.878877149312782e-7,
          4.479643066423238e-7,
          8.811793722612626e-7,
          0.000001534233899785651,
          0.000002452844228039143,
          0.000003678016060507055,
          0.000005241796126125396,
          0.00000716397129419279,
          0.000009450821322618317,
          0.00001209608422593088,
          0.00001838842383796791,
          0.00003061352108458507,
          0.0001018239954305762,
          0.0001993716145313602,
          0.0004320961792546477,
          0.0007345944405839827,
          0.0009275537246674699,
          0,
          0.000008708984688632902,
          0.0000173202925414479,
          0.0000260893209876324,
          0.000035138677116357,
          0.00004454338361233894,
          0.00005436651558948879,
          0.00006465363992319251,
          0.00007542019570953832,
          0.0000866469372959092,
          0.00009828439135006405,
          0.0001102618558245798,
          0.0001224958925727332,
          0.0001473584252690184,
          0.0001859556325814222,
          0.0002342012711925468,
          0.0002475744293269977,
          0.0004567040888114522,
          0.0007454197743416463,
          0.0009306323376772405,
          0,
          0.00001771296750246306,
          0.00003463886608253973,
          0.00005162676286206885,
          0.00006891614078865289,
          0.0000866111967779011,
          0.0001048322722313253,
          0.0001237185593628739,
          0.0001433955124636143,
          0.0001639518438139711,
          0.0001854321249603812,
          0.0002078378287948081,
          0.0002311287545667087,
          0.000279971663444009,
          0.000360074314164621,
          0.0003926893233158371,
          0.0002943740199029843,
          0.0004803781777962563,
          0.0007558393650819751,
          0.0009335960978488806,
          0,
          0.00002742997891941427,
          0.00005280516619689292,
          0.00007800602098829305,
          0.0001034257204624889,
          0.0001291991998855744,
          0.0001555358403703712,
          0.0001827310085425276,
          0.0002111027968101845,
          0.0002409433544755242,
          0.0002724972665730516,
          0.0003059547681653267,
          0.0003414461581931701,
          0.0004186624323331356,
          0.000555050518228838,
          0.0005803519392109256,
          0.0003398066299369517,
          0.0005031524523338735,
          0.0007658679864281847,
          0.0009364492296410203,
          0,
          0.00003821320560705772,
          0.00007247977235582273,
          0.0001062338309098081,
          0.0001400567744274061,
          0.0001741079784061885,
          0.0002087030022841318,
          0.0002443330201324685,
          0.0002815621798028948,
          0.0003209504656647788,
          0.0003630210833547256,
          0.0004082522216877399,
          0.0004570714445058603,
          0.0005668075933280813,
          0.0007749734402412744,
          0.0008002253058909028,
          0.0003839293762220831,
          0.0005250595536372962,
          0.0007755198898959938,
          0.00093919580336136,
          0,
          0.00005041890045840997,
          0.00009431400087191175,
          0.0001372972531243207,
          0.0001801663276032177,
          0.000223084525662885,
          0.0002664745667545341,
          0.0003110472629522654,
          0.0003576523227089968,
          0.000407171014350416,
          0.0004604768500161032,
          0.0005184340238668242,
          0.0005819021455922305,
          0.000728699131500951,
          0.001026381013828821,
          0.001055293657884634,
          0.0004268109847463895,
          0.0005461308402923099,
          0.0007848088226826539,
          0.0009418397407206118,
          0,
          0.00006445016431497621,
          0.0001190276223290015,
          0.0001722710176112438,
          0.0002252129342319333,
          0.00027798188343834,
          0.0003310923401506536,
          0.0003854879349460442,
          0.0004423394423514188,
          0.0005029051037156364,
          0.0005684884860455447,
          0.000640452260527886,
          0.0007202461474970574,
          0.0009096170123133671,
          0.001318867523877311,
          0.001348539992249259,
          0.0004685240560851969,
          0.0005663964652749478,
          0.0007937480448475956,
          0.0009443848201916547,
          0,
          0.00008079560152527847,
          0.0001474715420152679,
          0.000212403725334564,
          0.0002768673000057418,
          0.000340895786753816,
          0.0004050628886791876,
          0.0004705505588700628,
          0.0005388887502970859,
          0.0006117804605619134,
          0.0006910600008419344,
          0.0007787314819150215,
          0.0008770361647682345,
          0.001116065452043915,
          0.001666131565087732,
          0.001683083962487726,
          0.0005091390039967234,
          0.0005858854471494666,
          0.0008023503459117839,
          0.0009468346821802719,
          0,
          0.0001000718419128194,
          0.0001806942215242084,
          0.0002592103659470207,
          0.0003371334322027855,
          0.0004143161975019863,
          0.0004913396229883355,
          0.0005696227213017981,
          0.0006511001903781317,
          0.0007380087621506231,
          0.0008328487661410178,
          0.0009384582352831743,
          0.001058141395821439,
          0.00135621011832824,
          0.002087824513248062,
          0.002062405924919449,
          0.0005487196122266729,
          0.0006046257352474557,
          0.0008106280609003801,
          0.0009491928340138828,
          0,
          0.0001230782630559732,
          0.0002200260932181695,
          0.0003145905713510069,
          0.0004085038881715836,
          0.0005013206493965094,
          0.0005935529381112995,
          0.0006868476885725596,
          0.000783601586574868,
          0.0008867057474609063,
          0.0009995136491472555,
          0.001125964697392851,
          0.001270805110977979,
          0.001640576748541386,
          0.002612823117902451,
          0.002490644902834059,
          0.0005873200442114001,
          0.0006226442688893507,
          0.0008185930858516804,
          0.0009514626547541307,
          0,
          0.0001508740033524443,
          0.000267197079615459,
          0.0003809928162372355,
          0.0004941743701323161,
          0.0006058395417219708,
          0.0007163230481065825,
          0.0008274792641711413,
          0.0009422402332681791,
          0.001064317852502643,
          0.001198182188146766,
          0.001349253391357544,
          0.001524262647913067,
          0.001983129564447599,
          0.003285181451579885,
          0.002972952864097309,
          0.0006249830922176303,
          0.0006399670308935055,
          0.0008262568928139593,
          0.0009536473998397625,
          0,
          0.000184892140217169,
          0.0003245081673150839,
          0.0004616527065559904,
          0.0005983536345901281,
          0.0007330372741517143,
          0.0008657066494012761,
          0.0009983848539951324,
          0.001134634178769225,
          0.001279220117887126,
          0.001438106010543076,
          0.001618740624799089,
          0.001830635440086432,
          0.002402951433504523,
          0.004175531808458264,
          0.00351588994842215,
          0.0006617394434546506,
          0.000656619095741438,
          0.0008336305443487485,
          0.0009557502055646087,
          0,
          0.0002271155891571764,
          0.0003950905127595292,
          0.0005609503690298213,
          0.0007267266551042878,
          0.0008898802935821378,
          0.001049860257566492,
          0.001208788696823594,
          0.001370981601007161,
          0.001542589294351361,
          0.001731616533560744,
          0.00194834709795229,
          0.002206264569159149,
          0.002926937718875088,
          0.005404635912382886,
          0.004127854176073219,
          0.0006976077534169771,
          0.000672624672842962,
          0.000840724707560011,
          0.0009577740933974377,
          0,
          0.0003487321108955826,
          0.0005954183396202072,
          0.0008423564380014379,
          0.001090896654730716,
          0.001335162244421839,
          0.001572340598019763,
          0.001804281671121819,
          0.002037344371737855,
          0.002282129305695759,
          0.002553595769952043,
          0.002871996214116388,
          0.003265322726241385,
          0.004464371873024863,
          0.01002484366127505,
          0.005604528886656182,
          0.0007666993318406243,
          0.0007027891052450734,
          0.000854115341126144,
          0.0009615966519831803,
          0,
          0.0007644578527656226,
          0.001251776762125042,
          0.001757771466796558,
          0.002275681523551011,
          0.002784942896329591,
          0.003269998739818769,
          0.003726930370210832,
          0.004168037372502707,
          0.004623521427126616,
          0.005141747638977572,
          0.005793189456425982,
          0.006685799938143579,
          0.01014290542652612,
          0.1002354394339864,
          0.008938361240208087,
          0.0008689780652491695,
          0.0007459986502906009,
          0.0008733553055485212,
          0.0009670953609963183,
          0,
          0.004814871865979412,
          0.005706931877893557,
          0.006536433208473229,
          0.007704225428490663,
          0.009134352791681417,
          0.01056894311375803,
          0.01170262816549216,
          0.01240278099884362,
          0.0127952805214414,
          0.01314289778030703,
          0.01371718334206505,
          0.01478863985704169,
          0.02025730334863213,
          0.2981230016485555,
          0.1031392950111218,
          0.0012911306988532,
          0.000931950812743048,
          0.000957746373558518,
          0.0009913745256708245,
          0,
          0.0002154100466237217,
          0.0003998672871620321,
          0.0005676985767570531,
          0.000719418653603185,
          0.000853926903620414,
          0.0009720331747002703,
          0.001076728708016065,
          0.001172463318729465,
          0.001264242702536789,
          0.001356875820546843,
          0.001454487544528733,
          0.001560268965893431,
          0.001803899191246753,
          0.002278818529603512,
          0.007932359114969749,
          0.001362350780109201,
          0.001033529820837132,
          0.001009517268446915,
          0.00100674084929145,
          0,
          0.000134799223862397,
          0.0002503630868407148,
          0.0003553363376483179,
          0.000451096075267549,
          0.0005378659071097759,
          0.0006163527678237288,
          0.0006879508661758236,
          0.0007546661406045254,
          0.0008189507466260544,
          0.0008834454394990066,
          0.0009506747968433049,
          0.001022757634412185,
          0.001186510906960843,
          0.001492734502252914,
          0.002557036717178131,
          0.001161773587344307,
          0.001020002489501271,
          0.001009296989443382,
          0.001006856590107702,
          0,
          0.0001210281581885944,
          0.0002242430129625823,
          0.0003178899053958998,
          0.0004037409799338919,
          0.0004821919118089171,
          0.0005536989172965851,
          0.0006191068693475666,
          0.0006797738223551453,
          0.0007375705378370448,
          0.0007947206348559712,
          0.0008535395998422394,
          0.0009161680186582922,
          0.001059311768436705,
          0.001343965592416103,
          0.002467293077427159,
          0.001076404044642113,
          0.001009698491973277,
          0.001006855627127864,
          0.001006079062418067,
          0,
          0.0001167172139942057,
          0.0002160133509452497,
          0.0003060693444146847,
          0.0003887900520476834,
          0.0004646370252746971,
          0.0005340122263489013,
          0.0005976391513338993,
          0.0006567624896878844,
          0.0007132115516380155,
          0.0007692894379935307,
          0.0008275548251767982,
          0.0008906029542551528,
          0.001040751050501466,
          0.001378933274928194,
          0.003603594862524392,
          0.001053511870380059,
          0.001006505045328519,
          0.001006203715377319,
          0.001005866441982495
        ]
      ],
      "6": [
        [
          0,
          0.000007944787775269358,
          0.00003257887349170877,
          0.00007519702624261034,
          0.0001373380083071728,
          0.0002206862770684179,
          0.0003268763394949575,
          0.0004571558232186751,
          0.0006119989467041503,
          0.0007908305445591986,
          0.0009919756444539973,
          0.001212848265935525,
          0.001450291069331605,
          0.001961394134740386,
          0.00281686984458747,
          0.005556950681882539,
          0.004860438877597645,
          0.003044124179630672,
          0.002030060007152862,
          0.001613667368625066,
          0,
          0.000007873847659843102,
          0.00003178122222430675,
          0.00007272480609160623,
          0.0001320144886852255,
          0.0002110532716624931,
          0.0003113098214840396,
          0.0004342170380433992,
          0.0005809811848399745,
          0.0007523874867562583,
          0.0009486718150141159,
          0.001169476664645221,
          0.001413864929308309,
          0.001966854014915861,
          0.002974423656277256,
          0.00610320851856739,
          0.004772490083184629,
          0.002987243335063724,
          0.002009312916886048,
          0.001608310096770961,
          0,
          0.000007957004039590807,
          0.0000316180403632193,
          0.00007172965700984258,
          0.00012939852417669,
          0.0002057926751271803,
          0.0003022522654589925,
          0.0004203420012062587,
          0.0005617733819301518,
          0.0007282659962100668,
          0.0009214103733589343,
          0.001142550932686123,
          0.00139267368295332,
          0.001981146307398356,
          0.003135628618752409,
          0.006694010359696159,
          0.00468557536033173,
          0.002932524839083888,
          0.001989350177414416,
          0.001603154176178987,
          0,
          0.000008162834010835825,
          0.00003194342576900759,
          0.00007187427734009929,
          0.0001289004541134924,
          0.0002040018932807546,
          0.0002984184934885834,
          0.0004138091760972962,
          0.0005522444185166586,
          0.0007161105280333712,
          0.0009079963300096099,
          0.001130582094492323,
          0.001386513025070194,
          0.002007673869955735,
          0.003308110448603173,
          0.00732951317358519,
          0.004600512702150116,
          0.002879881861242613,
          0.001970142070582308,
          0.001598191987263126,
          0,
          0.000008476292906415014,
          0.00003268814308721652,
          0.00007300014178803913,
          0.0001302408304600739,
          0.0002052413623704461,
          0.0002991588888334855,
          0.0004137173647782521,
          0.0005512503397815155,
          0.0007146435660881282,
          0.0009072623316317393,
          0.001132886930761029,
          0.001395635576938175,
          0.002049769338077329,
          0.003501231657266701,
          0.008009187275258903,
          0.004517914156401084,
          0.002829231243253227,
          0.001951659998550057,
          0.001593416198331014,
          0,
          0.000008893598012123618,
          0.00003382973250906119,
          0.0000750520508232747,
          0.0001333153795280427,
          0.0002093317121452407,
          0.0003041832231312176,
          0.0004196346390585591,
          0.0005582197074908483,
          0.0007232228086193818,
          0.0009186576300457103,
          0.001149272660473523,
          0.001420563287917659,
          0.002110622620936154,
          0.003725832814794327,
          0.008732265427760665,
          0.004438202115717382,
          0.002780493410057879,
          0.001933876441604086,
          0.001588819754771661,
          0,
          0.000009419365488384558,
          0.00003537724454456695,
          0.00007804221281991841,
          0.0001381342463697968,
          0.0002162667268420941,
          0.0003134464729179274,
          0.0004314573887833512,
          0.0005729925871888651,
          0.0007416799128745779,
          0.0009421216475413635,
          0.001179987607567861,
          0.001462147032321669,
          0.002193532204268065,
          0.003994709414294997,
          0.00949833564178405,
          0.004361632716275448,
          0.002733592256922919,
          0.001916764917594729,
          0.001584395868645051,
          0,
          0.00001006538041155158,
          0.00003736457305439767,
          0.00008203549689566332,
          0.0001447986607427931,
          0.0002261817734696702,
          0.0003271089170361441,
          0.0004493622572070386,
          0.0005957681461590751,
          0.0007702757369227003,
          0.0009780694760562088,
          0.001225767834345976,
          0.001521705874068719,
          0.00230228501256981,
          0.004323809466315124,
          0.01030800820947044,
          0.004288322213207977,
          0.002688455020329376,
          0.001900299942935774,
          0.001580138008658018,
          0,
          0.00001085059327128897,
          0.00003984922619403252,
          0.00008714704532045945,
          0.0001534984382324473,
          0.0002393521716200105,
          0.0003455355520987103,
          0.0004738066594161254,
          0.0006271085962213259,
          0.0008097155019312827,
          0.001027434031109368,
          0.001287930510813937,
          0.001601202603485758,
          0.00244161196384376,
          0.004734326150037874,
          0.01116357922080215,
          0.004218273517888634,
          0.00264501213885473,
          0.001884456995101274,
          0.001576039890513535,
          0,
          0.00001180219539969552,
          0.00004291512834692992,
          0.00009354848935465065,
          0.000164523722369888,
          0.0002562121435024103,
          0.0003693230023162242,
          0.0005055639921000285,
          0.000667984394866972,
          0.0008612096214855892,
          0.001091754782195841,
          0.001368511765980868,
          0.001703463288551791,
          0.002617748839362246,
          0.005256216876249145,
          0.01206962446982762,
          0.004151401152572307,
          0.002603197108913136,
          0.001869212476556399,
          0.001572095467618285,
          0,
          0.00001295786904878052,
          0.00004667922908297242,
          0.000101482036805511,
          0.0001782899452171504,
          0.0002773935022339384,
          0.0003993537030866979,
          0.0005457942470431977,
          0.0007198628449683793,
          0.0009265850230773179,
          0.00117332301631329,
          0.001470467726978739,
          0.001832472934909634,
          0.002839190502979406,
          0.005934374048909047,
          0.01303348708824759,
          0.004087553674568169,
          0.002562946339105275,
          0.001854543680065801,
          0.001568298922137244,
          0,
          0.00001436958780621809,
          0.00005130271316389516,
          0.0001112840083881442,
          0.000195379005223397,
          0.00030378921666139,
          0.0004368851602888036,
          0.000596160728329099,
          0.0007848539295006771,
          0.001008464796502007,
          0.001275407661331262,
          0.00159797323511231,
          0.001993799940532402,
          0.003117794759614516,
          0.006840224918234672,
          0.01406566017028872,
          0.004026533171329093,
          0.002524199006005049,
          0.001840428755319115,
          0.001564644656380621,
          0,
          0.00001610975378437577,
          0.00005700881306544275,
          0.0001234219192050351,
          0.0002166039688495971,
          0.000336653476657686,
          0.0004836909729410093,
          0.000659014834341425,
          0.0008659406233135291,
          0.001110549349399912,
          0.001402603278823997,
          0.001756874288194958,
          0.002195232855353284,
          0.003470508995317706,
          0.008095501170949176,
          0.01518010072177481,
          0.003968111777996257,
          0.002486896913457164,
          0.001826846676822878,
          0.001561127284512792,
          0,
          0.00002103372084639807,
          0.0000730593831550083,
          0.0001576182598200684,
          0.0002765439177397518,
          0.0004296561307688433,
          0.0006162778113657834,
          0.0008369663771665423,
          0.001095096921943984,
          0.0013984252699164,
          0.001760894961476128,
          0.002205208961350961,
          0.002767199108494294,
          0.00451075440107757,
          0.01280725231220285,
          0.01773082831176936,
          0.003858084700961909,
          0.002416407993329755,
          0.00180120089648698,
          0.001554482690774889,
          0,
          0.0000371845220729608,
          0.0001238801595750914,
          0.0002653015915792819,
          0.0004653862161301942,
          0.0007230832491692777,
          0.001034271644187263,
          0.00139538019328396,
          0.001808614246975219,
          0.002287676826950918,
          0.002863644369702451,
          0.003593538693421985,
          0.004578521479400357,
          0.00828642215989578,
          0.1036519428629123,
          0.02312072033118933,
          0.003697937611253042,
          0.002314884977062625,
          0.00176431967215384,
          0.001544919145697477,
          0,
          0.0001016490994611642,
          0.0002452466293268489,
          0.0004286292511140351,
          0.0006849436111580996,
          0.001031705127545805,
          0.001455216436716542,
          0.001908787257698951,
          0.002346444000223093,
          0.002762560575820672,
          0.0031968478784197,
          0.003719569197895219,
          0.004431405106352245,
          0.007256288014139921,
          0.1356485821588996,
          0.1211267680949481,
          0.002779569037949074,
          0.001861566043558845,
          0.001600906231968698,
          0.001502365428144347,
          0,
          0.000002639788264982763,
          0.00000998361155476095,
          0.00002164816590239264,
          0.00003722753472473256,
          0.00005618921394845963,
          0.0000780427031779409,
          0.0001025035946771407,
          0.0001295850977197852,
          0.0001596119328527239,
          0.0001931763857291707,
          0.0002310642107436281,
          0.0002741706663022343,
          0.0003796499480143397,
          0.0006110691475442942,
          0.005605181042910576,
          0.001874031374877649,
          0.001540383486551953,
          0.00148848648059006,
          0.00147257839729637,
          0,
          0.000001656584961805634,
          0.000006269651050638854,
          0.00001359307339495819,
          0.00002342043711210788,
          0.00003551511491497121,
          0.00004966447507802188,
          0.00006573677607489304,
          0.0000837290377871891,
          0.000103800531422493,
          0.0001262804242296331,
          0.000151644393524968,
          0.0001804633425494805,
          0.0002507634743775041,
          0.0004019501135064319,
          0.00180623650538705,
          0.001561636320294594,
          0.00148151310619023,
          0.001470361648671072,
          0.001467312392635601,
          0,
          0.000001575765514467374,
          0.000005949150091965004,
          0.00001288249895789089,
          0.00002220519226071718,
          0.00003372585896102076,
          0.00004725737827811743,
          0.00006265687901881362,
          0.00007987436300636351,
          0.00009899956467838008,
          0.0001202877163209865,
          0.0001441541785341967,
          0.0001711414384023138,
          0.0002369606531825477,
          0.0003828545821229464,
          0.001831554242945443,
          0.001479833323721215,
          0.001471967041632618,
          0.001467279876117241,
          0.001466181679185925,
          0,
          0.000001567822915494813,
          0.000005912745735532924,
          0.00001279766374807517,
          0.00002206318350104507,
          0.00003353287717996903,
          0.00004702969266312263,
          0.00006241321250653823,
          0.00007963300742010603,
          0.00009878595739964662,
          0.0001201563340955459,
          0.000144228446144404,
          0.0001716771772448408,
          0.0002402340520236434,
          0.0004053005441755335,
          0.002751506332504618,
          0.001466960557054699,
          0.001470093853493735,
          0.001466475986964013,
          0.00146587711254694
        ]
      ],
      "7": [
        [
          0,
          0.000007730644782353444,
          0.00003158689827996267,
          0.00007265245475972248,
          0.0001322386559328567,
          0.0002117866702861852,
          0.0003126786504210936,
          0.0004359178258439986,
          0.0005817672476084945,
          0.0007494994365757757,
          0.0009373629066052383,
          0.001142773845983641,
          0.001362645534616173,
          0.001832803025290209,
          0.002610537223391549,
          0.004907222912268469,
          0.0038860883467992,
          0.002262104703898124,
          0.001610819670735041,
          0.001426029692464258,
          0,
          0.00000771911511781966,
          0.00003104420620255411,
          0.00007078860132618188,
          0.0001280597461277585,
          0.0002040474180649944,
          0.0002999962266202156,
          0.0004171076072260988,
          0.0005563579973408419,
          0.0007183168582629508,
          0.0009030305973774534,
          0.001109988142529694,
          0.001338141380510944,
          0.001851299355588152,
          0.002776518320587479,
          0.005427508108805181,
          0.003842693515927152,
          0.002236525541775637,
          0.00160413602345702,
          0.001424995240971432,
          0,
          0.000007858355421264365,
          0.00003111280082140347,
          0.00007033418210286113,
          0.0001264445582776929,
          0.0002004202906445203,
          0.0002933988446513821,
          0.0004067271248744323,
          0.0005418834530443096,
          0.0007003425151401536,
          0.0008834442797199749,
          0.001092284362995716,
          0.001327610638497472,
          0.001878177268005279,
          0.002947951287547987,
          0.005994351124646114,
          0.003799106623773779,
          0.00221184283525809,
          0.001597686330354397,
          0.001423994775166911,
          0,
          0.000008120419550420603,
          0.00003166170680062857,
          0.00007098771764263795,
          0.0001268705344119431,
          0.000200112883430806,
          0.0002917677809284728,
          0.0004032896086158947,
          0.0005365207857056921,
          0.000693593540779391,
          0.000876816755107877,
          0.001088567121163951,
          0.001331167409803978,
          0.001916857161080974,
          0.003132103544153515,
          0.006608666426692949,
          0.003755999167792597,
          0.002188020885868646,
          0.001591461797519746,
          0.001423027052823688,
          0,
          0.000008492822419612798,
          0.00003263213980026901,
          0.00007261558945890982,
          0.0001291052734435272,
          0.0002027637896627976,
          0.0002945726503868941,
          0.0004060634780208198,
          0.0005393513973433897,
          0.0006970705775086181,
          0.0008822965437631187,
          0.001098478105662473,
          0.001349358569884675,
          0.001970780738208622,
          0.003338096845074005,
          0.007270734747036392,
          0.003713892530041303,
          0.002165025463801668,
          0.001585453973944982,
          0.001422090879669156,
          0,
          0.00000897397110441256,
          0.00003401022008967374,
          0.00007518286430191109,
          0.0001330827780556522,
          0.0002082572048599822,
          0.0003016199538824541,
          0.0004147541115813662,
          0.0005499868045185263,
          0.0007103601894143518,
          0.0008996006984057169,
          0.001122115529393835,
          0.001382996059529574,
          0.002043336701828443,
          0.003576712682901632,
          0.007980590765946712,
          0.003673165592162092,
          0.002142823808123305,
          0.001579654737721951,
          0.001421185107470704,
          0,
          0.000009570656452917701,
          0.00003581317877835362,
          0.00007872071051188653,
          0.0001388485325598839,
          0.0002166448199661041,
          0.0003129515640746034,
          0.0004293798059443333,
          0.000568428607326478,
          0.0007334970929324106,
          0.0009289109940556913,
          0.001160001878255028,
          0.00143322364257953,
          0.002138098999338547,
          0.003860896833458391,
          0.0087385597054387,
          0.003634068821913575,
          0.00212138460697809,
          0.001574056282816554,
          0.001420308632199465,
          0,
          0.00001029708572262876,
          0.00003808365300576382,
          0.00008331374307426474,
          0.000146539809574326,
          0.0002281198872059733,
          0.0003288129505678387,
          0.0004502347370731737,
          0.0005950300206171717,
          0.000766935449295445,
          0.0009708757356753368,
          0.001213144314392774,
          0.001501664403212423,
          0.002259200973074356,
          0.004206981960648065,
          0.009545884369288894,
          0.003596741657842727,
          0.002100677962799968,
          0.001568651106394402,
          0.001419460392269538,
          0,
          0.0000111751189808666,
          0.00004088925598069003,
          0.00008909933752968304,
          0.0001563861475960188,
          0.0002430202509510339,
          0.0003496593688942202,
          0.0004778987163935821,
          0.0006305116219958623,
          0.0008115780498458478,
          0.001026667205923088,
          0.001283143109117634,
          0.001590609428154978,
          0.002411798774633649,
          0.004636830724883944,
          0.01040537285518144,
          0.003561230939890836,
          0.002080675346661437,
          0.00156343199667543,
          0.001418639366849451,
          0,
          0.00001223561569672143,
          0.00004432623305015601,
          0.00009627564468039226,
          0.0001687242367850665,
          0.0002618522019452104,
          0.0003761898284691529,
          0.0005132819189787891,
          0.0006760186732150565,
          0.0008688517737486462,
          0.001098087172574084,
          0.001372347865950111,
          0.001703256849944859,
          0.002602656433795906,
          0.005181461465525698,
          0.01132200417636858,
          0.003527508912833637,
          0.002061349545139453,
          0.001558392021295302,
          0.001417844574242403,
          0,
          0.00001352104141598419,
          0.00004852715911119531,
          0.0001051179474878785,
          0.0001840268127342936,
          0.0002853352271989288,
          0.0004094098571496895,
          0.0005577068698925056,
          0.000733224032397426,
          0.0009408362239635698,
          0.001187732531644236,
          0.001484082237167974,
          0.001844035238385367,
          0.002840944726609657,
          0.005887432085285403,
          0.01230345354207783,
          0.003495489929513874,
          0.002042674602419809,
          0.001553524516153338,
          0.001417075070333301,
          0,
          0.00001508978108940127,
          0.00005367367717406387,
          0.0001160053514687064,
          0.0002029492514744046,
          0.0003144738314375315,
          0.000450732288589491,
          0.0006130402114366308,
          0.0008044926905158724,
          0.001030465896000197,
          0.001299247906941682,
          0.001622974719296308,
          0.002019067695504168,
          0.003139418881333939,
          0.006828865631554764,
          0.01336053330309734,
          0.003465045408920225,
          0.002024625759803394,
          0.001548823074724054,
          0.001416329947098294,
          0,
          0.00001702305644897987,
          0.00006001658128863808,
          0.0001294625055716297,
          0.0002264021853952265,
          0.0003506695802422594,
          0.0005021348605714436,
          0.0006818988925994181,
          0.000893138399098795,
          0.001141842803157195,
          0.001437711135300177,
          0.001795456734824308,
          0.002236866876120183,
          0.00351626588236105,
          0.00813211400900694,
          0.01450757917770091,
          0.003436016888244897,
          0.00200717939430482,
          0.001544281537814143,
          0.001415608331176056,
          0,
          0.00002249708531525873,
          0.00007785107165189908,
          0.0001673459994339165,
          0.0002925722295727199,
          0.0004529898059297294,
          0.0006475584092667536,
          0.0008765574767865043,
          0.001143216126879057,
          0.001455292817026845,
          0.001826881700991945,
          0.002280981261720791,
          0.002853876635248757,
          0.004625599918836563,
          0.01302082502890277,
          0.01714891210841082,
          0.003381489757900748,
          0.001974004916555444,
          0.001535654718937589,
          0.001414232292963778,
          0,
          0.00004050273690704041,
          0.0001344319064240947,
          0.0002868537016649225,
          0.0005014110623989601,
          0.0007763661039858964,
          0.001106744012650346,
          0.001488244392677025,
          0.001922782218937491,
          0.002424449331411714,
          0.003025535395731098,
          0.003785290933106181,
          0.004808656344182618,
          0.008653403502026955,
          0.1073140367825172,
          0.02277114191275295,
          0.00330143551073159,
          0.001925684761709049,
          0.001523113130356171,
          0.001412218147476973,
          0,
          0.0001212987665628698,
          0.000291615525858357,
          0.000507904984844432,
          0.0008088821831673487,
          0.001214369812912813,
          0.001707345939264963,
          0.002232452409717142,
          0.002735876041319469,
          0.003211360207887398,
          0.003705256957695553,
          0.004298679538240808,
          0.005106880256726064,
          0.008316583803684776,
          0.1541848173823516,
          0.1311720342715428,
          0.002735914642577504,
          0.001697162672726941,
          0.001464221104215368,
          0.001402443450920221,
          0,
          0.000003239815010681705,
          0.00001221550864954504,
          0.00002640879335180161,
          0.00004528192617547507,
          0.0000681514591255755,
          0.00009439378189659054,
          0.0001236417848356024,
          0.0001558911554323654,
          0.0001915120773500922,
          0.0002311917963874269,
          0.0002758423108432739,
          0.0003264978650530231,
          0.0004499514169148528,
          0.0007189965891346404,
          0.006322449310317336,
          0.001949459106298885,
          0.001491541413357097,
          0.001411553585199129,
          0.00139267939038944,
          0,
          0.000001956516036488003,
          0.000007377481161692952,
          0.00001593724823172429,
          0.0000273625449528157,
          0.00004134989659255038,
          0.00005762881683777508,
          0.00007602683536514748,
          0.00009652290310320751,
          0.0001192833541739793,
          0.0001446677287339608,
          0.0001731992078864837,
          0.0002055039598732556,
          0.0002839219135423202,
          0.0004511795743845545,
          0.00193295566093419,
          0.001558831282131187,
          0.001417363558345347,
          0.00139321379640568,
          0.001388546217342119,
          0,
          0.000001892438574994001,
          0.000007110523758021803,
          0.000015325267793787,
          0.00002629466093943189,
          0.00003975794415117678,
          0.00005546514872918445,
          0.00007322338565936745,
          0.00009295202070496803,
          0.0001147345100690145,
          0.000138844758034686,
          0.0001657372275327102,
          0.000196005825895841,
          0.0002693628389593959,
          0.0004303351192429377,
          0.001936953001167712,
          0.001449710723065185,
          0.001398124647791736,
          0.001388642843716099,
          0.001387311599421934,
          0,
          0.000001924108156460454,
          0.000007216564017083989,
          0.00001553570836907407,
          0.00002664261718322495,
          0.00004028432282635298,
          0.00005621356258386677,
          0.00007423272523570689,
          0.00009425558289452137,
          0.0001163720055911219,
          0.0001408907949546514,
          0.0001683495284164984,
          0.0001994986955620487,
          0.0002767681166072649,
          0.0004609218692561848,
          0.002917597443499347,
          0.001430285492588827,
          0.001393753736889805,
          0.00138763034132001,
          0.00138701118995821
        ]
      ],
      "8": [
        [
          0,
          1.527424280566318e-7,
          0.000001227473324463071,
          0.000004165063374659678,
          0.000009942353232683233,
          0.00001957977108447231,
          0.00003412761173547766,
          0.00005461694326223532,
          0.00008197562314847266,
          0.0001169321679296289,
          0.0001599403564592217,
          0.0002111495572430285,
          0.0002704246946536819,
          0.0004115241502484854,
          0.0006857143136767658,
          0.002216952244165574,
          0.002975794305489035,
          0.003400719965283173,
          0.004046332696444737,
          0.004343683943419874,
          0,
          2.347572782335176e-7,
          0.000001550609696955875,
          0.000004872787488814286,
          0.00001115356802354853,
          0.00002137450930143153,
          0.00003654710359830296,
          0.00005770060234261741,
          0.00008584742835898966,
          0.0001219324069400418,
          0.0001667798691348115,
          0.0002210501149749851,
          0.0002852083820719591,
          0.0004439293775862655,
          0.0007740149216324326,
          0.002560713492572302,
          0.003037553684769055,
          0.003424833436305145,
          0.004056653875026803,
          0.004346298137739225,
          0,
          3.252095698816411e-7,
          0.000001908907750169123,
          0.000005673243236214179,
          0.00001255936729984618,
          0.00002352414131077602,
          0.00003955718214357494,
          0.00006169965835555951,
          0.00009104552788941922,
          0.0001287235513341721,
          0.00017586709688746,
          0.0002335773556840881,
          0.0003028799308154786,
          0.0004796355260151436,
          0.0008702028372703618,
          0.002949975244682142,
          0.003097636677377359,
          0.003448402638966222,
          0.004066685992948564,
          0.004348828555330339,
          0,
          4.277087310859879e-7,
          0.000002313717461221946,
          0.000006587864829386781,
          0.00001419350261349159,
          0.00002607709863379393,
          0.00004322223599314366,
          0.00006669493782548023,
          0.0000976722570654253,
          0.0001374497611468904,
          0.0001874340120584864,
          0.0002491241567099239,
          0.0003240802016179367,
          0.0005199788944801638,
          0.0009769599115659509,
          0.003388485905097566,
          0.003156517616752806,
          0.003471435761722741,
          0.004076436957154853,
          0.004351277831991695,
          0,
          5.45841816902563e-7,
          0.000002777370676843734,
          0.00000764337833538698,
          0.00001610385593099768,
          0.00002910943217202588,
          0.00004765232298996326,
          0.00007283543462483034,
          0.0001059236131178573,
          0.0001483730276473479,
          0.0002018471408797008,
          0.000268224503414176,
          0.000349595240316905,
          0.0005665379888877009,
          0.001098078322379502,
          0.003879787962646578,
          0.003214610406461911,
          0.003493940804945081,
          0.004085914488274801,
          0.004353648521766763,
          0,
          6.836557310928638e-7,
          0.000003314555818616447,
          0.000008873377437563623,
          0.00001835278592868822,
          0.00003272232386046616,
          0.00005299632786525684,
          0.0000803257912505031,
          0.0001160705174895826,
          0.0001618496792387271,
          0.000219583494193453,
          0.0002915341858712383,
          0.0003803443282104042,
          0.0006211225891702537,
          0.001238575075726798,
          0.004427363152082921,
          0.003272257323628724,
          0.003515925703536865,
          0.004095126122710047,
          0.004355943099351192,
          0,
          8.460588163262279e-7,
          0.000003943444478872319,
          0.00001032005612407086,
          0.0000210192448336262,
          0.00003704453452275424,
          0.0000594448631608258,
          0.00008942986805726931,
          0.0001284636341557078,
          0.0001783381595099346,
          0.0002412448237638214,
          0.0003198564993919314,
          0.0004174218390812159,
          0.0006858552306068626,
          0.001405047550908294,
          0.005034910419408189,
          0.003329724465549007,
          0.003537398419847561,
          0.004104079214821071,
          0.004358163962440063,
          0,
          0.000001039239429124135,
          0.000004686947457076135,
          0.00001203665855397198,
          0.00002420293554186269,
          0.0000422389958976283,
          0.00006724011284895209,
          0.0001004846317501219,
          0.0001435522892263254,
          0.0001984247915294706,
          0.0002675936242238513,
          0.0003541938400743924,
          0.0004621715906662465,
          0.0007633223131461141,
          0.001606363277559239,
          0.005706746552051113,
          0.003387202096409349,
          0.003558367011056125,
          0.004112780939216385,
          0.004360313434016058,
          0,
          0.000001271184438724449,
          0.000005574375124066093,
          0.00001409107795314725,
          0.00002803091566737435,
          0.00004851367532336078,
          0.0000766922133089563,
          0.0001139232007633218,
          0.0001619154386290757,
          0.0002228646579600289,
          0.0002996075409755364,
          0.000395821856540538,
          0.0005162906962900549,
          0.0008567961985090793,
          0.001854858807234914,
          0.006448302856280743,
          0.003444808401953454,
          0.003578839674935438,
          0.004121238293142777,
          0.004362393764580357,
          0,
          0.000001552389210964254,
          0.000006643784643081285,
          0.00001657112451384974,
          0.0000326674234756015,
          0.00005613777384190741,
          0.00008820357112808244,
          0.0001303088402635,
          0.000184306943270381,
          0.0002526405124825995,
          0.0003385561863490868,
          0.0004463919939879288,
          0.0005819717686044502,
          0.0009705535050726576,
          0.002168408165090064,
          0.007266683670531083,
          0.003502595466538568,
          0.003598824777594226,
          0.004129458098974918,
          0.004364407134324905,
          0,
          0.000001896884663751978,
          0.00000794539600318463,
          0.00001959225075232159,
          0.00003832830753371833,
          0.00006546545947991218,
          0.0001023043678423483,
          0.0001503843880522362,
          0.0002117210230297635,
          0.000289047253716959,
          0.0003861101610258386,
          0.0005080757427970619,
          0.0006621027630517662,
          0.001110343330633512,
          0.00257412378485973,
          0.008171257302956732,
          0.003560556582892425,
          0.003618330866445903,
          0.004137447006801684,
          0.004366355655250143,
          0,
          0.000002323777846676486,
          0.000009546671912032948,
          0.00002330902166062084,
          0.000045302419862773,
          0.00007697100013789187,
          0.0001197050202185522,
          0.0001751450728590868,
          0.0002454882614564168,
          0.0003338151072465233,
          0.0004444991010165241,
          0.0005837731558381477,
          0.0007605572599949802,
          0.001284103044181194,
          0.003115389651877068,
          0.009174265949321761,
          0.003618634256674181,
          0.003637366671302932,
          0.004145211497098416,
          0.004368241373223205,
          0,
          0.000002859637683170314,
          0.0000115400528025774,
          0.00002793249870672459,
          0.00005398398741381724,
          0.00009130189736326758,
          0.0001413754395800055,
          0.000205948242277254,
          0.0002874196288777987,
          0.0003892934348302775,
          0.000516746542914054,
          0.0006774228305467875,
          0.0008826299146154386,
          0.001503098628163426,
          0.003866342723096269,
          0.0102914634239671,
          0.003676728464555888,
          0.003655941096145966,
          0.004152757883482932,
          0.00437006626998606,
          0,
          0.000004427319569434219,
          0.00001727798238755193,
          0.00004120512791179529,
          0.00007890565919700833,
          0.0001324415559018496,
          0.0002035158247979204,
          0.0002940434476865233,
          0.0004068827869830304,
          0.0005467269941393615,
          0.0007212365658198723,
          0.0009426450704480358,
          0.001230367059283616,
          0.002151318552142453,
          0.006700660016624929,
          0.01295329198189312,
          0.003792402782030316,
          0.003691742195288372,
          0.004167220781741808,
          0.004373541217863688,
          0,
          0.000009911783163618861,
          0.00003645518342349948,
          0.00008512077890617395,
          0.0001611678710793602,
          0.0002680615140507814,
          0.000407629556532765,
          0.0005812609688180539,
          0.0007923152963442041,
          0.001049394008636838,
          0.001370288422546592,
          0.001787800450470161,
          0.00236127174080216,
          0.00455758546944947,
          0.06209028147115381,
          0.01888988120327525,
          0.003971684496521971,
          0.003745058043665506,
          0.004188560200447236,
          0.004378610718519955,
          0,
          0.0000771152326623423,
          0.0001953954117084631,
          0.0003571086456196439,
          0.0005944953648089123,
          0.0009297946186845924,
          0.001357758944502137,
          0.001838993123189149,
          0.002328851933141558,
          0.002818613230496255,
          0.003346634370056631,
          0.003988308011517633,
          0.004859163316792294,
          0.00828619771935705,
          0.163615001026778,
          0.1785398534565481,
          0.004753387662035674,
          0.004020364549191509,
          0.004294476657377236,
          0.004402422807486457,
          0,
          0.000005429854831598411,
          0.00002096657402828374,
          0.00004635003439770853,
          0.0000811528069712191,
          0.0001245576984255592,
          0.0001757268798510131,
          0.0002341967055384062,
          0.0003001331072886148,
          0.0003744150662272137,
          0.0004585754492481517,
          0.0005546552870654507,
          0.0006650174928562996,
          0.0009383927951564272,
          0.001549015357514099,
          0.015397452780416,
          0.005128258280990719,
          0.004324241941258774,
          0.004395725018889651,
          0.004420322458830572,
          0,
          0.000004904182047157224,
          0.00001875035248395013,
          0.00004103850353635988,
          0.00007133320790692974,
          0.0001090603310435917,
          0.0001536765001149271,
          0.0002048543203957066,
          0.0002626453349550267,
          0.0003276010815610281,
          0.000400812976644225,
          0.0004838508976414825,
          0.0005786072876190778,
          0.000810977628763192,
          0.001314413125304987,
          0.006037220021843218,
          0.004891601265332067,
          0.004435041180384712,
          0.004420450497364707,
          0.004419870631989864,
          0,
          0.000005194602277796557,
          0.00001973593090357326,
          0.0000429877392123454,
          0.00007449940018550102,
          0.0001137203549729073,
          0.0001600867590788854,
          0.0002131613809158435,
          0.000272805795368552,
          0.0003393491633391124,
          0.0004136860611890069,
          0.0004972664313708378,
          0.0005919874447858706,
          0.0008235676711103166,
          0.001338268988622305,
          0.00640632734521902,
          0.00476702444854848,
          0.004454933416925007,
          0.00441997779534331,
          0.004417349335707186,
          0,
          0.00000537084208357085,
          0.00002035009975633549,
          0.00004423679258458269,
          0.0000765683451384966,
          0.0001167994844836362,
          0.0001643614360832947,
          0.0002187952739609584,
          0.0002799438207385254,
          0.000348159701714283,
          0.0004244540071330282,
          0.0005105477650531344,
          0.000608843432793698,
          0.0008546355231904212,
          0.001446872686933791,
          0.009744531430451871,
          0.004755528125206186,
          0.004457174827155084,
          0.004418469952114361,
          0.004416484555840549
        ]
      ],
      "9": [
        [
          0,
          0.0001782686290746733,
          0.0003595266482997704,
          0.0005444116276703474,
          0.0007341623799532954,
          0.0009295447282594677,
          0.001130552370452516,
          0.001336003580704791,
          0.00154338409344376,
          0.001749099642739763,
          0.001949048266881321,
          0.002139292637228645,
          0.002316600397997724,
          0.002624275383184499,
          0.002971864731853103,
          0.002256264796188933,
          0.0009557121884967579,
          0.0005344328456130649,
          0.0003903662194664745,
          0.0003480385236135822,
          0,
          0.0001775000058025919,
          0.0003523687443889826,
          0.0005289982874862181,
          0.000709057298419026,
          0.0008932210664766804,
          0.001081896306626757,
          0.001275116031564568,
          0.001472308762021482,
          0.001672246514154304,
          0.001873179773697022,
          0.002073058376611476,
          0.002269732072001608,
          0.002644944656508878,
          0.003154365049421832,
          0.002492765838996352,
          0.0009451484951073526,
          0.000528489621758455,
          0.0003887985770293321,
          0.0003477980613466288,
          0,
          0.0001802156898827945,
          0.0003522135651064511,
          0.0005242370043218099,
          0.0006983278217402171,
          0.0008751455865220952,
          0.001055502604881576,
          0.001240383902591263,
          0.001430613045574292,
          0.001626622615494544,
          0.001828388867011643,
          0.002035455621523932,
          0.002246965138232133,
          0.00267774968660084,
          0.00334263407453597,
          0.002750318556826606,
          0.000934577308930127,
          0.0005227655326703883,
          0.0003872870865216349,
          0.0003475655453967571,
          0,
          0.000185749198902307,
          0.0003575262464401298,
          0.0005278010683162816,
          0.0006989804957801685,
          0.0008717221764767599,
          0.001047181752420632,
          0.001227081152228398,
          0.001413271474241534,
          0.001607398686374342,
          0.001810756346924691,
          0.002024241954301222,
          0.002248324947042492,
          0.002727488142935878,
          0.00354491459846711,
          0.003029331074200114,
          0.0009241606453509435,
          0.0005172513336478188,
          0.0003858295740496214,
          0.0003473406819709405,
          0,
          0.0001937958932787051,
          0.0003676049205180312,
          0.0005386383910626128,
          0.0007096545459738277,
          0.0008812732533892997,
          0.001054903678876104,
          0.001232833446604936,
          0.001417697921352555,
          0.001612080949511767,
          0.001818343720192641,
          0.002038579076452377,
          0.00227458122902614,
          0.002798958984210304,
          0.003771489236943009,
          0.003329927220570655,
          0.0009140238279097887,
          0.0005119381878243652,
          0.0003844239538833142,
          0.0003471231888080286,
          0,
          0.0002043039370323542,
          0.0003822626749944503,
          0.0005564424811834327,
          0.0007299216572238884,
          0.000903210821272883,
          0.001077871486707577,
          0.001256624195474806,
          0.001442733737960435,
          0.00163956476919827,
          0.001850414197841051,
          0.002078497122198915,
          0.002326958707848042,
          0.002896861664253986,
          0.004034451814133954,
          0.003652124968494797,
          0.0009042573761987091,
          0.0005068176620408594,
          0.0003830682247315702,
          0.000346912794708339,
          0,
          0.0002174141560706998,
          0.0004016664314714387,
          0.0005814026180191488,
          0.0007599740262266635,
          0.0009376852825508817,
          0.001116144651698953,
          0.001298403356585095,
          0.001488264385875775,
          0.001689801275205101,
          0.001907206158665565,
          0.002144826010092764,
          0.002407245655814736,
          0.003026138557135729,
          0.004348270834782714,
          0.003996081879429227,
          0.0008949204641435925,
          0.0005018817182990404,
          0.0003817604661805248,
          0.0003467092390829995,
          0,
          0.0002334360262740213,
          0.0004262692262754688,
          0.0006141051908246186,
          0.000800510102258562,
          0.0009854654973108395,
          0.001170516769874479,
          0.001358965378380847,
          0.001555107945967278,
          0.001763720523940094,
          0.001989927297634523,
          0.002239299817504274,
          0.002518037381584444,
          0.003192505880859985,
          0.004731157689991147,
          0.004362380795829564,
          0.0008860451747488,
          0.000497122701952052,
          0.0003804988352886293,
          0.0003465122715222759,
          0,
          0.0002528515109204162,
          0.0004568027984038373,
          0.000655525036220697,
          0.0008527325996246713,
          0.001047946244115409,
          0.001242530881816942,
          0.001439970940304666,
          0.001645047843797033,
          0.001863289956005094,
          0.002100864143704248,
          0.002364749825809746,
          0.00266304715424617,
          0.003403106027422727,
          0.005207460203881292,
          0.004752324083597012,
          0.0008776410032401894,
          0.0004925333275844494,
          0.0003792815633314856,
          0.0003463216513820759,
          0,
          0.0002763442108824154,
          0.0004943162930217659,
          0.0007070814096642004,
          0.0009184257638777601,
          0.001127246215452776,
          0.001334594328088821,
          0.00154407497071408,
          0.001760974955408863,
          0.001991679817100381,
          0.002243590160734211,
          0.002525385035164075,
          0.002847499666397102,
          0.003667326760611546,
          0.005811705151424048,
          0.00516820811057897,
[truncated: 12,420,058 more chars]
