# Supplementary material for: Variation in selection constraints on teleost TLRs with emphasis on their repertoire in the Walking catfish, Clarias batrachus
Source: Sci Rep. 2020 Dec 7;10:21394. doi: 10.1038/s41598-020-78347-6 (PMC7721727; doi:10.1038/s41598-020-78347-6)
Supplement: Supplementary file 28 — Supplementary Information 28. [file 41598_2020_78347_MOESM28_ESM.zip › T5/fubar/tree.new]

((((((((CBTLR5_2938_BP:0.1099517812527746,(IPTLR5_2938_BP:0.0724977031442621,TFTLR5_2938_BP:0.1069162764468489):0.03476199154074336):0.2219450544178941,(((CATLR5_2938_BP:0.07066987952409104,CCTLR5_2938_BP:0.06968561150156992):0.04047183321431448,(MATLR5_2938_BP:0.05543813505064892,CITLR5_2938_BP:0.06297979232364714):0.01856999176319803):0.03967559778419132,DRTLR5_2938_BP:0.1275608572801854):0.1891281861997141):0.2226705015147186,(SSTLR5_2938_BP:0.05641997027042728,OMTLR5_2938_BP:0.07648409453796153):0.1432686720835693):0.1670087321979437,(((LCTLR5_2938_BP:0.1328498605267991,(OFTLR5_2938_BP:0.06187481865195565,MMTLR5_2938_BP:0.1025624498146805):0.007241306014286224):0.01202808236970529,LMTLR5_2938_BP:0.09383546625179037):0.01999416492590114,ECTLR5_2938_BP:0.1152748134009444):0.1401977764689556):0.1475310050896588,ONTLR5_2938_BP:0.1448699863975169):0.04261646283484546,ATTLR5_2938_BP:0.1492338447400324):0.007859914422125594,TRTLR5_2938_BP:0.2727457295827395):0.01281094416773506,(SATLR5_2938_BP:0.1258811653655356,PFTLR5_2938_BP:0.09947022009345055):0.02578793865412432,(SDTLR5_2938_BP:0.06584169214472109,SMTLR5_2938_BP:0.1709017624678612):0.04009787276232061):0
