# Supplementary material for: Variation in selection constraints on teleost TLRs with emphasis on their repertoire in the Walking catfish, Clarias batrachus
Source: Sci Rep. 2020 Dec 7;10:21394. doi: 10.1038/s41598-020-78347-6 (PMC7721727; doi:10.1038/s41598-020-78347-6)
Supplement: Supplementary file 28 — Supplementary Information 28. [file 41598_2020_78347_MOESM28_ESM.zip › T5/meme/datamonkey-table.csv]

Site	Partition	&alpha;	&beta;<sup>-</sup>	p<sup>-</sup>	&beta;<sup>+</sup>	p<sup>+</sup>	LRT	p-value	# branches under selection	Total branch length
1	1	0.00	0.00	1.00	0.00	0.00	0.00	1.00	0.00	0.00
2	1	161.78	0.00	0.21	0.00	0.79	0.00	0.67	0.00	95.58
3	1	0.00	0.00	0.00	19.44	1.00	0.00	0.67	0.00	30.83
4	1	0.00	0.00	0.00	22.06	1.00	0.00	0.67	0.00	34.99
5	1	0.00	0.00	0.00	20.43	1.00	0.00	0.67	0.00	32.40
6	1	3.80	1.08	0.00	1.08	1.00	0.00	0.67	0.00	3.96
7	1	0.00	0.00	0.00	3.53	1.00	0.00	0.67	0.00	5.61
8	1	0.00	0.00	0.00	3.17	1.00	0.00	0.67	0.00	5.03
9	1	1.08	0.99	0.00	10000.00	1.00	-0.00	0.67	0.00	15855.35
10	1	0.00	0.00	0.00	1.01	1.00	0.00	0.67	0.00	1.60
11	1	1.21	1.11	0.00	10000.00	1.00	-0.20	0.67	0.00	15861.77
12	1	0.00	0.00	0.00	2.60	1.00	0.00	0.67	0.00	4.13
13	1	5.29	4.88	0.00	10000.00	1.00	-0.00	0.67	0.00	15810.28
14	1	0.00	0.00	0.00	19.34	1.00	0.00	0.67	0.00	30.67
15	1	0.00	0.00	0.00	0.77	1.00	0.00	0.67	0.00	1.22
16	1	0.92	0.85	0.00	10000.00	1.00	-0.00	0.67	0.00	15807.68
17	1	0.00	0.00	0.00	17.83	1.00	0.00	0.67	0.00	28.28
18	1	0.00	0.00	0.00	3.69	1.00	0.00	0.67	0.00	5.86
19	1	0.00	0.00	0.00	0.97	1.00	0.00	0.67	0.00	1.54
20	1	0.00	0.00	0.00	18.79	1.00	0.00	0.67	0.00	29.80
21	1	0.92	0.85	0.00	10000.00	1.00	-0.00	0.67	0.00	15839.40
22	1	2.26	1.13	0.00	1.13	1.00	0.00	0.67	0.00	3.12
23	1	0.00	0.00	0.00	10000.00	1.00	-0.00	0.67	0.00	15807.13
24	1	0.00	0.00	0.00	4.65	1.00	0.00	0.67	0.00	7.37
25	1	0.00	0.00	0.00	18.14	1.00	0.00	0.67	0.00	28.77
26	1	0.92	0.85	0.00	10000.00	1.00	-0.00	0.67	0.00	15839.40
27	1	0.00	0.00	0.00	1.08	1.00	0.00	0.67	0.00	1.71
28	1	1.10	1.01	0.00	10000.00	1.00	0.00	0.67	0.00	15855.37
29	1	2.40	2.40	0.00	4.86	1.00	0.00	0.67	0.00	9.12
30	1	0.00	0.00	0.00	3.25	1.00	0.00	0.67	0.00	5.15
31	1	3.40	0.00	0.03	0.00	0.97	0.00	0.67	0.00	2.01
32	1	10.28	1.16	0.19	1.15	0.81	0.00	0.67	0.00	7.90
33	1	1.26	1.15	0.00	10000.00	1.00	0.00	0.67	0.00	15855.46
34	1	0.89	0.81	0.00	10000.00	1.00	-0.00	0.67	0.00	15855.24
35	1	0.00	0.00	0.00	3.33	1.00	0.00	0.67	0.00	5.29
36	1	0.00	0.00	0.00	3.60	1.00	0.00	0.67	0.00	5.71
37	1	2.40	2.40	0.00	4.86	1.00	0.00	0.67	0.00	9.12
38	1	0.00	0.00	0.00	1.29	1.00	0.00	0.67	0.00	2.04
39	1	10000.00	9581.51	0.00	1.06	1.00	0.00	0.67	0.00	5909.74
40	1	0.00	0.00	0.00	2.60	1.00	0.00	0.67	0.00	4.13
41	1	0.00	0.00	0.00	18.48	1.00	0.00	0.67	0.00	29.31
42	1	0.00	0.00	0.00	2.61	1.00	0.00	0.67	0.00	4.13
43	1	10000.00	9581.53	0.00	1.44	1.00	0.00	0.67	0.00	5910.35
44	1	12.83	0.00	0.01	0.76	0.99	0.00	0.67	0.00	8.77
45	1	0.00	0.00	0.03	6.01	0.97	0.60	0.40	0.00	9.22
46	1	0.00	0.00	1.00	0.00	0.00	0.00	1.00	0.00	0.00
47	1	0.00	0.00	1.00	0.00	0.00	0.00	1.00	0.00	0.00
48	1	0.00	0.00	1.00	0.00	0.00	0.00	1.00	0.00	0.00
49	1	0.00	0.00	1.00	0.00	0.00	0.00	1.00	0.00	0.00
50	1	0.00	0.00	1.00	0.00	0.00	0.00	1.00	0.00	0.00
51	1	0.00	0.00	1.00	0.00	0.00	0.00	1.00	0.00	0.00
52	1	0.00	0.00	1.00	0.00	0.00	0.00	1.00	0.00	0.00
53	1	0.00	0.00	1.00	0.00	0.00	0.00	1.00	0.00	0.00
54	1	0.00	0.00	1.00	0.00	0.00	0.00	1.00	0.00	0.00
55	1	0.00	0.00	1.00	0.00	0.00	0.00	1.00	0.00	0.00
56	1	0.00	0.00	1.00	0.00	0.00	0.00	1.00	0.00	0.00
57	1	0.00	0.00	1.00	0.00	0.00	0.00	1.00	0.00	0.00
58	1	0.00	0.00	1.00	0.00	0.00	0.00	1.00	0.00	0.00
59	1	0.00	0.00	1.00	0.00	0.00	0.00	1.00	0.00	0.00
60	1	0.00	0.00	1.00	0.00	0.00	0.00	1.00	0.00	0.00
61	1	0.00	0.00	1.00	0.00	0.00	0.00	1.00	0.00	0.00
62	1	0.00	0.00	1.00	0.00	0.00	0.00	1.00	0.00	0.00
63	1	0.00	0.00	1.00	0.00	0.00	0.00	1.00	0.00	0.00
64	1	0.00	0.00	1.00	0.00	0.00	0.00	1.00	0.00	0.00
65	1	0.00	0.00	1.00	0.00	0.00	0.00	1.00	0.00	0.00
66	1	0.00	0.00	1.00	0.00	0.00	0.00	1.00	0.00	0.00
67	1	0.00	0.00	1.00	0.00	0.00	0.00	1.00	0.00	0.00
68	1	5349.01	0.00	0.00	0.00	1.00	0.00	0.67	0.00	3160.23
69	1	16.51	0.76	0.00	0.76	1.00	0.00	0.67	0.00	10.96
70	1	1.99	0.89	0.41	0.88	0.59	0.00	0.67	0.00	2.58
71	1	6.76	1.11	0.00	1.10	1.00	0.00	0.67	0.00	5.74
72	1	1.54	1.54	0.18	1.66	0.82	0.00	0.66	0.00	3.50
73	1	0.00	0.00	0.55	6.48	0.45	0.62	0.40	0.00	4.64
74	1	1.91	1.56	0.00	1.57	1.00	0.00	0.67	0.00	3.61
75	1	15.65	15.65	0.18	0.00	0.82	0.00	0.67	0.00	13.71
76	1	0.85	0.85	0.00	2.28	1.00	0.00	0.67	0.00	4.11
77	1	0.00	0.00	0.66	6.49	0.34	3.48	0.08	1.00	3.48
78	1	2.12	2.12	0.30	0.00	0.70	0.00	0.67	0.00	2.27
79	1	6.54	6.54	0.27	0.00	0.73	0.00	0.67	0.00	6.68
80	1	0.37	0.00	0.43	0.98	0.57	0.23	0.52	0.00	1.10
81	1	0.91	0.00	0.27	1.40	0.73	0.12	0.57	0.00	2.16
82	1	0.68	0.00	0.69	6.67	0.31	7.53	0.01	3.00	3.72
83	1	0.91	0.91	0.56	0.00	0.44	0.00	0.67	0.00	1.35
84	1	0.54	0.54	0.00	0.82	1.00	0.00	0.67	0.00	1.62
85	1	1.54	0.64	0.67	0.64	0.33	0.00	0.67	0.00	1.93
86	1	0.79	0.00	0.39	1.72	0.61	0.56	0.41	2.00	2.15
87	1	0.11	0.00	0.66	7.36	0.34	6.36	0.02	1.00	4.08
88	1	2.30	0.82	0.14	0.82	0.86	0.00	0.67	0.00	2.66
89	1	0.92	0.29	0.00	0.28	1.00	0.00	0.67	0.00	0.99
90	1	2.20	0.81	0.02	0.70	0.98	0.00	0.67	0.00	2.41
91	1	1.25	1.13	0.09	0.66	0.91	0.00	0.67	0.00	1.86
92	1	0.99	0.99	0.38	0.00	0.62	0.00	0.67	0.00	1.19
93	1	1.19	1.19	0.36	0.00	0.64	0.00	0.67	0.00	1.38
94	1	1.07	1.07	0.53	0.00	0.47	0.00	0.67	0.00	1.52
95	1	1.35	1.35	0.49	0.00	0.51	0.00	0.67	0.00	1.85
96	1	1.05	1.05	0.47	0.00	0.53	0.00	0.67	0.00	1.40
97	1	1.61	1.61	0.27	0.00	0.73	0.00	0.67	0.00	1.63
98	1	0.96	0.96	0.31	0.00	0.69	0.00	0.67	0.00	1.04
99	1	0.67	0.33	0.15	0.33	0.85	0.00	0.67	0.00	0.92
100	1	0.24	0.00	0.79	3.83	0.21	3.75	0.07	2.00	1.39
101	1	1.22	0.00	0.21	0.00	0.79	0.00	0.67	0.00	0.72
102	1	0.97	0.74	0.00	0.69	1.00	0.00	0.67	0.00	1.67
103	1	1.73	1.06	0.49	0.03	0.51	0.00	0.67	0.00	1.88
104	1	2.70	2.70	0.09	2.42	0.91	0.00	0.67	0.00	5.48
105	1	0.88	0.88	0.36	0.00	0.64	0.00	0.67	0.00	1.03
106	1	1.17	1.17	0.68	0.00	0.32	0.00	0.67	0.00	1.96
107	1	1.68	1.06	0.20	0.70	0.80	0.00	0.67	0.00	2.22
108	1	2.65	0.00	0.21	0.00	0.79	0.00	0.67	0.00	1.57
109	1	2.26	2.26	0.65	0.00	0.35	0.00	0.67	0.00	3.67
110	1	2.36	0.00	0.21	0.00	0.79	0.00	0.67	0.00	1.40
111	1	0.52	0.52	0.94	13.44	0.06	1.28	0.27	0.00	2.34
112	1	0.76	0.06	0.62	8.53	0.38	8.43	0.01	2.00	5.71
113	1	1.28	1.28	0.67	0.00	0.33	0.00	0.67	0.00	2.11
114	1	1.40	1.40	0.64	0.00	0.36	0.00	0.67	0.00	2.25
115	1	0.66	0.09	0.00	0.09	1.00	0.00	0.67	0.00	0.53
116	1	1.88	1.88	0.71	0.00	0.29	0.00	0.67	0.00	3.23
117	1	0.53	0.00	0.54	4.22	0.46	4.40	0.05	2.00	3.41
118	1	1.00	0.00	0.21	0.00	0.79	0.00	0.67	0.00	0.59
119	1	0.59	0.00	0.21	0.00	0.79	0.00	0.67	0.00	0.35
120	1	0.95	0.50	0.05	0.50	0.95	0.00	0.67	0.00	1.35
121	1	0.86	0.86	0.29	0.00	0.71	0.00	0.67	0.00	0.91
122	1	0.83	0.12	0.10	0.06	0.90	0.00	0.67	0.00	0.60
123	1	4.91	4.04	0.29	0.00	0.71	0.00	0.67	0.00	4.77
124	1	1.63	0.55	0.52	0.54	0.48	0.00	0.67	0.00	1.83
125	1	0.67	0.24	0.08	0.24	0.92	0.00	0.67	0.00	0.78
126	1	0.37	0.37	0.40	0.00	0.60	0.00	0.67	0.00	0.45
127	1	3.20	3.20	0.36	0.00	0.64	0.00	0.67	0.00	3.73
128	1	0.62	0.31	0.01	0.31	0.99	0.00	0.67	0.00	0.86
129	1	0.74	0.16	0.04	0.16	0.96	0.00	0.67	0.00	0.69
130	1	0.71	0.12	0.03	0.12	0.97	0.00	0.67	0.00	0.60
131	1	0.19	0.00	0.24	0.69	0.76	0.59	0.40	3.00	0.95
132	1	0.00	0.00	0.75	14.88	0.25	9.90	0.00	5.00	5.89
133	1	0.32	0.00	0.21	0.00	0.79	0.00	0.67	0.00	0.19
134	1	0.21	0.00	0.51	1.75	0.49	1.83	0.20	1.00	1.47
135	1	0.69	0.00	0.21	0.00	0.79	0.00	0.67	0.00	0.41
136	1	1.41	1.41	0.40	0.00	0.60	0.00	0.67	0.00	1.73
137	1	0.28	0.00	0.21	0.00	0.79	0.00	0.67	0.00	0.16
138	1	0.60	0.08	0.02	0.08	0.98	0.00	0.67	0.00	0.48
139	1	3.05	3.05	0.09	0.00	0.91	0.00	0.67	0.00	2.24
140	1	0.24	0.00	0.84	4.54	0.16	6.13	0.02	2.00	1.31
141	1	1.01	0.38	0.51	0.37	0.49	0.00	0.67	0.00	1.19
142	1	1.20	0.00	0.18	0.00	0.82	0.00	0.67	0.00	0.71
143	1	0.59	0.09	0.00	0.09	1.00	0.00	0.67	0.00	0.49
144	1	1.12	1.12	0.39	0.00	0.61	0.00	0.67	0.00	1.36
145	1	1.72	1.72	0.47	0.00	0.53	0.00	0.67	0.00	2.29
146	1	2.54	2.54	0.06	0.00	0.94	0.00	0.67	0.00	1.76
147	1	0.25	0.15	0.03	0.14	0.97	0.00	0.67	0.00	0.36
148	1	0.16	0.00	0.65	3.25	0.35	4.57	0.05	1.00	1.89
149	1	0.59	0.00	0.21	0.00	0.79	0.00	0.67	0.00	0.35
150	1	1.80	1.80	0.27	0.00	0.73	0.00	0.67	0.00	1.82
151	1	1.39	0.61	1.00	0.61	0.00	0.00	0.67	0.00	1.79
152	1	1.15	0.45	0.25	0.00	0.75	0.00	0.67	0.00	0.86
153	1	1.76	1.76	0.36	0.00	0.64	0.00	0.67	0.00	2.04
154	1	1.56	0.66	0.25	0.17	0.75	0.00	0.67	0.00	1.39
155	1	0.53	0.00	0.82	12.78	0.18	8.32	0.01	1.00	4.01
156	1	2.27	2.27	0.71	0.50	0.29	0.00	0.67	0.00	4.14
157	1	1.23	1.23	0.08	0.00	0.92	0.00	0.67	0.00	0.89
158	1	1.23	0.00	0.36	3.28	0.64	0.95	0.33	2.00	4.07
159	1	1.07	0.00	0.67	6.20	0.33	4.07	0.06	1.00	3.84
160	1	1.20	0.00	0.00	1.21	1.00	-0.00	0.67	0.00	2.63
161	1	0.53	0.34	0.86	50.66	0.14	5.45	0.03	2.00	12.10
162	1	1.50	0.11	0.00	0.09	1.00	0.00	0.67	0.00	1.02
163	1	0.68	0.68	0.57	0.00	0.43	0.00	0.67	0.00	1.02
164	1	1.51	1.18	0.18	0.00	0.82	0.00	0.67	0.00	1.23
165	1	1.74	0.00	0.21	0.00	0.79	0.00	0.67	0.00	1.03
166	1	0.89	0.89	0.45	0.00	0.55	0.00	0.67	0.00	1.16
167	1	1.77	0.75	0.43	0.00	0.57	0.00	0.67	0.00	1.55
168	1	1.20	0.43	0.00	0.43	1.00	0.00	0.67	0.00	1.40
169	1	1.79	0.00	0.00	0.00	1.00	0.00	0.67	0.00	1.06
170	1	0.89	0.89	0.70	0.00	0.30	0.00	0.67	0.00	1.52
171	1	1.49	1.49	0.23	0.13	0.77	0.00	0.67	0.00	1.58
172	1	0.52	0.19	0.02	0.19	0.98	0.00	0.67	0.00	0.60
173	1	0.96	0.96	0.49	0.00	0.51	0.00	0.67	0.00	1.32
174	1	2.12	0.51	0.30	0.18	0.70	0.00	0.67	0.00	1.70
175	1	0.65	0.11	0.00	0.11	1.00	0.00	0.67	0.00	0.56
176	1	0.15	0.14	0.19	0.53	0.81	1.10	0.30	0.00	0.82
177	1	0.33	0.33	0.45	3.86	0.55	3.72	0.07	0.00	3.77
178	1	1.56	0.00	0.09	0.00	0.91	0.00	0.67	0.00	0.92
179	1	2.44	2.44	0.43	0.00	0.57	0.00	0.67	0.00	3.10
180	1	2.87	0.00	0.32	0.00	0.68	0.00	0.67	0.00	1.69
181	1	2.19	0.20	0.07	0.20	0.93	0.00	0.67	0.00	1.61
182	1	1.28	1.28	0.45	0.00	0.55	0.00	0.67	0.00	1.68
183	1	0.74	0.00	0.21	0.00	0.79	0.00	0.67	0.00	0.44
184	1	1.46	1.46	0.00	2.14	1.00	0.00	0.67	0.00	4.26
185	1	2.02	2.02	0.36	0.00	0.64	0.00	0.67	0.00	2.35
186	1	0.88	0.10	0.00	0.10	1.00	0.00	0.67	0.00	0.68
187	1	1.47	0.95	0.07	0.59	0.93	0.00	0.67	0.00	1.85
188	1	0.00	0.00	0.00	0.46	1.00	0.00	0.67	0.00	0.73
189	1	1.05	0.20	0.00	0.20	1.00	0.00	0.67	0.00	0.93
190	1	0.63	0.23	0.05	0.21	0.95	0.00	0.67	0.00	0.70
191	1	1.95	0.57	0.02	0.57	0.98	0.00	0.67	0.00	2.06
192	1	2.26	0.00	0.21	0.00	0.79	0.00	0.67	0.00	1.33
193	1	0.84	0.00	0.21	0.00	0.79	0.00	0.67	0.00	0.50
194	1	1.47	1.47	0.38	0.00	0.62	0.00	0.67	0.00	1.75
195	1	0.66	0.00	0.00	0.00	1.00	0.00	0.67	0.00	0.39
196	1	0.48	0.00	0.21	0.00	0.79	0.00	0.67	0.00	0.28
197	1	0.76	0.60	0.03	0.59	0.97	0.00	0.67	0.00	1.39
198	1	0.64	0.33	0.00	0.33	1.00	0.00	0.67	0.00	0.90
199	1	1.74	0.10	0.00	0.10	1.00	0.00	0.67	0.00	1.19
200	1	1.62	0.79	0.04	0.79	0.96	0.00	0.67	0.00	2.20
201	1	4.13	2.25	0.82	2.26	0.18	0.00	0.67	0.00	6.02
202	1	0.80	0.36	0.11	0.06	0.89	0.00	0.67	0.00	0.62
203	1	1.81	0.81	0.00	0.81	1.00	0.00	0.67	0.00	2.36
204	1	0.88	0.00	0.00	0.00	1.00	0.00	0.67	0.00	0.52
205	1	0.78	0.78	0.22	0.00	0.78	0.00	0.67	0.00	0.74
206	1	0.61	0.00	0.54	3.00	0.46	2.06	0.18	2.00	2.57
207	1	2.04	0.00	0.21	0.00	0.79	0.00	0.67	0.00	1.21
208	1	1.57	1.57	0.21	0.51	0.79	0.00	0.67	0.00	2.08
209	1	1.10	0.31	0.07	0.09	0.93	0.00	0.67	0.00	0.82
210	1	0.65	0.65	0.00	2.43	1.00	0.00	0.67	0.00	4.23
211	1	0.86	0.45	0.02	0.45	0.98	0.00	0.67	0.00	1.22
212	1	1.89	1.89	0.18	0.00	0.82	0.00	0.67	0.00	1.65
213	1	1.76	0.81	0.20	0.09	0.80	0.00	0.67	0.00	1.42
214	1	1.34	0.00	0.03	0.00	0.97	0.00	0.67	0.00	0.79
215	1	1.16	0.01	0.39	2.31	0.61	0.50	0.43	2.00	2.91
216	1	1.54	0.35	0.45	0.34	0.55	0.00	0.67	0.00	1.46
217	1	0.64	0.39	0.06	0.38	0.94	0.00	0.67	0.00	0.99
218	1	1.51	0.60	0.02	0.58	0.98	0.00	0.67	0.00	1.81
219	1	0.35	0.00	0.09	0.00	0.91	0.00	0.67	0.00	0.20
220	1	0.52	0.00	0.00	0.35	1.00	0.00	0.67	0.00	0.87
221	1	2.01	2.01	0.06	0.00	0.94	0.00	0.67	0.00	1.37
222	1	0.21	0.00	0.18	0.00	0.82	0.00	0.67	0.00	0.13
223	1	0.78	0.71	0.14	0.66	0.86	0.00	0.67	0.00	1.51
224	1	0.75	0.00	0.21	0.00	0.79	0.00	0.67	0.00	0.44
225	1	1.28	0.00	0.00	0.00	1.00	0.00	0.67	0.00	0.75
226	1	1.52	0.92	0.26	0.01	0.74	0.00	0.67	0.00	1.29
227	1	1.44	1.44	0.42	0.00	0.58	0.00	0.67	0.00	1.80
228	1	1.07	0.00	0.00	0.00	1.00	0.00	0.67	0.00	0.63
229	1	2.70	2.70	0.19	0.10	0.81	0.00	0.67	0.00	2.56
230	1	0.76	0.00	0.21	0.00	0.79	0.00	0.67	0.00	0.45
231	1	0.24	0.24	0.00	0.80	1.00	0.00	0.67	0.00	1.41
232	1	1.41	1.41	0.32	0.00	0.68	0.00	0.67	0.00	1.55
233	1	1.61	0.00	0.10	0.00	0.90	0.00	0.67	0.00	0.95
234	1	1.45	0.73	0.00	0.71	1.00	0.00	0.67	0.00	1.98
235	1	1.17	1.17	0.16	0.00	0.84	0.00	0.67	0.00	1.00
236	1	0.84	0.84	0.16	1.21	0.84	0.17	0.54	0.00	2.32
237	1	0.00	0.00	0.00	0.20	1.00	0.00	0.67	0.00	0.31
238	1	0.15	0.15	0.00	0.35	1.00	0.00	0.67	0.00	0.65
239	1	1.72	0.44	0.25	0.44	0.75	0.00	0.67	0.00	1.71
240	1	1.70	0.00	0.04	0.00	0.96	0.00	0.67	0.00	1.00
241	1	2.04	1.23	0.32	0.00	0.68	0.00	0.67	0.00	1.84
242	1	1.17	0.98	0.09	0.94	0.91	0.00	0.67	0.00	2.18
243	1	0.00	0.00	0.95	2.84	0.05	0.69	0.38	1.00	0.21
244	1	0.43	0.00	0.21	0.00	0.79	0.00	0.67	0.00	0.26
245	1	1.02	0.63	0.02	0.58	0.98	0.00	0.67	0.00	1.53
246	1	0.75	0.13	0.02	0.13	0.98	0.00	0.67	0.00	0.64
247	1	1.74	1.01	0.38	0.00	0.62	0.00	0.67	0.00	1.64
248	1	0.60	0.34	0.00	0.34	1.00	0.00	0.67	0.00	0.89
249	1	0.91	0.79	0.00	0.79	1.00	0.00	0.67	0.00	1.79
250	1	1.71	0.28	0.02	0.27	0.98	0.00	0.67	0.00	1.44
251	1	0.27	0.00	0.55	1.33	0.45	0.69	0.38	0.00	1.11
252	1	1.58	1.32	0.09	0.98	0.91	0.00	0.67	0.00	2.53
253	1	1.15	0.38	0.03	0.38	0.97	0.00	0.67	0.00	1.28
254	1	1.45	1.45	0.19	0.01	0.81	0.00	0.67	0.00	1.30
255	1	0.68	0.28	0.00	0.28	1.00	0.00	0.67	0.00	0.84
256	1	1.20	1.20	0.26	0.00	0.74	0.00	0.67	0.00	1.20
257	1	1.39	1.39	0.43	0.00	0.57	0.00	0.67	0.00	1.76
258	1	0.68	0.00	0.21	0.00	0.79	0.00	0.67	0.00	0.40
259	1	1.71	1.71	0.58	0.00	0.42	0.00	0.67	0.00	2.59
260	1	1.12	0.20	0.07	0.20	0.93	0.00	0.67	0.00	0.97
261	1	0.56	0.56	0.13	0.49	0.87	0.00	0.67	0.00	1.13
262	1	2.04	2.04	0.46	0.00	0.54	0.00	0.67	0.00	2.70
263	1	1.55	0.19	0.01	0.15	0.99	0.00	0.67	0.00	1.16
264	1	0.33	0.00	0.21	0.00	0.79	0.00	0.67	0.00	0.20
265	1	1.50	1.50	0.06	0.00	0.94	0.00	0.67	0.00	1.04
266	1	1.93	0.30	0.00	0.29	1.00	0.00	0.67	0.00	1.60
267	1	0.74	0.00	0.21	0.00	0.79	0.00	0.67	0.00	0.44
268	1	1.82	0.00	0.21	0.00	0.79	0.00	0.67	0.00	1.08
269	1	1.07	0.81	0.00	0.81	1.00	0.00	0.67	0.00	1.92
270	1	1.01	0.42	0.06	0.39	0.94	0.00	0.67	0.00	1.21
271	1	1.87	0.00	0.18	0.00	0.82	0.00	0.67	0.00	1.10
272	1	2.32	2.32	0.29	0.00	0.71	0.00	0.67	0.00	2.43
273	1	1.65	0.00	0.21	0.00	0.79	0.00	0.67	0.00	0.97
274	1	0.43	0.00	0.21	0.00	0.79	0.00	0.67	0.00	0.25
275	1	1.76	1.76	0.24	0.00	0.76	0.00	0.67	0.00	1.71
276	1	0.68	0.00	0.21	0.00	0.79	0.00	0.67	0.00	0.40
277	1	1.73	1.73	0.44	0.00	0.56	0.00	0.67	0.00	2.23
278	1	3.67	3.67	0.19	0.12	0.81	0.00	0.67	0.00	3.45
279	1	0.95	0.11	0.02	0.11	0.98	0.00	0.67	0.00	0.74
280	1	0.74	0.33	0.11	0.33	0.89	0.00	0.67	0.00	0.96
281	1	0.53	0.12	0.05	0.11	0.95	0.00	0.67	0.00	0.50
282	1	0.41	0.00	0.50	3.36	0.50	3.93	0.07	4.00	2.90
283	1	4.29	4.29	0.17	0.00	0.83	0.00	0.67	0.00	3.69
284	1	1.76	0.75	0.26	0.62	0.74	0.00	0.67	0.00	2.07
285	1	0.83	0.83	0.00	1.55	1.00	0.00	0.67	0.00	2.96
286	1	3.40	0.55	0.00	0.54	1.00	0.00	0.67	0.00	2.85
287	1	4.32	4.32	0.47	0.00	0.53	0.00	0.67	0.00	5.77
288	1	12.70	12.70	0.16	0.32	0.84	0.00	0.67	0.00	11.21
289	1	13.94	7.75	0.10	0.10	0.90	0.00	0.67	0.00	9.66
290	1	0.86	0.70	0.02	0.70	0.98	0.00	0.67	0.00	1.62
291	1	3.29	3.29	0.44	0.00	0.56	0.00	0.67	0.00	4.24
292	1	0.61	0.00	0.67	4.76	0.33	3.51	0.08	2.00	2.88
293	1	0.74	0.38	0.75	3.01	0.25	0.60	0.40	0.00	2.07
294	1	0.87	0.87	0.50	0.00	0.50	0.00	0.67	0.00	1.20
295	1	0.69	0.69	0.22	0.00	0.78	0.00	0.67	0.00	0.65
296	1	0.00	0.00	1.00	0.00	0.00	0.00	1.00	0.00	0.00
297	1	1.16	0.65	0.03	0.65	0.97	0.00	0.67	0.00	1.71
298	1	1.50	0.47	0.35	0.47	0.65	0.00	0.67	0.00	1.63
299	1	1.98	0.00	0.18	0.00	0.82	0.00	0.67	0.00	1.17
300	1	0.29	0.00	0.00	0.00	1.00	0.00	0.67	0.00	0.17
301	1	2.14	0.00	0.21	0.00	0.79	0.00	0.67	0.00	1.26
302	1	1.04	0.00	0.00	0.00	1.00	0.00	0.67	0.00	0.61
303	1	1.08	0.00	0.21	0.00	0.79	0.00	0.67	0.00	0.64
304	1	0.95	0.20	0.49	0.20	0.51	0.00	0.67	0.00	0.88
305	1	1.39	1.39	0.28	0.00	0.72	0.00	0.67	0.00	1.43
306	1	11.55	0.70	0.00	0.16	1.00	0.00	0.67	0.00	7.07
307	1	0.50	0.24	0.00	0.23	1.00	0.00	0.67	0.00	0.66
308	1	0.73	0.73	0.59	0.00	0.41	0.00	0.67	0.00	1.12
309	1	0.54	0.00	0.11	1.03	0.89	0.42	0.45	2.00	1.78
310	1	0.64	0.00	0.76	4.35	0.24	4.48	0.05	3.00	2.06
311	1	1.03	0.00	0.00	0.00	1.00	0.00	0.67	0.00	0.61
312	1	1.69	0.36	0.18	0.00	0.82	0.00	0.67	0.00	1.10
313	1	0.94	0.00	0.21	0.00	0.79	0.00	0.67	0.00	0.55
314	1	0.75	0.00	0.21	0.00	0.79	0.00	0.67	0.00	0.44
315	1	0.29	0.29	0.74	7.94	0.26	6.90	0.01	1.00	3.78
316	1	5.31	0.00	0.00	0.19	1.00	0.00	0.67	0.00	3.44
317	1	0.86	0.00	0.00	0.00	1.00	0.00	0.67	0.00	0.51
318	1	1.10	0.30	0.09	0.30	0.91	0.00	0.67	0.00	1.13
319	1	11.46	9.01	0.08	0.53	0.92	0.00	0.67	0.00	8.69
320	1	1.22	1.22	0.57	0.14	0.43	0.00	0.67	0.00	1.92
321	1	0.25	0.10	0.01	1.21	0.99	3.17	0.10	0.00	2.06
322	1	1.90	1.90	0.74	0.00	0.26	0.00	0.67	0.00	3.35
323	1	2.22	2.22	0.40	0.00	0.60	0.00	0.67	0.00	2.72
324	1	0.52	0.00	0.42	1.08	0.58	0.26	0.51	2.00	1.30
325	1	1.95	1.95	0.41	0.00	0.59	0.00	0.67	0.00	2.41
326	1	2.84	2.84	0.05	0.00	0.95	0.00	0.67	0.00	1.90
327	1	0.69	0.00	0.21	0.00	0.79	0.00	0.67	0.00	0.41
328	1	0.00	0.00	0.00	0.56	1.00	0.00	0.67	0.00	0.88
329	1	1.20	1.06	0.08	0.00	0.92	0.00	0.67	0.00	0.84
330	1	1.17	0.71	0.25	0.00	0.75	0.00	0.67	0.00	0.97
331	1	1.49	0.94	0.20	0.94	0.80	0.00	0.67	0.00	2.38
332	1	1.13	0.19	0.09	0.12	0.91	0.00	0.67	0.00	0.87
333	1	2.62	0.00	0.21	0.00	0.79	0.00	0.67	0.00	1.55
334	1	1.32	1.32	0.15	0.00	0.85	0.00	0.67	0.00	1.08
335	1	1.90	0.00	0.10	0.00	0.90	0.00	0.67	0.00	1.12
336	1	0.26	0.26	0.65	2.15	0.35	1.71	0.21	0.00	1.61
337	1	0.92	0.92	0.57	0.00	0.43	0.00	0.67	0.00	1.37
338	1	1.06	0.88	0.25	0.00	0.75	0.00	0.67	0.00	0.98
339	1	1.54	0.27	0.04	0.21	0.96	0.00	0.67	0.00	1.25
340	1	0.52	0.47	0.03	0.47	0.97	0.00	0.67	0.00	1.05
341	1	0.23	0.18	0.86	5.01	0.14	3.70	0.07	1.00	1.50
342	1	0.00	0.00	0.54	1.58	0.46	2.33	0.15	2.00	1.15
343	1	7.08	0.15	0.00	0.15	1.00	0.00	0.67	0.00	4.42
344	1	0.70	0.70	0.36	0.00	0.64	0.00	0.67	0.00	0.81
345	1	0.51	0.51	0.93	204.55	0.07	7.64	0.01	2.00	23.72
346	1	0.00	0.00	0.77	3.34	0.23	2.43	0.14	4.00	1.23
347	1	1.74	0.06	0.00	0.06	1.00	0.00	0.67	0.00	1.13
348	1	1.49	1.49	0.20	0.00	0.80	0.00	0.67	0.00	1.35
349	1	1.92	1.92	0.24	0.00	0.76	0.00	0.67	0.00	1.87
350	1	0.64	0.33	0.04	0.33	0.96	0.00	0.67	0.00	0.91
351	1	1.21	1.21	0.39	0.00	0.61	0.00	0.67	0.00	1.46
352	1	1.75	1.75	0.31	0.00	0.69	0.00	0.67	0.00	1.89
353	1	3.59	1.53	0.28	0.05	0.72	0.00	0.67	0.00	2.85
354	1	2.29	0.06	0.03	0.06	0.97	0.00	0.67	0.00	1.45
355	1	10000.00	9581.53	0.00	1.14	1.00	0.00	0.67	0.00	5909.88
356	1	3.14	3.14	0.22	0.00	0.78	0.00	0.67	0.00	2.96
357	1	2.40	1.82	0.06	0.00	0.94	0.00	0.67	0.00	1.58
358	1	0.45	0.00	0.00	0.00	1.00	0.00	0.67	0.00	0.27
359	1	0.69	0.69	0.21	0.00	0.79	0.00	0.67	0.00	0.64
360	1	1.09	1.09	0.47	1.13	0.53	0.00	0.66	0.00	2.40
361	1	2.30	2.30	0.48	0.00	0.52	0.00	0.67	0.00	3.09
362	1	0.65	0.65	0.12	0.00	0.88	0.00	0.67	0.00	0.51
363	1	3.84	0.00	0.21	0.00	0.79	0.00	0.67	0.00	2.27
364	1	1.97	1.97	0.46	0.00	0.54	0.00	0.67	0.00	2.60
365	1	0.34	0.06	0.04	0.06	0.96	0.00	0.67	0.00	0.30
366	1	2.19	0.00	0.18	0.00	0.82	0.00	0.67	0.00	1.30
367	1	0.36	0.36	0.00	1.45	1.00	0.00	0.67	0.00	2.51
368	1	1.61	0.81	0.31	0.49	0.69	0.00	0.67	0.00	1.89
369	1	2.23	0.00	0.21	0.00	0.79	0.00	0.67	0.00	1.32
370	1	2.04	2.04	0.40	0.00	0.60	0.00	0.67	0.00	2.49
371	1	1.09	0.63	0.34	0.63	0.66	0.00	0.67	0.00	1.64
372	1	0.51	0.32	0.84	7.86	0.16	2.45	0.14	1.00	2.69
373	1	0.43	0.00	0.64	3.66	0.36	4.55	0.05	2.00	2.38
374	1	1.54	0.33	0.00	0.33	1.00	0.00	0.67	0.00	1.44
375	1	0.00	0.00	1.00	0.00	0.00	0.00	1.00	0.00	0.00
376	1	0.59	0.00	0.12	0.00	0.88	0.00	0.67	0.00	0.35
377	1	0.78	0.00	0.21	0.00	0.79	0.00	0.67	0.00	0.46
378	1	0.00	0.00	0.63	3.53	0.37	1.73	0.21	5.00	2.09
379	1	1.43	0.69	0.11	0.69	0.89	0.00	0.67	0.00	1.94
380	1	3.33	3.33	0.45	0.00	0.55	0.00	0.67	0.00	4.37
381	1	0.61	0.00	0.21	0.00	0.79	0.00	0.67	0.00	0.36
382	1	0.33	0.33	0.01	0.08	0.99	0.00	0.67	0.00	0.32
383	1	1.28	0.87	0.56	0.00	0.44	0.00	0.67	0.00	1.53
384	1	1.59	0.00	0.10	0.00	0.90	0.00	0.67	0.00	0.94
385	1	0.56	0.00	0.14	1.03	0.86	0.27	0.50	0.00	1.74
386	1	0.00	0.00	0.22	1.31	0.78	5.12	0.04	1.00	1.61
387	1	2.26	0.22	0.10	0.22	0.90	0.00	0.67	0.00	1.69
388	1	0.36	0.36	0.01	0.16	0.99	0.00	0.67	0.00	0.48
389	1	3.45	0.07	0.00	0.07	1.00	0.00	0.67	0.00	2.16
390	1	0.36	0.36	0.50	0.00	0.50	0.00	0.67	0.00	0.50
391	1	2.03	0.00	0.19	1.51	0.81	0.00	0.67	0.00	3.13
392	1	0.98	0.34	0.21	0.30	0.79	0.00	0.67	0.00	1.07
393	1	0.39	0.39	0.00	0.97	1.00	0.00	0.67	0.00	1.77
394	1	1.51	0.36	0.11	0.35	0.89	0.00	0.67	0.00	1.45
395	1	0.72	0.37	1.00	0.37	0.00	0.00	0.67	0.00	1.02
396	1	1.30	0.60	0.00	0.66	1.00	0.00	0.67	0.00	1.82
397	1	1.06	1.06	0.24	0.84	0.76	0.00	0.67	0.00	2.04
398	1	1.39	0.29	0.09	0.14	0.91	0.00	0.67	0.00	1.07
399	1	1.93	1.93	0.17	0.00	0.83	0.00	0.67	0.00	1.68
400	1	2.10	0.54	0.08	0.54	0.92	0.00	0.67	0.00	2.10
401	1	0.66	0.27	0.38	0.07	0.62	0.00	0.67	0.00	0.62
402	1	1.45	1.45	0.73	0.00	0.27	0.00	0.67	0.00	2.53
403	1	0.33	0.12	0.00	0.12	1.00	0.00	0.67	0.00	0.39
404	1	0.75	0.29	0.76	5.28	0.24	1.64	0.22	0.00	2.81
405	1	0.38	0.16	0.00	0.16	1.00	0.00	0.67	0.00	0.48
406	1	0.73	0.00	0.21	0.00	0.79	0.00	0.67	0.00	0.43
407	1	1.45	1.45	0.39	0.00	0.61	0.00	0.67	0.00	1.74
408	1	1.55	0.00	0.00	0.00	1.00	0.00	0.67	0.00	0.91
409	1	1.02	1.00	0.36	0.21	0.64	0.00	0.67	0.00	1.38
410	1	1.60	1.60	0.37	0.00	0.63	0.00	0.67	0.00	1.89
411	1	1.30	0.93	0.21	0.39	0.79	0.00	0.67	0.00	1.57
412	1	1.41	1.41	0.07	0.00	0.93	0.00	0.67	0.00	0.98
413	1	0.43	0.00	0.21	0.00	0.79	0.00	0.67	0.00	0.25
414	1	3.69	3.69	0.46	0.00	0.54	0.00	0.67	0.00	4.90
415	1	0.40	0.00	0.21	0.00	0.79	0.00	0.67	0.00	0.24
416	1	0.30	0.18	0.98	0.18	0.02	0.00	0.67	0.00	0.46
417	1	1.81	0.21	0.00	0.21	1.00	0.00	0.67	0.00	1.40
418	1	1.82	0.82	0.50	0.64	0.50	0.00	0.67	0.00	2.23
419	1	0.34	0.21	0.06	0.21	0.94	0.00	0.67	0.00	0.53
420	1	1.63	0.00	0.03	0.00	0.97	0.00	0.67	0.00	0.97
421	1	1.02	1.02	0.10	0.69	0.90	0.00	0.67	0.00	1.76
422	1	1.01	0.87	0.04	0.85	0.96	0.00	0.67	0.00	1.95
423	1	0.44	0.00	0.21	0.00	0.79	0.00	0.67	0.00	0.26
424	1	0.66	0.00	0.21	0.00	0.79	0.00	0.67	0.00	0.39
425	1	0.30	0.00	0.18	0.00	0.82	0.00	0.67	0.00	0.17
426	1	0.66	0.66	0.16	0.00	0.84	0.00	0.67	0.00	0.56
427	1	1.44	1.44	0.20	0.00	0.80	0.00	0.67	0.00	1.31
428	1	0.32	0.00	0.21	0.00	0.79	0.00	0.67	0.00	0.19
429	1	1.03	0.09	0.10	0.09	0.90	0.00	0.67	0.00	0.76
430	1	4.05	0.69	0.23	0.08	0.77	0.00	0.67	0.00	2.75
431	1	1.01	0.07	0.01	0.06	0.99	0.00	0.67	0.00	0.70
432	1	1.01	1.01	0.38	0.00	0.62	0.00	0.67	0.00	1.20
433	1	1.04	0.22	1.00	0.22	0.00	0.00	0.67	0.00	0.97
434	1	0.31	0.19	0.92	17.99	0.08	7.44	0.01	2.00	2.78
435	1	0.63	0.15	0.00	0.15	1.00	0.00	0.67	0.00	0.61
436	1	0.34	0.34	0.00	1.09	1.00	0.00	0.67	0.00	1.94
437	1	1.68	0.13	0.02	0.13	0.98	0.00	0.67	0.00	1.21
438	1	0.89	0.00	0.21	0.00	0.79	0.00	0.67	0.00	0.53
439	1	1.60	0.55	0.52	0.49	0.48	0.00	0.67	0.00	1.77
440	1	1.59	1.59	0.39	0.00	0.61	0.00	0.67	0.00	1.92
441	1	0.58	0.58	0.22	0.00	0.78	0.00	0.67	0.00	0.54
442	1	1.04	0.72	0.00	0.72	1.00	0.00	0.67	0.00	1.76
443	1	0.99	0.63	0.23	0.63	0.77	0.00	0.67	0.00	1.59
444	1	1.09	0.14	0.10	0.09	0.90	0.00	0.67	0.00	0.79
445	1	2.22	0.88	0.07	0.88	0.93	0.00	0.67	0.00	2.71
446	1	0.57	0.57	0.34	0.00	0.66	0.00	0.67	0.00	0.64
447	1	1.96	0.00	0.18	0.00	0.82	0.00	0.67	0.00	1.16
448	1	0.81	0.00	0.21	0.00	0.79	0.00	0.67	0.00	0.48
449	1	1.21	0.00	0.21	0.00	0.79	0.00	0.67	0.00	0.71
450	1	0.81	0.00	0.12	0.00	0.88	0.00	0.67	0.00	0.48
451	1	2.79	0.42	0.44	0.41	0.56	0.00	0.67	0.00	2.30
452	1	3.15	0.00	0.21	0.00	0.79	0.00	0.67	0.00	1.86
453	1	1.56	0.13	0.98	0.13	0.02	0.00	0.67	0.00	1.12
454	1	1.21	0.00	0.21	0.00	0.79	0.00	0.67	0.00	0.72
455	1	1.78	0.30	0.07	0.27	0.93	0.00	0.67	0.00	1.48
456	1	1.48	1.06	0.15	1.05	0.85	0.00	0.67	0.00	2.54
457	1	0.68	0.00	0.21	0.00	0.79	0.00	0.67	0.00	0.40
458	1	1.54	1.54	0.13	0.00	0.87	0.00	0.67	0.00	1.22
459	1	1.40	1.40	0.66	0.00	0.34	0.00	0.67	0.00	2.28
460	1	0.47	0.47	0.88	1132.94	0.12	2.34	0.15	1.00	223.38
461	1	0.83	0.21	0.07	0.18	0.93	0.00	0.67	0.00	0.78
462	1	1.37	0.00	0.21	0.00	0.79	0.00	0.67	0.00	0.81
463	1	2.66	2.66	0.37	0.17	0.63	0.00	0.67	0.00	3.32
464	1	0.95	0.07	0.01	0.07	0.99	0.00	0.67	0.00	0.67
465	1	1.02	0.00	0.21	0.00	0.79	0.00	0.67	0.00	0.60
466	1	0.81	0.81	0.31	0.00	0.69	0.00	0.67	0.00	0.88
467	1	0.47	0.47	0.96	14.19	0.04	2.87	0.11	1.00	1.93
468	1	1.59	0.00	0.21	0.00	0.79	0.00	0.67	0.00	0.94
469	1	1.03	1.00	0.00	1.00	1.00	0.00	0.67	0.00	2.19
470	1	5.65	5.65	0.54	0.00	0.46	0.00	0.67	0.00	8.18
471	1	1.85	0.00	0.06	0.00	0.94	0.00	0.67	0.00	1.09
472	1	0.28	0.28	0.00	1.07	1.00	0.00	0.67	0.00	1.86
473	1	1.58	0.00	0.06	0.00	0.94	0.00	0.67	0.00	0.93
474	1	0.67	0.21	0.00	0.21	1.00	0.00	0.67	0.00	0.73
475	1	0.49	0.07	0.00	0.07	1.00	0.00	0.67	0.00	0.40
476	1	1.15	0.00	0.21	0.00	0.79	0.00	0.67	0.00	0.68
477	1	1.69	1.69	0.14	0.00	0.86	0.00	0.67	0.00	1.36
478	1	1.68	1.68	0.18	0.00	0.82	0.00	0.67	0.00	1.48
479	1	1.27	1.03	0.78	0.00	0.22	0.00	0.67	0.00	2.02
480	1	117.88	3.83	0.59	0.00	0.41	0.00	0.67	0.00	73.20
481	1	2.11	2.11	0.40	0.00	0.60	0.00	0.67	0.00	2.60
482	1	0.00	0.00	1.00	0.00	0.00	0.00	1.00	0.00	0.00
483	1	0.00	0.00	1.00	0.00	0.00	0.00	1.00	0.00	0.00
484	1	0.00	0.00	1.00	0.00	0.00	0.00	1.00	0.00	0.00
485	1	1.17	1.17	0.23	0.00	0.77	0.00	0.67	0.00	1.11
486	1	0.72	0.72	0.00	0.81	1.00	0.00	0.67	0.00	1.71
487	1	1.45	0.16	0.00	0.16	1.00	0.00	0.67	0.00	1.11
488	1	1.77	0.25	0.23	0.19	0.77	0.00	0.67	0.00	1.37
489	1	0.60	0.60	0.00	0.67	1.00	0.00	0.67	0.00	1.42
490	1	1.08	0.00	0.00	0.00	1.00	0.00	0.67	0.00	0.64
491	1	1.05	0.00	0.21	0.00	0.79	0.00	0.67	0.00	0.62
492	1	1.78	1.78	0.56	0.00	0.44	0.00	0.67	0.00	2.64
493	1	1.93	1.93	0.17	0.00	0.83	0.00	0.67	0.00	1.65
494	1	0.82	0.82	0.12	0.74	0.88	0.00	0.67	0.00	1.68
495	1	5.62	4.64	0.46	0.00	0.54	0.00	0.67	0.00	6.68
496	1	1.02	1.02	0.10	0.00	0.90	0.00	0.67	0.00	0.77
497	1	1.61	1.61	0.81	0.00	0.19	0.00	0.67	0.00	3.03
498	1	1.45	0.56	0.23	0.00	0.77	0.00	0.67	0.00	1.06
499	1	3.16	0.99	0.05	0.99	0.95	0.00	0.67	0.00	3.43
500	1	1.33	1.33	0.21	0.00	0.79	0.00	0.67	0.00	1.23
501	1	7.58	0.00	0.21	0.00	0.79	0.00	0.67	0.00	4.48
502	1	0.28	0.00	0.61	1.56	0.39	0.91	0.33	2.00	1.13
503	1	0.00	0.00	1.00	0.00	0.00	0.00	1.00	0.00	0.00
504	1	5.13	0.44	0.08	0.44	0.92	0.00	0.67	0.00	3.73
505	1	2.77	1.01	0.00	1.00	1.00	0.00	0.67	0.00	3.23
506	1	0.52	0.00	0.82	14.98	0.18	7.85	0.01	3.00	4.58
507	1	1.22	1.22	0.19	0.00	0.81	0.00	0.67	0.00	1.08
508	1	1.61	1.14	0.09	1.13	0.91	0.00	0.67	0.00	2.75
509	1	4.74	4.74	0.44	0.00	0.56	0.00	0.67	0.00	6.08
510	1	4.92	4.92	0.34	0.00	0.66	0.00	0.67	0.00	5.52
511	1	0.66	0.42	0.11	0.42	0.89	0.00	0.67	0.00	1.05
512	1	2.25	2.25	0.24	0.88	0.76	0.00	0.67	0.00	3.25
513	1	0.00	0.00	0.44	3.83	0.56	7.92	0.01	2.00	3.41
514	1	0.97	0.97	0.14	0.91	0.86	0.00	0.67	0.00	2.03
515	1	1.91	1.52	0.31	0.00	0.69	0.00	0.67	0.00	1.88
516	1	1.96	1.70	0.69	0.00	0.31	0.00	0.67	0.00	3.03
517	1	2.35	0.65	0.48	0.08	0.52	0.00	0.67	0.00	1.96
518	1	2.54	1.61	0.62	0.00	0.38	0.00	0.67	0.00	3.07
519	1	3.38	3.38	0.17	0.61	0.83	0.00	0.67	0.00	3.72
520	1	1.81	1.81	0.16	0.22	0.84	0.00	0.67	0.00	1.83
521	1	1.02	0.20	0.57	0.19	0.43	0.00	0.67	0.00	0.91
522	1	1.23	0.48	0.50	0.46	0.50	0.00	0.67	0.00	1.47
523	1	1.00	0.65	0.07	0.64	0.93	0.00	0.67	0.00	1.61
524	1	1.19	0.53	0.67	6.67	0.33	1.56	0.23	0.00	4.75
525	1	1.28	1.28	0.53	0.27	0.47	0.00	0.67	0.00	2.03
526	1	0.30	0.00	0.21	0.00	0.79	0.00	0.67	0.00	0.18
527	1	1.40	1.40	0.52	0.00	0.48	0.00	0.67	0.00	1.98
528	1	1.52	0.39	0.08	0.23	0.92	0.00	0.67	0.00	1.29
529	1	4.75	4.75	0.20	0.07	0.80	0.00	0.67	0.00	4.38
530	1	1.68	1.68	0.25	0.00	0.75	0.00	0.67	0.00	1.64
531	1	0.84	0.84	0.73	0.00	0.27	0.00	0.67	0.00	1.47
532	1	0.48	0.00	0.61	2.79	0.39	2.44	0.14	3.00	2.03
533	1	1.60	1.60	0.31	0.00	0.69	0.00	0.67	0.00	1.73
534	1	1.45	1.45	0.67	0.00	0.33	0.00	0.67	0.00	2.39
535	1	1.69	0.66	0.48	0.65	0.52	0.00	0.67	0.00	2.04
536	1	2.04	2.04	0.46	0.00	0.54	0.00	0.67	0.00	2.71
537	1	1.50	1.29	0.41	0.00	0.59	0.00	0.67	0.00	1.71
538	1	1.12	1.12	0.26	0.00	0.74	0.00	0.67	0.00	1.13
539	1	2.31	2.31	0.63	0.00	0.37	0.00	0.67	0.00	3.66
540	1	1.99	1.25	0.33	1.23	0.67	0.00	0.67	0.00	3.14
541	1	0.93	0.17	0.01	0.17	0.99	0.00	0.67	0.00	0.82
542	1	1.53	1.53	0.38	0.34	0.62	0.00	0.67	0.00	2.16
543	1	1.56	1.56	0.60	0.00	0.40	0.00	0.67	0.00	2.41
544	1	1.07	0.16	0.00	0.17	1.00	0.00	0.67	0.00	0.90
545	1	1.56	0.39	0.00	0.40	1.00	0.00	0.67	0.00	1.56
546	1	0.00	0.00	0.68	11.70	0.32	6.68	0.02	3.00	5.88
547	1	1.81	0.36	0.00	0.35	1.00	0.00	0.67	0.00	1.61
548	1	1.07	0.14	0.55	2.53	0.45	0.45	0.44	1.00	2.58
549	1	1.09	0.82	0.00	0.82	1.00	0.00	0.67	0.00	1.94
550	1	0.94	0.94	0.19	0.00	0.81	0.00	0.67	0.00	0.84
551	1	1.11	1.11	0.08	0.00	0.92	0.00	0.67	0.00	0.79
552	1	1.13	0.00	0.21	0.00	0.79	0.00	0.67	0.00	0.67
553	1	1.35	0.00	0.47	6.41	0.53	3.83	0.07	1.00	6.23
554	1	0.41	0.41	0.00	0.42	1.00	0.00	0.67	0.00	0.90
555	1	0.24	0.23	0.87	28.63	0.13	10.06	0.00	1.00	6.42
556	1	3.01	3.01	0.41	0.00	0.59	0.00	0.67	0.00	3.73
557	1	1.07	0.00	0.21	0.00	0.79	0.00	0.67	0.00	0.63
558	1	3.69	3.69	0.41	0.00	0.59	0.00	0.67	0.00	4.58
559	1	0.82	0.82	0.01	0.72	0.99	0.00	0.67	0.00	1.63
560	1	2.21	2.21	0.31	0.14	0.69	0.00	0.67	0.00	2.54
561	1	1.56	1.56	0.00	2.78	1.00	0.00	0.67	0.00	5.33
562	1	2.77	1.10	1.00	1.37	0.00	0.00	0.67	0.00	3.38
563	1	0.29	0.29	0.00	0.97	1.00	0.00	0.67	0.00	1.71
564	1	2.61	1.41	0.42	0.00	0.58	0.00	0.67	0.00	2.48
565	1	1.08	1.08	0.49	0.00	0.51	0.00	0.67	0.00	1.49
566	1	1.69	1.69	0.37	0.44	0.63	0.00	0.67	0.00	2.43
567	1	0.49	0.49	0.00	1.05	1.00	0.00	0.67	0.00	1.96
568	1	1.84	1.84	0.47	0.02	0.53	0.00	0.67	0.00	2.47
569	1	2.73	2.73	0.14	0.00	0.86	0.00	0.67	0.00	2.23
570	1	0.53	0.53	0.00	0.67	1.00	0.00	0.67	0.00	1.37
571	1	1.72	0.65	0.06	0.65	0.94	0.00	0.67	0.00	2.04
572	1	1.13	1.13	0.54	0.00	0.46	0.00	0.67	0.00	1.64
573	1	1.05	0.00	0.72	6.01	0.28	2.71	0.12	2.00	3.25
574	1	2.20	0.00	0.21	0.00	0.79	0.00	0.67	0.00	1.30
575	1	0.82	0.13	0.51	0.13	0.49	0.00	0.67	0.00	0.68
576	1	1.25	0.00	0.10	0.00	0.90	0.00	0.67	0.00	0.74
577	1	1.63	1.63	0.37	0.00	0.63	0.00	0.67	0.00	1.92
578	1	0.16	0.16	0.00	0.86	1.00	0.00	0.67	0.00	1.47
579	1	0.87	0.33	0.02	0.32	0.98	0.00	0.67	0.00	1.03
580	1	1.03	1.03	0.27	0.00	0.73	0.00	0.67	0.00	1.05
581	1	0.62	0.00	0.00	0.11	1.00	0.00	0.67	0.00	0.55
582	1	1.00	1.00	0.29	0.00	0.71	0.00	0.67	0.00	1.04
583	1	4.03	4.03	0.24	1.05	0.76	0.00	0.67	0.00	5.18
584	1	1.56	0.73	0.29	0.72	0.71	0.00	0.67	0.00	2.07
585	1	0.00	0.00	1.00	0.00	0.00	0.00	1.00	0.00	0.00
586	1	0.55	0.55	0.00	1.20	1.00	0.00	0.67	0.00	2.24
587	1	0.58	0.33	0.02	0.32	0.98	0.00	0.67	0.00	0.85
588	1	0.88	0.00	0.06	0.00	0.94	0.00	0.67	0.00	0.52
589	1	0.93	0.93	0.00	1.05	1.00	0.00	0.67	0.00	2.21
590	1	2.36	0.00	0.21	0.00	0.79	0.00	0.67	0.00	1.39
591	1	1.23	0.48	0.02	0.47	0.98	0.00	0.67	0.00	1.47
592	1	3.13	0.61	0.02	0.61	0.98	0.00	0.67	0.00	2.82
593	1	0.67	0.67	0.37	0.14	0.63	0.00	0.67	0.00	0.92
594	1	0.73	0.00	0.21	0.00	0.79	0.00	0.67	0.00	0.43
595	1	0.34	0.25	0.00	0.25	1.00	0.00	0.67	0.00	0.60
596	1	2.28	0.90	0.01	0.86	0.99	0.00	0.67	0.00	2.71
597	1	1.46	0.20	0.00	0.17	1.00	0.00	0.67	0.00	1.14
598	1	2.08	1.74	0.39	0.00	0.61	0.00	0.67	0.00	2.29
599	1	0.63	0.29	0.02	0.29	0.98	0.00	0.67	0.00	0.84
600	1	3.05	0.20	0.00	0.21	1.00	0.00	0.67	0.00	2.13
601	1	1.80	1.46	0.26	1.41	0.74	0.00	0.67	0.00	3.33
602	1	0.80	0.76	0.85	13.79	0.15	1.97	0.19	0.00	4.81
603	1	1.12	0.00	0.00	0.00	1.00	0.00	0.67	0.00	0.66
604	1	0.30	0.00	0.56	1.95	0.44	1.73	0.21	1.00	1.55
605	1	1.18	0.16	0.00	0.11	1.00	0.00	0.67	0.00	0.88
606	1	2.24	2.24	0.23	0.00	0.77	0.00	0.67	0.00	2.15
607	1	2.33	2.33	0.40	0.30	0.60	0.00	0.67	0.00	3.13
608	1	0.30	0.00	0.21	0.00	0.79	0.00	0.67	0.00	0.18
609	1	2.37	2.37	0.47	0.00	0.53	0.00	0.67	0.00	3.16
610	1	1.25	0.12	0.36	0.10	0.64	0.00	0.67	0.00	0.90
611	1	0.40	0.19	0.82	5.80	0.18	2.45	0.14	1.00	2.18
612	1	1.71	0.59	0.01	0.57	0.99	0.00	0.67	0.00	1.91
613	1	0.67	0.00	0.21	0.00	0.79	0.00	0.67	0.00	0.40
614	1	0.58	0.00	0.21	0.00	0.79	0.00	0.67	0.00	0.34
615	1	1.14	0.56	0.02	0.56	0.98	0.00	0.67	0.00	1.55
616	1	2.31	0.25	0.06	0.25	0.94	0.00	0.67	0.00	1.77
617	1	1.18	0.40	0.00	0.40	1.00	0.00	0.67	0.00	1.33
618	1	1.74	0.00	0.00	0.00	1.00	0.00	0.67	0.00	1.03
619	1	1.56	0.56	0.04	0.53	0.96	0.00	0.67	0.00	1.76
620	1	0.81	0.25	0.00	0.26	1.00	0.00	0.67	0.00	0.88
621	1	0.88	0.00	0.00	0.00	1.00	0.00	0.67	0.00	0.52
622	1	0.58	0.58	0.94	19.19	0.06	3.39	0.09	1.00	2.96
623	1	1.89	0.00	0.00	0.00	1.00	0.00	0.67	0.00	1.12
624	1	1.53	0.53	0.41	0.53	0.59	0.00	0.67	0.00	1.75
625	1	1.03	0.00	0.34	3.30	0.66	1.49	0.24	0.00	4.04
626	1	0.26	0.00	0.67	6.97	0.33	10.90	0.00	4.00	3.79
627	1	2.23	0.32	0.35	0.27	0.65	0.00	0.67	0.00	1.78
628	1	0.84	0.00	0.21	0.00	0.79	0.00	0.67	0.00	0.50
629	1	1.09	0.00	0.00	0.00	1.00	0.00	0.67	0.00	0.64
630	1	1.85	1.85	0.15	0.00	0.85	0.00	0.67	0.00	1.52
631	1	1.40	1.40	0.70	0.00	0.30	0.00	0.67	0.00	2.37
632	1	1.33	0.00	0.21	0.00	0.79	0.00	0.67	0.00	0.79
633	1	0.74	0.74	0.35	0.00	0.65	0.00	0.67	0.00	0.85
634	1	1.75	0.00	0.04	0.00	0.96	0.00	0.67	0.00	1.03
635	1	2.21	0.07	0.00	0.07	1.00	0.00	0.67	0.00	1.41
636	1	1.17	0.21	0.00	0.09	1.00	0.00	0.67	0.00	0.83
637	1	1.52	0.19	0.00	0.18	1.00	0.00	0.67	0.00	1.18
638	1	1.18	0.34	0.13	0.22	0.87	0.00	0.67	0.00	1.07
639	1	2.94	2.34	0.21	0.00	0.79	0.00	0.67	0.00	2.50
640	1	2.38	0.33	0.01	0.33	0.99	0.00	0.67	0.00	1.94
641	1	2.03	0.58	0.57	0.58	0.43	0.00	0.67	0.00	2.12
642	1	3.42	3.42	0.05	0.00	0.95	0.00	0.67	0.00	2.28
643	1	2.06	0.00	0.21	0.00	0.79	0.00	0.67	0.00	1.22
644	1	0.26	0.00	0.50	1.88	0.50	1.65	0.22	1.00	1.65
645	1	1.18	0.79	0.18	0.00	0.82	0.00	0.67	0.00	0.92
646	1	1.40	0.19	0.06	0.09	0.94	0.00	0.67	0.00	0.98
647	1	0.61	0.47	0.00	0.47	1.00	0.00	0.67	0.00	1.10
648	1	1.83	1.83	0.86	0.00	0.14	0.00	0.67	0.00	3.58
649	1	0.90	0.21	0.07	0.08	0.93	0.00	0.67	0.00	0.67
650	1	0.21	0.21	0.00	0.92	1.00	0.00	0.67	0.00	1.58
651	1	1.16	0.00	0.09	0.00	0.91	0.00	0.67	0.00	0.69
652	1	1.27	0.42	0.00	0.41	1.00	0.00	0.67	0.00	1.40
653	1	0.69	0.69	0.03	0.46	0.97	0.00	0.67	0.00	1.15
654	1	1.91	0.00	0.00	0.00	1.00	0.00	0.67	0.00	1.13
655	1	2.79	1.14	0.37	0.00	0.63	0.00	0.67	0.00	2.31
656	1	1.10	0.47	0.52	0.45	0.48	0.00	0.67	0.00	1.38
657	1	0.36	0.00	0.66	1.61	0.34	0.60	0.40	1.00	1.08
658	1	1.62	1.62	0.21	0.01	0.79	0.00	0.67	0.00	1.52
659	1	3.56	3.56	0.04	0.00	0.96	0.00	0.67	0.00	2.35
660	1	1.10	0.13	0.12	0.12	0.88	0.00	0.67	0.00	0.84
661	1	2.37	0.00	0.21	0.00	0.79	0.00	0.67	0.00	1.40
662	1	2.90	2.02	0.64	0.00	0.36	0.00	0.67	0.00	3.77
663	1	0.68	0.68	0.38	0.00	0.62	0.00	0.67	0.00	0.81
664	1	3.14	0.07	0.00	0.07	1.00	0.00	0.67	0.00	1.97
665	1	0.40	0.17	0.80	4.07	0.20	2.81	0.12	1.00	1.72
666	1	1.32	0.18	0.00	0.15	1.00	0.00	0.67	0.00	1.01
667	1	0.45	0.18	0.00	0.18	1.00	0.00	0.67	0.00	0.55
668	1	0.00	0.00	0.63	1.04	0.37	3.34	0.09	3.00	0.61
669	1	0.62	0.00	0.72	9.13	0.28	4.79	0.04	2.00	4.41
670	1	0.79	0.79	0.43	0.00	0.57	0.00	0.67	0.00	1.01
671	1	0.20	0.00	0.71	2.53	0.29	2.75	0.12	2.00	1.30
672	1	1.03	1.03	0.13	0.00	0.87	0.00	0.67	0.00	0.82
673	1	3.52	3.52	0.34	1.11	0.66	0.00	0.67	0.00	5.13
674	1	0.79	0.00	0.38	2.28	0.62	1.19	0.28	1.00	2.70
675	1	3.47	0.00	0.21	0.00	0.79	0.00	0.67	0.00	2.05
676	1	2.51	2.51	0.21	0.00	0.79	0.00	0.67	0.00	2.33
677	1	4.41	0.00	0.21	0.00	0.79	0.00	0.67	0.00	2.60
678	1	0.93	0.93	0.38	0.11	0.62	0.00	0.67	0.00	1.22
679	1	1.34	0.00	0.00	0.00	1.00	0.00	0.67	0.00	0.79
680	1	2.05	0.41	0.24	0.32	0.76	0.00	0.67	0.00	1.75
681	1	4.17	4.17	0.17	0.25	0.83	0.00	0.67	0.00	3.93
682	1	1.14	0.83	0.10	0.82	0.90	0.00	0.67	0.00	1.98
683	1	0.42	0.00	0.18	0.00	0.82	0.00	0.67	0.00	0.25
684	1	0.44	0.44	0.00	0.52	1.00	0.00	0.67	0.00	1.08
685	1	1.82	1.33	0.27	0.00	0.73	0.00	0.67	0.00	1.64
686	1	0.76	0.08	0.00	0.07	1.00	0.00	0.67	0.00	0.57
687	1	0.25	0.22	0.04	0.21	0.96	0.00	0.67	0.00	0.48
688	1	1.38	0.22	0.00	0.21	1.00	0.00	0.67	0.00	1.15
689	1	0.00	0.00	1.00	0.00	0.00	0.00	1.00	0.00	0.00
690	1	0.49	0.35	0.00	0.35	1.00	0.00	0.67	0.00	0.84
691	1	1.48	0.40	0.00	0.40	1.00	0.00	0.67	0.00	1.51
692	1	0.19	0.19	0.00	1.11	1.00	0.00	0.67	0.00	1.87
693	1	2.21	0.06	0.00	0.07	1.00	0.00	0.67	0.00	1.41
694	1	1.50	1.50	0.26	0.00	0.74	0.00	0.67	0.00	1.50
695	1	1.18	0.73	0.42	0.10	0.58	0.00	0.67	0.00	1.27
696	1	1.66	1.66	0.25	0.00	0.75	0.00	0.67	0.00	1.63
697	1	2.01	2.01	0.35	0.00	0.65	0.00	0.67	0.00	2.30
698	1	1.20	1.20	0.18	1.27	0.82	0.01	0.65	0.00	2.71
699	1	1.36	1.10	0.34	0.00	0.66	0.00	0.67	0.00	1.39
700	1	1.63	0.36	0.29	0.25	0.71	0.00	0.67	0.00	1.42
701	1	1.51	1.45	0.10	0.65	0.90	0.00	0.67	0.00	2.05
702	1	0.51	0.00	0.45	1.20	0.55	0.45	0.44	3.00	1.35
703	1	0.00	0.00	0.00	8.07	1.00	0.00	0.67	0.00	12.79
704	1	0.72	0.57	0.00	0.57	1.00	0.00	0.67	0.00	1.33
705	1	0.52	0.50	0.09	0.50	0.91	0.00	0.67	0.00	1.11
706	1	1.50	0.84	0.78	0.00	0.22	0.00	0.67	0.00	1.94
707	1	0.34	0.00	0.21	0.00	0.79	0.00	0.67	0.00	0.20
708	1	0.48	0.48	0.32	0.00	0.68	0.00	0.67	0.00	0.52
709	1	0.54	0.54	0.36	0.00	0.64	0.00	0.67	0.00	0.63
710	1	2.59	0.00	0.12	0.00	0.88	0.00	0.67	0.00	1.53
711	1	0.98	0.82	0.10	0.78	0.90	0.00	0.67	0.00	1.82
712	1	0.25	0.25	0.00	0.66	1.00	0.00	0.67	0.00	1.19
713	1	0.80	0.80	0.52	0.00	0.48	0.00	0.67	0.00	1.14
714	1	1.43	1.15	0.66	0.00	0.34	0.00	0.67	0.00	2.05
715	1	3.50	3.50	0.30	0.00	0.70	0.00	0.67	0.00	3.73
716	1	1.42	1.42	0.33	0.00	0.67	0.00	0.67	0.00	1.58
717	1	0.40	0.00	0.79	3.56	0.21	2.56	0.13	4.00	1.42
718	1	0.51	0.11	0.02	0.10	0.98	0.00	0.67	0.00	0.47
719	1	0.94	0.94	0.45	0.00	0.55	0.00	0.67	0.00	1.22
720	1	1.70	1.23	0.96	64.79	0.04	0.14	0.55	0.00	7.02
721	1	1.12	0.46	0.00	0.46	1.00	0.00	0.67	0.00	1.38
722	1	2.06	2.06	0.49	0.00	0.51	0.00	0.67	0.00	2.82
723	1	1.28	0.68	0.09	0.67	0.91	0.00	0.67	0.00	1.82
724	1	1.50	1.50	0.23	1.10	0.77	0.00	0.67	0.00	2.78
725	1	1.00	1.00	0.53	0.00	0.47	0.00	0.67	0.00	1.42
726	1	0.65	0.65	0.00	0.78	1.00	0.00	0.67	0.00	1.62
727	1	1.98	0.70	0.00	0.69	1.00	0.00	0.67	0.00	2.27
728	1	94.12	20.68	0.14	0.00	0.86	0.00	0.67	0.00	60.33
729	1	1.38	1.38	0.44	0.00	0.56	0.00	0.67	0.00	1.77
730	1	1.25	1.25	0.47	0.23	0.53	0.00	0.67	0.00	1.86
731	1	0.00	0.00	1.00	0.00	0.00	0.00	1.00	0.00	0.00
732	1	0.00	0.00	1.00	0.00	0.00	0.00	1.00	0.00	0.00
733	1	0.00	0.00	1.00	0.00	0.00	0.00	1.00	0.00	0.00
734	1	0.00	0.00	1.00	0.00	0.00	0.00	1.00	0.00	0.00
735	1	0.27	0.27	0.00	0.99	1.00	0.00	0.67	0.00	1.74
736	1	0.00	0.00	0.49	7.19	0.51	5.75	0.03	0.00	5.78
737	1	1.15	0.52	0.06	0.52	0.94	0.00	0.67	0.00	1.51
738	1	2.01	0.74	0.12	0.74	0.88	0.00	0.67	0.00	2.36
739	1	0.79	0.79	0.00	1.24	1.00	0.00	0.67	0.00	2.43
740	1	0.39	0.39	0.00	1.61	1.00	0.00	0.67	0.00	2.78
741	1	0.33	0.14	0.01	1.07	0.99	1.22	0.28	0.00	1.87
742	1	0.00	0.00	0.00	1.14	1.00	0.00	0.67	0.00	1.80
743	1	0.77	0.30	0.04	0.30	0.96	0.00	0.67	0.00	0.93
744	1	0.31	0.31	0.00	0.82	1.00	0.00	0.67	0.00	1.48
745	1	0.49	0.00	0.77	6.81	0.23	4.43	0.05	2.00	2.77
746	1	0.31	0.25	0.02	0.25	0.98	0.00	0.67	0.00	0.58
747	1	0.00	0.00	0.00	0.74	1.00	0.00	0.67	0.00	1.18
748	1	0.54	0.54	0.00	0.76	1.00	0.00	0.67	0.00	1.52
749	1	1.64	1.17	0.13	1.17	0.87	0.00	0.67	0.00	2.82
750	1	0.28	0.00	0.86	8.13	0.14	2.20	0.16	1.00	1.95
751	1	0.00	0.00	0.00	1.15	1.00	0.00	0.67	0.00	1.83
752	1	1.01	0.82	0.02	0.83	0.98	0.00	0.67	0.00	1.91
753	1	0.00	0.00	0.00	0.51	1.00	0.00	0.67	0.00	0.80
754	1	0.00	0.00	0.00	0.52	1.00	0.00	0.67	0.00	0.82
755	1	1.32	0.23	0.02	0.23	0.98	0.00	0.67	0.00	1.14
756	1	0.45	0.45	0.00	2.69	1.00	0.00	0.67	0.00	4.53
757	1	0.16	0.16	0.60	15.96	0.40	2.75	0.12	0.00	10.46
758	1	2.77	2.77	0.25	0.00	0.75	0.00	0.67	0.00	2.75
759	1	0.34	0.34	0.00	0.67	1.00	0.00	0.67	0.00	1.26
760	1	0.00	0.00	0.54	1.92	0.46	3.13	0.10	0.00	1.41
761	1	0.28	0.28	0.00	0.96	1.00	0.00	0.67	0.00	1.69
762	1	0.00	0.00	0.00	0.83	1.00	0.00	0.67	0.00	1.31
763	1	0.00	0.00	0.13	0.92	0.87	3.23	0.09	1.00	1.27
764	1	0.00	0.00	0.00	0.62	1.00	0.00	0.67	0.00	0.98
765	1	0.74	0.74	0.55	0.00	0.45	0.00	0.67	0.00	1.08
766	1	0.37	0.37	0.00	0.83	1.00	0.00	0.67	0.00	1.53
767	1	0.32	0.13	0.03	0.13	0.97	0.00	0.67	0.00	0.40
768	1	0.28	0.28	0.00	0.67	1.00	0.00	0.67	0.00	1.23
769	1	0.00	0.00	0.00	0.51	1.00	0.00	0.67	0.00	0.81
770	1	2.79	2.79	0.58	0.00	0.42	0.00	0.67	0.00	4.23
771	1	0.00	0.00	0.78	4.08	0.22	4.52	0.05	1.00	1.39
772	1	0.00	0.00	0.69	1.51	0.31	2.44	0.14	0.00	0.75
773	1	0.00	0.00	0.61	1.00	0.39	1.32	0.26	0.00	0.61
774	1	0.42	0.42	0.00	1.09	1.00	0.00	0.67	0.00	1.97
775	1	0.20	0.20	0.00	0.74	1.00	0.00	0.67	0.00	1.30
776	1	0.00	0.00	0.96	62.37	0.04	4.62	0.05	0.00	4.10
777	1	0.00	0.00	0.28	0.16	0.72	0.45	0.44	0.00	0.18
778	1	0.37	0.37	0.00	0.90	1.00	0.00	0.67	0.00	1.64
779	1	1.28	0.94	0.20	0.94	0.80	0.00	0.67	0.00	2.25
780	1	1.47	1.39	0.87	1.40	0.13	0.00	0.67	0.00	3.08
781	1	2.77	2.77	0.14	0.00	0.86	0.00	0.67	0.00	2.24
782	1	0.34	0.34	0.00	0.84	1.00	0.00	0.67	0.00	1.54
783	1	0.00	0.00	0.26	1.40	0.74	2.21	0.16	0.00	1.63
784	1	0.18	0.00	0.20	1.90	0.80	1.84	0.20	0.00	2.52
785	1	0.33	0.00	0.73	1.71	0.27	0.31	0.49	0.00	0.93
786	1	1.39	1.39	0.53	0.00	0.47	0.00	0.67	0.00	1.99
787	1	0.52	0.52	0.00	1.01	1.00	0.00	0.67	0.00	1.91
788	1	1.49	1.49	0.62	0.00	0.38	0.00	0.67	0.00	2.34
789	1	0.71	0.45	0.41	0.45	0.59	0.00	0.67	0.00	1.14
790	1	1.07	1.07	0.00	1.41	1.00	0.00	0.67	0.00	2.86
791	1	0.68	0.68	0.00	2.50	1.00	0.00	0.67	0.00	4.36
792	1	2.12	2.12	0.32	0.00	0.68	0.00	0.67	0.00	2.34
793	1	1.39	1.39	0.00	1.01	1.00	0.00	0.67	0.00	2.42
794	1	2.14	2.12	0.51	0.05	0.49	0.00	0.67	0.00	3.03
795	1	0.41	0.41	0.00	0.81	1.00	0.00	0.67	0.00	1.54
796	1	1.27	1.04	0.00	1.05	1.00	0.00	0.67	0.00	2.41
797	1	0.00	0.00	0.75	3.87	0.25	3.88	0.07	2.00	1.55
798	1	0.00	0.00	0.00	0.18	1.00	0.00	0.67	0.00	0.29
799	1	1.31	0.75	0.00	0.76	1.00	0.00	0.67	0.00	1.98
800	1	1.28	0.60	0.68	0.60	0.32	0.00	0.67	0.00	1.71
801	1	0.00	0.00	0.83	10.63	0.17	2.37	0.15	1.00	2.88
802	1	0.28	0.28	0.00	0.89	1.00	0.00	0.67	0.00	1.59
803	1	0.03	0.00	0.00	0.43	1.00	0.34	0.48	0.00	0.70
804	1	0.00	0.00	1.00	0.00	0.00	0.00	1.00	0.00	0.00
805	1	0.00	0.00	0.64	3.41	0.36	1.99	0.18	0.00	1.96
806	1	494.28	0.00	0.00	0.00	1.00	0.00	0.67	0.00	292.03
807	1	789.81	759.06	0.00	0.00	1.00	0.00	0.67	0.00	466.62
808	1	0.00	0.00	0.81	4.93	0.19	2.71	0.12	0.00	1.46
809	1	2.42	2.42	0.00	4.15	1.00	0.00	0.67	0.00	8.01
810	1	0.00	0.00	0.67	0.53	0.33	0.96	0.33	1.00	0.28
811	1	0.00	0.00	1.00	0.00	0.00	0.00	1.00	0.00	0.00
812	1	0.00	0.00	0.00	0.34	1.00	0.00	0.67	0.00	0.53
813	1	0.60	0.60	0.00	0.75	1.00	0.00	0.67	0.00	1.54
814	1	0.52	0.25	0.00	0.25	1.00	0.00	0.67	0.00	0.71
815	1	0.00	0.00	0.10	1.97	0.90	5.95	0.02	1.00	2.80
816	1	0.00	0.00	0.00	0.53	1.00	2.32	0.15	1.00	0.83
817	1	0.00	0.00	1.00	0.00	0.00	0.00	1.00	0.00	0.00
818	1	1.69	0.56	0.02	0.56	0.98	0.00	0.67	0.00	1.88
819	1	0.00	0.00	0.00	0.45	1.00	0.00	0.67	0.00	0.71
820	1	0.32	0.32	0.00	0.33	1.00	0.00	0.67	0.00	0.71
821	1	0.60	0.00	0.21	0.00	0.79	0.00	0.67	0.00	0.36
822	1	0.00	0.00	0.00	0.38	1.00	0.00	0.67	0.00	0.60
823	1	0.00	0.00	1.00	0.00	0.00	0.00	1.00	0.00	0.00
824	1	0.00	0.00	0.00	0.34	1.00	0.00	0.67	0.00	0.54
825	1	0.00	0.00	0.00	0.29	1.00	0.00	0.67	0.00	0.45
826	1	0.72	0.29	0.00	0.29	1.00	0.00	0.67	0.00	0.88
827	1	0.00	0.00	0.00	0.30	1.00	0.00	0.67	0.00	0.47
828	1	0.63	0.51	0.01	0.47	0.99	0.00	0.67	0.00	1.12
829	1	0.00	0.00	0.00	0.57	1.00	0.00	0.67	0.00	0.91
830	1	1.08	0.65	0.00	0.14	1.00	0.00	0.67	0.00	0.86
831	1	0.00	0.00	1.00	0.00	0.00	0.00	1.00	0.00	0.00
832	1	0.28	0.00	0.03	0.00	0.97	0.00	0.67	0.00	0.17
833	1	0.00	0.00	0.00	0.17	1.00	0.00	0.67	0.00	0.27
834	1	0.00	0.00	1.00	0.00	0.00	0.00	1.00	0.00	0.00
835	1	0.72	0.00	0.21	0.00	0.79	0.00	0.67	0.00	0.43
836	1	0.00	0.00	0.91	4.10	0.09	3.67	0.08	0.00	0.56
837	1	0.00	0.00	1.00	0.00	0.00	0.00	1.00	0.00	0.00
838	1	0.00	0.00	1.00	0.00	0.00	0.00	1.00	0.00	0.00
839	1	0.00	0.00	0.00	0.45	1.00	0.00	0.67	0.00	0.72
840	1	0.00	0.00	0.00	0.36	1.00	0.00	0.67	0.00	0.57
841	1	0.28	0.00	0.09	0.00	0.91	0.00	0.67	0.00	0.16
842	1	0.84	0.53	0.14	0.53	0.86	0.00	0.67	0.00	1.33
843	1	0.00	0.00	0.00	0.15	1.00	0.00	0.67	0.00	0.23
844	1	0.00	0.00	0.00	0.37	1.00	0.00	0.67	0.00	0.59
845	1	0.00	0.00	0.00	0.29	1.00	0.00	0.67	0.00	0.47
846	1	0.77	0.77	0.00	0.62	1.00	0.00	0.67	0.00	1.44
847	1	0.00	0.00	0.00	0.15	1.00	0.00	0.67	0.00	0.24
848	1	0.00	0.00	0.00	0.30	1.00	0.00	0.67	0.00	0.48
849	1	0.00	0.00	0.01	0.38	0.99	1.52	0.24	0.00	0.59
850	1	0.00	0.00	0.00	0.29	1.00	0.00	0.67	0.00	0.47
851	1	0.00	0.00	0.00	0.45	1.00	0.00	0.67	0.00	0.71
852	1	0.00	0.00	0.00	0.33	1.00	0.00	0.67	0.00	0.53
853	1	0.23	0.23	0.00	0.43	1.00	0.00	0.67	0.00	0.81
854	1	0.34	0.27	0.14	0.27	0.86	0.00	0.67	0.00	0.63
855	1	0.00	0.00	0.00	0.32	1.00	0.00	0.67	0.00	0.50
856	1	2.49	2.49	0.14	0.00	0.86	0.00	0.67	0.00	2.03
857	1	0.00	0.00	0.00	0.14	1.00	0.00	0.67	0.00	0.22
858	1	0.00	0.00	0.00	0.25	1.00	0.00	0.67	0.00	0.39
859	1	0.00	0.00	0.00	1.04	1.00	0.00	0.67	0.00	1.65
860	1	0.00	0.00	0.00	0.44	1.00	0.00	0.67	0.00	0.69
861	1	0.00	0.00	0.00	1.37	1.00	0.00	0.67	0.00	2.18
862	1	0.00	0.00	0.00	0.58	1.00	0.00	0.67	0.00	0.92
863	1	0.00	0.00	0.00	0.18	1.00	0.00	0.67	0.00	0.28
864	1	0.00	0.00	1.00	0.00	0.00	0.00	1.00	0.00	0.00
865	1	0.33	0.33	0.00	0.77	1.00	0.00	0.67	0.00	1.41
866	1	0.00	0.00	0.00	0.57	1.00	0.00	0.67	0.00	0.90
867	1	0.00	0.00	0.00	0.14	1.00	0.00	0.67	0.00	0.22
868	1	0.00	0.00	0.00	0.19	1.00	0.00	0.67	0.00	0.31
869	1	0.00	0.00	0.00	0.14	1.00	0.00	0.67	0.00	0.21
870	1	0.00	0.00	0.00	0.53	1.00	0.00	0.67	0.00	0.85
871	1	0.82	0.23	0.06	0.23	0.94	0.00	0.67	0.00	0.85
872	1	0.00	0.00	1.00	0.00	0.00	0.00	1.00	0.00	0.00
873	1	0.00	0.00	0.00	0.52	1.00	0.00	0.67	0.00	0.82
874	1	0.00	0.00	0.00	0.28	1.00	0.00	0.67	0.00	0.44
875	1	0.00	0.00	0.88	1.75	0.12	2.48	0.14	0.00	0.33
876	1	0.00	0.00	0.00	0.87	1.00	0.00	0.67	0.00	1.39
877	1	0.42	0.42	0.00	0.51	1.00	0.00	0.67	0.00	1.06
878	1	0.00	0.00	0.54	2.25	0.46	3.60	0.08	0.00	1.64
879	1	0.00	0.00	1.00	0.00	0.00	0.00	1.00	0.00	0.00
880	1	0.00	0.00	0.00	0.68	1.00	0.00	0.67	0.00	1.08
881	1	0.00	0.00	0.58	8.14	0.42	5.90	0.02	2.00	5.38
882	1	0.00	0.00	0.00	0.56	1.00	0.00	0.67	0.00	0.89
883	1	0.00	0.00	0.27	0.17	0.73	0.36	0.47	1.00	0.20
884	1	0.40	0.40	0.35	0.00	0.65	0.00	0.67	0.00	0.46
885	1	0.29	0.29	0.57	0.00	0.43	0.00	0.67	0.00	0.44
886	1	0.00	0.00	1.00	0.00	0.00	0.00	1.00	0.00	0.00
887	1	0.38	0.38	0.04	0.26	0.96	0.00	0.67	0.00	0.65
888	1	0.73	0.73	0.00	0.77	1.00	0.00	0.67	0.00	1.66
889	1	0.40	0.40	0.00	0.81	1.00	0.00	0.67	0.00	1.52
890	1	0.00	0.00	0.00	0.62	1.00	0.00	0.67	0.00	0.98
891	1	0.38	0.31	0.08	0.31	0.92	0.00	0.67	0.00	0.71
892	1	0.00	0.00	0.00	0.29	1.00	0.00	0.67	0.00	0.46
893	1	0.00	0.00	0.59	1.22	0.41	1.78	0.21	0.00	0.79
894	1	0.00	0.00	0.67	2.43	0.33	4.14	0.06	1.00	1.26
895	1	0.00	0.00	0.30	0.18	0.70	0.61	0.40	1.00	0.20
896	1	0.00	0.00	0.00	0.28	1.00	0.00	0.67	0.00	0.44
897	1	0.00	0.00	0.00	0.13	1.00	0.00	0.67	0.00	0.21
898	1	0.10	0.10	0.95	106.33	0.05	11.38	0.00	1.00	8.91
899	1	0.00	0.00	0.00	0.43	1.00	0.00	0.67	0.00	0.69
900	1	0.01	0.01	0.82	11.19	0.18	3.15	0.10	1.00	3.26
901	1	0.29	0.29	0.00	0.77	1.00	0.00	0.67	0.00	1.39
902	1	0.23	0.23	0.94	85.90	0.06	5.62	0.03	1.00	8.77
903	1	1.78	0.52	0.02	0.52	0.98	0.00	0.67	0.00	1.87
904	1	0.00	0.00	0.00	0.46	1.00	0.00	0.67	0.00	0.73
905	1	0.00	0.00	0.00	0.62	1.00	0.00	0.67	0.00	0.98
906	1	0.00	0.00	0.00	0.14	1.00	0.00	0.67	0.00	0.22
907	1	0.00	0.00	0.84	5.36	0.16	4.76	0.04	1.00	1.34
908	1	0.00	0.00	0.56	2.39	0.44	3.92	0.07	1.00	1.68
909	1	0.00	0.00	0.68	16.45	0.32	3.34	0.09	0.00	8.31
910	1	0.00	0.00	0.00	1.07	1.00	0.00	0.67	0.00	1.69
911	1	0.00	0.00	0.62	2.48	0.38	3.23	0.09	2.00	1.50
912	1	0.00	0.00	0.00	0.63	1.00	0.00	0.67	0.00	0.99
913	1	0.50	0.50	0.30	0.47	0.70	0.00	0.67	0.00	1.06
914	1	0.75	0.75	0.14	0.90	0.86	0.02	0.63	0.00	1.84
915	1	2.55	0.61	0.11	0.61	0.89	0.00	0.67	0.00	2.47
916	1	0.64	0.30	0.44	0.24	0.56	0.00	0.67	0.00	0.80
917	1	0.00	0.00	0.80	2.69	0.20	2.07	0.18	1.00	0.86
918	1	0.43	0.43	0.00	1.23	1.00	0.00	0.67	0.00	2.21
919	1	0.00	0.00	0.28	1.26	0.72	3.90	0.07	1.00	1.45
920	1	0.10	0.10	0.95	201.96	0.05	8.79	0.01	1.00	16.39
921	1	1.51	1.51	0.00	2.39	1.00	0.00	0.67	0.00	4.69
922	1	0.00	0.00	0.81	3.74	0.19	3.74	0.07	1.00	1.13
923	1	0.00	0.00	1.00	0.00	0.00	0.00	1.00	0.00	0.00
924	1	0.00	0.00	0.00	0.47	1.00	0.00	0.67	0.00	0.75
925	1	0.00	0.00	0.00	0.19	1.00	0.00	0.67	0.00	0.30
926	1	0.00	0.00	0.00	0.50	1.00	0.00	0.67	0.00	0.79
927	1	0.00	0.00	0.00	0.54	1.00	0.00	0.67	0.00	0.85
928	1	0.00	0.00	0.00	0.15	1.00	0.00	0.67	0.00	0.23
929	1	0.48	0.48	0.00	1.12	1.00	0.00	0.67	0.00	2.06
930	1	0.00	0.00	0.87	8.14	0.13	7.05	0.01	1.00	1.74
931	1	0.00	0.00	0.00	0.37	1.00	0.00	0.67	0.00	0.59
932	1	0.42	0.00	0.00	0.00	1.00	0.00	0.67	0.00	0.25
933	1	0.37	0.00	0.21	0.00	0.79	0.00	0.67	0.00	0.22
934	1	0.00	0.00	1.00	0.00	0.00	0.00	1.00	0.00	0.00
935	1	0.75	0.35	0.43	0.33	0.57	0.00	0.67	0.00	0.98
936	1	0.00	0.00	0.00	0.42	1.00	0.00	0.67	0.00	0.67
937	1	0.00	0.00	0.16	1.73	0.84	4.76	0.04	1.00	2.31
938	1	0.29	0.00	0.82	5.08	0.18	1.09	0.30	0.00	1.60
939	1	0.00	0.00	0.57	2.87	0.43	2.93	0.11	0.00	1.97
940	1	0.91	0.36	0.39	0.31	0.61	0.00	0.67	0.00	1.05
941	1	0.00	0.00	0.00	2.11	1.00	0.00	0.67	0.00	3.34
942	1	2.12	2.12	0.28	0.00	0.72	0.00	0.67	0.00	2.19
943	1	0.00	0.00	0.00	0.88	1.00	0.00	0.67	0.00	1.39
944	1	0.00	0.00	0.00	0.13	1.00	0.00	0.67	0.00	0.21
945	1	0.00	0.00	0.00	0.18	1.00	0.00	0.67	0.00	0.29
946	1	0.00	0.00	0.00	0.45	1.00	0.00	0.67	0.00	0.71
947	1	0.00	0.00	0.90	159.88	0.10	2.04	0.18	0.00	26.16
948	1	0.00	0.00	0.00	0.59	1.00	0.00	0.67	0.00	0.94
949	1	0.00	0.00	0.00	0.72	1.00	0.00	0.67	0.00	1.15
950	1	0.00	0.00	0.00	0.73	1.00	0.00	0.67	0.00	1.16
951	1	0.00	0.00	1.00	0.00	0.00	0.00	1.00	0.00	0.00
952	1	0.00	0.00	1.00	0.00	0.00	0.00	1.00	0.00	0.00
953	1	0.00	0.00	1.00	0.00	0.00	0.00	1.00	0.00	0.00
954	1	0.00	0.00	0.00	0.70	1.00	0.00	0.67	0.00	1.12
955	1	0.00	0.00	0.70	3.27	0.30	3.25	0.09	0.00	1.54
956	1	0.00	0.00	0.00	0.69	1.00	0.00	0.67	0.00	1.09
957	1	3.27	0.98	0.03	0.97	0.97	0.00	0.67	0.00	3.47
958	1	0.00	0.00	0.83	5.30	0.17	1.95	0.19	0.00	1.43
959	1	4.07	4.07	0.43	0.00	0.57	0.00	0.67	0.00	5.20
960	1	0.00	0.00	0.00	0.88	1.00	0.00	0.67	0.00	1.39
961	1	0.00	0.00	0.34	2.09	0.66	1.82	0.20	0.00	2.20
962	1	0.00	0.00	0.11	1.11	0.89	2.11	0.17	0.00	1.57
963	1	0.29	0.00	0.00	1.86	1.00	1.33	0.26	0.00	3.10
964	1	1.94	1.94	0.45	0.00	0.55	0.00	0.67	0.00	2.52
965	1	0.00	0.00	0.09	1.74	0.91	3.51	0.08	1.00	2.50
966	1	0.00	0.00	0.00	0.21	1.00	0.00	0.67	0.00	0.34
967	1	0.00	0.00	0.02	0.72	0.98	2.34	0.15	0.00	1.13
968	1	0.91	0.69	0.00	0.69	1.00	0.00	0.67	0.00	1.63
969	1	0.00	0.00	0.00	2.09	1.00	0.00	0.67	0.00	3.31
970	1	0.56	0.56	0.00	2.54	1.00	0.00	0.67	0.00	4.36
971	1	0.00	0.00	0.81	27.50	0.19	5.10	0.04	1.00	8.14
972	1	0.45	0.45	0.80	19.62	0.20	1.30	0.27	0.00	7.14
973	1	0.00	0.00	0.87	14.49	0.13	6.61	0.02	1.00	3.00
974	1	0.00	0.00	0.32	4.65	0.68	5.31	0.03	0.00	4.99
975	1	0.63	0.63	0.00	1.39	1.00	0.00	0.67	0.00	2.58
976	1	0.00	0.00	0.43	1.77	0.57	2.90	0.11	1.00	1.61
977	1	0.82	0.68	0.10	0.68	0.90	0.00	0.67	0.00	1.56
978	1	0.00	0.00	0.77	4.40	0.23	2.54	0.14	1.00	1.63
979	1	2.55	0.44	0.13	0.44	0.87	0.00	0.67	0.00	2.21
