# Supplementary material for: Variation in selection constraints on teleost TLRs with emphasis on their repertoire in the Walking catfish, Clarias batrachus
Source: Sci Rep. 2020 Dec 7;10:21394. doi: 10.1038/s41598-020-78347-6 (PMC7721727; doi:10.1038/s41598-020-78347-6)
Supplement: Supplementary file 28 — Supplementary Information 28. [file 41598_2020_78347_MOESM28_ESM.zip › T5/meme/log.txt]

Analysis Description
--------------------
MEME (Mixed Effects Model of Evolution) estimates a site-wise synonymous
(&alpha;) and a two-category mixture of non-synonymous (&beta;-, with
proportion p-, and &beta;+ with proportion [1-p-]) rates, and uses a
likelihood ratio test to determine if &beta;+ > &alpha; at a site. The
estimates aggregate information over a proportion of branches at a site,
so the signal is derived from episodic diversification, which is a
combination of strength of selection [effect size] and the proportion of
the tree affected. A subset of branches can be selected for testing as
well, in which case an additional (nuisance) parameter will be inferred
-- the non-synonymous rate on branches NOT selected for testing.
Multiple partitions within a NEXUS file are also supported for
recombination - aware analysis. 

- __Requirements__: in-frame codon alignment and a phylogenetic tree

- __Citation__: Detecting Individual Sites Subject to Episodic Diversifying Selection.
_PLoS Genet_ 8(7): e1002764.

- __Written by__: Sergei L. Kosakovsky Pond, Steven Weaver

- __Contact Information__: spond@temple.edu

- __Analysis Version__: 2.1.1


####Choose Genetic Code

1. [**Universal**] Universal code. (Genebank transl_table=1).
2. [**Vertebrate-mtDNA**] Vertebrate mitochondrial DNA code. (Genebank transl_table=2).
3. [**Yeast-mtDNA**] Yeast mitochondrial DNA code. (Genebank transl_table=3).
4. [**Mold-Protozoan-mtDNA**] Mold, Protozoan and Coelenterate mitochondrial DNA and the Mycloplasma/Spiroplasma code. (Genebank transl_table=4).
5. [**Invertebrate-mtDNA**] Invertebrate mitochondrial DNA code. (Genebank transl_table=5).
6. [**Ciliate-Nuclear**] Ciliate, Dasycladacean and Hexamita Nuclear code. (Genebank transl_table=6).
7. [**Echinoderm-mtDNA**] Echinoderm mitochondrial DNA code. (Genebank transl_table=9).
8. [**Euplotid-Nuclear**] Euplotid Nuclear code. (Genebank transl_table=10).
9. [**Alt-Yeast-Nuclear**] Alternative Yeast Nuclear code. (Genebank transl_table=12).
10. [**Ascidian-mtDNA**] Ascidian mitochondrial DNA code. (Genebank transl_table=13).
11. [**Flatworm-mtDNA**] Flatworm mitochondrial DNA code. (Genebank transl_table=14).
12. [**Blepharisma-Nuclear**] Blepharisma Nuclear code. (Genebank transl_table=15).
13. [**Chlorophycean-mtDNA**] Chlorophycean Mitochondrial Code (transl_table=16).
14. [**Trematode-mtDNA**] Trematode Mitochondrial Code (transl_table=21).
15. [**Scenedesmus-obliquus-mtDNA**] Scenedesmus obliquus mitochondrial Code (transl_table=22).
16. [**Thraustochytrium-mtDNA**] Thraustochytrium Mitochondrial Code (transl_table=23).
17. [**Pterobranchia-mtDNA**] Pterobranchia Mitochondrial Code (transl_table=24).
18. [**SR1-and-Gracilibacteria**] Candidate Division SR1 and Gracilibacteria Code (transl_table=25).
19. [**Pachysolen-Nuclear**] Pachysolen tannophilus Nuclear Code (transl_table=26).

>Please choose an option (or press q to cancel selection):

>Select a coding sequence alignment file (`/home/datamonkey/`) 

>Please select a tree file for the data: (`/home/datamonkey/`) 
>Loaded a multiple sequence alignment with **22** sequences, **979** codons, and **1** partitions from `/home/datamonkey/datamonkey-js-server/production/app/meme/output/5df88ed2c27e2160748f77f9`


####Choose the set of branches to test for selection

1. [**All**] Include all branches in the analysis
2. [**Internal**] Include all internal branches in the analysis
3. [**Leaves**] Include all leaf branches in the analysis
4. [**Unlabeled branches**] Set of 41 unlabeled branches

>Please choose an option (or press q to cancel selection):
>Select the p-value threshold to use when testing for selection (permissible range = [0,1], default value = 0.1): 

>Save the resulting JSON file to (`/home/datamonkey/`) 

### Branches to include in the MEME analysis
Selected 41 branches to include in the MEME analysis: `CBTLR5_2938_BP, IPTLR5_2938_BP, TFTLR5_2938_BP, Node9, Node7, CATLR5_2938_BP, CCTLR5_2938_BP, Node14, MATLR5_2938_BP, CITLR5_2938_BP, Node17, Node13, DRTLR5_2938_BP, Node12, Node6, SSTLR5_2938_BP, OMTLR5_2938_BP, Node21, Node5, LCTLR5_2938_BP, OFTLR5_2938_BP, MMTLR5_2938_BP, Node28, Node26, LMTLR5_2938_BP, Node25, ECTLR5_2938_BP, Node24, Node4, ONTLR5_2938_BP, Node3, ATTLR5_2938_BP, Node2, TRTLR5_2938_BP, Node1, SATLR5_2938_BP, PFTLR5_2938_BP, Node36, SDTLR5_2938_BP, SMTLR5_2938_BP, Node39`


### Obtaining branch lengths and nucleotide substitution biases under the nucleotide GTR model
* Log(L) = -34141.40, AIC-c = 68380.88 (49 estimated parameters)

### Obtaining the global omega estimate based on relative GTR branch lengths and nucleotide substitution biases
* Log(L) = -33448.80, AIC-c = 67009.89 (56 estimated parameters)
* non-synonymous/synonymous rate ratio for *test* =   0.4928

### Improving branch lengths, nucleotide substitution biases, and global dN/dS ratios under a full codon model
* Log(L) = -33426.32
* non-synonymous/synonymous rate ratio for *test* =   0.4698

### For partition 1 these sites are significant at p <=0.1

|   Codon    | Partition  |   alpha    |   beta+    |     p+     |    LRT     |Episodic selection detected?| # branches |
|:----------:|:----------:|:----------:|:----------:|:----------:|:----------:|:--------------------------:|:----------:|
|     77     |     1      |    0.000   |    6.488   |    0.338   |    3.481   |      Yes, p =  0.0829      |     1      |
|     82     |     1      |    0.678   |    6.674   |    0.314   |    7.531   |      Yes, p =  0.0103      |     3      |
|     87     |     1      |    0.108   |    7.362   |    0.344   |    6.355   |      Yes, p =  0.0188      |     1      |
|    100     |     1      |    0.238   |    3.825   |    0.206   |    3.753   |      Yes, p =  0.0719      |     2      |
|    112     |     1      |    0.765   |    8.526   |    0.384   |    8.426   |      Yes, p =  0.0065      |     2      |
|    117     |     1      |    0.529   |    4.223   |    0.462   |    4.403   |      Yes, p =  0.0513      |     2      |
|    132     |     1      |    0.000   |   14.884   |    0.249   |    9.895   |      Yes, p =  0.0031      |     5      |
|    140     |     1      |    0.244   |    4.540   |    0.162   |    6.133   |      Yes, p =  0.0211      |     2      |
|    148     |     1      |    0.159   |    3.253   |    0.348   |    4.569   |      Yes, p =  0.0471      |     1      |
|    155     |     1      |    0.527   |   12.785   |    0.182   |    8.321   |      Yes, p =  0.0069      |     1      |
|    159     |     1      |    1.074   |    6.201   |    0.326   |    4.066   |      Yes, p =  0.0612      |     1      |
|    161     |     1      |    0.532   |   50.660   |    0.141   |    5.452   |      Yes, p =  0.0299      |     2      |
|    177     |     1      |    0.329   |    3.864   |    0.545   |    3.716   |      Yes, p =  0.0734      |     0      |
|    282     |     1      |    0.410   |    3.358   |    0.499   |    3.927   |      Yes, p =  0.0657      |     4      |
|    292     |     1      |    0.610   |    4.760   |    0.334   |    3.508   |      Yes, p =  0.0818      |     2      |
|    310     |     1      |    0.644   |    4.348   |    0.244   |    4.477   |      Yes, p =  0.0494      |     3      |
|    315     |     1      |    0.289   |    7.936   |    0.260   |    6.899   |      Yes, p =  0.0142      |     1      |
|    321     |     1      |    0.252   |    1.213   |    0.991   |    3.172   |      Yes, p =  0.0975      |     0      |
|    341     |     1      |    0.227   |    5.014   |    0.140   |    3.703   |      Yes, p =  0.0739      |     1      |
|    345     |     1      |    0.509   |  204.548   |    0.070   |    7.643   |      Yes, p =  0.0097      |     2      |
|    373     |     1      |    0.435   |    3.664   |    0.365   |    4.549   |      Yes, p =  0.0476      |     2      |
|    386     |     1      |    0.000   |    1.306   |    0.776   |    5.119   |      Yes, p =  0.0355      |     1      |
|    434     |     1      |    0.314   |   17.991   |    0.081   |    7.436   |      Yes, p =  0.0108      |     2      |
|    506     |     1      |    0.519   |   14.985   |    0.180   |    7.853   |      Yes, p =  0.0088      |     3      |
|    513     |     1      |    0.000   |    3.828   |    0.561   |    7.919   |      Yes, p =  0.0085      |     2      |
|    546     |     1      |    0.000   |   11.702   |    0.317   |    6.679   |      Yes, p =  0.0159      |     3      |
|    553     |     1      |    1.353   |    6.409   |    0.534   |    3.830   |      Yes, p =  0.0691      |     1      |
|    555     |     1      |    0.245   |   28.634   |    0.131   |   10.059   |      Yes, p =  0.0029      |     1      |
|    622     |     1      |    0.576   |   19.188   |    0.058   |    3.390   |      Yes, p =  0.0870      |     1      |
|    626     |     1      |    0.258   |    6.971   |    0.329   |   10.896   |      Yes, p =  0.0019      |     4      |
|    668     |     1      |    0.000   |    1.039   |    0.370   |    3.335   |      Yes, p =  0.0895      |     3      |
|    669     |     1      |    0.622   |    9.133   |    0.279   |    4.790   |      Yes, p =  0.0420      |     2      |
|    736     |     1      |    0.000   |    7.190   |    0.507   |    5.745   |      Yes, p =  0.0257      |     0      |
|    745     |     1      |    0.486   |    6.812   |    0.230   |    4.432   |      Yes, p =  0.0506      |     2      |
|    760     |     1      |    0.000   |    1.918   |    0.464   |    3.129   |      Yes, p =  0.0998      |     0      |
|    763     |     1      |    0.000   |    0.921   |    0.869   |    3.229   |      Yes, p =  0.0947      |     1      |
|    771     |     1      |    0.000   |    4.076   |    0.215   |    4.525   |      Yes, p =  0.0482      |     1      |
|    776     |     1      |    0.000   |   62.365   |    0.041   |    4.624   |      Yes, p =  0.0458      |     0      |
|    797     |     1      |    0.000   |    3.874   |    0.252   |    3.879   |      Yes, p =  0.0674      |     2      |
|    815     |     1      |    0.000   |    1.970   |    0.896   |    5.947   |      Yes, p =  0.0232      |     1      |
|    836     |     1      |    0.000   |    4.103   |    0.087   |    3.668   |      Yes, p =  0.0752      |     0      |
|    878     |     1      |    0.000   |    2.248   |    0.459   |    3.602   |      Yes, p =  0.0778      |     0      |
|    881     |     1      |    0.000   |    8.139   |    0.417   |    5.902   |      Yes, p =  0.0237      |     2      |
|    894     |     1      |    0.000   |    2.433   |    0.326   |    4.141   |      Yes, p =  0.0588      |     1      |
|    898     |     1      |    0.099   |  106.334   |    0.052   |   11.381   |      Yes, p =  0.0015      |     1      |
|    900     |     1      |    0.006   |   11.188   |    0.183   |    3.154   |      Yes, p =  0.0985      |     1      |
|    902     |     1      |    0.229   |   85.898   |    0.061   |    5.618   |      Yes, p =  0.0274      |     1      |
|    907     |     1      |    0.000   |    5.365   |    0.157   |    4.757   |      Yes, p =  0.0427      |     1      |
|    908     |     1      |    0.000   |    2.387   |    0.443   |    3.917   |      Yes, p =  0.0661      |     1      |
|    909     |     1      |    0.000   |   16.447   |    0.318   |    3.335   |      Yes, p =  0.0895      |     0      |
|    911     |     1      |    0.000   |    2.484   |    0.380   |    3.231   |      Yes, p =  0.0946      |     2      |
|    919     |     1      |    0.000   |    1.262   |    0.723   |    3.900   |      Yes, p =  0.0667      |     1      |
|    920     |     1      |    0.095   |  201.956   |    0.051   |    8.787   |      Yes, p =  0.0054      |     1      |
|    922     |     1      |    0.000   |    3.736   |    0.191   |    3.743   |      Yes, p =  0.0723      |     1      |
|    930     |     1      |    0.000   |    8.142   |    0.135   |    7.053   |      Yes, p =  0.0132      |     1      |
|    937     |     1      |    0.000   |    1.726   |    0.843   |    4.764   |      Yes, p =  0.0426      |     1      |
|    955     |     1      |    0.000   |    3.268   |    0.296   |    3.250   |      Yes, p =  0.0936      |     0      |
|    965     |     1      |    0.000   |    1.741   |    0.907   |    3.513   |      Yes, p =  0.0816      |     1      |
|    971     |     1      |    0.000   |   27.502   |    0.187   |    5.095   |      Yes, p =  0.0359      |     1      |
|    973     |     1      |    0.000   |   14.487   |    0.131   |    6.611   |      Yes, p =  0.0165      |     1      |
|    974     |     1      |    0.000   |    4.650   |    0.676   |    5.313   |      Yes, p =  0.0321      |     0      |
