# Supplementary material for: Variation in selection constraints on teleost TLRs with emphasis on their repertoire in the Walking catfish, Clarias batrachus
Source: Sci Rep. 2020 Dec 7;10:21394. doi: 10.1038/s41598-020-78347-6 (PMC7721727; doi:10.1038/s41598-020-78347-6)
Supplement: Supplementary file 28 — Supplementary Information 28. [file 41598_2020_78347_MOESM28_ESM.zip › T5/meme/tree.new]

((((((((CBTLR5_2938_BP:0.1126793935809581,(IPTLR5_2938_BP:0.07383518463352877,TFTLR5_2938_BP:0.1088976208408148):0.03621117483540755):0.2413429186711213,(((CATLR5_2938_BP:0.07175893313417686,CCTLR5_2938_BP:0.070683780466518):0.0424775473560858,(MATLR5_2938_BP:0.05645303730995582,CITLR5_2938_BP:0.06381735848968662):0.0171128423438227):0.040946247810847,DRTLR5_2938_BP:0.1311450098183734):0.2032280407719926):0.2400172626438262,(SSTLR5_2938_BP:0.05542941806026232,OMTLR5_2938_BP:0.0801704765030306):0.1500826991724278):0.1843561396058024,(((LCTLR5_2938_BP:0.1350425933396807,(OFTLR5_2938_BP:0.06183339082105851,MMTLR5_2938_BP:0.1035126058138218):0.006884691315294775):0.01188054934857864,LMTLR5_2938_BP:0.09377986560541902):0.01952009675237481,ECTLR5_2938_BP:0.1170543014097064):0.1415704882638494):0.1620148701520885,ONTLR5_2938_BP:0.1499946576171384):0.04146278630392915,ATTLR5_2938_BP:0.1528086071524158):0.005686485597584894,TRTLR5_2938_BP:0.2796169097819582):0.01165425356041595,(SATLR5_2938_BP:0.1270124372807782,PFTLR5_2938_BP:0.1009487459199241):0.02505266491558664,(SDTLR5_2938_BP:0.06630286602071946,SMTLR5_2938_BP:0.1733055985549954):0.04025974627584706):0
