# Supplementary material for: Variation in selection constraints on teleost TLRs with emphasis on their repertoire in the Walking catfish, Clarias batrachus
Source: Sci Rep. 2020 Dec 7;10:21394. doi: 10.1038/s41598-020-78347-6 (PMC7721727; doi:10.1038/s41598-020-78347-6)
Supplement: Supplementary file 28 — Supplementary Information 28. [file 41598_2020_78347_MOESM28_ESM.zip › T5/slac/datamonkey-table.csv]

Partition	Site	ES	EN	S	N	P[S]	dS	dN	dN-dS	P [dN/dS > 1]	P [dN/dS < 1]	Total branch length
1	1	0	1.007592086255841	0	0	0		0		1	1	3.323743547538134
1	2	0.1813078357435541	0.671728057503894	1	0	0.2125442049728151	5.515481423618243	0	-1.659418467379503	1	0.2125442049728151	3.323743547538134
1	3	0.4629844432454371	0.5446076430104038	1	1	0.459495910657519	2.159899786243747	1.836184293103828	-0.09739484665707515	0.7888635080890173	0.7078553294040554	3.323743547538134
1	4	0.323534731141873	0.6758378233739187	1	2	0.3237378589995695	3.090858271909888	2.959289833788225	-0.03958441324966681	0.7534408664207355	0.6907247081846386	3.323743547538134
1	5	0.3302678881099197	0.6734335488325913	0.6666666666666666	2.333333333333333	0.3290499305410843	2.01856338647367	3.464830846901238	0.4351320851751047	0.5983037177256894	0.6979557263118419	3.323743547538134
1	6	0.2071903477591677	0.8004017384966732	1	1	0.2056291931877672	4.826479663822816	1.249372598663036	-1.07622835937788	0.9577166349089479	0.3689750212844822	3.323743547538134
1	7	0.3317542628819224	0.6758378233739187	0	2	0.329254534059218	0	2.959289833788225	0.8903484253411018	0.4498994800801168	1	3.323743547538134
1	8	0.18355544636035	0.8130220416255848	0	2	0.1841858245577193	0	2.459957907169565	0.7401166401636591	0.6655527688525684	1	3.323743547538134
1	9	0.316981594914909	0.6721392933402642	0.5	2.5	0.3204680021206206	1.577378649174318	3.719467117561297	0.6444806699883944	0.5357539871285215	0.6862167658312203	3.323743547538134
1	10	0.1926652941197037	0.7518815125156405	0	1	0.2039764390353658	0	1.329996792518819	0.4001502442942492	0.7960235609646342	1	3.323743547538134
1	11	0.331973379438617	0.675618706817224	1	2	0.3294719995987787	3.012289725432347	2.960249590219032	-0.01565708499136773	0.7458741606777515	0.6985253813557853	3.323743547538134
1	12	0.3340822789205799	0.6687269950196453	0	2	0.3331463794784307	0	2.990757087563432	0.8998158386132583	0.4446937512027251	1	3.323743547538134
1	13	0.199189932575813	0.8045115043666978	1	2	0.1984553625653741	5.020334045343348	2.48598060953072	-0.7624996933622631	0.897478549937877	0.4850285662686298	3.323743547538134
1	14	0.180152749488394	0.8138306636317095	0	3	0.1812432150380623	0	3.686270540129978	1.109071890597686	0.5488639868394599	1	3.323743547538134
1	15	0.180181430460831	0.8220654063009086	0	1	0.1797774997654244	0	1.216448219734429	0.3659873881170648	0.8202225002345755	1	3.323743547538134
1	16	0.3237230251993176	0.6793674673301504	1	1	0.3227256440074448	3.08906046885079	1.471957442898914	-0.4865306251288998	0.8958481586999799	0.5412994467148697	3.323743547538134
1	17	0.3323005290892127	0.6702275262617697	1	2	0.3314625733569872	3.009324128194602	2.984061265217065	-0.007600725692645293	0.743231574538622	0.7012023510356183	3.323743547538134
1	18	0.1926652941197037	0.7520963669262207	0	2	0.2039300514231371	0	2.659233693913318	0.8000718635115479	0.6337273630271693	1	3.323743547538134
1	19	0.1963454597552896	0.749015535896372	0	1	0.2076936330760543	0	1.335085792050049	0.4016813490435913	0.7923063669239457	1	3.323743547538134
1	20	0.3237230251993176	0.67588370146905	1	2	0.3238503869199321	3.08906046885079	2.959088961093381	-0.03910395188391629	0.753293037487213	0.6908790698411182	3.323743547538134
1	21	0.3287659293598565	0.6788261568959847	1	2	0.3262887172740045	3.041677712611858	2.946262426223002	-0.02870717461325481	0.7500832363368517	0.6942112794599666	3.323743547538134
1	22	0.335864028751947	0.671728057503894	1	1	0.3333333333333333	2.977395357627154	1.488697678813577	-0.4478978770537942	0.8888888888888891	0.5555555555555555	3.323743547538134
1	23	0.3306095012005776	0.6652268217906302	1	2	0.3319918078580636	3.024716459655857	3.006493326015452	-0.005482713506552873	0.7425276368551713	0.7019114012744783	3.323743547538134
1	24	0.1824770597973508	0.8226311030645259	0	2	0.1815496744925223	0	2.431223415391726	0.7314714208900116	0.6698609353232963	1	3.323743547538134
1	25	0.1787960435111019	0.8242649822669549	1	2	0.1782504143976813	5.592964924516955	2.426404181940923	-0.9527091056472976	0.9160075450826989	0.4450952003849756	3.323743547538134
1	26	0.1940017106765755	0.8114562155519701	0	2	0.1929486113897101	0	2.464704763693943	0.7415448058619106	0.6513319438577971	1	3.323743547538134
1	27	0.3929594423579402	0.5400929393421113	0	1	0.4211547497922414	0	1.851533184673924	0.5570625886721429	0.5788452502077586	1	3.323743547538134
1	28	0.3382369209503671	0.669355165305474	1	2	0.3356883460719086	2.956507519020196	2.987950349329505	0.009460065092145413	0.7375952037931767	0.7068326415795738	3.323743547538134
1	29	0.337407572070183	0.5286627601632607	1	2	0.389584493906018	2.963774623860526	3.783130098632942	0.2465158526984746	0.6629309793091722	0.7725548545346279	3.323743547538134
1	30	0.2214343249301725	0.7142203780087534	0	2	0.2366624399307128	0	2.800256141635164	0.8425006627569952	0.5826842306125326	1	3.323743547538134
1	31	0.335864028751947	0.671728057503894	1	0	0.3333333333333333	2.977395357627154	0	-0.8957957541075885	1	0.3333333333333333	3.323743547538134
1	32	0.4041621823358897	0.4355054854353469	1	1	0.4813358878146082	2.474254256596733	2.296182329369202	-0.05357571204897173	0.768315763101723	0.7309875387309392	3.323743547538134
1	33	0.2768577348788079	0.7307343513770332	1	2	0.274771644850444	3.61196338053456	2.736972740136135	-0.2632545585674087	0.8149918494266402	0.6185616740439245	3.323743547538134
1	34	0.3331373874579457	0.6728135582611495	0.8333333333333334	2.166666666666667	0.3311666328021645	2.501470458456216	3.220307676715523	0.2162733700654322	0.6695532381549694	0.7008053703079885	3.323743547538134
1	35	0.335864028751947	0.671728057503894	0	2	0.3333333333333333	0	2.977395357627154	0.8957957541075885	0.4444444444444445	1	3.323743547538134
1	36	0.2076285808725569	0.7978293453559887	0	2	0.2065015108601987	0	2.506801751078242	0.7542103400050245	0.6296398522671472	1	3.323743547538134
1	37	0.337407572070183	0.5286627601632607	1	2	0.389584493906018	2.963774623860526	3.783130098632942	0.2465158526984746	0.6629309793091722	0.7725548545346279	3.323743547538134
1	38	0.335864028751947	0.5849721846746367	0	1	0.3647380759517933	0	1.709482991154875	0.5143245761006662	0.6352619240482067	1	3.323743547538134
1	39	0.2107711070032542	0.7203525354578872	1	1	0.2263621042272593	4.744483312812701	1.388209176447691	-1.009787334179549	0.9487601977698075	0.401484406224326	3.323743547538134
1	40	0.3340822789205799	0.6687269950196453	0	2	0.3331463794784307	0	2.990757087563432	0.8998158386132583	0.4446937512027251	1	3.323743547538134
1	41	0.3303181286504929	0.673458047151941	1	2	0.3290754817790247	3.027384552235982	2.969746977496244	-0.0173411618301386	0.7463995924628919	0.6979902325063743	3.323743547538134
1	42	0.2076285808725569	0.7999635053832842	0	2	0.2060641242668883	0	2.500114050880041	0.7521982412667946	0.6303341747761029	1	3.323743547538134
1	43	0.3248494304820407	0.6612767599205923	1	1	0.3294197371934777	3.078349247884198	1.512226136784366	-0.47119252394182	0.89148263674738	0.5503221111343355	3.323743547538134
1	44	0.2001761254100383	0.7230013432025763	1	1	0.216833850712226	4.995600738857404	1.383123294862002	-1.06506797631077	0.9529830811853083	0.3866507826097599	3.391781111012711
1	45	0.2727374281144843	0.7001627962801925	0	3	0.2803344282135172	0	4.284717805542262	1.263264834994891	0.3727281387841517	1	3.391781111012711
1	46	0.1836826964452082	0.802352104755389	0.6875	2.3125	0.1862841922227856	3.742867528107517	2.882151098369719	-0.2537653231640314	0.7931874661194174	0.4612115726844334	3.391781111012711
1	47	0.0453951049509813	0.160604772245416	0	0	0.2203647185075856	0	0	0	1	1	3.899009545957222
1	48	0.05307074064061013	0.1529291365557872	0	0	0.2576251081451531	0	0	0	1	1	3.899009545957222
1	49	0.0453951049509813	0.1885867389187579	0	0	0.1940112283936584	0	0	0	1	1	3.899009545957222
1	50	0.0836008173885712	0.1672016347771424	0	0	0.3333333333333333	0	0	0	1	1	3.899009545957222
1	51	0.1284033923578874	0.1223990598078261	0	0	0.5119702429107312	0	0	0	1	1	3.899009545957222
1	52	0.05307074064061013	0.1529291365557872	0	0	0.2576251081451531	0	0	0	1	1	3.899009545957222
1	53	0.04893971443349638	0.2018627377322172	0	0	0.195132519681906	0	0	0	1	1	3.899009545957222
1	54	0.05307074064061013	0.1529291365557872	0	0	0.2576251081451531	0	0	0	1	1	3.899009545957222
1	55	0.06678020909259683	0.1672016347771424	0	0	0.2854076538082769	0	0	0	1	1	3.899009545957222
1	56	0.0836008173885712	0.1672016347771424	0	0	0.3333333333333333	0	0	0	1	1	3.899009545957222
1	57	0.0836008173885712	0.1672016347771424	0	0	0.3333333333333333	0	0	0	1	1	3.899009545957222
1	58	0.0836008173885712	0.1672016347771424	0	0	0.3333333333333333	0	0	0	1	1	3.899009545957222
1	59	0.04893971443349638	0.1817152011768096	0	0	0.2121772011838697	0	0	0	1	1	3.899009545957222
1	60	0.05307074064061013	0.1835659471650875	0	0	0.2242709747703472	0	0	0	1	1	3.899009545957222
1	61	0.0836008173885712	0.1672016347771424	0	0	0.3333333333333333	0	0	0	1	1	3.899009545957222
1	62	0.0836008173885712	0.1530358704171264	0	0	0.3532876417591504	0	0	0	1	1	3.899009545957222
1	63	0.05307074064061013	0.1835659471650875	0	0	0.2242709747703472	0	0	0	1	1	3.899009545957222
1	64	0.0836008173885712	0.1672016347771424	0	0	0.3333333333333333	0	0	0	1	1	3.899009545957222
1	65	0.0836008173885712	0.1530358704171264	0	0	0.3532876417591504	0	0	0	1	1	3.899009545957222
1	66	0.0836008173885712	0.1284033923578874	0	0	0.3943356478088412	0	0	0	1	1	3.899009545957222
1	67	0.217926404390713	0.7605493684555799	0	4	0.2227202864275176	0	5.259356152149144	1.550617796376257	0.3650138405977229	1	3.391781111012711
1	68	0.1776708842484273	0.8097093698515808	1	0	0.1799417028147615	5.628384212923462	0	-1.659418467379503	1	0.1799417028147614	3.391781111012711
1	69	0.1921736553799641	0.7844129482072031	1	1	0.1967809661468608	5.203626886436688	1.274838721473845	-1.158325975755491	0.961277251362308	0.3548391836560296	3.391781111012711
1	70	0.5654978168147105	1.33816011358154	1	1	0.2970585249509616	1.768353422888028	0.747294729420334	-0.3529141136615078	0.911756232753959	0.5058732826558822	2.893221477809829
1	71	0.3640790337424745	1.65097853759479	0	2	0.1806792217360115	0	1.211402785958489	0.4187037858143932	0.6712865376951077	1	2.893221477809829
1	72	0.4618015926962364	1.466004769121141	1	2	0.2395477065761356	2.165432115903895	1.364252042098735	-0.2769162609741355	0.8553426706098541	0.5602397994445043	2.893221477809829
1	73	0.6135023451871024	1.111376847641624	2.5	3.5	0.3556784427209568	4.074964047998161	3.149246817069392	-0.2975663673469544	0.7559484298778318	0.527937207056077	3.110960553715425
1	74	0.5216785182510066	2.217528976394227	1.5	4.5	0.190448704331751	2.875334037193903	2.029285771641705	-0.2861086616369202	0.7956627839398445	0.5198429878410867	2.957087215436547
1	75	0.355773855290869	2.598574692698118	1	5	0.1204237920854135	2.810774274524566	1.924131722690051	-0.2850818271715051	0.8434554080462031	0.5369361903334755	3.110133538259915
1	76	0.9389682018601153	2.014087420259231	2	7	0.3179649563072697	2.129997582493165	3.475519448455239	0.4326251105973021	0.415791792099193	0.8340745994230409	3.110133538259915
1	77	0.6520519730866514	2.230455100881513	0.5	8.5	0.2262100166120366	0.7668100406676552	3.810881463895265	0.9111102146104538	0.2302812720124359	0.9005492799645118	3.341057288584022
1	78	0.2976118024021848	2.72022339348832	1.5	7.5	0.09861764579041743	5.040122696387353	2.757126498490354	-0.5838912230174035	0.8642280247951464	0.4137984962849299	3.909968343245592
1	79	0.3738343136913145	2.012938492064573	2.5	11.5	0.1566275234868539	6.687454598039708	5.713040932614393	-0.2492126738336895	0.7280178730387638	0.5238912289767839	3.909968343245592
1	80	0.8786055536199346	2.166271285675111	2	7	0.2885520827250769	2.27633434794467	3.231358900562851	0.2442537813043859	0.4936892926169147	0.7828473677826788	3.909968343245592
1	81	1.11664983251494	1.94416637574481	5	8	0.3648209355078592	4.477679442926977	4.114874169107672	-0.09278982384756264	0.6756459849034672	0.5447210928906724	3.909968343245592
1	82	0.9381753928597918	2.129541086763485	3	13	0.3058220663778558	3.197696318654505	6.104601634973681	0.7434600644122373	0.230345931942355	0.9088783344365049	3.909968343245592
1	83	1.206093044628369	1.859983241264124	5	5	0.3933669394260658	4.145617141454156	2.688196263855467	-0.3727449303052186	0.84463766027813	0.3503558689418425	3.909968343245592
1	84	0.9067790791488897	1.908249941972268	3	8	0.3221206859131213	3.30841333791669	4.192322936340099	0.22606566622217	0.5048820424047412	0.741018134137002	3.909968343245592
1	85	1.136804556699595	1.887564077945344	7	6	0.3758816116782855	6.157610786081476	3.178700034666444	-0.761875925814349	0.9305608713267427	0.1769560241582835	3.909968343245592
1	86	0.9594524744946697	2.109773828937985	3	10	0.3126040179642694	3.126783326688545	4.739844557193027	0.4125509694448087	0.3820807138241185	0.8237070714510464	3.909968343245592
1	87	0.8979889273077767	2.109449161105382	2	12	0.2985893311544746	2.227198954441584	5.688688886776406	0.8852987104907104	0.1635946616259862	0.9514478550301297	3.909968343245592
1	88	0.853174251960219	2.175377652939745	6.5	8.5	0.2817102954649213	7.61860778740786	3.90736752697323	-0.9491739918676676	0.9328600592568077	0.1629051463163955	3.909968343245592
1	89	0.7181003020086076	2.160062105180816	3	4	0.2494995766100098	4.177689372374112	1.85179860820028	-0.5948617891476722	0.9299042516737951	0.2425529161510143	3.909968343245592
1	90	0.9607292792388734	2.051219298531425	7	7	0.3189726698289409	7.286131641106711	3.412604398277487	-0.9906799500105112	0.9550727908285344	0.1232653714980365	3.909968343245592
1	91	0.5686185683297378	2.251989211726491	3	8	0.2015943415991012	5.275944485619263	3.552414886511285	-0.4408039778852295	0.835312461881993	0.3878945368352806	3.909968343245592
1	92	1.348941170643175	1.725457092776518	6	4	0.4387659161447516	4.447933038576621	2.318226293047603	-0.5446864420802927	0.9104716055173021	0.2381879222000264	3.909968343245592
1	93	0.6883575951389619	1.942389642436022	3.5	4.5	0.2616585832751793	5.084566546103757	2.316733935193551	-0.7078913095783994	0.9181801562815823	0.2406418116265605	3.909968343245592
1	94	1.05461479828486	2.017202343629244	5	6	0.3433195237746836	4.741067551993006	2.974416532356945	-0.4518325634753341	0.8623522028492977	0.3143569763101828	3.909968343245592
1	95	1.020578516237252	2.016117256102646	6	7	0.3360819103228291	5.879018521888219	3.472020279977015	-0.6156055575409594	0.8924354960695537	0.2481658957892099	3.909968343245592
1	96	0.7866748727353643	2.172138583669942	3	7	0.2658751166053921	3.813519541521181	3.222630476998909	-0.1511237464474677	0.7376820104449291	0.521499454512133	3.909968343245592
1	97	0.6466117052408908	2.200528335068084	4	5	0.2271092029497502	6.186092778060408	2.272181603080926	-1.001008405027294	0.9667919573427572	0.1256566041972887	3.909968343245592
1	98	0.8012975205124431	2.197576318514253	3	4	0.2671994767117344	3.743927721230749	1.820187069864467	-0.4920092651618301	0.9124717957794657	0.2800668608354495	3.909968343245592
1	99	1.018605713571076	1.894257538074692	4	4	0.34969225314493	3.926936543460582	2.111645285606501	-0.4642726228180257	0.8942638336852563	0.2929413179734404	3.909968343245592
1	100	0.8772731031304175	1.891689485159632	1.833333333333333	6.166666666666666	0.3168237472186906	2.089809121915807	3.259872571605634	0.2992513869609948	0.4616303319818882	0.8058384956949703	3.909968343245592
1	101	0.5568260760517469	2.236208449645984	3	0	0.1993624034821573	5.387678718769636	0	-1.377934102222788	1	0.007923732076248857	3.909968343245592
1	102	0.9918168095112455	1.973832180489418	4.5	7.5	0.3344349964730734	4.537128184203231	3.799715129854835	-0.1885982160500777	0.7242147916675723	0.4908532207563733	3.909968343245592
1	103	0.8040762725071916	2.210561656331446	4	5	0.2667239952152247	4.974652451225296	2.261868600533761	-0.6938122287812959	0.9368645294268175	0.1983291115821655	3.909968343245592
1	104	0.666926754292561	2.225431766563906	4.5	16.5	0.2305823256292152	6.747367639754311	7.414291576090965	0.1705701626686453	0.5484752866920435	0.64977570897824	3.909968343245592
1	105	1.004531548027426	2.069866715392266	4	5	0.3267408650270549	3.98195557705948	2.415614475472367	-0.4006019906255616	0.8650816166422068	0.3335716160862773	3.909968343245592
1	106	0.8723693518697132	2.099299338276753	4	8	0.2935621170564328	4.58521381044275	3.810795275421246	-0.1980626099848862	0.7404737479457857	0.4875589291435565	3.909968343245592
1	107	0.8556866737354791	2.195879454712429	7	8	0.2804090220291898	8.180564469283683	3.643187235452173	-1.160463931036617	0.9658836588731606	0.09717984654856693	3.909968343245592
1	108	1.024799421139897	2.049598842279794	9	0	0.3333333333333333	8.782206365797112	0	-2.246106769884271	1.000000000000001	0.00005080526342449154	3.909968343245592
1	109	0.7708317588667954	2.21690822466835	4.25	13.75	0.2579982739845835	5.513524775170072	6.202331628796679	0.1761668620198701	0.5376710500574217	0.6688569751531244	3.909968343245592
1	110	0.5687724862034027	2.233796728924656	5	0	0.2029468114946855	8.790861234120799	0	-2.24832030911628	0.9999999999999998	0.0003442794991137532	3.909968343245592
1	111	0.9452061285830411	2.129192134836651	3	10	0.3074442696086083	3.173910863757624	4.69661701092428	0.3894420653806843	0.3976643022208728	0.8133017189895546	3.909968343245592
1	112	0.8666390731801178	2.126980301666654	4.166666666666666	15.83333333333333	0.2894954116284328	4.80784538294258	7.444043238635868	0.6742248591979721	0.3013353351064773	0.8494589006309207	3.909968343245592
1	113	0.8261768452755791	1.969050986098286	5.5	8.5	0.2955669072848026	6.657170352148301	4.316800357131899	-0.5985649472224895	0.8522721781579163	0.3048693866314272	3.909968343245592
1	114	0.6680481378353661	2.401311042429808	3.666666666666667	11.33333333333333	0.2176506881731745	5.488626431244212	4.719644033230074	-0.1966722823581276	0.7187526612637379	0.5007103001897923	3.909968343245592
1	115	1.044874091266878	2.029524172152814	4	1	0.3398629591029794	3.828212445338867	0.4927263314825424	-0.853072409043496	0.9954656068558101	0.04857156742716962	3.909968343245592
1	116	0.6948879443244014	2.238188783836986	5	13	0.2369143424215824	7.195404727968342	5.808267869930863	-0.3547693321951662	0.7612508941513281	0.4289834848889075	3.909968343245592
1	117	0.6153685664033243	1.905524597092105	2	14	0.2441073565966057	3.250084760892973	7.347058138931649	1.047827761858004	0.2122171421438478	0.929945223927181	3.909968343245592
1	118	1.024799421139897	2.049598842279794	5	0	0.3333333333333333	4.879003536553951	0	-1.24783709438015	1	0.004115226337448097	3.909968343245592
1	119	1.024799421139897	2.049598842279794	3	0	0.3333333333333333	2.92740212193237	0	-0.7487022566280903	1	0.03703703703703698	3.909968343245592
1	120	0.9680127216084364	2.079893864062783	4	6	0.3175992092931081	4.132177099236523	2.884762585086834	-0.3190344280675768	0.8179277844197704	0.3978337753904277	3.909968343245592
1	121	1.309040347979445	1.737645440166622	6	2	0.4296604372766668	4.583510362580674	1.150982791868185	-0.8778913969066081	0.9865046258014674	0.07079835642506827	3.909968343245592
1	122	1.024799421139897	2.049598842279794	4	1	0.3333333333333333	3.903202829243161	0.4879003536553951	-0.8734859660661054	0.9958847736625519	0.04526748971193373	3.909968343245592
1	123	1.015609168190145	2.051519120461097	12	9	0.3311270584761732	11.81556879934874	4.38699298984704	-1.899906893705277	0.9936098421756148	0.02007603427812621	3.909968343245592
1	124	0.5647205716409888	2.328024315435176	4	6	0.1952196248497318	7.083149084469567	2.577292668387969	-1.152402275549211	0.9702616359066379	0.1126045699811117	3.909968343245592
1	125	0.7699283484174678	2.304469915002225	3	3	0.2504322089881311	3.896466477908345	1.30181781956442	-0.6635983799782266	0.962173961074835	0.1701179524827321	3.909968343245592
1	126	0.9878015232668083	2.086596740152884	2	2	0.3212991416954757	2.024698234302878	0.9584985740241599	-0.2726875428852412	0.8992963675058203	0.3860203231117949	3.909968343245592
1	127	0.578216467969942	2.411209007718331	4	10	0.193420599600937	6.91782441624948	4.147297048074136	-0.708580511389916	0.8838929494507216	0.2793807526723243	3.909968343245592
1	128	1.189000098126963	1.853072149067487	4	3	0.3908520250377083	3.364171295108569	1.618933186983397	-0.4463560711789503	0.9123281494905593	0.2722949018197347	3.909968343245592
1	129	0.5737525420814658	2.204007229024971	2	2	0.2065522541040073	3.485823335517396	0.9074380399762929	-0.6594389184749341	0.970211364054131	0.1909451220492814	3.909968343245592
1	130	1.478132544702589	1.58597530124188	6	1	0.4824022583470703	4.0591758983341	0.6305268431462717	-0.8768994411708639	0.993920535513033	0.05174056835051011	3.909968343245592
1	131	0.7067432022762455	2.280066905817621	1	7	0.2366214043407258	1.414941094274762	3.07008534799545	0.4233139781246373	0.4012962668209009	0.8846759650762416	3.909968343245592
1	132	0.5237921242218255	2.415984394576156	2.166666666666667	11.83333333333333	0.1781741302008883	4.13650104015135	4.897934506488936	0.1947415936635269	0.5725407967493944	0.6956036751712554	3.909968343245592
1	133	0.5548915452045909	2.519506718215101	1	0	0.180487854097139	1.802153967999811	0	-0.4609126749358478	0.9999999999999999	0.1804878540971391	3.909968343245592
1	134	0.6482083582655921	2.161762190442131	1	8	0.2306815488026009	1.542713831515063	3.700684578243924	0.5519151454145969	0.3491407273355197	0.9056036205322091	3.909968343245592
1	135	0.8373938616598674	2.237004401759825	3	0	0.2723765075018041	3.582543576392419	0	-0.9162589724239598	0.9999999999999999	0.02020733032085897	3.909968343245592
1	136	0.7142105627919215	2.36018770062777	3	9	0.2323090574470648	4.200441937280647	3.813256037901626	-0.099025328439776	0.70275189953045	0.5526939551035679	3.909968343245592
1	137	0.6182433796822723	2.282507453369913	1	0	0.2131321906858692	1.617485981837638	0	-0.4136826285644536	1	0.2131321906858692	3.909968343245592
1	138	0.8613741622866243	2.213024101133068	3	1	0.2801765056061757	3.482807044079577	0.4518703612346563	-0.7751818983600763	0.9938379267346236	0.06948794137836711	3.909968343245592
1	139	0.5639593919937628	2.505341114157781	4.75	3.25	0.1837419929601112	8.42259224233743	1.297228541708002	-1.822358411913585	0.9976400270942317	0.01599863830256953	3.909968343245592
1	140	0.7409005641633861	2.24597903408962	1.166666666666667	6.833333333333334	0.2480517007102432	1.57466024875288	3.04247423044318	0.3754030347140598	0.4238603296070415	0.8528305900569848	3.909968343245592
1	141	0.9604546007810719	2.091268698558256	5	5	0.3147253228983775	5.205868133625309	2.390893147038951	-0.7199482807704012	0.9409315963867173	0.1766616548726416	3.909968343245592
1	142	1.024799421139897	1.976991134963165	6	0	0.3413960441231771	5.854804243864741	0	-1.497404513256181	1	0.001583255141004214	3.909968343245592
1	143	0.9664480738262161	2.107950189593476	3	1	0.3143535713395907	3.104150218979536	0.4743945112824761	-0.6725772376750624	0.9902349697098931	0.09496028499188613	3.909968343245592
1	144	0.9682686282023101	1.895847685803627	4	5	0.3380688917790589	4.131084993868292	2.637342671270852	-0.3820343776383397	0.8477756106102975	0.3613731732571448	3.909968343245592
1	145	0.9590462592634179	2.112448392709307	6.5	8.5	0.3122409015582862	6.777566709860517	4.023766937614217	-0.7043023192255369	0.8910823818015184	0.2353667603339894	3.909968343245592
1	146	1.039798012295328	1.941624831823814	6	4	0.3487589874567206	5.770351480818038	2.060130224149794	-0.9489133749836087	0.9744979064324875	0.09347544993229917	3.909968343245592
1	147	0.5852024762998367	2.342595105098886	1	2	0.1998780516856165	1.708810267384508	0.8537540250326682	-0.2186862315212694	0.8961170436096766	0.4877658235432307	3.909968343245592
1	148	0.8214349470454804	1.989164201853744	1	9	0.2922632874798944	1.217381855491757	4.524513356721739	0.8458205312436862	0.1617321500252413	0.9684704883581283	3.909968343245592
1	149	1.546642561769545	1.524664628807982	5	0	0.5035779444382816	3.232809004220988	0	-0.8268120660888761	0.9999999999999998	0.03238422466456847	3.909968343245592
1	150	0.611794573934666	1.947948515239382	4	5	0.2390062411037014	6.538142328191298	2.56680295237965	-1.015696043338068	0.9591387476349591	0.1457944692646862	3.909968343245592
1	151	0.7412577556789484	2.221462949306418	3.5	7.5	0.2501949489979379	4.721704391199531	3.376153539874091	-0.3441334387399474	0.7989139648423244	0.416317535790636	3.909968343245592
1	152	1.329964884634702	1.693016665349928	7	1	0.439951373385479	5.263296859091639	0.5906616399392094	-1.195057046235255	0.9985964191890818	0.01569740604798486	3.909968343245592
1	153	0.5352689998990268	2.497966680036462	3.5	7.5	0.176467988768486	6.538768358825639	3.00244197007885	-0.9044386241274142	0.9280429807815588	0.2089805857060024	3.909968343245592
1	154	1.102124378801563	1.972273884618128	7	3	0.3584845827930102	6.351370257875717	1.521086915664789	-1.235376585735065	0.9942865439533531	0.02981783354391609	3.909968343245592
1	155	0.8379801077874579	1.978084314221708	4.166666666666666	9.833333333333334	0.2975713556970361	4.972273957275706	4.971139633753342	-0.0002830901936467446	0.6245531054677989	0.5991243322559351	4.006933294833408
1	156	0.7837747176463261	1.851636475944381	7.166666666666667	14.83333333333333	0.2974013010009437	9.143783928356546	8.010931695309125	-0.2827230077695916	0.7043662791276575	0.4657119331870139	4.006933294833408
1	157	0.610942651228181	1.859630950329563	4	1	0.2472877759411701	6.547259373623334	0.5377411038586879	-1.499779963273508	0.9990752736284766	0.0149984678070999	4.006933294833408
1	158	0.6441704171659526	2.177325621817898	3.666666666666667	17.33333333333334	0.2283081061485196	5.692075526843158	7.96083652332229	0.5662088259379064	0.392169886813957	0.7898357842834509	4.006933294833408
1	159	0.9967785620539159	1.985261182830927	6	13	0.3342606562383053	6.019391094885385	6.548256779726265	0.1319876438978425	0.5396297385884821	0.6513328458909768	4.006933294833408
1	160	0.7487843059307555	2.149850622011887	8.666666666666666	17.33333333333334	0.2583230812243812	11.57431665971392	8.062575676589264	-0.8764161329195915	0.8580297736300114	0.2559384406208133	4.006933294833408
1	161	0.9781531174451427	1.948653075832165	5.208333333333333	16.875	0.3342049499867466	5.324660567393662	8.659827759640386	0.8323490676890307	0.2324918805862355	0.8847054448609767	4.006933294833408
1	162	1.017403156017823	1.982596843982176	6	1	0.3391343853392745	5.897367198549256	0.5043889800567999	-1.345911654043813	0.9994840557456728	0.007553829000156886	4.006933294833408
1	163	0.9884804582247259	2.011519541775272	3	5	0.3294934860749088	3.034961364221493	2.485683035217861	-0.1370819748139751	0.7491703848901073	0.5223131738042308	4.006933294833408
1	164	0.8227242283415601	2.152532931047392	5	3	0.27652205650369	6.077370554747067	1.393706900707085	-1.168889849022233	0.9926980893849732	0.04158759348028451	4.006933294833408
1	165	0.8795677678522608	2.082177331147379	7	0	0.2969761875015321	7.958454431649633	0	-1.986170930749301	1	0.0002037283149713964	4.006933294833408
1	166	0.5840832461614544	2.412045031875164	2	6	0.1949460076336277	3.424169436709289	2.487515747305721	-0.233758243645159	0.8079391738085352	0.4817530054703998	4.006933294833408
1	167	0.5423165710527171	2.442421403199374	4	5	0.1816965427890231	7.375765767650074	2.047148781717359	-1.329849187358198	0.9869890440049253	0.06339918920882215	4.006933294833408
1	168	0.9999999999999994	1.993373102163366	6	6	0.3340712854262241	6.000000000000004	3.009973393083475	-0.7462132226588117	0.9328104548794024	0.1792038044243972	4.006933294833408
1	169	0.5583544634873226	2.441645536512675	4	0	0.1861181544957743	7.163907986007923	0	-1.787878025133375	1	0.001199927343753293	4.006933294833408
1	170	0.7556094796162252	2.137189248834185	3.5	7.5	0.2612036130218377	4.632022353369169	3.509282111582384	-0.2801993842109776	0.7743064869813104	0.4484600916123561	4.006933294833408
1	171	0.8562661246435513	1.991638988375313	6	6	0.3006652576763288	7.007167313196812	3.012594167427161	-0.9969153095012351	0.9609453333894564	0.1189059833035128	4.006933294833408
1	172	0.9804304186655599	1.751637323851815	3	2	0.3588602154360105	3.059880581921588	1.141788869628583	-0.4786931978044699	0.9408837225967958	0.2490846903136109	4.006933294833408
1	173	0.87476960859477	2.032516299017396	4	6	0.3008887451710047	4.572632565991404	2.952005847579502	-0.404455627075589	0.848202992511054	0.352762193788797	4.006933294833408
1	174	0.6208917755905137	2.347157684767445	5	4	0.2091918560938104	8.05293321085568	1.704188868928215	-1.584439738518637	0.9960969797356491	0.02364446553105581	4.006933294833408
1	175	1.46171600044732	1.5049403168428	5	1	0.4927149774405006	3.420637113139544	0.6644781781764546	-0.6878474714108459	0.9856921432161796	0.1026935781482757	4.006933294833408
1	176	0.9026668760980538	2.096057276068008	1	6	0.3010169759849476	1.107828398802764	2.86251719764805	0.4379131544584994	0.3272677425594556	0.918479581959925	4.006933294833408
1	177	0.8272796257921623	2.065023293115201	3	14	0.2860280022483561	3.62634338676883	6.779584543513905	0.7869462565825354	0.2387979979101494	0.9035236867916191	4.006933294833408
1	178	1.271447097088883	1.690282903748418	8	0	0.4292920342939554	6.292043151710262	0	-1.570288968828931	0.999999999999999	0.001153513390056871	4.006933294833408
1	179	0.7750458624628075	2.134825104201732	4	10	0.2663505946970595	5.160984909060075	4.684224473619945	-0.1189838712950055	0.6921008811156321	0.5354793106544181	4.006933294833408
1	180	1.316071908948243	1.650125610033613	12	0	0.4436899095647491	9.118042804811454	0	-2.275566407997951	1	0.00005820424026292681	4.006933294833408
1	181	0.8841027829411493	2.109529204242806	8.166666666666668	3.5	0.2953278114097136	9.237236692659847	1.659137969249537	-1.891246538389248	0.9990887612733895	0.005740599640428723	4.006933294833408
1	182	0.5491792504980222	2.140817229302828	3	6	0.2041561223673719	5.462697283772931	2.80266802689828	-0.6638566357729305	0.9087674459230503	0.2728400578185801	4.006933294833408
1	183	0.540361983989083	2.459638016010916	2	0	0.1801206613296944	3.701222623463472	0	-0.9237045768233466	0.9999999999999999	0.03244345263784654	4.006933294833408
1	184	0.8157970315266665	2.178160545489801	5	17	0.2724811593154312	6.128975476465143	7.804750680660788	0.4182188923275592	0.4206016475827782	0.7566341258936675	4.006933294833408
1	185	0.8232323147342874	2.147874062944342	4.5	10.5	0.2770793805698371	5.466257725138564	4.888554771971323	-0.1441758348990083	0.6902372685526703	0.5187362620476258	4.006933294833408
1	186	1.236066707443311	1.742063615654738	5	1	0.415047890233854	4.045089128192793	0.574031849935721	-0.8662628057054751	0.9948880186159564	0.04833972978671586	4.006933294833408
1	187	0.6716815913431302	1.814002859833805	4	7	0.2702199754377909	5.955202660834261	3.858869329809834	-0.5231764985275562	0.850306788768715	0.3436600745397871	4.006933294833408
1	188	1.04230563318607	1.957694366813929	0	5	0.3474352110620233	0	2.554024818561083	0.6374013817136102	0.1183363534231091	1	4.006933294833408
1	189	0.6239588797977371	2.229772160830084	3	3	0.2186467017790388	4.80800914472518	1.345428942337849	-0.8641472037610477	0.9766186057193471	0.1231057264000495	4.006933294833408
1	190	1.006484330289939	1.99351566971006	4	3	0.3354947767633131	3.974229781448974	1.504879066456661	-0.6162694842403106	0.9534750828819325	0.1766336040227949	4.006933294833408
1	191	0.8634159275916465	1.971957871571707	7	8	0.3045157318750771	8.107332487513084	4.05688180023023	-1.010860523309823	0.9456732168450301	0.1398561338487202	4.006933294833408
1	192	0.9999999999999994	1.999999999999999	9	0	0.3333333333333334	9.000000000000005	0	-2.246106769884271	0.9999999999999998	0.00005080526342549074	4.006933294833408
1	193	0.5720559954159484	2.42794400458405	2	0	0.1906853318053162	3.496161243001705	0	-0.8725279373903481	1	0.03636089576570345	4.006933294833408
1	194	0.8354540577995321	2.156856563099646	5.333333333333334	6.666666666666666	0.279200311613532	6.383754179590174	3.090917950095817	-0.8217846385763854	0.9328079352557775	0.1782090338403431	4.006933294833408
1	195	0.9999999999999994	1.853141587736814	4	0	0.3504908429003783	4.000000000000003	0	-0.9982696755041204	0.9999999999999997	0.01509060680419672	4.006933294833408
1	196	1.392251467941284	1.464993325643049	4	0	0.4872706290575626	2.873044196473201	0	-0.7170182244305742	1	0.05637427085639768	4.006933294833408
1	197	0.8803271699196483	2.090094766987847	4	7	0.2963643511319326	4.543765246238054	3.349130436840476	-0.2981419258808116	0.7976287759175297	0.4197677650845836	4.006933294833408
1	198	0.6108484051380186	2.38915159486198	2	5	0.2036161350460063	3.274134765970468	2.092793111476397	-0.2948243875228239	0.8456912779589278	0.4332134884303191	4.006933294833408
1	199	1.190556812039026	1.688087641721486	8	1	0.4135824451969901	6.71954493821985	0.5923863046472015	-1.529139165224708	0.9996459546711491	0.004872045514798251	4.006933294833408
1	200	0.6289728503991787	1.933034066242893	5	9	0.2455000594703898	7.949468720035756	4.655893114958231	-0.8219691626322564	0.8960913157034682	0.2453756277996915	4.006933294833408
1	201	0.6987772938121779	2.281884679941959	6	17	0.234436947216819	8.586426681478176	7.449982091309018	-0.2836195430641447	0.7174169413814404	0.46120145105806	4.006933294833408
1	202	1.017985450183495	1.97962640720378	4	2	0.3395988201990811	3.929329244616403	1.010291635190398	-0.7284966817865048	0.9805686996142887	0.1064417937387138	4.006933294833408
1	203	0.7432092565459117	2.167696853712993	5	9	0.2553188692437107	6.72758036308328	4.15187205931684	-0.6428128731485477	0.8787293597115655	0.2742425824835866	4.006933294833408
1	204	1.278346239650574	1.683383761186727	6	0	0.4316214642419049	4.693564086080507	0	-1.171360674292345	0.9999999999999997	0.006465739486416933	4.006933294833408
1	205	0.7273536060896425	2.250776717008407	2	3	0.2442316242672016	2.749694210979839	1.332873215423791	-0.3535923588702898	0.9024743936294187	0.3550212830697381	4.006933294833408
1	206	0.6031267084226347	2.064828410482189	2.5	11.5	0.2260632887521038	4.145065978819415	5.56947005456713	0.3554848486208544	0.4810101180850012	0.7518378744005046	4.006933294833408
1	207	0.5405282339562703	2.182663698305622	4	0	0.1984906857106123	7.400168480974497	0	-1.846840947044557	1	0.001552245924428597	4.006933294833408
1	208	0.7323645419055673	2.115769172467024	4.75	8.25	0.2571383984571449	6.48584103708898	3.899291145442088	-0.6455185802523897	0.8762962359052598	0.2781736611298746	4.006933294833408
1	209	1.16741020392378	1.656792319164154	6	1	0.4133592383620399	5.139581596797265	0.6035759512118553	-1.132039220975851	0.9979379768426248	0.0225470324738658	4.006933294833408
1	210	0.6937122578085233	2.206733945132449	3	20	0.2391743232834721	4.324559594027027	9.063167784279312	1.182602215106078	0.1641638270301198	0.9381808929101294	4.006933294833408
1	211	0.5545260192790242	2.42975876764032	2	7	0.1858153825364158	3.606683781223344	2.880944434989366	-0.1811208954163914	0.7749476136764495	0.5198514356905967	4.006933294833408
1	212	0.9924670004094137	2.005021999727056	7	4	0.3310994637058647	7.053131234703372	1.994990578928571	-1.262347107773627	0.9915690168664684	0.03724935609754132	4.006933294833408
1	213	0.6219587946964276	2.378041205303572	5	3	0.2073195982321426	8.039117772167616	1.261542480134204	-1.691461971870733	0.9984951942299709	0.01218758324946345	4.006933294833408
1	214	1.40795259241133	1.548338573235147	8	0	0.4762564015251323	5.682009496000714	0	-1.41804444394599	1	0.002646833421233841	4.006933294833408
1	215	0.9488475962200013	1.914632054513157	6	13	0.3313617388470215	6.323460188867708	6.789816335392741	0.1163872997652242	0.550439627452283	0.6413309114506571	4.006933294833408
1	216	0.7867653634151341	2.110200965752267	4.5	5.5	0.2715825018377944	5.719621388093047	2.60638682725619	-0.7769619137037048	0.9322814434960548	0.1912192201096399	4.006933294833408
1	217	0.5528862197868377	2.443355274164168	2	6	0.1845265880280471	3.617380807159725	2.455639613053203	-0.2899327512151216	0.82994304006557	0.4504290431714384	4.006933294833408
1	218	0.5894387404458229	2.09352122735871	4	6	0.2196971805465144	6.786116563995427	2.865984792315623	-0.978337167912047	0.9523678566230253	0.1580644861438687	4.006933294833408
1	219	1.346913494919623	1.653086505080376	3	0	0.4489711649732078	2.227314531568358	0	-0.5558651386685889	1	0.09050141060924188	4.006933294833408
1	220	0.6822456666184515	2.07366105328032	2	5	0.2475576047956773	2.931495351099837	2.411194438980522	-0.1298501556764615	0.7614634435130825	0.5489482870416618	4.006933294833408
1	221	0.9926556016709412	2.004284281832818	8.5	1.5	0.3312230609412209	8.562889269643888	0.748396828531891	-1.950242708354567	0.9998236582387208	0.001794629741411979	4.006933294833408
1	222	1.44321076667193	1.556789233328068	2	0	0.4810702555573103	1.38579897419421	0	-0.345850273070699	1	0.2314285907819759	4.006933294833408
1	223	1.026880646061517	1.903576044177526	4.5	6.5	0.3504165918854621	4.382203537732682	3.414625866868608	-0.2414758618796279	0.7589167463375077	0.4541916001168254	4.006933294833408
1	224	0.9999999999999994	1.999999999999999	4	0	0.3333333333333334	4.000000000000003	0	-0.9982696755041204	1	0.01234567901234573	4.006933294833408
1	225	1.219892701162611	1.546702220099874	7	0	0.4409365071074211	5.738209592801642	0	-1.432070157045181	1	0.003240652044910974	4.006933294833408
1	226	0.5980966178156246	2.22200629587196	4	3	0.2120832594132353	6.687882661180808	1.35013118800491	-1.332128857762235	0.9938849372141468	0.04075160941522749	4.006933294833408
1	227	0.6829321559959323	2.251402862481089	4	7	0.2327383041457849	5.857097172656525	3.109172559319688	-0.6857924530163869	0.9111714560769905	0.24039043781822	4.006933294833408
1	228	1.047116113646183	1.952883886353816	5	0	0.3490387045487278	4.775019632339919	0	-1.191689324725443	1	0.005180455417105212	4.006933294833408
1	229	0.6573217344375814	2.297686204008836	5.75	7.25	0.2224433057811565	8.747618858092109	3.155348187820742	-1.395648556835751	0.9782647644829998	0.07194188667025259	4.006933294833408
1	230	1.189697888043278	1.751129343567019	5	0	0.4045453181524845	4.202747647323817	0	-1.048868882529912	1	0.01083517417550506	4.006933294833408
1	231	0.7035803638484339	2.242750109579459	1	9	0.2387988619042646	1.421301746584021	4.012930357937917	0.6467860632208614	0.2702051925919963	0.9346878035360742	4.006933294833408
1	232	0.9530313501189519	2.013003450940668	4	6	0.3213149588732001	4.197133703419875	2.980620821686234	-0.3036019799237059	0.8108100978105317	0.4079422564064706	4.006933294833408
1	233	0.5480687740683367	2.451931225931662	4	0	0.1826895913561123	7.298354128639438	0	-1.821431401927761	0.9999999999999999	0.00111392311846048	4.006933294833408
1	234	0.5865879232280595	2.150592300912451	3	9	0.2143037268991856	5.114322817099032	4.184893620321012	-0.231955245667912	0.755280351514578	0.4917805888859986	4.006933294833408
1	235	0.5624327412885269	2.437567258711472	3.5	2.5	0.1874775804295091	6.222966308791946	1.025612725583429	-1.297090118747435	0.9927106059423363	0.04875338881060065	4.006933294833408
1	236	0.6772732776881978	2.144407063130644	3	12	0.2400248064568702	4.429526601492664	5.59595246924857	0.291101893126075	0.497670099465068	0.7358760874045635	4.006933294833408
1	237	0.7703773924828459	2.032855000512671	0	3	0.2748175265125362	0	1.4757570014799	0.3683008657475681	0.3813659353066678	1	4.006933294833408
1	238	0.9116728956649359	2.088327104335062	1	4	0.3038909652216455	1.096884644432301	1.915408745927103	0.2042769472978792	0.520227558215805	0.8365494627314457	4.006933294833408
1	239	0.7551112965762213	1.806910142428351	4.5	5.5	0.2947326220929697	5.959386411517904	3.043870235078991	-0.7276178468451714	0.907515770245674	0.2388855994513859	4.006933294833408
1	240	0.9999999999999994	1.999999999999999	6	0	0.3333333333333334	6.000000000000004	0	-1.49740451325618	0.9999999999999999	0.001371742112482921	4.006933294833408
1	241	0.9999999999999994	1.851316376802792	8	4	0.35071520233097	8.000000000000005	2.160624758750293	-1.457317806807285	0.994302099761676	0.02583434841342214	4.006933294833408
1	242	1.005624823667413	1.915950769417617	5.5	9.5	0.3442063337493609	5.469236509041266	4.958373749283587	-0.1274947003526094	0.6765446359869333	0.5235534042776953	4.006933294833408
1	243	0.5396795749167007	2.460320425083298	0	1	0.1798931916389004	0	0.4064511231158615	0.101436957695289	0.8201068083610996	1	4.006933294833408
1	244	0.5828860236716321	2.417113976328366	1	0	0.1942953412238775	1.715601265751653	0	-0.4281581797140899	1	0.1942953412238775	4.006933294833408
1	245	1.020391754408006	1.851127595822921	5.75	6	0.355349078294021	5.635090616089838	3.241267654125534	-0.5974202178636041	0.8875424652048366	0.2580577523981326	4.006933294833408
1	246	0.544767785139624	2.425716141986003	2	2	0.1833936148130468	3.671289041967487	0.8244987801262446	-0.7104660977291363	0.9787211103762028	0.1558479484277198	4.006933294833408
1	247	0.2056059738401466	2.78847624557275	1.5	5.5	0.0686707841578457	7.295507868687762	1.972403390106809	-1.328473445126884	0.9561221410915717	0.2354123968703332	4.006933294833408
1	248	0.9041671813434672	2.077952688212255	3	5	0.3031961225214501	3.317970461549396	2.406214553567001	-0.2275445686001374	0.8000546862467169	0.4563416112108108	4.006933294833408
1	249	0.6260660090390311	2.263608962347	2	10	0.2166562036348119	3.194551327055536	4.41772415922563	0.3052640865639736	0.500103932848793	0.7694280321727311	4.006933294833408
1	250	0.865862343005106	2.061924773019295	6	3	0.2957395154401963	6.929507962173402	1.454951237433882	-1.366270991283654	0.9960788729256315	0.02355180923200051	4.006933294833408
1	251	0.6464929312087508	2.22360584386357	1	7	0.2252511087157481	1.546807322595616	3.148039936717079	0.3996154905264114	0.4317181791157388	0.8701961101356916	4.006933294833408
1	252	0.7225708391519634	2.184007578118966	4.5	10.5	0.2485984327339794	6.227763087258505	4.807675625852636	-0.3544075623212765	0.7729036031645151	0.4212736194735275	4.006933294833408
1	253	1.388291137795996	1.592410026010752	7.5	3.5	0.4657599207372285	5.40232505690899	2.197926377522297	-0.7997135074642958	0.95290253891476	0.138865504034118	4.006933294833408
1	254	0.5618608207316662	2.435704712500663	3	4	0.1874390449525224	5.339400594071217	1.642235193564709	-0.9226920261621726	0.9733592135357934	0.1271190294594167	4.006933294833408
1	255	1.036262853762437	1.963737146237561	4	3	0.3454209512541459	3.860024496175753	1.527699369412997	-0.5820723618658905	0.9473828639201879	0.1923662457238297	4.006933294833408
1	256	0.78456372709386	2.10921238509463	3.5	4.5	0.2711210876989769	4.461078022258966	2.133497807902407	-0.580888186323883	0.9082926010826197	0.2598784972689894	4.006933294833408
1	257	1.149752014818798	1.806136841004438	7.5	5.5	0.3889699751578054	6.523145776945653	3.045173474752506	-0.8679885703806673	0.9447947248866805	0.1440811125428718	4.006933294833408
1	258	0.5442201258285624	2.455779874171436	2	0	0.1814067086095209	3.674983531627109	0	-0.9171561544000946	0.9999999999999999	0.03290839392853973	4.006933294833408
1	259	0.5678173374459248	2.021134635004997	3.333333333333333	11.66666666666667	0.2193232410211074	5.870432467467196	5.772335234182865	-0.02448187330965016	0.6442925972260121	0.5888107034814498	4.006933294833408
1	260	0.6528189483075338	2.347181051692465	3	3	0.2176063161025114	4.595454846673265	1.278128927394336	-0.8278964672449955	0.9770146512297421	0.1216861080115037	4.006933294833408
1	261	0.5676334100623002	2.318694942090897	2	7	0.1966627981320443	3.523400780409475	3.018939608195164	-0.125897072672702	0.7469781091244718	0.5536517293665557	4.006933294833408
1	262	0.6636250672301832	2.228624629441402	4.5	11.5	0.2294494379215896	6.78093734280104	5.160133226600139	-0.4044998997839038	0.7817682819749188	0.4077190190232136	4.006933294833408
1	263	0.6758697739014935	2.258291885146948	5	2	0.2303451044754911	7.397874846713798	0.885625110356299	-1.625245357778847	0.9991608295261372	0.008906063541781695	4.006933294833408
1	264	0.5844452835128009	2.173797799923559	1	0	0.2118904193116544	1.711024159506452	0	-0.4270158831225537	1	0.2118904193116544	4.006933294833408
1	265	0.5880124068212149	2.242542307803469	4	1	0.2077375165309893	6.802577553803554	0.4459224677814362	-1.586414002503728	0.9996131214272839	0.007764202224682548	4.006933294833408
1	266	0.7011907133022273	2.112973288244373	5	4	0.249164836490293	7.130727639635609	1.893066998174653	-1.307149447237982	0.9901777526537203	0.04827989540413047	4.006933294833408
1	267	0.5762599739294241	2.423740026070575	2	0	0.1920866579764748	3.470655763860054	0	-0.8661626007937696	0.9999999999999999	0.03689728417257132	4.006933294833408
1	268	1.291911302018948	1.662029410372831	9	0	0.4373518048616822	6.966422529112606	0	-1.738592089390458	1	0.0005854344944821177	4.006933294833408
1	269	0.9474196542665435	2.048607498638495	4.5	8.5	0.3162253230408465	4.749743136249089	4.149159858903719	-0.1498860183471908	0.702166825565179	0.5118810679896335	4.006933294833408
1	270	0.8357925694209011	2.164207430579098	4	6	0.2785975231403005	4.785876479820221	2.772377506528809	-0.5025037416738739	0.8839737643455138	0.2943437794435999	4.006933294833408
1	271	0.5600124044120003	2.439987595587998	4	0	0.1866708014706668	7.142698926820924	0	-1.782584934975287	1	0.001214242888177619	4.006933294833408
1	272	0.7052459557583329	1.832995967320309	6.333333333333333	6.666666666666666	0.2778482024687929	8.980318542235754	3.637032915251194	-1.333510002243926	0.9680325388217744	0.09624866280417765	4.006933294833408
1	273	0.9999999999999994	1.926103258907881	7	0	0.341751439206979	7.000000000000004	0	-1.74697193213221	1	0.0005444681318287348	4.006933294833408
1	274	0.562354082478016	2.236444436227927	1	0	0.2009269615942297	1.77823906886831	0	-0.443790534561979	1	0.2009269615942297	4.006933294833408
1	275	0.5542855778584305	2.378287412322248	4	5	0.1890099853317821	7.216496621569389	2.102353136166085	-1.276323589413766	0.9845930206125875	0.07182100269895009	4.006933294833408
1	276	0.5402615039565621	2.459738496043436	2	0	0.1800871679855208	3.701910991905141	0	-0.9238763711585697	0.9999999999999999	0.03243138807304535	4.006933294833408
1	277	0.9193198297900186	2.030292868090781	6.5	8.5	0.3116747600288403	7.070444680263954	4.186588119177659	-0.7197166383590105	0.891978485026108	0.2339086180242761	4.006933294833408
1	278	0.9856666892347011	2.00557468814067	8.333333333333332	8.666666666666666	0.3295176031897375	8.454514517279225	4.321288415691648	-1.031518569804247	0.9445355997350099	0.1323125842521102	4.006933294833408
1	279	1.462163059526184	1.53277924893617	7	1	0.4882107596512866	4.787427745759328	0.6524096674025651	-1.031965788821219	0.9967725555752003	0.03029397334138439	4.006933294833408
1	280	0.5448266270210788	2.347778077768872	2	5	0.1883515663646969	3.670892538669227	2.129673177948562	-0.3846381377768213	0.8714096345641995	0.3910107342312694	4.006933294833408
1	281	1.314810099881458	1.528862555396301	4	1	0.462363379779742	3.042264430704203	0.654081033295231	-0.5960127662939452	0.9788691411819452	0.1439857821761996	4.006933294833408
1	282	0.6230790154168332	2.352229114562071	2	15	0.2094166345793741	3.20986576423541	6.376929826749739	0.7903960034967346	0.2770272970185941	0.8986745564103269	4.006933294833408
1	283	0.9232702643263843	2.054750528460708	8	7	0.3100281457277224	8.664851787289804	3.406739603198431	-1.312253485944288	0.9809409645882216	0.05994527407581174	4.006933294833408
1	284	0.89688902954459	2.103110970455408	6.5	7.5	0.2989630098481968	7.24727339267432	3.566145631571666	-0.9186895538912885	0.9386867983146585	0.1543339311394049	4.006933294833408
1	285	0.6550820023531859	2.251510380242841	3	16	0.2253780083769774	4.579579333920637	7.106340765914785	0.6305973286982809	0.350481918175964	0.8359393883969303	4.006933294833408
1	286	1.107919887516942	1.837204937355434	9.5	6.5	0.3761877520980636	8.574627197361076	3.537983089331575	-1.256982269838087	0.97511475795677	0.0700038029399026	4.006933294833408
1	287	0.6604301818198612	2.130303470341454	5.416666666666667	15.33333333333333	0.2366510975737092	8.201724899580855	7.197722553057496	-0.258243411949881	0.7031492385209777	0.4821935393900694	3.887813977296007
1	288	0.8561218638744882	2.336512318339443	6.5	10.5	0.2681553272353962	7.592377060180924	4.493877441854165	-0.8298952945722937	0.8983928094922871	0.2185502841896644	3.733603068473408
1	289	0.147955104145801	2.827098255879075	2.5	6.5	0.04973191611748565	16.89701760837124	2.299177252323284	-3.643145338823234	0.9955664752263653	0.03938801024171723	4.006933294833408
1	290	0.7875349206532613	2.136246724020403	3.25	8.5	0.2693549027807654	4.12680112940785	3.97894115151786	-0.03690103303707173	0.6577268930152599	0.5872718270167375	4.006933294833408
1	291	0.6712522418776073	2.267133670193802	5.166666666666666	14.83333333333333	0.2284425061800033	7.697056850364649	6.542769633898708	-0.295898979817421	0.7267808482310089	0.4618568384963894	3.900950308034762
1	292	0.6364904340504904	2.181521238005669	1.5	10.5	0.2258650808163885	2.356673281724468	4.813155066782218	0.6297136828423964	0.3386398040569978	0.8725836174236512	3.900950308034762
1	293	0.5805214941050457	2.060785129724756	1.833333333333333	11.16666666666667	0.2197857260749644	3.158080022789975	5.418646760207415	0.5794912928681417	0.3898501571432731	0.839149548510647	3.900950308034762
1	294	0.7091373377873186	2.227781430580857	2	5	0.2414562314167554	2.820328155672197	2.244385347397538	-0.1437365600813189	0.773940137498552	0.5335274609203546	4.006933294833408
1	295	0.6936254391379187	2.246769213202906	1.5	3.5	0.2358953545864086	2.1625504420142	1.557792397827339	-0.150927904132231	0.7866703413707312	0.5384915320494872	4.006933294833408
1	296	0	1.730377470020639	0	0	0		0		1	1	4.006933294833408
1	297	0.577439065869765	2.182045580939699	3	8	0.209256125609325	5.195353375479131	3.666284549635666	-0.3816057601495554	0.8177834692477043	0.4133193133452587	4.006933294833408
1	298	0.6893144187902266	2.111559359328686	4.5	6.5	0.2461069199816549	6.528225548941329	3.078293760146294	-0.8609905718279417	0.9298186533000792	0.1922531108214423	4.006933294833408
1	299	0.5817949323998135	2.174332848244925	4	0	0.2110914219890468	6.875274735550931	0	-1.715844569815025	0.9999999999999999	0.001985556921706877	4.006933294833408
1	300	0.9999999999999994	1.918326661410325	2	0	0.3426621197767952	2.000000000000001	0	-0.4991348377520602	1	0.1174173283299267	4.006933294833408
1	301	0.5586559157692363	2.441344084230762	5	0	0.1862186385897455	8.95005290173164	0	-2.233641601489087	1	0.0002239317821294273	4.006933294833408
1	302	0.9999999999999994	1.999999999999999	5	0	0.3333333333333334	5.000000000000003	0	-1.24783709438015	1	0.004115226337448541	4.006933294833408
1	303	0.5551034440552957	2.444896555944703	3	0	0.1850344813517653	5.404398102961797	0	-1.348761685134688	0.9999999999999998	0.006335166032708561	4.006933294833408
1	304	0.7446901710770081	2.082410443023625	4	3	0.2634112727940217	5.371361346444254	1.440638184489725	-0.9809804338452186	0.98374051353511	0.08360065931118854	4.006933294833408
1	305	0.7698955460634868	2.1767273051902	4.833333333333333	6.166666666666666	0.2612806541345875	6.277907903281686	2.832999178152832	-0.8597369787939229	0.9426303704439553	0.1643268495265325	4.006933294833408
1	306	0.05355055131486278	2.946449448685137	0.5	3.5	0.01785018377162093	9.336972033399526	1.187870371087441	-2.033750268021592	0.964310906106856	0.06951160954707414	4.006933294833408
1	307	0.9999999999999994	1.992366484033761	3	3	0.3341836654486193	3.000000000000002	1.505747072158218	-0.3729168463494245	0.8990208487357885	0.3212966472360776	4.006933294833408
1	308	0.405437827504358	2.59283221666968	1	6	0.1352239196373147	2.466469411982164	2.314071832888053	-0.03803347045747291	0.7575701124441512	0.6383190123834543	4.006933294833408
1	309	0.73984529191116	2.086848877894396	2	10	0.2617351745420881	2.703267861357369	4.791913830430249	0.5212579834473429	0.3552063317326736	0.8622589281621386	4.006933294833408
1	310	0.9890685956870952	2.010931404312903	4	9	0.3296895318956986	4.04420888241957	4.475538042072166	0.1076457050604654	0.5633323991631572	0.6674542539595335	4.006933294833408
1	311	1.050123249098596	1.914230225784952	4	1	0.3542503476714595	3.809076699743117	0.5224032023577198	-0.8202466214307278	0.9944210634038148	0.05642710641493165	4.006933294833408
1	312	0.5435619910000523	2.44890500940936	4	1	0.1816434369788155	7.358866267747582	0.4083457692959619	-1.734623460643508	0.9998022581676389	0.004652164436004136	4.006933294833408
1	313	1.279187609723435	1.473585362354251	6	0	0.4646905584654712	4.690476951459233	0	-1.17059022607319	0.9999999999999999	0.01006892466968978	4.006933294833408
1	314	0.9999999999999994	1.983797668940708	4	0	0.3351433679331931	4.000000000000003	0	-0.9982696755041204	1	0.01261602435407583	4.006933294833408
1	315	0.7846219007276974	2.144413252099197	1.5	13.5	0.267877256430479	1.911748829096951	6.295428358682569	1.094023585378372	0.1257867290406842	0.9651569915859325	4.006933294833408
1	316	0.5495720315897635	2.443325674869966	6	3	0.1836253976885321	10.91758614906879	1.22783468076136	-2.418246263495708	0.9998213728447627	0.001930668046097206	4.006933294833408
1	317	0.9999999999999994	1.979417532247252	5	0	0.3356360728822526	5.000000000000003	0	-1.24783709438015	1	0.004259348297648069	4.006933294833408
1	318	0.579497860734486	2.415864633985265	3	4	0.1934650185932519	5.176895728653153	1.65572190748184	-0.878770261963572	0.9702669403897046	0.1369758799611138	4.006933294833408
1	319	0.555684158621292	2.435722256920072	7	12	0.1857601681049842	12.59708395749071	4.926670093811841	-1.914285389669252	0.9848401449882862	0.04782039907342983	4.006933294833408
1	320	0.9325167632597403	2.06224583690569	4.5	8.5	0.3113825326949883	4.82565051621124	4.121720043209727	-0.1756781112151703	0.7150281372082771	0.4972359949553743	4.006933294833408
1	321	0.7075415668990401	2.292458433100959	1	14	0.2358471889663468	1.413344525301495	6.10698095889246	1.171378729873791	0.09958165701548088	0.9823110022834285	4.006933294833408
1	322	0.5119340249993938	2.35484879135516	4.5	14.5	0.1785744012692169	8.790195181899325	6.157507884680609	-0.6570329734745864	0.8250504231970908	0.3452490533677289	4.006933294833408
1	323	0.9943348699923614	1.810519230085338	6.5	7.5	0.3545050239742654	6.537033142617169	4.142458072453883	-0.5976079195655395	0.8628956912269845	0.2833103023168235	4.006933294833408
1	324	0.6782210580457171	2.131017385703368	2.5	7.5	0.2414252373467427	3.686113797769284	3.519445711853981	-0.04159492401089054	0.6735156289244345	0.5923124574210331	4.006933294833408
1	325	0.8665843873704521	1.800211032218141	6	8	0.3249534557488253	6.923734246131864	4.443923438321979	-0.6188799826059959	0.8661904986183442	0.2862681402471894	4.006933294833408
1	326	0.6009959593483503	2.399004040651649	5	1	0.2003319864494501	8.319523488013822	0.4168396480601037	-1.972252408130562	0.9999353599349949	0.001612788015640465	4.006933294833408
1	327	0.5440434767695582	2.45595652323044	2	0	0.1813478255898529	3.676176786229798	0	-0.9174539518713495	0.9999999999999999	0.03288703384616776	4.006933294833408
1	328	0.612002347841421	2.261199651111735	0	7	0.2130035925300075	0	3.095701875134467	0.7725863265869949	0.1869860679368903	1	4.006933294833408
1	329	0.9999999999999994	1.999999999999999	6	1	0.3333333333333334	6.000000000000004	0.5000000000000003	-1.372620803818166	0.9995427526291726	0.00685871056241405	4.006933294833408
1	330	0.7468981075610566	2.253101892438942	3.5	2.5	0.2489660358536856	4.686047487024709	1.109581421235147	-0.8925694047368105	0.9791982440178172	0.1024281241053149	4.006933294833408
1	331	0.7636593987550052	2.037499066986146	5.5	10.5	0.2726227052466846	7.20216369885142	5.153376592967733	-0.5113105098418831	0.8145115471526823	0.3528171380462215	4.006933294833408
1	332	0.9894023759159024	1.973825653525838	6	2	0.3338934317863825	6.06426682010514	1.013260718558099	-1.260566555490173	0.9973801151023818	0.01983431774144584	4.006933294833408
1	333	0.9999999999999994	1.999999999999999	9	0	0.3333333333333334	9.000000000000005	0	-2.246106769884271	0.9999999999999998	0.00005080526342549074	4.006933294833408
1	334	0.632276380377865	2.187275387256139	3	3	0.2242471259566313	4.744760508382617	1.37156940432791	-0.841838597214519	0.9744065842395558	0.1308818900290873	4.006933294833408
1	335	0.8190452362268613	2.180954763773138	6	0	0.2730150787422871	7.3256027074164	0	-1.828231759401168	0.9999999999999998	0.0004141138959415924	4.006933294833408
1	336	0.7981469264540676	2.138293721497624	1.5	9.5	0.2718076140959339	1.879353224680147	4.44279469396111	0.6397514709282277	0.2728452258362952	0.9067976145718744	4.006933294833408
1	337	0.6092732220657231	2.385875657467575	2	7	0.2034200123503242	3.282599542482859	2.933933282772149	-0.08701573848516139	0.7291227254510506	0.5740538157280404	4.006933294833408
1	338	1.186311535688283	1.813688464311717	6	2	0.3954371785627609	5.057693379436691	1.102725214034477	-0.9870311967762978	0.992089476490583	0.04704016745097483	4.006933294833408
1	339	0.6663236008847868	2.264323536853601	5	3	0.2273639812532996	7.503861477157169	1.324899004569224	-1.542067715615625	0.9974896436767156	0.01820390665023053	4.006933294833408
1	340	1.175794988630988	1.813282170156586	3	5	0.393363879943438	2.551465203549631	2.757430742049498	0.05140228782082334	0.6094524272213124	0.670582879515289	4.006933294833408
1	341	0.8044411491453182	2.050047368482551	1	8	0.2818162147710523	1.243099014840867	3.902348854466527	0.6636621186218724	0.2303419327717509	0.9491699706254128	4.006933294833408
1	342	0.6194402999994242	2.352861190248791	5.25	18.75	0.2084042624988541	8.475393028198004	7.969020900046118	-0.1263739850136285	0.6574892522219022	0.5313470471514865	4.006933294833408
1	343	0.5429918966048314	2.230102839507372	3	1	0.1958071931455504	5.524944329295	0.4484098142401807	-1.582351269305659	0.9985300093656548	0.02561937708523221	3.208222228230285
1	344	0.9243992405725362	1.917270526874709	3	3.75	0.3253014305750773	3.245351000225746	1.95590551642849	-0.3218035811726349	0.8574124988638814	0.3844305483094029	4.006933294833408
1	345	0.5797938087783611	2.351227751981731	2.75	12.25	0.1978128774419541	4.743065480113203	5.210043982202531	0.1165426194370282	0.5938359330295925	0.6522349009664106	4.006933294833408
1	346	0.1198070238112623	2.857875179200613	0	8	0.04023499340865842	0	2.799282508285653	0.6986097102976692	0.7199781070674894	1	4.006933294833408
1	347	0.992615130542381	1.98670058569918	7	1	0.3331688297185824	7.052078680460055	0.5033471108823726	-1.634350034731475	0.9998481849221147	0.002582655349173901	4.006933294833408
1	348	0.5657125092103709	2.250606146459602	3	4	0.2008694960960637	5.303046956107512	1.777298976230179	-0.8799118229453625	0.9661549545916374	0.1495310571301653	4.006933294833408
1	349	0.9883472565234753	1.911333081219938	6	6	0.3408469698051703	6.070740785081025	3.139170278039872	-0.7316244846953548	0.9257277262920837	0.1931077505171059	4.006933294833408
1	350	0.6516333495079937	2.344238284498711	2	4	0.2175104374003146	3.069210625131558	1.706311182805103	-0.340135296008994	0.8784443229962867	0.3876071549626794	4.006933294833408
1	351	0.8855708404233448	1.763874358155752	3.5	5.5	0.3342476533948611	3.952252987831933	3.11813592309977	-0.2081684428856563	0.7509019605792947	0.4885039431857314	4.006933294833408
1	352	0.549386946247939	2.308631217174899	3	6	0.192226541202236	5.460632110916768	2.598942592200705	-0.7141844668105561	0.9242788376033364	0.2414724141920997	4.006933294833408
1	353	0.547826375381367	2.448981856370703	4.5	5.5	0.1828032803624151	8.214281389550374	2.245831256647523	-1.489530694358862	0.9866450581737397	0.05764977108865144	4.006933294833408
1	354	0.5750974737905933	2.421455870233145	4	1	0.1919196516015827	6.955342671973717	0.4129746952207381	-1.632761889295435	0.9997396262291068	0.005741910594805555	4.006933294833408
1	355	0.777431374545892	2.178927140157779	8.5	13.5	0.2629692477009397	10.93344091620301	6.195709691799262	-1.182383353002816	0.9306534296514376	0.1487027220025074	4.006933294833408
1	356	0.8016896702435211	2.10634047288153	5	8	0.2756813481245428	6.236827273178163	3.798056441015819	-0.6086377418129038	0.8805460349761722	0.2747115465934883	4.006933294833408
1	357	0.5740502571933085	2.424597828733231	5	1	0.1914363542315887	8.710038776824858	0.4124395345691065	-2.07081042575747	0.9999507794469569	0.001296568267387888	4.006933294833408
1	358	0.9999999999999994	1.999999999999999	3	0	0.3333333333333334	3.000000000000002	0	-0.7487022566280902	0.9999999999999999	0.0370370370370372	4.006933294833408
1	359	0.544693603855202	2.455306396144796	2	2	0.1815645346184008	3.671789031199396	0.8145622897167961	-0.7130707030153822	0.9793186146610916	0.1531711024900457	4.006933294833408
1	360	0.7995388661088249	2.037662267282884	5	11	0.2818054936954796	6.253604686328598	5.398343080017831	-0.2134454315507453	0.7182609084637607	0.4852992462421123	4.006933294833408
1	361	0.5644728585001745	2.414309291927161	4	12	0.1894978652330098	7.086257452002475	4.970365661154087	-0.5280576528630128	0.8286910811461357	0.3599075916172252	4.006933294833408
1	362	0.9891276465855646	2.010872353414434	3.5	1.5	0.3297092155285217	3.538471512834448	0.7459449116464407	-0.6969236560011436	0.9763008271091865	0.1240194216326898	4.006933294833408
1	363	0.5746884318986418	2.425311568101356	6	0	0.1915628106328807	10.44043984003183	0	-2.605593622807215	1	0.00004941595611374083	4.006933294833408
1	364	0.6162695951947336	2.230131862597456	3	11	0.2165083191296364	4.867999368120761	4.932443764642775	0.01608322170102251	0.6404558780483225	0.6118360949340433	4.006933294833408
1	365	0.9479253275337162	2.052074672466282	2	1	0.3159751091779056	2.109870832551273	0.4873117013808039	-0.4049378943399477	0.9684529599064724	0.2364267286729126	4.006933294833408
1	366	1.177699800274009	1.784873578007306	10	1	0.3975259512246178	8.49112821253205	0.5602637701189092	-1.979285368348732	0.999960823977533	0.0006922853471986734	4.006933294833408
1	367	0.674079831405201	2.201932297064006	1.5	14.5	0.2343800378074165	2.225255719152832	6.585125264447907	1.088081389055502	0.1605849258855934	0.9519258896349412	4.006933294833408
1	368	0.6242060298366824	2.353705026797386	4	8	0.2096120461509761	6.408140595896779	3.398896594483359	-0.7510092582009232	0.9139794504995947	0.2315639942314471	4.006933294833408
1	369	0.572774015389463	2.427225984610536	4	0	0.1909246717964877	6.983557026902072	0	-1.742868301777512	0.9999999999999999	0.001328765093887796	4.006933294833408
1	370	0.9791108472626661	1.884768382799693	7	9	0.3418827291964217	7.149343733214826	4.775122546692513	-0.5925282533611588	0.8571910265163881	0.2874514177370102	4.006933294833408
1	371	0.9392350514271194	2.060764948572879	5	7	0.3130783504757066	5.323481052376353	3.396796905366447	-0.4808375895586276	0.8603281861520654	0.3115975115296818	4.006933294833408
1	372	0.63452360421045	2.262704786659695	2	11	0.2190105571966589	3.151971001123967	4.861438427519609	0.4266273732582099	0.4334933785039567	0.8131795549961549	4.006933294833408
1	373	0.8931889530715215	2.106811046928477	2	11	0.2977296510238407	2.239167863778821	5.221161155404476	0.7442083688966513	0.2074734072543025	0.9341993783781081	4.006933294833408
1	374	1.126345555506939	1.653694538206194	8	3	0.4051544285473045	7.102616031897425	1.814119797029854	-1.319836355071502	0.9934471290024249	0.03176800989884554	4.006933294833408
1	375	0.5853975590457176	2.414602440954281	0	0	0.1951325196819059	0	0	0	1	1	4.006933294833408
1	376	1.495931490251025	1.472764734299117	5	0	0.5039018401007699	3.342399055427981	0	-0.8341539051168417	1	0.03248850456457064	4.006933294833408
1	377	0.9999999999999994	1.992467000409413	4	0	0.3341724402852847	4.000000000000003	0	-0.9982696755041204	0.9999999999999998	0.01247046134194352	4.006933294833408
1	378	0.5575741064620612	2.241567460849677	2	9	0.1991946791735684	3.586967143597235	4.015047575944248	0.1068349285721791	0.6200767169081087	0.6754935251428358	4.006933294833408
1	379	0.7125961929131538	2.183961448064349	5	8	0.2460148497761893	7.016596565804787	3.663068323431451	-0.8369313875769828	0.9250226691393069	0.1961173113249801	4.006933294833408
1	380	0.6743504911290683	2.239742868765267	4	15	0.2314100503470211	5.931633553499428	6.697197347599659	0.1910597800785351	0.5421389472964433	0.6723145600318976	4.006933294833408
1	381	0.5898485733527785	2.41015142664722	2	0	0.1966161911175929	3.390700749908966	0	-0.8462084343357998	1	0.03865792660958989	4.006933294833408
1	382	0.5844452835128009	2.410538173578041	1	1	0.1951414062502028	1.711024159506452	0.4148451208784084	-0.3234840570716147	0.9619198315666933	0.352202644067099	4.006933294833408
1	383	0.9999999999999994	1.988526891986287	5	6	0.3346130170959787	5.000000000000003	3.017308955780205	-0.4948150863345555	0.8759833732904793	0.2922073109504415	4.006933294833408
1	384	1.229196673588423	1.59248890805079	7	2	0.4356249617557819	5.694776231019835	1.255895717633603	-1.107799952424909	0.992847669089177	0.04128949157659778	4.006933294833408
1	385	0.6509522105341622	1.936391029162253	2.5	8.5	0.2515909758500157	3.84052770624826	4.389609263825903	0.1370328670770825	0.5795995040000297	0.6779415624025725	4.006933294833408
1	386	0.6266170024568242	2.160947468708502	0	10	0.2247901381075037	0	4.627599765752999	1.154898129130297	0.07837776767071757	1	4.006933294833408
1	387	0.9949834570908426	1.880614556489614	8	3	0.3460092309119283	8.040334683946002	1.595223215542822	-1.608489833537681	0.9981423166831648	0.01133969051503947	4.006933294833408
1	388	0.9885195042121672	2.011480495787831	2	2	0.3295065014040559	2.0232276565893	0.9942925144877754	-0.2567886876051186	0.8922612286286354	0.4006043754579881	4.006933294833408
1	389	0.5640611204524395	2.429776166547134	6	1	0.1884074070764688	10.63714512921461	0.4115605436286189	-2.551972751523213	0.9999915727513351	0.000262538532883827	4.006933294833408
1	390	0.5983691383134158	2.401630861686583	1	3	0.1994563794378053	1.671209185050277	1.249151169673596	-0.1053319295134982	0.8200344328788486	0.5892855297649178	4.006933294833408
1	391	0.839305547268712	2.061216256176311	6.5	13.5	0.2893636401118749	7.744497842475192	6.54953111278259	-0.2982247623721131	0.7260052688967478	0.4469004925796224	4.006933294833408
1	392	1.276089422884664	1.714628809366852	6	3	0.4266832659538038	4.70186484771318	1.749649827187837	-0.7367766826395556	0.9633954665837156	0.1321250812418482	4.006933294833408
1	393	0.7733057780386816	2.069039818417013	2.5	10.5	0.2720660636774665	3.232873813953252	5.074817751952869	0.4596891943209145	0.3902819656764059	0.8178076344893292	4.006933294833408
1	394	0.601372109037018	2.345977665786587	2.5	5.5	0.2040382563935796	4.157159872284849	2.344438346626755	-0.4523962322995096	0.8639487508687436	0.3602599708050604	4.006933294833408
1	395	1.1840339558641	1.815966044135898	5	4	0.3946779852880337	4.222851866060743	2.202684357957444	-0.5041679906945618	0.9064623072812562	0.2555436309379762	4.006933294833408
1	396	0.7129868506261634	2.188169432511053	5	8	0.2457595458646449	7.012752052311864	3.656024017673773	-0.8377299514734372	0.9253503565966407	0.1954891949104312	4.006933294833408
1	397	0.6763245107811162	2.210708935638637	3	10	0.2342627902769311	4.435740465084093	4.523435825852474	0.021885904834367	0.6369143073131527	0.6179291467865804	4.006933294833408
1	398	0.8239000571067115	2.176099942893287	5	2	0.274633352368904	6.068697236845075	0.9190754342564116	-1.285177821459781	0.9977035764398015	0.01955881067605014	4.006933294833408
1	399	0.7673024005024801	2.182577837247507	5.5	4.5	0.260113068552145	7.167969234031117	2.0617821381688	-1.27433793381245	0.9857803569615325	0.05723216630424666	4.006933294833408
1	400	0.9326986677719473	1.936709041312072	7	5	0.3250491956298835	7.505103461466033	2.581699105722471	-1.228721317145924	0.9840256039756482	0.05850773208320281	4.006933294833408
1	401	0.9999999999999994	1.999999999999999	4	2	0.3333333333333334	4.000000000000003	1.000000000000001	-0.7487022566280902	0.9821673525377228	0.1001371742112485	4.006933294833408
1	402	0.5651530301159745	2.080877553713333	2.5	11.5	0.2135852221700669	4.423580635296209	5.526514512820906	0.2752563610047701	0.524622903473046	0.7176841385830658	4.006933294833408
1	403	0.5529047104860547	2.447095289513944	1	2	0.1843015701620183	1.808629915850974	0.8172955129986997	-0.2474047681628524	0.9106191619215253	0.4572636883005394	4.006933294833408
1	404	0.6688634004384156	2.147261646017861	3	10	0.2375119674746305	4.48522074616971	4.65709431291021	0.04289404242444377	0.6260835998395851	0.6284545258069204	4.006933294833408
1	405	0.8788322714498237	2.117255917726809	2	2	0.2933265698334932	2.275747107807691	0.9446189207714197	-0.3322062258317715	0.9212570593885232	0.3365480873734219	4.006933294833408
1	406	0.5615891670891563	2.438410832910842	2	0	0.1871963890297189	3.561322256920397	0	-0.8887900034453811	1	0.03504248806576571	4.006933294833408
1	407	0.6318637847324218	1.908455271716752	2	7	0.2487340254084592	3.165239167563542	3.667887900617731	0.1254447469096406	0.6042261811099644	0.6966092164155568	4.006933294833408
1	408	0.787566301347083	2.212433698652916	5	0	0.2625221004490277	6.348671840640987	0	-1.584421644559705	1.000000000000001	0.001246893474269872	4.006933294833408
1	409	0.5485644013318914	2.39016339602762	3	7	0.1866673061127963	5.468820055979071	2.928670069851204	-0.6339386755959151	0.9014210100952316	0.2823443446467239	4.006933294833408
1	410	0.7621889558594541	2.093712209217774	5	8	0.2668821194443693	6.560053070254653	3.820964488232534	-0.6835872674880649	0.8950714633731378	0.2503292148277195	4.006933294833408
1	411	0.5883967936516018	2.404336328297862	3	7	0.1966085079007381	5.098600183359162	2.911406327647853	-0.5458523251513832	0.8850242981429282	0.3119813899361918	4.006933294833408
1	412	0.9999999999999994	1.996682462801907	7	1	0.3337023566604373	7.000000000000004	0.5008307623420095	-1.621980891480801	0.9998462290881192	0.002610024376209163	4.006933294833408
1	413	0.5800324728262658	2.419967527173732	1	0	0.1933441576087554	1.724041406039563	0	-0.4302645637406953	1	0.1933441576087553	4.006933294833408
1	414	0.564941946375164	2.127725707775742	4.5	13.5	0.2098075287918554	7.96542021507403	6.344802786686484	-0.404453308588189	0.7603413538679389	0.4309270608893144	4.006933294833408
1	415	0.9999999999999994	1.983322864028235	2	0	0.3351967070200871	2.000000000000001	0	-0.4991348377520602	0.9999999999999999	0.1123568323971103	4.006933294833408
1	416	0.9914993845959427	2.007504918265113	1.375	2.375	0.330609523850983	1.386788556162687	1.183060613396891	-0.05084385682898323	0.7377861377114784	0.6238591415814208	4.006933294833408
1	417	0.6051424582917291	1.875449323327377	5	2	0.2439508438170938	8.262517249433493	1.06641111285889	-1.795913634462884	0.998833101272207	0.01153814588539537	4.006933294833408
1	418	0.8423570559137058	2.128355083340624	6.5	12.5	0.2835539144917432	7.716442753541657	5.873080153702666	-0.4600432460944252	0.7903563674884532	0.3699516118196856	4.006933294833408
1	419	0.5998654312170728	2.397281980436558	1	5	0.2001454546028172	1.667040552697111	2.085695400375668	0.1044826097350748	0.6550025308074965	0.7381418454281521	4.006933294833408
1	420	1.159308280951032	1.462902096726706	8	0	0.4421110872033576	6.900666657394398	0	-1.722181566209801	1.000000000000001	0.001459658463491942	4.006933294833408
1	421	0.7677052348086633	1.879054606933258	4.5	7.5	0.2900547388928989	5.861624743410203	3.991368836396138	-0.4667549393511483	0.823375277286496	0.3635850085118137	4.006933294833408
1	422	0.4599449851178019	2.442508713988631	2.5	10.5	0.1584676390391355	5.435432673235248	4.298858767571574	-0.2836518159983313	0.7609658176651032	0.487193626322131	4.006933294833408
1	423	1.087704622373473	1.912295377626526	3	0	0.3625682074578245	2.758101729358951	0	-0.6883323295936279	0.9999999999999998	0.0476616593434116	4.006933294833408
1	424	0.5432039790543944	2.456796020945604	2	0	0.1810679930181316	3.681858154797735	0	-0.9188718363605329	1	0.03278561809561409	4.006933294833408
1	425	1.528953610179179	1.465735544769356	3	0	0.5105550296105622	1.962126241128027	0	-0.4896827815072485	0.9999999999999998	0.1330845611046421	4.006933294833408
1	426	0.9941218619075992	1.705656595195685	3	2	0.3682234960027936	3.017738684715538	1.172568971757499	-0.4604942426511628	0.9351567906612641	0.2641221617733198	4.006933294833408
1	427	0.6152440107212988	2.357496204683748	3	5	0.2069619159901833	4.876114107121278	2.120894188531997	-0.6876131235181522	0.9371075608135849	0.2186071184085203	4.006933294833408
1	428	0.5385210871935845	2.461478912806414	1	0	0.1795070290645283	1.856937497492138	0	-0.4634310982632271	1	0.1795070290645282	4.006933294833408
1	429	1.124338408390076	1.875661591609922	6	1	0.374779469463359	5.336471613196343	0.5331452136532143	-1.198753771553073	0.9989614425043115	0.01316646910630903	4.006933294833408
1	430	1.287005454461097	1.698928475736748	12	3	0.4310227501838333	9.323969807901639	1.765818892816566	-1.886268215353285	0.999329121126411	0.004116745196022675	4.006933294833408
1	431	0.9534781610929394	2.010394235002459	5	1	0.3217001387607139	5.243958597089073	0.4974148764402803	-1.184582664944547	0.9988915719964007	0.01513104976431345	4.006933294833408
1	432	0.5452837635621165	2.296807323530148	2	5	0.1918600589680589	3.667815060061234	2.176934890783567	-0.3720751157000858	0.8656815814189567	0.4007718392672878	4.006933294833408
1	433	0.7835859672219305	2.216414032778069	4	3	0.2611953224073102	5.104736643231774	1.35353772157803	-0.9361770325676716	0.9843399297604918	0.08135298537914193	4.006933294833408
1	434	0.6140560261355591	2.150025369901585	1	7	0.2221555512134807	1.628515896657351	3.255775535486085	0.4061109879036278	0.4402053381672068	0.8659885046732478	4.006933294833408
1	435	0.9860781686065506	1.997865427356412	3	2	0.330461396770581	3.042355155514058	1.001068426638932	-0.5094386601112597	0.956135529207693	0.2056402299266349	4.006933294833408
1	436	0.5806716031242088	2.167268719070487	1	12	0.2113115770507142	1.722143798008484	5.536922991786013	0.9520445969730404	0.2048074643393254	0.9543152705835296	4.006933294833408
1	437	0.9858222298960161	2.014177770103982	7	2	0.3286074099653388	7.100671690816259	0.9929610135140899	-1.524285588975871	0.999133764423138	0.007580478574548688	4.006933294833408
1	438	0.5782920560632882	2.42170794393671	2	0	0.1927640186877628	3.45846009646918	0	-0.8631189595615587	1	0.03715796690065609	4.006933294833408
1	439	0.8162107468958281	2.072704362034667	5	7	0.2825319250028075	6.125868862932459	3.37723031234829	-0.6859706284924433	0.9078814657424131	0.2316528066585678	4.006933294833408
1	440	0.7156583478316649	2.270384084343926	4	7	0.2396678426670065	5.589259193467647	3.083178766214262	-0.6254360237253656	0.9012784950069829	0.2586686595310341	4.006933294833408
1	441	1.469918843607662	1.479610444006064	5	1	0.4983570937167668	3.401548338361567	0.6758535694655462	-0.6802446081172767	0.9846805255421724	0.107842355580385	4.006933294833408
1	442	0.9315295582425899	2.030759277301946	5	9	0.3144627718489692	5.367516205747596	4.431839903721797	-0.2335143196000473	0.7426878982787523	0.4631804886604636	4.006933294833408
1	443	0.5726968576299646	2.393495808494422	2	9	0.1930747331993938	3.49224895047749	3.760190416068144	0.06686945997732022	0.6403948747165109	0.6569862548633058	4.006933294833408
1	444	1.145010626927875	1.850351867791876	6	1	0.3822611216326267	5.240126038042393	0.5404377499255607	-1.172889075587226	0.9988073283161902	0.01468428091546636	4.006933294833408
1	445	0.7288719736092739	1.960343756093538	7	9	0.2710351443949877	9.603881413270647	4.591031533130032	-1.251044005799709	0.9570570896271563	0.1143867193646715	4.006933294833408
1	446	0.969099415896722	2.021962591275286	2.833333333333333	3.166666666666667	0.3239984372015701	2.923676649533018	1.566135140348663	-0.3387981304642098	0.8738021703832743	0.3561162725799338	4.006933294833408
1	447	1.172218392915086	1.630633780570276	8	0	0.4182234097124808	6.824666843953461	0	-1.703214488934287	1	0.0009359802988675447	4.006933294833408
1	448	0.5744786552338327	2.425521344766166	2	0	0.1914928850779443	3.481417423917919	0	-0.8688483605172324	1	0.03666952503547483	4.006933294833408
1	449	1.206672184225527	1.54635702912071	6	1	0.4383070758478612	4.972352954212627	0.646681187570648	-1.079546737705755	0.9968922264046202	0.03098617607178999	4.006933294833408
1	450	0.9999999999999994	1.988872669778608	4	0	0.3345743062631276	4.000000000000003	0	-0.9982696755041204	0.9999999999999999	0.01253055608019737	4.006933294833408
1	451	0.5455688096019384	2.188799214622258	5	5	0.1995228165223769	9.164746796372274	2.284357544811573	-1.717120986374383	0.9937090495432761	0.03247930199816396	4.006933294833408
1	452	0.5746402485545988	2.4253597514454	5	0	0.1915467495181997	8.701096055447865	0	-2.171510083950529	1	0.0002578540355764325	4.006933294833408
1	453	0.5548652159123064	2.438236491403218	4	2	0.1853813435594737	7.208957933005805	0.8202649771880782	-1.594409610974904	0.9988892841353559	0.01286683733729921	4.006933294833408
1	454	0.7050478413799792	2.29495215862002	4	0	0.2350159471266598	5.673373869453826	0	-1.415889272918306	0.9999999999999999	0.003050628548535439	4.006933294833408
1	455	0.8502538411010251	1.953453275141597	6	4	0.3032605781735468	7.056716135772322	2.047655836411065	-1.250098249905983	0.988705314209166	0.04978899954143412	4.006933294833408
1	456	0.8178024567733423	2.178888105118568	5	12	0.2729018695400557	6.113945927391329	5.507396167710503	-0.15137505794342	0.6913431965963424	0.5131595734262296	4.006933294833408
1	457	1.215703167122785	1.690015673138805	3	1	0.4183829317131524	2.467707645362251	0.5917104887806965	-0.4681877681868299	0.9693595008973863	0.2010206547742244	4.006933294833408
1	458	0.9629672571116167	1.938168061956525	5	4	0.331927728700682	5.192284538310584	2.063804516499006	-0.7807666840487414	0.9584350482745895	0.1426954162272654	4.006933294833408
1	459	0.6112595338818295	2.057534164483253	3	8	0.2290396347444505	4.907898909892453	3.888149289617842	-0.2544962806317463	0.7691757558981857	0.4782655991803657	4.006933294833408
1	460	0.6887051583571624	2.020500497639598	3.5	12.5	0.2542092575485108	5.082000559352426	6.186585954620071	0.2756685260251056	0.5024654657759597	0.7116166845545704	4.006933294833408
1	461	0.9999999999999994	1.717475773762022	5	2	0.3679885611696249	5.000000000000003	1.164499686431749	-0.9572159133554325	0.9881004937024701	0.0685026779649025	4.006933294833408
1	462	0.5725214625457623	2.427478537454236	3	0	0.1908404875152542	5.239978230091604	0	-1.307727841850549	1	0.006950428050618518	4.006933294833408
1	463	0.5978375386568967	2.191029802304131	3.333333333333333	12.66666666666667	0.2143657139499814	5.575650770980371	5.78114759249105	0.05128531133164842	0.6116495545314106	0.6189257176300321	4.006933294833408
1	464	1.005239703653731	1.851876208975508	5	1	0.35183721430772	4.973938038685271	0.5399928975561591	-1.106568244309507	0.9981030729006831	0.02286430922290739	4.006933294833408
1	465	1.060133636775654	1.939866363224345	5	0	0.353377878925218	4.716386525766	0	-1.177056411657107	1	0.00551057348592221	4.006933294833408
1	466	0.9822398714901476	2.017760128509851	4	4	0.327413290496716	4.072325015611141	1.982396194414876	-0.5215781415405757	0.9179854839933609	0.2466321605179923	4.006933294833408
1	467	0.5715752005660567	2.393847195967044	1.333333333333333	9.666666666666666	0.1927466391412873	2.332734751285348	4.038130204364034	0.4256111413877652	0.4431779560714308	0.8220811665795109	4.006933294833408
1	468	1.427888706594299	1.470059485038899	8	0	0.4927240282337772	5.602677549765795	0	-1.398245774889729	0.9999999999999993	0.003474000952196743	4.006933294833408
1	469	0.8188011943715945	1.945773847665121	4.5	10.5	0.2961761507361247	5.495839565126204	5.396310579772534	-0.02483919197806562	0.6307238758237328	0.5816073715055047	4.006933294833408
1	470	0.8252624361931803	2.140203971259435	11	17	0.2782909407165042	13.32909328908929	7.943168141116988	-1.344151437438948	0.9370184885586478	0.1280788169366687	4.006933294833408
1	471	1.290322960520483	1.478255182959853	9	0	0.4660597944685203	6.97499794653707	0	-1.740732234182866	0.9999999999999994	0.001037468104481021	4.006933294833408
1	472	0.6278351556295637	2.135699002167394	1	10	0.2271855963343921	1.592774776998983	4.682307754909093	0.7710467708294007	0.2486258350974696	0.9412744238623693	4.006933294833408
1	473	1.417195081905368	1.546617238201824	9	1	0.4781662699391546	6.35057241935939	0.6465723873365402	-1.423532565260734	0.9993751304307062	0.007444213355027762	4.006933294833408
1	474	0.9874061921474849	1.999860988513914	4	3	0.3305382921687196	4.05101773901225	1.500104265861641	-0.6366248912702865	0.9563226532264921	0.1690296687269179	4.006933294833408
1	475	0.9487206162580927	1.900558854493919	3	1	0.3329686069747649	3.162153271036193	0.5261610276553526	-0.6578577803577919	0.9877082659033856	0.1107871759540747	4.006933294833408
1	476	0.5529580471151969	2.447041952884802	3	0	0.1843193490383991	5.425366382949147	0	-1.353994684649401	0.9999999999999999	0.006261995970762824	4.006933294833408
1	477	0.9999999999999994	1.873517720071113	6	2	0.3480055101157518	6.000000000000004	1.067510586408591	-1.230988651583351	0.996560566212637	0.02458223879344124	4.006933294833408
1	478	1.268484693053441	1.667276820984157	8	3	0.4320802922812605	6.30673751430358	1.799341274491639	-1.124899245421389	0.9891737161500963	0.04754271217567319	4.006933294833408
1	479	0.9994253152297652	1.574976024863175	7	8	0.3882165922092334	7.004025106559082	5.079442400207327	-0.4803131384376517	0.8137452678698149	0.3540766796278241	4.006933294833408
1	480	0.5949312817786656	2.332135831396712	6.666666666666667	18.33333333333333	0.2032516709646828	11.20577597926157	7.861177332176889	-0.8347028515291852	0.8441476110181048	0.2882446930660632	4.006933294833408
1	481	1.265244443560231	1.684430619747636	9	5	0.4289436688464736	7.113249969843922	2.968362093031239	-1.034428968946689	0.9701306376387795	0.08963632505079411	4.006933294833408
1	482	0.572379840813561	1.144759681627122	0	0	0.3333333333333333	0	0	0	1	1	2.978125493361688
1	483	0.572379840813561	1.144759681627122	0	0	0.3333333333333333	0	0	0	1	1	2.978125493361688
1	484	0.3350697616592352	1.144759681627122	0	0	0.2264245810078783	0	0	0	1	1	2.978125493361688
1	485	0.8563651620686136	2.136272648002833	4	4	0.2861573021588498	4.670904629443009	1.872420172462319	-0.698410542693359	0.9521377413323885	0.1697408584472599	4.006933294833408
1	486	0.7608268416626089	2.227420640508256	3	9	0.2546063691852901	3.943078550494095	4.040547993640916	0.02432519734543624	0.6344708018754706	0.6234590266544698	4.006933294833408
1	487	0.9931344895984618	2.002989706793734	6	2	0.3314730713747954	6.041477828874802	0.9985073778544175	-1.258561118929246	0.9975027484888607	0.01909638268572267	4.006933294833408
1	488	0.9968421771966304	1.989788842352051	8	3	0.3337681054914062	8.025342609898392	1.5076976692933	-1.626591824977228	0.9986136126159532	0.008901212405270975	4.006933294833408
1	489	0.9522637459660391	1.953725289429345	3	8	0.3276900684645824	3.150387707931275	4.094741488623862	0.2356799355532694	0.4887688953323739	0.7535738347332499	4.006933294833408
1	490	1.378573743508298	1.54870098322904	7	0	0.4709410192752286	5.077711680614105	0	-1.26723139792753	0.9999999999999993	0.005137663263251269	4.006933294833408
1	491	0.9999999999999994	1.999999999999999	6	0	0.3333333333333334	6.000000000000004	0	-1.49740451325618	0.9999999999999999	0.001371742112482921	4.006933294833408
1	492	0.5763893793050325	2.368867260715753	3	13	0.1957009013995347	5.204814848630932	5.487854982668828	0.07063759569016305	0.6153352657789969	0.6320620998419462	4.006933294833408
1	493	1.295085993226568	1.49976597694324	8.5	2.5	0.4633826789573696	6.563270736040593	1.666926732859613	-1.221967934803005	0.9892936681508847	0.04560661034474389	4.006933294833408
1	494	0.5806358022484325	2.301952432106588	1.5	9.5	0.2014286311615192	2.583374973075129	4.126931498452492	0.3852214179276817	0.4652894138855194	0.7989250574856761	4.006933294833408
1	495	0.6103406340647284	2.129870113101988	5.5	13.5	0.2227349245658567	9.011361349761794	6.338414684047712	-0.6670804001555538	0.8283963029589884	0.327828099757436	4.006933294833408
1	496	0.998687566868003	2.001312433131996	5	1	0.3328958556226678	5.006570789381673	0.4996721068858945	-1.124775071326251	0.9986390244262681	0.01772487612036999	4.006933294833408
1	497	0.8997731024124446	1.924939629932904	6.166666666666666	10.83333333333333	0.318536144263196	6.85357969707339	5.627882124132351	-0.3058941796015095	0.7439686447602722	0.4378968917898062	4.006933294833408
1	498	1.203522193736243	1.552611536591569	7	2	0.4366704635892603	5.816261666325433	1.2881522215084	-1.13006858653116	0.992720242201058	0.04186607073698867	4.006933294833408
1	499	0.8186305870502852	2.176275925582368	6.5	12.5	0.2733409485729401	7.940089342887857	5.743756962552908	-0.5481330031540402	0.8181302784033183	0.3332489357118621	4.006933294833408
1	500	0.552236840042177	2.446240586462511	3	4	0.1841724186951499	5.432451771545838	1.635162143141598	-0.947679771285565	0.9749426522496316	0.1219153158813235	4.006933294833408
1	501	0.5627521859369999	2.437247814062999	8	0	0.187584061979	14.21584882283443	0	-3.547812697846636	1	0.000001533089422522949	4.006933294833408
1	502	0.6241580264592339	2.18320521265072	1.5	6.5	0.2223289162456643	2.403237539873198	2.977273946734526	0.1432607844012521	0.5927997222584808	0.7132497512453965	4.006933294833408
1	503	0.6240809703207078	2.266273326245478	4	5	0.2159185021234704	6.409424722475431	2.206265211744547	-1.048971670217343	0.9730290677675113	0.1081298055571237	4.006933294833408
1	504	0.4069176174761567	0.8138352349523134	2	1	0.3333333333333333	4.914999779082286	1.228749944770571	-1.111775766258114	0.962962962962963	0.2592592592592592	3.315641468529635
1	505	0.9814990058763323	1.907100873154536	8.211904761904762	12.55952380952381	0.339783648473193	8.366696973444975	6.585663079661381	-0.444488031802297	0.7770072130525679	0.3754845288901736	4.006933294833408
1	506	0.9781334978396782	1.819076366766799	4	8	0.3496818419726566	4.08942134057822	4.397836256989633	0.07697031463166297	0.5842717903283844	0.6524861576069874	4.006933294833408
1	507	0.9894023759159024	1.758718500338758	5	3	0.3600286961410271	5.05355568342095	1.705787480726535	-0.835493869341691	0.9707286206833996	0.1180595519112482	4.006933294833408
1	508	1.236057917593891	1.734861662969436	9	9	0.416052297638941	7.281212208501839	5.187733519106855	-0.5224640729842801	0.8320819943262645	0.311305693899834	4.006933294833408
1	509	0.5930597193038907	2.27211768982122	5	17	0.2069888298766752	8.430854157265639	7.482006797516564	-0.2368013864799124	0.7039937881630274	0.4900946022724638	4.006933294833408
1	510	0.8031990475092966	2.188807720195172	7	15	0.2684482723030496	8.715149777264868	6.853046003813654	-0.464720432419535	0.7829032822910065	0.3746895070076355	4.006933294833408
1	511	1.02121461191782	1.923631183911385	4	4	0.3467803351075868	3.916904393375339	2.079400684213625	-0.45858105787062	0.8975835804134411	0.2867281131979948	4.006933294833408
1	512	0.9709827596780988	2.026510622778484	7.5	13.5	0.3239315774176402	7.724133024242787	6.661697130158922	-0.2651493838077572	0.712455542422195	0.4542613851979342	4.006933294833408
1	513	0.7393888557581473	2.21826271074216	3.166666666666667	15.83333333333333	0.2499918733270673	4.282816331360122	7.137717844085294	0.7124904016760947	0.2968424027039436	0.863347113624948	4.006933294833408
1	514	0.7156802949627303	2.187537845527071	2.5	9.5	0.2465127525146932	3.493179870391974	4.342782009200414	0.2120330128539769	0.5305517572362713	0.7167405442528023	4.006933294833408
1	515	0.9999999999999994	1.999999999999999	9	5	0.3333333333333334	9.000000000000005	2.500000000000001	-1.622188222694195	0.9959604588697943	0.01743373206056709	4.006933294833408
1	516	0.559383507529933	2.330603611262787	3	14	0.193559169828969	5.363046925082016	6.00702750667	0.1607165715531978	0.5759343414739813	0.6667072676166603	4.006933294833408
1	517	0.5614547782631419	2.43517825567145	4	5	0.1873618731106189	7.124349377476105	2.053237781815423	-1.265584231761342	0.9851586207066959	0.06986908366431621	4.006933294833408
1	518	0.8337836417773105	2.166216358222689	8	9	0.2779278805924369	9.594815248410288	4.154709646539745	-1.357673113471863	0.9751097925716755	0.07107160494112275	4.006933294833408
1	519	0.6733807120580576	2.31440027735274	6.5	11.5	0.2253782035713572	9.652786133618248	4.968889829703072	-1.168947910851087	0.9392917599903181	0.1458075975208312	4.006933294833408
1	520	0.7376107436252342	2.236162172605906	5	6	0.248038691723663	6.778643130149964	2.683168543633808	-1.022097021629213	0.9669160181547435	0.1115013214640712	4.006933294833408
1	521	1.161536864748259	1.833152290200277	6	2	0.3878655862592258	5.165570015119911	1.091016829693672	-1.016875721559932	0.9930207481298091	0.04270152706719554	4.006933294833408
1	522	0.5618840329745515	2.430118083304023	3	7	0.1877953327364012	5.339180015702412	2.880518460437405	-0.6136018182372133	0.8996281952929628	0.2856797306938366	4.006933294833408
1	523	1.045262805202598	1.893073724468117	4.5	6.5	0.3557328422553885	4.305137404298804	3.43356939351438	-0.2175149788263847	0.7473411703812971	0.4685094595913227	4.006933294833408
1	524	0.7348024890785665	1.939931046412705	6.166666666666667	15.83333333333333	0.2747198849262584	8.392277868301171	8.161802123128101	-0.05751923683637273	0.6265405117849502	0.557291753354062	4.006933294833408
1	525	0.5503662210124594	2.362339811668209	3	10	0.1889535761032284	5.450915927364091	4.233091255799612	-0.3039293599258959	0.7804929588860464	0.4571300646137419	4.006933294833408
1	526	0.5366463084162423	2.463353691583756	1	0	0.1788821028054142	1.863424725591076	0	-0.4650500990355391	1	0.1788821028054142	4.006933294833408
1	527	0.7676447598957545	2.035150725751599	4.5	9.5	0.2738853989977988	5.862086521128727	4.667958927951918	-0.2980153412377822	0.755061630926126	0.4462442634009972	4.006933294833408
1	528	1.132855607588342	1.505094476833854	6	3	0.4294454297214184	5.296350178972046	1.993230356084263	-0.8243510884363534	0.9619945619648486	0.1358684916586027	4.006933294833408
1	529	0.9488957489389577	2.044994169534049	8.5	8.5	0.3169441010786826	8.95778067243381	4.156491068107408	-1.198245453828055	0.9623970774370683	0.0962526932871457	4.006933294833408
1	530	0.6176515371604926	2.37738694565873	4	6	0.206224908529088	6.476143520000059	2.523779316175858	-0.986381332806421	0.9629162021868097	0.1320936349191841	4.006933294833408
1	531	1.01582702921767	1.873623189618264	3.666666666666667	6.333333333333334	0.3515641219895852	3.609538396995123	3.380259898802651	-0.05722044299766763	0.6685629663823853	0.5741997014095065	4.006933294833408
1	532	0.7354099705236996	2.089001854412261	2	10	0.2603763247381157	2.719571504552436	4.786975166574704	0.5159565957057497	0.3592213371596773	0.8599859386281576	4.006933294833408
1	533	0.5840524139186343	2.411616406956859	3	7	0.1949656149734012	5.136525298939929	2.902617505755434	-0.5575106019521024	0.8878262817465568	0.307048809645319	4.006933294833408
1	534	0.9463113390515415	2.05018426794443	5.5	9.5	0.3158060158146642	5.812040681571542	4.633729830306891	-0.2940679977837364	0.7553604464093693	0.4322334841935253	4.006933294833408
1	535	0.5541954889080443	2.050259099414915	4	7	0.2127875415423917	7.217669721349367	3.414202625413344	-0.9492214659126625	0.9361960305083756	0.1905523555924961	4.006933294833408
1	536	0.9801662848246501	2.019833715175348	7.5	10.5	0.3267220949415502	7.651762885663564	5.198447734143531	-0.6122675300543111	0.8490958408762979	0.286770638565672	4.006933294833408
1	537	0.6804691353418086	2.314893359377942	4	5	0.2271742189939766	5.878297474860116	2.159926710984043	-0.9279841939646433	0.966753057473201	0.1257624908211612	4.006933294833408
1	538	1.216301473699072	1.501495008706035	6	3	0.4475322127956797	4.932987527962555	1.998008639792517	-0.7324751055762365	0.9517707294982237	0.1620302427464072	4.006933294833408
1	539	0.9236792795602723	2.051584818273724	7	14	0.3104528704637395	7.57838803457021	6.823992786113564	-0.1882724749696665	0.6860937571214938	0.4914764698963775	4.006933294833408
1	540	0.7256660443194881	2.092775290083465	5.5	13.5	0.2574706932735253	7.579243982895418	6.450764238267353	-0.2816317771207077	0.7217159235099904	0.4625996321790685	4.006933294833408
1	541	0.8440589505793449	2.134769066150266	4	2	0.2833526963755426	4.739005489195371	0.9368694870619887	-0.9488892682680556	0.9916283894183652	0.05803216918093734	4.006933294833408
1	542	0.6923632511766454	2.213630586905546	4.666666666666666	9.333333333333334	0.2382535166122617	6.740199828248886	4.216301215091397	-0.6298828623905062	0.8636452998652319	0.2955637337047829	4.006933294833408
1	543	0.8146225140431266	2.083288886266424	4.5	11.5	0.2811067701918388	5.524030974378112	5.520117769461047	-0.0009766084506849936	0.6188308817234378	0.5910424885692176	4.006933294833408
1	544	0.9282856593778789	2.071714340622119	5	2	0.3094285531259598	5.386273017888604	0.9653840593676712	-1.103309846515609	0.9954854440282073	0.03292241229564863	4.006933294833408
1	545	0.6284146011594685	2.03637330812186	4.5	5.5	0.2358216197884757	7.16087753482683	2.700880029247993	-1.113070065660842	0.9612944511498943	0.1273215896059913	4.006933294833408
1	546	0.6632044658022118	2.278591176841932	2	14	0.2254420586489518	3.01566123741462	6.144147375925344	0.7807682105775594	0.2655495066398488	0.9050610435227591	4.006933294833408
1	547	0.8856729797176482	2.11432702028235	7	4	0.2952243265725495	7.903594396920174	1.891854931440943	-1.500334301354815	0.9961609744488235	0.01975314249488846	4.006933294833408
1	548	0.6227064162666803	2.303515151037203	3	11	0.2128022099298585	4.81767960250986	4.775310461946402	-0.01057395705041782	0.6535543445162633	0.5987660257309833	4.006933294833408
1	549	0.6337246749507605	2.120766725890278	3	8	0.2300695782739649	4.733916980955643	3.772220632442107	-0.240008075441026	0.7665258075628083	0.4816008200997737	4.006933294833408
1	550	1.035987112286344	1.809054646955716	4	3	0.3641377526080105	3.861051892018527	1.658324697403923	-0.549728940448005	0.9344151800840798	0.2237897438977807	4.006933294833408
1	551	0.9726621295109262	1.973776111067117	5	2	0.3301145485133622	5.140531175521452	1.013286151750365	-1.030025887651489	0.9935042060394169	0.04343977643351959	4.006933294833408
1	552	0.5419600115181735	2.458039988481825	3	0	0.1806533371727246	5.535463754228298	0	-1.381471401424575	1	0.005895735150774573	4.006933294833408
1	553	0.7890469430591808	2.15829646583945	4.5	18.5	0.2677146275784787	5.703082737451893	8.571574986481105	0.7158822066561186	0.3071354158058689	0.8387569092206718	4.006933294833408
1	554	0.8191538375756715	2.180846162424328	2	5	0.2730512791918906	2.441543832498062	2.292688079585482	-0.03714954603924056	0.7072103174351478	0.6106428978902381	4.006933294833408
1	555	0.8554887562302834	2.016958105974895	4.5	9.5	0.2978257900908651	5.260150957248437	4.710063125187315	-0.1372840004026054	0.6886415863117976	0.5234256421665512	4.006933294833408
1	556	0.183798728339263	1.808359275941378	1	12	0.0922611198229891	5.4407340520559	6.635849501616962	0.2982618780058203	0.6595128912048436	0.7158862924561236	4.006933294833408
1	557	0.5429987734907187	2.182164950036273	3	0	0.1992536333882916	5.524874357844711	0	-1.378828633101668	1	0.007910769828692765	4.006933294833408
1	558	0.964019181432982	2.10857628536098	9	13	0.3137475114610087	9.335913821363807	6.165297452244869	-0.8155267684191301	0.8820188737770894	0.2276887912752239	3.887813977296007
1	559	1.033303515566995	2.045635149949949	4	7	0.3356037998222048	3.871079445428111	3.42192008197125	-0.1155300552135093	0.7052990360015085	0.5339286267776748	3.887813977296007
1	560	0.5583705037849794	2.436535582722248	4	10	0.1864400711262943	7.163702188574673	4.104187958883564	-0.763555069318495	0.8975506780923337	0.2560830658124597	4.006933294833408
1	561	0.7277047070701418	2.103403310532347	6.5	20.5	0.2570388351647548	8.93219452457586	9.746109981547802	0.2031267797797921	0.5237460884530214	0.6459763556232524	4.006933294833408
1	562	0.6230229210889688	2.326863175125089	3	12	0.2112023653688082	4.815232150297716	5.157157553690237	0.08874903746868637	0.605914294689789	0.6427966662042378	3.85272238601081
1	563	0.8172938059227891	2.132044349225035	1.25	11.5	0.2771109187653748	1.529437750465577	5.393884045695425	0.9644398872855496	0.1379262635458315	0.964527947809648	4.006933294833408
1	564	0.9270119269131262	1.72540663421124	6	4	0.3494968480842494	6.472408634460086	2.318294088296801	-1.15592480425289	0.9741884147175909	0.09434091692608693	3.593758461518798
1	565	1.023058741479943	2.08020926231415	5	6	0.329671410986463	4.887304899782262	2.884325201650741	-0.5192790610275462	0.8833403947283874	0.2798801649456293	3.85723178240239
1	566	0.9977838579326487	1.97866287316453	7	10	0.3352265127099538	7.015547449829065	5.053918045172964	-0.4895587873113466	0.8237330579971144	0.3322151414326362	4.006933294833408
1	567	0.9044586373448119	2.083892710546131	3	11	0.3026614116118381	3.316901266825199	5.2785826949398	0.4895717706716053	0.3470867399892776	0.844274168686211	4.006933294833408
1	568	1.104253225168709	1.699326291120679	7.833333333333333	7.166666666666666	0.3938726256033634	7.093783522467454	4.217357610550684	-0.7178621904251989	0.8944631945833862	0.2276310322835675	4.006933294833408
1	569	0.5620952580115087	2.36643215217716	4	5	0.1919378511042504	7.116231533691574	2.112885423484426	-1.248672174467823	0.9835502732200486	0.07536621854707515	4.006933294833408
1	570	0.5910254344975795	2.379944336950559	2	8	0.1989335065531469	3.383949121750006	3.361423154228247	-0.0056217475720908	0.6810180456886288	0.6209610798283224	4.006933294833408
1	571	1.007810692326992	1.940472992870723	6.5	7.5	0.3418296201911816	6.449623971533559	3.86503704383154	-0.6450286884073212	0.8836986137747843	0.2507195899256272	4.006933294833408
1	572	0.5826596660167845	1.921828242709564	3	7	0.2326462283912941	5.148803280839384	3.642365037851031	-0.3759579039987448	0.8149218566581272	0.421800196615419	4.006933294833408
1	573	0.977390359973129	2.01934431585417	5	9	0.3261517837588688	5.115663305843801	4.456892234444454	-0.164407795919332	0.7103514334100901	0.5013001935122463	4.006933294833408
1	574	1.298559950968749	1.699393990407527	10	0	0.4331487328896775	7.700838141927774	0	-1.921878298262997	1.000000000000001	0.0002324719094300987	4.006933294833408
1	575	0.5813606861412145	2.409701321030794	2	2	0.194365975946744	3.440205104467957	0.8299783805340919	-0.6514275461734103	0.9749104274560955	0.1722080886370437	4.006933294833408
1	576	1.012713662546881	1.987286337453117	6	0	0.3375712208489604	5.924675672796354	0	-1.478606015337392	1	0.001479764097980119	4.006933294833408
1	577	0.6385057789799257	2.243820841586415	3.5	7.5	0.2215244359969404	5.481547881354475	3.342512851737926	-0.5338334512268142	0.8570181030760287	0.332799253040605	4.006933294833408
1	578	0.5476784090080185	2.452321590991979	1	11	0.1825594696693396	1.825889031870451	4.485545468590207	0.6637635920091685	0.3275804143530821	0.9109827845164931	4.006933294833408
1	579	0.734717434572067	2.246693662234323	3	5	0.2464327832411562	4.083202410661912	2.225492546690825	-0.4636238557718051	0.8910638855462765	0.3125903543867862	4.006933294833408
1	580	0.9990777684487285	2.000367148788317	4.833333333333334	4.166666666666666	0.3330875532026887	4.83779490042909	2.082950956873364	-0.6875192923994662	0.9406956300752567	0.1785718286437123	4.006933294833408
1	581	1.368297491995287	1.5198275241073	5	1	0.4737667117477317	3.654176105160339	0.657969397275766	-0.7477555745057999	0.9886919620882095	0.08667001451057721	4.006933294833408
1	582	0.6018333343389484	1.898839791742173	3	3	0.2406685336288231	4.98476875378661	1.579912119519846	-0.8497412818568828	0.9671115261974476	0.1549509350992303	4.006933294833408
1	583	0.818676819290986	2.171042796276769	6	15	0.2738306344943043	7.328899339297639	6.909122208794896	-0.1047626949627559	0.6546709350729273	0.5336822006699481	4.006933294833408
1	584	0.838534798741635	2.157376280965815	5	8	0.2798930864208152	5.962781756348521	3.708208007375772	-0.5626681511967832	0.8731950685761032	0.2866558906956609	4.006933294833408
1	585	0	1.730377470020639	0	0	0		0		1	1	4.006933294833408
1	586	0.9903414238163243	1.84645108087476	3	12	0.3491060492364664	3.029258322285831	6.498953654550641	0.8659229083595376	0.1745346187280928	0.937410804730644	4.006933294833408
1	587	0.6138609138837783	1.922156653494115	2	4	0.242057043208292	3.258067022619815	2.080995840130284	-0.2937586168472687	0.8429300087799823	0.4471199402253543	4.006933294833408
1	588	0.9999999999999994	1.915270051333464	5	0	0.3430213950651306	5.000000000000003	0	-1.24783709438015	0.9999999999999996	0.00474904237087892	4.006933294833408
1	589	0.6154467919288336	2.147306973910566	3	12	0.2227657055574926	4.874507494949947	5.58839520655317	0.178163113552132	0.5621783397403788	0.6822659266039812	4.006933294833408
1	590	0.5741450777691793	2.175877187732155	4	0	0.2087783378962976	6.966880244870966	0	-1.73870632033085	1	0.001899948124167938	4.006933294833408
1	591	1.226419347196736	1.657886363179284	7	5	0.4252043543043328	5.707672515114928	3.015888248463323	-0.6717816515993481	0.9184686804036707	0.2064065929929735	4.006933294833408
1	592	0.5599692293533811	2.440030770646617	5	9	0.1866564097844605	8.929062058952239	3.688478075059261	-1.307879018263232	0.9677970317826488	0.102858317893824	4.006933294833408
1	593	1.151041468253154	1.841914188677604	4.5	3.5	0.384583535538757	3.909502936353196	1.900197100122679	-0.5014572712805931	0.9041777869104338	0.2605546102765367	4.006933294833408
1	594	0.5842643646848107	2.415735635315188	2	0	0.1947547882282703	3.42310796428416	0	-0.854296219180379	1	0.03792942753783834	4.006933294833408
1	595	0.5441430356564829	2.446918971515525	1	4	0.1819230207704586	1.837752088094902	1.63470880996217	-0.05067298684371379	0.7738254877514308	0.633587012599321	4.006933294833408
1	596	0.5912419870996346	2.399852227650261	5	11	0.1976674570075594	8.456774229664804	4.583615554850351	-0.9666142133707477	0.922106865592318	0.1948045692198707	4.006933294833408
1	597	1.013585459501968	1.98641454049803	6	2	0.3378618198339896	5.919579788514467	1.006839186496573	-1.226059991653079	0.9971681827949177	0.02109136403756717	4.006933294833408
1	598	0.7722721682894618	2.165827383337213	6	8	0.2628475157902305	7.769281668261661	3.693738504530867	-1.017122787890143	0.9506944007825471	0.1356506124844151	4.006933294833408
1	599	0.6055377401943449	2.185988420640185	2	4	0.2169199589422149	3.302849462955204	1.829835859253347	-0.3676162030451516	0.8792461169284516	0.3861624309588728	4.006933294833408
1	600	1.206615496032556	1.687771885238931	12	2	0.4168811347921566	9.945173122222382	1.184994262252963	-2.18625522697493	0.9999014460497485	0.0009510698444393784	4.006933294833408
1	601	0.8804891739860218	1.966905994592546	6.5	11.5	0.3092261951211941	7.382259989153701	5.846746123920517	-0.3832142319946018	0.7650256095951303	0.4042775995420054	4.006933294833408
1	602	0.8716873012311376	2.089654253646748	3.5	16.5	0.29435554294482	4.015201317097008	7.896043075645228	0.968531660747192	0.1859905407897869	0.9215026198813538	4.006933294833408
1	603	1.180040341256492	1.819959658743506	6	0	0.393346780418831	5.0845719338809	0	-1.26894349362816	0.9999999999999998	0.003703851778448675	4.006933294833408
1	604	0.649123226396307	2.35016974051453	1	8	0.2164254154421202	1.540539545244177	3.404009447525495	0.4650613736655161	0.3881758943688542	0.8886415775567016	4.006933294833408
1	605	1.227776893000328	1.568425320787263	7	1	0.4390873045398404	5.701361574653882	0.6375821575604601	-1.263754358881573	0.9986183213614962	0.01550189721681472	4.006933294833408
1	606	0.5545137808311353	2.405922714291599	3	7	0.1873081154568547	5.410145074308951	2.909486642450643	-0.6240828703294585	0.900404691596236	0.2842381562222176	4.006933294833408
1	607	0.6803708341593308	2.281942569124112	5	11	0.2296755074615685	7.348933477105941	4.820454357106007	-0.6310260076603191	0.860234934667391	0.2979870487567022	4.006933294833408
1	608	0.5368351580648336	2.463164841935165	1	0	0.178945052688278	1.862769203873994	0	-0.4648865021725899	1	0.178945052688278	4.006933294833408
1	609	1.023391440639157	1.768579929033679	6.5	10.5	0.366547970998384	6.351430881560273	5.936966618035193	-0.103436776464309	0.6523263858213444	0.5364999680033136	4.006933294833408
1	610	1.322120650339441	1.6752840774154	8	1	0.441088464996769	6.050884991431063	0.5969136897324202	-1.361133540388871	0.9993679792959493	0.007839629174879681	4.006933294833408
1	611	0.7129439648140458	1.891973364371133	2.5	8.5	0.2736915896816793	3.506586945654368	4.492663670677674	0.2460926230777951	0.5153664109740203	0.7314772930453841	4.006933294833408
1	612	0.9999999999999994	1.920317355254056	6	6	0.3424285371591074	6.000000000000004	3.124483556628694	-0.7176352167077594	0.9240033489858034	0.1964307366274978	4.006933294833408
1	613	1.007087392715235	1.992912607284763	3	0	0.3356957975717453	2.978887454753673	0	-0.7434332532050606	1	0.03783011953925886	4.006933294833408
1	614	0.9999999999999994	1.999999999999999	3	0	0.3333333333333334	3.000000000000002	0	-0.7487022566280902	0.9999999999999999	0.0370370370370372	4.006933294833408
1	615	0.5952794915859582	2.055886323506674	3	7	0.2245349906811313	5.039649513218281	3.404857515691955	-0.4079908192218344	0.8320695130405729	0.3970007835907252	4.006933294833408
1	616	0.8339855135592481	2.160077664698772	7	4	0.2785463979569296	8.393431164200559	1.851785269284662	-1.632581681195137	0.9974425513628443	0.01418880578620096	4.006933294833408
1	617	0.8241044122393927	2.175895587760606	4	5	0.2747014707464644	4.853753894036969	2.29790437929327	-0.6378567664301386	0.9292285776593531	0.2147833513422222	4.006933294833408
1	618	0.5380904528531877	2.461909547146811	4	0	0.179363484284396	7.433694425891177	0	-1.855207930582792	1	0.00103498993747142	4.006933294833408
1	619	0.5818023975203677	2.23658110609147	4	7	0.2064312386070851	6.875186518735458	3.129776953286003	-0.9347321978828135	0.943106906567003	0.1756633128082818	4.006933294833408
1	620	0.9185160964280928	2.062020502545811	4	4	0.3081713865698902	4.354850193213946	1.939844921552197	-0.6027066322206281	0.9354384892922928	0.2091925043923117	4.006933294833408
1	621	1.022651269447026	1.977348730552972	5	0	0.3408837564823422	4.889252230336182	0	-1.220198059358873	1	0.004602899953350392	4.006933294833408
1	622	0.9247811035236156	2.075218896476382	4.166666666666667	10.83333333333333	0.3082603678412054	4.50557072456473	5.220332829335637	0.178381333598074	0.5221922298357027	0.6909898681225872	4.006933294833408
1	623	0.9999999999999994	1.766406932460318	7	0	0.3614797187883869	7.000000000000004	0	-1.74697193213221	0.9999999999999993	0.0008064687625557454	4.006933294833408
1	624	1.107946474971525	1.794732372330183	8	5	0.3816979188040239	7.220565416037453	2.78593069199965	-1.10674034173613	0.976762921002513	0.07563818148629298	4.006933294833408
1	625	0.6778523848220006	2.29397152846781	4	14	0.228093051472763	5.900989787105894	6.102952816223872	0.05040339188535812	0.6064128010846652	0.6144278164502557	4.006933294833408
1	626	0.6695305283829807	2.21709668585544	1	14	0.2319421521007253	1.493583873486925	6.314564488466712	1.203159688531881	0.1055885286165073	0.9809054703036549	4.006933294833408
1	627	0.5518999948429024	2.352020799003425	5	4	0.1900533912675679	9.059612333251142	1.700665232932821	-1.836553433471688	0.9976724470008281	0.01577296850386889	4.006933294833408
1	628	0.5619563939503035	2.438043606049695	2	0	0.1873187979834346	3.558995006606989	0	-0.8882091975915852	1	0.03508833207795858	4.006933294833408
1	629	1.066775113622417	1.835488199147075	5	1	0.367566619103366	4.687023474911828	0.5448141810253456	-1.033760481919552	0.9975338676400053	0.02792542618773153	4.006933294833408
1	630	0.9770456221914586	1.827659946865742	7	4	0.3483594260198555	7.16445562111971	2.188590939391985	-1.241813705295186	0.9881355164421521	0.04891031737508489	4.006933294833408
1	631	0.7605741029344032	2.223310093184296	4	11	0.2548939747473187	5.259185113675881	4.947577953125489	-0.07776699476185	0.6702208889196963	0.5562277727083363	4.006933294833408
1	632	0.5434788465391435	2.456521153460855	3	0	0.1811596155130479	5.519994051477638	0	-1.377610667638313	1	0.005945442329607253	4.006933294833408
1	633	0.9960316587735017	2.000592048897825	3	4	0.3323846288153133	3.011952455099825	1.999408126311258	-0.2526980746333249	0.8281576755583753	0.4271689751297418	4.006933294833408
1	634	1.203457123052434	1.525077314380334	8	1	0.4410635638466586	6.647515600480135	0.6557044620431706	-1.49536084021236	0.9993683003435662	0.007836374566464688	4.006933294833408
1	635	0.9439023221216264	2.026022580713341	9	1	0.3178202658325187	9.53488490183024	0.4935779144415611	-2.256415648108407	0.9999894848404751	0.0002362159565072464	4.006933294833408
1	636	0.5606671572717027	2.006162713000425	3	1	0.2184278606716784	5.350768207288057	0.4984640545454043	-1.210977023001425	0.9977236862125608	0.03485646965511424	4.006933294833408
1	637	1.036401530577279	1.960016255503633	7	2	0.3458801824604085	6.754139002574589	1.020399700453552	-1.430954518138396	0.998723268206733	0.0103988746766337	4.006933294833408
1	638	0.7490660951713475	1.901492172661615	4	3	0.2826069150269114	5.339982714188936	1.577708308838709	-0.9389411124466065	0.9778150945530375	0.1046121419809445	4.006933294833408
1	639	0.8673894366735199	2.129216692397134	8	5	0.2894572724319048	9.223077503318907	2.348281420981561	-1.715725113567974	0.9969262912393381	0.01456067287074703	4.006933294833408
1	640	0.6197391109304122	2.380260889069587	5	5	0.2065797036434708	8.067911015803919	2.100610073022052	-1.48924389394657	0.992470352644963	0.03733919052551937	4.006933294833408
1	641	0.8001370453652593	2.19986295463474	7	7	0.2667123484550865	8.748501323050888	3.182016400272655	-1.3892132743901	0.9845426291614673	0.05302119030165731	4.006933294833408
1	642	0.7170159712929116	2.203095225040736	6	2	0.2455440642784983	8.368014437922348	0.9078136874283406	-1.861823045597811	0.9996619755473399	0.003831055382296666	4.006933294833408
1	643	0.9999999999999994	1.999999999999999	8	0	0.3333333333333334	8.000000000000005	0	-1.996539351008241	1	0.0001524157902758061	4.006933294833408
1	644	0.6488985871949124	2.194460259497348	1.5	9.5	0.228215509255819	2.311609286258838	4.329082724959449	0.50349563874746	0.3852558594016054	0.848012543654819	4.006933294833408
1	645	0.5832170074910608	2.413691913057662	3	2	0.1946061835553801	5.143882914021471	0.8286061651780581	-1.076952479944597	0.993945182191931	0.05386126713272277	4.006933294833408
1	646	1.187340347460947	1.808531286545757	8	1	0.3963255080702467	6.737747956689501	0.5529348634659074	-1.543527839906487	0.9997587494981883	0.003548458693785395	4.006933294833408
1	647	0.5630359380716979	2.18522246897292	2	6	0.2048700866805197	3.552171122237168	2.745715864261669	-0.2012649571719481	0.7860977177377384	0.5108935546552356	4.006933294833408
1	648	0.8993424292125506	2.060633359732675	6.833333333333333	14.16666666666667	0.3038343869471403	7.598144056559732	6.874908920480885	-0.1804959261516523	0.6805554200715953	0.4960173676725913	4.006933294833408
1	649	1.026235856696558	1.97376414330344	5	1	0.3420786188988529	4.872174332414134	0.5066461478656334	-1.08949360104833	0.9983976566558359	0.02009310928652341	4.006933294833408
1	650	0.5572057523330393	2.349454899475822	1	10	0.1916996234102117	1.794669196814581	4.256306431858327	0.6143444509589947	0.3472671315934464	0.9037721921054727	4.006933294833408
1	651	1.036726740555412	1.963273259444587	6	0	0.3455755801851374	5.78744597326156	0	-1.444357953431361	0.9999999999999999	0.001703171083271005	4.006933294833408
1	652	0.9351834858056537	1.996771538133127	4.5	5.5	0.3189624254704053	4.811889932084593	2.754446312442033	-0.51347089363715	0.8762753458978415	0.2931037015205339	4.006933294833408
1	653	0.5412583986148135	2.282708373798997	2	6	0.1916659940556482	3.695092778455526	2.628456647755886	-0.266197626018625	0.8149733162964079	0.4719681152857748	4.006933294833408
1	654	0.5568192103454249	2.443180789654574	4	0	0.1856064034484751	7.183660200082868	0	-1.792807534217146	1	0.001186784379443306	4.006933294833408
1	655	0.6513790019211597	2.331630092123453	6	5	0.218363062728034	9.211227230696355	2.144422486607393	-1.763644219683166	0.9966365731962399	0.01797652859379206	4.006933294833408
1	656	0.9221574479881739	2.071679839011399	5	5	0.308018559322695	5.422067577405851	2.413500342015197	-0.7508403594514387	0.9464939222490393	0.1643615662082718	4.006933294833408
1	657	0.9036720223820504	2.034354235593974	2	6	0.3075779258026716	2.213192342425368	2.949338858995798	0.1837181860550626	0.5325572668581632	0.7593828561476572	4.006933294833408
1	658	0.9949834570908426	1.922552518714573	6	4	0.3410355400385995	6.030251012959502	2.080567350469269	-0.9857123570245119	0.9775688548773747	0.08472785416800221	4.006933294833408
1	659	1.005129080845166	1.994870919154833	10	2	0.3350430269483887	9.948970923805598	1.002571134200172	-2.232729903724883	0.999950347176155	0.000569812714982243	4.006933294833408
1	660	0.5547047137710202	2.445295286228978	3	2	0.1849015712570068	5.408282867483235	0.8178971313866589	-1.145610719802967	0.9950201972324366	0.04697908971027864	4.006933294833408
1	661	0.9999999999999994	1.999999999999999	8	0	0.3333333333333334	8.000000000000005	0	-1.996539351008241	1	0.0001524157902758061	4.006933294833408
1	662	0.7223510806107618	2.198190198398801	7	13	0.2473346587505626	9.690578705968523	5.913955948611462	-0.9425219936220769	0.9032982515126592	0.2059044907316684	4.006933294833408
1	663	0.9999999999999994	1.999999999999999	3	4	0.3333333333333334	3.000000000000002	2.000000000000001	-0.24956741887603	0.826703246456333	0.4293552812071331	4.006933294833408
1	664	0.5609919572252607	2.439008042774738	4	1	0.186997319075087	7.130226999660603	0.4100027480279851	-1.677149020748052	0.999771347001413	0.005199192195947	4.006933294833408
1	665	0.8441139023015093	2.13066998483554	2	9	0.2837563783881759	2.369348490229722	4.224023459313284	0.4628664448881653	0.3560377866666945	0.8636474446128453	4.006933294833408
1	666	0.9934202490042393	2.006579750995759	6	2	0.3311400830014132	6.039739985181635	0.9967209122924249	-1.25857325336355	0.9975192386513243	0.01899653386574385	4.006933294833408
1	667	1.06741561869457	1.932584381305429	3	2	0.3558052062315235	2.810526609746395	1.034883661146549	-0.4431426275274866	0.9426753618129505	0.2442513286098578	4.006933294833408
1	668	0.6043654521779914	2.388619525556846	0	6	0.2019273256210559	0	2.511911141897432	0.6268911801292831	0.2583774728693483	1	4.006933294833408
1	669	0.6212891786088605	2.173974076473636	3.75	12.25	0.2222649968582384	6.035836658859392	5.634841800814158	-0.100075251704909	0.6728374385668475	0.5488696445275074	4.006933294833408
1	670	1.005291554876538	1.95214174504765	4	4	0.339920279825857	3.97894519315966	2.049031536847937	-0.4816435698593183	0.9051422354800638	0.2722734045880315	4.006933294833408
1	671	0.5546164756430166	2.428403447178886	1	9	0.1859244959780073	1.803047770697057	3.706138702140058	0.4749494916466093	0.4197910777823219	0.8721658559619353	4.006933294833408
1	672	1.3645973236836	1.602381278213624	7	1	0.4599282660181685	5.129718400080228	0.6240711955364491	-1.124462743203991	0.9979977384470344	0.02081154028083587	4.006933294833408
1	673	0.8440532542761897	2.080102654478833	7.5	16.5	0.2886485128064018	8.885695259159396	7.932300823938928	-0.2379361883687425	0.6891497369474133	0.475377205287403	4.006933294833408
1	674	0.6563651054695087	2.269120286886648	3.666666666666667	14.33333333333333	0.2243610948065199	5.586321753110017	6.316691722411693	0.1822765480631845	0.5476111734808063	0.6678102771859978	4.006933294833408
1	675	0.5551212747213947	2.444878725278604	6	0	0.1850404249071317	10.80844902406468	0	-2.697436724988967	1	0.00004014206429348022	4.006933294833408
1	676	1.081293014962389	1.68529012236321	9	7	0.3908406005856211	8.323368296532507	4.153587508235199	-1.040641428614217	0.9501490553287328	0.1256283483093995	4.006933294833408
1	677	0.548141964356715	2.451858035643284	6	0	0.1827139881189051	10.9460694311946	0	-2.73178229478105	1	0.00003720752503522107	4.006933294833408
1	678	0.6837464559343714	2.307438681586519	3	6	0.2285871400461237	4.387591297859614	2.600285783488121	-0.4460532239645884	0.8719249530877902	0.3394998406108034	4.006933294833408
1	679	0.5686824281823583	2.176979978029377	3	0	0.2071203025163552	5.275352026593647	0	-1.31655598893941	1	0.00888521651685481	4.006933294833408
1	680	0.5780758817890206	2.421924118210978	4	5	0.1926919605963403	6.919506808727014	2.064474259289919	-1.211657941922127	0.9832737087260423	0.0762954290741309	4.006933294833408
1	681	0.6428707423922655	2.163708639480232	7	8	0.2290584569047016	10.88865854114225	3.697355482169618	-1.794714942783098	0.989908641723461	0.03665847698065161	4.006933294833408
1	682	0.5730566002107288	2.416922473831551	3	11	0.1916590671773462	5.235084979209413	4.551242383278303	-0.170664831584011	0.7265505860254131	0.5201838556535925	4.006933294833408
1	683	1.52740853639447	1.46526048957517	4	0	0.5103833812359461	2.618814747128633	0	-0.6535708369553759	0.9999999999999998	0.06785566311111046	4.006933294833408
1	684	0.7235482199231426	2.133641473679165	2	7	0.2532377257076349	2.764155788003246	3.280776122114594	0.1289316033230414	0.5916022954108616	0.7073734089259441	4.006933294833408
1	685	0.5742470750435895	2.422306268980149	4	6	0.1916358593077796	6.965642793559499	2.476978273488988	-1.120224418474411	0.9724194979869564	0.1066062558735995	4.006933294833408
1	686	0.5499665325429667	2.444317610650357	2	1	0.1836721253703205	3.636584922272062	0.4091121365091058	-0.805472052635491	0.9938037382646558	0.08881382544346372	4.006933294833408
1	687	1.207337395555662	1.606892948066771	2	2	0.4290115762171751	1.656537772591335	1.244637984382326	-0.1027967669789056	0.785784314620755	0.5742499871179206	4.006933294833408
1	688	0.9235075525392701	2.027591853360159	6	3	0.3129367823710451	6.496969064846779	1.47958771634851	-1.252174912661448	0.9944080051621342	0.03117838745510515	4.006933294833408
1	689	0	1.730377470020639	0	0	0		0		1	1	4.006933294833408
1	690	1.446902498742931	1.529176777812177	4	3	0.4861774046616661	2.764526292182921	1.961839888970952	-0.2003243738164954	0.7954829654338194	0.4697861708729787	4.006933294833408
1	691	0.5714315597949312	2.424113991778196	3	6	0.190760430765221	5.249972544527652	2.475131128465923	-0.6925100099968334	0.926071410689021	0.2376882126925832	4.006933294833408
1	692	0.6894020095107392	2.029478883999712	1	11	0.2535609452978375	1.450532470466236	5.420110594263054	0.9906773663827256	0.1518735106845733	0.9700820211724276	4.006933294833408
1	693	0.9936996124510705	2.003526552320846	8	1	0.3315397496960958	8.05072267288815	0.4991199137548837	-1.884634008973995	0.9999516027765016	0.0009266164459832416	4.006933294833408
1	694	0.5562344198114565	2.436509416832525	3	6	0.1858610192428663	5.393409492740295	2.462539220472225	-0.7314497289104295	0.931881062267681	0.2251680638903628	4.006933294833408
1	695	0.9932078500430886	2.00679214995691	6	4	0.3310692833476964	6.041031592470499	1.993230838622669	-1.010199186262251	0.9810996027565819	0.07426818637647381	4.006933294833408
1	696	0.9596096587194013	2.030179045984719	6.5	4.5	0.3209623667416884	6.773587511274373	2.216553268491311	-1.137287273701052	0.9808651274143935	0.067903402474351	4.006933294833408
1	697	0.6160282840626928	2.380172071400417	5	6	0.2056031676718348	8.116510441736718	2.520826150384074	-1.396500485438026	0.9866297280550056	0.05602979593345814	4.006933294833408
1	698	1.126194027830075	1.867243373416293	6	10	0.3762210051097661	5.327678758482378	5.35548827880111	0.006940350206126362	0.6053116003110791	0.5972185864031583	4.006933294833408
1	699	0.611950829046632	2.388049170953366	4	5	0.2039836096822108	6.536472883338787	2.093759232773202	-1.108756578576957	0.9787241652693712	0.0909965263946283	4.006933294833408
1	700	0.9999999999999994	1.999999999999999	7	4	0.3333333333333334	7.000000000000004	2.000000000000001	-1.24783709438015	0.9911768192518077	0.03862893529102962	4.006933294833408
1	701	0.9704780648443377	2.029521935155661	6	8	0.3234926882814461	6.182519953155649	3.941814996636838	-0.5592069524611265	0.8688141926949451	0.2821667403378217	4.006933294833408
1	702	0.650070176387652	2.187127520999028	2	8	0.2291240321343932	3.076590916866418	3.657765687272679	0.14504228736616	0.5889603764129263	0.705637664403651	4.006933294833408
1	703	0.3405712191688844	1.376568303271798	0	2	0.1983363697114189	0	1.452888313094557	0.4878532876915629	0.6426645761274669	1	2.978125493361688
1	704	0.5961989398282541	2.25362957610354	2	8	0.2092051983111405	3.354584965508554	3.549829166615646	0.04872659132080948	0.6498639042718739	0.6513450674481929	4.006933294833408
1	705	0.9492732424497562	2.006338856698054	3	5	0.3211765314952729	3.160312400945807	2.492101462974596	-0.166763679054206	0.765782867935296	0.5016431640692265	4.006933294833408
1	706	0.8312074029666038	2.058247918253535	6.5	8.5	0.2876692353961048	7.819949601990198	4.129726027957031	-0.9209595724469357	0.9257345099504262	0.1760056024698285	4.006933294833408
1	707	0.5846959461423576	2.173747196583301	1	0	0.2119659227649009	1.710290633273053	0	-0.4268328188738066	1	0.2119659227649009	4.006933294833408
1	708	0.662840517361956	2.196003904563414	1.5	2.5	0.2318560997158241	2.262987793760498	1.138431491312409	-0.2806526137827416	0.8636561401589152	0.4416741483788663	4.006933294833408
1	709	0.5849095066738668	2.348874797736743	1	3	0.1993703169638348	1.709666176716083	1.277207283628164	-0.1079276497179368	0.8201664304635332	0.5891088857800452	4.006933294833408
1	710	0.9999999999999994	1.999999999999999	8	0	0.3333333333333334	8.000000000000005	0	-1.996539351008241	1	0.0001524157902758061	4.006933294833408
1	711	0.8519272867604587	2.066764907214739	4	9	0.2918866499588473	4.695236391840919	4.35463170899722	-0.08500383155439094	0.678489080632399	0.5538316741460504	4.006933294833408
1	712	0.7740214170374545	2.174086308381266	1	9	0.2625485528781076	1.291953914954282	4.139670060615498	0.7106971681642663	0.2169300009010134	0.952429871795129	4.006933294833408
1	713	0.7433431527027107	2.041870674396025	2.5	5.5	0.266889078845708	3.363184272176701	2.693608399869337	-0.1671043221934151	0.7487837915747381	0.5187487896100063	4.006933294833408
1	714	0.6143518719852988	2.13923891419136	4	8	0.2231093578135922	6.510926689413129	3.739647753661039	-0.6916209309811602	0.8927249377993741	0.2700379797506994	4.006933294833408
1	715	0.6187062477171914	2.358299426970399	4	11	0.2078283736500163	6.465103617037316	4.664378015022123	-0.4494024405989169	0.8149924486958773	0.3813273592230306	4.006933294833408
1	716	0.9441893871174954	2.035304985834869	4.333333333333333	5.666666666666666	0.3168958450429639	4.589474730872071	2.784185518192615	-0.4505413691331523	0.8591894038874128	0.3241953800193449	4.006933294833408
1	717	0.97853016829436	2.018913821070454	2	6	0.3264548634657622	2.043881798234311	2.97189505435092	0.2316018730117622	0.4852132817521678	0.7934017507726182	4.006933294833408
1	718	1.352391319133823	1.647608680866176	4	1	0.4507971063779412	2.957723806273699	0.6069402350285525	-0.5866789882118272	0.9813831757677198	0.1320205439297346	4.006933294833408
1	719	1.270401858248406	1.589755121727254	6.5	3.5	0.4441720741702846	5.116491256524148	2.201596932864279	-0.7274626526521846	0.9397563010512114	0.1723448661651413	4.006933294833408
1	720	0.6157755238216271	2.317778487218364	3	15	0.2099076824576089	4.871905238099421	6.471714222355199	0.3992601988953977	0.4589465992249858	0.7613170064425379	4.006933294833408
1	721	0.6977923336253055	2.021878028164437	4	5	0.2565723932683177	5.732364497641337	2.472948382815779	-0.813444066819952	0.9457741350568177	0.1782207206899441	4.006933294833408
1	722	0.7956100786499484	2.18690454930943	3.833333333333333	10.16666666666667	0.2667581480377519	4.818105547177111	4.648884502013152	-0.04223205946107336	0.6528846847865504	0.5748050537049698	4.006933294833408
1	723	0.9087154228867261	2.082116904949414	6	8.666666666666668	0.3038336233125378	6.602727156252873	4.16243038326286	-0.6090185669266226	0.8754326522597083	0.2691903934543132	4.006933294833408
1	724	0.9792102990187417	1.808729707550424	4.5	9.5	0.3512307641884146	4.595539900376264	5.252304952112453	0.1701954829280743	0.5278450296890898	0.6817186572107032	3.858886501786553
1	725	0.8394986091842108	2.149440777836326	4	6	0.2808683952674758	4.764748811063583	2.791423733032427	-0.5054435071960613	0.8805774734918321	0.3001736648073281	3.904145666007545
1	726	0.7375687186972402	2.206115432865623	3	8	0.2505597342383521	4.067417616759654	3.62628350303884	-0.1129912025469905	0.7117623666516509	0.5465314251912355	3.904145666007545
1	727	0.6148381746967243	1.41949102968044	4	5	0.3022314055039901	6.505776909465721	3.522389289860898	-0.8120163001421914	0.8984341021374669	0.2754604600188247	3.674048931138949
1	728	0.4623705016144479	1.516216629596376	4.583333333333333	7.416666666666666	0.2336872075638609	9.912685427227341	4.891561352048368	-1.366645945464432	0.9241290198242373	0.1989798183205893	3.674048931138949
1	729	0.7567562302378084	2.417393682943695	2.5	6.5	0.2384122523939958	3.303573727056575	2.688846275168908	-0.1766100802209906	0.7441875753061135	0.5189156636923143	3.480704222083274
1	730	0.6066428465768404	2.453230260258073	2	7	0.1982575176799872	3.296832743162776	2.853380750025323	-0.127402952058948	0.7427917067696435	0.5585131303521661	3.480704222083274
1	731	0.6367067412811405	2.677136562373028	0	2	0.192135440012823	0	0.7470668579667784	0.2321084204652284	0.652645147283275	1	3.218611614647106
1	732	0.1284033923578874	0.1223990598078261	0	0	0.5119702429107312	0	0	0	1	1	3.899009545957222
1	733	0.04480257496931624	0.1672016347771424	0	0	0.2113287043823177	0	0	0	1	1	3.899009545957222
1	734	1.169673733458652	2.344215381098259	0.9333333333333333	1.533333333333333	0.3328715549426617	0.7979433124257013	0.6540923439445101	-0.04469348455295474	0.7917048578814989	0.6315459530401748	3.218611614647106
1	735	0.8488015343155522	1.999213384867138	1.5	5.5	0.298032685362174	1.767197559567979	2.751082021374879	0.307357386980673	0.4925639509747416	0.7912064337833727	3.201108883284355
1	736	1.107929023264405	1.438864043159351	3	8	0.4350290716081519	2.707754681938733	5.559941565037786	0.8834952170958039	0.2197791350452085	0.9212301119404724	3.228299177979329
1	737	0.674073414494457	2.502705702184477	2	4	0.2121876875088333	2.96703587026936	1.598270222706815	-0.44830484139547	0.8855794947163537	0.374569812981036	3.053202912781159
1	738	0.9891819097881428	2.32444087137548	3.083333333333333	6.416666666666666	0.2985197697852555	3.117053903658331	2.760520495782551	-0.1167735712498105	0.7089792841194109	0.5520939045075386	3.053202912781159
1	739	1.098210992076276	2.307905457477932	2	8	0.3224232078794634	1.821143673146817	3.466346497894399	0.5451100537710181	0.3253027149080766	0.8825392705220962	3.018111321495962
1	740	0.6780416216701998	1.535344745195426	1	5	0.306336766061487	1.474835715153783	3.256597591939247	0.5905032494084523	0.4065864015012146	0.8885982385460406	3.017361680177674
1	741	0.9883931170236402	2.323935292083218	1	7	0.2983982851175534	1.011743184747494	3.012132060581202	0.6847958378397211	0.2584774103784883	0.9412882351831308	2.921146369908145
1	742	1.12297527671893	2.29551553091701	0	7	0.3285003061030678	0	3.049423933630999	1.010374902977242	0.06156313581889638	1	3.018111321495962
1	743	0.7874724313925076	2.960405255758989	1	2	0.2101115610288261	1.269885725690326	0.6755831810895903	-0.2285068752749137	0.8861109304988817	0.507169846218964	2.600808154615646
1	744	1.11821991128888	2.30027089634706	1	5	0.3271092345169083	0.8942784776988834	2.173657027935378	0.4239003846956699	0.3635745458372842	0.9071744760143184	3.018111321495962
1	745	0.6882069769789725	2.460648200079759	1	6	0.2185578371444221	1.453051238145983	2.438381886449887	0.3264725993657229	0.5263155416873146	0.8220582408562067	3.018111321495962
1	746	1.139496935878647	2.278993871757293	1	2	0.3333333333333334	0.8775802448550835	0.8775802448550835	0	0.7407407407407406	0.7037037037037037	3.018111321495962
1	747	0.7635073585692577	2.654983449066683	0	4	0.2233463248939557	0	1.506600729057703	0.4991866000194252	0.3638392993078725	1	3.018111321495962
1	748	0.676662656833342	2.608517418000736	1	5	0.2059742971220589	1.477841269798777	1.916797628222159	0.1454407447786944	0.6406802663754916	0.7493848243915415	3.018111321495962
1	749	1.001952220010326	2.4134763747385	3	6	0.2933606111838537	2.994154751180731	2.486040494450707	-0.1683550414827549	0.7446960782029313	0.5193451487279013	3.018111321495962
1	750	1.531843446344749	1.711754602401984	3	2	0.4722667307487823	1.95842467267692	1.168391776013654	-0.2617640015583245	0.8452466432184906	0.448106674749904	3.018111321495962
1	751	0.6271685007154096	2.450401156584433	0.5	6.5	0.2037869392258262	0.797233916291477	2.652626890308942	0.6147529949617029	0.3845913453711491	0.7971359548533129	3.018111321495962
1	752	1.068550219250236	2.342304334456279	2	5	0.3132793270498918	1.871694903963736	2.134650022393719	0.08712571884182391	0.6167748883072532	0.6979878949503932	3.018111321495962
1	753	1.134058239213656	2.284432568422284	0	4	0.331742369083015	0	1.750981865383995	0.5801581449010635	0.1994232119815539	1	3.018111321495962
1	754	0.6779336328082299	2.706750256599172	0	4	0.2002945193581797	0	1.477786873852817	0.4896396177727251	0.4089971573606497	1	3.018111321495962
1	755	0.678172568874302	2.731264419876741	2	2	0.1989104274728751	2.949101883197367	0.7322615801842642	-0.7345124373723566	0.9732164034815232	0.1791287032093181	3.018111321495962
1	756	0.9939608813000533	2.411223618591208	1	11	0.2918963366982887	1.006075811245255	4.561999109160563	1.178194877236262	0.09450091745115156	0.9841086023896655	3.018111321495962
1	757	0.7774407978247772	2.587322654189064	1	11	0.2310536264769138	1.286271575659429	4.251499124854103	0.9824778589428982	0.1968134857431338	0.957268057349979	3.018111321495962
1	758	0.6525396731193337	2.740469495784156	2	5	0.1923188652420333	3.064947745536153	1.82450489147638	-0.4109997021067246	0.8649242626799105	0.4020459243013947	3.018111321495962
1	759	1.085845084866842	2.300218793335059	1	4	0.3206806262153146	0.9209416830602778	1.738965011324183	0.2710381563588062	0.4861263058859026	0.8553328242958094	3.018111321495962
1	760	0.7679481720014399	2.033750143676752	0	5	0.2741009507354995	0	2.458512426192462	0.8197987213900981	0.2015492275189401	1	2.998922006152518
1	761	0.6446754781147667	2.361710316767706	1	6	0.2144353792557647	1.551168043376357	2.540531731347875	0.3278088786602904	0.5373831277734712	0.8153822676977349	3.018111321495962
1	762	0.6711020591968772	2.731365337798624	0	6	0.1972398206635232	0	2.19670357420431	0.7278404737952106	0.2676177578982424	1	3.018111321495962
1	763	0.9951033609759566	2.371547720474014	0	5	0.2955766240401067	0	2.108327805016979	0.6985586615048919	0.1734478005253438	1	3.018111321495962
1	764	1.233235564033961	1.747064134397504	0	3	0.4137958221728553	0	1.717166497173033	0.5689539961441514	0.2014404708444351	1	3.018111321495962
1	765	0.9270838299935236	2.366882594084028	2	3	0.2814490831530397	2.157302215069345	1.267489991898388	-0.2948241891653985	0.8605797642055941	0.4333017846690028	3.018111321495962
1	766	1.124427841583622	2.20708381633349	2	5	0.3375128041084577	1.778682389421486	2.26543276834236	0.1612764828964661	0.5610137713037608	0.7442584211202887	3.018111321495962
1	767	1.130067722233181	2.191670394346855	1	1	0.340203737492908	0.884902718948429	0.456272988209987	-0.1420191918321909	0.8842614169958566	0.5646688919816725	3.018111321495962
1	768	1.313155014150297	2.089973990556757	2	4	0.3858669513656404	1.523049433195928	1.913899416008724	0.1295015130916601	0.5736058513577473	0.7440934811193661	3.018111321495962
1	769	0.582761538475308	2.220766154492224	0	4	0.2078672309665882	0	1.801180188156549	0.5967905078013404	0.393724026998827	1	3.018111321495962
1	770	1.125560706435476	2.289421612214295	4	7	0.3295948855397016	3.553784329116775	3.057540805352013	-0.1644218754392375	0.7203092510058254	0.5167173165762547	3.018111321495962
1	771	0.697996149937162	2.705166286964006	0	5	0.2051022138610402	0	1.848315212301227	0.6124078986540128	0.3173631054892228	1	3.018111321495962
1	772	1.036326030675566	2.382164776960376	0	3	0.303153083916653	0	1.259358726573053	0.4172671556557554	0.3383858133649442	1	3.018111321495962
1	773	0.6496393940825075	2.497571130754668	0	3	0.206417520834936	0	1.201166991025204	0.3979863109985722	0.4997769386708639	1	3.018111321495962
1	774	0.7266369562672982	2.500612006223605	1	6	0.2251567712044299	1.376203056251027	2.39941261781796	0.3390231348589776	0.5087737714427452	0.832313965216442	3.018111321495962
1	775	1.328762993503121	1.712304504669553	1	3	0.436939658294843	0.7525796585918021	1.752024824918014	0.3311492055338852	0.4125064500450989	0.8994875733485005	3.018111321495962
1	776	0.7762366641693531	2.202693004080586	0	2	0.2605756934924134	0	0.9079794580065909	0.3008435943166405	0.5467483050542252	1	3.018111321495962
1	777	0.6162289425193785	2.578879935509264	0	1	0.192866336029083	0	0.3877652411152383	0.1284794362465855	0.807133663970917	1	3.018111321495962
1	778	1.039592185523662	2.378898622112278	1	6	0.3041085215737623	0.9619156568556554	2.522175574961015	0.5169656622645711	0.3207849068185366	0.9209702462948662	3.018111321495962
1	779	0.6448317100969634	2.759283845438842	2	6	0.1894270918765763	3.101584442395458	2.174477268773249	-0.3071812384848277	0.8197190346780161	0.4652480636657808	3.018111321495962
1	780	0.7302162333627262	2.048533600198484	3	8	0.262785884696533	4.108372099843178	3.905232503496586	-0.0673068600550835	0.6775549784649917	0.5836847245868144	3.018111321495962
1	781	0.7013188674276963	2.116040409748883	2	2	0.2489277363767833	2.851769848051597	0.9451615341492207	-0.6926263779989702	0.9498197437449641	0.2599106047718963	2.752722643065742
1	782	1.070649017612908	2.347841790023031	1	5	0.3131934756768636	0.9340129057695997	2.129615386031166	0.3961426047296862	0.3921237897183119	0.8950441929271815	3.018111321495962
1	783	1.024965936420128	2.444553479720072	1	5	0.2954201471396839	0.9756421793807842	2.04536331132856	0.3706207033997588	0.4301250847011726	0.8776563808960979	2.886296211018611
1	784	1.195198384197145	1.864855190152775	1	5	0.3905808689807184	0.8366811846651999	2.681173329919727	0.6816718346511779	0.2482160137212927	0.9487732856473415	2.705835933794129
1	785	0.6964388417876456	2.347958884463182	1	3	0.2287607942229379	1.435876260768515	1.277705508325328	-0.05480059594693054	0.7735664019811501	0.6462011679588691	2.886296211018611
1	786	1.073277938654774	2.306729035322293	2.5	4.5	0.3175371964963454	2.329312762296644	1.950814305058273	-0.1254090445712134	0.7285512010620601	0.5497316879124866	3.018111321495962
1	787	1.085513459369503	1.89834272525234	1	5	0.3637955022644883	0.9212230317078043	2.633876345661117	0.5807377324985407	0.2938158949467497	0.9336897888966785	2.94909942666351
1	788	0.8644956925193322	2.483530039772174	3	6	0.2582105878641623	3.470231287396395	2.415916016280765	-0.3493294841732499	0.8185996482950498	0.4223272038919503	3.018111321495962
1	789	0.8707328068890552	2.390399065401592	1	4	0.2670032494814278	1.148457933465019	1.673360761345509	0.1739176498036909	0.5969823090949921	0.7884026390923959	3.018111321495962
1	790	1.123619956896384	2.294870850739556	3	7	0.3286888922990623	2.669941897691524	3.050280584523589	0.126018773437272	0.5719478063115357	0.6898724006687735	3.018111321495962
1	791	0.979549701604899	2.376597081826664	2	7	0.2918673600453606	2.041754488540183	2.945387778823563	0.3151725147208315	0.4846918726834937	0.78913486356221	2.867106895675168
1	792	0.8257744804856801	2.405540489700023	2.5	4.5	0.2555536950451546	3.027460958262627	1.870681461928401	-0.3832792674330034	0.8344987101491756	0.4119973609427041	3.018111321495962
1	793	0.8730738650824835	2.187188192115824	2	4	0.2852938241118439	2.290756922166088	1.828832111666858	-0.1616255809907234	0.7710498593463037	0.5475063974469128	2.857993194318305
1	794	0.8319566376706975	2.050417773159403	4	5	0.2886358672019645	4.807942888945695	2.438527438384281	-0.8136370304599538	0.9145142797347665	0.2447915085246295	2.912128334697315
1	795	0.8984821984579783	2.520008609177963	1	6	0.2628300759068953	1.112988105625522	2.380944246836215	0.4201157631860362	0.4135392855655122	0.8817031292937639	3.018111321495962
1	796	1.152931749247962	2.245915958931984	3	6	0.3392125356111784	2.60206209253657	2.671515813464909	0.02301231251268526	0.6357946179235865	0.6371444718528079	3.018111321495962
1	797	1.112214567008526	2.306276240627415	1	4	0.3253525106822441	0.8991070874837181	1.734397610111013	0.2767593483640204	0.4767620053656659	0.8602394688689887	3.018111321495962
1	798	1.522205366802852	1.435865487924343	0	1	0.514593950435726	0	0.6964440669477883	0.2510776264555743	0.485406049564274	1	2.773819701816471
1	799	0.9018137787699466	2.469341634620252	3	5	0.2675088117231114	3.326629145201054	2.024831205978076	-0.4313286690093746	0.8605486708794697	0.3655064379934287	3.018111321495962
1	800	1.185024346858738	2.204431634956981	3	3	0.3496208103059433	2.531593555822205	1.360895004602193	-0.3878911102058827	0.8829877985958852	0.3521496115963805	3.018111321495962
1	801	1.142110121508126	2.276380686127814	1	4	0.3340977600281901	0.8755723123086648	1.757175337313246	0.2921042105788214	0.4593962388211773	0.869066017112066	3.018111321495962
1	802	1.20021975343127	2.187739927597018	1	4	0.3542603414533517	0.8331807547252345	1.828370890681482	0.3297393733849983	0.4202559994061466	0.8877239051854706	3.018111321495962
1	803	0.9805136885549245	2.437977119081015	0.5	2.5	0.2868264809619306	0.5099367870497526	1.025440304764781	0.1708033477902046	0.5815588041318847	0.6372682034923383	3.018111321495962
1	804	0.6575224511436633	1.894722770130332	0	0	0.257625108145153	0	0	0	1	1	2.801957323519022
1	805	0.75900548137969	2.104787992446536	1	4	0.2650349923333005	1.317513541776062	1.90042893362886	0.198356176641632	0.6011230451917837	0.7855464142754309	2.938730730356561
1	806	0.6552902261091673	1.930012764811454	4	0	0.2534674768916814	6.104165514187945	0	-2.004840547009227	1	0.004127517914637502	3.044713717155207
1	807	0.9111014529788586	1.156657197036055	1	0	0.4406227259512551	1.097572610306444	0	-0.3839221721105657	1	0.4406227259512551	2.858841426825316
1	808	1.346665544915093	1.753398691282378	1	2	0.4343992389547737	0.7425748759786154	1.140641891626636	0.1307403758209327	0.597836521085302	0.8190619292002422	3.044713717155207
1	809	0.6742817078303578	1.937632810044212	2	6	0.2581561162189376	2.966119318934838	3.096561933147227	0.04550692461221785	0.6581187779295938	0.65290815057786	2.866434401444217
1	810	1.039784474140219	2.107791818325575	0	1	0.3303444865273329	0	0.4744301554384047	0.155820940657003	0.6696555134726672	1	3.044713717155207
1	811	1.049192097488598	2.098384194977196	0	0	0.3333333333333333	0	0	0	1	1	3.044713717155207
1	812	0.8692127204519163	2.072176266150811	0	2	0.2955109726768399	0	0.9651688578187981	0.3169982295480287	0.4963047896187322	1	3.044713717155207
1	813	0.6768777927615933	2.401902945678539	1	5	0.2198525488711918	1.477371559081737	2.081682779479459	0.1984788313570423	0.6066668548994751	0.7745448482775041	3.044713717155207
1	814	0.6375771871324144	2.35734443368043	1	2	0.2128861011592588	1.568437547926752	0.8484122945400381	-0.2364837289396985	0.8833347295170657	0.5123449301361239	3.044713717155207
1	815	0.8394793520477201	2.308096940418074	0	8	0.2667065939139084	0	3.466058924956128	1.138385821112469	0.0836030724093624	1	3.044713717155207
1	816	1.044289273760874	2.10328701870492	0	3	0.3317756828517676	0	1.426338855952823	0.4684640292833528	0.2983780199343846	1	3.044713717155207
1	817	0.5929060194290123	2.497808646155413	0	0	0.1918346025374359	0	0	0	1	1	2.925594399617806
1	818	0.6437018545965193	2.42246629946606	2	3	0.2099369056924142	3.107028487984746	1.238407320944459	-0.6427047609954525	0.934163773887724	0.2831878601693263	2.907433211084472
1	819	1.049192097488598	2.098384194977196	0	3	0.3333333333333333	0	1.4296714620616	0.4695585841145671	0.2962962962962963	1	3.044713717155207
1	820	1.025060335563625	2.049889028710952	1	2	0.3333584440358586	0.9755523312197558	0.9756625709917947	0.00003791652775325983	0.7407072591735246	0.7037371833793251	2.907433211084472
1	821	0.913817851469249	1.807673865106316	1	0	0.3357782961100098	1.09430998572876	0	-0.3773690605322946	1	0.3357782961100098	2.899840236465572
1	822	1.049192097488598	1.700375342664303	0	2	0.3815844202134767	0	1.176210892864524	0.3863124753691137	0.3824378293227019	1	3.044713717155207
1	823	1.049192097488598	2.098384194977196	0	0	0.3333333333333333	0	0	0	1	1	3.044713717155207
1	824	0.785098738255794	2.362477554210001	0	2	0.2494296135521951	0	0.846568889696304	0.278045480902318	0.5633559050124073	1	3.044713717155207
1	825	0.8470563519323467	2.091625408593491	0	2	0.2882436483291669	0	0.95619415971089	0.3140505967189253	0.5065971041437746	1	3.044713717155207
1	826	1.049192097488598	2.008942666323144	2	2	0.3430823618056832	1.906228616082133	0.9955485706620429	-0.2991020273232694	0.8800330257898787	0.4247353343509666	3.044713717155207
1	827	0.5697095658510417	2.38994888655694	0	2	0.1924916590924623	0	0.8368379806152606	0.2748494795750946	0.652069720635244	1	3.044713717155207
1	828	0.6326568333330711	2.489625015090633	1	3	0.2026264328611045	1.580635736962847	1.205000745821469	-0.1233728442266644	0.8151526559935579	0.5957525035336793	3.044713717155207
1	829	1.049192097488598	2.098384194977196	0	3	0.3333333333333333	0	1.4296714620616	0.4695585841145671	0.2962962962962963	1	3.044713717155207
1	830	1.049192097488598	2.090994272984307	3	1	0.3341177795541453	2.8593429241232	0.4782413863682088	-0.7820444741122476	0.9875376958514738	0.1118096273513323	3.044713717155207
1	831	1.611465399033771	1.536110893432023	0	0	0.5119702429107312	0	0	0	1	1	3.044713717155207
1	832	1.444822456490202	1.575543865349834	2	0	0.4783600075404107	1.384253124676958	0	-0.4546414715043614	1	0.2288282968140618	3.044713717155207
1	833	0.8222342907604787	2.325342001705316	0	1	0.2612277556952701	0	0.430044268441648	0.141242924094504	0.7387722443047299	1	3.044713717155207
1	834	1.092185342210846	1.009537467274368	0	0	0.5196619350952187	0	0	0	1	1	2.99128567930029
1	835	1.049192097488598	2.040446836815332	2	0	0.3395840484269959	1.906228616082133	0	-0.6260781121527561	1	0.1153173259460682	3.044713717155207
1	836	0.8194290275651215	2.053742114104918	0	2	0.2852002150797136	0	0.9738321020269187	0.3313784730146957	0.5109387325220877	1	2.938730730356561
1	837	0.8380930933118749	2.098384194977196	0	0	0.2854076538082769	0	0	0	1	1	3.044713717155207
1	838	1.049192097488598	2.098384194977196	0	0	0.3333333333333333	0	0	0	1	1	3.044713717155207
1	839	0.7008396966069793	2.446736595858815	0	3	0.2226601141597573	0	1.226122993818624	0.4027055111651804	0.4697132991372741	1	3.044713717155207
1	840	1.049192097488598	2.098384194977196	0	2	0.3333333333333333	0	0.9531143080410664	0.3130390560763781	0.4444444444444445	1	3.044713717155207
1	841	1.067732368573697	2.079843923892096	1	0	0.339223665882056	0.9365642828041492	0	-0.3076033971690504	1	0.339223665882056	3.044713717155207
1	842	1.402934241916355	1.690482847844985	1	2	0.4535224967107791	0.7127917831943699	1.18309393233394	0.1838267652850363	0.5695154574037289	0.8368012363000339	2.558398655442441
1	843	1.03522496236183	1.932366203494716	0	1	0.3488435247659963	0	0.5175002534154672	0.1699668019688194	0.6511564752340037	1	3.044713717155207
1	844	1.044307932655528	1.769305184033197	0	2	0.3711625903580337	0	1.130387237910492	0.3712622410249643	0.3954364877652181	1	3.044713717155207
1	845	1.049192097488598	2.098384194977196	0	2	0.3333333333333333	0	0.9531143080410664	0.3130390560763781	0.4444444444444445	1	3.044713717155207
1	846	0.5997636869308309	2.389129486857656	1	3	0.2006641428976257	1.667323350497089	1.255687486384759	-0.1351969026818511	0.8181790312644358	0.5917584718221358	3.044713717155207
1	847	0.5697095658510417	2.023139135297763	0	1	0.2197234129390668	0	0.4942813781578207	0.162340838605886	0.7802765870609332	1	3.044713717155207
1	848	0.6141944928398823	2.495625944565633	0	2	0.1975015938065856	0	0.8014021509734316	0.2632110028795129	0.6440036919429704	1	3.044713717155207
1	849	0.7078883730770485	2.022135700802946	0	2	0.2592974838023959	0	0.989053305970437	0.3248427924102327	0.5486402175014621	1	3.044713717155207
1	850	0.7645960855591596	2.174085674966678	0	2	0.260183356983284	0	0.9199269481551843	0.3021390625239825	0.5473286652845228	1	3.044713717155207
1	851	0.5944897520453926	2.290076936804634	0	3	0.2060932598103302	0	1.309999656249946	0.4302538031306039	0.5003898216910211	1	3.044713717155207
1	852	0.6141944928398823	2.485869743357589	0	2	0.1981231503748617	0	0.8045473844090723	0.2642440173852508	0.6430064819647366	1	3.044713717155207
1	853	1.321603973525441	1.825972318940354	1	2	0.4198798855770078	0.7566563206771035	1.095306856108661	0.1112257397217533	0.6191515523119917	0.8047667554187775	3.044713717155207
1	854	0.9039813336284926	2.187191271967926	1	2	0.2924396172481207	1.106217532154229	0.9144147682157213	-0.06299533609935468	0.7934566267088494	0.645765770494446	3.044713717155207
1	855	0.4730855760804347	1.435695294272058	0	1	0.2478469809858637	0	0.6965266264991354	0.2288222229783147	0.7521530190141362	1	3.04396407583692
1	856	0.8540472115071064	2.059229531606752	2	2	0.2931569112085992	2.341790913959747	0.9712370424483293	-0.4860789913391234	0.9213807907126088	0.3362498756213064	2.81961141281916
1	857	0.5513613811214071	2.313145716003482	0	1	0.1924803683240336	0	0.432311718661521	0.1428881943251363	0.8075196316759663	1	3.025524401811764
1	858	0.5678388400114981	2.579737452454296	0	2	0.1804051076921335	0	0.775272692225812	0.2546290929940628	0.6717357874971431	1	3.044713717155207
1	859	0.7803666244400699	2.219055766028686	0	6	0.2601723008135952	0	2.703852734056273	0.8880482650377345	0.163977221680826	1	3.044713717155207
1	860	1.163521400074906	1.85893272309248	0	2	0.3849591598947387	0	1.075886165838667	0.3533620122564128	0.3782752349973857	1	3.044713717155207
1	861	0.6327306139032096	2.358897599876537	0	7	0.2115004167258443	0	2.967487863977807	0.97463608721494	0.1895004636830883	1	3.044713717155207
1	862	0.8260393497033128	2.197257499509152	0	4	0.2732246917528085	0	1.820451176475022	0.5979055325358927	0.2789977211487444	1	3.044713717155207
1	863	1.049192097488598	2.098384194977196	0	1	0.3333333333333333	0	0.4765571540205332	0.156519528038189	0.6666666666666667	1	3.044713717155207
1	864	0.2992831160964268	1.058843167109497	0	0	0.2203647185075856	0	0	0	1	1	3.180517106402377
1	865	0.9320935920948519	2.077157417570769	1	4	0.3097427197335803	1.072853636674543	1.925708646905535	0.2801100824112444	0.5082676030204354	0.8433050574220042	3.044713717155207
1	866	0.9136400054461807	2.233936287019612	0	3	0.2902677871964909	0	1.342921021262619	0.4410664338312112	0.3575061781458067	1	3.044713717155207
1	867	1.049192097488598	2.098384194977196	0	1	0.3333333333333333	0	0.4765571540205332	0.156519528038189	0.6666666666666667	1	3.044713717155207
1	868	0.4974544228539917	1.886118995340847	0	1	0.2087011119761232	0	0.5301892417552831	0.1753240729749223	0.7912988880238768	1	3.024052731373173
1	869	0.939052256536762	2.013359700555646	0	1	0.3180627467250738	0	0.4966822370210452	0.1631293721385124	0.6819372532749262	1	3.044713717155207
1	870	0.6016040771692646	1.81039099290187	0	3	0.2494217689887409	0	1.657100599683889	0.5442549788333405	0.4228515173148122	1	3.044713717155207
1	871	1.420793687159928	1.601635924041252	3	1	0.4700833004991878	2.111495868198008	0.6243616198847471	-0.4884315526724619	0.9511685867710897	0.2690186124146362	3.044713717155207
1	872	1.049192097488598	2.098384194977196	0	0	0.3333333333333333	0	0	0	1	1	3.044713717155207
1	873	1.049192097488598	2.098384194977196	0	3	0.3333333333333333	0	1.4296714620616	0.4695585841145671	0.2962962962962963	1	3.044713717155207
1	874	0.9913627086489459	1.969305554287675	0	2	0.3348442380591587	0	1.015586431290713	0.33355728177939	0.442432187643101	1	3.044713717155207
1	875	0.8846635783387384	2.262912714127055	0	2	0.2810618381058201	0	0.8838166790589285	0.2902790742128334	0.516872080627782	1	3.044713717155207
1	876	1.040215281264274	2.107361011201519	0	4	0.330481356005314	0	1.898108572161248	0.6234111803242781	0.2009327374667297	1	3.044713717155207
1	877	0.5728236786170696	2.513327205549415	1	3	0.1856110411049391	1.745737889910965	1.193636862472985	-0.1813310145801915	0.8408871082817911	0.5601267943196205	3.044713717155207
1	878	0.8374672160799647	2.31010907638583	0	5	0.2660673287203778	0	2.164399963235723	0.7108714198778613	0.2129516966281401	1	3.044713717155207
1	879	1.049192097488598	2.098384194977196	0	0	0.3333333333333333	0	0	0	1	1	3.044713717155207
1	880	1.049192097488598	2.060602206010652	0	4	0.3373831176898131	0	1.941180101783955	0.6375575118430754	0.1927746782675402	1	3.044713717155207
1	881	0.8231573291388646	2.215635835945311	1.833333333333333	8.166666666666666	0.2708829737400251	2.227196756240088	3.685924615487329	0.4791018121106592	0.419976840986613	0.8260861923422052	3.044713717155207
1	882	0.7759508214838923	2.042442052952012	0	3	0.2753167695398738	0	1.468829921350276	0.504250274274211	0.3805788372459234	1	2.912898606677857
1	883	0.6141944928398823	2.533381799625912	0	1	0.195132519681906	0	0.3947292903689699	0.1296441396591403	0.804867480318094	1	3.044713717155207
1	884	1.049192097488598	2.098384194977196	1	1	0.3333333333333333	0.9531143080410664	0.4765571540205332	-0.156519528038189	0.8888888888888891	0.5555555555555555	3.044713717155207
1	885	0.9676328202001908	2.060100176054986	1	1	0.3195898784328071	1.033449857346832	0.4854132879668803	-0.1799960916824729	0.8978623096033036	0.5370420664689177	3.044713717155207
1	886	1.049192097488598	1.920603540604715	0	0	0.3532876417591504	0	0	0	1	1	3.044713717155207
1	887	1.049192097488598	2.098384194977196	1	2	0.3333333333333333	0.9531143080410664	0.9531143080410664	0	0.7407407407407408	0.7037037037037037	3.044713717155207
1	888	0.5881842484184538	2.479706104364455	1	4	0.1917227086961915	1.700147534873404	1.613094387661393	-0.03032072877658849	0.7541386992303313	0.6550136697293342	2.871077006540379
1	889	0.7624892161001277	2.185849247145938	1	5	0.2586165820530121	1.311493958058396	2.28744045662275	0.3205380174383747	0.5136107425226909	0.833942991733453	3.044713717155207
1	890	0.8611914162424741	2.269655197926951	0	4	0.2750666264980655	0	1.762382234822939	0.5788334794476507	0.2761800950200908	1	3.044713717155207
1	891	1.049192097488598	2.098384194977196	1	2	0.3333333333333333	0.9531143080410664	0.9531143080410664	0	0.7407407407407408	0.7037037037037037	3.044713717155207
1	892	0.7559568916174327	2.391619400848362	0	2	0.2401711098876082	0	0.8362534604337775	0.2746575008750317	0.5773399422494291	1	3.044713717155207
1	893	0.7559568916174327	2.164661594120242	0	3	0.2588345226564219	0	1.385897919632678	0.455181684840825	0.4071416632722548	1	3.044713717155207
1	894	1.047823465186073	2.099752827279721	0	4	0.3328985123233388	0	1.904986124096375	0.6256700304409165	0.1980467120208782	1	3.044713717155207
1	895	1.04422002427721	2.100466140112959	0	1	0.3320585806309578	0	0.4760847989419254	0.1563643886318316	0.6679414193690423	1	3.044713717155207
1	896	0.6914928682678038	2.253595847849851	0	2	0.234795259132078	0	0.8874705737092095	0.2914791524434052	0.5855382954467436	1	3.044713717155207
1	897	0.9420160958495261	2.205560196616267	0	1	0.2992830064530559	0	0.4533995497081344	0.1489136883883332	0.7007169935469441	1	3.044713717155207
1	898	0.5744832321349709	2.396941632841386	0.5	3.5	0.1933359442825898	0.8703474218765856	1.460194087350815	0.1937281203650719	0.6263842639884762	0.5765805318717063	3.044713717155207
1	899	0.7060617895410711	2.319242836688057	0	3	0.2333853534680695	0	1.293525607816076	0.4248430979004052	0.4505379070159212	1	3.044713717155207
1	900	1.049192097488598	2.098384194977196	1	4	0.3333333333333333	0.9531143080410664	1.906228616082133	0.3130390560763781	0.4609053497942389	0.868312757201646	3.044713717155207
1	901	1.043785222447271	1.856441244746175	1	4	0.3598978335844731	0.9580515018744834	2.154660165690785	0.3930118805830909	0.4095569218603053	0.8925400868320407	3.044713717155207
1	902	1.198415756517405	1.736452208941484	1.833333333333333	3.166666666666667	0.4083371962970142	1.529797420772402	1.823641704828157	0.09650965947967825	0.610497300308189	0.7189950550967796	3.044713717155207
1	903	0.7131296376179808	1.97854301682929	3	3	0.2649392140755766	4.206808750819415	1.516267260545916	-0.8836763453699596	0.9539648778476094	0.1937548471475179	3.044713717155207
1	904	1.049192097488598	2.098384194977196	0	3	0.3333333333333333	0	1.4296714620616	0.4695585841145671	0.2962962962962963	1	3.044713717155207
1	905	0.7521989298363086	2.395377362629486	0	4	0.2389771875067212	0	1.669883026534519	0.5484532148706429	0.3354213493236105	1	3.044713717155207
1	906	0.5929060194290123	2.497093245128887	0	1	0.191879016357579	0	0.4004656221591697	0.1368835072324057	0.808120983642421	1	2.925594399617806
1	907	1.045120899892021	2.097409677528843	0	3.666666666666667	0.3325730248740402	0	1.748188113152369	0.5741715890404857	0.2270633824590556	1	3.044713717155207
1	908	0.729506140852923	1.927853200589384	0	4	0.2745229557313	0	2.074846777118256	0.7295813748403089	0.2770095231844932	1	2.843886711845405
1	909	0.6102516426280491	2.048506952080604	1	7	0.2295250286515464	1.638668264281108	3.417122891816559	0.5841122656343303	0.4201425506276283	0.8758152455712771	3.044713717155207
1	910	0.7557683673460838	2.391807925119711	0	6	0.2401112148274629	0	2.508562638741026	0.8239075564335396	0.192530797650794	1	3.044713717155207
1	911	0.6554979601751423	2.021088641208807	0	4	0.2449007104183411	0	1.97913140395842	0.665097352534321	0.325099458927466	1	2.975701822322756
1	912	0.6672589982610581	2.480317294204736	0	4	0.2119913661372544	0	1.61269689541173	0.5296711103986926	0.3855883497436132	1	3.044713717155207
1	913	1.043341304288167	2.104234988177627	1	2	0.3314745084290932	0.9584591311490952	0.9504641882854065	-0.002625843874464072	0.7432157058710342	0.7012183536153334	3.044713717155207
1	914	0.6584420175832485	2.343870664420227	1	5	0.2193116065258943	1.518736613544817	2.133223507550825	0.2018209103022489	0.6079886919451369	0.7736052578664978	3.044713717155207
1	915	0.755724041243045	1.473665403251059	3	2	0.3389825151946635	3.969703008343469	1.357160177329123	-0.8582699289235347	0.9518832933185075	0.2183160138652538	3.04396407583692
1	916	0.6270276438838149	2.348114679061758	1	2	0.2107555121137934	1.594826017248603	0.8517471560627291	-0.2440554121719401	0.8854689709149364	0.5083741929693274	3.044713717155207
1	917	0.6725377747349015	2.176374153085844	0.5	2.5	0.2360682926584377	0.7434526636025585	1.148699545275932	0.1330985174041292	0.6524753961053753	0.5541758317653673	3.044713717155207
1	918	0.7916256432402032	2.159501271911174	1	7	0.2682452046287535	1.26322335378993	3.241489176713914	0.6497378757738687	0.3233009917202763	0.9177900058616328	3.044713717155207
1	919	0.8533397127890572	2.281533098919225	0	5	0.2722087191550357	0	2.191508859708644	0.7197750144326392	0.2041898929851057	1	3.044713717155207
1	920	1.043301200138308	2.104275092327486	1	3	0.3314617671494126	0.9584959739981438	1.425669110915425	0.1534374592543889	0.5959197951046108	0.8002416251009156	3.044713717155207
1	921	0.8192427195961881	2.321029117166032	2	9	0.2608827395149552	2.441278942321047	3.877590303989364	0.4717393801510896	0.4220085071780955	0.8244100905188476	3.044713717155207
1	922	1.319793055795495	1.8277832366703	0.5	2.5	0.419304548377309	0.3788472729147896	1.367777069973728	0.3248022273775327	0.4079034654678583	0.8041853083298734	3.044713717155207
1	923	1.091911295554742	2.183822591109485	0	0	0.3333333333333333	0	0	0	1	1	2.925594399617806
1	924	1.111579351550628	1.966878559660929	1	2	0.3610831733324415	0.8996208850092638	1.016839596006772	0.04195704057694975	0.7030136381847771	0.7391847519939743	2.793779289140455
1	925	1.232085317546699	1.860937029995263	0	1	0.3983434903164674	0	0.5373636957519972	0.1988335728960357	0.6016565096835326	1	2.702580293283615
1	926	0.735842276305333	2.361263112872739	0	3	0.237590325106959	0	1.270506443625491	0.4342729271670289	0.4431647375419638	1	2.925594399617806
1	927	1.091911295554742	1.765954957238112	0	2	0.3820722171612022	0	1.13253171707614	0.3871116642908845	0.3818347448040726	1	2.925594399617806
1	928	1.087378644772999	2.0026206197849	0	1	0.3519025577918951	0	0.4993457023864108	0.1706817945958757	0.648097442208105	1	2.925594399617806
1	929	1.049274052823983	2.200003588604404	1	5	0.3229253294472924	0.9530398634261772	2.272723565497366	0.451082249215267	0.3720424695483264	0.9036571692683941	2.925594399617806
1	930	1.087436944577565	1.987334362233405	0	3	0.3536643333989646	0	1.509559768608108	0.5159839548521536	0.2700065915261192	1	2.925594399617806
1	931	1.021822168082456	2.251552198391651	0	2	0.3121617186680375	0	0.888276097453418	0.3036224356901492	0.4731215012657081	1	2.925594399617806
1	932	1.091911295554742	2.183822591109485	1	0	0.3333333333333333	0.915825309318696	0	-0.3130390560763781	1	0.3333333333333333	2.925594399617806
1	933	1.26154918387684	1.591428616899505	1	0	0.4421868209186734	0.7926761895457146	0	-0.2709453469179693	1	0.4421868209186735	2.925594399617806
1	934	0	0	0	0					1	1	4.006933294833408
1	935	1.058895156289663	2.20459713562167	2	2	0.324466878292977	1.888761118719194	0.9071952275017466	-0.3355099023110233	0.8966129727486241	0.3916476273203631	2.925594399617806
1	936	1.091911295554742	2.183822591109485	0	3	0.3333333333333333	0	1.373737963978044	0.4695585841145671	0.2962962962962963	1	2.925594399617806
1	937	0.8552091480375454	2.411096260220766	0	7	0.261827674128479	0	2.903243688561428	0.9923602837565939	0.1194274930786178	1	2.925594399617806
1	938	1.062479377428034	2.127088374033833	1	3.75	0.3331107724365066	0.941194738688219	1.762973295222549	0.2735041414683765	0.4922919979794227	0.8540328644753791	3.00462929783221
1	939	0.5746078859891937	2.018391755107118	0	3	0.2215996781805382	0	1.48633187408199	0.5015240192743355	0.471638251281811	1	2.963630488191955
1	940	0.6217375319478446	2.567830219514023	1	2	0.1949284606551734	1.60839574356577	0.7788676933549413	-0.2760833260892846	0.900822119965476	0.4782007847881652	3.00462929783221
1	941	0.9637952159681658	2.351871640754795	0	8	0.2906791476996374	0	3.401546181930461	1.186224740852645	0.06408284995371709	1	2.867539400236643
1	942	0.6284144938606103	2.125788865811513	1.5	2.5	0.2281656115383653	2.386959585837811	1.176034007989609	-0.4109948757278133	0.8675777575647029	0.435285023005782	2.946327677939597
1	943	0.8025200628223403	2.252211689347487	0	5	0.2627137594822514	0	2.220039982764056	0.7588338229845112	0.2178615780952505	1	2.925594399617806
1	944	0.5702731021980382	2.581596139848342	0	1	0.1809317133434707	0	0.3873572572272074	0.1289201491534011	0.8190682866565293	1	3.00462929783221
1	945	0.6104833512070266	2.18474626919971	0	1	0.2184018610672116	0	0.4577190560285557	0.1610915805853811	0.7815981389327884	1	2.841359271324285
1	946	1.024227189604933	2.159670679284325	0.5	3	0.321689712353194	0.4881729415842409	1.38910067575402	0.2998465517259596	0.4703664300316597	0.7429607688056268	3.00462929783221
1	947	0.6026319568671866	2.526796772526728	0	2	0.1925693182294968	0	0.7915159706334651	0.3005488564864942	0.6519443058643796	1	2.633568398451164
1	948	0.7475955910999647	2.323294340561894	0	3	0.2434459090806266	0	1.291269878131086	0.4520331115827908	0.4330319612071821	1	2.856582504785355
1	949	0.9090929624625782	2.301547424705664	0	3	0.2831500426195008	0	1.303470859560349	0.4563042927612879	0.3683704556409787	1	2.856582504785355
1	950	0.3172752368392713	1.246240335129256	0	1	0.2029242576969089	0	0.8024134445113137	0.2621068870663852	0.7970757423030911	1	3.061397788864975
1	951	0.4574029261870623	1.145227276905962	0	0	0.2854076538082769	0	0	0	1	1	3.061397788864975
1	952	0.5726136384529809	1.048200595528499	0	0	0.3532876417591503	0	0	0	1	1	3.061397788864975
1	953	0.3220783321977592	1.139491080451536	0	0	0.2203647185075855	0	0	0	1	1	2.955414802066329
1	954	0.5726136384529809	1.145227276905962	0	1	0.3333333333333333	0	0.8731891216402744	0.2852256328191876	0.6666666666666667	1	3.061397788864975
1	955	0.6619775620717472	1.844851711506429	0	3	0.2640696632391161	0	1.626146958744085	0.5707581806439572	0.398575057821084	1	2.84909969561783
1	956	1.047788352663227	2.162852034505015	0	3	0.3263487112573725	0	1.387057437189212	0.4855653337040362	0.3057070363664064	1	2.856582504785355
1	957	0.5803706742366804	2.4250450991318	2	6.5	0.1931082811834048	3.446073498855633	2.680362522877241	-0.2680514127268058	0.7844379825390383	0.5102423620077157	2.856582504785355
1	958	0.9553248930663467	2.206951990395454	0	2	0.3021003309553766	0	0.9062272349846763	0.3442391544257407	0.4870639480525949	1	2.632551304329234
1	959	0.9761774733593589	2.06728173244742	3	5	0.3207460351355647	3.073211666804786	2.418635022755502	-0.2306964880598846	0.766630219273979	0.5005675495668735	2.837393189441912
1	960	0.4577949071988971	1.904880413300026	0	1	0.1937612431242669	0	0.5249673381163041	0.1867122106385992	0.8062387568757331	1	2.811639026289677
1	961	0.7767849626636522	2.300024149266849	1.5	6.5	0.2524644638016784	1.931036351239847	2.826057283821096	0.3059278937292786	0.5166814300385038	0.7707592138306333	2.925594399617806
1	962	0.8921772577713126	2.188518272784543	0	4	0.2896025423227512	0	1.827720631690515	0.65362162446377	0.25468630588117	1	2.79629767939513
1	963	0.9503805782921578	2.161877604101681	0.5	6.5	0.3053668823712944	0.5261050272076312	3.006645698936748	0.8534738275646903	0.1981016005606613	0.921965186716972	2.906405084274363
1	964	1.069244518430764	2.124726950640497	2	4	0.3347695897677125	1.870479544693129	1.882594842972271	0.004342951348369226	0.6775440039496969	0.6516649481329947	2.789646327420046
1	965	0.6486251069013402	2.55649109966246	0	5	0.20237179094256	0	1.95580575291663	0.7236809051620592	0.3228512888941629	1	2.702580293283615
1	966	0.8750626215712257	2.566215280881865	0	1	0.2542842067324593	0	0.3896789203345231	0.1567248424376736	0.7457157932675407	1	2.486388974929044
1	967	0.6750310799016914	2.16609274472701	0	3	0.2375929813583219	0	1.384982248476201	0.4802674637633665	0.4431601055722673	1	2.883772799480329
1	968	0.6191947533308406	1.943185878721988	2	3	0.2416482335158685	3.23000152898806	1.543856423026843	-0.5763427446338741	0.9050960097474693	0.3495749105318235	2.925594399617806
1	969	0.8805959400660758	2.355731105161782	0.5	4.5	0.2720973275443725	0.567797303224544	1.910234996744655	0.4967244439901764	0.3953128563278425	0.7956537984331651	2.702580293283615
1	970	1.209343206212239	1.889287292021379	2	7	0.3902831289182845	1.653790247240204	3.705100875637917	0.7275153657952927	0.2505087078521314	0.921266128253118	2.81961141281916
1	971	0.7096160638452725	2.561159509597571	1	6	0.2169565131912506	1.409212743270203	2.342688917857664	0.319072313889242	0.5306050518220693	0.8194900396568952	2.925594399617806
1	972	1.004751344693243	2.428503303487984	1	5	0.2926527297430477	0.9952711238274646	2.058881284130293	0.3906530559321319	0.4361885962990367	0.8747447058416753	2.722646461231343
1	973	0.8097495527512071	2.422739834777186	0.5	3.5	0.2505033909393135	0.6174748702252428	1.444645417456426	0.2933633136362379	0.5264945629951472	0.6844423673594813	2.81961141281916
1	974	0.7865535566015266	2.437215871302858	0	9	0.2439856739732242	0	3.692738138615882	1.262218077495053	0.08068080575474741	1	2.925594399617806
1	975	0.6671978331818843	2.273144816174459	1	7	0.2269115925410725	1.498805826797988	3.079434249059636	0.5402759939888245	0.4272010930497256	0.8724051081221835	2.925594399617806
1	976	0.6831099509652394	2.521027282708201	0	6	0.2131962213684823	0	2.379982176771419	0.8135038052719594	0.2372458485899076	1	2.925594399617806
1	977	0.6205977685724025	2.650415531879014	1	4	0.1897264583078145	1.611349654544132	1.509197313360218	-0.03491678176484733	0.7581745823994903	0.6507324084693864	2.925594399617806
1	978	0.5692197880435714	2.34234486227272	0.5	3.5	0.1955030564001852	0.8783953237439579	1.494229161714486	0.2104987068784996	0.6224778269962493	0.581112313685709	2.925594399617806
1	979	0.6425959844977978	2.63313790216643	2	3	0.1961685554232158	3.112375502257522	1.139325060617498	-0.6744101102660639	0.944980295571101	0.2548925341956495	2.925594399617806
