# Supplementary material for: Variation in selection constraints on teleost TLRs with emphasis on their repertoire in the Walking catfish, Clarias batrachus
Source: Sci Rep. 2020 Dec 7;10:21394. doi: 10.1038/s41598-020-78347-6 (PMC7721727; doi:10.1038/s41598-020-78347-6)
Supplement: Supplementary file 28 — Supplementary Information 28. [file 41598_2020_78347_MOESM28_ESM.zip › T5/slac/log.txt]

Analysis Description
--------------------
SLAC (Single Likelihood Ancestor Counting) uses a maximum likelihood
ancestral state reconstruction and minimum path substitution counting to
estimate site - level dS and dN, and applies a simple binomial - based
test to test if dS differs drom dN. The estimates aggregate information
over all branches, so the signal is derived from pervasive
diversification or conservation. A subset of branches can be selected
for testing as well. Multiple partitions within a NEXUS file are also
supported for recombination - aware analysis. 

- __Requirements__: in-frame codon alignment and a phylogenetic tree

- __Citation__: Not So Different After All: A Comparison of Methods for Detecting Amino
Acid Sites Under Selection (2005). _Mol Biol Evol_ 22 (5): 1208-1222

- __Written by__: Sergei L Kosakovsky Pond and Simon DW Frost

- __Contact Information__: spond@temple.edu

- __Analysis Version__: 2.00


####Choose Genetic Code

1. [**Universal**] Universal code. (Genebank transl_table=1).
2. [**Vertebrate-mtDNA**] Vertebrate mitochondrial DNA code. (Genebank transl_table=2).
3. [**Yeast-mtDNA**] Yeast mitochondrial DNA code. (Genebank transl_table=3).
4. [**Mold-Protozoan-mtDNA**] Mold, Protozoan and Coelenterate mitochondrial DNA and the Mycloplasma/Spiroplasma code. (Genebank transl_table=4).
5. [**Invertebrate-mtDNA**] Invertebrate mitochondrial DNA code. (Genebank transl_table=5).
6. [**Ciliate-Nuclear**] Ciliate, Dasycladacean and Hexamita Nuclear code. (Genebank transl_table=6).
7. [**Echinoderm-mtDNA**] Echinoderm mitochondrial DNA code. (Genebank transl_table=9).
8. [**Euplotid-Nuclear**] Euplotid Nuclear code. (Genebank transl_table=10).
9. [**Alt-Yeast-Nuclear**] Alternative Yeast Nuclear code. (Genebank transl_table=12).
10. [**Ascidian-mtDNA**] Ascidian mitochondrial DNA code. (Genebank transl_table=13).
11. [**Flatworm-mtDNA**] Flatworm mitochondrial DNA code. (Genebank transl_table=14).
12. [**Blepharisma-Nuclear**] Blepharisma Nuclear code. (Genebank transl_table=15).
13. [**Chlorophycean-mtDNA**] Chlorophycean Mitochondrial Code (transl_table=16).
14. [**Trematode-mtDNA**] Trematode Mitochondrial Code (transl_table=21).
15. [**Scenedesmus-obliquus-mtDNA**] Scenedesmus obliquus mitochondrial Code (transl_table=22).
16. [**Thraustochytrium-mtDNA**] Thraustochytrium Mitochondrial Code (transl_table=23).
17. [**Pterobranchia-mtDNA**] Pterobranchia Mitochondrial Code (transl_table=24).
18. [**SR1-and-Gracilibacteria**] Candidate Division SR1 and Gracilibacteria Code (transl_table=25).
19. [**Pachysolen-Nuclear**] Pachysolen tannophilus Nuclear Code (transl_table=26).

>Please choose an option (or press q to cancel selection):

>Select a coding sequence alignment file (`/home/datamonkey/`) 

>Please select a tree file for the data: (`/home/datamonkey/`) 
>Loaded a multiple sequence alignment with **22** sequences, **979** codons, and **1** partitions from `/home/datamonkey/datamonkey-js-server/production/app/slac/output/5df88ebfc27e2160748f77c5`


####Choose the set of branches to test for selection

1. [**All**] Include all branches in the analysis
2. [**Internal**] Include all internal branches in the analysis
3. [**Leaves**] Include all leaf branches in the analysis
4. [**Unlabeled branches**] Set of 41 unlabeled branches

>Please choose an option (or press q to cancel selection):
>Select the number of samples used to assess ancestral reconstruction uncertainty [select 0 to skip] (permissible range = [0,100000], default value = 100, integer): 
>Select the p-value threshold to use when testing for selection (permissible range = [0,1], default value = 0.1): 

>Save the resulting JSON file to (`/home/datamonkey/`) 

### Branches to include in the SLAC analysis
Selected 41 branches to include in SLAC calculations: `CBTLR5_2938_BP, IPTLR5_2938_BP, TFTLR5_2938_BP, Node9, Node7, CATLR5_2938_BP, CCTLR5_2938_BP, Node14, MATLR5_2938_BP, CITLR5_2938_BP, Node17, Node13, DRTLR5_2938_BP, Node12, Node6, SSTLR5_2938_BP, OMTLR5_2938_BP, Node21, Node5, LCTLR5_2938_BP, OFTLR5_2938_BP, MMTLR5_2938_BP, Node28, Node26, LMTLR5_2938_BP, Node25, ECTLR5_2938_BP, Node24, Node4, ONTLR5_2938_BP, Node3, ATTLR5_2938_BP, Node2, TRTLR5_2938_BP, Node1, SATLR5_2938_BP, PFTLR5_2938_BP, Node36, SDTLR5_2938_BP, SMTLR5_2938_BP, Node39`


### Obtaining branch lengths and nucleotide substitution biases under the nucleotide GTR model
* Log(L) = -34141.40, AIC-c = 68380.88 (49 estimated parameters)

### Obtaining the global omega estimate based on relative GTR branch lengths and nucleotide substitution biases
* Log(L) = -33448.80, AIC-c = 67009.89 (56 estimated parameters)
* non-synonymous/synonymous rate ratio for *test* =   0.4928

### Performing joint maximum likelihood ancestral state reconstruction

### For partition 1 these sites are significant at p <=0.1

|     Codon      |   Partition    |       S        |       N        |       dS       |       dN       |Selection detected?|
|:--------------:|:--------------:|:--------------:|:--------------:|:--------------:|:--------------:|:-----------------:|
|      101       |       1        |     3.000      |     0.000      |     5.388      |     0.000      |  Neg. p = 0.008   |
|      107       |       1        |     7.000      |     8.000      |     8.181      |     3.643      |  Neg. p = 0.097   |
|      108       |       1        |     9.000      |     0.000      |     8.782      |     0.000      |  Neg. p = 0.000   |
|      110       |       1        |     5.000      |     0.000      |     8.791      |     0.000      |  Neg. p = 0.000   |
|      115       |       1        |     4.000      |     1.000      |     3.828      |     0.493      |  Neg. p = 0.049   |
|      118       |       1        |     5.000      |     0.000      |     4.879      |     0.000      |  Neg. p = 0.004   |
|      119       |       1        |     3.000      |     0.000      |     2.927      |     0.000      |  Neg. p = 0.037   |
|      121       |       1        |     6.000      |     2.000      |     4.584      |     1.151      |  Neg. p = 0.071   |
|      122       |       1        |     4.000      |     1.000      |     3.903      |     0.488      |  Neg. p = 0.045   |
|      123       |       1        |     12.000     |     9.000      |     11.816     |     4.387      |  Neg. p = 0.020   |
|      130       |       1        |     6.000      |     1.000      |     4.059      |     0.631      |  Neg. p = 0.052   |
|      135       |       1        |     3.000      |     0.000      |     3.583      |     0.000      |  Neg. p = 0.020   |
|      138       |       1        |     3.000      |     1.000      |     3.483      |     0.452      |  Neg. p = 0.069   |
|      139       |       1        |     4.750      |     3.250      |     8.423      |     1.297      |  Neg. p = 0.016   |
|      142       |       1        |     6.000      |     0.000      |     5.855      |     0.000      |  Neg. p = 0.002   |
|      143       |       1        |     3.000      |     1.000      |     3.104      |     0.474      |  Neg. p = 0.095   |
|      146       |       1        |     6.000      |     4.000      |     5.770      |     2.060      |  Neg. p = 0.093   |
|      149       |       1        |     5.000      |     0.000      |     3.233      |     0.000      |  Neg. p = 0.032   |
|      152       |       1        |     7.000      |     1.000      |     5.263      |     0.591      |  Neg. p = 0.016   |
|      154       |       1        |     7.000      |     3.000      |     6.351      |     1.521      |  Neg. p = 0.030   |
|      157       |       1        |     4.000      |     1.000      |     6.547      |     0.538      |  Neg. p = 0.015   |
|      161       |       1        |     5.208      |     16.875     |     5.325      |     8.660      |  Pos. p = 0.232   |
|      162       |       1        |     6.000      |     1.000      |     5.897      |     0.504      |  Neg. p = 0.008   |
|      164       |       1        |     5.000      |     3.000      |     6.077      |     1.394      |  Neg. p = 0.042   |
|      165       |       1        |     7.000      |     0.000      |     7.958      |     0.000      |  Neg. p = 0.000   |
|      167       |       1        |     4.000      |     5.000      |     7.376      |     2.047      |  Neg. p = 0.063   |
|      169       |       1        |     4.000      |     0.000      |     7.164      |     0.000      |  Neg. p = 0.001   |
|      174       |       1        |     5.000      |     4.000      |     8.053      |     1.704      |  Neg. p = 0.024   |
|      178       |       1        |     8.000      |     0.000      |     6.292      |     0.000      |  Neg. p = 0.001   |
|      180       |       1        |     12.000     |     0.000      |     9.118      |     0.000      |  Neg. p = 0.000   |
|      181       |       1        |     8.167      |     3.500      |     9.237      |     1.659      |  Neg. p = 0.006   |
|      183       |       1        |     2.000      |     0.000      |     3.701      |     0.000      |  Neg. p = 0.032   |
|      186       |       1        |     5.000      |     1.000      |     4.045      |     0.574      |  Neg. p = 0.048   |
|      192       |       1        |     9.000      |     0.000      |     9.000      |     0.000      |  Neg. p = 0.000   |
|      193       |       1        |     2.000      |     0.000      |     3.496      |     0.000      |  Neg. p = 0.036   |
|      195       |       1        |     4.000      |     0.000      |     4.000      |     0.000      |  Neg. p = 0.015   |
|      196       |       1        |     4.000      |     0.000      |     2.873      |     0.000      |  Neg. p = 0.056   |
|      199       |       1        |     8.000      |     1.000      |     6.720      |     0.592      |  Neg. p = 0.005   |
|      204       |       1        |     6.000      |     0.000      |     4.694      |     0.000      |  Neg. p = 0.006   |
|      207       |       1        |     4.000      |     0.000      |     7.400      |     0.000      |  Neg. p = 0.002   |
|      209       |       1        |     6.000      |     1.000      |     5.140      |     0.604      |  Neg. p = 0.023   |
|      212       |       1        |     7.000      |     4.000      |     7.053      |     1.995      |  Neg. p = 0.037   |
|      213       |       1        |     5.000      |     3.000      |     8.039      |     1.262      |  Neg. p = 0.012   |
|      214       |       1        |     8.000      |     0.000      |     5.682      |     0.000      |  Neg. p = 0.003   |
|      219       |       1        |     3.000      |     0.000      |     2.227      |     0.000      |  Neg. p = 0.091   |
|      221       |       1        |     8.500      |     1.500      |     8.563      |     0.748      |  Neg. p = 0.002   |
|      224       |       1        |     4.000      |     0.000      |     4.000      |     0.000      |  Neg. p = 0.012   |
|      225       |       1        |     7.000      |     0.000      |     5.738      |     0.000      |  Neg. p = 0.003   |
|      226       |       1        |     4.000      |     3.000      |     6.688      |     1.350      |  Neg. p = 0.041   |
|      228       |       1        |     5.000      |     0.000      |     4.775      |     0.000      |  Neg. p = 0.005   |
|      229       |       1        |     5.750      |     7.250      |     8.748      |     3.155      |  Neg. p = 0.072   |
|      230       |       1        |     5.000      |     0.000      |     4.203      |     0.000      |  Neg. p = 0.011   |
|      233       |       1        |     4.000      |     0.000      |     7.298      |     0.000      |  Neg. p = 0.001   |
|      235       |       1        |     3.500      |     2.500      |     6.223      |     1.026      |  Neg. p = 0.049   |
|      240       |       1        |     6.000      |     0.000      |     6.000      |     0.000      |  Neg. p = 0.001   |
|      241       |       1        |     8.000      |     4.000      |     8.000      |     2.161      |  Neg. p = 0.026   |
|      250       |       1        |     6.000      |     3.000      |     6.930      |     1.455      |  Neg. p = 0.024   |
|      258       |       1        |     2.000      |     0.000      |     3.675      |     0.000      |  Neg. p = 0.033   |
|      263       |       1        |     5.000      |     2.000      |     7.398      |     0.886      |  Neg. p = 0.009   |
|      265       |       1        |     4.000      |     1.000      |     6.803      |     0.446      |  Neg. p = 0.008   |
|      266       |       1        |     5.000      |     4.000      |     7.131      |     1.893      |  Neg. p = 0.048   |
|      267       |       1        |     2.000      |     0.000      |     3.471      |     0.000      |  Neg. p = 0.037   |
|      268       |       1        |     9.000      |     0.000      |     6.966      |     0.000      |  Neg. p = 0.001   |
|      271       |       1        |     4.000      |     0.000      |     7.143      |     0.000      |  Neg. p = 0.001   |
|      272       |       1        |     6.333      |     6.667      |     8.980      |     3.637      |  Neg. p = 0.096   |
|      273       |       1        |     7.000      |     0.000      |     7.000      |     0.000      |  Neg. p = 0.001   |
|      275       |       1        |     4.000      |     5.000      |     7.216      |     2.102      |  Neg. p = 0.072   |
|      276       |       1        |     2.000      |     0.000      |     3.702      |     0.000      |  Neg. p = 0.032   |
|      279       |       1        |     7.000      |     1.000      |     4.787      |     0.652      |  Neg. p = 0.030   |
|      283       |       1        |     8.000      |     7.000      |     8.665      |     3.407      |  Neg. p = 0.060   |
|      286       |       1        |     9.500      |     6.500      |     8.575      |     3.538      |  Neg. p = 0.070   |
|      289       |       1        |     2.500      |     6.500      |     16.897     |     2.299      |  Neg. p = 0.039   |
|      299       |       1        |     4.000      |     0.000      |     6.875      |     0.000      |  Neg. p = 0.002   |
|      301       |       1        |     5.000      |     0.000      |     8.950      |     0.000      |  Neg. p = 0.000   |
|      302       |       1        |     5.000      |     0.000      |     5.000      |     0.000      |  Neg. p = 0.004   |
|      303       |       1        |     3.000      |     0.000      |     5.404      |     0.000      |  Neg. p = 0.006   |
|      304       |       1        |     4.000      |     3.000      |     5.371      |     1.441      |  Neg. p = 0.084   |
|      306       |       1        |     0.500      |     3.500      |     9.337      |     1.188      |  Neg. p = 0.070   |
|      311       |       1        |     4.000      |     1.000      |     3.809      |     0.522      |  Neg. p = 0.056   |
|      312       |       1        |     4.000      |     1.000      |     7.359      |     0.408      |  Neg. p = 0.005   |
|      313       |       1        |     6.000      |     0.000      |     4.690      |     0.000      |  Neg. p = 0.010   |
|      314       |       1        |     4.000      |     0.000      |     4.000      |     0.000      |  Neg. p = 0.013   |
|      316       |       1        |     6.000      |     3.000      |     10.918     |     1.228      |  Neg. p = 0.002   |
|      317       |       1        |     5.000      |     0.000      |     5.000      |     0.000      |  Neg. p = 0.004   |
|      319       |       1        |     7.000      |     12.000     |     12.597     |     4.927      |  Neg. p = 0.048   |
|      321       |       1        |     1.000      |     14.000     |     1.413      |     6.107      |  Pos. p = 0.100   |
|      326       |       1        |     5.000      |     1.000      |     8.320      |     0.417      |  Neg. p = 0.002   |
|      327       |       1        |     2.000      |     0.000      |     3.676      |     0.000      |  Neg. p = 0.033   |
|      329       |       1        |     6.000      |     1.000      |     6.000      |     0.500      |  Neg. p = 0.007   |
|      332       |       1        |     6.000      |     2.000      |     6.064      |     1.013      |  Neg. p = 0.020   |
|      333       |       1        |     9.000      |     0.000      |     9.000      |     0.000      |  Neg. p = 0.000   |
|      335       |       1        |     6.000      |     0.000      |     7.326      |     0.000      |  Neg. p = 0.000   |
|      338       |       1        |     6.000      |     2.000      |     5.058      |     1.103      |  Neg. p = 0.047   |
|      339       |       1        |     5.000      |     3.000      |     7.504      |     1.325      |  Neg. p = 0.018   |
|      343       |       1        |     3.000      |     1.000      |     5.525      |     0.448      |  Neg. p = 0.026   |
|      347       |       1        |     7.000      |     1.000      |     7.052      |     0.503      |  Neg. p = 0.003   |
|      353       |       1        |     4.500      |     5.500      |     8.214      |     2.246      |  Neg. p = 0.058   |
|      354       |       1        |     4.000      |     1.000      |     6.955      |     0.413      |  Neg. p = 0.006   |
|      357       |       1        |     5.000      |     1.000      |     8.710      |     0.412      |  Neg. p = 0.001   |
|      358       |       1        |     3.000      |     0.000      |     3.000      |     0.000      |  Neg. p = 0.037   |
|      363       |       1        |     6.000      |     0.000      |     10.440     |     0.000      |  Neg. p = 0.000   |
|      366       |       1        |     10.000     |     1.000      |     8.491      |     0.560      |  Neg. p = 0.001   |
|      369       |       1        |     4.000      |     0.000      |     6.984      |     0.000      |  Neg. p = 0.001   |
|      374       |       1        |     8.000      |     3.000      |     7.103      |     1.814      |  Neg. p = 0.032   |
|      376       |       1        |     5.000      |     0.000      |     3.342      |     0.000      |  Neg. p = 0.032   |
|      377       |       1        |     4.000      |     0.000      |     4.000      |     0.000      |  Neg. p = 0.012   |
|      381       |       1        |     2.000      |     0.000      |     3.391      |     0.000      |  Neg. p = 0.039   |
|      384       |       1        |     7.000      |     2.000      |     5.695      |     1.256      |  Neg. p = 0.041   |
|      386       |       1        |     0.000      |     10.000     |     0.000      |     4.628      |  Pos. p = 0.078   |
|      387       |       1        |     8.000      |     3.000      |     8.040      |     1.595      |  Neg. p = 0.011   |
|      389       |       1        |     6.000      |     1.000      |     10.637     |     0.412      |  Neg. p = 0.000   |
|      398       |       1        |     5.000      |     2.000      |     6.069      |     0.919      |  Neg. p = 0.020   |
|      399       |       1        |     5.500      |     4.500      |     7.168      |     2.062      |  Neg. p = 0.057   |
|      400       |       1        |     7.000      |     5.000      |     7.505      |     2.582      |  Neg. p = 0.059   |
|      406       |       1        |     2.000      |     0.000      |     3.561      |     0.000      |  Neg. p = 0.035   |
|      408       |       1        |     5.000      |     0.000      |     6.349      |     0.000      |  Neg. p = 0.001   |
|      412       |       1        |     7.000      |     1.000      |     7.000      |     0.501      |  Neg. p = 0.003   |
|      416       |       1        |     1.375      |     2.375      |     1.387      |     1.183      |  Neg. p = 0.624   |
|      417       |       1        |     5.000      |     2.000      |     8.263      |     1.066      |  Neg. p = 0.012   |
|      420       |       1        |     8.000      |     0.000      |     6.901      |     0.000      |  Neg. p = 0.001   |
|      423       |       1        |     3.000      |     0.000      |     2.758      |     0.000      |  Neg. p = 0.048   |
|      424       |       1        |     2.000      |     0.000      |     3.682      |     0.000      |  Neg. p = 0.033   |
|      429       |       1        |     6.000      |     1.000      |     5.336      |     0.533      |  Neg. p = 0.013   |
|      430       |       1        |     12.000     |     3.000      |     9.324      |     1.766      |  Neg. p = 0.004   |
|      431       |       1        |     5.000      |     1.000      |     5.244      |     0.497      |  Neg. p = 0.015   |
|      433       |       1        |     4.000      |     3.000      |     5.105      |     1.354      |  Neg. p = 0.081   |
|      437       |       1        |     7.000      |     2.000      |     7.101      |     0.993      |  Neg. p = 0.008   |
|      438       |       1        |     2.000      |     0.000      |     3.458      |     0.000      |  Neg. p = 0.037   |
|      444       |       1        |     6.000      |     1.000      |     5.240      |     0.540      |  Neg. p = 0.015   |
|      447       |       1        |     8.000      |     0.000      |     6.825      |     0.000      |  Neg. p = 0.001   |
|      448       |       1        |     2.000      |     0.000      |     3.481      |     0.000      |  Neg. p = 0.037   |
|      449       |       1        |     6.000      |     1.000      |     4.972      |     0.647      |  Neg. p = 0.031   |
|      450       |       1        |     4.000      |     0.000      |     4.000      |     0.000      |  Neg. p = 0.013   |
|      451       |       1        |     5.000      |     5.000      |     9.165      |     2.284      |  Neg. p = 0.032   |
|      452       |       1        |     5.000      |     0.000      |     8.701      |     0.000      |  Neg. p = 0.000   |
|      453       |       1        |     4.000      |     2.000      |     7.209      |     0.820      |  Neg. p = 0.013   |
|      454       |       1        |     4.000      |     0.000      |     5.673      |     0.000      |  Neg. p = 0.003   |
|      455       |       1        |     6.000      |     4.000      |     7.057      |     2.048      |  Neg. p = 0.050   |
|      461       |       1        |     5.000      |     2.000      |     5.000      |     1.164      |  Neg. p = 0.069   |
|      462       |       1        |     3.000      |     0.000      |     5.240      |     0.000      |  Neg. p = 0.007   |
|      464       |       1        |     5.000      |     1.000      |     4.974      |     0.540      |  Neg. p = 0.023   |
|      465       |       1        |     5.000      |     0.000      |     4.716      |     0.000      |  Neg. p = 0.006   |
|      468       |       1        |     8.000      |     0.000      |     5.603      |     0.000      |  Neg. p = 0.003   |
|      471       |       1        |     9.000      |     0.000      |     6.975      |     0.000      |  Neg. p = 0.001   |
|      473       |       1        |     9.000      |     1.000      |     6.351      |     0.647      |  Neg. p = 0.007   |
|      476       |       1        |     3.000      |     0.000      |     5.425      |     0.000      |  Neg. p = 0.006   |
|      477       |       1        |     6.000      |     2.000      |     6.000      |     1.068      |  Neg. p = 0.025   |
|      478       |       1        |     8.000      |     3.000      |     6.307      |     1.799      |  Neg. p = 0.048   |
|      481       |       1        |     9.000      |     5.000      |     7.113      |     2.968      |  Neg. p = 0.090   |
|      487       |       1        |     6.000      |     2.000      |     6.041      |     0.999      |  Neg. p = 0.019   |
|      488       |       1        |     8.000      |     3.000      |     8.025      |     1.508      |  Neg. p = 0.009   |
|      490       |       1        |     7.000      |     0.000      |     5.078      |     0.000      |  Neg. p = 0.005   |
|      491       |       1        |     6.000      |     0.000      |     6.000      |     0.000      |  Neg. p = 0.001   |
|      493       |       1        |     8.500      |     2.500      |     6.563      |     1.667      |  Neg. p = 0.046   |
|      496       |       1        |     5.000      |     1.000      |     5.007      |     0.500      |  Neg. p = 0.018   |
|      498       |       1        |     7.000      |     2.000      |     5.816      |     1.288      |  Neg. p = 0.042   |
|      501       |       1        |     8.000      |     0.000      |     14.216     |     0.000      |  Neg. p = 0.000   |
|      515       |       1        |     9.000      |     5.000      |     9.000      |     2.500      |  Neg. p = 0.017   |
|      517       |       1        |     4.000      |     5.000      |     7.124      |     2.053      |  Neg. p = 0.070   |
|      518       |       1        |     8.000      |     9.000      |     9.595      |     4.155      |  Neg. p = 0.071   |
|      521       |       1        |     6.000      |     2.000      |     5.166      |     1.091      |  Neg. p = 0.043   |
|      529       |       1        |     8.500      |     8.500      |     8.958      |     4.156      |  Neg. p = 0.096   |
|      541       |       1        |     4.000      |     2.000      |     4.739      |     0.937      |  Neg. p = 0.058   |
|      544       |       1        |     5.000      |     2.000      |     5.386      |     0.965      |  Neg. p = 0.033   |
|      547       |       1        |     7.000      |     4.000      |     7.904      |     1.892      |  Neg. p = 0.020   |
|      551       |       1        |     5.000      |     2.000      |     5.141      |     1.013      |  Neg. p = 0.043   |
|      552       |       1        |     3.000      |     0.000      |     5.535      |     0.000      |  Neg. p = 0.006   |
|      557       |       1        |     3.000      |     0.000      |     5.525      |     0.000      |  Neg. p = 0.008   |
|      564       |       1        |     6.000      |     4.000      |     6.472      |     2.318      |  Neg. p = 0.094   |
|      569       |       1        |     4.000      |     5.000      |     7.116      |     2.113      |  Neg. p = 0.075   |
|      574       |       1        |     10.000     |     0.000      |     7.701      |     0.000      |  Neg. p = 0.000   |
|      576       |       1        |     6.000      |     0.000      |     5.925      |     0.000      |  Neg. p = 0.001   |
|      581       |       1        |     5.000      |     1.000      |     3.654      |     0.658      |  Neg. p = 0.087   |
|      588       |       1        |     5.000      |     0.000      |     5.000      |     0.000      |  Neg. p = 0.005   |
|      590       |       1        |     4.000      |     0.000      |     6.967      |     0.000      |  Neg. p = 0.002   |
|      594       |       1        |     2.000      |     0.000      |     3.423      |     0.000      |  Neg. p = 0.038   |
|      597       |       1        |     6.000      |     2.000      |     5.920      |     1.007      |  Neg. p = 0.021   |
|      600       |       1        |     12.000     |     2.000      |     9.945      |     1.185      |  Neg. p = 0.001   |
|      603       |       1        |     6.000      |     0.000      |     5.085      |     0.000      |  Neg. p = 0.004   |
|      605       |       1        |     7.000      |     1.000      |     5.701      |     0.638      |  Neg. p = 0.016   |
|      610       |       1        |     8.000      |     1.000      |     6.051      |     0.597      |  Neg. p = 0.008   |
|      613       |       1        |     3.000      |     0.000      |     2.979      |     0.000      |  Neg. p = 0.038   |
|      614       |       1        |     3.000      |     0.000      |     3.000      |     0.000      |  Neg. p = 0.037   |
|      616       |       1        |     7.000      |     4.000      |     8.393      |     1.852      |  Neg. p = 0.014   |
|      618       |       1        |     4.000      |     0.000      |     7.434      |     0.000      |  Neg. p = 0.001   |
|      621       |       1        |     5.000      |     0.000      |     4.889      |     0.000      |  Neg. p = 0.005   |
|      623       |       1        |     7.000      |     0.000      |     7.000      |     0.000      |  Neg. p = 0.001   |
|      624       |       1        |     8.000      |     5.000      |     7.221      |     2.786      |  Neg. p = 0.076   |
|      627       |       1        |     5.000      |     4.000      |     9.060      |     1.701      |  Neg. p = 0.016   |
|      628       |       1        |     2.000      |     0.000      |     3.559      |     0.000      |  Neg. p = 0.035   |
|      629       |       1        |     5.000      |     1.000      |     4.687      |     0.545      |  Neg. p = 0.028   |
|      630       |       1        |     7.000      |     4.000      |     7.164      |     2.189      |  Neg. p = 0.049   |
|      632       |       1        |     3.000      |     0.000      |     5.520      |     0.000      |  Neg. p = 0.006   |
|      634       |       1        |     8.000      |     1.000      |     6.648      |     0.656      |  Neg. p = 0.008   |
|      635       |       1        |     9.000      |     1.000      |     9.535      |     0.494      |  Neg. p = 0.000   |
|      636       |       1        |     3.000      |     1.000      |     5.351      |     0.498      |  Neg. p = 0.035   |
|      637       |       1        |     7.000      |     2.000      |     6.754      |     1.020      |  Neg. p = 0.010   |
|      639       |       1        |     8.000      |     5.000      |     9.223      |     2.348      |  Neg. p = 0.015   |
|      640       |       1        |     5.000      |     5.000      |     8.068      |     2.101      |  Neg. p = 0.037   |
|      641       |       1        |     7.000      |     7.000      |     8.749      |     3.182      |  Neg. p = 0.053   |
|      642       |       1        |     6.000      |     2.000      |     8.368      |     0.908      |  Neg. p = 0.004   |
|      643       |       1        |     8.000      |     0.000      |     8.000      |     0.000      |  Neg. p = 0.000   |
|      645       |       1        |     3.000      |     2.000      |     5.144      |     0.829      |  Neg. p = 0.054   |
|      646       |       1        |     8.000      |     1.000      |     6.738      |     0.553      |  Neg. p = 0.004   |
|      649       |       1        |     5.000      |     1.000      |     4.872      |     0.507      |  Neg. p = 0.020   |
|      651       |       1        |     6.000      |     0.000      |     5.787      |     0.000      |  Neg. p = 0.002   |
|      654       |       1        |     4.000      |     0.000      |     7.184      |     0.000      |  Neg. p = 0.001   |
|      655       |       1        |     6.000      |     5.000      |     9.211      |     2.144      |  Neg. p = 0.018   |
|      658       |       1        |     6.000      |     4.000      |     6.030      |     2.081      |  Neg. p = 0.085   |
|      659       |       1        |     10.000     |     2.000      |     9.949      |     1.003      |  Neg. p = 0.001   |
|      660       |       1        |     3.000      |     2.000      |     5.408      |     0.818      |  Neg. p = 0.047   |
|      661       |       1        |     8.000      |     0.000      |     8.000      |     0.000      |  Neg. p = 0.000   |
|      664       |       1        |     4.000      |     1.000      |     7.130      |     0.410      |  Neg. p = 0.005   |
|      666       |       1        |     6.000      |     2.000      |     6.040      |     0.997      |  Neg. p = 0.019   |
|      672       |       1        |     7.000      |     1.000      |     5.130      |     0.624      |  Neg. p = 0.021   |
|      675       |       1        |     6.000      |     0.000      |     10.808     |     0.000      |  Neg. p = 0.000   |
|      677       |       1        |     6.000      |     0.000      |     10.946     |     0.000      |  Neg. p = 0.000   |
|      679       |       1        |     3.000      |     0.000      |     5.275      |     0.000      |  Neg. p = 0.009   |
|      680       |       1        |     4.000      |     5.000      |     6.920      |     2.064      |  Neg. p = 0.076   |
|      681       |       1        |     7.000      |     8.000      |     10.889     |     3.697      |  Neg. p = 0.037   |
|      683       |       1        |     4.000      |     0.000      |     2.619      |     0.000      |  Neg. p = 0.068   |
|      686       |       1        |     2.000      |     1.000      |     3.637      |     0.409      |  Neg. p = 0.089   |
|      688       |       1        |     6.000      |     3.000      |     6.497      |     1.480      |  Neg. p = 0.031   |
|      693       |       1        |     8.000      |     1.000      |     8.051      |     0.499      |  Neg. p = 0.001   |
|      695       |       1        |     6.000      |     4.000      |     6.041      |     1.993      |  Neg. p = 0.074   |
|      696       |       1        |     6.500      |     4.500      |     6.774      |     2.217      |  Neg. p = 0.068   |
|      697       |       1        |     5.000      |     6.000      |     8.117      |     2.521      |  Neg. p = 0.056   |
|      699       |       1        |     4.000      |     5.000      |     6.536      |     2.094      |  Neg. p = 0.091   |
|      700       |       1        |     7.000      |     4.000      |     7.000      |     2.000      |  Neg. p = 0.039   |
|      710       |       1        |     8.000      |     0.000      |     8.000      |     0.000      |  Neg. p = 0.000   |
|      734       |       1        |     0.933      |     1.533      |     0.798      |     0.654      |  Pos. p = 0.792   |
|      736       |       1        |     3.000      |     8.000      |     2.708      |     5.560      |  Pos. p = 0.220   |
|      742       |       1        |     0.000      |     7.000      |     0.000      |     3.049      |  Pos. p = 0.062   |
|      756       |       1        |     1.000      |     11.000     |     1.006      |     4.562      |  Pos. p = 0.095   |
|      806       |       1        |     4.000      |     0.000      |     6.104      |     0.000      |  Neg. p = 0.004   |
|      815       |       1        |     0.000      |     8.000      |     0.000      |     3.466      |  Pos. p = 0.084   |
|      941       |       1        |     0.000      |     8.000      |     0.000      |     3.402      |  Pos. p = 0.064   |
|      974       |       1        |     0.000      |     9.000      |     0.000      |     3.693      |  Pos. p = 0.081   |

### Ancestor sampling analysis

>Generating 100 ancestral sequence samples to obtain confidence intervals
