# Supplementary material for: Variation in selection constraints on teleost TLRs with emphasis on their repertoire in the Walking catfish, Clarias batrachus
Source: Sci Rep. 2020 Dec 7;10:21394. doi: 10.1038/s41598-020-78347-6 (PMC7721727; doi:10.1038/s41598-020-78347-6)
Supplement: Supplementary file 28 — Supplementary Information 28. [file 41598_2020_78347_MOESM28_ESM.zip › T5/slac/result.json]

{
  "MLE": {
    "content": {
      "0": {
        "by-branch": {
          "AVERAGED": [
            [
              513.0175116743135,
              1335.448961703955,
              90.86201923076922,
              108.9716804029304,
              0.2775368225839225,
              0.1771128999753375,
              0.08159928498045248,
              -0.03264759291560126,
              0.9999999671952418,
              7.294263359991504e-8,
              0.1136187581522888
            ],
            [
              518.2575585384055,
              1343.117989195008,
              62.54326923076923,
              78.8404304029304,
              0.2784271874471999,
              0.1206798978622797,
              0.05869955658190763,
              -0.02118555507505384,
              0.9999887180675748,
              0.00002400020035786543,
              0.07491555758617131
            ],
            [
              515.8502193928724,
              1343.30170263223,
              94.46458333333334,
              106.9973214285714,
              0.2774653395893417,
              0.1831240538087063,
              0.07965248701680923,
              -0.03536770743251847,
              0.9999999972878679,
              6.366228544329999e-9,
              0.1104820169145849
            ],
            [
              521.0133007289243,
              1369.368767286448,
              16.5,
              32.5,
              0.2756126973188615,
              0.03166905715634449,
              0.02373356306672764,
              -0.002712438228160926,
              0.8643206134505506,
              0.2129096333578298,
              0.03592133083028123
            ],
            [
              713.9504024058575,
              1847.222407313311,
              137.3333333333333,
              196.6666666666667,
              0.2787591683374704,
              0.1923569660729231,
              0.1064661547456585,
              -0.02935841391359147,
              0.9999999241735081,
              1.397317597184866e-7,
              0.2293470935503097
            ],
            [
              686.5383335062493,
              1801.717795003539,
              70.35,
              109.7071428571429,
              0.2759114408038917,
              0.1024706073449861,
              0.06089030322139177,
              -0.01421260039635922,
              0.9996718877330731,
              0.0005745016039858664,
              0.0730267746353265
            ],
            [
              688.3026398187022,
              1796.922004829331,
              62.10000000000001,
              124.2071428571429,
              0.2769579165814937,
              0.09022194076773705,
              0.06912216697404175,
              -0.007212132275223024,
              0.9620641487883805,
              0.05288815953938864,
              0.07200968051339719
            ],
            [
              700.5265484062596,
              1842.847445511853,
              34.5,
              54.5,
              0.2754319852610767,
              0.04924866884558422,
              0.02957379903189032,
              -0.006725084590079945,
              0.9918161568890219,
              0.01465617555044119,
              0.04182160013747781
            ],
            [
              680.2917902033166,
              1791.360020795208,
              45.725,
              96.33214285714286,
              0.2752377123574234,
              0.06721380539714336,
              0.05377598123150016,
              -0.004593194520538696,
              0.9073031133337676,
              0.1265309898373477,
              0.05728703970927861
            ],
            [
              681.8339280340655,
              1781.527626827339,
              54.82916666666667,
              118.4779761904762,
              0.2767900338009567,
              0.0804142539881461,
              0.06650358625168755,
              -0.004754817598186478,
              0.8926578687114264,
              0.1409910083820204,
              0.06508021708217
            ],
            [
              700.0800650463616,
              1842.364014909404,
              20,
              20,
              0.2753571142687794,
              0.02856816098409478,
              0.01085561802018993,
              -0.006054339920194943,
              0.999270903452866,
              0.002108853284086498,
              0.01918931534344335
            ],
            [
              704.1941694135237,
              1850.859836904177,
              27.5,
              56.5,
              0.2756083306545821,
              0.03905172918841818,
              0.03052635260296327,
              -0.002914066483914738,
              0.878958953241604,
              0.1747552974023949,
              0.04099880964025552
            ],
            [
              694.2350204175646,
              1815.921867629183,
              112.35,
              199.0404761904762,
              0.2765703704511379,
              0.1618328040155974,
              0.1096085022921927,
              -0.01785083459628825,
              0.9995126927117689,
              0.0007427815093229428,
              0.1318151104773509
            ],
            [
              708.9048251296513,
              1853.539289963275,
              109.3333333333333,
              175.6666666666667,
              0.2766518188452056,
              0.1542285077737162,
              0.09477364068724285,
              -0.02032232051518843,
              0.9999641208516542,
              0.00006004804863501967,
              0.195435757409015
            ],
            [
              731.4456327012277,
              1873.067401280157,
              178.5,
              329.4999999999999,
              0.2808377701159378,
              0.2440372763465683,
              0.1759146519632991,
              -0.02328505427552384,
              0.9997750880019701,
              0.0003195287457793405,
              0.2300967348685967
            ],
            [
              705.7152551369551,
              1815.885588098016,
              47.48214285714285,
              58.44642857142858,
              0.2798679485812633,
              0.06728229623990231,
              0.03218618450110956,
              -0.01199623288292377,
              0.9999220604997641,
              0.0001701273105448875,
              0.05830161989261311
            ],
            [
              706.9774188481088,
              1817.578767366223,
              61.35416666666666,
              90.64583333333334,
              0.2800402790433625,
              0.08678377134963113,
              0.04987174969296345,
              -0.01261693065227695,
              0.9996082048829783,
              0.0007117870809655313,
              0.07903489821440392
            ],
            [
              734.9349641565856,
              1867.420630186429,
              95.5,
              183.5,
              0.2824114297654721,
              0.1299434707254624,
              0.09826388175955877,
              -0.01082842822301073,
              0.9877063787448904,
              0.01700699706206898,
              0.1480467930468553
            ],
            [
              745.8721652996325,
              1874.681857167472,
              118.5,
              221.5,
              0.2846238462954623,
              0.1588744097353413,
              0.1181533811473872,
              -0.01391889066826002,
              0.9956136084129953,
              0.006117411576022969,
              0.1725786025175439
            ],
            [
              716.4682036990728,
              1821.052200075664,
              106.1791666666667,
              219.3660714285714,
              0.2823497311128128,
              0.1481980164904338,
              0.1204611660332729,
              -0.00948075729868241,
              0.9638366510896746,
              0.04672537056515635,
              0.1372805060707354
            ],
            [
              721.101933876001,
              1813.606260649089,
              51.65833333333333,
              108.7916666666667,
              0.2844911045119767,
              0.0716380457554235,
              0.05998637577912318,
              -0.003982667582978171,
              0.87127607972235,
              0.1679585819449474,
              0.06393839168436276
            ],
            [
              718.0756599040402,
              1804.903776614634,
              82.3202380952381,
              167.6297619047619,
              0.2846141548005935,
              0.1146400618929751,
              0.09287462527181171,
              -0.007439663072914948,
              0.9472718912399731,
              0.06904312020094694,
              0.1059829867986462
            ],
            [
              730.5109567534442,
              1831.920275730648,
              7,
              9,
              0.2850850971111785,
              0.009582334029744854,
              0.00491287755216881,
              -0.001596071033696965,
              0.9433276283169336,
              0.1420878904306138,
              0.007482809167524418
            ],
            [
              735.8106502479459,
              1833.028490022689,
              7,
              17,
              0.2864370285834348,
              0.009513317043781864,
              0.009274269381262905,
              -0.00008170909219343178,
              0.6222896355934342,
              0.5542165492129942,
              0.01242922821466223
            ],
            [
              729.6917310431046,
              1815.686724838461,
              74.84583333333333,
              151.7827380952381,
              0.2866731779539571,
              0.102571853495366,
              0.083595223789909,
              -0.006486418523338732,
              0.9344671589332096,
              0.08578246531074862,
              0.09696495158781625
            ],
            [
              737.6030976515451,
              1832.903752989235,
              15.5,
              27.5,
              0.2869485049097124,
              0.02101401153188003,
              0.01500351557202661,
              -0.002054452920964922,
              0.8866115008769309,
              0.1867472155281172,
              0.02066098578203445
            ],
            [
              722.8907415871594,
              1816.773576315545,
              92.15833333333333,
              167.875,
              0.2846402717443123,
              0.1274858398808553,
              0.09240281903507974,
              -0.01199175827324482,
              0.9939947863030592,
              0.008654163226078149,
              0.119119317537401
            ],
            [
              747.0239463697973,
              1870.547458174284,
              118.8333333333333,
              159.1666666666667,
              0.2853881827532843,
              0.1590756680703614,
              0.08509095343778053,
              -0.02528878050978157,
              0.9999998381890842,
              3.092612191890609e-7,
              0.1448734806896359
            ],
            [
              785.815837665977,
              1977.393677341176,
              98.5,
              127.5,
              0.2843851808551487,
              0.1253474354660041,
              0.06447881444196678,
              -0.02080555699449967,
              0.9999995448019589,
              9.066456119199984e-7,
              0.1524512781535592
            ],
            [
              777.5516193535335,
              1958.752788917354,
              124.5520833333333,
              140.6979166666667,
              0.2841612274581981,
              0.16018497066071,
              0.07183035933004775,
              -0.03020056756404946,
              0.9999999999412081,
              1.332787213925712e-10,
              0.1497015124310183
            ],
            [
              785.5456929862405,
              1976.592110019392,
              27,
              22,
              0.2843977198137781,
              0.03437101143965272,
              0.01113026804492514,
              -0.00794393898134468,
              0.9999753404017389,
              0.00008156299646766563,
              0.04403775481369132
            ],
            [
              777.8658803496653,
              1949.431579936896,
              134.4375,
              144.1958333333334,
              0.2852149029126928,
              0.1728286371675896,
              0.0739681427229167,
              -0.03379159272986983,
              0.9999999999987144,
              3.043454377404942e-12,
              0.1542109088225987
            ],
            [
              786.6909849893783,
              1975.110272792913,
              3,
              5,
              0.2848470659402502,
              0.00381344143665318,
              0.002531504224789297,
              -0.0004381800881322963,
              0.8324841871780362,
              0.4096286973617932,
              0.008122048643960829
            ],
            [
              788.541403440846,
              1955.757611137456,
              220.9416666666667,
              231.8916666666667,
              0.2873380048063078,
              0.2801903181019728,
              0.1185687149297606,
              -0.05524402261411426,
              1.000000000000003,
              -3.108624468950438e-15,
              0.2818420105017522
            ],
            [
              806.8557658895841,
              2016.907112659799,
              7,
              8,
              0.2857377905272556,
              0.00867565219947617,
              0.003966469228942322,
              -0.00160964998126502,
              0.9619937010256384,
              0.1057991205292842,
              0.01323819905882274
            ],
            [
              540.3278242684959,
              1332.632688727885,
              98.60416666666667,
              118.5625,
              0.2884886363162424,
              0.1824895225415395,
              0.08896862654118014,
              -0.03196645987993987,
              0.999999913653176,
              1.811877148316654e-7,
              0.1300793995389149
            ],
            [
              531.6349294813883,
              1324.307595584108,
              58.70833333333333,
              122.2083333333333,
              0.2864501040853228,
              0.1104297894621099,
              0.0922809275887535,
              -0.006203478471153513,
              0.8861360049410533,
              0.1477355978989136,
              0.1027876288258632
            ],
            [
              808.3805897508286,
              2016.460175638894,
              24,
              20,
              0.2861685513941888,
              0.02968898598542259,
              0.009918370936169473,
              -0.006757811353424765,
              0.999915380338877,
              0.0002736834379162278,
              0.02664798634278672
            ],
            [
              652.6622675703821,
              1633.197960118378,
              51.19652777777777,
              75.93680555555555,
              0.2855215116237841,
              0.07844260396477848,
              0.04649577541111517,
              -0.01091977362201568,
              0.9982845729508395,
              0.003054446830591973,
              0.06803756347457755
            ],
            [
              659.1322762320071,
              1641.645100569752,
              168.9583333333333,
              256.7083333333334,
              0.286482422366412,
              0.2563344861507918,
              0.1563726125971074,
              -0.03416805609374395,
              0.999999607535441,
              6.560464590465998e-7,
              0.1766014683563468
            ],
            [
              806.2939008639121,
              2018.060918271388,
              34,
              27,
              0.28547896864841,
              0.04216824654579471,
              0.01337917986297827,
              -0.009840416254070415,
              0.9999976078851328,
              0.00000796760154697651,
              0.04143516781533171
            ]
          ],
          "NAMES": [
            [
              "CBTLR5_2938_BP"
            ],
            [
              "IPTLR5_2938_BP"
            ],
            [
              "TFTLR5_2938_BP"
            ],
            [
              "Node9"
            ],
            [
              "Node7"
            ],
            [
              "CATLR5_2938_BP"
            ],
            [
              "CCTLR5_2938_BP"
            ],
            [
              "Node14"
            ],
            [
              "MATLR5_2938_BP"
            ],
            [
              "CITLR5_2938_BP"
            ],
            [
              "Node17"
            ],
            [
              "Node13"
            ],
            [
              "DRTLR5_2938_BP"
            ],
            [
              "Node12"
            ],
            [
              "Node6"
            ],
            [
              "SSTLR5_2938_BP"
            ],
            [
              "OMTLR5_2938_BP"
            ],
            [
              "Node21"
            ],
            [
              "Node5"
            ],
            [
              "LCTLR5_2938_BP"
            ],
            [
              "OFTLR5_2938_BP"
            ],
            [
              "MMTLR5_2938_BP"
            ],
            [
              "Node28"
            ],
            [
              "Node26"
            ],
            [
              "LMTLR5_2938_BP"
            ],
            [
              "Node25"
            ],
            [
              "ECTLR5_2938_BP"
            ],
            [
              "Node24"
            ],
            [
              "Node4"
            ],
            [
              "ONTLR5_2938_BP"
            ],
            [
              "Node3"
            ],
            [
              "ATTLR5_2938_BP"
            ],
            [
              "Node2"
            ],
            [
              "TRTLR5_2938_BP"
            ],
            [
              "Node1"
            ],
            [
              "SATLR5_2938_BP"
            ],
            [
              "PFTLR5_2938_BP"
            ],
            [
              "Node36"
            ],
            [
              "SDTLR5_2938_BP"
            ],
            [
              "SMTLR5_2938_BP"
            ],
            [
              "Node39"
            ]
          ],
          "RESOLVED": [
            [
              512.9814018883199,
              1335.47186097483,
              87.75,
              97.91666666666667,
              0.2775192709464239,
              0.1710588330824201,
              0.07331990252133971,
              -0.03340822999040771,
              0.999999994326714,
              1.353125278491518e-8,
              0.1136187581522888
            ],
            [
              518.2410231129214,
              1343.120073233831,
              60.66666666666667,
              69.33333333333333,
              0.2784204656098487,
              0.1170626483836803,
              0.05162109830314679,
              -0.0223686339053297,
              0.9999982414439726,
              0.000004115747509247925,
              0.07491555758617131
            ],
            [
              515.8395599696094,
              1343.305921955198,
              92.66666666666667,
              97.08333333333334,
              0.2774605672255144,
              0.1796424195773704,
              0.07227194620866959,
              -0.03670039612556254,
              0.9999999997385209,
              6.625341386623518e-10,
              0.1104820169145849
            ],
            [
              521.0133007289243,
              1369.368767286448,
              16.5,
              32.5,
              0.2756126973188615,
              0.03166905715634449,
              0.02373356306672764,
              -0.002712438228160926,
              0.8643206134505506,
              0.2129096333578298,
              0.03592133083028123
            ],
            [
              713.9504024058575,
              1847.222407313311,
              137.3333333333333,
              196.6666666666667,
              0.2787591683374704,
              0.1923569660729231,
              0.1064661547456585,
              -0.02935841391359147,
              0.9999999241735081,
              1.397317597184866e-7,
              0.2293470935503097
            ],
            [
              686.5290431116991,
              1801.726417451337,
              68.375,
              99.375,
              0.275907781171453,
              0.09959520385341557,
              0.05515543261033637,
              -0.01518999737246035,
              0.9999115763753224,
              0.0001657109808120838,
              0.0730267746353265
            ],
            [
              688.2917452213841,
              1796.936834892205,
              59.75000000000001,
              110.25,
              0.2769530942662526,
              0.08680911897437016,
              0.06135441038283002,
              -0.008700696376389526,
              0.9863299053683593,
              0.02050718709192823,
              0.07200968051339719
            ],
            [
              700.5265484062596,
              1842.847445511853,
              34.5,
              54.5,
              0.2754319852610767,
              0.04924866884558422,
              0.02957379903189032,
              -0.006725084590079945,
              0.9918161568890219,
              0.01465617555044119,
              0.04182160013747781
            ],
            [
              680.2877629200891,
              1791.365356033089,
              43.25,
              85.5,
              0.2752359373180215,
              0.06357603702049895,
              0.04772895697242719,
              -0.005416704396939641,
              0.9466880070929853,
              0.07715952397852255,
              0.05728703970927861
            ],
            [
              681.8288515219416,
              1781.5353448884,
              51.66666666666666,
              106.3333333333333,
              0.2767876761850784,
              0.0757765919575552,
              0.05968634506097566,
              -0.005499821471726069,
              0.9305918768348748,
              0.09530269435893923,
              0.06508021708217
            ],
            [
              700.0800650463616,
              1842.364014909404,
              20,
              20,
              0.2753571142687794,
              0.02856816098409478,
              0.01085561802018993,
              -0.006054339920194943,
              0.999270903452866,
              0.002108853284086498,
              0.01918931534344335
            ],
            [
              704.1941694135237,
              1850.859836904177,
              27.5,
              56.5,
              0.2756083306545821,
              0.03905172918841818,
              0.03052635260296327,
              -0.002914066483914738,
              0.878958953241604,
              0.1747552974023949,
              0.04099880964025552
            ],
            [
              694.2178470817915,
              1815.930898206032,
              109.125,
              188.125,
              0.2765644260663883,
              0.1571912915502201,
              0.1035970037107963,
              -0.01831911075794553,
              0.9997286826144128,
              0.0004250432636508927,
              0.1318151104773509
            ],
            [
              708.9048251296513,
              1853.539289963275,
              109.3333333333333,
              175.6666666666667,
              0.2766518188452056,
              0.1542285077737162,
              0.09477364068724285,
              -0.02032232051518843,
              0.9999641208516542,
              0.00006004804863501967,
              0.195435757409015
            ],
            [
              731.4456327012277,
              1873.067401280157,
              178.5,
              329.4999999999999,
              0.2808377701159378,
              0.2440372763465683,
              0.1759146519632991,
              -0.02328505427552384,
              0.9997750880019701,
              0.0003195287457793405,
              0.2300967348685967
            ],
            [
              705.7135137514746,
              1815.889456136784,
              47,
              52,
              0.2798670219613309,
              0.06659926313463173,
              0.0286361043753332,
              -0.01297622075167288,
              0.9999878313327326,
              0.00002966226916656378,
              0.05830161989261311
            ],
            [
              706.978413980624,
              1817.580523599652,
              61.16666666666666,
              87.08333333333334,
              0.2800403680249369,
              0.08651843600467134,
              0.04791167830125511,
              -0.01319620987395236,
              0.9998071060904875,
              0.0003635757762381342,
              0.07903489821440392
            ],
            [
              734.9349641565856,
              1867.420630186429,
              95.5,
              183.5,
              0.2824114297654721,
              0.1299434707254624,
              0.09826388175955877,
              -0.01082842822301073,
              0.9877063787448904,
              0.01700699706206898,
              0.1480467930468553
            ],
            [
              745.8721652996325,
              1874.681857167472,
              118.5,
              221.5,
              0.2846238462954623,
              0.1588744097353413,
              0.1181533811473872,
              -0.01391889066826002,
              0.9956136084129953,
              0.006117411576022969,
              0.1725786025175439
            ],
            [
              716.4676725910707,
              1821.048146136729,
              106.0541666666667,
              215.3958333333333,
              0.2823500319892691,
              0.1480236592994167,
              0.1182812402792786,
              -0.01016628245666028,
              0.9733985210882912,
              0.03490784445789752,
              0.1372805060707354
            ],
            [
              721.1036326464988,
              1813.601560021205,
              51.72083333333333,
              106.8125,
              0.2844921116398385,
              0.07172454969269035,
              0.05889524047318923,
              -0.004385197490526068,
              0.8930982860802034,
              0.1417835206206748,
              0.06393839168436276
            ],
            [
              718.065017078764,
              1804.915778207442,
              82.44940476190476,
              161.6220238095238,
              0.2846097831661485,
              0.1148216426101997,
              0.0895454656449617,
              -0.008639672323866903,
              0.9702450846194666,
              0.0402796237202796,
              0.1059829867986462
            ],
            [
              730.5109567534442,
              1831.920275730648,
              7,
              9,
              0.2850850971111785,
              0.009582334029744854,
              0.00491287755216881,
              -0.001596071033696965,
              0.9433276283169336,
              0.1420878904306138,
              0.007482809167524418
            ],
            [
              735.8106502479459,
              1833.028490022689,
              7,
              17,
              0.2864370285834348,
              0.009513317043781864,
              0.009274269381262905,
              -0.00008170909219343178,
              0.6222896355934342,
              0.5542165492129942,
              0.01242922821466223
            ],
            [
              729.6913559070915,
              1815.683861431239,
              74.72083333333333,
              147.8125,
              0.2866733953158079,
              0.1024006009231761,
              0.0814087205046173,
              -0.007175253145583387,
              0.9528088040902429,
              0.06310454221712813,
              0.09696495158781625
            ],
            [
              737.6030976515451,
              1832.903752989235,
              15.5,
              27.5,
              0.2869485049097124,
              0.02101401153188003,
              0.01500351557202661,
              -0.002054452920964922,
              0.8866115008769309,
              0.1867472155281172,
              0.02066098578203445
            ],
            [
              722.8910162717698,
              1816.761519096803,
              91.8875,
              163.8958333333333,
              0.2846417004705955,
              0.127111138375878,
              0.0902131796664284,
              -0.01261212378389495,
              0.996052232665678,
              0.005801727592174011,
              0.119119317537401
            ],
            [
              747.0239463697973,
              1870.547458174284,
              118.8333333333333,
              159.1666666666667,
              0.2853881827532843,
              0.1590756680703614,
              0.08509095343778053,
              -0.02528878050978157,
              0.9999998381890842,
              3.092612191890609e-7,
              0.1448734806896359
            ],
            [
              785.815837665977,
              1977.393677341176,
              98.5,
              127.5,
              0.2843851808551487,
              0.1253474354660041,
              0.06447881444196678,
              -0.02080555699449967,
              0.9999995448019589,
              9.066456119199984e-7,
              0.1524512781535592
            ],
            [
              777.5624416438555,
              1958.739827211103,
              123.8645833333333,
              139.8854166666667,
              0.2841654047121179,
              0.1592985678056537,
              0.07141602714324681,
              -0.03003920867290683,
              0.9999999999370074,
              1.43028366927922e-10,
              0.1497015124310183
            ],
            [
              785.5456929862405,
              1976.592110019392,
              27,
              22,
              0.2843977198137781,
              0.03437101143965272,
              0.01113026804492514,
              -0.00794393898134468,
              0.9999753404017389,
              0.00008156299646766563,
              0.04403775481369132
            ],
            [
              777.8364758114978,
              1949.45239612719,
              133.9041666666666,
              141.8458333333333,
              0.2852050194663004,
              0.1721495080659051,
              0.07276188616614918,
              -0.03397177062983841,
              0.9999999999992666,
              1.774358437955925e-12,
              0.1542109088225987
            ],
            [
              786.6909849893783,
              1975.110272792913,
              3,
              5,
              0.2848470659402502,
              0.00381344143665318,
              0.002531504224789297,
              -0.0004381800881322963,
              0.8324841871780362,
              0.4096286973617932,
              0.008122048643960829
            ],
            [
              788.5387140049278,
              1955.733310309891,
              220.9708333333333,
              230.5625,
              0.2873398507940582,
              0.280228261984804,
              0.1178905624731967,
              -0.055488792134964,
              1.000000000000026,
              -2.620126338115369e-14,
              0.2818420105017522
            ],
            [
              806.8557658895841,
              2016.907112659799,
              7,
              8,
              0.2857377905272556,
              0.00867565219947617,
              0.003966469228942322,
              -0.00160964998126502,
              0.9619937010256384,
              0.1057991205292842,
              0.01323819905882274
            ],
            [
              540.3273952519106,
              1332.635272361144,
              98.60416666666667,
              117.8958333333333,
              0.2884880753872772,
              0.1824896674370834,
              0.08846819214416199,
              -0.03213756332908081,
              0.9999999282879659,
              1.513066809621932e-7,
              0.1300793995389149
            ],
            [
              531.6360272092123,
              1324.304385696019,
              58.52083333333333,
              120.4791666666667,
              0.2864510215481573,
              0.1100768765437785,
              0.09097543432459905,
              -0.00652908079864892,
              0.897921373239273,
              0.1336737524719488,
              0.1027876288258632
            ],
            [
              808.3805897508286,
              2016.460175638894,
              24,
              20,
              0.2861685513941888,
              0.02968898598542259,
              0.009918370936169473,
              -0.006757811353424765,
              0.999915380338877,
              0.0002736834379162278,
              0.02664798634278672
            ],
            [
              652.6648149612985,
              1633.194703080426,
              50.53125,
              75.21875,
              0.2855227146768979,
              0.07742297246864209,
              0.0460562049693936,
              -0.01072150244181018,
              0.9980489649216542,
              0.003457591486246914,
              0.06803756347457755
            ],
            [
              659.1313710772964,
              1641.642101552745,
              169.0208333333333,
              254.9791666666667,
              0.2864825150838668,
              0.2564296599281605,
              0.1553195830111173,
              -0.03456052449726183,
              0.9999997187902057,
              4.734214904544842e-7,
              0.1766014683563468
            ],
            [
              806.2939008639121,
              2018.060918271388,
              34,
              27,
              0.28547896864841,
              0.04216824654579471,
              0.01337917986297827,
              -0.009840416254070415,
              0.9999976078851328,
              0.00000796760154697651,
              0.04143516781533171
            ]
          ]
        },
        "by-site": {
          "AVERAGED": [
            [
              0,
              1.007592086255841,
              0,
              0,
              0,
              null,
              0,
              null,
              1,
              1,
              3.323743547538134
            ],
            [
              0.1813078357435541,
              0.671728057503894,
              1,
              0,
              0.2125442049728151,
              5.515481423618243,
              0,
              -1.659418467379503,
              1,
              0.2125442049728151,
              3.323743547538134
            ],
            [
              0.4629844432454371,
              0.5446076430104038,
              1,
              1,
              0.459495910657519,
              2.159899786243747,
              1.836184293103828,
              -0.09739484665707515,
              0.7888635080890173,
              0.7078553294040554,
              3.323743547538134
            ],
            [
              0.323534731141873,
              0.6758378233739187,
              1,
              2,
              0.3237378589995695,
              3.090858271909888,
              2.959289833788225,
              -0.03958441324966681,
              0.7534408664207355,
              0.6907247081846386,
              3.323743547538134
            ],
            [
              0.3302678881099197,
              0.6734335488325913,
              0.6666666666666666,
              2.333333333333333,
              0.3290499305410843,
              2.01856338647367,
              3.464830846901238,
              0.4351320851751047,
              0.5983037177256894,
              0.6979557263118419,
              3.323743547538134
            ],
            [
              0.2071903477591677,
              0.8004017384966732,
              1,
              1,
              0.2056291931877672,
              4.826479663822816,
              1.249372598663036,
              -1.07622835937788,
              0.9577166349089479,
              0.3689750212844822,
              3.323743547538134
            ],
            [
              0.3317542628819224,
              0.6758378233739187,
              0,
              2,
              0.329254534059218,
              0,
              2.959289833788225,
              0.8903484253411018,
              0.4498994800801168,
              1,
              3.323743547538134
            ],
            [
              0.18355544636035,
              0.8130220416255848,
              0,
              2,
              0.1841858245577193,
              0,
              2.459957907169565,
              0.7401166401636591,
              0.6655527688525684,
              1,
              3.323743547538134
            ],
            [
              0.316981594914909,
              0.6721392933402642,
              0.5,
              2.5,
              0.3204680021206206,
              1.577378649174318,
              3.719467117561297,
              0.6444806699883944,
              0.5357539871285215,
              0.6862167658312203,
              3.323743547538134
            ],
            [
              0.1926652941197037,
              0.7518815125156405,
              0,
              1,
              0.2039764390353658,
              0,
              1.329996792518819,
              0.4001502442942492,
              0.7960235609646342,
              1,
              3.323743547538134
            ],
            [
              0.331973379438617,
              0.675618706817224,
              1,
              2,
              0.3294719995987787,
              3.012289725432347,
              2.960249590219032,
              -0.01565708499136773,
              0.7458741606777515,
              0.6985253813557853,
              3.323743547538134
            ],
            [
              0.3340822789205799,
              0.6687269950196453,
              0,
              2,
              0.3331463794784307,
              0,
              2.990757087563432,
              0.8998158386132583,
              0.4446937512027251,
              1,
              3.323743547538134
            ],
            [
              0.199189932575813,
              0.8045115043666978,
              1,
              2,
              0.1984553625653741,
              5.020334045343348,
              2.48598060953072,
              -0.7624996933622631,
              0.897478549937877,
              0.4850285662686298,
              3.323743547538134
            ],
            [
              0.180152749488394,
              0.8138306636317095,
              0,
              3,
              0.1812432150380623,
              0,
              3.686270540129978,
              1.109071890597686,
              0.5488639868394599,
              1,
              3.323743547538134
            ],
            [
              0.180181430460831,
              0.8220654063009086,
              0,
              1,
              0.1797774997654244,
              0,
              1.216448219734429,
              0.3659873881170648,
              0.8202225002345755,
              1,
              3.323743547538134
            ],
            [
              0.3237230251993176,
              0.6793674673301504,
              1,
              1,
              0.3227256440074448,
              3.08906046885079,
              1.471957442898914,
              -0.4865306251288998,
              0.8958481586999799,
              0.5412994467148697,
              3.323743547538134
            ],
            [
              0.3323005290892127,
              0.6702275262617697,
              1,
              2,
              0.3314625733569872,
              3.009324128194602,
              2.984061265217065,
              -0.007600725692645293,
              0.743231574538622,
              0.7012023510356183,
              3.323743547538134
            ],
            [
              0.1926652941197037,
              0.7520963669262207,
              0,
              2,
              0.2039300514231371,
              0,
              2.659233693913318,
              0.8000718635115479,
              0.6337273630271693,
              1,
              3.323743547538134
            ],
            [
              0.1963454597552896,
              0.749015535896372,
              0,
              1,
              0.2076936330760543,
              0,
              1.335085792050049,
              0.4016813490435913,
              0.7923063669239457,
              1,
              3.323743547538134
            ],
            [
              0.3237230251993176,
              0.67588370146905,
              1,
              2,
              0.3238503869199321,
              3.08906046885079,
              2.959088961093381,
              -0.03910395188391629,
              0.753293037487213,
              0.6908790698411182,
              3.323743547538134
            ],
            [
              0.3287659293598565,
              0.6788261568959847,
              1,
              2,
              0.3262887172740045,
              3.041677712611858,
              2.946262426223002,
              -0.02870717461325481,
              0.7500832363368517,
              0.6942112794599666,
              3.323743547538134
            ],
            [
              0.335864028751947,
              0.671728057503894,
              1,
              1,
              0.3333333333333333,
              2.977395357627154,
              1.488697678813577,
              -0.4478978770537942,
              0.8888888888888891,
              0.5555555555555555,
              3.323743547538134
            ],
            [
              0.3306095012005776,
              0.6652268217906302,
              1,
              2,
              0.3319918078580636,
              3.024716459655857,
              3.006493326015452,
              -0.005482713506552873,
              0.7425276368551713,
              0.7019114012744783,
              3.323743547538134
            ],
            [
              0.1824770597973508,
              0.8226311030645259,
              0,
              2,
              0.1815496744925223,
              0,
              2.431223415391726,
              0.7314714208900116,
              0.6698609353232963,
              1,
              3.323743547538134
            ],
            [
              0.1787960435111019,
              0.8242649822669549,
              1,
              2,
              0.1782504143976813,
              5.592964924516955,
              2.426404181940923,
              -0.9527091056472976,
              0.9160075450826989,
              0.4450952003849756,
              3.323743547538134
            ],
            [
              0.1940017106765755,
              0.8114562155519701,
              0,
              2,
              0.1929486113897101,
              0,
              2.464704763693943,
              0.7415448058619106,
              0.6513319438577971,
              1,
              3.323743547538134
            ],
            [
              0.3929594423579402,
              0.5400929393421113,
              0,
              1,
              0.4211547497922414,
              0,
              1.851533184673924,
              0.5570625886721429,
              0.5788452502077586,
              1,
              3.323743547538134
            ],
            [
              0.3382369209503671,
              0.669355165305474,
              1,
              2,
              0.3356883460719086,
              2.956507519020196,
              2.987950349329505,
              0.009460065092145413,
              0.7375952037931767,
              0.7068326415795738,
              3.323743547538134
            ],
            [
              0.337407572070183,
              0.5286627601632607,
              1,
              2,
              0.389584493906018,
              2.963774623860526,
              3.783130098632942,
              0.2465158526984746,
              0.6629309793091722,
              0.7725548545346279,
              3.323743547538134
            ],
            [
              0.2214343249301725,
              0.7142203780087534,
              0,
              2,
              0.2366624399307128,
              0,
              2.800256141635164,
              0.8425006627569952,
              0.5826842306125326,
              1,
              3.323743547538134
            ],
            [
              0.335864028751947,
              0.671728057503894,
              1,
              0,
              0.3333333333333333,
              2.977395357627154,
              0,
              -0.8957957541075885,
              1,
              0.3333333333333333,
              3.323743547538134
            ],
            [
              0.4041621823358897,
              0.4355054854353469,
              1,
              1,
              0.4813358878146082,
              2.474254256596733,
              2.296182329369202,
              -0.05357571204897173,
              0.768315763101723,
              0.7309875387309392,
              3.323743547538134
            ],
            [
              0.2768577348788079,
              0.7307343513770332,
              1,
              2,
              0.274771644850444,
              3.61196338053456,
              2.736972740136135,
              -0.2632545585674087,
              0.8149918494266402,
              0.6185616740439245,
              3.323743547538134
            ],
            [
              0.3331373874579457,
              0.6728135582611495,
              0.8333333333333334,
              2.166666666666667,
              0.3311666328021645,
              2.501470458456216,
              3.220307676715523,
              0.2162733700654322,
              0.6695532381549694,
              0.7008053703079885,
              3.323743547538134
            ],
            [
              0.335864028751947,
              0.671728057503894,
              0,
              2,
              0.3333333333333333,
              0,
              2.977395357627154,
              0.8957957541075885,
              0.4444444444444445,
              1,
              3.323743547538134
            ],
            [
              0.2076285808725569,
              0.7978293453559887,
              0,
              2,
              0.2065015108601987,
              0,
              2.506801751078242,
              0.7542103400050245,
              0.6296398522671472,
              1,
              3.323743547538134
            ],
            [
              0.337407572070183,
              0.5286627601632607,
              1,
              2,
              0.389584493906018,
              2.963774623860526,
              3.783130098632942,
              0.2465158526984746,
              0.6629309793091722,
              0.7725548545346279,
              3.323743547538134
            ],
            [
              0.335864028751947,
              0.5849721846746367,
              0,
              1,
              0.3647380759517933,
              0,
              1.709482991154875,
              0.5143245761006662,
              0.6352619240482067,
              1,
              3.323743547538134
            ],
            [
              0.2107711070032542,
              0.7203525354578872,
              1,
              1,
              0.2263621042272593,
              4.744483312812701,
              1.388209176447691,
              -1.009787334179549,
              0.9487601977698075,
              0.401484406224326,
              3.323743547538134
            ],
            [
              0.3340822789205799,
              0.6687269950196453,
              0,
              2,
              0.3331463794784307,
              0,
              2.990757087563432,
              0.8998158386132583,
              0.4446937512027251,
              1,
              3.323743547538134
            ],
            [
              0.3303181286504929,
              0.673458047151941,
              1,
              2,
              0.3290754817790247,
              3.027384552235982,
              2.969746977496244,
              -0.0173411618301386,
              0.7463995924628919,
              0.6979902325063743,
              3.323743547538134
            ],
            [
              0.2076285808725569,
              0.7999635053832842,
              0,
              2,
              0.2060641242668883,
              0,
              2.500114050880041,
              0.7521982412667946,
              0.6303341747761029,
              1,
              3.323743547538134
            ],
            [
              0.3248494304820407,
              0.6612767599205923,
              1,
              1,
              0.3294197371934777,
              3.078349247884198,
              1.512226136784366,
              -0.47119252394182,
              0.89148263674738,
              0.5503221111343355,
              3.323743547538134
            ],
            [
              0.2001761254100383,
              0.7230013432025763,
              1,
              1,
              0.216833850712226,
              4.995600738857404,
              1.383123294862002,
              -1.06506797631077,
              0.9529830811853083,
              0.3866507826097599,
              3.391781111012711
            ],
            [
              0.2727374281144843,
              0.7001627962801925,
              0,
              3,
              0.2803344282135172,
              0,
              4.284717805542262,
              1.263264834994891,
              0.3727281387841517,
              1,
              3.391781111012711
            ],
            [
              0.1836826964452082,
              0.802352104755389,
              0.6875,
              2.3125,
              0.1862841922227856,
              3.742867528107517,
              2.882151098369719,
              -0.2537653231640314,
              0.7931874661194174,
              0.4612115726844334,
              3.391781111012711
            ],
            [
              0.0453951049509813,
              0.160604772245416,
              0,
              0,
              0.2203647185075856,
              0,
              0,
              0,
              1,
              1,
              3.899009545957222
            ],
            [
              0.05307074064061013,
              0.1529291365557872,
              0,
              0,
              0.2576251081451531,
              0,
              0,
              0,
              1,
              1,
              3.899009545957222
            ],
            [
              0.0453951049509813,
              0.1885867389187579,
              0,
              0,
              0.1940112283936584,
              0,
              0,
              0,
              1,
              1,
              3.899009545957222
            ],
            [
              0.0836008173885712,
              0.1672016347771424,
              0,
              0,
              0.3333333333333333,
              0,
              0,
              0,
              1,
              1,
              3.899009545957222
            ],
            [
              0.1284033923578874,
              0.1223990598078261,
              0,
              0,
              0.5119702429107312,
              0,
              0,
              0,
              1,
              1,
              3.899009545957222
            ],
            [
              0.05307074064061013,
              0.1529291365557872,
              0,
              0,
              0.2576251081451531,
              0,
              0,
              0,
              1,
              1,
              3.899009545957222
            ],
            [
              0.04893971443349638,
              0.2018627377322172,
              0,
              0,
              0.195132519681906,
              0,
              0,
              0,
              1,
              1,
              3.899009545957222
            ],
            [
              0.05307074064061013,
              0.1529291365557872,
              0,
              0,
              0.2576251081451531,
              0,
              0,
              0,
              1,
              1,
              3.899009545957222
            ],
            [
              0.06678020909259683,
              0.1672016347771424,
              0,
              0,
              0.2854076538082769,
              0,
              0,
              0,
              1,
              1,
              3.899009545957222
            ],
            [
              0.0836008173885712,
              0.1672016347771424,
              0,
              0,
              0.3333333333333333,
              0,
              0,
              0,
              1,
              1,
              3.899009545957222
            ],
            [
              0.0836008173885712,
              0.1672016347771424,
              0,
              0,
              0.3333333333333333,
              0,
              0,
              0,
              1,
              1,
              3.899009545957222
            ],
            [
              0.0836008173885712,
              0.1672016347771424,
              0,
              0,
              0.3333333333333333,
              0,
              0,
              0,
              1,
              1,
              3.899009545957222
            ],
            [
              0.04893971443349638,
              0.1817152011768096,
              0,
              0,
              0.2121772011838697,
              0,
              0,
              0,
              1,
              1,
              3.899009545957222
            ],
            [
              0.05307074064061013,
              0.1835659471650875,
              0,
              0,
              0.2242709747703472,
              0,
              0,
              0,
              1,
              1,
              3.899009545957222
            ],
            [
              0.0836008173885712,
              0.1672016347771424,
              0,
              0,
              0.3333333333333333,
              0,
              0,
              0,
              1,
              1,
              3.899009545957222
            ],
            [
              0.0836008173885712,
              0.1530358704171264,
              0,
              0,
              0.3532876417591504,
              0,
              0,
              0,
              1,
              1,
              3.899009545957222
            ],
            [
              0.05307074064061013,
              0.1835659471650875,
              0,
              0,
              0.2242709747703472,
              0,
              0,
              0,
              1,
              1,
              3.899009545957222
            ],
            [
              0.0836008173885712,
              0.1672016347771424,
              0,
              0,
              0.3333333333333333,
              0,
              0,
              0,
              1,
              1,
              3.899009545957222
            ],
            [
              0.0836008173885712,
              0.1530358704171264,
              0,
              0,
              0.3532876417591504,
              0,
              0,
              0,
              1,
              1,
              3.899009545957222
            ],
            [
              0.0836008173885712,
              0.1284033923578874,
              0,
              0,
              0.3943356478088412,
              0,
              0,
              0,
              1,
              1,
              3.899009545957222
            ],
            [
              0.217926404390713,
              0.7605493684555799,
              0,
              4,
              0.2227202864275176,
              0,
              5.259356152149144,
              1.550617796376257,
              0.3650138405977229,
              1,
              3.391781111012711
            ],
            [
              0.1776708842484273,
              0.8097093698515808,
              1,
              0,
              0.1799417028147615,
              5.628384212923462,
              0,
              -1.659418467379503,
              1,
              0.1799417028147614,
              3.391781111012711
            ],
            [
              0.1921736553799641,
              0.7844129482072031,
              1,
              1,
              0.1967809661468608,
              5.203626886436688,
              1.274838721473845,
              -1.158325975755491,
              0.961277251362308,
              0.3548391836560296,
              3.391781111012711
            ],
            [
              0.5654978168147105,
              1.33816011358154,
              1,
              1,
              0.2970585249509616,
              1.768353422888028,
              0.747294729420334,
              -0.3529141136615078,
              0.911756232753959,
              0.5058732826558822,
              2.893221477809829
            ],
            [
              0.3640790337424745,
              1.65097853759479,
              0,
              2,
              0.1806792217360115,
              0,
              1.211402785958489,
              0.4187037858143932,
              0.6712865376951077,
              1,
              2.893221477809829
            ],
            [
              0.4618015926962364,
              1.466004769121141,
              1,
              2,
              0.2395477065761356,
              2.165432115903895,
              1.364252042098735,
              -0.2769162609741355,
              0.8553426706098541,
              0.5602397994445043,
              2.893221477809829
            ],
            [
              0.6135023451871024,
              1.111376847641624,
              2.5,
              3.5,
              0.3556784427209568,
              4.074964047998161,
              3.149246817069392,
              -0.2975663673469544,
              0.7559484298778318,
              0.527937207056077,
              3.110960553715425
            ],
            [
              0.5216785182510066,
              2.217528976394227,
              1.5,
              4.5,
              0.190448704331751,
              2.875334037193903,
              2.029285771641705,
              -0.2861086616369202,
              0.7956627839398445,
              0.5198429878410867,
              2.957087215436547
            ],
            [
              0.355773855290869,
              2.598574692698118,
              1,
              5,
              0.1204237920854135,
              2.810774274524566,
              1.924131722690051,
              -0.2850818271715051,
              0.8434554080462031,
              0.5369361903334755,
              3.110133538259915
            ],
            [
              0.9389682018601153,
              2.014087420259231,
              2,
              7,
              0.3179649563072697,
              2.129997582493165,
              3.475519448455239,
              0.4326251105973021,
              0.415791792099193,
              0.8340745994230409,
              3.110133538259915
            ],
            [
              0.6520519730866514,
              2.230455100881513,
              0.5,
              8.5,
              0.2262100166120366,
              0.7668100406676552,
              3.810881463895265,
              0.9111102146104538,
              0.2302812720124359,
              0.9005492799645118,
              3.341057288584022
            ],
            [
              0.2976118024021848,
              2.72022339348832,
              1.5,
              7.5,
              0.09861764579041743,
              5.040122696387353,
              2.757126498490354,
              -0.5838912230174035,
              0.8642280247951464,
              0.4137984962849299,
              3.909968343245592
            ],
            [
              0.3873055132201438,
              2.023708241690485,
              2.5,
              12.16666666666667,
              0.1606401093445858,
              6.454852602573215,
              6.012065581401872,
              -0.11324567932532,
              0.686963262094116,
              0.5674464372211425,
              3.909968343245592
            ],
            [
              0.8746431391775071,
              2.164755056136513,
              2.033333333333333,
              7.433333333333334,
              0.2877685261924497,
              2.324757655156856,
              3.433798808905323,
              0.2836445352976623,
              0.4664034251135866,
              0.7969983003792449,
              3.909968343245592
            ],
            [
              1.11664983251494,
              1.94416637574481,
              5,
              8,
              0.3648209355078592,
              4.477679442926977,
              4.114874169107672,
              -0.09278982384756264,
              0.6756459849034672,
              0.5447210928906724,
              3.909968343245592
            ],
            [
              0.9381753928597918,
              2.129541086763485,
              3,
              13,
              0.3058220663778558,
              3.197696318654505,
              6.104601634973681,
              0.7434600644122373,
              0.230345931942355,
              0.9088783344365049,
              3.909968343245592
            ],
            [
              1.206093044628369,
              1.859983241264124,
              5,
              5,
              0.3933669394260658,
              4.145617141454156,
              2.688196263855467,
              -0.3727449303052186,
              0.84463766027813,
              0.3503558689418425,
              3.909968343245592
            ],
            [
              0.9067790791488897,
              1.908249941972268,
              3,
              8,
              0.3221206859131213,
              3.30841333791669,
              4.192322936340099,
              0.22606566622217,
              0.5048820424047412,
              0.741018134137002,
              3.909968343245592
            ],
            [
              1.136804556699595,
              1.887564077945344,
              7,
              6,
              0.3758816116782855,
              6.157610786081476,
              3.178700034666444,
              -0.761875925814349,
              0.9305608713267427,
              0.1769560241582835,
              3.909968343245592
            ],
            [
              0.9594524744946697,
              2.109773828937985,
              3,
              10,
              0.3126040179642694,
              3.126783326688545,
              4.739844557193027,
              0.4125509694448087,
              0.3820807138241185,
              0.8237070714510464,
              3.909968343245592
            ],
            [
              0.8979889273077767,
              2.109449161105382,
              2,
              12,
              0.2985893311544746,
              2.227198954441584,
              5.688688886776406,
              0.8852987104907104,
              0.1635946616259862,
              0.9514478550301297,
              3.909968343245592
            ],
            [
              0.853174251960219,
              2.175377652939745,
              6.5,
              8.5,
              0.2817102954649213,
              7.61860778740786,
              3.90736752697323,
              -0.9491739918676676,
              0.9328600592568077,
              0.1629051463163955,
              3.909968343245592
            ],
            [
              0.7181003020086076,
              2.160062105180816,
              3,
              4,
              0.2494995766100098,
              4.177689372374112,
              1.85179860820028,
              -0.5948617891476722,
              0.9299042516737951,
              0.2425529161510143,
              3.909968343245592
            ],
            [
              0.9607292792388734,
              2.051219298531425,
              7,
              7,
              0.3189726698289409,
              7.286131641106711,
              3.412604398277487,
              -0.9906799500105112,
              0.9550727908285344,
              0.1232653714980365,
              3.909968343245592
            ],
            [
              0.5686185683297378,
              2.251989211726491,
              3,
              8,
              0.2015943415991012,
              5.275944485619263,
              3.552414886511285,
              -0.4408039778852295,
              0.835312461881993,
              0.3878945368352806,
              3.909968343245592
            ],
            [
              1.348941170643175,
              1.725457092776518,
              6,
              4,
              0.4387659161447516,
              4.447933038576621,
              2.318226293047603,
              -0.5446864420802927,
              0.9104716055173021,
              0.2381879222000264,
              3.909968343245592
            ],
            [
              0.6883575951389619,
              1.942389642436022,
              3.5,
              4.5,
              0.2616585832751793,
              5.084566546103757,
              2.316733935193551,
              -0.7078913095783994,
              0.9181801562815823,
              0.2406418116265605,
              3.909968343245592
            ],
            [
              1.05461479828486,
              2.017202343629244,
              5,
              6,
              0.3433195237746836,
              4.741067551993006,
              2.974416532356945,
              -0.4518325634753341,
              0.8623522028492977,
              0.3143569763101828,
              3.909968343245592
            ],
            [
              1.020578516237252,
              2.016117256102646,
              6,
              7,
              0.3360819103228291,
              5.879018521888219,
              3.472020279977015,
              -0.6156055575409594,
              0.8924354960695537,
              0.2481658957892099,
              3.909968343245592
            ],
            [
              0.7866748727353643,
              2.172138583669942,
              3,
              7,
              0.2658751166053921,
              3.813519541521181,
              3.222630476998909,
              -0.1511237464474677,
              0.7376820104449291,
              0.521499454512133,
              3.909968343245592
            ],
            [
              0.6466117052408908,
              2.200528335068084,
              4,
              5,
              0.2271092029497502,
              6.186092778060408,
              2.272181603080926,
              -1.001008405027294,
              0.9667919573427572,
              0.1256566041972887,
              3.909968343245592
            ],
            [
              0.8012975205124431,
              2.197576318514253,
              3,
              4,
              0.2671994767117344,
              3.743927721230749,
              1.820187069864467,
              -0.4920092651618301,
              0.9124717957794657,
              0.2800668608354495,
              3.909968343245592
            ],
            [
              1.018605713571076,
              1.894257538074692,
              4,
              4,
              0.34969225314493,
              3.926936543460582,
              2.111645285606501,
              -0.4642726228180257,
              0.8942638336852563,
              0.2929413179734404,
              3.909968343245592
            ],
            [
              0.8772731031304175,
              1.891689485159632,
              1.833333333333333,
              6.166666666666666,
              0.3168237472186906,
              2.089809121915807,
              3.259872571605634,
              0.2992513869609948,
              0.4616303319818882,
              0.8058384956949703,
              3.909968343245592
            ],
            [
              0.5568260760517469,
              2.236208449645984,
              3,
              0,
              0.1993624034821573,
              5.387678718769636,
              0,
              -1.377934102222788,
              1,
              0.007923732076248857,
              3.909968343245592
            ],
            [
              0.9918168095112455,
              1.973832180489418,
              4.5,
              7.5,
              0.3344349964730734,
              4.537128184203231,
              3.799715129854835,
              -0.1885982160500777,
              0.7242147916675723,
              0.4908532207563733,
              3.909968343245592
            ],
            [
              0.8040762725071916,
              2.210561656331446,
              4,
              5,
              0.2667239952152247,
              4.974652451225296,
              2.261868600533761,
              -0.6938122287812959,
              0.9368645294268175,
              0.1983291115821655,
              3.909968343245592
            ],
            [
              0.666926754292561,
              2.225431766563906,
              4.5,
              16.5,
              0.2305823256292152,
              6.747367639754311,
              7.414291576090965,
              0.1705701626686453,
              0.5484752866920435,
              0.64977570897824,
              3.909968343245592
            ],
            [
              1.004531548027426,
              2.069866715392266,
              4,
              5,
              0.3267408650270549,
              3.98195557705948,
              2.415614475472367,
              -0.4006019906255616,
              0.8650816166422068,
              0.3335716160862773,
              3.909968343245592
            ],
            [
              0.8723693518697132,
              2.099299338276753,
              4,
              8,
              0.2935621170564328,
              4.58521381044275,
              3.810795275421246,
              -0.1980626099848862,
              0.7404737479457857,
              0.4875589291435565,
              3.909968343245592
            ],
            [
              0.8556866737354791,
              2.195879454712429,
              7,
              8,
              0.2804090220291898,
              8.180564469283683,
              3.643187235452173,
              -1.160463931036617,
              0.9658836588731606,
              0.09717984654856693,
              3.909968343245592
            ],
            [
              1.024799421139897,
              2.049598842279794,
              9,
              0,
              0.3333333333333333,
              8.782206365797112,
              0,
              -2.246106769884271,
              1.000000000000001,
              0.00005080526342449154,
              3.909968343245592
            ],
            [
              0.7708317588667954,
              2.21690822466835,
              4.25,
              13.75,
              0.2579982739845835,
              5.513524775170072,
              6.202331628796679,
              0.1761668620198701,
              0.5376710500574217,
              0.6688569751531244,
              3.909968343245592
            ],
            [
              0.5687724862034027,
              2.233796728924656,
              5,
              0,
              0.2029468114946855,
              8.790861234120799,
              0,
              -2.24832030911628,
              0.9999999999999998,
              0.0003442794991137532,
              3.909968343245592
            ],
            [
              0.9452061285830411,
              2.129192134836651,
              3,
              10,
              0.3074442696086083,
              3.173910863757624,
              4.69661701092428,
              0.3894420653806843,
              0.3976643022208728,
              0.8133017189895546,
              3.909968343245592
            ],
            [
              0.8666390731801178,
              2.126980301666654,
              4.166666666666666,
              15.83333333333333,
              0.2894954116284328,
              4.80784538294258,
              7.444043238635868,
              0.6742248591979721,
              0.3013353351064773,
              0.8494589006309207,
              3.909968343245592
            ],
            [
              0.8261768452755791,
              1.969050986098286,
              5.5,
              8.5,
              0.2955669072848026,
              6.657170352148301,
              4.316800357131899,
              -0.5985649472224895,
              0.8522721781579163,
              0.3048693866314272,
              3.909968343245592
            ],
            [
              0.6680481378353661,
              2.401311042429808,
              3.666666666666667,
              11.33333333333333,
              0.2176506881731745,
              5.488626431244212,
              4.719644033230074,
              -0.1966722823581276,
              0.7187526612637379,
              0.5007103001897923,
              3.909968343245592
            ],
            [
              1.044874091266878,
              2.029524172152814,
              4,
              1,
              0.3398629591029794,
              3.828212445338867,
              0.4927263314825424,
              -0.853072409043496,
              0.9954656068558101,
              0.04857156742716962,
              3.909968343245592
            ],
            [
              0.6948879443244014,
              2.238188783836986,
              5,
              13,
              0.2369143424215824,
              7.195404727968342,
              5.808267869930863,
              -0.3547693321951662,
              0.7612508941513281,
              0.4289834848889075,
              3.909968343245592
            ],
            [
              0.6153685664033243,
              1.905524597092105,
              2,
              14,
              0.2441073565966057,
              3.250084760892973,
              7.347058138931649,
              1.047827761858004,
              0.2122171421438478,
              0.929945223927181,
              3.909968343245592
            ],
            [
              1.024799421139897,
              2.049598842279794,
              5,
              0,
              0.3333333333333333,
              4.879003536553951,
              0,
              -1.24783709438015,
              1,
              0.004115226337448097,
              3.909968343245592
            ],
            [
              1.024799421139897,
              2.049598842279794,
              3,
              0,
              0.3333333333333333,
              2.92740212193237,
              0,
              -0.7487022566280903,
              1,
              0.03703703703703698,
              3.909968343245592
            ],
            [
              0.9680127216084364,
              2.079893864062783,
              4,
              6,
              0.3175992092931081,
              4.132177099236523,
              2.884762585086834,
              -0.3190344280675768,
              0.8179277844197704,
              0.3978337753904277,
              3.909968343245592
            ],
            [
              1.309040347979445,
              1.737645440166622,
              6,
              2,
              0.4296604372766668,
              4.583510362580674,
              1.150982791868185,
              -0.8778913969066081,
              0.9865046258014674,
              0.07079835642506827,
              3.909968343245592
            ],
            [
              1.024799421139897,
              2.049598842279794,
              4,
              1,
              0.3333333333333333,
              3.903202829243161,
              0.4879003536553951,
              -0.8734859660661054,
              0.9958847736625519,
              0.04526748971193373,
              3.909968343245592
            ],
            [
              1.015609168190145,
              2.051519120461097,
              12,
              9,
              0.3311270584761732,
              11.81556879934874,
              4.38699298984704,
              -1.899906893705277,
              0.9936098421756148,
              0.02007603427812621,
              3.909968343245592
            ],
            [
              0.5647205716409888,
              2.328024315435176,
              4,
              6,
              0.1952196248497318,
              7.083149084469567,
              2.577292668387969,
              -1.152402275549211,
              0.9702616359066379,
              0.1126045699811117,
              3.909968343245592
            ],
            [
              0.7699283484174678,
              2.304469915002225,
              3,
              3,
              0.2504322089881311,
              3.896466477908345,
              1.30181781956442,
              -0.6635983799782266,
              0.962173961074835,
              0.1701179524827321,
              3.909968343245592
            ],
            [
              0.9878015232668083,
              2.086596740152884,
              2,
              2,
              0.3212991416954757,
              2.024698234302878,
              0.9584985740241599,
              -0.2726875428852412,
              0.8992963675058203,
              0.3860203231117949,
              3.909968343245592
            ],
            [
              0.578216467969942,
              2.411209007718331,
              4,
              10,
              0.193420599600937,
              6.91782441624948,
              4.147297048074136,
              -0.708580511389916,
              0.8838929494507216,
              0.2793807526723243,
              3.909968343245592
            ],
            [
              1.189000098126963,
              1.853072149067487,
              4,
              3,
              0.3908520250377083,
              3.364171295108569,
              1.618933186983397,
              -0.4463560711789503,
              0.9123281494905593,
              0.2722949018197347,
              3.909968343245592
            ],
            [
              0.5737525420814658,
              2.204007229024971,
              2,
              2,
              0.2065522541040073,
              3.485823335517396,
              0.9074380399762929,
              -0.6594389184749341,
              0.970211364054131,
              0.1909451220492814,
              3.909968343245592
            ],
            [
              1.478132544702589,
              1.58597530124188,
              6,
              1,
              0.4824022583470703,
              4.0591758983341,
              0.6305268431462717,
              -0.8768994411708639,
              0.993920535513033,
              0.05174056835051011,
              3.909968343245592
            ],
            [
              0.7067432022762455,
              2.280066905817621,
              1,
              7,
              0.2366214043407258,
              1.414941094274762,
              3.07008534799545,
              0.4233139781246373,
              0.4012962668209009,
              0.8846759650762416,
              3.909968343245592
            ],
            [
              0.5237921242218255,
              2.415984394576156,
              2.166666666666667,
              11.83333333333333,
              0.1781741302008883,
              4.13650104015135,
              4.897934506488936,
              0.1947415936635269,
              0.5725407967493944,
              0.6956036751712554,
              3.909968343245592
            ],
            [
              0.5548915452045909,
              2.519506718215101,
              1,
              0,
              0.180487854097139,
              1.802153967999811,
              0,
              -0.4609126749358478,
              0.9999999999999999,
              0.1804878540971391,
              3.909968343245592
            ],
            [
              0.6482083582655921,
              2.161762190442131,
              1,
              8,
              0.2306815488026009,
              1.542713831515063,
              3.700684578243924,
              0.5519151454145969,
              0.3491407273355197,
              0.9056036205322091,
              3.909968343245592
            ],
            [
              0.8373938616598674,
              2.237004401759825,
              3,
              0,
              0.2723765075018041,
              3.582543576392419,
              0,
              -0.9162589724239598,
              0.9999999999999999,
              0.02020733032085897,
              3.909968343245592
            ],
            [
              0.7142105627919215,
              2.36018770062777,
              3,
              9,
              0.2323090574470648,
              4.200441937280647,
              3.813256037901626,
              -0.099025328439776,
              0.70275189953045,
              0.5526939551035679,
              3.909968343245592
            ],
            [
              0.6182433796822723,
              2.282507453369913,
              1,
              0,
              0.2131321906858692,
              1.617485981837638,
              0,
              -0.4136826285644536,
              1,
              0.2131321906858692,
              3.909968343245592
            ],
            [
              0.8613741622866243,
              2.213024101133068,
              3,
              1,
              0.2801765056061757,
              3.482807044079577,
              0.4518703612346563,
              -0.7751818983600763,
              0.9938379267346236,
              0.06948794137836711,
              3.909968343245592
            ],
            [
              0.5639593919937628,
              2.505341114157781,
              4.75,
              3.25,
              0.1837419929601112,
              8.42259224233743,
              1.297228541708002,
              -1.822358411913585,
              0.9976400270942317,
              0.01599863830256953,
              3.909968343245592
            ],
            [
              0.7409005641633861,
              2.24597903408962,
              1.166666666666667,
              6.833333333333334,
              0.2480517007102432,
              1.57466024875288,
              3.04247423044318,
              0.3754030347140598,
              0.4238603296070415,
              0.8528305900569848,
              3.909968343245592
            ],
            [
              0.9604546007810719,
              2.091268698558256,
              5,
              5,
              0.3147253228983775,
              5.205868133625309,
              2.390893147038951,
              -0.7199482807704012,
              0.9409315963867173,
              0.1766616548726416,
              3.909968343245592
            ],
            [
              1.024799421139897,
              1.976991134963165,
              6,
              0,
              0.3413960441231771,
              5.854804243864741,
              0,
              -1.497404513256181,
              1,
              0.001583255141004214,
              3.909968343245592
            ],
            [
              0.9664480738262161,
              2.107950189593476,
              3,
              1,
              0.3143535713395907,
              3.104150218979536,
              0.4743945112824761,
              -0.6725772376750624,
              0.9902349697098931,
              0.09496028499188613,
              3.909968343245592
            ],
            [
              0.9682686282023101,
              1.895847685803627,
              4,
              5,
              0.3380688917790589,
              4.131084993868292,
              2.637342671270852,
              -0.3820343776383397,
              0.8477756106102975,
              0.3613731732571448,
              3.909968343245592
            ],
            [
              0.9590462592634179,
              2.112448392709307,
              6.5,
              8.5,
              0.3122409015582862,
              6.777566709860517,
              4.023766937614217,
              -0.7043023192255369,
              0.8910823818015184,
              0.2353667603339894,
              3.909968343245592
            ],
            [
              1.039798012295328,
              1.941624831823814,
              6,
              4,
              0.3487589874567206,
              5.770351480818038,
              2.060130224149794,
              -0.9489133749836087,
              0.9744979064324875,
              0.09347544993229917,
              3.909968343245592
            ],
            [
              0.5852024762998367,
              2.342595105098886,
              1,
              2,
              0.1998780516856165,
              1.708810267384508,
              0.8537540250326682,
              -0.2186862315212694,
              0.8961170436096766,
              0.4877658235432307,
              3.909968343245592
            ],
            [
              0.8214349470454804,
              1.989164201853744,
              1,
              9,
              0.2922632874798944,
              1.217381855491757,
              4.524513356721739,
              0.8458205312436862,
              0.1617321500252413,
              0.9684704883581283,
              3.909968343245592
            ],
            [
              1.546642561769545,
              1.524664628807982,
              5,
              0,
              0.5035779444382816,
              3.232809004220988,
              0,
              -0.8268120660888761,
              0.9999999999999998,
              0.03238422466456847,
              3.909968343245592
            ],
            [
              0.611794573934666,
              1.947948515239382,
              4,
              5,
              0.2390062411037014,
              6.538142328191298,
              2.56680295237965,
              -1.015696043338068,
              0.9591387476349591,
              0.1457944692646862,
              3.909968343245592
            ],
            [
              0.7413303321816987,
              2.221390372803667,
              4,
              7.5,
              0.2502194455705066,
              5.395705296757785,
              3.376263844402135,
              -0.5164853715105401,
              0.8642120098823478,
              0.3194879047699848,
              3.909968343245592
            ],
            [
              1.329964884634702,
              1.693016665349928,
              7,
              1,
              0.439951373385479,
              5.263296859091639,
              0.5906616399392094,
              -1.195057046235255,
              0.9985964191890818,
              0.01569740604798486,
              3.909968343245592
            ],
            [
              0.5398807039626804,
              2.491893310529754,
              3.5,
              8,
              0.1780741906824031,
              6.48291367761486,
              3.210410319813922,
              -0.8369641568720462,
              0.9140300981598768,
              0.234830234481137,
              3.909968343245592
            ],
            [
              1.102196955304314,
              1.972201308115378,
              7.5,
              3,
              0.3585081895272496,
              6.804591469706309,
              1.521142891273497,
              -1.351276561499503,
              0.994659873144908,
              0.025667436458228,
              3.909968343245592
            ],
            [
              0.8379801077874579,
              1.978084314221708,
              4.166666666666666,
              9.833333333333334,
              0.2975713556970361,
              4.972273957275706,
              4.971139633753342,
              -0.0002830901936467446,
              0.6245531054677989,
              0.5991243322559351,
              4.006933294833408
            ],
            [
              0.7837747176463261,
              1.851636475944381,
              7.166666666666667,
              14.83333333333333,
              0.2974013010009437,
              9.143783928356546,
              8.010931695309125,
              -0.2827230077695916,
              0.7043662791276575,
              0.4657119331870139,
              4.006933294833408
            ],
            [
              0.610942651228181,
              1.859630950329563,
              4,
              1,
              0.2472877759411701,
              6.547259373623334,
              0.5377411038586879,
              -1.499779963273508,
              0.9990752736284766,
              0.0149984678070999,
              4.006933294833408
            ],
            [
              0.6441704171659526,
              2.174727790414413,
              3.666666666666667,
              17.83333333333334,
              0.2285185096197155,
              5.692075526843158,
              8.20026001044252,
              0.6259611276368007,
              0.3701864149826893,
              0.8052430887797513,
              4.006933294833408
            ],
            [
              0.9958276992717933,
              1.984860790114051,
              6,
              12.5,
              0.3340931810948747,
              6.025138690546112,
              6.297670880627224,
              0.06801515523917462,
              0.5729179982649524,
              0.6212906834314728,
              4.006933294833408
            ],
            [
              0.7252115792268817,
              2.238383994483967,
              9.572916666666666,
              25.42708333333333,
              0.2447066616173989,
              13.20017073758249,
              11.35957163560547,
              -0.4593535670659434,
              0.7266543778728574,
              0.4102962454178785,
              4.006933294833408
            ],
            [
              0.9770761829254303,
              1.937788451988933,
              5.208333333333333,
              21.625,
              0.335204651091503,
              5.330529414542928,
              11.15962889437402,
              1.454753311553055,
              0.08892891053793035,
              0.9632311980201735,
              4.006933294833408
            ],
            [
              1.017403156017823,
              1.982596843982176,
              6,
              1,
              0.3391343853392745,
              5.897367198549256,
              0.5043889800567999,
              -1.345911654043813,
              0.9994840557456728,
              0.007553829000156886,
              4.006933294833408
            ],
            [
              0.9884804582247259,
              2.011519541775272,
              3,
              5,
              0.3294934860749088,
              3.034961364221493,
              2.485683035217861,
              -0.1370819748139751,
              0.7491703848901073,
              0.5223131738042308,
              4.006933294833408
            ],
            [
              0.8227242283415601,
              2.152532931047392,
              5,
              3,
              0.27652205650369,
              6.077370554747067,
              1.393706900707085,
              -1.168889849022233,
              0.9926980893849732,
              0.04158759348028451,
              4.006933294833408
            ],
            [
              0.8795677678522608,
              2.082177331147379,
              7,
              0,
              0.2969761875015321,
              7.958454431649633,
              0,
              -1.986170930749301,
              1,
              0.0002037283149713964,
              4.006933294833408
            ],
            [
              0.5840832461614544,
              2.412045031875164,
              2,
              6,
              0.1949460076336277,
              3.424169436709289,
              2.487515747305721,
              -0.233758243645159,
              0.8079391738085352,
              0.4817530054703998,
              4.006933294833408
            ],
            [
              0.5423165710527171,
              2.442421403199374,
              4,
              5,
              0.1816965427890231,
              7.375765767650074,
              2.047148781717359,
              -1.329849187358198,
              0.9869890440049253,
              0.06339918920882215,
              4.006933294833408
            ],
            [
              0.9999999999999994,
              1.993373102163366,
              6,
              6,
              0.3340712854262241,
              6.000000000000004,
              3.009973393083475,
              -0.7462132226588117,
              0.9328104548794024,
              0.1792038044243972,
              4.006933294833408
            ],
            [
              0.5583544634873226,
              2.441645536512675,
              4,
              0,
              0.1861181544957743,
              7.163907986007923,
              0,
              -1.787878025133375,
              1,
              0.001199927343753293,
              4.006933294833408
            ],
            [
              0.7556094796162252,
              2.137189248834185,
              3.5,
              7.5,
              0.2612036130218377,
              4.632022353369169,
              3.509282111582384,
              -0.2801993842109776,
              0.7743064869813104,
              0.4484600916123561,
              4.006933294833408
            ],
            [
              0.8562661246435513,
              1.991638988375313,
              6,
              6,
              0.3006652576763288,
              7.007167313196812,
              3.012594167427161,
              -0.9969153095012351,
              0.9609453333894564,
              0.1189059833035128,
              4.006933294833408
            ],
            [
              0.9804304186655599,
              1.751637323851815,
              3,
              2,
              0.3588602154360105,
              3.059880581921588,
              1.141788869628583,
              -0.4786931978044699,
              0.9408837225967958,
              0.2490846903136109,
              4.006933294833408
            ],
            [
              0.87476960859477,
              2.032516299017396,
              4,
              6,
              0.3008887451710047,
              4.572632565991404,
              2.952005847579502,
              -0.404455627075589,
              0.848202992511054,
              0.352762193788797,
              4.006933294833408
            ],
            [
              0.6208917755905137,
              2.347157684767445,
              5,
              4,
              0.2091918560938104,
              8.05293321085568,
              1.704188868928215,
              -1.584439738518637,
              0.9960969797356491,
              0.02364446553105581,
              4.006933294833408
            ],
            [
              1.46171600044732,
              1.5049403168428,
              5,
              1,
              0.4927149774405006,
              3.420637113139544,
              0.6644781781764546,
              -0.6878474714108459,
              0.9856921432161796,
              0.1026935781482757,
              4.006933294833408
            ],
            [
              0.9026668760980538,
              2.096057276068008,
              1,
              6,
              0.3010169759849476,
              1.107828398802764,
              2.86251719764805,
              0.4379131544584994,
              0.3272677425594556,
              0.918479581959925,
              4.006933294833408
            ],
            [
              0.8272796257921623,
              2.065023293115201,
              3,
              14,
              0.2860280022483561,
              3.62634338676883,
              6.779584543513905,
              0.7869462565825354,
              0.2387979979101494,
              0.9035236867916191,
              4.006933294833408
            ],
            [
              1.271447097088883,
              1.690282903748418,
              8,
              0,
              0.4292920342939554,
              6.292043151710262,
              0,
              -1.570288968828931,
              0.999999999999999,
              0.001153513390056871,
              4.006933294833408
            ],
            [
              0.7750458624628075,
              2.134825104201732,
              4,
              10,
              0.2663505946970595,
              5.160984909060075,
              4.684224473619945,
              -0.1189838712950055,
              0.6921008811156321,
              0.5354793106544181,
              4.006933294833408
            ],
            [
              1.316071908948243,
              1.650125610033613,
              12,
              0,
              0.4436899095647491,
              9.118042804811454,
              0,
              -2.275566407997951,
              1,
              0.00005820424026292681,
              4.006933294833408
            ],
            [
              0.8841027829411493,
              2.10973909259204,
              8.25,
              3.5,
              0.2953071069539018,
              9.331494209931884,
              1.658972909157159,
              -1.914811337305708,
              0.9990937779406652,
              0.005623877629453156,
              4.006933294833408
            ],
            [
              0.5522272597849894,
              2.145008637280585,
              3,
              7.5,
              0.2047382138083578,
              5.432546015870449,
              3.496489417174751,
              -0.4831766481343912,
              0.8499906985223876,
              0.3675813832152648,
              4.006933294833408
            ],
            [
              0.540361983989083,
              2.459638016010916,
              2,
              0,
              0.1801206613296944,
              3.701222623463472,
              0,
              -0.9237045768233466,
              0.9999999999999999,
              0.03244345263784654,
              4.006933294833408
            ],
            [
              0.8197105901134495,
              2.172842466586601,
              5.4375,
              18.0625,
              0.2739168110246845,
              6.633438759461971,
              8.312843787693017,
              0.4191247781430485,
              0.4233329207170199,
              0.7443884638052016,
              4.006933294833408
            ],
            [
              0.8259474859746107,
              2.145158891704019,
              4.5,
              11.25,
              0.2779932392120998,
              5.448288270639919,
              5.244366766260143,
              -0.05089216350137783,
              0.6438872291311768,
              0.5662457955311944,
              4.006933294833408
            ],
            [
              1.236066707443311,
              1.742063615654738,
              5,
              1,
              0.415047890233854,
              4.045089128192793,
              0.574031849935721,
              -0.8662628057054751,
              0.9948880186159564,
              0.04833972978671586,
              4.006933294833408
            ],
            [
              0.6716815913431302,
              1.814002859833805,
              4,
              7,
              0.2702199754377909,
              5.955202660834261,
              3.858869329809834,
              -0.5231764985275562,
              0.850306788768715,
              0.3436600745397871,
              4.006933294833408
            ],
            [
              1.04230563318607,
              1.957694366813929,
              0,
              5,
              0.3474352110620233,
              0,
              2.554024818561083,
              0.6374013817136102,
              0.1183363534231091,
              1,
              4.006933294833408
            ],
            [
              0.6239588797977371,
              2.229772160830084,
              3,
              3,
              0.2186467017790388,
              4.80800914472518,
              1.345428942337849,
              -0.8641472037610477,
              0.9766186057193471,
              0.1231057264000495,
              4.006933294833408
            ],
            [
              1.006484330289939,
              1.99351566971006,
              4,
              3,
              0.3354947767633131,
              3.974229781448974,
              1.504879066456661,
              -0.6162694842403106,
              0.9534750828819325,
              0.1766336040227949,
              4.006933294833408
            ],
            [
              0.8634159275916465,
              1.971957871571707,
              7,
              8,
              0.3045157318750771,
              8.107332487513084,
              4.05688180023023,
              -1.010860523309823,
              0.9456732168450301,
              0.1398561338487202,
              4.006933294833408
            ],
            [
              0.9999999999999994,
              1.999999999999999,
              9,
              0,
              0.3333333333333334,
              9.000000000000005,
              0,
              -2.246106769884271,
              0.9999999999999998,
              0.00005080526342549074,
              4.006933294833408
            ],
            [
              0.5720559954159484,
              2.42794400458405,
              2,
              0,
              0.1906853318053162,
              3.496161243001705,
              0,
              -0.8725279373903481,
              1,
              0.03636089576570345,
              4.006933294833408
            ],
            [
              0.8354540577995321,
              2.156856563099646,
              5.333333333333334,
              6.666666666666666,
              0.279200311613532,
              6.383754179590174,
              3.090917950095817,
              -0.8217846385763854,
              0.9328079352557775,
              0.1782090338403431,
              4.006933294833408
            ],
            [
              0.9999999999999994,
              1.853141587736814,
              4,
              0,
              0.3504908429003783,
              4.000000000000003,
              0,
              -0.9982696755041204,
              0.9999999999999997,
              0.01509060680419672,
              4.006933294833408
            ],
            [
              1.392251467941284,
              1.464993325643049,
              4,
              0,
              0.4872706290575626,
              2.873044196473201,
              0,
              -0.7170182244305742,
              1,
              0.05637427085639768,
              4.006933294833408
            ],
            [
              0.8803271699196483,
              2.090094766987847,
              4,
              7,
              0.2963643511319326,
              4.543765246238054,
              3.349130436840476,
              -0.2981419258808116,
              0.7976287759175297,
              0.4197677650845836,
              4.006933294833408
            ],
            [
              0.6108484051380186,
              2.38915159486198,
              2,
              5,
              0.2036161350460063,
              3.274134765970468,
              2.092793111476397,
              -0.2948243875228239,
              0.8456912779589278,
              0.4332134884303191,
              4.006933294833408
            ],
            [
              1.190556812039026,
              1.688087641721486,
              8,
              1,
              0.4135824451969901,
              6.71954493821985,
              0.5923863046472015,
              -1.529139165224708,
              0.9996459546711491,
              0.004872045514798251,
              4.006933294833408
            ],
            [
              0.6289728503991787,
              1.933034066242893,
              5,
              9,
              0.2455000594703898,
              7.949468720035756,
              4.655893114958231,
              -0.8219691626322564,
              0.8960913157034682,
              0.2453756277996915,
              4.006933294833408
            ],
            [
              0.6987772938121779,
              2.281884679941959,
              6,
              17,
              0.234436947216819,
              8.586426681478176,
              7.449982091309018,
              -0.2836195430641447,
              0.7174169413814404,
              0.46120145105806,
              4.006933294833408
            ],
            [
              1.017985450183495,
              1.97962640720378,
              4,
              2,
              0.3395988201990811,
              3.929329244616403,
              1.010291635190398,
              -0.7284966817865048,
              0.9805686996142887,
              0.1064417937387138,
              4.006933294833408
            ],
            [
              0.7432092565459117,
              2.167696853712993,
              5,
              9,
              0.2553188692437107,
              6.72758036308328,
              4.15187205931684,
              -0.6428128731485477,
              0.8787293597115655,
              0.2742425824835866,
              4.006933294833408
            ],
            [
              1.278346239650574,
              1.683383761186727,
              6,
              0,
              0.4316214642419049,
              4.693564086080507,
              0,
              -1.171360674292345,
              0.9999999999999997,
              0.006465739486416933,
              4.006933294833408
            ],
            [
              0.7273536060896425,
              2.250776717008407,
              2,
              3,
              0.2442316242672016,
              2.749694210979839,
              1.332873215423791,
              -0.3535923588702898,
              0.9024743936294187,
              0.3550212830697381,
              4.006933294833408
            ],
            [
              0.6031267084226347,
              2.064828410482189,
              2.5,
              11.5,
              0.2260632887521038,
              4.145065978819415,
              5.56947005456713,
              0.3554848486208544,
              0.4810101180850012,
              0.7518378744005046,
              4.006933294833408
            ],
            [
              0.5405282339562703,
              2.182663698305622,
              4,
              0,
              0.1984906857106123,
              7.400168480974497,
              0,
              -1.846840947044557,
              1,
              0.001552245924428597,
              4.006933294833408
            ],
            [
              0.7323645419055673,
              2.115769172467024,
              4.75,
              8.25,
              0.2571383984571449,
              6.48584103708898,
              3.899291145442088,
              -0.6455185802523897,
              0.8762962359052598,
              0.2781736611298746,
              4.006933294833408
            ],
            [
              1.16741020392378,
              1.656792319164154,
              6,
              1,
              0.4133592383620399,
              5.139581596797265,
              0.6035759512118553,
              -1.132039220975851,
              0.9979379768426248,
              0.0225470324738658,
              4.006933294833408
            ],
            [
              0.6937122578085233,
              2.206733945132449,
              3,
              20,
              0.2391743232834721,
              4.324559594027027,
              9.063167784279312,
              1.182602215106078,
              0.1641638270301198,
              0.9381808929101294,
              4.006933294833408
            ],
            [
              0.5545260192790242,
              2.42975876764032,
              2,
              7,
              0.1858153825364158,
              3.606683781223344,
              2.880944434989366,
              -0.1811208954163914,
              0.7749476136764495,
              0.5198514356905967,
              4.006933294833408
            ],
            [
              0.9924670004094137,
              2.005021999727056,
              7,
              4,
              0.3310994637058647,
              7.053131234703372,
              1.994990578928571,
              -1.262347107773627,
              0.9915690168664684,
              0.03724935609754132,
              4.006933294833408
            ],
            [
              0.6219587946964276,
              2.378041205303572,
              5,
              3,
              0.2073195982321426,
              8.039117772167616,
              1.261542480134204,
              -1.691461971870733,
              0.9984951942299709,
              0.01218758324946345,
              4.006933294833408
            ],
            [
              1.40795259241133,
              1.548338573235147,
              8,
              0,
              0.4762564015251323,
              5.682009496000714,
              0,
              -1.41804444394599,
              1,
              0.002646833421233841,
              4.006933294833408
            ],
            [
              0.9488475962200013,
              1.914632054513157,
              6,
              13,
              0.3313617388470215,
              6.323460188867708,
              6.789816335392741,
              0.1163872997652242,
              0.550439627452283,
              0.6413309114506571,
              4.006933294833408
            ],
            [
              0.7867653634151341,
              2.110200965752267,
              4.5,
              5.5,
              0.2715825018377944,
              5.719621388093047,
              2.60638682725619,
              -0.7769619137037048,
              0.9322814434960548,
              0.1912192201096399,
              4.006933294833408
            ],
            [
              0.5528862197868377,
              2.443355274164168,
              2,
              6,
              0.1845265880280471,
              3.617380807159725,
              2.455639613053203,
              -0.2899327512151216,
              0.82994304006557,
              0.4504290431714384,
              4.006933294833408
            ],
            [
              0.5894387404458229,
              2.09352122735871,
              4,
              6,
              0.2196971805465144,
              6.786116563995427,
              2.865984792315623,
              -0.978337167912047,
              0.9523678566230253,
              0.1580644861438687,
              4.006933294833408
            ],
            [
              1.346913494919623,
              1.653086505080376,
              3,
              0,
              0.4489711649732078,
              2.227314531568358,
              0,
              -0.5558651386685889,
              1,
              0.09050141060924188,
              4.006933294833408
            ],
            [
              0.6822456666184515,
              2.07366105328032,
              2,
              5,
              0.2475576047956773,
              2.931495351099837,
              2.411194438980522,
              -0.1298501556764615,
              0.7614634435130825,
              0.5489482870416618,
              4.006933294833408
            ],
            [
              0.9926556016709412,
              2.004284281832818,
              8.5,
              1.5,
              0.3312230609412209,
              8.562889269643888,
              0.748396828531891,
              -1.950242708354567,
              0.9998236582387208,
              0.001794629741411979,
              4.006933294833408
            ],
            [
              1.44321076667193,
              1.556789233328068,
              2,
              0,
              0.4810702555573103,
              1.38579897419421,
              0,
              -0.345850273070699,
              1,
              0.2314285907819759,
              4.006933294833408
            ],
            [
              1.026880646061517,
              1.903576044177526,
              4.5,
              6.5,
              0.3504165918854621,
              4.382203537732682,
              3.414625866868608,
              -0.2414758618796279,
              0.7589167463375077,
              0.4541916001168254,
              4.006933294833408
            ],
            [
              0.9999999999999994,
              1.999999999999999,
              4,
              0,
              0.3333333333333334,
              4.000000000000003,
              0,
              -0.9982696755041204,
              1,
              0.01234567901234573,
              4.006933294833408
            ],
            [
              1.219892701162611,
              1.546702220099874,
              7,
              0,
              0.4409365071074211,
              5.738209592801642,
              0,
              -1.432070157045181,
              1,
              0.003240652044910974,
              4.006933294833408
            ],
            [
              0.5980966178156246,
              2.22200629587196,
              4,
              3,
              0.2120832594132353,
              6.687882661180808,
              1.35013118800491,
              -1.332128857762235,
              0.9938849372141468,
              0.04075160941522749,
              4.006933294833408
            ],
            [
              0.6829321559959323,
              2.251402862481089,
              4,
              7,
              0.2327383041457849,
              5.857097172656525,
              3.109172559319688,
              -0.6857924530163869,
              0.9111714560769905,
              0.24039043781822,
              4.006933294833408
            ],
            [
              1.047116113646183,
              1.952883886353816,
              5,
              0,
              0.3490387045487278,
              4.775019632339919,
              0,
              -1.191689324725443,
              1,
              0.005180455417105212,
              4.006933294833408
            ],
            [
              0.6573217344375814,
              2.297686204008836,
              5.75,
              7.25,
              0.2224433057811565,
              8.747618858092109,
              3.155348187820742,
              -1.395648556835751,
              0.9782647644829998,
              0.07194188667025259,
              4.006933294833408
            ],
            [
              1.189697888043278,
              1.751129343567019,
              5,
              0,
              0.4045453181524845,
              4.202747647323817,
              0,
              -1.048868882529912,
              1,
              0.01083517417550506,
              4.006933294833408
            ],
            [
              0.7035803638484339,
              2.242750109579459,
              1,
              9,
              0.2387988619042646,
              1.421301746584021,
              4.012930357937917,
              0.6467860632208614,
              0.2702051925919963,
              0.9346878035360742,
              4.006933294833408
            ],
            [
              0.9530313501189519,
              2.013003450940668,
              4,
              6,
              0.3213149588732001,
              4.197133703419875,
              2.980620821686234,
              -0.3036019799237059,
              0.8108100978105317,
              0.4079422564064706,
              4.006933294833408
            ],
            [
              0.5480687740683367,
              2.451931225931662,
              4,
              0,
              0.1826895913561123,
              7.298354128639438,
              0,
              -1.821431401927761,
              0.9999999999999999,
              0.00111392311846048,
              4.006933294833408
            ],
            [
              0.5865879232280595,
              2.150592300912451,
              3,
              9,
              0.2143037268991856,
              5.114322817099032,
              4.184893620321012,
              -0.231955245667912,
              0.755280351514578,
              0.4917805888859986,
              4.006933294833408
            ],
            [
              0.5624327412885269,
              2.437567258711472,
              3.5,
              2.5,
              0.1874775804295091,
              6.222966308791946,
              1.025612725583429,
              -1.297090118747435,
              0.9927106059423363,
              0.04875338881060065,
              4.006933294833408
            ],
            [
              0.6772732776881978,
              2.144407063130644,
              3,
              12,
              0.2400248064568702,
              4.429526601492664,
              5.59595246924857,
              0.291101893126075,
              0.497670099465068,
              0.7358760874045635,
              4.006933294833408
            ],
            [
              0.7703773924828459,
              2.032855000512671,
              0,
              3,
              0.2748175265125362,
              0,
              1.4757570014799,
              0.3683008657475681,
              0.3813659353066678,
              1,
              4.006933294833408
            ],
            [
              0.9116728956649359,
              2.088327104335062,
              1,
              4,
              0.3038909652216455,
              1.096884644432301,
              1.915408745927103,
              0.2042769472978792,
              0.520227558215805,
              0.8365494627314457,
              4.006933294833408
            ],
            [
              0.7551112965762213,
              1.806910142428351,
              4.5,
              5.5,
              0.2947326220929697,
              5.959386411517904,
              3.043870235078991,
              -0.7276178468451714,
              0.907515770245674,
              0.2388855994513859,
              4.006933294833408
            ],
            [
              0.9999999999999994,
              1.999999999999999,
              6,
              0,
              0.3333333333333334,
              6.000000000000004,
              0,
              -1.49740451325618,
              0.9999999999999999,
              0.001371742112482921,
              4.006933294833408
            ],
            [
              0.9999999999999994,
              1.851316376802792,
              8,
              4,
              0.35071520233097,
              8.000000000000005,
              2.160624758750293,
              -1.457317806807285,
              0.994302099761676,
              0.02583434841342214,
              4.006933294833408
            ],
            [
              1.005624823667413,
              1.915950769417617,
              5.5,
              9.5,
              0.3442063337493609,
              5.469236509041266,
              4.958373749283587,
              -0.1274947003526094,
              0.6765446359869333,
              0.5235534042776953,
              4.006933294833408
            ],
            [
              0.5396795749167007,
              2.460320425083298,
              0,
              1,
              0.1798931916389004,
              0,
              0.4064511231158615,
              0.101436957695289,
              0.8201068083610996,
              1,
              4.006933294833408
            ],
            [
              0.5828860236716321,
              2.417113976328366,
              1,
              0,
              0.1942953412238775,
              1.715601265751653,
              0,
              -0.4281581797140899,
              1,
              0.1942953412238775,
              4.006933294833408
            ],
            [
              1.020391754408006,
              1.851127595822921,
              5.75,
              6,
              0.355349078294021,
              5.635090616089838,
              3.241267654125534,
              -0.5974202178636041,
              0.8875424652048366,
              0.2580577523981326,
              4.006933294833408
            ],
            [
              0.5498017425052152,
              2.419146242289094,
              2,
              3.5,
              0.185184026571387,
              3.637674902387253,
              1.446791408810473,
              -0.546773138550056,
              0.9367049370916174,
              0.2705288785010613,
              4.006933294833408
            ],
            [
              0.2056059738401466,
              2.78847624557275,
              1.5,
              5.5,
              0.0686707841578457,
              7.295507868687762,
              1.972403390106809,
              -1.328473445126884,
              0.9561221410915717,
              0.2354123968703332,
              4.006933294833408
            ],
            [
              0.9041671813434672,
              2.077952688212255,
              3,
              5,
              0.3031961225214501,
              3.317970461549396,
              2.406214553567001,
              -0.2275445686001374,
              0.8000546862467169,
              0.4563416112108108,
              4.006933294833408
            ],
            [
              0.6260660090390311,
              2.263608962347,
              2,
              10,
              0.2166562036348119,
              3.194551327055536,
              4.41772415922563,
              0.3052640865639736,
              0.500103932848793,
              0.7694280321727311,
              4.006933294833408
            ],
            [
              0.865862343005106,
              2.061924773019295,
              6,
              3,
              0.2957395154401963,
              6.929507962173402,
              1.454951237433882,
              -1.366270991283654,
              0.9960788729256315,
              0.02355180923200051,
              4.006933294833408
            ],
            [
              0.6464929312087508,
              2.22360584386357,
              1,
              7,
              0.2252511087157481,
              1.546807322595616,
              3.148039936717079,
              0.3996154905264114,
              0.4317181791157388,
              0.8701961101356916,
              4.006933294833408
            ],
            [
              0.7225708391519634,
              2.184007578118966,
              4.5,
              10.5,
              0.2485984327339794,
              6.227763087258505,
              4.807675625852636,
              -0.3544075623212765,
              0.7729036031645151,
              0.4212736194735275,
              4.006933294833408
            ],
            [
              1.388291137795996,
              1.592410026010752,
              7.5,
              3.5,
              0.4657599207372285,
              5.40232505690899,
              2.197926377522297,
              -0.7997135074642958,
              0.95290253891476,
              0.138865504034118,
              4.006933294833408
            ],
            [
              0.5618608207316662,
              2.435704712500663,
              3,
              4,
              0.1874390449525224,
              5.339400594071217,
              1.642235193564709,
              -0.9226920261621726,
              0.9733592135357934,
              0.1271190294594167,
              4.006933294833408
            ],
            [
              1.036262853762437,
              1.963737146237561,
              4,
              3,
              0.3454209512541459,
              3.860024496175753,
              1.527699369412997,
              -0.5820723618658905,
              0.9473828639201879,
              0.1923662457238297,
              4.006933294833408
            ],
            [
              0.78456372709386,
              2.10921238509463,
              3.5,
              4.5,
              0.2711210876989769,
              4.461078022258966,
              2.133497807902407,
              -0.580888186323883,
              0.9082926010826197,
              0.2598784972689894,
              4.006933294833408
            ],
            [
              1.149752014818798,
              1.806136841004438,
              7.5,
              5.5,
              0.3889699751578054,
              6.523145776945653,
              3.045173474752506,
              -0.8679885703806673,
              0.9447947248866805,
              0.1440811125428718,
              4.006933294833408
            ],
            [
              0.5442201258285624,
              2.455779874171436,
              2,
              0,
              0.1814067086095209,
              3.674983531627109,
              0,
              -0.9171561544000946,
              0.9999999999999999,
              0.03290839392853973,
              4.006933294833408
            ],
            [
              0.5678173374459248,
              2.021134635004997,
              3.333333333333333,
              11.66666666666667,
              0.2193232410211074,
              5.870432467467196,
              5.772335234182865,
              -0.02448187330965016,
              0.6442925972260121,
              0.5888107034814498,
              4.006933294833408
            ],
            [
              0.6528189483075338,
              2.347181051692465,
              3,
              3,
              0.2176063161025114,
              4.595454846673265,
              1.278128927394336,
              -0.8278964672449955,
              0.9770146512297421,
              0.1216861080115037,
              4.006933294833408
            ],
            [
              0.5676334100623002,
              2.318694942090897,
              2,
              7,
              0.1966627981320443,
              3.523400780409475,
              3.018939608195164,
              -0.125897072672702,
              0.7469781091244718,
              0.5536517293665557,
              4.006933294833408
            ],
            [
              0.6636250672301832,
              2.228624629441402,
              4.5,
              11.5,
              0.2294494379215896,
              6.78093734280104,
              5.160133226600139,
              -0.4044998997839038,
              0.7817682819749188,
              0.4077190190232136,
              4.006933294833408
            ],
            [
              0.6758697739014935,
              2.258291885146948,
              5,
              2,
              0.2303451044754911,
              7.397874846713798,
              0.885625110356299,
              -1.625245357778847,
              0.9991608295261372,
              0.008906063541781695,
              4.006933294833408
            ],
            [
              0.5844452835128009,
              2.173797799923559,
              1,
              0,
              0.2118904193116544,
              1.711024159506452,
              0,
              -0.4270158831225537,
              1,
              0.2118904193116544,
              4.006933294833408
            ],
            [
              0.5880124068212149,
              2.242542307803469,
              4,
              1,
              0.2077375165309893,
              6.802577553803554,
              0.4459224677814362,
              -1.586414002503728,
              0.9996131214272839,
              0.007764202224682548,
              4.006933294833408
            ],
            [
              0.7011907133022273,
              2.112973288244373,
              5,
              4,
              0.249164836490293,
              7.130727639635609,
              1.893066998174653,
              -1.307149447237982,
              0.9901777526537203,
              0.04827989540413047,
              4.006933294833408
            ],
            [
              0.5762599739294241,
              2.423740026070575,
              2,
              0,
              0.1920866579764748,
              3.470655763860054,
              0,
              -0.8661626007937696,
              0.9999999999999999,
              0.03689728417257132,
              4.006933294833408
            ],
            [
              1.291911302018948,
              1.662029410372831,
              9,
              0,
              0.4373518048616822,
              6.966422529112606,
              0,
              -1.738592089390458,
              1,
              0.0005854344944821177,
              4.006933294833408
            ],
            [
              0.9474196542665435,
              2.048607498638495,
              4.5,
              8.5,
              0.3162253230408465,
              4.749743136249089,
              4.149159858903719,
              -0.1498860183471908,
              0.702166825565179,
              0.5118810679896335,
              4.006933294833408
            ],
            [
              0.8357925694209011,
              2.164207430579098,
              4,
              6,
              0.2785975231403005,
              4.785876479820221,
              2.772377506528809,
              -0.5025037416738739,
              0.8839737643455138,
              0.2943437794435999,
              4.006933294833408
            ],
            [
              0.5600124044120003,
              2.439987595587998,
              4,
              0,
              0.1866708014706668,
              7.142698926820924,
              0,
              -1.782584934975287,
              1,
              0.001214242888177619,
              4.006933294833408
            ],
            [
              0.7052459557583329,
              1.832995967320309,
              6.333333333333333,
              6.666666666666666,
              0.2778482024687929,
              8.980318542235754,
              3.637032915251194,
              -1.333510002243926,
              0.9680325388217744,
              0.09624866280417765,
              4.006933294833408
            ],
            [
              0.9999999999999994,
              1.926103258907881,
              7,
              0,
              0.341751439206979,
              7.000000000000004,
              0,
              -1.74697193213221,
              1,
              0.0005444681318287348,
              4.006933294833408
            ],
            [
              0.562354082478016,
              2.236444436227927,
              1,
              0,
              0.2009269615942297,
              1.77823906886831,
              0,
              -0.443790534561979,
              1,
              0.2009269615942297,
              4.006933294833408
            ],
            [
              0.5542855778584305,
              2.378287412322248,
              4,
              5,
              0.1890099853317821,
              7.216496621569389,
              2.102353136166085,
              -1.276323589413766,
              0.9845930206125875,
              0.07182100269895009,
              4.006933294833408
            ],
            [
              0.5402615039565621,
              2.459738496043436,
              2,
              0,
              0.1800871679855208,
              3.701910991905141,
              0,
              -0.9238763711585697,
              0.9999999999999999,
              0.03243138807304535,
              4.006933294833408
            ],
            [
              0.9193198297900186,
              2.030292868090781,
              6.5,
              8.5,
              0.3116747600288403,
              7.070444680263954,
              4.186588119177659,
              -0.7197166383590105,
              0.891978485026108,
              0.2339086180242761,
              4.006933294833408
            ],
            [
              0.9856666892347011,
              2.00557468814067,
              8.333333333333332,
              8.666666666666666,
              0.3295176031897375,
              8.454514517279225,
              4.321288415691648,
              -1.031518569804247,
              0.9445355997350099,
              0.1323125842521102,
              4.006933294833408
            ],
            [
              1.462163059526184,
              1.53277924893617,
              7,
              1,
              0.4882107596512866,
              4.787427745759328,
              0.6524096674025651,
              -1.031965788821219,
              0.9967725555752003,
              0.03029397334138439,
              4.006933294833408
            ],
            [
              0.5448266270210788,
              2.347778077768872,
              2,
              5,
              0.1883515663646969,
              3.670892538669227,
              2.129673177948562,
              -0.3846381377768213,
              0.8714096345641995,
              0.3910107342312694,
              4.006933294833408
            ],
            [
              1.314810099881458,
              1.528862555396301,
              4,
              1,
              0.462363379779742,
              3.042264430704203,
              0.654081033295231,
              -0.5960127662939452,
              0.9788691411819452,
              0.1439857821761996,
              4.006933294833408
            ],
            [
              0.6230790154168332,
              2.352229114562071,
              2,
              15,
              0.2094166345793741,
              3.20986576423541,
              6.376929826749739,
              0.7903960034967346,
              0.2770272970185941,
              0.8986745564103269,
              4.006933294833408
            ],
            [
              0.9232702643263843,
              2.054750528460708,
              8,
              7,
              0.3100281457277224,
              8.664851787289804,
              3.406739603198431,
              -1.312253485944288,
              0.9809409645882216,
              0.05994527407581174,
              4.006933294833408
            ],
            [
              0.89688902954459,
              2.103110970455408,
              6.5,
              7.5,
              0.2989630098481968,
              7.24727339267432,
              3.566145631571666,
              -0.9186895538912885,
              0.9386867983146585,
              0.1543339311394049,
              4.006933294833408
            ],
            [
              0.6550820023531859,
              2.251510380242841,
              3,
              16,
              0.2253780083769774,
              4.579579333920637,
              7.106340765914785,
              0.6305973286982809,
              0.350481918175964,
              0.8359393883969303,
              4.006933294833408
            ],
            [
              1.107919887516942,
              1.837204937355434,
              9.5,
              6.5,
              0.3761877520980636,
              8.574627197361076,
              3.537983089331575,
              -1.256982269838087,
              0.97511475795677,
              0.0700038029399026,
              4.006933294833408
            ],
            [
              0.6604301818198612,
              2.130303470341454,
              5.416666666666667,
              15.33333333333333,
              0.2366510975737092,
              8.201724899580855,
              7.197722553057496,
              -0.258243411949881,
              0.7031492385209777,
              0.4821935393900694,
              3.887813977296007
            ],
            [
              0.8561218638744882,
              2.336512318339443,
              6.5,
              10.5,
              0.2681553272353962,
              7.592377060180924,
              4.493877441854165,
              -0.8298952945722937,
              0.8983928094922871,
              0.2185502841896644,
              3.733603068473408
            ],
            [
              0.1688805790066466,
              2.80329833054949,
              2.533333333333333,
              7.933333333333334,
              0.05682046207368691,
              15.00073808506797,
              2.829999663923845,
              -3.037419773580266,
              0.9902490762835577,
              0.06407690693584722,
              4.006933294833408
            ],
            [
              0.7875349206532613,
              2.136246724020403,
              3.25,
              8.5,
              0.2693549027807654,
              4.12680112940785,
              3.97894115151786,
              -0.03690103303707173,
              0.6577268930152599,
              0.5872718270167375,
              4.006933294833408
            ],
            [
              0.6712522418776073,
              2.267133670193802,
              5.166666666666666,
              14.83333333333333,
              0.2284425061800033,
              7.697056850364649,
              6.542769633898708,
              -0.295898979817421,
              0.7267808482310089,
              0.4618568384963894,
              3.900950308034762
            ],
            [
              0.6364904340504904,
              2.181521238005669,
              1.5,
              10.5,
              0.2258650808163885,
              2.356673281724468,
              4.813155066782218,
              0.6297136828423964,
              0.3386398040569978,
              0.8725836174236512,
              3.900950308034762
            ],
            [
              0.5805214941050457,
              2.060785129724756,
              1.833333333333333,
              11.16666666666667,
              0.2197857260749644,
              3.158080022789975,
              5.418646760207415,
              0.5794912928681417,
              0.3898501571432731,
              0.839149548510647,
              3.900950308034762
            ],
            [
              0.7127342073071776,
              2.223100777504292,
              2,
              6.5,
              0.2427705272927481,
              2.806095146683524,
              2.923844058611261,
              0.0293862920252662,
              0.6586007888415589,
              0.6495909023208658,
              4.006933294833408
            ],
            [
              0.6936254391379187,
              2.246769213202906,
              1.5,
              3.5,
              0.2358953545864086,
              2.1625504420142,
              1.557792397827339,
              -0.150927904132231,
              0.7866703413707312,
              0.5384915320494872,
              4.006933294833408
            ],
            [
              0,
              1.730377470020639,
              0,
              0,
              0,
              null,
              0,
              null,
              1,
              1,
              4.006933294833408
            ],
            [
              0.577439065869765,
              2.182045580939699,
              3,
              8,
              0.209256125609325,
              5.195353375479131,
              3.666284549635666,
              -0.3816057601495554,
              0.8177834692477043,
              0.4133193133452587,
              4.006933294833408
            ],
            [
              0.6893144187902266,
              2.111559359328686,
              4.5,
              6.5,
              0.2461069199816549,
              6.528225548941329,
              3.078293760146294,
              -0.8609905718279417,
              0.9298186533000792,
              0.1922531108214423,
              4.006933294833408
            ],
            [
              0.5817949323998135,
              2.174332848244925,
              4,
              0,
              0.2110914219890468,
              6.875274735550931,
              0,
              -1.715844569815025,
              0.9999999999999999,
              0.001985556921706877,
              4.006933294833408
            ],
            [
              0.9999999999999994,
              1.918326661410325,
              2,
              0,
              0.3426621197767952,
              2.000000000000001,
              0,
              -0.4991348377520602,
              1,
              0.1174173283299267,
              4.006933294833408
            ],
            [
              0.5586559157692363,
              2.441344084230762,
              5,
              0,
              0.1862186385897455,
              8.95005290173164,
              0,
              -2.233641601489087,
              1,
              0.0002239317821294273,
              4.006933294833408
            ],
            [
              0.9999999999999994,
              1.999999999999999,
              5,
              0,
              0.3333333333333334,
              5.000000000000003,
              0,
              -1.24783709438015,
              1,
              0.004115226337448541,
              4.006933294833408
            ],
            [
              0.5551034440552957,
              2.444896555944703,
              3,
              0,
              0.1850344813517653,
              5.404398102961797,
              0,
              -1.348761685134688,
              0.9999999999999998,
              0.006335166032708561,
              4.006933294833408
            ],
            [
              0.7446901710770081,
              2.082410443023625,
              4,
              3,
              0.2634112727940217,
              5.371361346444254,
              1.440638184489725,
              -0.9809804338452186,
              0.98374051353511,
              0.08360065931118854,
              4.006933294833408
            ],
            [
              0.7698955460634868,
              2.1767273051902,
              4.833333333333333,
              6.166666666666666,
              0.2612806541345875,
              6.277907903281686,
              2.832999178152832,
              -0.8597369787939229,
              0.9426303704439553,
              0.1643268495265325,
              4.006933294833408
            ],
            [
              0.05355055131486278,
              2.946449448685137,
              0.5,
              3.5,
              0.01785018377162093,
              9.336972033399526,
              1.187870371087441,
              -2.033750268021592,
              0.964310906106856,
              0.06951160954707414,
              4.006933294833408
            ],
            [
              0.9999999999999994,
              1.992366484033761,
              3,
              3,
              0.3341836654486193,
              3.000000000000002,
              1.505747072158218,
              -0.3729168463494245,
              0.8990208487357885,
              0.3212966472360776,
              4.006933294833408
            ],
            [
              0.405437827504358,
              2.59283221666968,
              1,
              6,
              0.1352239196373147,
              2.466469411982164,
              2.314071832888053,
              -0.03803347045747291,
              0.7575701124441512,
              0.6383190123834543,
              4.006933294833408
            ],
            [
              0.73984529191116,
              2.086848877894396,
              2,
              10,
              0.2617351745420881,
              2.703267861357369,
              4.791913830430249,
              0.5212579834473429,
              0.3552063317326736,
              0.8622589281621386,
              4.006933294833408
            ],
            [
              0.9890685956870952,
              2.010931404312903,
              4,
              9,
              0.3296895318956986,
              4.04420888241957,
              4.475538042072166,
              0.1076457050604654,
              0.5633323991631572,
              0.6674542539595335,
              4.006933294833408
            ],
            [
              1.050123249098596,
              1.914230225784952,
              4,
              1,
              0.3542503476714595,
              3.809076699743117,
              0.5224032023577198,
              -0.8202466214307278,
              0.9944210634038148,
              0.05642710641493165,
              4.006933294833408
            ],
            [
              0.5435619910000523,
              2.44890500940936,
              4,
              1,
              0.1816434369788155,
              7.358866267747582,
              0.4083457692959619,
              -1.734623460643508,
              0.9998022581676389,
              0.004652164436004136,
              4.006933294833408
            ],
            [
              1.279187609723435,
              1.473585362354251,
              6,
              0,
              0.4646905584654712,
              4.690476951459233,
              0,
              -1.17059022607319,
              0.9999999999999999,
              0.01006892466968978,
              4.006933294833408
            ],
            [
              0.9999999999999994,
              1.983797668940708,
              4,
              0,
              0.3351433679331931,
              4.000000000000003,
              0,
              -0.9982696755041204,
              1,
              0.01261602435407583,
              4.006933294833408
            ],
            [
              0.7846219007276974,
              2.144413252099197,
              1.5,
              13.5,
              0.267877256430479,
              1.911748829096951,
              6.295428358682569,
              1.094023585378372,
              0.1257867290406842,
              0.9651569915859325,
              4.006933294833408
            ],
            [
              0.5495720315897635,
              2.443325674869966,
              6,
              3,
              0.1836253976885321,
              10.91758614906879,
              1.22783468076136,
              -2.418246263495708,
              0.9998213728447627,
              0.001930668046097206,
              4.006933294833408
            ],
            [
              0.9999999999999994,
              1.979417532247252,
              5,
              0,
              0.3356360728822526,
              5.000000000000003,
              0,
              -1.24783709438015,
              1,
              0.004259348297648069,
              4.006933294833408
            ],
            [
              0.579497860734486,
              2.415864633985265,
              3,
              4,
              0.1934650185932519,
              5.176895728653153,
              1.65572190748184,
              -0.878770261963572,
              0.9702669403897046,
              0.1369758799611138,
              4.006933294833408
            ],
            [
              0.555684158621292,
              2.435722256920072,
              7,
              12,
              0.1857601681049842,
              12.59708395749071,
              4.926670093811841,
              -1.914285389669252,
              0.9848401449882862,
              0.04782039907342983,
              4.006933294833408
            ],
            [
              0.9325167632597403,
              2.06224583690569,
              4.5,
              8.5,
              0.3113825326949883,
              4.82565051621124,
              4.121720043209727,
              -0.1756781112151703,
              0.7150281372082771,
              0.4972359949553743,
              4.006933294833408
            ],
            [
              0.7075415668990401,
              2.292458433100959,
              1,
              14,
              0.2358471889663468,
              1.413344525301495,
              6.10698095889246,
              1.171378729873791,
              0.09958165701548088,
              0.9823110022834285,
              4.006933294833408
            ],
            [
              0.5119340249993938,
              2.35484879135516,
              4.5,
              14.5,
              0.1785744012692169,
              8.790195181899325,
              6.157507884680609,
              -0.6570329734745864,
              0.8250504231970908,
              0.3452490533677289,
              4.006933294833408
            ],
            [
              0.9943348699923614,
              1.810519230085338,
              6.5,
              7.5,
              0.3545050239742654,
              6.537033142617169,
              4.142458072453883,
              -0.5976079195655395,
              0.8628956912269845,
              0.2833103023168235,
              4.006933294833408
            ],
            [
              0.6782210580457171,
              2.131017385703368,
              2.5,
              7.5,
              0.2414252373467427,
              3.686113797769284,
              3.519445711853981,
              -0.04159492401089054,
              0.6735156289244345,
              0.5923124574210331,
              4.006933294833408
            ],
            [
              0.8665843873704521,
              1.800211032218141,
              6,
              8,
              0.3249534557488253,
              6.923734246131864,
              4.443923438321979,
              -0.6188799826059959,
              0.8661904986183442,
              0.2862681402471894,
              4.006933294833408
            ],
            [
              0.6009959593483503,
              2.399004040651649,
              5,
              1,
              0.2003319864494501,
              8.319523488013822,
              0.4168396480601037,
              -1.972252408130562,
              0.9999353599349949,
              0.001612788015640465,
              4.006933294833408
            ],
            [
              0.5440434767695582,
              2.45595652323044,
              2,
              0,
              0.1813478255898529,
              3.676176786229798,
              0,
              -0.9174539518713495,
              0.9999999999999999,
              0.03288703384616776,
              4.006933294833408
            ],
            [
              0.612002347841421,
              2.261199651111735,
              0,
              7,
              0.2130035925300075,
              0,
              3.095701875134467,
              0.7725863265869949,
              0.1869860679368903,
              1,
              4.006933294833408
            ],
            [
              0.9999999999999994,
              1.999999999999999,
              6,
              1,
              0.3333333333333334,
              6.000000000000004,
              0.5000000000000003,
              -1.372620803818166,
              0.9995427526291726,
              0.00685871056241405,
              4.006933294833408
            ],
            [
              0.7468981075610566,
              2.253101892438942,
              3.5,
              2.5,
              0.2489660358536856,
              4.686047487024709,
              1.109581421235147,
              -0.8925694047368105,
              0.9791982440178172,
              0.1024281241053149,
              4.006933294833408
            ],
            [
              0.7636593987550052,
              2.037499066986146,
              5.5,
              10.5,
              0.2726227052466846,
              7.20216369885142,
              5.153376592967733,
              -0.5113105098418831,
              0.8145115471526823,
              0.3528171380462215,
              4.006933294833408
            ],
            [
              0.9894023759159024,
              1.973825653525838,
              6,
              2,
              0.3338934317863825,
              6.06426682010514,
              1.013260718558099,
              -1.260566555490173,
              0.9973801151023818,
              0.01983431774144584,
              4.006933294833408
            ],
            [
              0.9999999999999994,
              1.999999999999999,
              9,
              0,
              0.3333333333333334,
              9.000000000000005,
              0,
              -2.246106769884271,
              0.9999999999999998,
              0.00005080526342549074,
              4.006933294833408
            ],
            [
              0.632276380377865,
              2.187275387256139,
              3,
              3,
              0.2242471259566313,
              4.744760508382617,
              1.37156940432791,
              -0.841838597214519,
              0.9744065842395558,
              0.1308818900290873,
              4.006933294833408
            ],
            [
              0.8190452362268613,
              2.180954763773138,
              6,
              0,
              0.2730150787422871,
              7.3256027074164,
              0,
              -1.828231759401168,
              0.9999999999999998,
              0.0004141138959415924,
              4.006933294833408
            ],
            [
              0.7981469264540676,
              2.138293721497624,
              1.5,
              9.5,
              0.2718076140959339,
              1.879353224680147,
              4.44279469396111,
              0.6397514709282277,
              0.2728452258362952,
              0.9067976145718744,
              4.006933294833408
            ],
            [
              0.6092732220657231,
              2.385875657467575,
              2,
              7,
              0.2034200123503242,
              3.282599542482859,
              2.933933282772149,
              -0.08701573848516139,
              0.7291227254510506,
              0.5740538157280404,
              4.006933294833408
            ],
            [
              1.186311535688283,
              1.813688464311717,
              6,
              2,
              0.3954371785627609,
              5.057693379436691,
              1.102725214034477,
              -0.9870311967762978,
              0.992089476490583,
              0.04704016745097483,
              4.006933294833408
            ],
            [
              0.6663236008847868,
              2.264323536853601,
              5,
              3,
              0.2273639812532996,
              7.503861477157169,
              1.324899004569224,
              -1.542067715615625,
              0.9974896436767156,
              0.01820390665023053,
              4.006933294833408
            ],
            [
              1.175794988630988,
              1.813282170156586,
              3,
              5,
              0.393363879943438,
              2.551465203549631,
              2.757430742049498,
              0.05140228782082334,
              0.6094524272213124,
              0.670582879515289,
              4.006933294833408
            ],
            [
              0.8044411491453182,
              2.050047368482551,
              1,
              8,
              0.2818162147710523,
              1.243099014840867,
              3.902348854466527,
              0.6636621186218724,
              0.2303419327717509,
              0.9491699706254128,
              4.006933294833408
            ],
            [
              0.6194402999994242,
              2.352861190248791,
              5.25,
              18.75,
              0.2084042624988541,
              8.475393028198004,
              7.969020900046118,
              -0.1263739850136285,
              0.6574892522219022,
              0.5313470471514865,
              4.006933294833408
            ],
            [
              0.546641901597995,
              2.225555650493967,
              3.6875,
              3.3125,
              0.197187210264105,
              6.745732424134252,
              1.488392347890642,
              -1.638708201066127,
              0.987066967825077,
              0.0665911015268622,
              3.208222228230285
            ],
            [
              0.9251614859829184,
              1.891506853931371,
              3,
              12.58333333333333,
              0.3284595040433731,
              3.242677138481087,
              6.652544402458661,
              0.8509917717807532,
              0.1938688227362413,
              0.9276965003449115,
              4.006933294833408
            ],
            [
              0.5797938087783611,
              2.351227751981731,
              2.75,
              12.25,
              0.1978128774419541,
              4.743065480113203,
              5.210043982202531,
              0.1165426194370282,
              0.5938359330295925,
              0.6522349009664106,
              4.006933294833408
            ],
            [
              0.1198070238112623,
              2.857875179200613,
              0,
              8,
              0.04023499340865842,
              0,
              2.799282508285653,
              0.6986097102976692,
              0.7199781070674894,
              1,
              4.006933294833408
            ],
            [
              0.992615130542381,
              1.98670058569918,
              7,
              1,
              0.3331688297185824,
              7.052078680460055,
              0.5033471108823726,
              -1.634350034731475,
              0.9998481849221147,
              0.002582655349173901,
              4.006933294833408
            ],
            [
              0.5657125092103709,
              2.250606146459602,
              3,
              4,
              0.2008694960960637,
              5.303046956107512,
              1.777298976230179,
              -0.8799118229453625,
              0.9661549545916374,
              0.1495310571301653,
              4.006933294833408
            ],
            [
              0.9883472565234753,
              1.911333081219938,
              6,
              6,
              0.3408469698051703,
              6.070740785081025,
              3.139170278039872,
              -0.7316244846953548,
              0.9257277262920837,
              0.1931077505171059,
              4.006933294833408
            ],
            [
              0.6516333495079937,
              2.344238284498711,
              2,
              4,
              0.2175104374003146,
              3.069210625131558,
              1.706311182805103,
              -0.340135296008994,
              0.8784443229962867,
              0.3876071549626794,
              4.006933294833408
            ],
            [
              0.8855708404233448,
              1.762833568900213,
              5,
              5.5,
              0.334379008472325,
              5.646075696902761,
              3.119976892334373,
              -0.6304319584819573,
              0.9007247329925621,
              0.2527612732690059,
              4.006933294833408
            ],
            [
              0.5542442631546822,
              2.311961128307675,
              3,
              8,
              0.1933721375326501,
              5.412775917470777,
              3.46026578995984,
              -0.4872829128522126,
              0.8532298823282088,
              0.3605916277570886,
              4.006933294833408
            ],
            [
              0.547826375381367,
              2.448981856370703,
              4.5,
              5.5,
              0.1828032803624151,
              8.214281389550374,
              2.245831256647523,
              -1.489530694358862,
              0.9866450581737397,
              0.05764977108865144,
              4.006933294833408
            ],
            [
              0.5750974737905933,
              2.421455870233145,
              4,
              1,
              0.1919196516015827,
              6.955342671973717,
              0.4129746952207381,
              -1.632761889295435,
              0.9997396262291068,
              0.005741910594805555,
              4.006933294833408
            ],
            [
              0.777431374545892,
              2.178927140157779,
              8.5,
              13.5,
              0.2629692477009397,
              10.93344091620301,
              6.195709691799262,
              -1.182383353002816,
              0.9306534296514376,
              0.1487027220025074,
              4.006933294833408
            ],
            [
              0.8016896702435211,
              2.10634047288153,
              5,
              8,
              0.2756813481245428,
              6.236827273178163,
              3.798056441015819,
              -0.6086377418129038,
              0.8805460349761722,
              0.2747115465934883,
              4.006933294833408
            ],
            [
              0.5740502571933085,
              2.424597828733231,
              5,
              1,
              0.1914363542315887,
              8.710038776824858,
              0.4124395345691065,
              -2.07081042575747,
              0.9999507794469569,
              0.001296568267387888,
              4.006933294833408
            ],
            [
              0.9999999999999994,
              1.999999999999999,
              3,
              0,
              0.3333333333333334,
              3.000000000000002,
              0,
              -0.7487022566280902,
              0.9999999999999999,
              0.0370370370370372,
              4.006933294833408
            ],
            [
              0.544693603855202,
              2.455306396144796,
              2,
              2,
              0.1815645346184008,
              3.671789031199396,
              0.8145622897167961,
              -0.7130707030153822,
              0.9793186146610916,
              0.1531711024900457,
              4.006933294833408
            ],
            [
              0.7995388661088249,
              2.037662267282884,
              5,
              11,
              0.2818054936954796,
              6.253604686328598,
              5.398343080017831,
              -0.2134454315507453,
              0.7182609084637607,
              0.4852992462421123,
              4.006933294833408
            ],
            [
              0.5644728585001745,
              2.414309291927161,
              4,
              12,
              0.1894978652330098,
              7.086257452002475,
              4.970365661154087,
              -0.5280576528630128,
              0.8286910811461357,
              0.3599075916172252,
              4.006933294833408
            ],
            [
              0.9891276465855646,
              2.010872353414434,
              3.5,
              1.5,
              0.3297092155285217,
              3.538471512834448,
              0.7459449116464407,
              -0.6969236560011436,
              0.9763008271091865,
              0.1240194216326898,
              4.006933294833408
            ],
            [
              0.5746884318986418,
              2.425311568101356,
              6,
              0,
              0.1915628106328807,
              10.44043984003183,
              0,
              -2.605593622807215,
              1,
              0.00004941595611374083,
              4.006933294833408
            ],
            [
              0.6162695951947336,
              2.230131862597456,
              3,
              11,
              0.2165083191296364,
              4.867999368120761,
              4.932443764642775,
              0.01608322170102251,
              0.6404558780483225,
              0.6118360949340433,
              4.006933294833408
            ],
            [
              0.9479253275337162,
              2.052074672466282,
              2,
              1,
              0.3159751091779056,
              2.109870832551273,
              0.4873117013808039,
              -0.4049378943399477,
              0.9684529599064724,
              0.2364267286729126,
              4.006933294833408
            ],
            [
              1.177699800274009,
              1.784873578007306,
              10,
              1,
              0.3975259512246178,
              8.49112821253205,
              0.5602637701189092,
              -1.979285368348732,
              0.999960823977533,
              0.0006922853471986734,
              4.006933294833408
            ],
            [
              0.674079831405201,
              2.201932297064006,
              1.5,
              14.5,
              0.2343800378074165,
              2.225255719152832,
              6.585125264447907,
              1.088081389055502,
              0.1605849258855934,
              0.9519258896349412,
              4.006933294833408
            ],
            [
              0.6242060298366824,
              2.353705026797386,
              4,
              8,
              0.2096120461509761,
              6.408140595896779,
              3.398896594483359,
              -0.7510092582009232,
              0.9139794504995947,
              0.2315639942314471,
              4.006933294833408
            ],
            [
              0.572774015389463,
              2.427225984610536,
              4,
              0,
              0.1909246717964877,
              6.983557026902072,
              0,
              -1.742868301777512,
              0.9999999999999999,
              0.001328765093887796,
              4.006933294833408
            ],
            [
              0.9791108472626661,
              1.884768382799693,
              7,
              9,
              0.3418827291964217,
              7.149343733214826,
              4.775122546692513,
              -0.5925282533611588,
              0.8571910265163881,
              0.2874514177370102,
              4.006933294833408
            ],
            [
              0.9392350514271194,
              2.060764948572879,
              5,
              7,
              0.3130783504757066,
              5.323481052376353,
              3.396796905366447,
              -0.4808375895586276,
              0.8603281861520654,
              0.3115975115296818,
              4.006933294833408
            ],
            [
              0.63452360421045,
              2.262704786659695,
              2,
              11,
              0.2190105571966589,
              3.151971001123967,
              4.861438427519609,
              0.4266273732582099,
              0.4334933785039567,
              0.8131795549961549,
              4.006933294833408
            ],
            [
              0.8931889530715215,
              2.106811046928477,
              2,
              11,
              0.2977296510238407,
              2.239167863778821,
              5.221161155404476,
              0.7442083688966513,
              0.2074734072543025,
              0.9341993783781081,
              4.006933294833408
            ],
            [
              1.126345555506939,
              1.653694538206194,
              8,
              3,
              0.4051544285473045,
              7.102616031897425,
              1.814119797029854,
              -1.319836355071502,
              0.9934471290024249,
              0.03176800989884554,
              4.006933294833408
            ],
            [
              0.5853975590457176,
              2.414602440954281,
              0,
              0,
              0.1951325196819059,
              0,
              0,
              0,
              1,
              1,
              4.006933294833408
            ],
            [
              1.495931490251025,
              1.472764734299117,
              5,
              0,
              0.5039018401007699,
              3.342399055427981,
              0,
              -0.8341539051168417,
              1,
              0.03248850456457064,
              4.006933294833408
            ],
            [
              0.9999999999999994,
              1.992467000409413,
              4,
              0,
              0.3341724402852847,
              4.000000000000003,
              0,
              -0.9982696755041204,
              0.9999999999999998,
              0.01247046134194352,
              4.006933294833408
            ],
            [
              0.5575741064620612,
              2.241567460849677,
              2,
              9,
              0.1991946791735684,
              3.586967143597235,
              4.015047575944248,
              0.1068349285721791,
              0.6200767169081087,
              0.6754935251428358,
              4.006933294833408
            ],
            [
              0.7125961929131538,
              2.183961448064349,
              5,
              8,
              0.2460148497761893,
              7.016596565804787,
              3.663068323431451,
              -0.8369313875769828,
              0.9250226691393069,
              0.1961173113249801,
              4.006933294833408
            ],
            [
              0.6743504911290683,
              2.239742868765267,
              4,
              15,
              0.2314100503470211,
              5.931633553499428,
              6.697197347599659,
              0.1910597800785351,
              0.5421389472964433,
              0.6723145600318976,
              4.006933294833408
            ],
            [
              0.5898485733527785,
              2.41015142664722,
              2,
              0,
              0.1966161911175929,
              3.390700749908966,
              0,
              -0.8462084343357998,
              1,
              0.03865792660958989,
              4.006933294833408
            ],
            [
              0.5844452835128009,
              2.410538173578041,
              1,
              1,
              0.1951414062502028,
              1.711024159506452,
              0.4148451208784084,
              -0.3234840570716147,
              0.9619198315666933,
              0.352202644067099,
              4.006933294833408
            ],
            [
              0.9999999999999994,
              1.988526891986287,
              5,
              6,
              0.3346130170959787,
              5.000000000000003,
              3.017308955780205,
              -0.4948150863345555,
              0.8759833732904793,
              0.2922073109504415,
              4.006933294833408
            ],
            [
              1.229196673588423,
              1.59248890805079,
              7,
              2,
              0.4356249617557819,
              5.694776231019835,
              1.255895717633603,
              -1.107799952424909,
              0.992847669089177,
              0.04128949157659778,
              4.006933294833408
            ],
            [
              0.6509522105341622,
              1.936391029162253,
              2.5,
              8.5,
              0.2515909758500157,
              3.84052770624826,
              4.389609263825903,
              0.1370328670770825,
              0.5795995040000297,
              0.6779415624025725,
              4.006933294833408
            ],
            [
              0.6266170024568242,
              2.160947468708502,
              0,
              10,
              0.2247901381075037,
              0,
              4.627599765752999,
              1.154898129130297,
              0.07837776767071757,
              1,
              4.006933294833408
            ],
            [
              0.9949834570908426,
              1.880614556489614,
              8,
              3,
              0.3460092309119283,
              8.040334683946002,
              1.595223215542822,
              -1.608489833537681,
              0.9981423166831648,
              0.01133969051503947,
              4.006933294833408
            ],
            [
              0.9885195042121672,
              2.011480495787831,
              2,
              2,
              0.3295065014040559,
              2.0232276565893,
              0.9942925144877754,
              -0.2567886876051186,
              0.8922612286286354,
              0.4006043754579881,
              4.006933294833408
            ],
            [
              0.5640611204524395,
              2.429776166547134,
              6,
              1,
              0.1884074070764688,
              10.63714512921461,
              0.4115605436286189,
              -2.551972751523213,
              0.9999915727513351,
              0.000262538532883827,
              4.006933294833408
            ],
            [
              0.5983691383134158,
              2.401630861686583,
              1,
              3,
              0.1994563794378053,
              1.671209185050277,
              1.249151169673596,
              -0.1053319295134982,
              0.8200344328788486,
              0.5892855297649178,
              4.006933294833408
            ],
            [
              0.839305547268712,
              2.061216256176311,
              6.5,
              13.5,
              0.2893636401118749,
              7.744497842475192,
              6.54953111278259,
              -0.2982247623721131,
              0.7260052688967478,
              0.4469004925796224,
              4.006933294833408
            ],
            [
              1.276089422884664,
              1.714628809366852,
              6,
              3,
              0.4266832659538038,
              4.70186484771318,
              1.749649827187837,
              -0.7367766826395556,
              0.9633954665837156,
              0.1321250812418482,
              4.006933294833408
            ],
            [
              0.7733057780386816,
              2.069039818417013,
              2.5,
              10.5,
              0.2720660636774665,
              3.232873813953252,
              5.074817751952869,
              0.4596891943209145,
              0.3902819656764059,
              0.8178076344893292,
              4.006933294833408
            ],
            [
              0.601372109037018,
              2.345977665786587,
              2.5,
              5.5,
              0.2040382563935796,
              4.157159872284849,
              2.344438346626755,
              -0.4523962322995096,
              0.8639487508687436,
              0.3602599708050604,
              4.006933294833408
            ],
            [
              1.1840339558641,
              1.815966044135898,
              5,
              4,
              0.3946779852880337,
              4.222851866060743,
              2.202684357957444,
              -0.5041679906945618,
              0.9064623072812562,
              0.2555436309379762,
              4.006933294833408
            ],
            [
              0.7129868506261634,
              2.188169432511053,
              5,
              8,
              0.2457595458646449,
              7.012752052311864,
              3.656024017673773,
              -0.8377299514734372,
              0.9253503565966407,
              0.1954891949104312,
              4.006933294833408
            ],
            [
              0.6763245107811162,
              2.210708935638637,
              3,
              10,
              0.2342627902769311,
              4.435740465084093,
              4.523435825852474,
              0.021885904834367,
              0.6369143073131527,
              0.6179291467865804,
              4.006933294833408
            ],
            [
              0.8239000571067115,
              2.176099942893287,
              5,
              2,
              0.274633352368904,
              6.068697236845075,
              0.9190754342564116,
              -1.285177821459781,
              0.9977035764398015,
              0.01955881067605014,
              4.006933294833408
            ],
            [
              0.7673024005024801,
              2.182577837247507,
              5.5,
              4.5,
              0.260113068552145,
              7.167969234031117,
              2.0617821381688,
              -1.27433793381245,
              0.9857803569615325,
              0.05723216630424666,
              4.006933294833408
            ],
            [
              0.9326986677719473,
              1.936709041312072,
              7,
              5,
              0.3250491956298835,
              7.505103461466033,
              2.581699105722471,
              -1.228721317145924,
              0.9840256039756482,
              0.05850773208320281,
              4.006933294833408
            ],
            [
              0.9999999999999994,
              1.999999999999999,
              4,
              2,
              0.3333333333333334,
              4.000000000000003,
              1.000000000000001,
              -0.7487022566280902,
              0.9821673525377228,
              0.1001371742112485,
              4.006933294833408
            ],
            [
              0.5651530301159745,
              2.080877553713333,
              2.5,
              11.5,
              0.2135852221700669,
              4.423580635296209,
              5.526514512820906,
              0.2752563610047701,
              0.524622903473046,
              0.7176841385830658,
              4.006933294833408
            ],
            [
              0.5529047104860547,
              2.447095289513944,
              1,
              2,
              0.1843015701620183,
              1.808629915850974,
              0.8172955129986997,
              -0.2474047681628524,
              0.9106191619215253,
              0.4572636883005394,
              4.006933294833408
            ],
            [
              0.6688634004384156,
              2.147261646017861,
              3,
              10,
              0.2375119674746305,
              4.48522074616971,
              4.65709431291021,
              0.04289404242444377,
              0.6260835998395851,
              0.6284545258069204,
              4.006933294833408
            ],
            [
              0.8788322714498237,
              2.117255917726809,
              2,
              2,
              0.2933265698334932,
              2.275747107807691,
              0.9446189207714197,
              -0.3322062258317715,
              0.9212570593885232,
              0.3365480873734219,
              4.006933294833408
            ],
            [
              0.5615891670891563,
              2.438410832910842,
              2,
              0,
              0.1871963890297189,
              3.561322256920397,
              0,
              -0.8887900034453811,
              1,
              0.03504248806576571,
              4.006933294833408
            ],
            [
              0.6318637847324218,
              1.908455271716752,
              2,
              7,
              0.2487340254084592,
              3.165239167563542,
              3.667887900617731,
              0.1254447469096406,
              0.6042261811099644,
              0.6966092164155568,
              4.006933294833408
            ],
            [
              0.787566301347083,
              2.212433698652916,
              5,
              0,
              0.2625221004490277,
              6.348671840640987,
              0,
              -1.584421644559705,
              1.000000000000001,
              0.001246893474269872,
              4.006933294833408
            ],
            [
              0.5485644013318914,
              2.39016339602762,
              3,
              7,
              0.1866673061127963,
              5.468820055979071,
              2.928670069851204,
              -0.6339386755959151,
              0.9014210100952316,
              0.2823443446467239,
              4.006933294833408
            ],
            [
              0.7621889558594541,
              2.093712209217774,
              5,
              8,
              0.2668821194443693,
              6.560053070254653,
              3.820964488232534,
              -0.6835872674880649,
              0.8950714633731378,
              0.2503292148277195,
              4.006933294833408
            ],
            [
              0.5883967936516018,
              2.404336328297862,
              3,
              7,
              0.1966085079007381,
              5.098600183359162,
              2.911406327647853,
              -0.5458523251513832,
              0.8850242981429282,
              0.3119813899361918,
              4.006933294833408
            ],
            [
              0.9999999999999994,
              1.996682462801907,
              7,
              1,
              0.3337023566604373,
              7.000000000000004,
              0.5008307623420095,
              -1.621980891480801,
              0.9998462290881192,
              0.002610024376209163,
              4.006933294833408
            ],
            [
              0.5800324728262658,
              2.419967527173732,
              1,
              0,
              0.1933441576087554,
              1.724041406039563,
              0,
              -0.4302645637406953,
              1,
              0.1933441576087553,
              4.006933294833408
            ],
            [
              0.564941946375164,
              2.127725707775742,
              4.5,
              13.5,
              0.2098075287918554,
              7.96542021507403,
              6.344802786686484,
              -0.404453308588189,
              0.7603413538679389,
              0.4309270608893144,
              4.006933294833408
            ],
            [
              0.9999999999999994,
              1.983322864028235,
              2,
              0,
              0.3351967070200871,
              2.000000000000001,
              0,
              -0.4991348377520602,
              0.9999999999999999,
              0.1123568323971103,
              4.006933294833408
            ],
            [
              0.9892276059405581,
              2.009776696920498,
              5.625,
              3.375,
              0.3298520128820199,
              5.686254575004249,
              1.679291040229186,
              -1.000007546904186,
              0.9800291940644067,
              0.07753360504405482,
              4.006933294833408
            ],
            [
              0.63726420003047,
              1.884811253889898,
              5.783333333333334,
              13.45,
              0.2526745181393732,
              9.075252200040126,
              7.135993045585712,
              -0.4839759017089003,
              0.7732949110953947,
              0.3983262505119717,
              4.006933294833408
            ],
            [
              0.836955262771281,
              2.134187884264525,
              6.1875,
              11.8125,
              0.2816946950557662,
              7.39286826336725,
              5.534892259062174,
              -0.4636902757280174,
              0.8000104970630575,
              0.3642417718160346,
              4.006933294833408
            ],
            [
              0.5998654312170728,
              2.395505682596987,
              1,
              4.5,
              0.2002641437151517,
              1.667040552697111,
              1.878517772966213,
              0.05277782401363737,
              0.6954801973529043,
              0.7074459432948491,
              4.006933294833408
            ],
            [
              1.159308280951032,
              1.462902096726706,
              8,
              0,
              0.4421110872033576,
              6.900666657394398,
              0,
              -1.722181566209801,
              1.000000000000001,
              0.001459658463491942,
              4.006933294833408
            ],
            [
              0.7677052348086633,
              1.879054606933258,
              4.5,
              7.5,
              0.2900547388928989,
              5.861624743410203,
              3.991368836396138,
              -0.4667549393511483,
              0.823375277286496,
              0.3635850085118137,
              4.006933294833408
            ],
            [
              0.4599449851178019,
              2.442508713988631,
              2.5,
              10.5,
              0.1584676390391355,
              5.435432673235248,
              4.298858767571574,
              -0.2836518159983313,
              0.7609658176651032,
              0.487193626322131,
              4.006933294833408
            ],
            [
              1.087704622373473,
              1.912295377626526,
              3,
              0,
              0.3625682074578245,
              2.758101729358951,
              0,
              -0.6883323295936279,
              0.9999999999999998,
              0.0476616593434116,
              4.006933294833408
            ],
            [
              0.5432039790543944,
              2.456796020945604,
              2,
              0,
              0.1810679930181316,
              3.681858154797735,
              0,
              -0.9188718363605329,
              1,
              0.03278561809561409,
              4.006933294833408
            ],
            [
              1.528953610179179,
              1.465735544769356,
              3,
              0,
              0.5105550296105622,
              1.962126241128027,
              0,
              -0.4896827815072485,
              0.9999999999999998,
              0.1330845611046421,
              4.006933294833408
            ],
            [
              0.9941218619075992,
              1.705656595195685,
              3,
              2,
              0.3682234960027936,
              3.017738684715538,
              1.172568971757499,
              -0.4604942426511628,
              0.9351567906612641,
              0.2641221617733198,
              4.006933294833408
            ],
            [
              0.6152440107212988,
              2.357496204683748,
              3,
              5,
              0.2069619159901833,
              4.876114107121278,
              2.120894188531997,
              -0.6876131235181522,
              0.9371075608135849,
              0.2186071184085203,
              4.006933294833408
            ],
            [
              0.5385210871935845,
              2.461478912806414,
              1,
              0,
              0.1795070290645283,
              1.856937497492138,
              0,
              -0.4634310982632271,
              1,
              0.1795070290645282,
              4.006933294833408
            ],
            [
              1.124338408390076,
              1.875661591609922,
              6,
              1,
              0.374779469463359,
              5.336471613196343,
              0.5331452136532143,
              -1.198753771553073,
              0.9989614425043115,
              0.01316646910630903,
              4.006933294833408
            ],
            [
              1.287005454461097,
              1.698928475736748,
              12,
              3,
              0.4310227501838333,
              9.323969807901639,
              1.765818892816566,
              -1.886268215353285,
              0.999329121126411,
              0.004116745196022675,
              4.006933294833408
            ],
            [
              0.9534781610929394,
              2.010394235002459,
              5,
              1,
              0.3217001387607139,
              5.243958597089073,
              0.4974148764402803,
              -1.184582664944547,
              0.9988915719964007,
              0.01513104976431345,
              4.006933294833408
            ],
            [
              0.5452837635621165,
              2.296807323530148,
              2,
              5,
              0.1918600589680589,
              3.667815060061234,
              2.176934890783567,
              -0.3720751157000858,
              0.8656815814189567,
              0.4007718392672878,
              4.006933294833408
            ],
            [
              0.7835859672219305,
              2.216414032778069,
              4,
              3,
              0.2611953224073102,
              5.104736643231774,
              1.35353772157803,
              -0.9361770325676716,
              0.9843399297604918,
              0.08135298537914193,
              4.006933294833408
            ],
            [
              0.6140560261355591,
              2.150025369901585,
              1,
              7,
              0.2221555512134807,
              1.628515896657351,
              3.255775535486085,
              0.4061109879036278,
              0.4402053381672068,
              0.8659885046732478,
              4.006933294833408
            ],
            [
              0.9860781686065506,
              1.997865427356412,
              3,
              2,
              0.330461396770581,
              3.042355155514058,
              1.001068426638932,
              -0.5094386601112597,
              0.956135529207693,
              0.2056402299266349,
              4.006933294833408
            ],
            [
              0.5806716031242088,
              2.167268719070487,
              1,
              12,
              0.2113115770507142,
              1.722143798008484,
              5.536922991786013,
              0.9520445969730404,
              0.2048074643393254,
              0.9543152705835296,
              4.006933294833408
            ],
            [
              0.9858222298960161,
              2.014177770103982,
              7,
              2,
              0.3286074099653388,
              7.100671690816259,
              0.9929610135140899,
              -1.524285588975871,
              0.999133764423138,
              0.007580478574548688,
              4.006933294833408
            ],
            [
              0.5782920560632882,
              2.42170794393671,
              2,
              0,
              0.1927640186877628,
              3.45846009646918,
              0,
              -0.8631189595615587,
              1,
              0.03715796690065609,
              4.006933294833408
            ],
            [
              0.8162107468958281,
              2.072704362034667,
              5,
              7,
              0.2825319250028075,
              6.125868862932459,
              3.37723031234829,
              -0.6859706284924433,
              0.9078814657424131,
              0.2316528066585678,
              4.006933294833408
            ],
            [
              0.7156583478316649,
              2.270384084343926,
              4,
              7,
              0.2396678426670065,
              5.589259193467647,
              3.083178766214262,
              -0.6254360237253656,
              0.9012784950069829,
              0.2586686595310341,
              4.006933294833408
            ],
            [
              1.469918843607662,
              1.479610444006064,
              5,
              1,
              0.4983570937167668,
              3.401548338361567,
              0.6758535694655462,
              -0.6802446081172767,
              0.9846805255421724,
              0.107842355580385,
              4.006933294833408
            ],
            [
              0.9315295582425899,
              2.030759277301946,
              5,
              9,
              0.3144627718489692,
              5.367516205747596,
              4.431839903721797,
              -0.2335143196000473,
              0.7426878982787523,
              0.4631804886604636,
              4.006933294833408
            ],
            [
              0.5726968576299646,
              2.393495808494422,
              2,
              9,
              0.1930747331993938,
              3.49224895047749,
              3.760190416068144,
              0.06686945997732022,
              0.6403948747165109,
              0.6569862548633058,
              4.006933294833408
            ],
            [
              1.145010626927875,
              1.850351867791876,
              6,
              1,
              0.3822611216326267,
              5.240126038042393,
              0.5404377499255607,
              -1.172889075587226,
              0.9988073283161902,
              0.01468428091546636,
              4.006933294833408
            ],
            [
              0.7288719736092739,
              1.960343756093538,
              7,
              9,
              0.2710351443949877,
              9.603881413270647,
              4.591031533130032,
              -1.251044005799709,
              0.9570570896271563,
              0.1143867193646715,
              4.006933294833408
            ],
            [
              0.969099415896722,
              2.021962591275286,
              2.833333333333333,
              3.166666666666667,
              0.3239984372015701,
              2.923676649533018,
              1.566135140348663,
              -0.3387981304642098,
              0.8738021703832743,
              0.3561162725799338,
              4.006933294833408
            ],
            [
              1.172218392915086,
              1.630633780570276,
              8,
              0,
              0.4182234097124808,
              6.824666843953461,
              0,
              -1.703214488934287,
              1,
              0.0009359802988675447,
              4.006933294833408
            ],
            [
              0.5744786552338327,
              2.425521344766166,
              2,
              0,
              0.1914928850779443,
              3.481417423917919,
              0,
              -0.8688483605172324,
              1,
              0.03666952503547483,
              4.006933294833408
            ],
            [
              1.206672184225527,
              1.54635702912071,
              6,
              1,
              0.4383070758478612,
              4.972352954212627,
              0.646681187570648,
              -1.079546737705755,
              0.9968922264046202,
              0.03098617607178999,
              4.006933294833408
            ],
            [
              0.9999999999999994,
              1.988872669778608,
              4,
              0,
              0.3345743062631276,
              4.000000000000003,
              0,
              -0.9982696755041204,
              0.9999999999999999,
              0.01253055608019737,
              4.006933294833408
            ],
            [
              0.5455688096019384,
              2.188799214622258,
              5,
              5,
              0.1995228165223769,
              9.164746796372274,
              2.284357544811573,
              -1.717120986374383,
              0.9937090495432761,
              0.03247930199816396,
              4.006933294833408
            ],
            [
              0.5746402485545988,
              2.4253597514454,
              5,
              0,
              0.1915467495181997,
              8.701096055447865,
              0,
              -2.171510083950529,
              1,
              0.0002578540355764325,
              4.006933294833408
            ],
            [
              0.5548652159123064,
              2.438236491403218,
              4,
              2,
              0.1853813435594737,
              7.208957933005805,
              0.8202649771880782,
              -1.594409610974904,
              0.9988892841353559,
              0.01286683733729921,
              4.006933294833408
            ],
            [
              0.7050478413799792,
              2.29495215862002,
              4,
              0,
              0.2350159471266598,
              5.673373869453826,
              0,
              -1.415889272918306,
              0.9999999999999999,
              0.003050628548535439,
              4.006933294833408
            ],
            [
              0.8502538411010251,
              1.953453275141597,
              6,
              4,
              0.3032605781735468,
              7.056716135772322,
              2.047655836411065,
              -1.250098249905983,
              0.988705314209166,
              0.04978899954143412,
              4.006933294833408
            ],
            [
              0.8178024567733423,
              2.178888105118568,
              5,
              12,
              0.2729018695400557,
              6.113945927391329,
              5.507396167710503,
              -0.15137505794342,
              0.6913431965963424,
              0.5131595734262296,
              4.006933294833408
            ],
            [
              1.215703167122785,
              1.690015673138805,
              3,
              1,
              0.4183829317131524,
              2.467707645362251,
              0.5917104887806965,
              -0.4681877681868299,
              0.9693595008973863,
              0.2010206547742244,
              4.006933294833408
            ],
            [
              0.9629672571116167,
              1.938168061956525,
              5,
              4,
              0.331927728700682,
              5.192284538310584,
              2.063804516499006,
              -0.7807666840487414,
              0.9584350482745895,
              0.1426954162272654,
              4.006933294833408
            ],
            [
              0.6112595338818295,
              2.057534164483253,
              3,
              8,
              0.2290396347444505,
              4.907898909892453,
              3.888149289617842,
              -0.2544962806317463,
              0.7691757558981857,
              0.4782655991803657,
              4.006933294833408
            ],
            [
              0.6887051583571624,
              2.020500497639598,
              3.5,
              12.5,
              0.2542092575485108,
              5.082000559352426,
              6.186585954620071,
              0.2756685260251056,
              0.5024654657759597,
              0.7116166845545704,
              4.006933294833408
            ],
            [
              0.9999999999999994,
              1.717475773762022,
              5,
              2,
              0.3679885611696249,
              5.000000000000003,
              1.164499686431749,
              -0.9572159133554325,
              0.9881004937024701,
              0.0685026779649025,
              4.006933294833408
            ],
            [
              0.5725214625457623,
              2.427478537454236,
              3,
              0,
              0.1908404875152542,
              5.239978230091604,
              0,
              -1.307727841850549,
              1,
              0.006950428050618518,
              4.006933294833408
            ],
            [
              0.5978375386568967,
              2.191029802304131,
              3.333333333333333,
              12.66666666666667,
              0.2143657139499814,
              5.575650770980371,
              5.78114759249105,
              0.05128531133164842,
              0.6116495545314106,
              0.6189257176300321,
              4.006933294833408
            ],
            [
              1.005239703653731,
              1.851876208975508,
              5,
              1,
              0.35183721430772,
              4.973938038685271,
              0.5399928975561591,
              -1.106568244309507,
              0.9981030729006831,
              0.02286430922290739,
              4.006933294833408
            ],
            [
              1.060133636775654,
              1.939866363224345,
              5,
              0,
              0.353377878925218,
              4.716386525766,
              0,
              -1.177056411657107,
              1,
              0.00551057348592221,
              4.006933294833408
            ],
            [
              0.9822398714901476,
              2.017760128509851,
              4,
              4,
              0.327413290496716,
              4.072325015611141,
              1.982396194414876,
              -0.5215781415405757,
              0.9179854839933609,
              0.2466321605179923,
              4.006933294833408
            ],
            [
              0.5715752005660567,
              2.393847195967044,
              1.333333333333333,
              9.666666666666666,
              0.1927466391412873,
              2.332734751285348,
              4.038130204364034,
              0.4256111413877652,
              0.4431779560714308,
              0.8220811665795109,
              4.006933294833408
            ],
            [
              1.427888706594299,
              1.470059485038899,
              8,
              0,
              0.4927240282337772,
              5.602677549765795,
              0,
              -1.398245774889729,
              0.9999999999999993,
              0.003474000952196743,
              4.006933294833408
            ],
            [
              0.8188011943715945,
              1.945773847665121,
              4.5,
              10.5,
              0.2961761507361247,
              5.495839565126204,
              5.396310579772534,
              -0.02483919197806562,
              0.6307238758237328,
              0.5816073715055047,
              4.006933294833408
            ],
            [
              0.8252624361931803,
              2.140203971259435,
              11,
              17,
              0.2782909407165042,
              13.32909328908929,
              7.943168141116988,
              -1.344151437438948,
              0.9370184885586478,
              0.1280788169366687,
              4.006933294833408
            ],
            [
              1.290322960520483,
              1.478255182959853,
              9,
              0,
              0.4660597944685203,
              6.97499794653707,
              0,
              -1.740732234182866,
              0.9999999999999994,
              0.001037468104481021,
              4.006933294833408
            ],
            [
              0.6278351556295637,
              2.135699002167394,
              1,
              10,
              0.2271855963343921,
              1.592774776998983,
              4.682307754909093,
              0.7710467708294007,
              0.2486258350974696,
              0.9412744238623693,
              4.006933294833408
            ],
            [
              1.417195081905368,
              1.546617238201824,
              9,
              1,
              0.4781662699391546,
              6.35057241935939,
              0.6465723873365402,
              -1.423532565260734,
              0.9993751304307062,
              0.007444213355027762,
              4.006933294833408
            ],
            [
              0.9874061921474849,
              1.999860988513914,
              4,
              3,
              0.3305382921687196,
              4.05101773901225,
              1.500104265861641,
              -0.6366248912702865,
              0.9563226532264921,
              0.1690296687269179,
              4.006933294833408
            ],
            [
              0.9487206162580927,
              1.900558854493919,
              3,
              1,
              0.3329686069747649,
              3.162153271036193,
              0.5261610276553526,
              -0.6578577803577919,
              0.9877082659033856,
              0.1107871759540747,
              4.006933294833408
            ],
            [
              0.5529580471151969,
              2.447041952884802,
              3,
              0,
              0.1843193490383991,
              5.425366382949147,
              0,
              -1.353994684649401,
              0.9999999999999999,
              0.006261995970762824,
              4.006933294833408
            ],
            [
              0.9999999999999994,
              1.873517720071113,
              6,
              2,
              0.3480055101157518,
              6.000000000000004,
              1.067510586408591,
              -1.230988651583351,
              0.996560566212637,
              0.02458223879344124,
              4.006933294833408
            ],
            [
              1.268484693053441,
              1.667276820984157,
              8,
              3,
              0.4320802922812605,
              6.30673751430358,
              1.799341274491639,
              -1.124899245421389,
              0.9891737161500963,
              0.04754271217567319,
              4.006933294833408
            ],
            [
              0.9994253152297652,
              1.574976024863175,
              7,
              8,
              0.3882165922092334,
              7.004025106559082,
              5.079442400207327,
              -0.4803131384376517,
              0.8137452678698149,
              0.3540766796278241,
              4.006933294833408
            ],
            [
              0.5949312817786656,
              2.332135831396712,
              6.666666666666667,
              18.33333333333333,
              0.2032516709646828,
              11.20577597926157,
              7.861177332176889,
              -0.8347028515291852,
              0.8441476110181048,
              0.2882446930660632,
              4.006933294833408
            ],
            [
              1.265244443560231,
              1.684430619747636,
              9,
              5,
              0.4289436688464736,
              7.113249969843922,
              2.968362093031239,
              -1.034428968946689,
              0.9701306376387795,
              0.08963632505079411,
              4.006933294833408
            ],
            [
              0.572379840813561,
              1.144759681627122,
              0,
              0,
              0.3333333333333333,
              0,
              0,
              0,
              1,
              1,
              2.978125493361688
            ],
            [
              0.572379840813561,
              1.144759681627122,
              0,
              0,
              0.3333333333333333,
              0,
              0,
              0,
              1,
              1,
              2.978125493361688
            ],
            [
              0.3350697616592352,
              1.144759681627122,
              0,
              0,
              0.2264245810078783,
              0,
              0,
              0,
              1,
              1,
              2.978125493361688
            ],
            [
              0.8563651620686136,
              2.136272648002833,
              4,
              4,
              0.2861573021588498,
              4.670904629443009,
              1.872420172462319,
              -0.698410542693359,
              0.9521377413323885,
              0.1697408584472599,
              4.006933294833408
            ],
            [
              0.7608268416626089,
              2.227420640508256,
              3,
              9,
              0.2546063691852901,
              3.943078550494095,
              4.040547993640916,
              0.02432519734543624,
              0.6344708018754706,
              0.6234590266544698,
              4.006933294833408
            ],
            [
              0.9931344895984618,
              2.002989706793734,
              6,
              2,
              0.3314730713747954,
              6.041477828874802,
              0.9985073778544175,
              -1.258561118929246,
              0.9975027484888607,
              0.01909638268572267,
              4.006933294833408
            ],
            [
              0.9968421771966304,
              1.989788842352051,
              8,
              3,
              0.3337681054914062,
              8.025342609898392,
              1.5076976692933,
              -1.626591824977228,
              0.9986136126159532,
              0.008901212405270975,
              4.006933294833408
            ],
            [
              0.9522637459660391,
              1.953725289429345,
              3,
              8,
              0.3276900684645824,
              3.150387707931275,
              4.094741488623862,
              0.2356799355532694,
              0.4887688953323739,
              0.7535738347332499,
              4.006933294833408
            ],
            [
              1.378573743508298,
              1.54870098322904,
              7,
              0,
              0.4709410192752286,
              5.077711680614105,
              0,
              -1.26723139792753,
              0.9999999999999993,
              0.005137663263251269,
              4.006933294833408
            ],
            [
              0.9999999999999994,
              1.999999999999999,
              6,
              0,
              0.3333333333333334,
              6.000000000000004,
              0,
              -1.49740451325618,
              0.9999999999999999,
              0.001371742112482921,
              4.006933294833408
            ],
            [
              0.5763893793050325,
              2.368867260715753,
              3,
              13,
              0.1957009013995347,
              5.204814848630932,
              5.487854982668828,
              0.07063759569016305,
              0.6153352657789969,
              0.6320620998419462,
              4.006933294833408
            ],
            [
              1.295085993226568,
              1.49976597694324,
              8.5,
              2.5,
              0.4633826789573696,
              6.563270736040593,
              1.666926732859613,
              -1.221967934803005,
              0.9892936681508847,
              0.04560661034474389,
              4.006933294833408
            ],
            [
              0.5806358022484325,
              2.301952432106588,
              1.5,
              9.5,
              0.2014286311615192,
              2.583374973075129,
              4.126931498452492,
              0.3852214179276817,
              0.4652894138855194,
              0.7989250574856761,
              4.006933294833408
            ],
            [
              0.6103406340647284,
              2.129870113101988,
              5.5,
              13.5,
              0.2227349245658567,
              9.011361349761794,
              6.338414684047712,
              -0.6670804001555538,
              0.8283963029589884,
              0.327828099757436,
              4.006933294833408
            ],
            [
              0.998687566868003,
              2.001312433131996,
              5,
              1,
              0.3328958556226678,
              5.006570789381673,
              0.4996721068858945,
              -1.124775071326251,
              0.9986390244262681,
              0.01772487612036999,
              4.006933294833408
            ],
            [
              0.8997731024124446,
              1.924939629932904,
              6.166666666666666,
              10.83333333333333,
              0.318536144263196,
              6.85357969707339,
              5.627882124132351,
              -0.3058941796015095,
              0.7439686447602722,
              0.4378968917898062,
              4.006933294833408
            ],
            [
              1.203522193736243,
              1.552611536591569,
              7,
              2,
              0.4366704635892603,
              5.816261666325433,
              1.2881522215084,
              -1.13006858653116,
              0.992720242201058,
              0.04186607073698867,
              4.006933294833408
            ],
            [
              0.8186305870502852,
              2.176275925582368,
              6.5,
              12.5,
              0.2733409485729401,
              7.940089342887857,
              5.743756962552908,
              -0.5481330031540402,
              0.8181302784033183,
              0.3332489357118621,
              4.006933294833408
            ],
            [
              0.552236840042177,
              2.446240586462511,
              3,
              4,
              0.1841724186951499,
              5.432451771545838,
              1.635162143141598,
              -0.947679771285565,
              0.9749426522496316,
              0.1219153158813235,
              4.006933294833408
            ],
            [
              0.5627521859369999,
              2.437247814062999,
              8,
              0,
              0.187584061979,
              14.21584882283443,
              0,
              -3.547812697846636,
              1,
              0.000001533089422522949,
              4.006933294833408
            ],
            [
              0.6241580264592339,
              2.18320521265072,
              1.5,
              6.5,
              0.2223289162456643,
              2.403237539873198,
              2.977273946734526,
              0.1432607844012521,
              0.5927997222584808,
              0.7132497512453965,
              4.006933294833408
            ],
            [
              0.6788152728663325,
              2.211539023699854,
              4,
              12.5,
              0.2348553856088792,
              5.892619332369753,
              5.652172476291098,
              -0.06000770124840607,
              0.6579171024459499,
              0.5655956660639978,
              4.006933294833408
            ],
            [
              0.4069176174761567,
              0.8138352349523134,
              2,
              1,
              0.3333333333333333,
              4.914999779082286,
              1.228749944770571,
              -1.111775766258114,
              0.962962962962963,
              0.2592592592592592,
              3.315641468529635
            ],
            [
              0.953059057179909,
              1.925412919565966,
              8.211904761904762,
              29.05952380952381,
              0.3310989528052818,
              8.61636506157729,
              15.09261910223108,
              1.616262004911425,
              0.1031153905526872,
              0.9488108462558088,
              4.006933294833408
            ],
            [
              0.9781334978396782,
              1.819076366766799,
              4,
              8,
              0.3496818419726566,
              4.08942134057822,
              4.397836256989633,
              0.07697031463166297,
              0.5842717903283844,
              0.6524861576069874,
              4.006933294833408
            ],
            [
              0.9894023759159024,
              1.758718500338758,
              5,
              3,
              0.3600286961410271,
              5.05355568342095,
              1.705787480726535,
              -0.835493869341691,
              0.9707286206833996,
              0.1180595519112482,
              4.006933294833408
            ],
            [
              1.236057917593891,
              1.734861662969436,
              9,
              9,
              0.416052297638941,
              7.281212208501839,
              5.187733519106855,
              -0.5224640729842801,
              0.8320819943262645,
              0.311305693899834,
              4.006933294833408
            ],
            [
              0.5930597193038907,
              2.27211768982122,
              5,
              17,
              0.2069888298766752,
              8.430854157265639,
              7.482006797516564,
              -0.2368013864799124,
              0.7039937881630274,
              0.4900946022724638,
              4.006933294833408
            ],
            [
              0.8031990475092966,
              2.188807720195172,
              7,
              15,
              0.2684482723030496,
              8.715149777264868,
              6.853046003813654,
              -0.464720432419535,
              0.7829032822910065,
              0.3746895070076355,
              4.006933294833408
            ],
            [
              1.02121461191782,
              1.923631183911385,
              4,
              4,
              0.3467803351075868,
              3.916904393375339,
              2.079400684213625,
              -0.45858105787062,
              0.8975835804134411,
              0.2867281131979948,
              4.006933294833408
            ],
            [
              0.9709827596780988,
              2.026510622778484,
              7.5,
              13.5,
              0.3239315774176402,
              7.724133024242787,
              6.661697130158922,
              -0.2651493838077572,
              0.712455542422195,
              0.4542613851979342,
              4.006933294833408
            ],
            [
              0.7393888557581473,
              2.21826271074216,
              3.166666666666667,
              15.83333333333333,
              0.2499918733270673,
              4.282816331360122,
              7.137717844085294,
              0.7124904016760947,
              0.2968424027039436,
              0.863347113624948,
              4.006933294833408
            ],
            [
              0.7156802949627303,
              2.187537845527071,
              2.5,
              9.5,
              0.2465127525146932,
              3.493179870391974,
              4.342782009200414,
              0.2120330128539769,
              0.5305517572362713,
              0.7167405442528023,
              4.006933294833408
            ],
            [
              0.9999999999999994,
              1.999999999999999,
              8.75,
              5,
              0.3333333333333334,
              8.750000000000005,
              2.500000000000001,
              -1.559796367975188,
              0.9938207259204381,
              0.02394932539682915,
              4.006933294833408
            ],
            [
              0.5640112688083907,
              2.326115464952659,
              3.5,
              14,
              0.1951510507203322,
              6.205549771008283,
              6.018617824839976,
              -0.0466521233106973,
              0.650075964174481,
              0.5735689600251019,
              4.006933294833408
            ],
            [
              0.5614547782631419,
              2.43517825567145,
              4,
              5,
              0.1873618731106189,
              7.124349377476105,
              2.053237781815423,
              -1.265584231761342,
              0.9851586207066959,
              0.06986908366431621,
              4.006933294833408
            ],
            [
              0.8337836417773105,
              2.166216358222689,
              8,
              9,
              0.2779278805924369,
              9.594815248410288,
              4.154709646539745,
              -1.357673113471863,
              0.9751097925716755,
              0.07107160494112275,
              4.006933294833408
            ],
            [
              0.6733807120580576,
              2.31440027735274,
              6.5,
              11.5,
              0.2253782035713572,
              9.652786133618248,
              4.968889829703072,
              -1.168947910851087,
              0.9392917599903181,
              0.1458075975208312,
              4.006933294833408
            ],
            [
              0.7376107436252342,
              2.236162172605906,
              5,
              6,
              0.248038691723663,
              6.778643130149964,
              2.683168543633808,
              -1.022097021629213,
              0.9669160181547435,
              0.1115013214640712,
              4.006933294833408
            ],
            [
              1.161536864748259,
              1.833152290200277,
              6,
              2,
              0.3878655862592258,
              5.165570015119911,
              1.091016829693672,
              -1.016875721559932,
              0.9930207481298091,
              0.04270152706719554,
              4.006933294833408
            ],
            [
              0.5618840329745515,
              2.430118083304023,
              3,
              7,
              0.1877953327364012,
              5.339180015702412,
              2.880518460437405,
              -0.6136018182372133,
              0.8996281952929628,
              0.2856797306938366,
              4.006933294833408
            ],
            [
              1.045262805202598,
              1.893073724468117,
              4.5,
              6.5,
              0.3557328422553885,
              4.305137404298804,
              3.43356939351438,
              -0.2175149788263847,
              0.7473411703812971,
              0.4685094595913227,
              4.006933294833408
            ],
            [
              0.7348024890785665,
              1.939931046412705,
              6.166666666666667,
              15.83333333333333,
              0.2747198849262584,
              8.392277868301171,
              8.161802123128101,
              -0.05751923683637273,
              0.6265405117849502,
              0.557291753354062,
              4.006933294833408
            ],
            [
              0.5503662210124594,
              2.362339811668209,
              3,
              10,
              0.1889535761032284,
              5.450915927364091,
              4.233091255799612,
              -0.3039293599258959,
              0.7804929588860464,
              0.4571300646137419,
              4.006933294833408
            ],
            [
              0.5366463084162423,
              2.463353691583756,
              1,
              0,
              0.1788821028054142,
              1.863424725591076,
              0,
              -0.4650500990355391,
              1,
              0.1788821028054142,
              4.006933294833408
            ],
            [
              0.7676447598957545,
              2.035150725751599,
              4.5,
              9.5,
              0.2738853989977988,
              5.862086521128727,
              4.667958927951918,
              -0.2980153412377822,
              0.755061630926126,
              0.4462442634009972,
              4.006933294833408
            ],
            [
              1.132855607588342,
              1.505094476833854,
              6,
              3,
              0.4294454297214184,
              5.296350178972046,
              1.993230356084263,
              -0.8243510884363534,
              0.9619945619648486,
              0.1358684916586027,
              4.006933294833408
            ],
            [
              0.9488957489389577,
              2.044994169534049,
              8.5,
              8.5,
              0.3169441010786826,
              8.95778067243381,
              4.156491068107408,
              -1.198245453828055,
              0.9623970774370683,
              0.0962526932871457,
              4.006933294833408
            ],
            [
              0.6176515371604926,
              2.37738694565873,
              4,
              6,
              0.206224908529088,
              6.476143520000059,
              2.523779316175858,
              -0.986381332806421,
              0.9629162021868097,
              0.1320936349191841,
              4.006933294833408
            ],
            [
              1.01582702921767,
              1.873623189618264,
              3.666666666666667,
              6.333333333333334,
              0.3515641219895852,
              3.609538396995123,
              3.380259898802651,
              -0.05722044299766763,
              0.6685629663823853,
              0.5741997014095065,
              4.006933294833408
            ],
            [
              0.7354099705236996,
              2.089001854412261,
              2,
              10,
              0.2603763247381157,
              2.719571504552436,
              4.786975166574704,
              0.5159565957057497,
              0.3592213371596773,
              0.8599859386281576,
              4.006933294833408
            ],
            [
              0.5840524139186343,
              2.411616406956859,
              3,
              7,
              0.1949656149734012,
              5.136525298939929,
              2.902617505755434,
              -0.5575106019521024,
              0.8878262817465568,
              0.307048809645319,
              4.006933294833408
            ],
            [
              0.9463113390515415,
              2.05018426794443,
              5.5,
              9.5,
              0.3158060158146642,
              5.812040681571542,
              4.633729830306891,
              -0.2940679977837364,
              0.7553604464093693,
              0.4322334841935253,
              4.006933294833408
            ],
            [
              0.5541954889080443,
              2.050259099414915,
              4,
              7,
              0.2127875415423917,
              7.217669721349367,
              3.414202625413344,
              -0.9492214659126625,
              0.9361960305083756,
              0.1905523555924961,
              4.006933294833408
            ],
            [
              0.9801662848246501,
              2.019833715175348,
              7.5,
              10.5,
              0.3267220949415502,
              7.651762885663564,
              5.198447734143531,
              -0.6122675300543111,
              0.8490958408762979,
              0.286770638565672,
              4.006933294833408
            ],
            [
              0.6804691353418086,
              2.314893359377942,
              4,
              5,
              0.2271742189939766,
              5.878297474860116,
              2.159926710984043,
              -0.9279841939646433,
              0.966753057473201,
              0.1257624908211612,
              4.006933294833408
            ],
            [
              1.216301473699072,
              1.501495008706035,
              6,
              3,
              0.4475322127956797,
              4.932987527962555,
              1.998008639792517,
              -0.7324751055762365,
              0.9517707294982237,
              0.1620302427464072,
              4.006933294833408
            ],
            [
              0.9236792795602723,
              2.051584818273724,
              7,
              14,
              0.3104528704637395,
              7.57838803457021,
              6.823992786113564,
              -0.1882724749696665,
              0.6860937571214938,
              0.4914764698963775,
              4.006933294833408
            ],
            [
              0.7256660443194881,
              2.092775290083465,
              5.5,
              13.5,
              0.2574706932735253,
              7.579243982895418,
              6.450764238267353,
              -0.2816317771207077,
              0.7217159235099904,
              0.4625996321790685,
              4.006933294833408
            ],
            [
              0.8440589505793449,
              2.134769066150266,
              4,
              2,
              0.2833526963755426,
              4.739005489195371,
              0.9368694870619887,
              -0.9488892682680556,
              0.9916283894183652,
              0.05803216918093734,
              4.006933294833408
            ],
            [
              0.6923632511766454,
              2.213630586905546,
              4.666666666666666,
              9.333333333333334,
              0.2382535166122617,
              6.740199828248886,
              4.216301215091397,
              -0.6298828623905062,
              0.8636452998652319,
              0.2955637337047829,
              4.006933294833408
            ],
            [
              0.8146225140431266,
              2.083288886266424,
              4.5,
              11.5,
              0.2811067701918388,
              5.524030974378112,
              5.520117769461047,
              -0.0009766084506849936,
              0.6188308817234378,
              0.5910424885692176,
              4.006933294833408
            ],
            [
              0.9282856593778789,
              2.071714340622119,
              5,
              2,
              0.3094285531259598,
              5.386273017888604,
              0.9653840593676712,
              -1.103309846515609,
              0.9954854440282073,
              0.03292241229564863,
              4.006933294833408
            ],
            [
              0.6284146011594685,
              2.03637330812186,
              4.5,
              5.5,
              0.2358216197884757,
              7.16087753482683,
              2.700880029247993,
              -1.113070065660842,
              0.9612944511498943,
              0.1273215896059913,
              4.006933294833408
            ],
            [
              0.6632044658022118,
              2.278591176841932,
              2,
              14,
              0.2254420586489518,
              3.01566123741462,
              6.144147375925344,
              0.7807682105775594,
              0.2655495066398488,
              0.9050610435227591,
              4.006933294833408
            ],
            [
              0.8856729797176482,
              2.11432702028235,
              7,
              4,
              0.2952243265725495,
              7.903594396920174,
              1.891854931440943,
              -1.500334301354815,
              0.9961609744488235,
              0.01975314249488846,
              4.006933294833408
            ],
            [
              0.6227064162666803,
              2.303515151037203,
              3,
              11,
              0.2128022099298585,
              4.81767960250986,
              4.775310461946402,
              -0.01057395705041782,
              0.6535543445162633,
              0.5987660257309833,
              4.006933294833408
            ],
            [
              0.6337246749507605,
              2.120766725890278,
              3,
              8,
              0.2300695782739649,
              4.733916980955643,
              3.772220632442107,
              -0.240008075441026,
              0.7665258075628083,
              0.4816008200997737,
              4.006933294833408
            ],
            [
              1.035987112286344,
              1.809054646955716,
              4,
              3,
              0.3641377526080105,
              3.861051892018527,
              1.658324697403923,
              -0.549728940448005,
              0.9344151800840798,
              0.2237897438977807,
              4.006933294833408
            ],
            [
              0.9726621295109262,
              1.973776111067117,
              5,
              2,
              0.3301145485133622,
              5.140531175521452,
              1.013286151750365,
              -1.030025887651489,
              0.9935042060394169,
              0.04343977643351959,
              4.006933294833408
            ],
            [
              0.5419600115181735,
              2.458039988481825,
              3,
              0,
              0.1806533371727246,
              5.535463754228298,
              0,
              -1.381471401424575,
              1,
              0.005895735150774573,
              4.006933294833408
            ],
            [
              0.7890469430591808,
              2.15829646583945,
              4.5,
              18.5,
              0.2677146275784787,
              5.703082737451893,
              8.571574986481105,
              0.7158822066561186,
              0.3071354158058689,
              0.8387569092206718,
              4.006933294833408
            ],
            [
              0.8191538375756715,
              2.180846162424328,
              2,
              5,
              0.2730512791918906,
              2.441543832498062,
              2.292688079585482,
              -0.03714954603924056,
              0.7072103174351478,
              0.6106428978902381,
              4.006933294833408
            ],
            [
              0.8554887562302834,
              2.016958105974895,
              4.5,
              9.5,
              0.2978257900908651,
              5.260150957248437,
              4.710063125187315,
              -0.1372840004026054,
              0.6886415863117976,
              0.5234256421665512,
              4.006933294833408
            ],
            [
              0.183798728339263,
              1.808359275941378,
              1,
              12,
              0.0922611198229891,
              5.4407340520559,
              6.635849501616962,
              0.2982618780058203,
              0.6595128912048436,
              0.7158862924561236,
              4.006933294833408
            ],
            [
              0.5429987734907187,
              2.182164950036273,
              3,
              0,
              0.1992536333882916,
              5.524874357844711,
              0,
              -1.378828633101668,
              1,
              0.007910769828692765,
              4.006933294833408
            ],
            [
              0.964019181432982,
              2.10857628536098,
              9,
              13,
              0.3137475114610087,
              9.335913821363807,
              6.165297452244869,
              -0.8155267684191301,
              0.8820188737770894,
              0.2276887912752239,
              3.887813977296007
            ],
            [
              1.033303515566995,
              2.045635149949949,
              4,
              7,
              0.3356037998222048,
              3.871079445428111,
              3.42192008197125,
              -0.1155300552135093,
              0.7052990360015085,
              0.5339286267776748,
              3.887813977296007
            ],
            [
              0.5590807801779044,
              2.434839098954756,
              3.333333333333333,
              10.41666666666667,
              0.1867387247316286,
              5.962167635726339,
              4.278174550071258,
              -0.4202698077920198,
              0.8039560438474501,
              0.4074291547244596,
              4.006933294833408
            ],
            [
              0.7302482865189385,
              2.104609999940973,
              6.85,
              21.43333333333333,
              0.2575960463374172,
              9.380371205872525,
              10.1839929174215,
              0.2005577963040158,
              0.5249463474131445,
              0.6429357369218298,
              4.006933294833408
            ],
            [
              0.6230229210889688,
              2.326863175125089,
              3,
              12,
              0.2112023653688082,
              4.815232150297716,
              5.157157553690237,
              0.08874903746868637,
              0.605914294689789,
              0.6427966662042378,
              3.85272238601081
            ],
            [
              0.8227299251468058,
              2.125385167207265,
              3.75,
              13,
              0.27906981219307,
              4.55799635503821,
              6.116538404698604,
              0.3889613165435018,
              0.4266292612792854,
              0.7689466780828896,
              4.006933294833408
            ],
            [
              0.9270119269131262,
              1.72540663421124,
              6,
              4,
              0.3494968480842494,
              6.472408634460086,
              2.318294088296801,
              -1.15592480425289,
              0.9741884147175909,
              0.09434091692608693,
              3.593758461518798
            ],
            [
              1.017772920634592,
              2.07514740920669,
              4.977777777777778,
              13.63174603174603,
              0.3290653531598793,
              4.890853034952121,
              6.569049490781632,
              0.4350779394398446,
              0.3859022820238626,
              0.7876256067783534,
              3.85723178240239
            ],
            [
              0.99353587285557,
              1.982348630074659,
              7,
              10.5,
              0.3338623766739861,
              7.045543287612714,
              5.296747424091872,
              -0.4364424697999746,
              0.8017672495748353,
              0.3604611027441769,
              4.006933294833408
            ],
            [
              0.9044586373448119,
              2.083892710546131,
              3,
              11,
              0.3026614116118381,
              3.316901266825199,
              5.2785826949398,
              0.4895717706716053,
              0.3470867399892776,
              0.844274168686211,
              4.006933294833408
            ],
            [
              1.104253225168709,
              1.699326291120679,
              7.833333333333333,
              7.166666666666666,
              0.3938726256033634,
              7.093783522467454,
              4.217357610550684,
              -0.7178621904251989,
              0.8944631945833862,
              0.2276310322835675,
              4.006933294833408
            ],
            [
              0.5620952580115087,
              2.36643215217716,
              4,
              5,
              0.1919378511042504,
              7.116231533691574,
              2.112885423484426,
              -1.248672174467823,
              0.9835502732200486,
              0.07536621854707515,
              4.006933294833408
            ],
            [
              0.5910254344975795,
              2.379944336950559,
              2,
              8,
              0.1989335065531469,
              3.383949121750006,
              3.361423154228247,
              -0.0056217475720908,
              0.6810180456886288,
              0.6209610798283224,
              4.006933294833408
            ],
            [
              1.007810692326992,
              1.940472992870723,
              6.5,
              7.5,
              0.3418296201911816,
              6.449623971533559,
              3.86503704383154,
              -0.6450286884073212,
              0.8836986137747843,
              0.2507195899256272,
              4.006933294833408
            ],
            [
              0.5826596660167845,
              1.921828242709564,
              3,
              7,
              0.2326462283912941,
              5.148803280839384,
              3.642365037851031,
              -0.3759579039987448,
              0.8149218566581272,
              0.421800196615419,
              4.006933294833408
            ],
            [
              0.977390359973129,
              2.01934431585417,
              5,
              9,
              0.3261517837588688,
              5.115663305843801,
              4.456892234444454,
              -0.164407795919332,
              0.7103514334100901,
              0.5013001935122463,
              4.006933294833408
            ],
            [
              1.298559950968749,
              1.699393990407527,
              10,
              0,
              0.4331487328896775,
              7.700838141927774,
              0,
              -1.921878298262997,
              1.000000000000001,
              0.0002324719094300987,
              4.006933294833408
            ],
            [
              0.5813606861412145,
              2.409701321030794,
              2,
              2,
              0.194365975946744,
              3.440205104467957,
              0.8299783805340919,
              -0.6514275461734103,
              0.9749104274560955,
              0.1722080886370437,
              4.006933294833408
            ],
            [
              1.012713662546881,
              1.987286337453117,
              6,
              0,
              0.3375712208489604,
              5.924675672796354,
              0,
              -1.478606015337392,
              1,
              0.001479764097980119,
              4.006933294833408
            ],
            [
              0.6385057789799257,
              2.243820841586415,
              3.5,
              7.5,
              0.2215244359969404,
              5.481547881354475,
              3.342512851737926,
              -0.5338334512268142,
              0.8570181030760287,
              0.332799253040605,
              4.006933294833408
            ],
            [
              0.5476784090080185,
              2.452321590991979,
              1,
              11,
              0.1825594696693396,
              1.825889031870451,
              4.485545468590207,
              0.6637635920091685,
              0.3275804143530821,
              0.9109827845164931,
              4.006933294833408
            ],
            [
              0.734717434572067,
              2.246693662234323,
              3,
              5,
              0.2464327832411562,
              4.083202410661912,
              2.225492546690825,
              -0.4636238557718051,
              0.8910638855462765,
              0.3125903543867862,
              4.006933294833408
            ],
            [
              0.9990777684487285,
              2.000367148788317,
              4.833333333333334,
              4.166666666666666,
              0.3330875532026887,
              4.83779490042909,
              2.082950956873364,
              -0.6875192923994662,
              0.9406956300752567,
              0.1785718286437123,
              4.006933294833408
            ],
            [
              1.368297491995287,
              1.5198275241073,
              5,
              1,
              0.4737667117477317,
              3.654176105160339,
              0.657969397275766,
              -0.7477555745057999,
              0.9886919620882095,
              0.08667001451057721,
              4.006933294833408
            ],
            [
              0.6018333343389484,
              1.898839791742173,
              3,
              3,
              0.2406685336288231,
              4.98476875378661,
              1.579912119519846,
              -0.8497412818568828,
              0.9671115261974476,
              0.1549509350992303,
              4.006933294833408
            ],
            [
              0.818676819290986,
              2.171042796276769,
              6,
              15,
              0.2738306344943043,
              7.328899339297639,
              6.909122208794896,
              -0.1047626949627559,
              0.6546709350729273,
              0.5336822006699481,
              4.006933294833408
            ],
            [
              0.838534798741635,
              2.157376280965815,
              5,
              8,
              0.2798930864208152,
              5.962781756348521,
              3.708208007375772,
              -0.5626681511967832,
              0.8731950685761032,
              0.2866558906956609,
              4.006933294833408
            ],
            [
              0,
              1.730377470020639,
              0,
              0,
              0,
              null,
              0,
              null,
              1,
              1,
              4.006933294833408
            ],
            [
              0.9903414238163243,
              1.84645108087476,
              3,
              12,
              0.3491060492364664,
              3.029258322285831,
              6.498953654550641,
              0.8659229083595376,
              0.1745346187280928,
              0.937410804730644,
              4.006933294833408
            ],
            [
              0.6138609138837783,
              1.922156653494115,
              2,
              4,
              0.242057043208292,
              3.258067022619815,
              2.080995840130284,
              -0.2937586168472687,
              0.8429300087799823,
              0.4471199402253543,
              4.006933294833408
            ],
            [
              0.9999999999999994,
              1.915270051333464,
              5,
              0,
              0.3430213950651306,
              5.000000000000003,
              0,
              -1.24783709438015,
              0.9999999999999996,
              0.00474904237087892,
              4.006933294833408
            ],
            [
              0.6154467919288336,
              2.147306973910566,
              3,
              12,
              0.2227657055574926,
              4.874507494949947,
              5.58839520655317,
              0.178163113552132,
              0.5621783397403788,
              0.6822659266039812,
              4.006933294833408
            ],
            [
              0.5741450777691793,
              2.175877187732155,
              4,
              0,
              0.2087783378962976,
              6.966880244870966,
              0,
              -1.73870632033085,
              1,
              0.001899948124167938,
              4.006933294833408
            ],
            [
              1.226419347196736,
              1.657886363179284,
              7,
              5,
              0.4252043543043328,
              5.707672515114928,
              3.015888248463323,
              -0.6717816515993481,
              0.9184686804036707,
              0.2064065929929735,
              4.006933294833408
            ],
            [
              0.5599692293533811,
              2.440030770646617,
              5,
              9,
              0.1866564097844605,
              8.929062058952239,
              3.688478075059261,
              -1.307879018263232,
              0.9677970317826488,
              0.102858317893824,
              4.006933294833408
            ],
            [
              1.151041468253154,
              1.841914188677604,
              4.5,
              3.5,
              0.384583535538757,
              3.909502936353196,
              1.900197100122679,
              -0.5014572712805931,
              0.9041777869104338,
              0.2605546102765367,
              4.006933294833408
            ],
            [
              0.5842643646848107,
              2.415735635315188,
              2,
              0,
              0.1947547882282703,
              3.42310796428416,
              0,
              -0.854296219180379,
              1,
              0.03792942753783834,
              4.006933294833408
            ],
            [
              0.5441430356564829,
              2.446918971515525,
              1,
              4,
              0.1819230207704586,
              1.837752088094902,
              1.63470880996217,
              -0.05067298684371379,
              0.7738254877514308,
              0.633587012599321,
              4.006933294833408
            ],
            [
              0.5912419870996346,
              2.399852227650261,
              5,
              11,
              0.1976674570075594,
              8.456774229664804,
              4.583615554850351,
              -0.9666142133707477,
              0.922106865592318,
              0.1948045692198707,
              4.006933294833408
            ],
            [
              1.013585459501968,
              1.98641454049803,
              6,
              2,
              0.3378618198339896,
              5.919579788514467,
              1.006839186496573,
              -1.226059991653079,
              0.9971681827949177,
              0.02109136403756717,
              4.006933294833408
            ],
            [
              0.7722721682894618,
              2.165827383337213,
              6,
              8,
              0.2628475157902305,
              7.769281668261661,
              3.693738504530867,
              -1.017122787890143,
              0.9506944007825471,
              0.1356506124844151,
              4.006933294833408
            ],
            [
              0.6055377401943449,
              2.185988420640185,
              2,
              4,
              0.2169199589422149,
              3.302849462955204,
              1.829835859253347,
              -0.3676162030451516,
              0.8792461169284516,
              0.3861624309588728,
              4.006933294833408
            ],
            [
              1.206615496032556,
              1.687771885238931,
              12,
              2,
              0.4168811347921566,
              9.945173122222382,
              1.184994262252963,
              -2.18625522697493,
              0.9999014460497485,
              0.0009510698444393784,
              4.006933294833408
            ],
            [
              0.8804891739860218,
              1.966905994592546,
              6.5,
              11.5,
              0.3092261951211941,
              7.382259989153701,
              5.846746123920517,
              -0.3832142319946018,
              0.7650256095951303,
              0.4042775995420054,
              4.006933294833408
            ],
            [
              0.8716873012311376,
              2.089654253646748,
              3.5,
              16.5,
              0.29435554294482,
              4.015201317097008,
              7.896043075645228,
              0.968531660747192,
              0.1859905407897869,
              0.9215026198813538,
              4.006933294833408
            ],
            [
              1.180040341256492,
              1.819959658743506,
              6,
              0,
              0.393346780418831,
              5.0845719338809,
              0,
              -1.26894349362816,
              0.9999999999999998,
              0.003703851778448675,
              4.006933294833408
            ],
            [
              0.649123226396307,
              2.35016974051453,
              1,
              8,
              0.2164254154421202,
              1.540539545244177,
              3.404009447525495,
              0.4650613736655161,
              0.3881758943688542,
              0.8886415775567016,
              4.006933294833408
            ],
            [
              1.227776893000328,
              1.568425320787263,
              7,
              1,
              0.4390873045398404,
              5.701361574653882,
              0.6375821575604601,
              -1.263754358881573,
              0.9986183213614962,
              0.01550189721681472,
              4.006933294833408
            ],
            [
              0.5545137808311353,
              2.405922714291599,
              3,
              7,
              0.1873081154568547,
              5.410145074308951,
              2.909486642450643,
              -0.6240828703294585,
              0.900404691596236,
              0.2842381562222176,
              4.006933294833408
            ],
            [
              0.6803708341593308,
              2.281942569124112,
              5,
              11,
              0.2296755074615685,
              7.348933477105941,
              4.820454357106007,
              -0.6310260076603191,
              0.860234934667391,
              0.2979870487567022,
              4.006933294833408
            ],
            [
              0.5368351580648336,
              2.463164841935165,
              1,
              0,
              0.178945052688278,
              1.862769203873994,
              0,
              -0.4648865021725899,
              1,
              0.178945052688278,
              4.006933294833408
            ],
            [
              1.023391440639157,
              1.768579929033679,
              6.5,
              10.5,
              0.366547970998384,
              6.351430881560273,
              5.936966618035193,
              -0.103436776464309,
              0.6523263858213444,
              0.5364999680033136,
              4.006933294833408
            ],
            [
              1.322120650339441,
              1.6752840774154,
              8,
              1,
              0.441088464996769,
              6.050884991431063,
              0.5969136897324202,
              -1.361133540388871,
              0.9993679792959493,
              0.007839629174879681,
              4.006933294833408
            ],
            [
              0.7129439648140458,
              1.891973364371133,
              2.5,
              8.5,
              0.2736915896816793,
              3.506586945654368,
              4.492663670677674,
              0.2460926230777951,
              0.5153664109740203,
              0.7314772930453841,
              4.006933294833408
            ],
            [
              0.9999999999999994,
              1.920317355254056,
              6,
              6,
              0.3424285371591074,
              6.000000000000004,
              3.124483556628694,
              -0.7176352167077594,
              0.9240033489858034,
              0.1964307366274978,
              4.006933294833408
            ],
            [
              1.007087392715235,
              1.992912607284763,
              3,
              0,
              0.3356957975717453,
              2.978887454753673,
              0,
              -0.7434332532050606,
              1,
              0.03783011953925886,
              4.006933294833408
            ],
            [
              0.9999999999999994,
              1.999999999999999,
              3,
              0,
              0.3333333333333334,
              3.000000000000002,
              0,
              -0.7487022566280902,
              0.9999999999999999,
              0.0370370370370372,
              4.006933294833408
            ],
            [
              0.5952794915859582,
              2.055886323506674,
              3,
              7,
              0.2245349906811313,
              5.039649513218281,
              3.404857515691955,
              -0.4079908192218344,
              0.8320695130405729,
              0.3970007835907252,
              4.006933294833408
            ],
            [
              0.8339855135592481,
              2.160077664698772,
              7,
              4,
              0.2785463979569296,
              8.393431164200559,
              1.851785269284662,
              -1.632581681195137,
              0.9974425513628443,
              0.01418880578620096,
              4.006933294833408
            ],
            [
              0.8241044122393927,
              2.175895587760606,
              4,
              5,
              0.2747014707464644,
              4.853753894036969,
              2.29790437929327,
              -0.6378567664301386,
              0.9292285776593531,
              0.2147833513422222,
              4.006933294833408
            ],
            [
              0.5380904528531877,
              2.461909547146811,
              4,
              0,
              0.179363484284396,
              7.433694425891177,
              0,
              -1.855207930582792,
              1,
              0.00103498993747142,
              4.006933294833408
            ],
            [
              0.5818023975203677,
              2.23658110609147,
              4,
              7,
              0.2064312386070851,
              6.875186518735458,
              3.129776953286003,
              -0.9347321978828135,
              0.943106906567003,
              0.1756633128082818,
              4.006933294833408
            ],
            [
              0.9185160964280928,
              2.062020502545811,
              4,
              4,
              0.3081713865698902,
              4.354850193213946,
              1.939844921552197,
              -0.6027066322206281,
              0.9354384892922928,
              0.2091925043923117,
              4.006933294833408
            ],
            [
              1.022651269447026,
              1.977348730552972,
              5,
              0,
              0.3408837564823422,
              4.889252230336182,
              0,
              -1.220198059358873,
              1,
              0.004602899953350392,
              4.006933294833408
            ],
            [
              0.9247811035236156,
              2.075218896476382,
              4.166666666666667,
              10.83333333333333,
              0.3082603678412054,
              4.50557072456473,
              5.220332829335637,
              0.178381333598074,
              0.5221922298357027,
              0.6909898681225872,
              4.006933294833408
            ],
            [
              0.9999999999999994,
              1.766406932460318,
              7,
              0,
              0.3614797187883869,
              7.000000000000004,
              0,
              -1.74697193213221,
              0.9999999999999993,
              0.0008064687625557454,
              4.006933294833408
            ],
            [
              1.107946474971525,
              1.794732372330183,
              8,
              5,
              0.3816979188040239,
              7.220565416037453,
              2.78593069199965,
              -1.10674034173613,
              0.976762921002513,
              0.07563818148629298,
              4.006933294833408
            ],
            [
              0.6778523848220006,
              2.29397152846781,
              4,
              14,
              0.228093051472763,
              5.900989787105894,
              6.102952816223872,
              0.05040339188535812,
              0.6064128010846652,
              0.6144278164502557,
              4.006933294833408
            ],
            [
              0.6695305283829807,
              2.21709668585544,
              1,
              14,
              0.2319421521007253,
              1.493583873486925,
              6.314564488466712,
              1.203159688531881,
              0.1055885286165073,
              0.9809054703036549,
              4.006933294833408
            ],
            [
              0.5518999948429024,
              2.352020799003425,
              5,
              4,
              0.1900533912675679,
              9.059612333251142,
              1.700665232932821,
              -1.836553433471688,
              0.9976724470008281,
              0.01577296850386889,
              4.006933294833408
            ],
            [
              0.5619563939503035,
              2.438043606049695,
              2,
              0,
              0.1873187979834346,
              3.558995006606989,
              0,
              -0.8882091975915852,
              1,
              0.03508833207795858,
              4.006933294833408
            ],
            [
              1.066775113622417,
              1.835488199147075,
              5,
              1,
              0.367566619103366,
              4.687023474911828,
              0.5448141810253456,
              -1.033760481919552,
              0.9975338676400053,
              0.02792542618773153,
              4.006933294833408
            ],
            [
              0.9770456221914586,
              1.827659946865742,
              7,
              4,
              0.3483594260198555,
              7.16445562111971,
              2.188590939391985,
              -1.241813705295186,
              0.9881355164421521,
              0.04891031737508489,
              4.006933294833408
            ],
            [
              0.7605741029344032,
              2.223310093184296,
              4,
              11,
              0.2548939747473187,
              5.259185113675881,
              4.947577953125489,
              -0.07776699476185,
              0.6702208889196963,
              0.5562277727083363,
              4.006933294833408
            ],
            [
              0.5434788465391435,
              2.456521153460855,
              3,
              0,
              0.1811596155130479,
              5.519994051477638,
              0,
              -1.377610667638313,
              1,
              0.005945442329607253,
              4.006933294833408
            ],
            [
              0.9960316587735017,
              2.000592048897825,
              3,
              4,
              0.3323846288153133,
              3.011952455099825,
              1.999408126311258,
              -0.2526980746333249,
              0.8281576755583753,
              0.4271689751297418,
              4.006933294833408
            ],
            [
              1.203457123052434,
              1.525077314380334,
              8,
              1,
              0.4410635638466586,
              6.647515600480135,
              0.6557044620431706,
              -1.49536084021236,
              0.9993683003435662,
              0.007836374566464688,
              4.006933294833408
            ],
            [
              0.9439023221216264,
              2.026022580713341,
              9,
              1,
              0.3178202658325187,
              9.53488490183024,
              0.4935779144415611,
              -2.256415648108407,
              0.9999894848404751,
              0.0002362159565072464,
              4.006933294833408
            ],
            [
              0.5606671572717027,
              2.006162713000425,
              3,
              1,
              0.2184278606716784,
              5.350768207288057,
              0.4984640545454043,
              -1.210977023001425,
              0.9977236862125608,
              0.03485646965511424,
              4.006933294833408
            ],
            [
              1.036401530577279,
              1.960016255503633,
              7,
              2,
              0.3458801824604085,
              6.754139002574589,
              1.020399700453552,
              -1.430954518138396,
              0.998723268206733,
              0.0103988746766337,
              4.006933294833408
            ],
            [
              0.7490660951713475,
              1.901492172661615,
              4,
              3,
              0.2826069150269114,
              5.339982714188936,
              1.577708308838709,
              -0.9389411124466065,
              0.9778150945530375,
              0.1046121419809445,
              4.006933294833408
            ],
            [
              0.8673894366735199,
              2.129216692397134,
              8,
              5,
              0.2894572724319048,
              9.223077503318907,
              2.348281420981561,
              -1.715725113567974,
              0.9969262912393381,
              0.01456067287074703,
              4.006933294833408
            ],
            [
              0.6197391109304122,
              2.380260889069587,
              5,
              5,
              0.2065797036434708,
              8.067911015803919,
              2.100610073022052,
              -1.48924389394657,
              0.992470352644963,
              0.03733919052551937,
              4.006933294833408
            ],
            [
              0.8001370453652593,
              2.19986295463474,
              7,
              7,
              0.2667123484550865,
              8.748501323050888,
              3.182016400272655,
              -1.3892132743901,
              0.9845426291614673,
              0.05302119030165731,
              4.006933294833408
            ],
            [
              0.7170159712929116,
              2.203095225040736,
              6,
              2,
              0.2455440642784983,
              8.368014437922348,
              0.9078136874283406,
              -1.861823045597811,
              0.9996619755473399,
              0.003831055382296666,
              4.006933294833408
            ],
            [
              0.9999999999999994,
              1.999999999999999,
              8,
              0,
              0.3333333333333334,
              8.000000000000005,
              0,
              -1.996539351008241,
              1,
              0.0001524157902758061,
              4.006933294833408
            ],
            [
              0.6488985871949124,
              2.194460259497348,
              1.5,
              9.5,
              0.228215509255819,
              2.311609286258838,
              4.329082724959449,
              0.50349563874746,
              0.3852558594016054,
              0.848012543654819,
              4.006933294833408
            ],
            [
              0.5832170074910608,
              2.413691913057662,
              3,
              2,
              0.1946061835553801,
              5.143882914021471,
              0.8286061651780581,
              -1.076952479944597,
              0.993945182191931,
              0.05386126713272277,
              4.006933294833408
            ],
            [
              1.187340347460947,
              1.808531286545757,
              8,
              1,
              0.3963255080702467,
              6.737747956689501,
              0.5529348634659074,
              -1.543527839906487,
              0.9997587494981883,
              0.003548458693785395,
              4.006933294833408
            ],
            [
              0.5630359380716979,
              2.18522246897292,
              2,
              6,
              0.2048700866805197,
              3.552171122237168,
              2.745715864261669,
              -0.2012649571719481,
              0.7860977177377384,
              0.5108935546552356,
              4.006933294833408
            ],
            [
              0.8993424292125506,
              2.060633359732675,
              6.833333333333333,
              14.16666666666667,
              0.3038343869471403,
              7.598144056559732,
              6.874908920480885,
              -0.1804959261516523,
              0.6805554200715953,
              0.4960173676725913,
              4.006933294833408
            ],
            [
              1.026235856696558,
              1.97376414330344,
              5,
              1,
              0.3420786188988529,
              4.872174332414134,
              0.5066461478656334,
              -1.08949360104833,
              0.9983976566558359,
              0.02009310928652341,
              4.006933294833408
            ],
            [
              0.5572057523330393,
              2.349454899475822,
              1,
              10,
              0.1916996234102117,
              1.794669196814581,
              4.256306431858327,
              0.6143444509589947,
              0.3472671315934464,
              0.9037721921054727,
              4.006933294833408
            ],
            [
              1.036726740555412,
              1.963273259444587,
              6,
              0,
              0.3455755801851374,
              5.78744597326156,
              0,
              -1.444357953431361,
              0.9999999999999999,
              0.001703171083271005,
              4.006933294833408
            ],
            [
              0.9351834858056537,
              1.996771538133127,
              4.5,
              5.5,
              0.3189624254704053,
              4.811889932084593,
              2.754446312442033,
              -0.51347089363715,
              0.8762753458978415,
              0.2931037015205339,
              4.006933294833408
            ],
            [
              0.5412583986148135,
              2.282708373798997,
              2,
              6,
              0.1916659940556482,
              3.695092778455526,
              2.628456647755886,
              -0.266197626018625,
              0.8149733162964079,
              0.4719681152857748,
              4.006933294833408
            ],
            [
              0.5568192103454249,
              2.443180789654574,
              4,
              0,
              0.1856064034484751,
              7.183660200082868,
              0,
              -1.792807534217146,
              1,
              0.001186784379443306,
              4.006933294833408
            ],
            [
              0.6513790019211597,
              2.331630092123453,
              6,
              5,
              0.218363062728034,
              9.211227230696355,
              2.144422486607393,
              -1.763644219683166,
              0.9966365731962399,
              0.01797652859379206,
              4.006933294833408
            ],
            [
              0.9221574479881739,
              2.071679839011399,
              5,
              5,
              0.308018559322695,
              5.422067577405851,
              2.413500342015197,
              -0.7508403594514387,
              0.9464939222490393,
              0.1643615662082718,
              4.006933294833408
            ],
            [
              0.9036720223820504,
              2.034354235593974,
              2,
              6,
              0.3075779258026716,
              2.213192342425368,
              2.949338858995798,
              0.1837181860550626,
              0.5325572668581632,
              0.7593828561476572,
              4.006933294833408
            ],
            [
              0.9949834570908426,
              1.922552518714573,
              6,
              4,
              0.3410355400385995,
              6.030251012959502,
              2.080567350469269,
              -0.9857123570245119,
              0.9775688548773747,
              0.08472785416800221,
              4.006933294833408
            ],
            [
              1.005129080845166,
              1.994870919154833,
              10,
              2,
              0.3350430269483887,
              9.948970923805598,
              1.002571134200172,
              -2.232729903724883,
              0.999950347176155,
              0.000569812714982243,
              4.006933294833408
            ],
            [
              0.5547047137710202,
              2.445295286228978,
              3,
              2,
              0.1849015712570068,
              5.408282867483235,
              0.8178971313866589,
              -1.145610719802967,
              0.9950201972324366,
              0.04697908971027864,
              4.006933294833408
            ],
            [
              0.9999999999999994,
              1.999999999999999,
              8,
              0,
              0.3333333333333334,
              8.000000000000005,
              0,
              -1.996539351008241,
              1,
              0.0001524157902758061,
              4.006933294833408
            ],
            [
              0.7223510806107618,
              2.198190198398801,
              7,
              13,
              0.2473346587505626,
              9.690578705968523,
              5.913955948611462,
              -0.9425219936220769,
              0.9032982515126592,
              0.2059044907316684,
              4.006933294833408
            ],
            [
              0.9999999999999994,
              1.999999999999999,
              3,
              4,
              0.3333333333333334,
              3.000000000000002,
              2.000000000000001,
              -0.24956741887603,
              0.826703246456333,
              0.4293552812071331,
              4.006933294833408
            ],
            [
              0.5609919572252607,
              2.439008042774738,
              4,
              1,
              0.186997319075087,
              7.130226999660603,
              0.4100027480279851,
              -1.677149020748052,
              0.999771347001413,
              0.005199192195947,
              4.006933294833408
            ],
            [
              0.8441139023015093,
              2.13066998483554,
              2,
              9,
              0.2837563783881759,
              2.369348490229722,
              4.224023459313284,
              0.4628664448881653,
              0.3560377866666945,
              0.8636474446128453,
              4.006933294833408
            ],
            [
              0.9934202490042393,
              2.006579750995759,
              6,
              2,
              0.3311400830014132,
              6.039739985181635,
              0.9967209122924249,
              -1.25857325336355,
              0.9975192386513243,
              0.01899653386574385,
              4.006933294833408
            ],
            [
              1.06741561869457,
              1.932584381305429,
              3,
              2,
              0.3558052062315235,
              2.810526609746395,
              1.034883661146549,
              -0.4431426275274866,
              0.9426753618129505,
              0.2442513286098578,
              4.006933294833408
            ],
            [
              0.6043654521779914,
              2.388619525556846,
              0,
              6,
              0.2019273256210559,
              0,
              2.511911141897432,
              0.6268911801292831,
              0.2583774728693483,
              1,
              4.006933294833408
            ],
            [
              0.6212891786088605,
              2.173974076473636,
              3.75,
              12.25,
              0.2222649968582384,
              6.035836658859392,
              5.634841800814158,
              -0.100075251704909,
              0.6728374385668475,
              0.5488696445275074,
              4.006933294833408
            ],
            [
              1.005291554876538,
              1.95214174504765,
              4,
              4,
              0.339920279825857,
              3.97894519315966,
              2.049031536847937,
              -0.4816435698593183,
              0.9051422354800638,
              0.2722734045880315,
              4.006933294833408
            ],
            [
              0.5546164756430166,
              2.428403447178886,
              1,
              9,
              0.1859244959780073,
              1.803047770697057,
              3.706138702140058,
              0.4749494916466093,
              0.4197910777823219,
              0.8721658559619353,
              4.006933294833408
            ],
            [
              1.3645973236836,
              1.602381278213624,
              7,
              1,
              0.4599282660181685,
              5.129718400080228,
              0.6240711955364491,
              -1.124462743203991,
              0.9979977384470344,
              0.02081154028083587,
              4.006933294833408
            ],
            [
              0.8440532542761897,
              2.080102654478833,
              7.5,
              16.5,
              0.2886485128064018,
              8.885695259159396,
              7.932300823938928,
              -0.2379361883687425,
              0.6891497369474133,
              0.475377205287403,
              4.006933294833408
            ],
            [
              0.6563651054695087,
              2.269120286886648,
              3.666666666666667,
              14.33333333333333,
              0.2243610948065199,
              5.586321753110017,
              6.316691722411693,
              0.1822765480631845,
              0.5476111734808063,
              0.6678102771859978,
              4.006933294833408
            ],
            [
              0.5551212747213947,
              2.444878725278604,
              6,
              0,
              0.1850404249071317,
              10.80844902406468,
              0,
              -2.697436724988967,
              1,
              0.00004014206429348022,
              4.006933294833408
            ],
            [
              1.081293014962389,
              1.68529012236321,
              9,
              7,
              0.3908406005856211,
              8.323368296532507,
              4.153587508235199,
              -1.040641428614217,
              0.9501490553287328,
              0.1256283483093995,
              4.006933294833408
            ],
            [
              0.548141964356715,
              2.451858035643284,
              6,
              0,
              0.1827139881189051,
              10.9460694311946,
              0,
              -2.73178229478105,
              1,
              0.00003720752503522107,
              4.006933294833408
            ],
            [
              0.6837464559343714,
              2.307438681586519,
              3,
              6,
              0.2285871400461237,
              4.387591297859614,
              2.600285783488121,
              -0.4460532239645884,
              0.8719249530877902,
              0.3394998406108034,
              4.006933294833408
            ],
            [
              0.5686824281823583,
              2.176979978029377,
              3,
              0,
              0.2071203025163552,
              5.275352026593647,
              0,
              -1.31655598893941,
              1,
              0.00888521651685481,
              4.006933294833408
            ],
            [
              0.5780758817890206,
              2.421924118210978,
              4,
              5,
              0.1926919605963403,
              6.919506808727014,
              2.064474259289919,
              -1.211657941922127,
              0.9832737087260423,
              0.0762954290741309,
              4.006933294833408
            ],
            [
              0.6428707423922655,
              2.163708639480232,
              7,
              8,
              0.2290584569047016,
              10.88865854114225,
              3.697355482169618,
              -1.794714942783098,
              0.989908641723461,
              0.03665847698065161,
              4.006933294833408
            ],
            [
              0.5730566002107288,
              2.416922473831551,
              3,
              11,
              0.1916590671773462,
              5.235084979209413,
              4.551242383278303,
              -0.170664831584011,
              0.7265505860254131,
              0.5201838556535925,
              4.006933294833408
            ],
            [
              1.52740853639447,
              1.46526048957517,
              4,
              0,
              0.5103833812359461,
              2.618814747128633,
              0,
              -0.6535708369553759,
              0.9999999999999998,
              0.06785566311111046,
              4.006933294833408
            ],
            [
              0.7235482199231426,
              2.133641473679165,
              2,
              7,
              0.2532377257076349,
              2.764155788003246,
              3.280776122114594,
              0.1289316033230414,
              0.5916022954108616,
              0.7073734089259441,
              4.006933294833408
            ],
            [
              0.5742470750435895,
              2.422306268980149,
              4,
              6,
              0.1916358593077796,
              6.965642793559499,
              2.476978273488988,
              -1.120224418474411,
              0.9724194979869564,
              0.1066062558735995,
              4.006933294833408
            ],
            [
              0.5499665325429667,
              2.444317610650357,
              2,
              1,
              0.1836721253703205,
              3.636584922272062,
              0.4091121365091058,
              -0.805472052635491,
              0.9938037382646558,
              0.08881382544346372,
              4.006933294833408
            ],
            [
              1.207337395555662,
              1.606892948066771,
              2,
              2,
              0.4290115762171751,
              1.656537772591335,
              1.244637984382326,
              -0.1027967669789056,
              0.785784314620755,
              0.5742499871179206,
              4.006933294833408
            ],
            [
              0.9235075525392701,
              2.027591853360159,
              6,
              3,
              0.3129367823710451,
              6.496969064846779,
              1.47958771634851,
              -1.252174912661448,
              0.9944080051621342,
              0.03117838745510515,
              4.006933294833408
            ],
            [
              0,
              1.730377470020639,
              0,
              0,
              0,
              null,
              0,
              null,
              1,
              1,
              4.006933294833408
            ],
            [
              1.446902498742931,
              1.529176777812177,
              4,
              3,
              0.4861774046616661,
              2.764526292182921,
              1.961839888970952,
              -0.2003243738164954,
              0.7954829654338194,
              0.4697861708729787,
              4.006933294833408
            ],
            [
              0.5714315597949312,
              2.424113991778196,
              3,
              6,
              0.190760430765221,
              5.249972544527652,
              2.475131128465923,
              -0.6925100099968334,
              0.926071410689021,
              0.2376882126925832,
              4.006933294833408
            ],
            [
              0.6894020095107392,
              2.029478883999712,
              1,
              11,
              0.2535609452978375,
              1.450532470466236,
              5.420110594263054,
              0.9906773663827256,
              0.1518735106845733,
              0.9700820211724276,
              4.006933294833408
            ],
            [
              0.9936996124510705,
              2.003526552320846,
              8,
              1,
              0.3315397496960958,
              8.05072267288815,
              0.4991199137548837,
              -1.884634008973995,
              0.9999516027765016,
              0.0009266164459832416,
              4.006933294833408
            ],
            [
              0.5562344198114565,
              2.436509416832525,
              3,
              6,
              0.1858610192428663,
              5.393409492740295,
              2.462539220472225,
              -0.7314497289104295,
              0.931881062267681,
              0.2251680638903628,
              4.006933294833408
            ],
            [
              0.9932078500430886,
              2.00679214995691,
              6,
              4,
              0.3310692833476964,
              6.041031592470499,
              1.993230838622669,
              -1.010199186262251,
              0.9810996027565819,
              0.07426818637647381,
              4.006933294833408
            ],
            [
              0.9596096587194013,
              2.030179045984719,
              6.5,
              4.5,
              0.3209623667416884,
              6.773587511274373,
              2.216553268491311,
              -1.137287273701052,
              0.9808651274143935,
              0.067903402474351,
              4.006933294833408
            ],
            [
              0.6160282840626928,
              2.380172071400417,
              5,
              6,
              0.2056031676718348,
              8.116510441736718,
              2.520826150384074,
              -1.396500485438026,
              0.9866297280550056,
              0.05602979593345814,
              4.006933294833408
            ],
            [
              1.126194027830075,
              1.867243373416293,
              6,
              10,
              0.3762210051097661,
              5.327678758482378,
              5.35548827880111,
              0.006940350206126362,
              0.6053116003110791,
              0.5972185864031583,
              4.006933294833408
            ],
            [
              0.611950829046632,
              2.388049170953366,
              4,
              5,
              0.2039836096822108,
              6.536472883338787,
              2.093759232773202,
              -1.108756578576957,
              0.9787241652693712,
              0.0909965263946283,
              4.006933294833408
            ],
            [
              0.9999999999999994,
              1.999999999999999,
              7,
              4,
              0.3333333333333334,
              7.000000000000004,
              2.000000000000001,
              -1.24783709438015,
              0.9911768192518077,
              0.03862893529102962,
              4.006933294833408
            ],
            [
              0.9704780648443377,
              2.029521935155661,
              6,
              8,
              0.3234926882814461,
              6.182519953155649,
              3.941814996636838,
              -0.5592069524611265,
              0.8688141926949451,
              0.2821667403378217,
              4.006933294833408
            ],
            [
              0.650070176387652,
              2.187127520999028,
              2,
              8,
              0.2291240321343932,
              3.076590916866418,
              3.657765687272679,
              0.14504228736616,
              0.5889603764129263,
              0.705637664403651,
              4.006933294833408
            ],
            [
              0.3405712191688844,
              1.376568303271798,
              0,
              2,
              0.1983363697114189,
              0,
              1.452888313094557,
              0.4878532876915629,
              0.6426645761274669,
              1,
              2.978125493361688
            ],
            [
              0.5961989398282541,
              2.25362957610354,
              2,
              8,
              0.2092051983111405,
              3.354584965508554,
              3.549829166615646,
              0.04872659132080948,
              0.6498639042718739,
              0.6513450674481929,
              4.006933294833408
            ],
            [
              0.9492732424497562,
              2.006338856698054,
              3,
              5,
              0.3211765314952729,
              3.160312400945807,
              2.492101462974596,
              -0.166763679054206,
              0.765782867935296,
              0.5016431640692265,
              4.006933294833408
            ],
            [
              0.8312074029666038,
              2.058247918253535,
              6.5,
              8.5,
              0.2876692353961048,
              7.819949601990198,
              4.129726027957031,
              -0.9209595724469357,
              0.9257345099504262,
              0.1760056024698285,
              4.006933294833408
            ],
            [
              0.5846959461423576,
              2.173747196583301,
              1,
              0,
              0.2119659227649009,
              1.710290633273053,
              0,
              -0.4268328188738066,
              1,
              0.2119659227649009,
              4.006933294833408
            ],
            [
              0.662840517361956,
              2.196003904563414,
              1.5,
              2.5,
              0.2318560997158241,
              2.262987793760498,
              1.138431491312409,
              -0.2806526137827416,
              0.8636561401589152,
              0.4416741483788663,
              4.006933294833408
            ],
            [
              0.5849095066738668,
              2.348874797736743,
              1,
              3,
              0.1993703169638348,
              1.709666176716083,
              1.277207283628164,
              -0.1079276497179368,
              0.8201664304635332,
              0.5891088857800452,
              4.006933294833408
            ],
            [
              0.9999999999999994,
              1.999999999999999,
              8,
              0,
              0.3333333333333334,
              8.000000000000005,
              0,
              -1.996539351008241,
              1,
              0.0001524157902758061,
              4.006933294833408
            ],
            [
              0.8519272867604587,
              2.066764907214739,
              4,
              9,
              0.2918866499588473,
              4.695236391840919,
              4.35463170899722,
              -0.08500383155439094,
              0.678489080632399,
              0.5538316741460504,
              4.006933294833408
            ],
            [
              0.7740214170374545,
              2.174086308381266,
              1,
              9,
              0.2625485528781076,
              1.291953914954282,
              4.139670060615498,
              0.7106971681642663,
              0.2169300009010134,
              0.952429871795129,
              4.006933294833408
            ],
            [
              0.7433431527027107,
              2.041870674396025,
              2.5,
              5.5,
              0.266889078845708,
              3.363184272176701,
              2.693608399869337,
              -0.1671043221934151,
              0.7487837915747381,
              0.5187487896100063,
              4.006933294833408
            ],
            [
              0.6143518719852988,
              2.13923891419136,
              4,
              8,
              0.2231093578135922,
              6.510926689413129,
              3.739647753661039,
              -0.6916209309811602,
              0.8927249377993741,
              0.2700379797506994,
              4.006933294833408
            ],
            [
              0.6187062477171914,
              2.358299426970399,
              4,
              11,
              0.2078283736500163,
              6.465103617037316,
              4.664378015022123,
              -0.4494024405989169,
              0.8149924486958773,
              0.3813273592230306,
              4.006933294833408
            ],
            [
              0.9441893871174954,
              2.035304985834869,
              4.333333333333333,
              5.666666666666666,
              0.3168958450429639,
              4.589474730872071,
              2.784185518192615,
              -0.4505413691331523,
              0.8591894038874128,
              0.3241953800193449,
              4.006933294833408
            ],
            [
              0.97853016829436,
              2.018913821070454,
              2,
              6,
              0.3264548634657622,
              2.043881798234311,
              2.97189505435092,
              0.2316018730117622,
              0.4852132817521678,
              0.7934017507726182,
              4.006933294833408
            ],
            [
              1.352391319133823,
              1.647608680866176,
              4,
              1,
              0.4507971063779412,
              2.957723806273699,
              0.6069402350285525,
              -0.5866789882118272,
              0.9813831757677198,
              0.1320205439297346,
              4.006933294833408
            ],
            [
              1.270401858248406,
              1.589755121727254,
              6.5,
              3.5,
              0.4441720741702846,
              5.116491256524148,
              2.201596932864279,
              -0.7274626526521846,
              0.9397563010512114,
              0.1723448661651413,
              4.006933294833408
            ],
            [
              0.6157755238216271,
              2.317778487218364,
              3,
              15,
              0.2099076824576089,
              4.871905238099421,
              6.471714222355199,
              0.3992601988953977,
              0.4589465992249858,
              0.7613170064425379,
              4.006933294833408
            ],
            [
              0.6977923336253055,
              2.021878028164437,
              4,
              5,
              0.2565723932683177,
              5.732364497641337,
              2.472948382815779,
              -0.813444066819952,
              0.9457741350568177,
              0.1782207206899441,
              4.006933294833408
            ],
            [
              0.7963003039957001,
              2.184803357974422,
              5.552083333333333,
              12.94791666666667,
              0.2671159390242234,
              6.972348629623673,
              5.926353334915669,
              -0.2610463458567486,
              0.7221519866506855,
              0.4624549902438294,
              4.006933294833408
            ],
            [
              0.9087154228867261,
              2.079432775375937,
              6,
              10.16666666666667,
              0.3041065444528693,
              6.602727156252873,
              4.889153805334559,
              -0.4276520782434329,
              0.8066498035431204,
              0.3644919800240719,
              4.006933294833408
            ],
            [
              0.9792102990187417,
              1.808729707550424,
              4.5,
              9.5,
              0.3512307641884146,
              4.595539900376264,
              5.252304952112453,
              0.1701954829280743,
              0.5278450296890898,
              0.6817186572107032,
              3.858886501786553
            ],
            [
              0.8394986091842108,
              2.149440777836326,
              4,
              6,
              0.2808683952674758,
              4.764748811063583,
              2.791423733032427,
              -0.5054435071960613,
              0.8805774734918321,
              0.3001736648073281,
              3.904145666007545
            ],
            [
              0.7375687186972402,
              2.206115432865623,
              3,
              8,
              0.2505597342383521,
              4.067417616759654,
              3.62628350303884,
              -0.1129912025469905,
              0.7117623666516509,
              0.5465314251912355,
              3.904145666007545
            ],
            [
              0.6148381746967243,
              1.41949102968044,
              4,
              5,
              0.3022314055039901,
              6.505776909465721,
              3.522389289860898,
              -0.8120163001421914,
              0.8984341021374669,
              0.2754604600188247,
              3.674048931138949
            ],
            [
              0.4623705016144479,
              1.516216629596376,
              4.583333333333333,
              7.416666666666666,
              0.2336872075638609,
              9.912685427227341,
              4.891561352048368,
              -1.366645945464432,
              0.9241290198242373,
              0.1989798183205893,
              3.674048931138949
            ],
            [
              0.7567562302378084,
              2.417393682943695,
              2.5,
              6.5,
              0.2384122523939958,
              3.303573727056575,
              2.688846275168908,
              -0.1766100802209906,
              0.7441875753061135,
              0.5189156636923143,
              3.480704222083274
            ],
            [
              0.6074785656230496,
              2.454622414064608,
              2.5,
              8,
              0.1983861961616348,
              4.115371539794033,
              3.259157072045474,
              -0.2459888611954787,
              0.7576960076663936,
              0.4971842010782186,
              3.480704222083274
            ],
            [
              0.6944872678258927,
              2.649895575573312,
              5.34375,
              16.15625,
              0.2076578251788965,
              7.694525511934473,
              6.096938365771094,
              -0.4963590943663891,
              0.7687023250158244,
              0.4051679769990215,
              3.218611614647106
            ],
            [
              0.1284033923578874,
              0.1223990598078261,
              0,
              0,
              0.5119702429107312,
              0,
              0,
              0,
              1,
              1,
              3.899009545957222
            ],
            [
              0.04480257496931624,
              0.1672016347771424,
              0,
              0,
              0.2113287043823177,
              0,
              0,
              0,
              1,
              1,
              3.899009545957222
            ],
            [
              1.155542963906962,
              2.32901875684932,
              0.9333333333333333,
              18.67619047619048,
              0.3316178780888879,
              0.8077011089035371,
              8.018909431822479,
              2.240471727033643,
              0.003735155352905478,
              0.9996294727658721,
              3.218611614647106
            ],
            [
              0.8488015343155522,
              1.999213384867138,
              1.5,
              5.5,
              0.298032685362174,
              1.767197559567979,
              2.751082021374879,
              0.307357386980673,
              0.4925639509747416,
              0.7912064337833727,
              3.201108883284355
            ],
            [
              1.130861073608617,
              1.454476655456949,
              3.034455128205128,
              11.54246794871795,
              0.4374132868193397,
              2.683313803102335,
              7.935822074154692,
              1.627020291948291,
              0.06444239940357094,
              0.9819926551273696,
              3.228299177979329
            ],
            [
              0.674073414494457,
              2.502705702184477,
              2,
              4,
              0.2121876875088333,
              2.96703587026936,
              1.598270222706815,
              -0.44830484139547,
              0.8855794947163537,
              0.374569812981036,
              3.053202912781159
            ],
            [
              0.9913388425065928,
              2.32281883414629,
              3.020833333333333,
              6.479166666666666,
              0.2991224133632021,
              3.047225836218804,
              2.789355145317636,
              -0.08445907405029733,
              0.69591340813786,
              0.5704605019492712,
              3.053202912781159
            ],
            [
              1.098210992076276,
              2.307905457477932,
              2,
              8,
              0.3224232078794634,
              1.821143673146817,
              3.466346497894399,
              0.5451100537710181,
              0.3253027149080766,
              0.8825392705220962,
              3.018111321495962
            ],
            [
              0.6780416216701998,
              1.535344745195426,
              1,
              5,
              0.306336766061487,
              1.474835715153783,
              3.256597591939247,
              0.5905032494084523,
              0.4065864015012146,
              0.8885982385460406,
              3.017361680177674
            ],
            [
              0.9883931170236402,
              2.323935292083218,
              1,
              7,
              0.2983982851175534,
              1.011743184747494,
              3.012132060581202,
              0.6847958378397211,
              0.2584774103784883,
              0.9412882351831308,
              2.921146369908145
            ],
            [
              1.12297527671893,
              2.29551553091701,
              0,
              7,
              0.3285003061030678,
              0,
              3.049423933630999,
              1.010374902977242,
              0.06156313581889638,
              1,
              3.018111321495962
            ],
            [
              0.7874724313925076,
              2.960405255758989,
              1,
              2,
              0.2101115610288261,
              1.269885725690326,
              0.6755831810895903,
              -0.2285068752749137,
              0.8861109304988817,
              0.507169846218964,
              2.600808154615646
            ],
            [
              1.11821991128888,
              2.30027089634706,
              1,
              5,
              0.3271092345169083,
              0.8942784776988834,
              2.173657027935378,
              0.4239003846956699,
              0.3635745458372842,
              0.9071744760143184,
              3.018111321495962
            ],
            [
              0.6882069769789725,
              2.460648200079759,
              1,
              6,
              0.2185578371444221,
              1.453051238145983,
              2.438381886449887,
              0.3264725993657229,
              0.5263155416873146,
              0.8220582408562067,
              3.018111321495962
            ],
            [
              1.139496935878647,
              2.278993871757293,
              1,
              2,
              0.3333333333333334,
              0.8775802448550835,
              0.8775802448550835,
              0,
              0.7407407407407406,
              0.7037037037037037,
              3.018111321495962
            ],
            [
              0.7635073585692577,
              2.654983449066683,
              0,
              4,
              0.2233463248939557,
              0,
              1.506600729057703,
              0.4991866000194252,
              0.3638392993078725,
              1,
              3.018111321495962
            ],
            [
              0.676662656833342,
              2.608517418000736,
              1,
              5,
              0.2059742971220589,
              1.477841269798777,
              1.916797628222159,
              0.1454407447786944,
              0.6406802663754916,
              0.7493848243915415,
              3.018111321495962
            ],
            [
              1.001952220010326,
              2.4134763747385,
              3,
              6,
              0.2933606111838537,
              2.994154751180731,
              2.486040494450707,
              -0.1683550414827549,
              0.7446960782029313,
              0.5193451487279013,
              3.018111321495962
            ],
            [
              1.531843446344749,
              1.711754602401984,
              3,
              2,
              0.4722667307487823,
              1.95842467267692,
              1.168391776013654,
              -0.2617640015583245,
              0.8452466432184906,
              0.448106674749904,
              3.018111321495962
            ],
            [
              0.6271685007154096,
              2.450401156584433,
              0.5,
              6.5,
              0.2037869392258262,
              0.797233916291477,
              2.652626890308942,
              0.6147529949617029,
              0.3845913453711491,
              0.7971359548533129,
              3.018111321495962
            ],
            [
              1.068550219250236,
              2.342304334456279,
              2,
              5,
              0.3132793270498918,
              1.871694903963736,
              2.134650022393719,
              0.08712571884182391,
              0.6167748883072532,
              0.6979878949503932,
              3.018111321495962
            ],
            [
              1.134058239213656,
              2.284432568422284,
              0,
              4,
              0.331742369083015,
              0,
              1.750981865383995,
              0.5801581449010635,
              0.1994232119815539,
              1,
              3.018111321495962
            ],
            [
              0.6779336328082299,
              2.706750256599172,
              0,
              4,
              0.2002945193581797,
              0,
              1.477786873852817,
              0.4896396177727251,
              0.4089971573606497,
              1,
              3.018111321495962
            ],
            [
              0.678172568874302,
              2.731264419876741,
              2,
              2,
              0.1989104274728751,
              2.949101883197367,
              0.7322615801842642,
              -0.7345124373723566,
              0.9732164034815232,
              0.1791287032093181,
              3.018111321495962
            ],
            [
              0.9939608813000533,
              2.411223618591208,
              1,
              11,
              0.2918963366982887,
              1.006075811245255,
              4.561999109160563,
              1.178194877236262,
              0.09450091745115156,
              0.9841086023896655,
              3.018111321495962
            ],
            [
              0.7774407978247772,
              2.587322654189064,
              1,
              11,
              0.2310536264769138,
              1.286271575659429,
              4.251499124854103,
              0.9824778589428982,
              0.1968134857431338,
              0.957268057349979,
              3.018111321495962
            ],
            [
              0.6525396731193337,
              2.740469495784156,
              2,
              5,
              0.1923188652420333,
              3.064947745536153,
              1.82450489147638,
              -0.4109997021067246,
              0.8649242626799105,
              0.4020459243013947,
              3.018111321495962
            ],
            [
              1.085845084866842,
              2.300218793335059,
              1,
              4,
              0.3206806262153146,
              0.9209416830602778,
              1.738965011324183,
              0.2710381563588062,
              0.4861263058859026,
              0.8553328242958094,
              3.018111321495962
            ],
            [
              0.7679481720014399,
              2.033750143676752,
              0,
              5,
              0.2741009507354995,
              0,
              2.458512426192462,
              0.8197987213900981,
              0.2015492275189401,
              1,
              2.998922006152518
            ],
            [
              0.6446754781147667,
              2.361710316767706,
              1,
              6,
              0.2144353792557647,
              1.551168043376357,
              2.540531731347875,
              0.3278088786602904,
              0.5373831277734712,
              0.8153822676977349,
              3.018111321495962
            ],
            [
              0.6711020591968772,
              2.731365337798624,
              0,
              6,
              0.1972398206635232,
              0,
              2.19670357420431,
              0.7278404737952106,
              0.2676177578982424,
              1,
              3.018111321495962
            ],
            [
              0.9951033609759566,
              2.371547720474014,
              0,
              5,
              0.2955766240401067,
              0,
              2.108327805016979,
              0.6985586615048919,
              0.1734478005253438,
              1,
              3.018111321495962
            ],
            [
              1.233235564033961,
              1.747064134397504,
              0,
              3,
              0.4137958221728553,
              0,
              1.717166497173033,
              0.5689539961441514,
              0.2014404708444351,
              1,
              3.018111321495962
            ],
            [
              0.9270838299935236,
              2.366882594084028,
              2,
              3,
              0.2814490831530397,
              2.157302215069345,
              1.267489991898388,
              -0.2948241891653985,
              0.8605797642055941,
              0.4333017846690028,
              3.018111321495962
            ],
            [
              1.124427841583622,
              2.20708381633349,
              2,
              5,
              0.3375128041084577,
              1.778682389421486,
              2.26543276834236,
              0.1612764828964661,
              0.5610137713037608,
              0.7442584211202887,
              3.018111321495962
            ],
            [
              1.130067722233181,
              2.191670394346855,
              1,
              1,
              0.340203737492908,
              0.884902718948429,
              0.456272988209987,
              -0.1420191918321909,
              0.8842614169958566,
              0.5646688919816725,
              3.018111321495962
            ],
            [
              1.313155014150297,
              2.089973990556757,
              2,
              4,
              0.3858669513656404,
              1.523049433195928,
              1.913899416008724,
              0.1295015130916601,
              0.5736058513577473,
              0.7440934811193661,
              3.018111321495962
            ],
            [
              0.582761538475308,
              2.220766154492224,
              0,
              4,
              0.2078672309665882,
              0,
              1.801180188156549,
              0.5967905078013404,
              0.393724026998827,
              1,
              3.018111321495962
            ],
            [
              1.125560706435476,
              2.289421612214295,
              4,
              7,
              0.3295948855397016,
              3.553784329116775,
              3.057540805352013,
              -0.1644218754392375,
              0.7203092510058254,
              0.5167173165762547,
              3.018111321495962
            ],
            [
              0.697996149937162,
              2.705166286964006,
              0,
              5,
              0.2051022138610402,
              0,
              1.848315212301227,
              0.6124078986540128,
              0.3173631054892228,
              1,
              3.018111321495962
            ],
            [
              1.036326030675566,
              2.382164776960376,
              0,
              3,
              0.303153083916653,
              0,
              1.259358726573053,
              0.4172671556557554,
              0.3383858133649442,
              1,
              3.018111321495962
            ],
            [
              0.6496393940825075,
              2.497571130754668,
              0,
              3,
              0.206417520834936,
              0,
              1.201166991025204,
              0.3979863109985722,
              0.4997769386708639,
              1,
              3.018111321495962
            ],
            [
              0.7266369562672982,
              2.500612006223605,
              1,
              6,
              0.2251567712044299,
              1.376203056251027,
              2.39941261781796,
              0.3390231348589776,
              0.5087737714427452,
              0.832313965216442,
              3.018111321495962
            ],
            [
              1.328762993503121,
              1.712304504669553,
              1,
              3,
              0.436939658294843,
              0.7525796585918021,
              1.752024824918014,
              0.3311492055338852,
              0.4125064500450989,
              0.8994875733485005,
              3.018111321495962
            ],
            [
              0.7762366641693531,
              2.202693004080586,
              0,
              2,
              0.2605756934924134,
              0,
              0.9079794580065909,
              0.3008435943166405,
              0.5467483050542252,
              1,
              3.018111321495962
            ],
            [
              0.6162289425193785,
              2.578879935509264,
              0,
              1,
              0.192866336029083,
              0,
              0.3877652411152383,
              0.1284794362465855,
              0.807133663970917,
              1,
              3.018111321495962
            ],
            [
              1.039592185523662,
              2.378898622112278,
              1,
              6,
              0.3041085215737623,
              0.9619156568556554,
              2.522175574961015,
              0.5169656622645711,
              0.3207849068185366,
              0.9209702462948662,
              3.018111321495962
            ],
            [
              0.6448317100969634,
              2.759283845438842,
              2,
              6,
              0.1894270918765763,
              3.101584442395458,
              2.174477268773249,
              -0.3071812384848277,
              0.8197190346780161,
              0.4652480636657808,
              3.018111321495962
            ],
            [
              0.7302162333627262,
              2.048533600198484,
              3,
              8,
              0.262785884696533,
              4.108372099843178,
              3.905232503496586,
              -0.0673068600550835,
              0.6775549784649917,
              0.5836847245868144,
              3.018111321495962
            ],
            [
              0.7013188674276963,
              2.116040409748883,
              2,
              2,
              0.2489277363767833,
              2.851769848051597,
              0.9451615341492207,
              -0.6926263779989702,
              0.9498197437449641,
              0.2599106047718963,
              2.752722643065742
            ],
            [
              1.070649017612908,
              2.347841790023031,
              1,
              5,
              0.3131934756768636,
              0.9340129057695997,
              2.129615386031166,
              0.3961426047296862,
              0.3921237897183119,
              0.8950441929271815,
              3.018111321495962
            ],
            [
              1.024965936420128,
              2.444553479720072,
              1,
              5,
              0.2954201471396839,
              0.9756421793807842,
              2.04536331132856,
              0.3706207033997588,
              0.4301250847011726,
              0.8776563808960979,
              2.886296211018611
            ],
            [
              1.195198384197145,
              1.864855190152775,
              1,
              5,
              0.3905808689807184,
              0.8366811846651999,
              2.681173329919727,
              0.6816718346511779,
              0.2482160137212927,
              0.9487732856473415,
              2.705835933794129
            ],
            [
              0.6964388417876456,
              2.347958884463182,
              1,
              3,
              0.2287607942229379,
              1.435876260768515,
              1.277705508325328,
              -0.05480059594693054,
              0.7735664019811501,
              0.6462011679588691,
              2.886296211018611
            ],
            [
              1.073277938654774,
              2.306729035322293,
              2.5,
              4.5,
              0.3175371964963454,
              2.329312762296644,
              1.950814305058273,
              -0.1254090445712134,
              0.7285512010620601,
              0.5497316879124866,
              3.018111321495962
            ],
            [
              1.085513459369503,
              1.89834272525234,
              1,
              5,
              0.3637955022644883,
              0.9212230317078043,
              2.633876345661117,
              0.5807377324985407,
              0.2938158949467497,
              0.9336897888966785,
              2.94909942666351
            ],
            [
              0.8644956925193322,
              2.483530039772174,
              3,
              6,
              0.2582105878641623,
              3.470231287396395,
              2.415916016280765,
              -0.3493294841732499,
              0.8185996482950498,
              0.4223272038919503,
              3.018111321495962
            ],
            [
              0.8707328068890552,
              2.390399065401592,
              1,
              4,
              0.2670032494814278,
              1.148457933465019,
              1.673360761345509,
              0.1739176498036909,
              0.5969823090949921,
              0.7884026390923959,
              3.018111321495962
            ],
            [
              1.123619956896384,
              2.294870850739556,
              3,
              7,
              0.3286888922990623,
              2.669941897691524,
              3.050280584523589,
              0.126018773437272,
              0.5719478063115357,
              0.6898724006687735,
              3.018111321495962
            ],
            [
              0.979549701604899,
              2.376597081826664,
              2,
              7,
              0.2918673600453606,
              2.041754488540183,
              2.945387778823563,
              0.3151725147208315,
              0.4846918726834937,
              0.78913486356221,
              2.867106895675168
            ],
            [
              0.8257744804856801,
              2.405540489700023,
              2.5,
              4.5,
              0.2555536950451546,
              3.027460958262627,
              1.870681461928401,
              -0.3832792674330034,
              0.8344987101491756,
              0.4119973609427041,
              3.018111321495962
            ],
            [
              0.8730738650824835,
              2.187188192115824,
              2,
              4,
              0.2852938241118439,
              2.290756922166088,
              1.828832111666858,
              -0.1616255809907234,
              0.7710498593463037,
              0.5475063974469128,
              2.857993194318305
            ],
            [
              0.8319566376706975,
              2.050417773159403,
              4,
              5,
              0.2886358672019645,
              4.807942888945695,
              2.438527438384281,
              -0.8136370304599538,
              0.9145142797347665,
              0.2447915085246295,
              2.912128334697315
            ],
            [
              0.8984821984579783,
              2.520008609177963,
              1,
              6,
              0.2628300759068953,
              1.112988105625522,
              2.380944246836215,
              0.4201157631860362,
              0.4135392855655122,
              0.8817031292937639,
              3.018111321495962
            ],
            [
              1.152931749247962,
              2.245915958931984,
              3,
              6,
              0.3392125356111784,
              2.60206209253657,
              2.671515813464909,
              0.02301231251268526,
              0.6357946179235865,
              0.6371444718528079,
              3.018111321495962
            ],
            [
              1.112214567008526,
              2.306276240627415,
              1,
              4,
              0.3253525106822441,
              0.8991070874837181,
              1.734397610111013,
              0.2767593483640204,
              0.4767620053656659,
              0.8602394688689887,
              3.018111321495962
            ],
            [
              1.522205366802852,
              1.435865487924343,
              0,
              1,
              0.514593950435726,
              0,
              0.6964440669477883,
              0.2510776264555743,
              0.485406049564274,
              1,
              2.773819701816471
            ],
            [
              0.9018137787699466,
              2.469341634620252,
              3,
              5,
              0.2675088117231114,
              3.326629145201054,
              2.024831205978076,
              -0.4313286690093746,
              0.8605486708794697,
              0.3655064379934287,
              3.018111321495962
            ],
            [
              1.185024346858738,
              2.204431634956981,
              3,
              3,
              0.3496208103059433,
              2.531593555822205,
              1.360895004602193,
              -0.3878911102058827,
              0.8829877985958852,
              0.3521496115963805,
              3.018111321495962
            ],
            [
              1.142110121508126,
              2.276380686127814,
              1,
              4,
              0.3340977600281901,
              0.8755723123086648,
              1.757175337313246,
              0.2921042105788214,
              0.4593962388211773,
              0.869066017112066,
              3.018111321495962
            ],
            [
              1.20021975343127,
              2.187739927597018,
              1,
              4,
              0.3542603414533517,
              0.8331807547252345,
              1.828370890681482,
              0.3297393733849983,
              0.4202559994061466,
              0.8877239051854706,
              3.018111321495962
            ],
            [
              0.9805136885549245,
              2.437977119081015,
              0.5,
              2.5,
              0.2868264809619306,
              0.5099367870497526,
              1.025440304764781,
              0.1708033477902046,
              0.5815588041318847,
              0.6372682034923383,
              3.018111321495962
            ],
            [
              0.6575224511436633,
              1.894722770130332,
              0,
              0,
              0.257625108145153,
              0,
              0,
              0,
              1,
              1,
              2.801957323519022
            ],
            [
              0.75900548137969,
              2.104787992446536,
              1,
              4,
              0.2650349923333005,
              1.317513541776062,
              1.90042893362886,
              0.198356176641632,
              0.6011230451917837,
              0.7855464142754309,
              2.938730730356561
            ],
            [
              0.6552902261091673,
              1.930012764811454,
              4,
              0,
              0.2534674768916814,
              6.104165514187945,
              0,
              -2.004840547009227,
              1,
              0.004127517914637502,
              3.044713717155207
            ],
            [
              0.9111014529788586,
              1.156657197036055,
              1,
              0,
              0.4406227259512551,
              1.097572610306444,
              0,
              -0.3839221721105657,
              1,
              0.4406227259512551,
              2.858841426825316
            ],
            [
              1.346665544915093,
              1.753398691282378,
              1,
              2,
              0.4343992389547737,
              0.7425748759786154,
              1.140641891626636,
              0.1307403758209327,
              0.597836521085302,
              0.8190619292002422,
              3.044713717155207
            ],
            [
              0.6742817078303578,
              1.937632810044212,
              2,
              6,
              0.2581561162189376,
              2.966119318934838,
              3.096561933147227,
              0.04550692461221785,
              0.6581187779295938,
              0.65290815057786,
              2.866434401444217
            ],
            [
              1.039784474140219,
              2.107791818325575,
              0,
              1,
              0.3303444865273329,
              0,
              0.4744301554384047,
              0.155820940657003,
              0.6696555134726672,
              1,
              3.044713717155207
            ],
            [
              1.049192097488598,
              2.098384194977196,
              0,
              0,
              0.3333333333333333,
              0,
              0,
              0,
              1,
              1,
              3.044713717155207
            ],
            [
              0.8692127204519163,
              2.072176266150811,
              0,
              2,
              0.2955109726768399,
              0,
              0.9651688578187981,
              0.3169982295480287,
              0.4963047896187322,
              1,
              3.044713717155207
            ],
            [
              0.6768777927615933,
              2.401902945678539,
              1,
              5,
              0.2198525488711918,
              1.477371559081737,
              2.081682779479459,
              0.1984788313570423,
              0.6066668548994751,
              0.7745448482775041,
              3.044713717155207
            ],
            [
              0.6375771871324144,
              2.35734443368043,
              1,
              2,
              0.2128861011592588,
              1.568437547926752,
              0.8484122945400381,
              -0.2364837289396985,
              0.8833347295170657,
              0.5123449301361239,
              3.044713717155207
            ],
            [
              0.8394793520477201,
              2.308096940418074,
              0,
              8,
              0.2667065939139084,
              0,
              3.466058924956128,
              1.138385821112469,
              0.0836030724093624,
              1,
              3.044713717155207
            ],
            [
              1.044289273760874,
              2.10328701870492,
              0,
              3,
              0.3317756828517676,
              0,
              1.426338855952823,
              0.4684640292833528,
              0.2983780199343846,
              1,
              3.044713717155207
            ],
            [
              0.5929060194290123,
              2.497808646155413,
              0,
              0,
              0.1918346025374359,
              0,
              0,
              0,
              1,
              1,
              2.925594399617806
            ],
            [
              0.6437018545965193,
              2.42246629946606,
              2,
              3,
              0.2099369056924142,
              3.107028487984746,
              1.238407320944459,
              -0.6427047609954525,
              0.934163773887724,
              0.2831878601693263,
              2.907433211084472
            ],
            [
              1.049192097488598,
              2.098384194977196,
              0,
              3,
              0.3333333333333333,
              0,
              1.4296714620616,
              0.4695585841145671,
              0.2962962962962963,
              1,
              3.044713717155207
            ],
            [
              1.025060335563625,
              2.049889028710952,
              1,
              2,
              0.3333584440358586,
              0.9755523312197558,
              0.9756625709917947,
              0.00003791652775325983,
              0.7407072591735246,
              0.7037371833793251,
              2.907433211084472
            ],
            [
              0.913817851469249,
              1.807673865106316,
              1,
              0,
              0.3357782961100098,
              1.09430998572876,
              0,
              -0.3773690605322946,
              1,
              0.3357782961100098,
              2.899840236465572
            ],
            [
              1.049192097488598,
              1.700375342664303,
              0,
              2,
              0.3815844202134767,
              0,
              1.176210892864524,
              0.3863124753691137,
              0.3824378293227019,
              1,
              3.044713717155207
            ],
            [
              1.049192097488598,
              2.098384194977196,
              0,
              0,
              0.3333333333333333,
              0,
              0,
              0,
              1,
              1,
              3.044713717155207
            ],
            [
              0.785098738255794,
              2.362477554210001,
              0,
              2,
              0.2494296135521951,
              0,
              0.846568889696304,
              0.278045480902318,
              0.5633559050124073,
              1,
              3.044713717155207
            ],
            [
              0.8470563519323467,
              2.091625408593491,
              0,
              2,
              0.2882436483291669,
              0,
              0.95619415971089,
              0.3140505967189253,
              0.5065971041437746,
              1,
              3.044713717155207
            ],
            [
              1.049192097488598,
              2.008942666323144,
              2,
              2,
              0.3430823618056832,
              1.906228616082133,
              0.9955485706620429,
              -0.2991020273232694,
              0.8800330257898787,
              0.4247353343509666,
              3.044713717155207
            ],
            [
              0.5697095658510417,
              2.38994888655694,
              0,
              2,
              0.1924916590924623,
              0,
              0.8368379806152606,
              0.2748494795750946,
              0.652069720635244,
              1,
              3.044713717155207
            ],
            [
              0.6326568333330711,
              2.489625015090633,
              1,
              3,
              0.2026264328611045,
              1.580635736962847,
              1.205000745821469,
              -0.1233728442266644,
              0.8151526559935579,
              0.5957525035336793,
              3.044713717155207
            ],
            [
              1.049192097488598,
              2.098384194977196,
              0,
              3,
              0.3333333333333333,
              0,
              1.4296714620616,
              0.4695585841145671,
              0.2962962962962963,
              1,
              3.044713717155207
            ],
            [
              1.049192097488598,
              2.090994272984307,
              3,
              1,
              0.3341177795541453,
              2.8593429241232,
              0.4782413863682088,
              -0.7820444741122476,
              0.9875376958514738,
              0.1118096273513323,
              3.044713717155207
            ],
            [
              1.611465399033771,
              1.536110893432023,
              0,
              0,
              0.5119702429107312,
              0,
              0,
              0,
              1,
              1,
              3.044713717155207
            ],
            [
              1.444822456490202,
              1.575543865349834,
              2,
              0,
              0.4783600075404107,
              1.384253124676958,
              0,
              -0.4546414715043614,
              1,
              0.2288282968140618,
              3.044713717155207
            ],
            [
              0.8222342907604787,
              2.325342001705316,
              0,
              1,
              0.2612277556952701,
              0,
              0.430044268441648,
              0.141242924094504,
              0.7387722443047299,
              1,
              3.044713717155207
            ],
            [
              1.092185342210846,
              1.009537467274368,
              0,
              0,
              0.5196619350952187,
              0,
              0,
              0,
              1,
              1,
              2.99128567930029
            ],
            [
              1.049192097488598,
              2.040446836815332,
              2,
              0,
              0.3395840484269959,
              1.906228616082133,
              0,
              -0.6260781121527561,
              1,
              0.1153173259460682,
              3.044713717155207
            ],
            [
              0.8194290275651215,
              2.053742114104918,
              0,
              2,
              0.2852002150797136,
              0,
              0.9738321020269187,
              0.3313784730146957,
              0.5109387325220877,
              1,
              2.938730730356561
            ],
            [
              0.8380930933118749,
              2.098384194977196,
              0,
              0,
              0.2854076538082769,
              0,
              0,
              0,
              1,
              1,
              3.044713717155207
            ],
            [
              1.049192097488598,
              2.098384194977196,
              0,
              0,
              0.3333333333333333,
              0,
              0,
              0,
              1,
              1,
              3.044713717155207
            ],
            [
              0.7008396966069793,
              2.446736595858815,
              0,
              3,
              0.2226601141597573,
              0,
              1.226122993818624,
              0.4027055111651804,
              0.4697132991372741,
              1,
              3.044713717155207
            ],
            [
              1.049192097488598,
              2.098384194977196,
              0,
              2,
              0.3333333333333333,
              0,
              0.9531143080410664,
              0.3130390560763781,
              0.4444444444444445,
              1,
              3.044713717155207
            ],
            [
              1.067732368573697,
              2.079843923892096,
              1,
              0,
              0.339223665882056,
              0.9365642828041492,
              0,
              -0.3076033971690504,
              1,
              0.339223665882056,
              3.044713717155207
            ],
            [
              1.402934241916355,
              1.690482847844985,
              1,
              2,
              0.4535224967107791,
              0.7127917831943699,
              1.18309393233394,
              0.1838267652850363,
              0.5695154574037289,
              0.8368012363000339,
              2.558398655442441
            ],
            [
              1.03522496236183,
              1.932366203494716,
              0,
              1,
              0.3488435247659963,
              0,
              0.5175002534154672,
              0.1699668019688194,
              0.6511564752340037,
              1,
              3.044713717155207
            ],
            [
              1.044307932655528,
              1.769305184033197,
              0,
              2,
              0.3711625903580337,
              0,
              1.130387237910492,
              0.3712622410249643,
              0.3954364877652181,
              1,
              3.044713717155207
            ],
            [
              1.049192097488598,
              2.098384194977196,
              0,
              2,
              0.3333333333333333,
              0,
              0.9531143080410664,
              0.3130390560763781,
              0.4444444444444445,
              1,
              3.044713717155207
            ],
            [
              0.5997636869308309,
              2.389129486857656,
              1,
              3,
              0.2006641428976257,
              1.667323350497089,
              1.255687486384759,
              -0.1351969026818511,
              0.8181790312644358,
              0.5917584718221358,
              3.044713717155207
            ],
            [
              0.5697095658510417,
              2.023139135297763,
              0,
              1,
              0.2197234129390668,
              0,
              0.4942813781578207,
              0.162340838605886,
              0.7802765870609332,
              1,
              3.044713717155207
            ],
            [
              0.6141944928398823,
              2.495625944565633,
              0,
              2,
              0.1975015938065856,
              0,
              0.8014021509734316,
              0.2632110028795129,
              0.6440036919429704,
              1,
              3.044713717155207
            ],
            [
              0.7078883730770485,
              2.022135700802946,
              0,
              2,
              0.2592974838023959,
              0,
              0.989053305970437,
              0.3248427924102327,
              0.5486402175014621,
              1,
              3.044713717155207
            ],
            [
              0.7645960855591596,
              2.174085674966678,
              0,
              2,
              0.260183356983284,
              0,
              0.9199269481551843,
              0.3021390625239825,
              0.5473286652845228,
              1,
              3.044713717155207
            ],
            [
              0.5944897520453926,
              2.290076936804634,
              0,
              3,
              0.2060932598103302,
              0,
              1.309999656249946,
              0.4302538031306039,
              0.5003898216910211,
              1,
              3.044713717155207
            ],
            [
              0.6141944928398823,
              2.485869743357589,
              0,
              2,
              0.1981231503748617,
              0,
              0.8045473844090723,
              0.2642440173852508,
              0.6430064819647366,
              1,
              3.044713717155207
            ],
            [
              1.321603973525441,
              1.825972318940354,
              1,
              2,
              0.4198798855770078,
              0.7566563206771035,
              1.095306856108661,
              0.1112257397217533,
              0.6191515523119917,
              0.8047667554187775,
              3.044713717155207
            ],
            [
              0.9039813336284926,
              2.187191271967926,
              1,
              2,
              0.2924396172481207,
              1.106217532154229,
              0.9144147682157213,
              -0.06299533609935468,
              0.7934566267088494,
              0.645765770494446,
              3.044713717155207
            ],
            [
              0.4730855760804347,
              1.435695294272058,
              0,
              1,
              0.2478469809858637,
              0,
              0.6965266264991354,
              0.2288222229783147,
              0.7521530190141362,
              1,
              3.04396407583692
            ],
            [
              0.8540472115071064,
              2.059229531606752,
              2,
              2,
              0.2931569112085992,
              2.341790913959747,
              0.9712370424483293,
              -0.4860789913391234,
              0.9213807907126088,
              0.3362498756213064,
              2.81961141281916
            ],
            [
              0.5513613811214071,
              2.313145716003482,
              0,
              1,
              0.1924803683240336,
              0,
              0.432311718661521,
              0.1428881943251363,
              0.8075196316759663,
              1,
              3.025524401811764
            ],
            [
              0.5678388400114981,
              2.579737452454296,
              0,
              2,
              0.1804051076921335,
              0,
              0.775272692225812,
              0.2546290929940628,
              0.6717357874971431,
              1,
              3.044713717155207
            ],
            [
              0.7803666244400699,
              2.219055766028686,
              0,
              6,
              0.2601723008135952,
              0,
              2.703852734056273,
              0.8880482650377345,
              0.163977221680826,
              1,
              3.044713717155207
            ],
            [
              1.163521400074906,
              1.85893272309248,
              0,
              2,
              0.3849591598947387,
              0,
              1.075886165838667,
              0.3533620122564128,
              0.3782752349973857,
              1,
              3.044713717155207
            ],
            [
              0.6327306139032096,
              2.358897599876537,
              0,
              7,
              0.2115004167258443,
              0,
              2.967487863977807,
              0.97463608721494,
              0.1895004636830883,
              1,
              3.044713717155207
            ],
            [
              0.8260393497033128,
              2.197257499509152,
              0,
              4,
              0.2732246917528085,
              0,
              1.820451176475022,
              0.5979055325358927,
              0.2789977211487444,
              1,
              3.044713717155207
            ],
            [
              1.049192097488598,
              2.098384194977196,
              0,
              1,
              0.3333333333333333,
              0,
              0.4765571540205332,
              0.156519528038189,
              0.6666666666666667,
              1,
              3.044713717155207
            ],
            [
              0.2992831160964268,
              1.058843167109497,
              0,
              0,
              0.2203647185075856,
              0,
              0,
              0,
              1,
              1,
              3.180517106402377
            ],
            [
              0.9320935920948519,
              2.077157417570769,
              1,
              4,
              0.3097427197335803,
              1.072853636674543,
              1.925708646905535,
              0.2801100824112444,
              0.5082676030204354,
              0.8433050574220042,
              3.044713717155207
            ],
            [
              0.9136400054461807,
              2.233936287019612,
              0,
              3,
              0.2902677871964909,
              0,
              1.342921021262619,
              0.4410664338312112,
              0.3575061781458067,
              1,
              3.044713717155207
            ],
            [
              1.049192097488598,
              2.098384194977196,
              0,
              1,
              0.3333333333333333,
              0,
              0.4765571540205332,
              0.156519528038189,
              0.6666666666666667,
              1,
              3.044713717155207
            ],
            [
              0.4974544228539917,
              1.886118995340847,
              0,
              1,
              0.2087011119761232,
              0,
              0.5301892417552831,
              0.1753240729749223,
              0.7912988880238768,
              1,
              3.024052731373173
            ],
            [
              0.939052256536762,
              2.013359700555646,
              0,
              1,
              0.3180627467250738,
              0,
              0.4966822370210452,
              0.1631293721385124,
              0.6819372532749262,
              1,
              3.044713717155207
            ],
            [
              0.6016040771692646,
              1.81039099290187,
              0,
              3,
              0.2494217689887409,
              0,
              1.657100599683889,
              0.5442549788333405,
              0.4228515173148122,
              1,
              3.044713717155207
            ],
            [
              1.420793687159928,
              1.601635924041252,
              3,
              1,
              0.4700833004991878,
              2.111495868198008,
              0.6243616198847471,
              -0.4884315526724619,
              0.9511685867710897,
              0.2690186124146362,
              3.044713717155207
            ],
            [
              1.049192097488598,
              2.098384194977196,
              0,
              0,
              0.3333333333333333,
              0,
              0,
              0,
              1,
              1,
              3.044713717155207
            ],
            [
              1.049192097488598,
              2.098384194977196,
              0,
              3,
              0.3333333333333333,
              0,
              1.4296714620616,
              0.4695585841145671,
              0.2962962962962963,
              1,
              3.044713717155207
            ],
            [
              0.9913627086489459,
              1.969305554287675,
              0,
              2,
              0.3348442380591587,
              0,
              1.015586431290713,
              0.33355728177939,
              0.442432187643101,
              1,
              3.044713717155207
            ],
            [
              0.8846635783387384,
              2.262912714127055,
              0,
              2,
              0.2810618381058201,
              0,
              0.8838166790589285,
              0.2902790742128334,
              0.516872080627782,
              1,
              3.044713717155207
            ],
            [
              1.040215281264274,
              2.107361011201519,
              0,
              4,
              0.330481356005314,
              0,
              1.898108572161248,
              0.6234111803242781,
              0.2009327374667297,
              1,
              3.044713717155207
            ],
            [
              0.5728236786170696,
              2.513327205549415,
              1,
              3,
              0.1856110411049391,
              1.745737889910965,
              1.193636862472985,
              -0.1813310145801915,
              0.8408871082817911,
              0.5601267943196205,
              3.044713717155207
            ],
            [
              0.8374672160799647,
              2.31010907638583,
              0,
              5,
              0.2660673287203778,
              0,
              2.164399963235723,
              0.7108714198778613,
              0.2129516966281401,
              1,
              3.044713717155207
            ],
            [
              1.049192097488598,
              2.098384194977196,
              0,
              0,
              0.3333333333333333,
              0,
              0,
              0,
              1,
              1,
              3.044713717155207
            ],
            [
              1.049192097488598,
              2.060602206010652,
              0,
              4,
              0.3373831176898131,
              0,
              1.941180101783955,
              0.6375575118430754,
              0.1927746782675402,
              1,
              3.044713717155207
            ],
            [
              0.8231573291388646,
              2.215635835945311,
              1.833333333333333,
              8.166666666666666,
              0.2708829737400251,
              2.227196756240088,
              3.685924615487329,
              0.4791018121106592,
              0.419976840986613,
              0.8260861923422052,
              3.044713717155207
            ],
            [
              0.7759508214838923,
              2.042442052952012,
              0,
              3,
              0.2753167695398738,
              0,
              1.468829921350276,
              0.504250274274211,
              0.3805788372459234,
              1,
              2.912898606677857
            ],
            [
              0.6141944928398823,
              2.533381799625912,
              0,
              1,
              0.195132519681906,
              0,
              0.3947292903689699,
              0.1296441396591403,
              0.804867480318094,
              1,
              3.044713717155207
            ],
            [
              1.049192097488598,
              2.098384194977196,
              1,
              1,
              0.3333333333333333,
              0.9531143080410664,
              0.4765571540205332,
              -0.156519528038189,
              0.8888888888888891,
              0.5555555555555555,
              3.044713717155207
            ],
            [
              0.9676328202001908,
              2.060100176054986,
              1,
              1,
              0.3195898784328071,
              1.033449857346832,
              0.4854132879668803,
              -0.1799960916824729,
              0.8978623096033036,
              0.5370420664689177,
              3.044713717155207
            ],
            [
              1.049192097488598,
              1.920603540604715,
              0,
              0,
              0.3532876417591504,
              0,
              0,
              0,
              1,
              1,
              3.044713717155207
            ],
            [
              1.049192097488598,
              2.098384194977196,
              1,
              2,
              0.3333333333333333,
              0.9531143080410664,
              0.9531143080410664,
              0,
              0.7407407407407408,
              0.7037037037037037,
              3.044713717155207
            ],
            [
              0.5881842484184538,
              2.479706104364455,
              1,
              4,
              0.1917227086961915,
              1.700147534873404,
              1.613094387661393,
              -0.03032072877658849,
              0.7541386992303313,
              0.6550136697293342,
              2.871077006540379
            ],
            [
              0.7624892161001277,
              2.185849247145938,
              1,
              5,
              0.2586165820530121,
              1.311493958058396,
              2.28744045662275,
              0.3205380174383747,
              0.5136107425226909,
              0.833942991733453,
              3.044713717155207
            ],
            [
              0.8611914162424741,
              2.269655197926951,
              0,
              4,
              0.2750666264980655,
              0,
              1.762382234822939,
              0.5788334794476507,
              0.2761800950200908,
              1,
              3.044713717155207
            ],
            [
              1.049192097488598,
              2.098384194977196,
              1,
              2,
              0.3333333333333333,
              0.9531143080410664,
              0.9531143080410664,
              0,
              0.7407407407407408,
              0.7037037037037037,
              3.044713717155207
            ],
            [
              0.7559568916174327,
              2.391619400848362,
              0,
              2,
              0.2401711098876082,
              0,
              0.8362534604337775,
              0.2746575008750317,
              0.5773399422494291,
              1,
              3.044713717155207
            ],
            [
              0.7559568916174327,
              2.164661594120242,
              0,
              3,
              0.2588345226564219,
              0,
              1.385897919632678,
              0.455181684840825,
              0.4071416632722548,
              1,
              3.044713717155207
            ],
            [
              1.047823465186073,
              2.099752827279721,
              0,
              4,
              0.3328985123233388,
              0,
              1.904986124096375,
              0.6256700304409165,
              0.1980467120208782,
              1,
              3.044713717155207
            ],
            [
              1.04422002427721,
              2.100466140112959,
              0,
              1,
              0.3320585806309578,
              0,
              0.4760847989419254,
              0.1563643886318316,
              0.6679414193690423,
              1,
              3.044713717155207
            ],
            [
              0.6914928682678038,
              2.253595847849851,
              0,
              2,
              0.234795259132078,
              0,
              0.8874705737092095,
              0.2914791524434052,
              0.5855382954467436,
              1,
              3.044713717155207
            ],
            [
              0.9420160958495261,
              2.205560196616267,
              0,
              1,
              0.2992830064530559,
              0,
              0.4533995497081344,
              0.1489136883883332,
              0.7007169935469441,
              1,
              3.044713717155207
            ],
            [
              0.5744832321349709,
              2.396941632841386,
              0.5,
              3.5,
              0.1933359442825898,
              0.8703474218765856,
              1.460194087350815,
              0.1937281203650719,
              0.6263842639884762,
              0.5765805318717063,
              3.044713717155207
            ],
            [
              0.7060617895410711,
              2.319242836688057,
              0,
              3,
              0.2333853534680695,
              0,
              1.293525607816076,
              0.4248430979004052,
              0.4505379070159212,
              1,
              3.044713717155207
            ],
            [
              1.049192097488598,
              2.098384194977196,
              1,
              4,
              0.3333333333333333,
              0.9531143080410664,
              1.906228616082133,
              0.3130390560763781,
              0.4609053497942389,
              0.868312757201646,
              3.044713717155207
            ],
            [
              1.043785222447271,
              1.856441244746175,
              1,
              4,
              0.3598978335844731,
              0.9580515018744834,
              2.154660165690785,
              0.3930118805830909,
              0.4095569218603053,
              0.8925400868320407,
              3.044713717155207
            ],
            [
              1.198415756517405,
              1.736452208941484,
              1.833333333333333,
              3.166666666666667,
              0.4083371962970142,
              1.529797420772402,
              1.823641704828157,
              0.09650965947967825,
              0.610497300308189,
              0.7189950550967796,
              3.044713717155207
            ],
            [
              0.7131296376179808,
              1.97854301682929,
              3,
              3,
              0.2649392140755766,
              4.206808750819415,
              1.516267260545916,
              -0.8836763453699596,
              0.9539648778476094,
              0.1937548471475179,
              3.044713717155207
            ],
            [
              1.049192097488598,
              2.098384194977196,
              0,
              3,
              0.3333333333333333,
              0,
              1.4296714620616,
              0.4695585841145671,
              0.2962962962962963,
              1,
              3.044713717155207
            ],
            [
              0.7519912224295628,
              2.393927754387792,
              0.25,
              4.5,
              0.2390370597498137,
              0.3324506889751853,
              1.879755974987976,
              0.5081940142006184,
              0.3751063343884026,
              0.7268025404035301,
              3.044713717155207
            ],
            [
              0.5929060194290123,
              2.497093245128887,
              0,
              1,
              0.191879016357579,
              0,
              0.4004656221591697,
              0.1368835072324057,
              0.808120983642421,
              1,
              2.925594399617806
            ],
            [
              1.045120899892021,
              2.097409677528843,
              0,
              3.666666666666667,
              0.3325730248740402,
              0,
              1.748188113152369,
              0.5741715890404857,
              0.2270633824590556,
              1,
              3.044713717155207
            ],
            [
              0.729506140852923,
              1.927853200589384,
              0,
              4,
              0.2745229557313,
              0,
              2.074846777118256,
              0.7295813748403089,
              0.2770095231844932,
              1,
              2.843886711845405
            ],
            [
              0.6102516426280491,
              2.048506952080604,
              1,
              7,
              0.2295250286515464,
              1.638668264281108,
              3.417122891816559,
              0.5841122656343303,
              0.4201425506276283,
              0.8758152455712771,
              3.044713717155207
            ],
            [
              0.7557683673460838,
              2.391807925119711,
              0,
              6,
              0.2401112148274629,
              0,
              2.508562638741026,
              0.8239075564335396,
              0.192530797650794,
              1,
              3.044713717155207
            ],
            [
              0.6554979601751423,
              2.021088641208807,
              0,
              4,
              0.2449007104183411,
              0,
              1.97913140395842,
              0.665097352534321,
              0.325099458927466,
              1,
              2.975701822322756
            ],
            [
              0.6672589982610581,
              2.480317294204736,
              0,
              4,
              0.2119913661372544,
              0,
              1.61269689541173,
              0.5296711103986926,
              0.3855883497436132,
              1,
              3.044713717155207
            ],
            [
              1.043341304288167,
              2.104234988177627,
              1,
              2,
              0.3314745084290932,
              0.9584591311490952,
              0.9504641882854065,
              -0.002625843874464072,
              0.7432157058710342,
              0.7012183536153334,
              3.044713717155207
            ],
            [
              0.6584420175832485,
              2.343870664420227,
              1,
              5,
              0.2193116065258943,
              1.518736613544817,
              2.133223507550825,
              0.2018209103022489,
              0.6079886919451369,
              0.7736052578664978,
              3.044713717155207
            ],
            [
              0.755724041243045,
              1.473665403251059,
              3,
              2,
              0.3389825151946635,
              3.969703008343469,
              1.357160177329123,
              -0.8582699289235347,
              0.9518832933185075,
              0.2183160138652538,
              3.04396407583692
            ],
            [
              0.6270276438838149,
              2.348114679061758,
              1,
              2,
              0.2107555121137934,
              1.594826017248603,
              0.8517471560627291,
              -0.2440554121719401,
              0.8854689709149364,
              0.5083741929693274,
              3.044713717155207
            ],
            [
              0.6725377747349015,
              2.176374153085844,
              0.5,
              2.5,
              0.2360682926584377,
              0.7434526636025585,
              1.148699545275932,
              0.1330985174041292,
              0.6524753961053753,
              0.5541758317653673,
              3.044713717155207
            ],
            [
              0.7916256432402032,
              2.159501271911174,
              1,
              7,
              0.2682452046287535,
              1.26322335378993,
              3.241489176713914,
              0.6497378757738687,
              0.3233009917202763,
              0.9177900058616328,
              3.044713717155207
            ],
            [
              0.8533397127890572,
              2.281533098919225,
              0,
              5,
              0.2722087191550357,
              0,
              2.191508859708644,
              0.7197750144326392,
              0.2041898929851057,
              1,
              3.044713717155207
            ],
            [
              1.043301200138308,
              2.104275092327486,
              1,
              3,
              0.3314617671494126,
              0.9584959739981438,
              1.425669110915425,
              0.1534374592543889,
              0.5959197951046108,
              0.8002416251009156,
              3.044713717155207
            ],
            [
              0.8192427195961881,
              2.321029117166032,
              2,
              9,
              0.2608827395149552,
              2.441278942321047,
              3.877590303989364,
              0.4717393801510896,
              0.4220085071780955,
              0.8244100905188476,
              3.044713717155207
            ],
            [
              1.319793055795495,
              1.8277832366703,
              0.5,
              2.5,
              0.419304548377309,
              0.3788472729147896,
              1.367777069973728,
              0.3248022273775327,
              0.4079034654678583,
              0.8041853083298734,
              3.044713717155207
            ],
            [
              1.091911295554742,
              2.183822591109485,
              0,
              0,
              0.3333333333333333,
              0,
              0,
              0,
              1,
              1,
              2.925594399617806
            ],
            [
              1.111579351550628,
              1.966878559660929,
              1,
              2,
              0.3610831733324415,
              0.8996208850092638,
              1.016839596006772,
              0.04195704057694975,
              0.7030136381847771,
              0.7391847519939743,
              2.793779289140455
            ],
            [
              1.232085317546699,
              1.860937029995263,
              0,
              1,
              0.3983434903164674,
              0,
              0.5373636957519972,
              0.1988335728960357,
              0.6016565096835326,
              1,
              2.702580293283615
            ],
            [
              0.735842276305333,
              2.361263112872739,
              0,
              3,
              0.237590325106959,
              0,
              1.270506443625491,
              0.4342729271670289,
              0.4431647375419638,
              1,
              2.925594399617806
            ],
            [
              1.091911295554742,
              1.765954957238112,
              0,
              2,
              0.3820722171612022,
              0,
              1.13253171707614,
              0.3871116642908845,
              0.3818347448040726,
              1,
              2.925594399617806
            ],
            [
              1.087378644772999,
              2.0026206197849,
              0,
              1,
              0.3519025577918951,
              0,
              0.4993457023864108,
              0.1706817945958757,
              0.648097442208105,
              1,
              2.925594399617806
            ],
            [
              1.049274052823983,
              2.200003588604404,
              1,
              5,
              0.3229253294472924,
              0.9530398634261772,
              2.272723565497366,
              0.451082249215267,
              0.3720424695483264,
              0.9036571692683941,
              2.925594399617806
            ],
            [
              1.087436944577565,
              1.987334362233405,
              0,
              3,
              0.3536643333989646,
              0,
              1.509559768608108,
              0.5159839548521536,
              0.2700065915261192,
              1,
              2.925594399617806
            ],
            [
              1.021822168082456,
              2.251552198391651,
              0,
              2,
              0.3121617186680375,
              0,
              0.888276097453418,
              0.3036224356901492,
              0.4731215012657081,
              1,
              2.925594399617806
            ],
            [
              1.091911295554742,
              2.183822591109485,
              1,
              0,
              0.3333333333333333,
              0.915825309318696,
              0,
              -0.3130390560763781,
              1,
              0.3333333333333333,
              2.925594399617806
            ],
            [
              1.26154918387684,
              1.591428616899505,
              1,
              0,
              0.4421868209186734,
              0.7926761895457146,
              0,
              -0.2709453469179693,
              1,
              0.4421868209186735,
              2.925594399617806
            ],
            [
              0,
              0,
              0,
              0,
              null,
              null,
              null,
              null,
              1,
              1,
              4.006933294833408
            ],
            [
              1.058895156289663,
              2.20459713562167,
              2,
              2,
              0.324466878292977,
              1.888761118719194,
              0.9071952275017466,
              -0.3355099023110233,
              0.8966129727486241,
              0.3916476273203631,
              2.925594399617806
            ],
            [
              1.091911295554742,
              2.183822591109485,
              0,
              3,
              0.3333333333333333,
              0,
              1.373737963978044,
              0.4695585841145671,
              0.2962962962962963,
              1,
              2.925594399617806
            ],
            [
              0.8552091480375454,
              2.411096260220766,
              0,
              7,
              0.261827674128479,
              0,
              2.903243688561428,
              0.9923602837565939,
              0.1194274930786178,
              1,
              2.925594399617806
            ],
            [
              1.062479377428034,
              2.127088374033833,
              1,
              3.75,
              0.3331107724365066,
              0.941194738688219,
              1.762973295222549,
              0.2735041414683765,
              0.4922919979794227,
              0.8540328644753791,
              3.00462929783221
            ],
            [
              0.5746078859891937,
              2.018391755107118,
              0,
              3,
              0.2215996781805382,
              0,
              1.48633187408199,
              0.5015240192743355,
              0.471638251281811,
              1,
              2.963630488191955
            ],
            [
              0.6217375319478446,
              2.567830219514023,
              1,
              2,
              0.1949284606551734,
              1.60839574356577,
              0.7788676933549413,
              -0.2760833260892846,
              0.900822119965476,
              0.4782007847881652,
              3.00462929783221
            ],
            [
              0.9637952159681658,
              2.351871640754795,
              0,
              8,
              0.2906791476996374,
              0,
              3.401546181930461,
              1.186224740852645,
              0.06408284995371709,
              1,
              2.867539400236643
            ],
            [
              0.6284144938606103,
              2.125788865811513,
              1.5,
              2.5,
              0.2281656115383653,
              2.386959585837811,
              1.176034007989609,
              -0.4109948757278133,
              0.8675777575647029,
              0.435285023005782,
              2.946327677939597
            ],
            [
              0.8025200628223403,
              2.252211689347487,
              0,
              5,
              0.2627137594822514,
              0,
              2.220039982764056,
              0.7588338229845112,
              0.2178615780952505,
              1,
              2.925594399617806
            ],
            [
              0.5702731021980382,
              2.581596139848342,
              0,
              1,
              0.1809317133434707,
              0,
              0.3873572572272074,
              0.1289201491534011,
              0.8190682866565293,
              1,
              3.00462929783221
            ],
            [
              0.6104833512070266,
              2.18474626919971,
              0,
              1,
              0.2184018610672116,
              0,
              0.4577190560285557,
              0.1610915805853811,
              0.7815981389327884,
              1,
              2.841359271324285
            ],
            [
              1.024124173298446,
              2.15895171942992,
              0.75,
              3.5,
              0.3217404195853528,
              0.7323330701046136,
              1.621157142376574,
              0.2958182138852311,
              0.4824554712469542,
              0.8079418541764986,
              3.00462929783221
            ],
            [
              0.6026319568671866,
              2.526796772526728,
              0,
              2,
              0.1925693182294968,
              0,
              0.7915159706334651,
              0.3005488564864942,
              0.6519443058643796,
              1,
              2.633568398451164
            ],
            [
              0.7475955910999647,
              2.323294340561894,
              0,
              3,
              0.2434459090806266,
              0,
              1.291269878131086,
              0.4520331115827908,
              0.4330319612071821,
              1,
              2.856582504785355
            ],
            [
              0.9083510024702668,
              2.29525970690149,
              1.25,
              5.5,
              0.2835397571287301,
              1.376120020345237,
              2.396242997453558,
              0.3571130801926455,
              0.4667286535337476,
              0.8243297098425368,
              2.856582504785355
            ],
            [
              0.3172752368392713,
              1.246240335129256,
              0,
              1,
              0.2029242576969089,
              0,
              0.8024134445113137,
              0.2621068870663852,
              0.7970757423030911,
              1,
              3.061397788864975
            ],
            [
              0.4574029261870623,
              1.145227276905962,
              0,
              0,
              0.2854076538082769,
              0,
              0,
              0,
              1,
              1,
              3.061397788864975
            ],
            [
              0.5726136384529809,
              1.048200595528499,
              0,
              0,
              0.3532876417591503,
              0,
              0,
              0,
              1,
              1,
              3.061397788864975
            ],
            [
              0.3220783321977592,
              1.139491080451536,
              0,
              0,
              0.2203647185075855,
              0,
              0,
              0,
              1,
              1,
              2.955414802066329
            ],
            [
              0.5726136384529809,
              1.145227276905962,
              0,
              1,
              0.3333333333333333,
              0,
              0.8731891216402744,
              0.2852256328191876,
              0.6666666666666667,
              1,
              3.061397788864975
            ],
            [
              0.6619775620717472,
              1.844851711506429,
              0,
              3,
              0.2640696632391161,
              0,
              1.626146958744085,
              0.5707581806439572,
              0.398575057821084,
              1,
              2.84909969561783
            ],
            [
              1.037820430239494,
              2.172819956928749,
              2.25,
              3.75,
              0.3232440588448595,
              2.168005113833398,
              1.725867800524335,
              -0.1547784153156415,
              0.752498038291848,
              0.5464158391070338,
              2.856582504785355
            ],
            [
              0.5823480336960328,
              2.425021777779758,
              2,
              7,
              0.1936403136966585,
              3.43437237575346,
              2.886572015204287,
              -0.1917677363183089,
              0.7548627947285619,
              0.5443607106963142,
              2.856582504785355
            ],
            [
              0.9553248930663467,
              2.206951990395454,
              0,
              2,
              0.3021003309553766,
              0,
              0.9062272349846763,
              0.3442391544257407,
              0.4870639480525949,
              1,
              2.632551304329234
            ],
            [
              0.9761774733593589,
              2.06728173244742,
              3,
              5,
              0.3207460351355647,
              3.073211666804786,
              2.418635022755502,
              -0.2306964880598846,
              0.766630219273979,
              0.5005675495668735,
              2.837393189441912
            ],
            [
              0.4577949071988971,
              1.904880413300026,
              0,
              1,
              0.1937612431242669,
              0,
              0.5249673381163041,
              0.1867122106385992,
              0.8062387568757331,
              1,
              2.811639026289677
            ],
            [
              0.7773614446232254,
              2.300332073991193,
              1.107142857142857,
              6.392857142857142,
              0.25257922529375,
              1.424231758341799,
              2.779101858874319,
              0.4631093430823897,
              0.4317671305593906,
              0.8567569021529793,
              2.925594399617806
            ],
            [
              0.8921772577713126,
              2.188518272784543,
              0,
              4,
              0.2896025423227512,
              0,
              1.827720631690515,
              0.65362162446377,
              0.25468630588117,
              1,
              2.79629767939513
            ],
            [
              0.9503805782921578,
              2.161877604101681,
              0.5,
              6.5,
              0.3053668823712944,
              0.5261050272076312,
              3.006645698936748,
              0.8534738275646903,
              0.1981016005606613,
              0.921965186716972,
              2.906405084274363
            ],
            [
              1.069244518430764,
              2.124726950640497,
              2,
              4,
              0.3347695897677125,
              1.870479544693129,
              1.882594842972271,
              0.004342951348369226,
              0.6775440039496969,
              0.6516649481329947,
              2.789646327420046
            ],
            [
              0.6486251069013402,
              2.55649109966246,
              0,
              5,
              0.20237179094256,
              0,
              1.95580575291663,
              0.7236809051620592,
              0.3228512888941629,
              1,
              2.702580293283615
            ],
            [
              0.8750626215712257,
              2.566215280881865,
              0,
              1,
              0.2542842067324593,
              0,
              0.3896789203345231,
              0.1567248424376736,
              0.7457157932675407,
              1,
              2.486388974929044
            ],
            [
              0.6750310799016914,
              2.16609274472701,
              0,
              3,
              0.2375929813583219,
              0,
              1.384982248476201,
              0.4802674637633665,
              0.4431601055722673,
              1,
              2.883772799480329
            ],
            [
              0.6160068923004653,
              1.945228306703665,
              2,
              4.5,
              0.2405116455294631,
              3.246716919888737,
              2.31335313417559,
              -0.3190338981490668,
              0.811363045737244,
              0.488458822179005,
              2.925594399617806
            ],
            [
              0.8805959400660758,
              2.355731105161782,
              0.5,
              4.5,
              0.2720973275443725,
              0.567797303224544,
              1.910234996744655,
              0.4967244439901764,
              0.3953128563278425,
              0.7956537984331651,
              2.702580293283615
            ],
            [
              1.209343206212239,
              1.889287292021379,
              2,
              7,
              0.3902831289182845,
              1.653790247240204,
              3.705100875637917,
              0.7275153657952927,
              0.2505087078521314,
              0.921266128253118,
              2.81961141281916
            ],
            [
              0.7096160638452725,
              2.561159509597571,
              1,
              6,
              0.2169565131912506,
              1.409212743270203,
              2.342688917857664,
              0.319072313889242,
              0.5306050518220693,
              0.8194900396568952,
              2.925594399617806
            ],
            [
              1.004751344693243,
              2.428503303487984,
              1,
              5,
              0.2926527297430477,
              0.9952711238274646,
              2.058881284130293,
              0.3906530559321319,
              0.4361885962990367,
              0.8747447058416753,
              2.722646461231343
            ],
            [
              0.8097495527512071,
              2.422739834777186,
              0.5,
              3.5,
              0.2505033909393135,
              0.6174748702252428,
              1.444645417456426,
              0.2933633136362379,
              0.5264945629951472,
              0.6844423673594813,
              2.81961141281916
            ],
            [
              0.7865535566015266,
              2.437215871302858,
              0,
              9,
              0.2439856739732242,
              0,
              3.692738138615882,
              1.262218077495053,
              0.08068080575474741,
              1,
              2.925594399617806
            ],
            [
              0.6671978331818843,
              2.273144816174459,
              1,
              7,
              0.2269115925410725,
              1.498805826797988,
              3.079434249059636,
              0.5402759939888245,
              0.4272010930497256,
              0.8724051081221835,
              2.925594399617806
            ],
            [
              0.6831099509652394,
              2.521027282708201,
              0,
              6,
              0.2131962213684823,
              0,
              2.379982176771419,
              0.8135038052719594,
              0.2372458485899076,
              1,
              2.925594399617806
            ],
            [
              0.6205977685724025,
              2.650415531879014,
              1,
              4,
              0.1897264583078145,
              1.611349654544132,
              1.509197313360218,
              -0.03491678176484733,
              0.7581745823994903,
              0.6507324084693864,
              2.925594399617806
            ],
            [
              0.5692197880435714,
              2.34234486227272,
              0.5,
              3.5,
              0.1955030564001852,
              0.8783953237439579,
              1.494229161714486,
              0.2104987068784996,
              0.6224778269962493,
              0.581112313685709,
              2.925594399617806
            ],
            [
              0.6425959844977978,
              2.63313790216643,
              2,
              3,
              0.1961685554232158,
              3.112375502257522,
              1.139325060617498,
              -0.6744101102660639,
              0.944980295571101,
              0.2548925341956495,
              2.925594399617806
            ]
          ],
          "RESOLVED": [
            [
              0,
              1.007592086255841,
              0,
              0,
              0,
              null,
              0,
              null,
              1,
              1,
              3.323743547538134
            ],
            [
              0.1813078357435541,
              0.671728057503894,
              1,
              0,
              0.2125442049728151,
              5.515481423618243,
              0,
              -1.659418467379503,
              1,
              0.2125442049728151,
              3.323743547538134
            ],
            [
              0.4629844432454371,
              0.5446076430104038,
              1,
              1,
              0.459495910657519,
              2.159899786243747,
              1.836184293103828,
              -0.09739484665707515,
              0.7888635080890173,
              0.7078553294040554,
              3.323743547538134
            ],
            [
              0.323534731141873,
              0.6758378233739187,
              1,
              2,
              0.3237378589995695,
              3.090858271909888,
              2.959289833788225,
              -0.03958441324966681,
              0.7534408664207355,
              0.6907247081846386,
              3.323743547538134
            ],
            [
              0.3302678881099197,
              0.6734335488325913,
              0.6666666666666666,
              2.333333333333333,
              0.3290499305410843,
              2.01856338647367,
              3.464830846901238,
              0.4351320851751047,
              0.5983037177256894,
              0.6979557263118419,
              3.323743547538134
            ],
            [
              0.2071903477591677,
              0.8004017384966732,
              1,
              1,
              0.2056291931877672,
              4.826479663822816,
              1.249372598663036,
              -1.07622835937788,
              0.9577166349089479,
              0.3689750212844822,
              3.323743547538134
            ],
            [
              0.3317542628819224,
              0.6758378233739187,
              0,
              2,
              0.329254534059218,
              0,
              2.959289833788225,
              0.8903484253411018,
              0.4498994800801168,
              1,
              3.323743547538134
            ],
            [
              0.18355544636035,
              0.8130220416255848,
              0,
              2,
              0.1841858245577193,
              0,
              2.459957907169565,
              0.7401166401636591,
              0.6655527688525684,
              1,
              3.323743547538134
            ],
            [
              0.316981594914909,
              0.6721392933402642,
              0.5,
              2.5,
              0.3204680021206206,
              1.577378649174318,
              3.719467117561297,
              0.6444806699883944,
              0.5357539871285215,
              0.6862167658312203,
              3.323743547538134
            ],
            [
              0.1926652941197037,
              0.7518815125156405,
              0,
              1,
              0.2039764390353658,
              0,
              1.329996792518819,
              0.4001502442942492,
              0.7960235609646342,
              1,
              3.323743547538134
            ],
            [
              0.331973379438617,
              0.675618706817224,
              1,
              2,
              0.3294719995987787,
              3.012289725432347,
              2.960249590219032,
              -0.01565708499136773,
              0.7458741606777515,
              0.6985253813557853,
              3.323743547538134
            ],
            [
              0.3340822789205799,
              0.6687269950196453,
              0,
              2,
              0.3331463794784307,
              0,
              2.990757087563432,
              0.8998158386132583,
              0.4446937512027251,
              1,
              3.323743547538134
            ],
            [
              0.199189932575813,
              0.8045115043666978,
              1,
              2,
              0.1984553625653741,
              5.020334045343348,
              2.48598060953072,
              -0.7624996933622631,
              0.897478549937877,
              0.4850285662686298,
              3.323743547538134
            ],
            [
              0.180152749488394,
              0.8138306636317095,
              0,
              3,
              0.1812432150380623,
              0,
              3.686270540129978,
              1.109071890597686,
              0.5488639868394599,
              1,
              3.323743547538134
            ],
            [
              0.180181430460831,
              0.8220654063009086,
              0,
              1,
              0.1797774997654244,
              0,
              1.216448219734429,
              0.3659873881170648,
              0.8202225002345755,
              1,
              3.323743547538134
            ],
            [
              0.3237230251993176,
              0.6793674673301504,
              1,
              1,
              0.3227256440074448,
              3.08906046885079,
              1.471957442898914,
              -0.4865306251288998,
              0.8958481586999799,
              0.5412994467148697,
              3.323743547538134
            ],
            [
              0.3323005290892127,
              0.6702275262617697,
              1,
              2,
              0.3314625733569872,
              3.009324128194602,
              2.984061265217065,
              -0.007600725692645293,
              0.743231574538622,
              0.7012023510356183,
              3.323743547538134
            ],
            [
              0.1926652941197037,
              0.7520963669262207,
              0,
              2,
              0.2039300514231371,
              0,
              2.659233693913318,
              0.8000718635115479,
              0.6337273630271693,
              1,
              3.323743547538134
            ],
            [
              0.1963454597552896,
              0.749015535896372,
              0,
              1,
              0.2076936330760543,
              0,
              1.335085792050049,
              0.4016813490435913,
              0.7923063669239457,
              1,
              3.323743547538134
            ],
            [
              0.3237230251993176,
              0.67588370146905,
              1,
              2,
              0.3238503869199321,
              3.08906046885079,
              2.959088961093381,
              -0.03910395188391629,
              0.753293037487213,
              0.6908790698411182,
              3.323743547538134
            ],
            [
              0.3287659293598565,
              0.6788261568959847,
              1,
              2,
              0.3262887172740045,
              3.041677712611858,
              2.946262426223002,
              -0.02870717461325481,
              0.7500832363368517,
              0.6942112794599666,
              3.323743547538134
            ],
            [
              0.335864028751947,
              0.671728057503894,
              1,
              1,
              0.3333333333333333,
              2.977395357627154,
              1.488697678813577,
              -0.4478978770537942,
              0.8888888888888891,
              0.5555555555555555,
              3.323743547538134
            ],
            [
              0.3306095012005776,
              0.6652268217906302,
              1,
              2,
              0.3319918078580636,
              3.024716459655857,
              3.006493326015452,
              -0.005482713506552873,
              0.7425276368551713,
              0.7019114012744783,
              3.323743547538134
            ],
            [
              0.1824770597973508,
              0.8226311030645259,
              0,
              2,
              0.1815496744925223,
              0,
              2.431223415391726,
              0.7314714208900116,
              0.6698609353232963,
              1,
              3.323743547538134
            ],
            [
              0.1787960435111019,
              0.8242649822669549,
              1,
              2,
              0.1782504143976813,
              5.592964924516955,
              2.426404181940923,
              -0.9527091056472976,
              0.9160075450826989,
              0.4450952003849756,
              3.323743547538134
            ],
            [
              0.1940017106765755,
              0.8114562155519701,
              0,
              2,
              0.1929486113897101,
              0,
              2.464704763693943,
              0.7415448058619106,
              0.6513319438577971,
              1,
              3.323743547538134
            ],
            [
              0.3929594423579402,
              0.5400929393421113,
              0,
              1,
              0.4211547497922414,
              0,
              1.851533184673924,
              0.5570625886721429,
              0.5788452502077586,
              1,
              3.323743547538134
            ],
            [
              0.3382369209503671,
              0.669355165305474,
              1,
              2,
              0.3356883460719086,
              2.956507519020196,
              2.987950349329505,
              0.009460065092145413,
              0.7375952037931767,
              0.7068326415795738,
              3.323743547538134
            ],
            [
              0.337407572070183,
              0.5286627601632607,
              1,
              2,
              0.389584493906018,
              2.963774623860526,
              3.783130098632942,
              0.2465158526984746,
              0.6629309793091722,
              0.7725548545346279,
              3.323743547538134
            ],
            [
              0.2214343249301725,
              0.7142203780087534,
              0,
              2,
              0.2366624399307128,
              0,
              2.800256141635164,
              0.8425006627569952,
              0.5826842306125326,
              1,
              3.323743547538134
            ],
            [
              0.335864028751947,
              0.671728057503894,
              1,
              0,
              0.3333333333333333,
              2.977395357627154,
              0,
              -0.8957957541075885,
              1,
              0.3333333333333333,
              3.323743547538134
            ],
            [
              0.4041621823358897,
              0.4355054854353469,
              1,
              1,
              0.4813358878146082,
              2.474254256596733,
              2.296182329369202,
              -0.05357571204897173,
              0.768315763101723,
              0.7309875387309392,
              3.323743547538134
            ],
            [
              0.2768577348788079,
              0.7307343513770332,
              1,
              2,
              0.274771644850444,
              3.61196338053456,
              2.736972740136135,
              -0.2632545585674087,
              0.8149918494266402,
              0.6185616740439245,
              3.323743547538134
            ],
            [
              0.3331373874579457,
              0.6728135582611495,
              0.8333333333333334,
              2.166666666666667,
              0.3311666328021645,
              2.501470458456216,
              3.220307676715523,
              0.2162733700654322,
              0.6695532381549694,
              0.7008053703079885,
              3.323743547538134
            ],
            [
              0.335864028751947,
              0.671728057503894,
              0,
              2,
              0.3333333333333333,
              0,
              2.977395357627154,
              0.8957957541075885,
              0.4444444444444445,
              1,
              3.323743547538134
            ],
            [
              0.2076285808725569,
              0.7978293453559887,
              0,
              2,
              0.2065015108601987,
              0,
              2.506801751078242,
              0.7542103400050245,
              0.6296398522671472,
              1,
              3.323743547538134
            ],
            [
              0.337407572070183,
              0.5286627601632607,
              1,
              2,
              0.389584493906018,
              2.963774623860526,
              3.783130098632942,
              0.2465158526984746,
              0.6629309793091722,
              0.7725548545346279,
              3.323743547538134
            ],
            [
              0.335864028751947,
              0.5849721846746367,
              0,
              1,
              0.3647380759517933,
              0,
              1.709482991154875,
              0.5143245761006662,
              0.6352619240482067,
              1,
              3.323743547538134
            ],
            [
              0.2107711070032542,
              0.7203525354578872,
              1,
              1,
              0.2263621042272593,
              4.744483312812701,
              1.388209176447691,
              -1.009787334179549,
              0.9487601977698075,
              0.401484406224326,
              3.323743547538134
            ],
            [
              0.3340822789205799,
              0.6687269950196453,
              0,
              2,
              0.3331463794784307,
              0,
              2.990757087563432,
              0.8998158386132583,
              0.4446937512027251,
              1,
              3.323743547538134
            ],
            [
              0.3303181286504929,
              0.673458047151941,
              1,
              2,
              0.3290754817790247,
              3.027384552235982,
              2.969746977496244,
              -0.0173411618301386,
              0.7463995924628919,
              0.6979902325063743,
              3.323743547538134
            ],
            [
              0.2076285808725569,
              0.7999635053832842,
              0,
              2,
              0.2060641242668883,
              0,
              2.500114050880041,
              0.7521982412667946,
              0.6303341747761029,
              1,
              3.323743547538134
            ],
            [
              0.3248494304820407,
              0.6612767599205923,
              1,
              1,
              0.3294197371934777,
              3.078349247884198,
              1.512226136784366,
              -0.47119252394182,
              0.89148263674738,
              0.5503221111343355,
              3.323743547538134
            ],
            [
              0.2001761254100383,
              0.7230013432025763,
              1,
              1,
              0.216833850712226,
              4.995600738857404,
              1.383123294862002,
              -1.06506797631077,
              0.9529830811853083,
              0.3866507826097599,
              3.391781111012711
            ],
            [
              0.2727374281144843,
              0.7001627962801925,
              0,
              3,
              0.2803344282135172,
              0,
              4.284717805542262,
              1.263264834994891,
              0.3727281387841517,
              1,
              3.391781111012711
            ],
            [
              0.1836826964452082,
              0.802352104755389,
              0.6875,
              2.3125,
              0.1862841922227856,
              3.742867528107517,
              2.882151098369719,
              -0.2537653231640314,
              0.7931874661194174,
              0.4612115726844334,
              3.391781111012711
            ],
            [
              0.0453951049509813,
              0.160604772245416,
              0,
              0,
              0.2203647185075856,
              0,
              0,
              0,
              1,
              1,
              3.899009545957222
            ],
            [
              0.05307074064061013,
              0.1529291365557872,
              0,
              0,
              0.2576251081451531,
              0,
              0,
              0,
              1,
              1,
              3.899009545957222
            ],
            [
              0.0453951049509813,
              0.1885867389187579,
              0,
              0,
              0.1940112283936584,
              0,
              0,
              0,
              1,
              1,
              3.899009545957222
            ],
            [
              0.0836008173885712,
              0.1672016347771424,
              0,
              0,
              0.3333333333333333,
              0,
              0,
              0,
              1,
              1,
              3.899009545957222
            ],
            [
              0.1284033923578874,
              0.1223990598078261,
              0,
              0,
              0.5119702429107312,
              0,
              0,
              0,
              1,
              1,
              3.899009545957222
            ],
            [
              0.05307074064061013,
              0.1529291365557872,
              0,
              0,
              0.2576251081451531,
              0,
              0,
              0,
              1,
              1,
              3.899009545957222
            ],
            [
              0.04893971443349638,
              0.2018627377322172,
              0,
              0,
              0.195132519681906,
              0,
              0,
              0,
              1,
              1,
              3.899009545957222
            ],
            [
              0.05307074064061013,
              0.1529291365557872,
              0,
              0,
              0.2576251081451531,
[truncated: 4,935,027 more chars]
