# Supplementary material for: Variation in selection constraints on teleost TLRs with emphasis on their repertoire in the Walking catfish, Clarias batrachus
Source: Sci Rep. 2020 Dec 7;10:21394. doi: 10.1038/s41598-020-78347-6 (PMC7721727; doi:10.1038/s41598-020-78347-6)
Supplement: Supplementary file 28 — Supplementary Information 28. [file 41598_2020_78347_MOESM28_ESM.zip › T5/slac/tree.new]

((((((((CBTLR5_2938_BP:0.1136187581522888,(IPTLR5_2938_BP:0.07491555758617131,TFTLR5_2938_BP:0.1104820169145849):0.03592133083028123):0.2293470935503097,(((CATLR5_2938_BP:0.0730267746353265,CCTLR5_2938_BP:0.07200968051339719):0.04182160013747781,(MATLR5_2938_BP:0.05728703970927861,CITLR5_2938_BP:0.06508021708217):0.01918931534344335):0.04099880964025552,DRTLR5_2938_BP:0.1318151104773509):0.195435757409015):0.2300967348685967,(SSTLR5_2938_BP:0.05830161989261311,OMTLR5_2938_BP:0.07903489821440392):0.1480467930468553):0.1725786025175439,(((LCTLR5_2938_BP:0.1372805060707354,(OFTLR5_2938_BP:0.06393839168436276,MMTLR5_2938_BP:0.1059829867986462):0.007482809167524418):0.01242922821466223,LMTLR5_2938_BP:0.09696495158781625):0.02066098578203445,ECTLR5_2938_BP:0.119119317537401):0.1448734806896359):0.1524512781535592,ONTLR5_2938_BP:0.1497015124310183):0.04403775481369132,ATTLR5_2938_BP:0.1542109088225987):0.008122048643960829,TRTLR5_2938_BP:0.2818420105017522):0.01323819905882274,(SATLR5_2938_BP:0.1300793995389149,PFTLR5_2938_BP:0.1027876288258632):0.02664798634278672,(SDTLR5_2938_BP:0.06803756347457755,SMTLR5_2938_BP:0.1766014683563468):0.04143516781533171):0
