# Supplementary material for: Variation in selection constraints on teleost TLRs with emphasis on their repertoire in the Walking catfish, Clarias batrachus
Source: Sci Rep. 2020 Dec 7;10:21394. doi: 10.1038/s41598-020-78347-6 (PMC7721727; doi:10.1038/s41598-020-78347-6)
Supplement: Supplementary file 28 — Supplementary Information 28. [file 41598_2020_78347_MOESM28_ESM.zip › T5/struct/S508525_results/Bsites.clr]

cluster 1
COF	4z5wB	BS01_III	87.981 95.786 63.641	0.92 :36,57,58,79,81,82,104,106,130,131,154,156,157,177,179,181,182,203
COF	4z5wA	BS01_III	87.639 95.688 63.747	0.90 :36,57,58,79,81,82,104,106,130,154,156,157,177,179,181,182,203
COF	4z63A	BS01_III	87.408 97.702 64.569	0.80 :36,79,81,104,106,128,130,131,154,156,157,177,179,181,182,203
COF	4z61A	BS01_III	88.827 95.997 63.350	0.86 :57,58,79,81,104,106,130,154,156,157,179,181,182
COF	3fxiA	BS02_NAG	87.837 96.572 61.993	1.54 :106,107,128,154
cluster 2
COF	5awdA	BS01_IDQ	93.849 92.582 54.913	0.95 :60,82,84,109,133
COF	3w3lA	BS01_RX8	93.358 91.168 55.400	0.96 :58,60,82,84,109,133
COF	4r08B	BS02_URI	94.482 93.456 53.953	0.96 :60,84,109,133
COF	4r08D	BS02_URI	93.794 94.008 53.582	1.03 :60,85,109,133
cluster 3
TMS	3wpgA	BS01_NUC	83.947 64.134 98.911	0.40 :416,418,420,441,443,444,467,470,491,493,525,549,550,567,569,571,572
TMS	3wphA	BS01_NUC	81.768 65.832 99.582	0.40 :415,416,418,420,438,439,441,443,467,470,491,493,521,525,549,550,567,569,571,572
TMS	3wpiA	BS01_NUC	83.487 66.149 100.702	0.37 :418,420,441,443,444,467,470,491,493,521,525,550,567
TMS	4z5wB	BS01_III	85.744 66.262 101.343	0.37 :398,418,420,421,441,443,469,470,494,496,497,521,523,525,526,545
TMS	3e6jA	BS01_DR2	84.540 63.129 100.627	0.41 :420,441,467,494,496,523,525,526,547
cluster 4
FIN	2z64A	2Z64A04	73.552 106.527 58.183	0.69 :146,147,148,149
FIN	3fxiA	3FXIA01	73.688 108.047 57.279	0.73 :122,146,148,171
FIN	3a79A	3A79A02	74.944 108.928 56.520	0.63 :145,146,148
cluster 5
FIN	2z7xA	2Z7XA04	93.350 106.322 94.115	0.64 :252,263,273,274,275,276,288,291,296,299,301,304,305,306,307,308,309,314,317,320,323,325,328,329,330,331,332,356
COF	2z82A	BS01_PDJ	93.974 107.048 93.253	0.88 :244,249,252,262,265,304,317,325,329,330,331,334,337
cluster 6
FIN	1ziwA	1ZIWA06	98.295 107.066 78.752	0.82 :240,241,242
FIN	3a79B	3A79B04	96.932 103.694 77.390	0.59 :182,240,267
cluster 7
FIN	2z81A	2Z81A01	93.856 101.664 98.259	0.63 :276,299,301,302,304,306,314,317,320,323,325,328,329,330,331,332,333,338,347,349,352,353,354,355,356,357,358,373
FIN	3a79A	3A79A01	93.488 103.262 96.894	0.63 :273,274,275,276,288,299,301,306,314,317,320,323,325,328,330,331,332,333,338,347,349,351,352,353,354,355,356
FIN	3a7bA	3A7BA01	95.140 101.974 99.522	0.62 :276,309,314,323,325,328,329,330,331,332,333,338,341,349,352,353,354,355,356
cluster 8
FIN	3fxiA	3FXIA05	82.226 70.051 118.728	0.73 :406,426,427,428,429,452,454,455,456,458
COF	3vq2A	BS01_LP5	82.183 67.424 121.007	1.07 :428,453
cluster 9
FIN	3cigA	3CIGA07	70.411 76.239 111.724	0.88 :435,436,462
FIN	2a0zA	2A0ZA09	70.411 76.239 111.724	0.89 :435,436,462
cluster 10
TMS	2p1oB	BS03_NLA	81.992 55.322 94.128	0.41 :523,547,548,549,569,570
COF	2a0zA	BS01_GLC	82.014 55.455 92.920	1.60 :547,549,569
cluster 11
FIN	3a79B	3A79B01	72.599 101.901 53.626	0.59 :120,122,123
cluster 12
FIN	1ziwA	1ZIWA00	71.096 96.652 55.290	0.82 :98,99,101,123
cluster 13
COF	3a7bA	BS01_LTC	92.925 113.159 72.478	0.88 :172,191,206,209,210,211,212,213,218,242
cluster 14
TMS	3ciyB	BS01_NUC	88.150 49.841 96.886	0.48 :526,528,550,552,554,572
COF	3w3nA	BS02_RX8	86.669 48.656 98.812	0.96 :526,528,529,553,575
cluster 15
FIN	2a0zA	2A0ZA10	88.078 73.483 103.986	0.89 :420,421,441,443
cluster 16
COF	4r6aB	BS01_HB2	88.518 46.576 89.402	0.93 :572,574,593,595
cluster 17
COF	3fxiA	BS01_NAG	77.346 103.835 67.442	1.17 :151,152,175,177
cluster 18
FIN	3a79A	3A79A00	98.270 100.753 105.815	0.63 :331,332,333,354,356,357,358
cluster 19
COF	3w3nB	BS01_RX8	97.585 107.637 71.956	0.92 :182,184,185,208,210,242
cluster 20
FIN	2z7xA	2Z7XA00	97.341 111.786 99.071	0.64 :284,308,310
