# Supplementary material for: Variation in selection constraints on teleost TLRs with emphasis on their repertoire in the Walking catfish, Clarias batrachus
Source: Sci Rep. 2020 Dec 7;10:21394. doi: 10.1038/s41598-020-78347-6 (PMC7721727; doi:10.1038/s41598-020-78347-6)
Supplement: Supplementary file 28 — Supplementary Information 28. [file 41598_2020_78347_MOESM28_ESM.zip › T5/struct/S508525_results/Bsites.inf]

SITE 1	0.04	5
COF	4z5wB	BS01_III	87.981 95.786 63.641	0.92 :36,57,58,79,81,82,104,106,130,131,154,156,157,177,179,181,182,203
III(4),NAG(1)

SITE 2	0.03	4
COF	5awdA	BS01_IDQ	93.849 92.582 54.913	0.95 :60,82,84,109,133
URI(2),IDQ(1),RX8(1)

SITE 3	0.03	5
TMS	3wpgA	BS01_NUC	83.947 64.134 98.911	0.40 :416,418,420,441,443,444,467,470,491,493,525,549,550,567,569,571,572
NUC(3),DR2(1),III(1)

SITE 4	0.03	3
FIN	2z64A	2Z64A04	73.552 106.527 58.183	0.69 :146,147,148,149
2Z64A04(1),3FXIA01(1),3A79A02(1)

SITE 5	0.02	2
COF	2z82A	BS01_PDJ	93.974 107.048 93.253	0.88 :244,249,252,262,265,304,317,325,329,330,331,334,337
2Z7XA04(1),PDJ(1)

SITE 6	0.02	2
FIN	1ziwA	1ZIWA06	98.295 107.066 78.752	0.82 :240,241,242
1ZIWA06(1),3A79B04(1)

SITE 7	0.02	3
FIN	2z81A	2Z81A01	93.856 101.664 98.259	0.63 :276,299,301,302,304,306,314,317,320,323,325,328,329,330,331,332,333,338,347,349,352,353,354,355,356,357,358,373
3A7BA01(1),2Z81A01(1),3A79A01(1)

SITE 8	0.02	2
COF	3vq2A	BS01_LP5	82.183 67.424 121.007	1.07 :428,453
3FXIA05(1),LP5(1)

SITE 9	0.02	2
FIN	3cigA	3CIGA07	70.411 76.239 111.724	0.88 :435,436,462
2A0ZA09(1),3CIGA07(1)

SITE 10	0.02	2
TMS	2p1oB	BS03_NLA	81.992 55.322 94.128	0.41 :523,547,548,549,569,570
NLA(1),GLC(1)

SITE 11	0.01	1
FIN	3a79B	3A79B01	72.599 101.901 53.626	0.59 :120,122,123
3A79B01(1)

SITE 12	0.01	1
FIN	1ziwA	1ZIWA00	71.096 96.652 55.290	0.82 :98,99,101,123
1ZIWA00(1)

SITE 13	0.01	1
COF	3a7bA	BS01_LTC	92.925 113.159 72.478	0.88 :172,191,206,209,210,211,212,213,218,242
LTC(1)

SITE 14	0.01	2
TMS	3ciyB	BS01_NUC	88.150 49.841 96.886	0.48 :526,528,550,552,554,572
NUC(1),RX8(1)

SITE 15	0.01	1
FIN	2a0zA	2A0ZA10	88.078 73.483 103.986	0.89 :420,421,441,443
2A0ZA10(1)

SITE 16	0.01	1
COF	4r6aB	BS01_HB2	88.518 46.576 89.402	0.93 :572,574,593,595
HB2(1)

SITE 17	0.01	1
COF	3fxiA	BS01_NAG	77.346 103.835 67.442	1.17 :151,152,175,177
NAG(1)

SITE 18	0.01	1
FIN	3a79A	3A79A00	98.270 100.753 105.815	0.63 :331,332,333,354,356,357,358
3A79A00(1)

SITE 19	0.01	1
COF	3w3nB	BS01_RX8	97.585 107.637 71.956	0.92 :182,184,185,208,210,242
RX8(1)

SITE 20	0.01	1
FIN	2z7xA	2Z7XA00	97.341 111.786 99.071	0.64 :284,308,310
2Z7XA00(1)
