# Supplementary material for: Variation in selection constraints on teleost TLRs with emphasis on their repertoire in the Walking catfish, Clarias batrachus
Source: Sci Rep. 2020 Dec 7;10:21394. doi: 10.1038/s41598-020-78347-6 (PMC7721727; doi:10.1038/s41598-020-78347-6)
Supplement: Supplementary file 28 — Supplementary Information 28. [file 41598_2020_78347_MOESM28_ESM.zip › T5/struct/S508525_results/CH_FN_2Z64A04.pdb]

ATOM      1  N   MET A   1      77.671  73.280  43.760  1.00  1.00              
ATOM      2  CA  MET A   1      78.237  74.597  43.485  1.00  1.00              
ATOM      3  HA  MET A   1      79.206  74.617  43.854  1.00  1.00              
ATOM      4  CB  MET A   1      78.448  74.695  41.946  1.00  1.00              
ATOM      5  HB1 MET A   1      78.533  75.742  41.670  1.00  1.00              
ATOM      6  HB2 MET A   1      77.573  74.307  41.428  1.00  1.00              
ATOM      7  CG  MET A   1      79.722  73.997  41.465  1.00  1.00              
ATOM      8  HG1 MET A   1      80.544  74.302  42.107  1.00  1.00              
ATOM      9  HG2 MET A   1      79.946  74.329  40.454  1.00  1.00              
ATOM     10  SD  MET A   1      79.693  72.179  41.418  1.00  1.00              
ATOM     11  CE  MET A   1      81.454  71.851  41.138  1.00  1.00              
ATOM     12  HE1 MET A   1      82.038  72.231  41.976  1.00  1.00              
ATOM     13  HE2 MET A   1      81.612  70.776  41.050  1.00  1.00              
ATOM     14  HE3 MET A   1      81.778  72.336  40.217  1.00  1.00              
ATOM     15  C   MET A   1      77.310  75.666  43.945  1.00  1.00              
ATOM     16  O   MET A   1      77.724  76.644  44.549  1.00  1.00              
ATOM     17  N   THR A   2      76.025  75.348  43.866  1.00  1.00              
ATOM     18  H   THR A   2      75.766  74.485  43.411  1.00  1.00              
ATOM     19  CA  THR A   2      75.054  75.838  44.827  1.00  1.00              
ATOM     20  HA  THR A   2      74.968  76.919  44.708  1.00  1.00              
ATOM     21  CB  THR A   2      73.675  75.222  44.587  1.00  1.00              
ATOM     22  HB  THR A   2      72.984  75.559  45.360  1.00  1.00              
ATOM     23  CG2 THR A   2      73.092  75.577  43.219  1.00  1.00              
ATOM     24 1HG2 THR A   2      73.061  76.661  43.111  1.00  1.00              
ATOM     25 2HG2 THR A   2      73.707  75.156  42.424  1.00  1.00              
ATOM     26 3HG2 THR A   2      72.079  75.184  43.140  1.00  1.00              
ATOM     27  OG1 THR A   2      73.792  73.816  44.639  1.00  1.00              
ATOM     28  HG1 THR A   2      72.900  73.466  44.672  1.00  1.00              
ATOM     29  C   THR A   2      75.409  75.626  46.289  1.00  1.00              
ATOM     30  O   THR A   2      74.816  76.230  47.175  1.00  1.00              
ATOM     31  N   ASP A   3      76.368  74.727  46.509  1.00  1.00              
ATOM     32  H   ASP A   3      76.677  74.219  45.693  1.00  1.00              
ATOM     33  CA  ASP A   3      76.886  74.333  47.800  1.00  1.00              
ATOM     34  HA  ASP A   3      77.015  75.166  48.449  1.00  1.00              
ATOM     35  CB  ASP A   3      75.752  73.500  48.460  1.00  1.00              
ATOM     36  HB1 ASP A   3      75.674  72.528  47.970  1.00  1.00              
ATOM     37  HB2 ASP A   3      74.785  73.988  48.343  1.00  1.00              
ATOM     38  CG  ASP A   3      75.944  73.309  49.969  1.00  1.00              
ATOM     39  OD1 ASP A   3      76.009  72.153  50.452  1.00  1.00              
ATOM     40  OD2 ASP A   3      76.089  74.324  50.675  1.00  1.00              
ATOM     41  C   ASP A   3      78.095  73.410  47.696  1.00  1.00              
ATOM     42  O   ASP A   3      78.505  72.737  48.637  1.00  1.00              
ATOM     43  N   ARG A   4      78.677  73.371  46.499  1.00  1.00              
ATOM     44  H   ARG A   4      78.150  73.818  45.762  1.00  1.00              
ATOM     45  CA  ARG A   4      80.003  72.823  46.213  1.00  1.00              
ATOM     46  HA  ARG A   4      80.375  72.403  47.128  1.00  1.00              
ATOM     47  CB  ARG A   4      79.872  71.650  45.210  1.00  1.00              
ATOM     48  HB1 ARG A   4      80.784  71.060  45.257  1.00  1.00              
ATOM     49  HB2 ARG A   4      79.859  72.055  44.203  1.00  1.00              
ATOM     50  CG  ARG A   4      78.654  70.682  45.315  1.00  1.00              
ATOM     51  HG1 ARG A   4      78.654  70.054  44.423  1.00  1.00              
ATOM     52  HG2 ARG A   4      77.737  71.268  45.309  1.00  1.00              
ATOM     53  CD  ARG A   4      78.644  69.771  46.543  1.00  1.00              
ATOM     54  HD1 ARG A   4      78.912  70.370  47.403  1.00  1.00              
ATOM     55  HD2 ARG A   4      79.399  68.992  46.418  1.00  1.00              
ATOM     56  NE  ARG A   4      77.313  69.147  46.757  1.00  1.00              
ATOM     57  HE  ARG A   4      76.984  68.518  46.043  1.00  1.00              
ATOM     58  CZ  ARG A   4      76.494  69.373  47.777  1.00  1.00              
ATOM     59  NH1 ARG A   4      75.313  68.821  47.823  1.00  1.00              
ATOM     60 1HH1 ARG A   4      74.993  68.231  47.078  1.00  1.00              
ATOM     61 2HH1 ARG A   4      74.714  69.048  48.595  1.00  1.00              
ATOM     62  NH2 ARG A   4      76.835  70.162  48.754  1.00  1.00              
ATOM     63 1HH2 ARG A   4      77.679  70.704  48.677  1.00  1.00              
ATOM     64 2HH2 ARG A   4      76.189  70.505  49.461  1.00  1.00              
ATOM     65  C   ARG A   4      80.981  73.845  45.673  1.00  1.00              
ATOM     66  O   ARG A   4      82.149  73.506  45.471  1.00  1.00              
ATOM     67  N   ILE A   5      80.550  75.093  45.491  1.00  1.00              
ATOM     68  H   ILE A   5      79.603  75.302  45.753  1.00  1.00              
ATOM     69  CA  ILE A   5      81.332  76.121  44.852  1.00  1.00              
ATOM     70  HA  ILE A   5      81.975  75.507  44.213  1.00  1.00              
ATOM     71  CB  ILE A   5      80.698  77.005  43.735  1.00  1.00              
ATOM     72  HB  ILE A   5      79.828  76.545  43.343  1.00  1.00              
ATOM     73  CG2 ILE A   5      80.233  78.365  44.207  1.00  1.00              
ATOM     74 1HG2 ILE A   5      79.618  78.845  43.445  1.00  1.00              
ATOM     75 2HG2 ILE A   5      79.633  78.221  45.101  1.00  1.00              
ATOM     76 3HG2 ILE A   5      81.090  78.997  44.419  1.00  1.00              
ATOM     77  CG1 ILE A   5      81.574  77.144  42.465  1.00  1.00              
ATOM     78 1HG1 ILE A   5      81.007  77.694  41.712  1.00  1.00              
ATOM     79 2HG1 ILE A   5      81.772  76.154  42.058  1.00  1.00              
ATOM     80  CD1 ILE A   5      82.930  77.843  42.623  1.00  1.00              
ATOM     81  HD1 ILE A   5      83.443  77.840  41.660  1.00  1.00              
ATOM     82  HD2 ILE A   5      82.783  78.875  42.936  1.00  1.00              
ATOM     83  HD3 ILE A   5      83.537  77.303  43.346  1.00  1.00              
ATOM     84  C   ILE A   5      82.263  76.759  45.866  1.00  1.00              
ATOM     85  O   ILE A   5      82.020  77.768  46.472  1.00  1.00              
ATOM     86  N   ARG A   6      83.347  75.990  46.131  1.00  1.00              
ATOM     87  H   ARG A   6      83.260  75.026  45.814  1.00  1.00              
ATOM     88  CA  ARG A   6      84.733  76.484  46.096  1.00  1.00              
ATOM     89  HA  ARG A   6      84.878  76.535  45.016  1.00  1.00              
ATOM     90  CB  ARG A   6      84.986  77.900  46.541  1.00  1.00              
ATOM     91  HB1 ARG A   6      86.056  77.954  46.537  1.00  1.00              
ATOM     92  HB2 ARG A   6      84.548  78.049  47.517  1.00  1.00              
ATOM     93  CG  ARG A   6      84.573  79.063  45.631  1.00  1.00              
ATOM     94  HG1 ARG A   6      84.531  79.969  46.229  1.00  1.00              
ATOM     95  HG2 ARG A   6      83.601  78.938  45.165  1.00  1.00              
ATOM     96  CD  ARG A   6      85.538  79.340  44.467  1.00  1.00              
ATOM     97  HD1 ARG A   6      85.635  78.443  43.851  1.00  1.00              
ATOM     98  HD2 ARG A   6      86.515  79.597  44.881  1.00  1.00              
ATOM     99  NE  ARG A   6      85.015  80.459  43.682  1.00  1.00              
ATOM    100  HE  ARG A   6      84.305  81.022  44.140  1.00  1.00              
ATOM    101  CZ  ARG A   6      85.552  80.963  42.596  1.00  1.00              
ATOM    102  NH1 ARG A   6      85.071  82.054  42.073  1.00  1.00              
ATOM    103 1HH1 ARG A   6      84.292  82.524  42.495  1.00  1.00              
ATOM    104 2HH1 ARG A   6      85.697  82.539  41.434  1.00  1.00              
ATOM    105  NH2 ARG A   6      86.602  80.461  42.014  1.00  1.00              
ATOM    106 1HH2 ARG A   6      87.067  79.661  42.418  1.00  1.00              
ATOM    107 2HH2 ARG A   6      87.147  81.096  41.435  1.00  1.00              
ATOM    108  C   ARG A   6      85.874  75.515  46.309  1.00  1.00              
ATOM    109  O   ARG A   6      86.940  75.705  45.812  1.00  1.00              
ATOM    110  N   PHE A   7      85.502  74.455  46.985  1.00  1.00              
ATOM    111  H   PHE A   7      84.595  74.527  47.434  1.00  1.00              
ATOM    112  CA  PHE A   7      86.021  73.122  46.834  1.00  1.00              
ATOM    113  HA  PHE A   7      85.224  72.987  46.085  1.00  1.00              
ATOM    114  CB  PHE A   7      87.093  72.740  45.788  1.00  1.00              
ATOM    115  HB1 PHE A   7      87.623  71.861  46.138  1.00  1.00              
ATOM    116  HB2 PHE A   7      87.818  73.533  45.669  1.00  1.00              
ATOM    117  CG  PHE A   7      86.577  72.424  44.387  1.00  1.00              
ATOM    118  CD1 PHE A   7      86.598  73.414  43.382  1.00  1.00              
ATOM    119  HD1 PHE A   7      87.027  74.390  43.593  1.00  1.00              
ATOM    120  CE1 PHE A   7      86.081  73.138  42.106  1.00  1.00              
ATOM    121  HE1 PHE A   7      86.109  73.904  41.343  1.00  1.00              
ATOM    122  CZ  PHE A   7      85.549  71.870  41.818  1.00  1.00              
ATOM    123  HZ  PHE A   7      85.167  71.652  40.832  1.00  1.00              
ATOM    124  CE2 PHE A   7      85.532  70.875  42.812  1.00  1.00              
ATOM    125  HE2 PHE A   7      85.138  69.893  42.595  1.00  1.00              
ATOM    126  CD2 PHE A   7      86.043  71.152  44.092  1.00  1.00              
ATOM    127  HD2 PHE A   7      86.027  70.380  44.854  1.00  1.00              
ATOM    128  C   PHE A   7      85.248  71.982  47.584  1.00  1.00              
ATOM    129  O   PHE A   7      85.376  70.828  47.261  1.00  1.00              
ATOM    130  N   ILE A   8      84.323  72.364  48.497  1.00  1.00              
ATOM    131  H   ILE A   8      84.636  73.187  48.987  1.00  1.00              
ATOM    132  CA  ILE A   8      82.823  72.333  48.459  1.00  1.00              
ATOM    133  HA  ILE A   8      82.641  72.236  47.411  1.00  1.00              
ATOM    134  CB  ILE A   8      82.225  71.011  49.011  1.00  1.00              
ATOM    135  HB  ILE A   8      82.965  70.668  49.719  1.00  1.00              
ATOM    136  CG2 ILE A   8      80.856  71.110  49.690  1.00  1.00              
ATOM    137 1HG2 ILE A   8      80.062  70.927  48.985  1.00  1.00              
ATOM    138 2HG2 ILE A   8      80.760  70.368  50.480  1.00  1.00              
ATOM    139 3HG2 ILE A   8      80.701  72.090  50.119  1.00  1.00              
ATOM    140  CG1 ILE A   8      82.168  69.915  47.933  1.00  1.00              
ATOM    141 1HG1 ILE A   8      83.120  69.831  47.410  1.00  1.00              
ATOM    142 2HG1 ILE A   8      81.414  70.148  47.186  1.00  1.00              
ATOM    143  CD1 ILE A   8      81.857  68.499  48.470  1.00  1.00              
ATOM    144  HD1 ILE A   8      80.865  68.483  48.923  1.00  1.00              
ATOM    145  HD2 ILE A   8      81.886  67.794  47.638  1.00  1.00              
ATOM    146  HD3 ILE A   8      82.616  68.223  49.203  1.00  1.00              
ATOM    147  C   ILE A   8      82.341  73.725  48.671  1.00  1.00              
ATOM    148  O   ILE A   8      83.246  74.581  48.767  1.00  1.00              
ATOM    149  N   LEU A   9      81.067  74.080  48.549  1.00  1.00              
ATOM    150  H   LEU A   9      80.314  73.403  48.544  1.00  1.00              
ATOM    151  CA  LEU A   9      80.808  75.489  48.625  1.00  1.00              
ATOM    152  HA  LEU A   9      81.615  75.992  48.113  1.00  1.00              
ATOM    153  CB  LEU A   9      79.595  76.204  48.063  1.00  1.00              
ATOM    154  HB1 LEU A   9      79.124  75.600  47.328  1.00  1.00              
ATOM    155  HB2 LEU A   9      79.994  77.047  47.505  1.00  1.00              
ATOM    156  CG  LEU A   9      78.518  76.813  48.947  1.00  1.00              
ATOM    157  HG  LEU A   9      77.964  76.035  49.462  1.00  1.00              
ATOM    158  CD1 LEU A   9      78.888  77.854  49.974  1.00  1.00              
ATOM    159 1HD1 LEU A   9      78.942  77.406  50.963  1.00  1.00              
ATOM    160 2HD1 LEU A   9      79.800  78.339  49.694  1.00  1.00              
ATOM    161 3HD1 LEU A   9      78.116  78.592  49.998  1.00  1.00              
ATOM    162  CD2 LEU A   9      77.656  77.505  47.906  1.00  1.00              
ATOM    163 1HD2 LEU A   9      76.645  77.568  48.283  1.00  1.00              
ATOM    164 2HD2 LEU A   9      78.076  78.476  47.683  1.00  1.00              
ATOM    165 3HD2 LEU A   9      77.587  76.979  46.964  1.00  1.00              
ATOM    166  C   LEU A   9      81.065  75.811  50.120  1.00  1.00              
ATOM    167  O   LEU A   9      80.287  75.307  50.934  1.00  1.00              
ATOM    168  N   PRO A  10      82.119  76.551  50.570  1.00  1.00              
ATOM    169  CD  PRO A  10      81.810  77.432  51.656  1.00  1.00              
ATOM    170  HD1 PRO A  10      82.539  77.184  52.418  1.00  1.00              
ATOM    171  HD2 PRO A  10      80.796  77.327  52.029  1.00  1.00              
ATOM    172  CG  PRO A  10      82.009  78.858  51.162  1.00  1.00              
ATOM    173  HG1 PRO A  10      82.728  79.372  51.777  1.00  1.00              
ATOM    174  HG2 PRO A  10      81.079  79.419  51.092  1.00  1.00              
ATOM    175  CB  PRO A  10      82.596  78.541  49.815  1.00  1.00              
ATOM    176  HB1 PRO A  10      83.077  79.344  49.318  1.00  1.00              
ATOM    177  HB2 PRO A  10      81.791  78.346  49.108  1.00  1.00              
ATOM    178  CA  PRO A  10      83.333  77.216  50.007  1.00  1.00              
ATOM    179  HA  PRO A  10      83.532  76.845  49.008  1.00  1.00              
ATOM    180  C   PRO A  10      84.498  76.767  50.883  1.00  1.00              
ATOM    181  O   PRO A  10      85.222  77.559  51.461  1.00  1.00              
ATOM    182  N   LEU A  11      84.657  75.427  50.910  1.00  1.00              
ATOM    183  H   LEU A  11      83.885  74.898  50.524  1.00  1.00              
ATOM    184  CA  LEU A  11      85.951  74.759  50.775  1.00  1.00              
ATOM    185  HA  LEU A  11      86.593  75.234  51.493  1.00  1.00              
ATOM    186  CB  LEU A  11      85.990  73.270  51.176  1.00  1.00              
ATOM    187  HB1 LEU A  11      85.305  72.800  50.530  1.00  1.00              
ATOM    188  HB2 LEU A  11      85.566  73.268  52.168  1.00  1.00              
ATOM    189  CG  LEU A  11      87.132  72.191  51.259  1.00  1.00              
ATOM    190  HG  LEU A  11      86.971  71.698  52.203  1.00  1.00              
ATOM    191  CD1 LEU A  11      87.073  71.087  50.196  1.00  1.00              
ATOM    192 1HD1 LEU A  11      86.102  70.608  50.149  1.00  1.00              
ATOM    193 2HD1 LEU A  11      87.299  71.455  49.206  1.00  1.00              
ATOM    194 3HD1 LEU A  11      87.793  70.309  50.453  1.00  1.00              
ATOM    195  CD2 LEU A  11      88.579  72.597  51.320  1.00  1.00              
ATOM    196 1HD2 LEU A  11      89.023  72.716  50.359  1.00  1.00              
ATOM    197 2HD2 LEU A  11      88.694  73.451  51.953  1.00  1.00              
ATOM    198 3HD2 LEU A  11      89.160  71.753  51.684  1.00  1.00              
ATOM    199  C   LEU A  11      86.671  75.131  49.492  1.00  1.00              
ATOM    200  O   LEU A  11      86.440  76.202  48.966  1.00  1.00              
ATOM    201  N   LEU A  12      87.564  74.297  49.047  1.00  1.00              
ATOM    202  H   LEU A  12      87.489  73.353  49.397  1.00  1.00              
ATOM    203  CA  LEU A  12      88.922  74.532  48.596  1.00  1.00              
ATOM    204  HA  LEU A  12      89.582  74.660  49.460  1.00  1.00              
ATOM    205  CB  LEU A  12      89.405  73.203  47.888  1.00  1.00              
ATOM    206  HB1 LEU A  12      89.497  73.344  46.818  1.00  1.00              
ATOM    207  HB2 LEU A  12      88.663  72.422  47.993  1.00  1.00              
ATOM    208  CG  LEU A  12      90.764  72.559  48.301  1.00  1.00              
ATOM    209  HG  LEU A  12      91.124  73.051  49.198  1.00  1.00              
ATOM    210  CD1 LEU A  12      90.623  71.064  48.595  1.00  1.00              
ATOM    211 1HD1 LEU A  12      91.585  70.664  48.920  1.00  1.00              
ATOM    212 2HD1 LEU A  12      89.917  70.886  49.401  1.00  1.00              
ATOM    213 3HD1 LEU A  12      90.294  70.520  47.709  1.00  1.00              
ATOM    214  CD2 LEU A  12      91.787  72.636  47.167  1.00  1.00              
ATOM    215 1HD2 LEU A  12      91.402  72.154  46.269  1.00  1.00              
ATOM    216 2HD2 LEU A  12      92.024  73.668  46.929  1.00  1.00              
ATOM    217 3HD2 LEU A  12      92.705  72.132  47.458  1.00  1.00              
ATOM    218  C   LEU A  12      89.438  75.700  47.726  1.00  1.00              
ATOM    219  O   LEU A  12      90.536  75.606  47.175  1.00  1.00              
ATOM    220  N   GLN A  13      88.775  76.818  47.691  1.00  1.00              
ATOM    221  H   GLN A  13      87.815  76.762  47.979  1.00  1.00              
ATOM    222  CA  GLN A  13      89.275  78.108  47.229  1.00  1.00              
ATOM    223  HA  GLN A  13      90.277  78.336  47.529  1.00  1.00              
ATOM    224  CB  GLN A  13      89.203  78.041  45.669  1.00  1.00              
ATOM    225  HB1 GLN A  13      88.182  77.763  45.426  1.00  1.00              
ATOM    226  HB2 GLN A  13      89.845  77.230  45.332  1.00  1.00              
ATOM    227  CG  GLN A  13      89.515  79.265  44.778  1.00  1.00              
ATOM    228  HG1 GLN A  13      90.564  79.535  44.869  1.00  1.00              
ATOM    229  HG2 GLN A  13      88.915  80.128  45.055  1.00  1.00              
ATOM    230  CD  GLN A  13      89.194  78.979  43.306  1.00  1.00              
ATOM    231  OE1 GLN A  13      88.291  78.234  42.957  1.00  1.00              
ATOM    232  NE2 GLN A  13      89.839  79.630  42.372  1.00  1.00              
ATOM    233 1HE2 GLN A  13      90.153  80.577  42.595  1.00  1.00              
ATOM    234 2HE2 GLN A  13      89.569  79.438  41.429  1.00  1.00              
ATOM    235  C   GLN A  13      88.304  79.231  47.655  1.00  1.00              
ATOM    236  O   GLN A  13      88.511  80.394  47.405  1.00  1.00              
ATOM    237  N   PHE A  14      87.234  78.845  48.324  1.00  1.00              
ATOM    238  H   PHE A  14      86.971  77.874  48.207  1.00  1.00              
ATOM    239  CA  PHE A  14      86.787  79.358  49.616  1.00  1.00              
ATOM    240  HA  PHE A  14      87.211  80.349  49.624  1.00  1.00              
ATOM    241  CB  PHE A  14      85.369  79.769  49.484  1.00  1.00              
ATOM    242  HB1 PHE A  14      84.917  78.849  49.576  1.00  1.00              
ATOM    243  HB2 PHE A  14      85.210  80.046  48.447  1.00  1.00              
ATOM    244  CG  PHE A  14      84.695  80.875  50.276  1.00  1.00              
ATOM    245  CD1 PHE A  14      83.941  81.837  49.598  1.00  1.00              
ATOM    246  HD1 PHE A  14      83.910  81.775  48.533  1.00  1.00              
ATOM    247  CE1 PHE A  14      83.215  82.824  50.288  1.00  1.00              
ATOM    248  HE1 PHE A  14      82.615  83.556  49.784  1.00  1.00              
ATOM    249  CZ  PHE A  14      83.283  82.896  51.670  1.00  1.00              
ATOM    250  HZ  PHE A  14      82.724  83.641  52.198  1.00  1.00              
ATOM    251  CE2 PHE A  14      84.037  81.956  52.359  1.00  1.00              
ATOM    252  HE2 PHE A  14      84.090  82.047  53.432  1.00  1.00              
ATOM    253  CD2 PHE A  14      84.649  80.891  51.661  1.00  1.00              
ATOM    254  HD2 PHE A  14      85.039  80.036  52.160  1.00  1.00              
ATOM    255  C   PHE A  14      87.582  78.776  50.726  1.00  1.00              
ATOM    256  O   PHE A  14      87.933  79.445  51.644  1.00  1.00              
ATOM    257  N   CYS A  15      88.296  77.700  50.358  1.00  1.00              
ATOM    258  H   CYS A  15      87.970  77.219  49.537  1.00  1.00              
ATOM    259  CA  CYS A  15      89.497  77.256  50.916  1.00  1.00              
ATOM    260  HA  CYS A  15      89.788  77.981  51.739  1.00  1.00              
ATOM    261  CB  CYS A  15      89.128  76.003  51.675  1.00  1.00              
ATOM    262  HB1 CYS A  15      88.892  75.264  50.939  1.00  1.00              
ATOM    263  HB2 CYS A  15      88.273  76.195  52.302  1.00  1.00              
ATOM    264  SG  CYS A  15      90.525  75.495  52.636  1.00  1.00              
ATOM    265  HG  CYS A  15      91.414  75.360  51.637  1.00  1.00              
ATOM    266  C   CYS A  15      90.724  77.095  50.083  1.00  1.00              
ATOM    267  O   CYS A  15      91.133  75.978  49.930  1.00  1.00              
ATOM    268  N   ILE A  16      91.357  78.148  49.571  1.00  1.00              
ATOM    269  H   ILE A  16      91.100  79.109  49.727  1.00  1.00              
ATOM    270  CA  ILE A  16      92.762  77.904  49.274  1.00  1.00              
ATOM    271  HA  ILE A  16      92.913  76.854  49.066  1.00  1.00              
ATOM    272  CB  ILE A  16      93.362  78.482  47.934  1.00  1.00              
ATOM    273  HB  ILE A  16      94.365  78.057  47.887  1.00  1.00              
ATOM    274  CG2 ILE A  16      92.745  77.923  46.647  1.00  1.00              
ATOM    275 1HG2 ILE A  16      93.493  77.923  45.854  1.00  1.00              
ATOM    276 2HG2 ILE A  16      92.439  76.897  46.792  1.00  1.00              
ATOM    277 3HG2 ILE A  16      91.913  78.535  46.329  1.00  1.00              
ATOM    278  CG1 ILE A  16      93.585  80.002  47.781  1.00  1.00              
ATOM    279 1HG1 ILE A  16      94.178  80.365  48.616  1.00  1.00              
ATOM    280 2HG1 ILE A  16      92.623  80.508  47.775  1.00  1.00              
ATOM    281  CD1 ILE A  16      94.380  80.408  46.529  1.00  1.00              
ATOM    282  HD1 ILE A  16      93.784  80.252  45.630  1.00  1.00              
ATOM    283  HD2 ILE A  16      94.641  81.465  46.597  1.00  1.00              
ATOM    284  HD3 ILE A  16      95.299  79.825  46.466  1.00  1.00              
ATOM    285  C   ILE A  16      93.654  78.135  50.478  1.00  1.00              
ATOM    286  O   ILE A  16      93.269  77.800  51.585  1.00  1.00              
ATOM    287  N   CYS A  17      94.899  78.526  50.280  1.00  1.00              
ATOM    288  H   CYS A  17      95.092  78.997  49.407  1.00  1.00              
ATOM    289  CA  CYS A  17      96.037  77.881  50.889  1.00  1.00              
ATOM    290  HA  CYS A  17      96.138  76.884  50.476  1.00  1.00              
ATOM    291  CB  CYS A  17      97.279  78.656  50.435  1.00  1.00              
ATOM    292  HB1 CYS A  17      98.180  78.232  50.880  1.00  1.00              
ATOM    293  HB2 CYS A  17      97.195  79.697  50.756  1.00  1.00              
ATOM    294  SG  CYS A  17      97.420  78.548  48.622  1.00  1.00              
ATOM    295  HG  CYS A  17      98.549  79.257  48.489  1.00  1.00              
ATOM    296  C   CYS A  17      96.059  77.715  52.411  1.00  1.00              
ATOM    297  O   CYS A  17      96.043  78.687  53.143  1.00  1.00              
ATOM    298  N   LEU A  18      96.222  76.453  52.829  1.00  1.00              
ATOM    299  H   LEU A  18      96.630  75.843  52.145  1.00  1.00              
ATOM    300  CA  LEU A  18      95.376  75.801  53.835  1.00  1.00              
ATOM    301  HA  LEU A  18      95.862  74.862  54.031  1.00  1.00              
ATOM    302  CB  LEU A  18      95.319  76.567  55.184  1.00  1.00              
ATOM    303  HB1 LEU A  18      94.502  76.150  55.761  1.00  1.00              
ATOM    304  HB2 LEU A  18      95.050  77.609  55.035  1.00  1.00              
ATOM    305  CG  LEU A  18      96.570  76.471  56.081  1.00  1.00              
ATOM    306  HG  LEU A  18      96.784  75.420  56.277  1.00  1.00              
ATOM    307  CD1 LEU A  18      97.825  77.118  55.495  1.00  1.00              
ATOM    308 1HD1 LEU A  18      97.614  78.154  55.223  1.00  1.00              
ATOM    309 2HD1 LEU A  18      98.629  77.098  56.229  1.00  1.00              
ATOM    310 3HD1 LEU A  18      98.154  76.570  54.617  1.00  1.00              
ATOM    311  CD2 LEU A  18      96.268  77.157  57.415  1.00  1.00              
ATOM    312 1HD2 LEU A  18      95.401  76.693  57.885  1.00  1.00              
ATOM    313 2HD2 LEU A  18      97.122  77.058  58.084  1.00  1.00              
ATOM    314 3HD2 LEU A  18      96.061  78.216  57.248  1.00  1.00              
ATOM    315  C   LEU A  18      93.980  75.492  53.220  1.00  1.00              
ATOM    316  O   LEU A  18      93.038  75.317  53.957  1.00  1.00              
ATOM    317  N   LEU A  19      93.898  75.273  51.892  1.00  1.00              
ATOM    318  H   LEU A  19      94.525  75.809  51.322  1.00  1.00              
ATOM    319  CA  LEU A  19      93.247  74.129  51.222  1.00  1.00              
ATOM    320  HA  LEU A  19      92.190  74.015  51.433  1.00  1.00              
ATOM    321  CB  LEU A  19      93.529  74.171  49.673  1.00  1.00              
ATOM    322  HB1 LEU A  19      92.706  74.613  49.143  1.00  1.00              
ATOM    323  HB2 LEU A  19      93.514  73.150  49.299  1.00  1.00              
ATOM    324  CG  LEU A  19      94.791  74.821  49.080  1.00  1.00              
ATOM    325  HG  LEU A  19      94.795  75.870  49.333  1.00  1.00              
ATOM    326  CD1 LEU A  19      96.119  74.213  49.528  1.00  1.00              
ATOM    327 1HD1 LEU A  19      96.106  73.140  49.330  1.00  1.00              
ATOM    328 2HD1 LEU A  19      96.943  74.660  48.970  1.00  1.00              
ATOM    329 3HD1 LEU A  19      96.289  74.392  50.583  1.00  1.00              
ATOM    330  CD2 LEU A  19      94.764  74.734  47.553  1.00  1.00              
ATOM    331 1HD2 LEU A  19      95.607  75.282  47.131  1.00  1.00              
ATOM    332 2HD2 LEU A  19      94.818  73.691  47.240  1.00  1.00              
ATOM    333 3HD2 LEU A  19      93.840  75.168  47.176  1.00  1.00              
ATOM    334  C   LEU A  19      93.960  72.819  51.635  1.00  1.00              
ATOM    335  O   LEU A  19      93.570  71.726  51.238  1.00  1.00              
ATOM    336  N   VAL A  20      95.069  72.969  52.366  1.00  1.00              
ATOM    337  H   VAL A  20      95.398  73.903  52.489  1.00  1.00              
ATOM    338  CA  VAL A  20      95.639  71.967  53.242  1.00  1.00              
ATOM    339  HA  VAL A  20      95.241  70.998  52.935  1.00  1.00              
ATOM    340  CB  VAL A  20      97.172  71.865  53.126  1.00  1.00              
ATOM    341  HB  VAL A  20      97.521  71.107  53.827  1.00  1.00              
ATOM    342  CG1 VAL A  20      97.615  71.402  51.732  1.00  1.00              
ATOM    343 1HG1 VAL A  20      97.409  72.171  50.994  1.00  1.00              
ATOM    344 2HG1 VAL A  20      98.685  71.197  51.744  1.00  1.00              
ATOM    345 3HG1 VAL A  20      97.080  70.488  51.475  1.00  1.00              
ATOM    346  CG2 VAL A  20      97.902  73.173  53.466  1.00  1.00              
ATOM    347 1HG2 VAL A  20      97.642  73.484  54.478  1.00  1.00              
ATOM    348 2HG2 VAL A  20      98.977  72.998  53.433  1.00  1.00              
ATOM    349 3HG2 VAL A  20      97.654  73.947  52.745  1.00  1.00              
ATOM    350  C   VAL A  20      95.226  72.072  54.721  1.00  1.00              
ATOM    351  O   VAL A  20      95.538  71.205  55.523  1.00  1.00              
ATOM    352  N   ALA A  21      94.502  73.136  55.085  1.00  1.00              
ATOM    353  H   ALA A  21      94.397  73.823  54.366  1.00  1.00              
ATOM    354  CA  ALA A  21      93.270  73.001  55.813  1.00  1.00              
ATOM    355  HA  ALA A  21      93.347  72.097  56.430  1.00  1.00              
ATOM    356  CB  ALA A  21      93.039  74.152  56.818  1.00  1.00              
ATOM    357  HB1 ALA A  21      92.657  75.050  56.339  1.00  1.00              
ATOM    358  HB2 ALA A  21      92.301  73.850  57.563  1.00  1.00              
ATOM    359  HB3 ALA A  21      93.969  74.383  57.337  1.00  1.00              
ATOM    360  C   ALA A  21      92.158  72.695  54.856  1.00  1.00              
ATOM    361  O   ALA A  21      92.380  72.192  53.766  1.00  1.00              
ATOM    362  N   GLU A  22      90.958  73.008  55.245  1.00  1.00              
ATOM    363  H   GLU A  22      90.786  73.365  56.174  1.00  1.00              
ATOM    364  CA  GLU A  22      89.868  72.923  54.334  1.00  1.00              
ATOM    365  HA  GLU A  22      90.221  73.184  53.350  1.00  1.00              
ATOM    366  CB  GLU A  22      89.440  71.440  54.256  1.00  1.00              
ATOM    367  HB1 GLU A  22      90.076  70.966  53.507  1.00  1.00              
ATOM    368  HB2 GLU A  22      88.436  71.419  53.861  1.00  1.00              
ATOM    369  CG  GLU A  22      89.555  70.527  55.496  1.00  1.00              
ATOM    370  HG1 GLU A  22      88.986  70.952  56.317  1.00  1.00              
ATOM    371  HG2 GLU A  22      90.600  70.469  55.807  1.00  1.00              
ATOM    372  CD  GLU A  22      89.057  69.093  55.208  1.00  1.00              
ATOM    373  OE1 GLU A  22      88.193  68.952  54.308  1.00  1.00              
ATOM    374  OE2 GLU A  22      89.516  68.158  55.900  1.00  1.00              
ATOM    375  C   GLU A  22      88.847  73.937  54.856  1.00  1.00              
ATOM    376  O   GLU A  22      88.805  74.213  56.058  1.00  1.00              
ATOM    377  N   SER A  23      88.002  74.532  54.001  1.00  1.00              
ATOM    378  H   SER A  23      88.100  74.383  53.011  1.00  1.00              
ATOM    379  CA  SER A  23      86.807  75.143  54.583  1.00  1.00              
ATOM    380  HA  SER A  23      87.103  75.789  55.400  1.00  1.00              
ATOM    381  CB  SER A  23      85.802  75.917  53.769  1.00  1.00              
ATOM    382  HB1 SER A  23      85.170  75.215  53.234  1.00  1.00              
ATOM    383  HB2 SER A  23      86.350  76.558  53.108  1.00  1.00              
ATOM    384  OG  SER A  23      84.969  76.691  54.608  1.00  1.00              
ATOM    385  HG  SER A  23      84.474  76.104  55.213  1.00  1.00              
ATOM    386  C   SER A  23      85.992  74.055  55.245  1.00  1.00              
ATOM    387  O   SER A  23      85.369  74.245  56.297  1.00  1.00              
ATOM    388  N   THR A  24      86.086  72.922  54.597  1.00  1.00              
ATOM    389  H   THR A  24      86.584  72.975  53.731  1.00  1.00              
ATOM    390  CA  THR A  24      86.079  71.591  55.122  1.00  1.00              
ATOM    391  HA  THR A  24      86.962  71.050  54.828  1.00  1.00              
ATOM    392  CB  THR A  24      85.965  71.463  56.669  1.00  1.00              
ATOM    393  HB  THR A  24      85.019  71.890  57.003  1.00  1.00              
ATOM    394  CG2 THR A  24      86.029  70.020  57.175  1.00  1.00              
ATOM    395 1HG2 THR A  24      86.945  69.539  56.838  1.00  1.00              
ATOM    396 2HG2 THR A  24      86.019  70.019  58.264  1.00  1.00              
ATOM    397 3HG2 THR A  24      85.176  69.445  56.824  1.00  1.00              
ATOM    398  OG1 THR A  24      87.010  72.134  57.338  1.00  1.00              
ATOM    399  HG1 THR A  24      86.865  73.083  57.245  1.00  1.00              
ATOM    400  C   THR A  24      84.905  70.864  54.483  1.00  1.00              
ATOM    401  O   THR A  24      83.813  70.781  55.036  1.00  1.00              
ATOM    402  N   PRO A  25      85.082  70.527  53.200  1.00  1.00              
ATOM    403  CD  PRO A  25      85.470  69.140  52.989  1.00  1.00              
ATOM    404  HD1 PRO A  25      85.683  68.633  53.933  1.00  1.00              
ATOM    405  HD2 PRO A  25      86.351  69.090  52.348  1.00  1.00              
ATOM    406  CG  PRO A  25      84.281  68.465  52.304  1.00  1.00              
ATOM    407  HG1 PRO A  25      83.888  67.648  52.910  1.00  1.00              
ATOM    408  HG2 PRO A  25      84.578  68.111  51.316  1.00  1.00              
ATOM    409  CB  PRO A  25      83.260  69.601  52.176  1.00  1.00              
ATOM    410  HB1 PRO A  25      82.603  69.607  53.048  1.00  1.00              
ATOM    411  HB2 PRO A  25      82.621  69.412  51.322  1.00  1.00              
ATOM    412  CA  PRO A  25      84.145  70.849  52.121  1.00  1.00              
ATOM    413  HA  PRO A  25      84.667  70.820  51.174  1.00  1.00              
ATOM    414  C   PRO A  25      83.360  72.115  52.145  1.00  1.00              
ATOM    415  O   PRO A  25      83.109  72.635  51.082  1.00  1.00              
ATOM    416  N   LYS A  26      82.999  72.717  53.243  1.00  1.00              
ATOM    417  H   LYS A  26      83.179  72.320  54.160  1.00  1.00              
ATOM    418  CA  LYS A  26      81.992  73.735  53.051  1.00  1.00              
ATOM    419  HA  LYS A  26      82.138  74.324  52.150  1.00  1.00              
ATOM    420  CB  LYS A  26      80.613  73.046  53.010  1.00  1.00              
ATOM    421  HB1 LYS A  26      80.535  72.443  52.119  1.00  1.00              
ATOM    422  HB2 LYS A  26      79.883  73.838  52.921  1.00  1.00              
ATOM    423  CG  LYS A  26      80.262  72.125  54.193  1.00  1.00              
ATOM    424  HG1 LYS A  26      80.562  72.598  55.128  1.00  1.00              
ATOM    425  HG2 LYS A  26      80.849  71.212  54.088  1.00  1.00              
ATOM    426  CD  LYS A  26      78.771  71.725  54.306  1.00  1.00              
ATOM    427  HD1 LYS A  26      78.306  72.331  55.083  1.00  1.00              
ATOM    428  HD2 LYS A  26      78.748  70.699  54.677  1.00  1.00              
ATOM    429  CE  LYS A  26      77.901  71.794  53.039  1.00  1.00              
ATOM    430  HE1 LYS A  26      76.989  71.219  53.220  1.00  1.00              
ATOM    431  HE2 LYS A  26      78.416  71.327  52.196  1.00  1.00              
ATOM    432  NZ  LYS A  26      77.500  73.177  52.681  1.00  1.00              
ATOM    433  HZ1 LYS A  26      78.243  73.703  52.244  1.00  1.00              
ATOM    434  HZ2 LYS A  26      76.754  73.177  51.977  1.00  1.00              
ATOM    435  HZ3 LYS A  26      77.179  73.717  53.472  1.00  1.00              
ATOM    436  C   LYS A  26      82.033  74.789  54.152  1.00  1.00              
ATOM    437  O   LYS A  26      82.721  74.695  55.126  1.00  1.00              
ATOM    438  N   CYS A  27      81.164  75.777  53.947  1.00  1.00              
ATOM    439  H   CYS A  27      80.653  75.821  53.080  1.00  1.00              
ATOM    440  CA  CYS A  27      80.484  76.421  55.036  1.00  1.00              
ATOM    441  HA  CYS A  27      81.136  76.742  55.828  1.00  1.00              
ATOM    442  CB  CYS A  27      79.553  77.541  54.526  1.00  1.00              
ATOM    443  HB1 CYS A  27      78.766  77.765  55.251  1.00  1.00              
ATOM    444  HB2 CYS A  27      79.038  77.216  53.619  1.00  1.00              
ATOM    445  SG  CYS A  27      80.285  79.156  54.124  1.00  1.00              
ATOM    446  C   CYS A  27      79.548  75.326  55.564  1.00  1.00              
ATOM    447  O   CYS A  27      78.679  74.852  54.840  1.00  1.00              
ATOM    448  N   LEU A  28      79.719  74.972  56.832  1.00  1.00              
ATOM    449  H   LEU A  28      80.492  75.371  57.352  1.00  1.00              
ATOM    450  CA  LEU A  28      78.572  74.466  57.549  1.00  1.00              
ATOM    451  HA  LEU A  28      78.209  73.554  57.075  1.00  1.00              
ATOM    452  CB  LEU A  28      78.957  74.146  59.007  1.00  1.00              
ATOM    453  HB1 LEU A  28      78.039  73.918  59.551  1.00  1.00              
ATOM    454  HB2 LEU A  28      79.400  75.028  59.469  1.00  1.00              
ATOM    455  CG  LEU A  28      79.920  72.951  59.230  1.00  1.00              
ATOM    456  HG  LEU A  28      79.913  72.752  60.302  1.00  1.00              
ATOM    457  CD1 LEU A  28      79.452  71.679  58.521  1.00  1.00              
ATOM    458 1HD1 LEU A  28      80.073  70.842  58.840  1.00  1.00              
ATOM    459 2HD1 LEU A  28      78.416  71.463  58.781  1.00  1.00              
ATOM    460 3HD1 LEU A  28      79.550  71.780  57.442  1.00  1.00              
ATOM    461  CD2 LEU A  28      81.370  73.231  58.832  1.00  1.00              
ATOM    462 1HD2 LEU A  28      82.007  72.423  59.194  1.00  1.00              
ATOM    463 2HD2 LEU A  28      81.491  73.291  57.750  1.00  1.00              
ATOM    464 3HD2 LEU A  28      81.715  74.160  59.286  1.00  1.00              
ATOM    465  C   LEU A  28      77.483  75.540  57.425  1.00  1.00              
ATOM    466  O   LEU A  28      77.718  76.724  57.704  1.00  1.00              
ATOM    467  N   ILE A  29      76.349  75.102  56.887  1.00  1.00              
ATOM    468  H   ILE A  29      76.272  74.121  56.672  1.00  1.00              
ATOM    469  CA  ILE A  29      75.138  75.889  56.739  1.00  1.00              
ATOM    470  HA  ILE A  29      75.403  76.942  56.807  1.00  1.00              
ATOM    471  CB  ILE A  29      74.436  75.694  55.371  1.00  1.00              
ATOM    472  HB  ILE A  29      73.619  76.417  55.351  1.00  1.00              
ATOM    473  CG2 ILE A  29      75.385  76.095  54.229  1.00  1.00              
ATOM    474 1HG2 ILE A  29      74.853  76.067  53.276  1.00  1.00              
ATOM    475 2HG2 ILE A  29      75.746  77.111  54.394  1.00  1.00              
ATOM    476 3HG2 ILE A  29      76.238  75.424  54.174  1.00  1.00              
ATOM    477  CG1 ILE A  29      73.782  74.319  55.080  1.00  1.00              
ATOM    478 1HG1 ILE A  29      73.349  74.359  54.079  1.00  1.00              
ATOM    479 2HG1 ILE A  29      72.949  74.173  55.769  1.00  1.00              
ATOM    480  CD1 ILE A  29      74.683  73.079  55.149  1.00  1.00              
ATOM    481  HD1 ILE A  29      75.552  73.208  54.511  1.00  1.00              
ATOM    482  HD2 ILE A  29      75.004  72.894  56.172  1.00  1.00              
ATOM    483  HD3 ILE A  29      74.121  72.210  54.804  1.00  1.00              
ATOM    484  C   ILE A  29      74.252  75.547  57.923  1.00  1.00              
ATOM    485  O   ILE A  29      73.961  74.374  58.164  1.00  1.00              
ATOM    486  N   LYS A  30      73.903  76.545  58.734  1.00  1.00              
ATOM    487  H   LYS A  30      74.170  77.496  58.486  1.00  1.00              
ATOM    488  CA  LYS A  30      73.176  76.286  59.990  1.00  1.00              
ATOM    489  HA  LYS A  30      72.573  75.384  59.879  1.00  1.00              
ATOM    490  CB  LYS A  30      74.175  76.086  61.146  1.00  1.00              
ATOM    491  HB1 LYS A  30      74.876  76.919  61.135  1.00  1.00              
ATOM    492  HB2 LYS A  30      74.740  75.171  60.965  1.00  1.00              
ATOM    493  CG  LYS A  30      73.546  76.014  62.554  1.00  1.00              
ATOM    494  HG1 LYS A  30      73.087  76.973  62.790  1.00  1.00              
ATOM    495  HG2 LYS A  30      74.351  75.851  63.271  1.00  1.00              
ATOM    496  CD  LYS A  30      72.505  74.893  62.726  1.00  1.00              
ATOM    497  HD1 LYS A  30      72.976  73.942  62.469  1.00  1.00              
ATOM    498  HD2 LYS A  30      71.663  75.050  62.051  1.00  1.00              
ATOM    499  CE  LYS A  30      71.985  74.803  64.169  1.00  1.00              
ATOM    500  HE1 LYS A  30      72.838  74.789  64.853  1.00  1.00              
ATOM    501  HE2 LYS A  30      71.448  73.857  64.281  1.00  1.00              
ATOM    502  NZ  LYS A  30      71.068  75.920  64.510  1.00  1.00              
ATOM    503  HZ1 LYS A  30      70.735  75.899  65.460  1.00  1.00              
ATOM    504  HZ2 LYS A  30      71.457  76.841  64.308  1.00  1.00              
ATOM    505  HZ3 LYS A  30      70.249  75.940  63.897  1.00  1.00              
ATOM    506  C   LYS A  30      72.253  77.449  60.249  1.00  1.00              
ATOM    507  O   LYS A  30      72.704  78.567  60.488  1.00  1.00              
ATOM    508  N   ASP A  31      70.968  77.143  60.200  1.00  1.00              
ATOM    509  H   ASP A  31      70.720  76.197  59.972  1.00  1.00              
ATOM    510  CA  ASP A  31      69.897  78.120  60.101  1.00  1.00              
ATOM    511  HA  ASP A  31      68.960  77.567  60.022  1.00  1.00              
ATOM    512  CB  ASP A  31      69.792  78.959  61.394  1.00  1.00              
ATOM    513  HB1 ASP A  31      68.826  79.464  61.426  1.00  1.00              
ATOM    514  HB2 ASP A  31      70.575  79.707  61.383  1.00  1.00              
ATOM    515  CG  ASP A  31      69.997  78.143  62.670  1.00  1.00              
ATOM    516  OD1 ASP A  31      69.344  77.091  62.845  1.00  1.00              
ATOM    517  OD2 ASP A  31      70.900  78.488  63.477  1.00  1.00              
ATOM    518  C   ASP A  31      70.046  78.887  58.789  1.00  1.00              
ATOM    519  O   ASP A  31      69.758  78.352  57.724  1.00  1.00              
ATOM    520  N   GLU A  32      70.625  80.071  58.856  1.00  1.00              
ATOM    521  H   GLU A  32      70.770  80.463  59.781  1.00  1.00              
ATOM    522  CA  GLU A  32      70.935  80.935  57.726  1.00  1.00              
ATOM    523  HA  GLU A  32      70.879  80.353  56.804  1.00  1.00              
ATOM    524  CB  GLU A  32      69.858  82.038  57.642  1.00  1.00              
ATOM    525  HB1 GLU A  32      69.032  81.652  57.045  1.00  1.00              
ATOM    526  HB2 GLU A  32      70.269  82.885  57.105  1.00  1.00              
ATOM    527  CG  GLU A  32      69.257  82.541  58.971  1.00  1.00              
ATOM    528  HG1 GLU A  32      68.565  81.787  59.356  1.00  1.00              
ATOM    529  HG2 GLU A  32      68.677  83.445  58.778  1.00  1.00              
ATOM    530  CD  GLU A  32      70.329  82.834  60.021  1.00  1.00              
ATOM    531  OE1 GLU A  32      71.140  83.752  59.786  1.00  1.00              
ATOM    532  OE2 GLU A  32      70.411  82.079  61.020  1.00  1.00              
ATOM    533  C   GLU A  32      72.379  81.469  57.794  1.00  1.00              
ATOM    534  O   GLU A  32      72.800  82.370  57.074  1.00  1.00              
ATOM    535  N   LYS A  33      73.186  80.878  58.660  1.00  1.00              
ATOM    536  H   LYS A  33      72.812  80.111  59.207  1.00  1.00              
ATOM    537  CA  LYS A  33      74.606  81.183  58.786  1.00  1.00              
ATOM    538  HA  LYS A  33      74.779  82.226  58.525  1.00  1.00              
ATOM    539  CB  LYS A  33      75.007  80.955  60.260  1.00  1.00              
ATOM    540  HB1 LYS A  33      76.038  81.274  60.408  1.00  1.00              
ATOM    541  HB2 LYS A  33      74.952  79.887  60.473  1.00  1.00              
ATOM    542  CG  LYS A  33      74.079  81.724  61.241  1.00  1.00              
ATOM    543  HG1 LYS A  33      73.040  81.603  60.951  1.00  1.00              
ATOM    544  HG2 LYS A  33      74.306  82.789  61.199  1.00  1.00              
ATOM    545  CD  LYS A  33      74.181  81.244  62.693  1.00  1.00              
ATOM    546  HD1 LYS A  33      75.128  81.595  63.100  1.00  1.00              
ATOM    547  HD2 LYS A  33      74.155  80.153  62.720  1.00  1.00              
ATOM    548  CE  LYS A  33      73.042  81.788  63.571  1.00  1.00              
ATOM    549  HE1 LYS A  33      73.017  82.876  63.468  1.00  1.00              
ATOM    550  HE2 LYS A  33      73.268  81.548  64.613  1.00  1.00              
ATOM    551  NZ  LYS A  33      71.719  81.222  63.207  1.00  1.00              
ATOM    552  HZ1 LYS A  33      71.679  80.205  63.253  1.00  1.00              
ATOM    553  HZ2 LYS A  33      70.967  81.596  63.764  1.00  1.00              
ATOM    554  HZ3 LYS A  33      71.469  81.483  62.249  1.00  1.00              
ATOM    555  C   LYS A  33      75.360  80.323  57.791  1.00  1.00              
ATOM    556  O   LYS A  33      74.913  79.213  57.513  1.00  1.00              
ATOM    557  N   ALA A  34      76.472  80.830  57.272  1.00  1.00              
ATOM    558  H   ALA A  34      76.661  81.806  57.454  1.00  1.00              
ATOM    559  CA  ALA A  34      77.361  80.140  56.335  1.00  1.00              
ATOM    560  HA  ALA A  34      77.143  79.070  56.333  1.00  1.00              
ATOM    561  CB  ALA A  34      77.044  80.702  54.951  1.00  1.00              
ATOM    562  HB1 ALA A  34      76.999  81.790  54.994  1.00  1.00              
ATOM    563  HB2 ALA A  34      77.805  80.398  54.240  1.00  1.00              
ATOM    564  HB3 ALA A  34      76.073  80.327  54.637  1.00  1.00              
ATOM    565  C   ALA A  34      78.798  80.343  56.790  1.00  1.00              
ATOM    566  O   ALA A  34      79.321  81.457  56.756  1.00  1.00              
ATOM    567  N   TYR A  35      79.405  79.259  57.280  1.00  1.00              
ATOM    568  H   TYR A  35      78.882  78.394  57.351  1.00  1.00              
ATOM    569  CA  TYR A  35      80.623  79.377  58.069  1.00  1.00              
ATOM    570  HA  TYR A  35      80.711  80.402  58.428  1.00  1.00              
ATOM    571  CB  TYR A  35      80.467  78.503  59.326  1.00  1.00              
ATOM    572  HB1 TYR A  35      81.410  78.528  59.877  1.00  1.00              
ATOM    573  HB2 TYR A  35      80.314  77.468  59.013  1.00  1.00              
ATOM    574  CG  TYR A  35      79.380  78.885  60.316  1.00  1.00              
ATOM    575  CD1 TYR A  35      79.401  80.146  60.946  1.00  1.00              
ATOM    576  HD1 TYR A  35      80.141  80.883  60.660  1.00  1.00              
ATOM    577  CE1 TYR A  35      78.502  80.428  61.993  1.00  1.00              
ATOM    578  HE1 TYR A  35      78.547  81.376  62.508  1.00  1.00              
ATOM    579  CZ  TYR A  35      77.592  79.440  62.418  1.00  1.00              
ATOM    580  OH  TYR A  35      76.768  79.674  63.470  1.00  1.00              
ATOM    581  HH  TYR A  35      76.285  78.885  63.712  1.00  1.00              
ATOM    582  CE2 TYR A  35      77.546  78.191  61.768  1.00  1.00              
ATOM    583  HE2 TYR A  35      76.855  77.434  62.095  1.00  1.00              
ATOM    584  CD2 TYR A  35      78.432  77.922  60.711  1.00  1.00              
ATOM    585  HD2 TYR A  35      78.412  76.959  60.228  1.00  1.00              
ATOM    586  C   TYR A  35      81.926  79.041  57.409  1.00  1.00              
ATOM    587  O   TYR A  35      82.368  77.890  57.397  1.00  1.00              
ATOM    588  N   CYS A  36      82.562  80.077  56.896  1.00  1.00              
ATOM    589  H   CYS A  36      82.161  81.010  56.946  1.00  1.00              
ATOM    590  CA  CYS A  36      83.676  79.877  56.014  1.00  1.00              
ATOM    591  HA  CYS A  36      84.016  78.839  56.033  1.00  1.00              
ATOM    592  CB  CYS A  36      83.128  80.146  54.656  1.00  1.00              
ATOM    593  HB1 CYS A  36      83.948  80.158  53.970  1.00  1.00              
ATOM    594  HB2 CYS A  36      82.505  81.038  54.608  1.00  1.00              
ATOM    595  SG  CYS A  36      82.222  78.697  54.281  1.00  1.00              
ATOM    596  C   CYS A  36      84.824  80.710  56.581  1.00  1.00              
ATOM    597  O   CYS A  36      85.054  81.885  56.285  1.00  1.00              
ATOM    598  N   ALA A  37      85.579  79.971  57.388  1.00  1.00              
ATOM    599  H   ALA A  37      85.263  79.043  57.640  1.00  1.00              
ATOM    600  CA  ALA A  37      86.870  80.374  57.877  1.00  1.00              
ATOM    601  HA  ALA A  37      87.300  81.097  57.212  1.00  1.00              
ATOM    602  CB  ALA A  37      86.628  81.066  59.230  1.00  1.00              
ATOM    603  HB1 ALA A  37      87.569  81.436  59.636  1.00  1.00              
ATOM    604  HB2 ALA A  37      85.951  81.913  59.098  1.00  1.00              
ATOM    605  HB3 ALA A  37      86.186  80.363  59.939  1.00  1.00              
ATOM    606  C   ALA A  37      87.886  79.234  58.049  1.00  1.00              
ATOM    607  O   ALA A  37      87.528  78.061  58.028  1.00  1.00              
ATOM    608  N   LEU A  38      89.162  79.616  58.118  1.00  1.00              
ATOM    609  H   LEU A  38      89.328  80.615  58.084  1.00  1.00              
ATOM    610  CA  LEU A  38      90.382  78.783  58.072  1.00  1.00              
ATOM    611  HA  LEU A  38      91.178  79.398  58.501  1.00  1.00              
ATOM    612  CB  LEU A  38      90.347  77.462  58.876  1.00  1.00              
ATOM    613  HB1 LEU A  38      91.232  76.902  58.570  1.00  1.00              
ATOM    614  HB2 LEU A  38      89.499  76.846  58.588  1.00  1.00              
ATOM    615  CG  LEU A  38      90.417  77.620  60.400  1.00  1.00              
ATOM    616  HG  LEU A  38      91.297  78.204  60.674  1.00  1.00              
ATOM    617  CD1 LEU A  38      89.192  78.273  61.047  1.00  1.00              
ATOM    618 1HD1 LEU A  38      88.288  77.749  60.731  1.00  1.00              
ATOM    619 2HD1 LEU A  38      89.272  78.232  62.133  1.00  1.00              
ATOM    620 3HD1 LEU A  38      89.141  79.317  60.746  1.00  1.00              
ATOM    621  CD2 LEU A  38      90.579  76.234  61.054  1.00  1.00              
ATOM    622 1HD2 LEU A  38      90.689  76.350  62.132  1.00  1.00              
ATOM    623 2HD2 LEU A  38      89.699  75.628  60.831  1.00  1.00              
ATOM    624 3HD2 LEU A  38      91.469  75.753  60.647  1.00  1.00              
ATOM    625  C   LEU A  38      90.858  78.559  56.644  1.00  1.00              
ATOM    626  O   LEU A  38      91.986  78.927  56.254  1.00  1.00              
ATOM    627  N   ARG A  39      89.924  78.023  55.910  1.00  1.00              
ATOM    628  H   ARG A  39      89.168  77.711  56.486  1.00  1.00              
ATOM    629  CA  ARG A  39      89.718  78.138  54.468  1.00  1.00              
ATOM    630  HA  ARG A  39      90.265  77.354  54.102  1.00  1.00              
ATOM    631  CB  ARG A  39      88.273  77.923  54.303  1.00  1.00              
ATOM    632  HB1 ARG A  39      88.148  76.989  54.815  1.00  1.00              
ATOM    633  HB2 ARG A  39      88.016  77.827  53.279  1.00  1.00              
ATOM    634  CG  ARG A  39      87.383  78.904  55.026  1.00  1.00              
ATOM    635  HG1 ARG A  39      87.951  79.647  55.563  1.00  1.00              
ATOM    636  HG2 ARG A  39      86.780  78.335  55.728  1.00  1.00              
ATOM    637  CD  ARG A  39      86.441  79.563  54.081  1.00  1.00              
ATOM    638  HD1 ARG A  39      85.521  79.673  54.582  1.00  1.00              
ATOM    639  HD2 ARG A  39      86.225  78.854  53.291  1.00  1.00              
ATOM    640  NE  ARG A  39      86.842  80.862  53.536  1.00  1.00              
ATOM    641  HE  ARG A  39      86.919  80.866  52.535  1.00  1.00              
ATOM    642  CZ  ARG A  39      87.038  82.017  54.092  1.00  1.00              
ATOM    643  NH1 ARG A  39      86.608  83.079  53.480  1.00  1.00              
ATOM    644 1HH1 ARG A  39      86.005  82.978  52.681  1.00  1.00              
ATOM    645 2HH1 ARG A  39      86.887  83.993  53.825  1.00  1.00              
ATOM    646  NH2 ARG A  39      87.738  82.137  55.156  1.00  1.00              
ATOM    647 1HH2 ARG A  39      88.390  81.397  55.366  1.00  1.00              
ATOM    648 2HH2 ARG A  39      87.704  82.947  55.756  1.00  1.00              
ATOM    649  C   ARG A  39      90.276  79.407  53.893  1.00  1.00              
ATOM    650  O   ARG A  39      89.679  80.479  53.915  1.00  1.00              
ATOM    651  N   ASN A  40      91.436  79.252  53.293  1.00  1.00              
ATOM    652  H   ASN A  40      91.908  78.359  53.316  1.00  1.00              
ATOM    653  CA  ASN A  40      92.171  80.336  52.689  1.00  1.00              
ATOM    654  HA  ASN A  40      91.795  81.224  53.188  1.00  1.00              
ATOM    655  CB  ASN A  40      93.636  80.341  53.145  1.00  1.00              
ATOM    656  HB1 ASN A  40      94.306  80.493  52.301  1.00  1.00              
ATOM    657  HB2 ASN A  40      93.846  79.382  53.608  1.00  1.00              
ATOM    658  CG  ASN A  40      93.908  81.431  54.166  1.00  1.00              
ATOM    659  OD1 ASN A  40      94.107  82.584  53.854  1.00  1.00              
ATOM    660  ND2 ASN A  40      93.820  81.109  55.438  1.00  1.00              
ATOM    661 1HD2 ASN A  40      93.500  80.191  55.718  1.00  1.00              
ATOM    662 2HD2 ASN A  40      93.948  81.857  56.093  1.00  1.00              
ATOM    663  C   ASN A  40      91.823  80.678  51.267  1.00  1.00              
ATOM    664  O   ASN A  40      92.670  80.817  50.403  1.00  1.00              
ATOM    665  N   LEU A  41      90.508  80.754  51.065  1.00  1.00              
ATOM    666  H   LEU A  41      89.930  80.525  51.867  1.00  1.00              
ATOM    667  CA  LEU A  41      89.778  81.401  49.994  1.00  1.00              
ATOM    668  HA  LEU A  41      89.277  80.622  49.442  1.00  1.00              
ATOM    669  CB  LEU A  41      88.781  82.364  50.667  1.00  1.00              
ATOM    670  HB1 LEU A  41      89.362  83.074  51.243  1.00  1.00              
ATOM    671  HB2 LEU A  41      88.175  81.811  51.369  1.00  1.00              
ATOM    672  CG  LEU A  41      87.869  83.167  49.726  1.00  1.00              
ATOM    673  HG  LEU A  41      87.669  82.581  48.838  1.00  1.00              
ATOM    674  CD1 LEU A  41      86.553  83.570  50.376  1.00  1.00              
ATOM    675 1HD1 LEU A  41      85.831  83.832  49.611  1.00  1.00              
ATOM    676 2HD1 LEU A  41      86.183  82.745  50.945  1.00  1.00              
ATOM    677 3HD1 LEU A  41      86.647  84.425  51.034  1.00  1.00              
ATOM    678  CD2 LEU A  41      88.459  84.525  49.394  1.00  1.00              
ATOM    679 1HD2 LEU A  41      87.778  85.086  48.759  1.00  1.00              
ATOM    680 2HD2 LEU A  41      88.645  85.044  50.323  1.00  1.00              
ATOM    681 3HD2 LEU A  41      89.418  84.480  48.908  1.00  1.00              
ATOM    682  C   LEU A  41      90.674  82.260  49.095  1.00  1.00              
ATOM    683  O   LEU A  41      91.359  83.132  49.598  1.00  1.00              
ATOM    684  N   TYR A  42      90.499  82.157  47.792  1.00  1.00              
ATOM    685  H   TYR A  42      89.876  81.448  47.442  1.00  1.00              
ATOM    686  CA  TYR A  42      90.743  83.291  46.924  1.00  1.00              
ATOM    687  HA  TYR A  42      91.310  84.062  47.447  1.00  1.00              
ATOM    688  CB  TYR A  42      91.636  82.863  45.746  1.00  1.00              
ATOM    689  HB1 TYR A  42      91.048  82.236  45.072  1.00  1.00              
ATOM    690  HB2 TYR A  42      92.443  82.256  46.143  1.00  1.00              
ATOM    691  CG  TYR A  42      92.249  84.027  44.999  1.00  1.00              
ATOM    692  CD1 TYR A  42      93.321  84.749  45.560  1.00  1.00              
ATOM    693  HD1 TYR A  42      93.717  84.469  46.527  1.00  1.00              
ATOM    694  CE1 TYR A  42      93.857  85.862  44.878  1.00  1.00              
ATOM    695  HE1 TYR A  42      94.661  86.438  45.308  1.00  1.00              
ATOM    696  CZ  TYR A  42      93.319  86.253  43.634  1.00  1.00              
ATOM    697  OH  TYR A  42      93.818  87.331  42.975  1.00  1.00              
ATOM    698  HH  TYR A  42      93.289  87.528  42.201  1.00  1.00              
ATOM    699  CE2 TYR A  42      92.258  85.519  43.064  1.00  1.00              
ATOM    700  HE2 TYR A  42      91.838  85.811  42.114  1.00  1.00              
ATOM    701  CD2 TYR A  42      91.730  84.408  43.749  1.00  1.00              
ATOM    702  HD2 TYR A  42      90.912  83.859  43.310  1.00  1.00              
ATOM    703  C   TYR A  42      89.469  83.966  46.438  1.00  1.00              
ATOM    704  O   TYR A  42      89.429  85.184  46.250  1.00  1.00              
ATOM    705  N   GLU A  43      88.376  83.210  46.398  1.00  1.00              
ATOM    706  H   GLU A  43      88.459  82.225  46.620  1.00  1.00              
ATOM    707  CA  GLU A  43      87.075  83.682  45.957  1.00  1.00              
ATOM    708  HA  GLU A  43      87.047  84.771  46.008  1.00  1.00              
ATOM    709  CB  GLU A  43      86.892  83.274  44.493  1.00  1.00              
ATOM    710  HB1 GLU A  43      85.853  83.442  44.215  1.00  1.00              
ATOM    711  HB2 GLU A  43      87.092  82.205  44.430  1.00  1.00              
ATOM    712  CG  GLU A  43      87.779  84.020  43.476  1.00  1.00              
ATOM    713  HG1 GLU A  43      88.645  84.463  43.957  1.00  1.00              
ATOM    714  HG2 GLU A  43      87.201  84.836  43.034  1.00  1.00              
ATOM    715  CD  GLU A  43      88.265  83.055  42.393  1.00  1.00              
ATOM    716  OE1 GLU A  43      87.591  82.971  41.337  1.00  1.00              
ATOM    717  OE2 GLU A  43      89.214  82.287  42.666  1.00  1.00              
ATOM    718  C   GLU A  43      85.949  83.119  46.792  1.00  1.00              
ATOM    719  O   GLU A  43      85.866  81.926  47.053  1.00  1.00              
ATOM    720  N   VAL A  44      85.066  84.037  47.163  1.00  1.00              
ATOM    721  H   VAL A  44      85.393  84.986  47.059  1.00  1.00              
ATOM    722  CA  VAL A  44      83.604  83.920  47.130  1.00  1.00              
ATOM    723  HA  VAL A  44      83.271  83.972  48.148  1.00  1.00              
ATOM    724  CB  VAL A  44      83.078  85.185  46.406  1.00  1.00              
ATOM    725  HB  VAL A  44      82.030  85.043  46.148  1.00  1.00              
ATOM    726  CG1 VAL A  44      83.152  86.404  47.336  1.00  1.00              
ATOM    727 1HG1 VAL A  44      82.597  86.207  48.253  1.00  1.00              
ATOM    728 2HG1 VAL A  44      84.186  86.644  47.580  1.00  1.00              
ATOM    729 3HG1 VAL A  44      82.695  87.261  46.839  1.00  1.00              
ATOM    730  CG2 VAL A  44      83.849  85.518  45.114  1.00  1.00              
ATOM    731 1HG2 VAL A  44      83.757  84.696  44.404  1.00  1.00              
ATOM    732 2HG2 VAL A  44      83.445  86.413  44.654  1.00  1.00              
ATOM    733 3HG2 VAL A  44      84.901  85.726  45.302  1.00  1.00              
ATOM    734  C   VAL A  44      83.013  82.699  46.442  1.00  1.00              
ATOM    735  O   VAL A  44      83.533  82.165  45.463  1.00  1.00              
ATOM    736  N   PRO A  45      81.900  82.247  47.024  1.00  1.00              
ATOM    737  CD  PRO A  45      80.883  83.079  47.683  1.00  1.00              
ATOM    738  HD1 PRO A  45      80.221  83.506  46.928  1.00  1.00              
ATOM    739  HD2 PRO A  45      81.268  83.902  48.273  1.00  1.00              
ATOM    740  CG  PRO A  45      80.081  82.141  48.570  1.00  1.00              
ATOM    741  HG1 PRO A  45      79.031  82.171  48.291  1.00  1.00              
ATOM    742  HG2 PRO A  45      80.204  82.402  49.621  1.00  1.00              
ATOM    743  CB  PRO A  45      80.715  80.777  48.273  1.00  1.00              
ATOM    744  HB1 PRO A  45      79.996  79.970  48.330  1.00  1.00              
ATOM    745  HB2 PRO A  45      81.467  80.652  49.035  1.00  1.00              
ATOM    746  CA  PRO A  45      81.385  80.899  46.894  1.00  1.00              
ATOM    747  HA  PRO A  45      82.150  80.160  46.701  1.00  1.00              
ATOM    748  C   PRO A  45      80.328  81.023  45.766  1.00  1.00              
ATOM    749  O   PRO A  45      80.554  81.698  44.767  1.00  1.00              
ATOM    750  N   ALA A  46      79.126  80.515  46.015  1.00  1.00              
ATOM    751  H   ALA A  46      79.058  79.755  46.669  1.00  1.00              
ATOM    752  CA  ALA A  46      77.869  81.227  45.839  1.00  1.00              
ATOM    753  HA  ALA A  46      77.926  82.226  46.275  1.00  1.00              
ATOM    754  CB  ALA A  46      77.509  81.383  44.348  1.00  1.00              
ATOM    755  HB1 ALA A  46      76.512  81.815  44.257  1.00  1.00              
ATOM    756  HB2 ALA A  46      78.214  82.047  43.851  1.00  1.00              
ATOM    757  HB3 ALA A  46      77.519  80.411  43.854  1.00  1.00              
ATOM    758  C   ALA A  46      76.792  80.424  46.578  1.00  1.00              
ATOM    759  O   ALA A  46      76.223  79.486  46.025  1.00  1.00              
ATOM    760  N   LEU A  47      76.684  80.662  47.888  1.00  1.00              
ATOM    761  H   LEU A  47      77.166  81.467  48.246  1.00  1.00              
ATOM    762  CA  LEU A  47      75.810  79.928  48.816  1.00  1.00              
ATOM    763  HA  LEU A  47      76.186  78.962  49.088  1.00  1.00              
ATOM    764  CB  LEU A  47      75.652  80.801  50.108  1.00  1.00              
ATOM    765  HB1 LEU A  47      74.660  80.643  50.528  1.00  1.00              
ATOM    766  HB2 LEU A  47      75.656  81.852  49.819  1.00  1.00              
ATOM    767  CG  LEU A  47      76.592  80.629  51.311  1.00  1.00              
ATOM    768  HG  LEU A  47      76.258  81.312  52.090  1.00  1.00              
ATOM    769  CD1 LEU A  47      76.512  79.222  51.923  1.00  1.00              
ATOM    770 1HD1 LEU A  47      75.633  79.147  52.558  1.00  1.00              
ATOM    771 2HD1 LEU A  47      76.404  78.448  51.171  1.00  1.00              
ATOM    772 3HD1 LEU A  47      77.393  79.012  52.523  1.00  1.00              
ATOM    773  CD2 LEU A  47      78.009  81.078  50.968  1.00  1.00              
ATOM    774 1HD2 LEU A  47      78.695  80.802  51.768  1.00  1.00              
ATOM    775 2HD2 LEU A  47      78.343  80.636  50.040  1.00  1.00              
ATOM    776 3HD2 LEU A  47      78.012  82.162  50.854  1.00  1.00              
ATOM    777  C   LEU A  47      74.359  79.776  48.291  1.00  1.00              
ATOM    778  O   LEU A  47      73.929  80.529  47.417  1.00  1.00              
ATOM    779  N   PRO A  48      73.526  78.950  48.953  1.00  1.00              
ATOM    780  CD  PRO A  48      73.875  77.900  49.896  1.00  1.00              
ATOM    781  HD1 PRO A  48      74.112  78.342  50.862  1.00  1.00              
ATOM    782  HD2 PRO A  48      74.701  77.284  49.541  1.00  1.00              
ATOM    783  CG  PRO A  48      72.612  77.057  50.037  1.00  1.00              
ATOM    784  HG1 PRO A  48      72.576  76.538  50.995  1.00  1.00              
ATOM    785  HG2 PRO A  48      72.550  76.350  49.208  1.00  1.00              
ATOM    786  CB  PRO A  48      71.513  78.110  49.910  1.00  1.00              
ATOM    787  HB1 PRO A  48      71.373  78.596  50.877  1.00  1.00              
ATOM    788  HB2 PRO A  48      70.575  77.672  49.568  1.00  1.00              
ATOM    789  CA  PRO A  48      72.079  79.105  48.885  1.00  1.00              
ATOM    790  HA  PRO A  48      71.775  78.764  47.900  1.00  1.00              
ATOM    791  C   PRO A  48      71.576  80.541  49.169  1.00  1.00              
ATOM    792  O   PRO A  48      71.951  81.103  50.203  1.00  1.00              
ATOM    793  N   PRO A  49      70.693  81.119  48.328  1.00  1.00              
ATOM    794  CD  PRO A  49      70.394  80.620  46.988  1.00  1.00              
ATOM    795  HD1 PRO A  49      69.585  79.890  47.043  1.00  1.00              
ATOM    796  HD2 PRO A  49      71.272  80.184  46.510  1.00  1.00              
ATOM    797  CG  PRO A  49      69.952  81.823  46.164  1.00  1.00              
ATOM    798  HG1 PRO A  49      69.263  81.540  45.368  1.00  1.00              
ATOM    799  HG2 PRO A  49      70.827  82.331  45.757  1.00  1.00              
ATOM    800  CB  PRO A  49      69.284  82.701  47.209  1.00  1.00              
ATOM    801  HB1 PRO A  49      68.260  82.355  47.359  1.00  1.00              
ATOM    802  HB2 PRO A  49      69.292  83.751  46.914  1.00  1.00              
ATOM    803  CA  PRO A  49      70.114  82.466  48.481  1.00  1.00              
ATOM    804  HA  PRO A  49      70.948  83.169  48.469  1.00  1.00              
ATOM    805  C   PRO A  49      69.262  82.810  49.717  1.00  1.00              
ATOM    806  O   PRO A  49      68.456  83.738  49.667  1.00  1.00              
ATOM    807  N   TYR A  50      69.394  82.077  50.817  1.00  1.00              
ATOM    808  H   TYR A  50      70.123  81.379  50.812  1.00  1.00              
ATOM    809  CA  TYR A  50      68.571  82.224  52.028  1.00  1.00              
ATOM    810  HA  TYR A  50      67.966  83.129  51.950  1.00  1.00              
ATOM    811  CB  TYR A  50      67.626  81.012  52.143  1.00  1.00              
ATOM    812  HB1 TYR A  50      66.800  81.272  52.807  1.00  1.00              
ATOM    813  HB2 TYR A  50      68.174  80.194  52.613  1.00  1.00              
ATOM    814  CG  TYR A  50      67.058  80.516  50.820  1.00  1.00              
ATOM    815  CD1 TYR A  50      66.282  81.377  50.019  1.00  1.00              
ATOM    816  HD1 TYR A  50      66.063  82.381  50.360  1.00  1.00              
ATOM    817  CE1 TYR A  50      65.843  80.957  48.749  1.00  1.00              
ATOM    818  HE1 TYR A  50      65.271  81.622  48.120  1.00  1.00              
ATOM    819  CZ  TYR A  50      66.171  79.669  48.279  1.00  1.00              
ATOM    820  OH  TYR A  50      65.758  79.275  47.046  1.00  1.00              
ATOM    821  HH  TYR A  50      65.995  78.368  46.858  1.00  1.00              
ATOM    822  CE2 TYR A  50      66.937  78.799  49.085  1.00  1.00              
ATOM    823  HE2 TYR A  50      67.196  77.814  48.728  1.00  1.00              
ATOM    824  CD2 TYR A  50      67.380  79.226  50.352  1.00  1.00              
ATOM    825  HD2 TYR A  50      67.981  78.567  50.963  1.00  1.00              
ATOM    826  C   TYR A  50      69.440  82.382  53.277  1.00  1.00              
ATOM    827  O   TYR A  50      68.937  82.427  54.399  1.00  1.00              
ATOM    828  N   ILE A  51      70.760  82.437  53.084  1.00  1.00              
ATOM    829  H   ILE A  51      71.100  82.408  52.134  1.00  1.00              
ATOM    830  CA  ILE A  51      71.699  82.824  54.123  1.00  1.00              
ATOM    831  HA  ILE A  51      71.435  82.255  55.014  1.00  1.00              
ATOM    832  CB  ILE A  51      73.143  82.442  53.758  1.00  1.00              
ATOM    833  HB  ILE A  51      73.768  82.636  54.632  1.00  1.00              
ATOM    834  CG2 ILE A  51      73.222  80.928  53.512  1.00  1.00              
ATOM    835 1HG2 ILE A  51      74.260  80.649  53.381  1.00  1.00              
ATOM    836 2HG2 ILE A  51      72.827  80.394  54.377  1.00  1.00              
ATOM    837 3HG2 ILE A  51      72.665  80.639  52.622  1.00  1.00              
ATOM    838  CG1 ILE A  51      73.709  83.241  52.566  1.00  1.00              
ATOM    839 1HG1 ILE A  51      72.905  83.625  51.936  1.00  1.00              
ATOM    840 2HG1 ILE A  51      74.338  82.606  51.948  1.00  1.00              
ATOM    841  CD1 ILE A  51      74.564  84.399  53.078  1.00  1.00              
ATOM    842  HD1 ILE A  51      74.001  85.008  53.781  1.00  1.00              
ATOM    843  HD2 ILE A  51      75.438  83.992  53.583  1.00  1.00              
ATOM    844  HD3 ILE A  51      74.879  85.026  52.249  1.00  1.00              
ATOM    845  C   ILE A  51      71.511  84.311  54.459  1.00  1.00              
ATOM    846  O   ILE A  51      71.295  85.148  53.583  1.00  1.00              
ATOM    847  N   THR A  52      71.617  84.609  55.749  1.00  1.00              
ATOM    848  H   THR A  52      71.798  83.829  56.372  1.00  1.00              
ATOM    849  CA  THR A  52      71.568  85.937  56.340  1.00  1.00              
ATOM    850  HA  THR A  52      71.620  86.638  55.509  1.00  1.00              
ATOM    851  CB  THR A  52      70.237  86.283  57.037  1.00  1.00              
ATOM    852  HB  THR A  52      70.123  87.363  56.952  1.00  1.00              
ATOM    853  CG2 THR A  52      68.987  85.676  56.400  1.00  1.00              
ATOM    854 1HG2 THR A  52      68.101  86.080  56.887  1.00  1.00              
ATOM    855 2HG2 THR A  52      68.957  85.939  55.342  1.00  1.00              
ATOM    856 3HG2 THR A  52      68.982  84.594  56.497  1.00  1.00              
ATOM    857  OG1 THR A  52      70.223  85.998  58.419  1.00  1.00              
ATOM    858  HG1 THR A  52      70.550  85.100  58.608  1.00  1.00              
ATOM    859  C   THR A  52      72.797  86.248  57.196  1.00  1.00              
ATOM    860  O   THR A  52      73.067  87.437  57.387  1.00  1.00              
ATOM    861  N   TYR A  53      73.656  85.270  57.550  1.00  1.00              
ATOM    862  H   TYR A  53      73.443  84.289  57.375  1.00  1.00              
ATOM    863  CA  TYR A  53      75.037  85.649  57.920  1.00  1.00              
ATOM    864  HA  TYR A  53      75.211  86.718  57.829  1.00  1.00              
ATOM    865  CB  TYR A  53      75.341  85.218  59.372  1.00  1.00              
ATOM    866  HB1 TYR A  53      74.990  84.196  59.497  1.00  1.00              
ATOM    867  HB2 TYR A  53      74.751  85.842  60.043  1.00  1.00              
ATOM    868  CG  TYR A  53      76.803  85.272  59.830  1.00  1.00              
ATOM    869  CD1 TYR A  53      77.664  86.287  59.375  1.00  1.00              
ATOM    870  HD1 TYR A  53      77.334  87.003  58.649  1.00  1.00              
ATOM    871  CE1 TYR A  53      78.978  86.395  59.847  1.00  1.00              
ATOM    872  HE1 TYR A  53      79.624  87.178  59.489  1.00  1.00              
ATOM    873  CZ  TYR A  53      79.480  85.463  60.764  1.00  1.00              
ATOM    874  OH  TYR A  53      80.761  85.617  61.189  1.00  1.00              
ATOM    875  HH  TYR A  53      81.192  84.798  61.483  1.00  1.00              
ATOM    876  CE2 TYR A  53      78.651  84.402  61.192  1.00  1.00              
ATOM    877  HE2 TYR A  53      79.042  83.677  61.886  1.00  1.00              
ATOM    878  CD2 TYR A  53      77.313  84.318  60.738  1.00  1.00              
ATOM    879  HD2 TYR A  53      76.679  83.523  61.097  1.00  1.00              
ATOM    880  C   TYR A  53      75.973  84.942  56.953  1.00  1.00              
ATOM    881  O   TYR A  53      75.776  83.764  56.694  1.00  1.00              
ATOM    882  N   LEU A  54      77.008  85.621  56.467  1.00  1.00              
ATOM    883  H   LEU A  54      77.082  86.609  56.680  1.00  1.00              
ATOM    884  CA  LEU A  54      78.174  84.969  55.888  1.00  1.00              
ATOM    885  HA  LEU A  54      78.051  83.891  55.993  1.00  1.00              
ATOM    886  CB  LEU A  54      78.268  85.283  54.383  1.00  1.00              
ATOM    887  HB1 LEU A  54      78.453  86.351  54.275  1.00  1.00              
ATOM    888  HB2 LEU A  54      77.314  85.058  53.919  1.00  1.00              
ATOM    889  CG  LEU A  54      79.351  84.502  53.618  1.00  1.00              
ATOM    890  HG  LEU A  54      80.312  84.672  54.089  1.00  1.00              
ATOM    891  CD1 LEU A  54      79.104  83.001  53.579  1.00  1.00              
ATOM    892 1HD1 LEU A  54      79.858  82.518  52.957  1.00  1.00              
ATOM    893 2HD1 LEU A  54      79.203  82.596  54.581  1.00  1.00              
ATOM    894 3HD1 LEU A  54      78.108  82.801  53.191  1.00  1.00              
ATOM    895  CD2 LEU A  54      79.404  84.989  52.169  1.00  1.00              
ATOM    896 1HD2 LEU A  54      80.234  84.511  51.650  1.00  1.00              
ATOM    897 2HD2 LEU A  54      78.472  84.745  51.664  1.00  1.00              
ATOM    898 3HD2 LEU A  54      79.544  86.067  52.153  1.00  1.00              
ATOM    899  C   LEU A  54      79.431  85.355  56.663  1.00  1.00              
ATOM    900  O   LEU A  54      79.748  86.540  56.838  1.00  1.00              
ATOM    901  N   ASP A  55      80.141  84.311  57.083  1.00  1.00              
ATOM    902  H   ASP A  55      79.807  83.374  56.877  1.00  1.00              
ATOM    903  CA  ASP A  55      81.468  84.394  57.664  1.00  1.00              
ATOM    904  HA  ASP A  55      81.649  85.400  58.041  1.00  1.00              
ATOM    905  CB  ASP A  55      81.615  83.400  58.828  1.00  1.00              
ATOM    906  HB1 ASP A  55      81.739  82.389  58.442  1.00  1.00              
ATOM    907  HB2 ASP A  55      80.702  83.407  59.422  1.00  1.00              
ATOM    908  CG  ASP A  55      82.805  83.741  59.734  1.00  1.00              
ATOM    909  OD1 ASP A  55      83.846  84.217  59.218  1.00  1.00              
ATOM    910  OD2 ASP A  55      82.640  83.578  60.962  1.00  1.00              
ATOM    911  C   ASP A  55      82.486  84.053  56.584  1.00  1.00              
ATOM    912  O   ASP A  55      82.400  82.991  55.956  1.00  1.00              
ATOM    913  N   LEU A  56      83.427  84.963  56.357  1.00  1.00              
ATOM    914  H   LEU A  56      83.413  85.827  56.891  1.00  1.00              
ATOM    915  CA  LEU A  56      84.450  84.804  55.341  1.00  1.00              
ATOM    916  HA  LEU A  56      84.345  83.830  54.871  1.00  1.00              
ATOM    917  CB  LEU A  56      84.257  85.905  54.259  1.00  1.00              
ATOM    918  HB1 LEU A  56      84.963  85.691  53.459  1.00  1.00              
ATOM    919  HB2 LEU A  56      84.533  86.868  54.684  1.00  1.00              
ATOM    920  CG  LEU A  56      82.845  86.020  53.632  1.00  1.00              
ATOM    921  HG  LEU A  56      82.409  85.031  53.625  1.00  1.00              
ATOM    922  CD1 LEU A  56      81.863  86.940  54.355  1.00  1.00              
ATOM    923 1HD1 LEU A  56      82.238  87.951  54.376  1.00  1.00              
ATOM    924 2HD1 LEU A  56      80.895  86.940  53.864  1.00  1.00              
ATOM    925 3HD1 LEU A  56      81.725  86.608  55.376  1.00  1.00              
ATOM    926  CD2 LEU A  56      82.916  86.532  52.185  1.00  1.00              
ATOM    927 1HD2 LEU A  56      81.922  86.508  51.741  1.00  1.00              
ATOM    928 2HD2 LEU A  56      83.293  87.554  52.166  1.00  1.00              
ATOM    929 3HD2 LEU A  56      83.575  85.892  51.600  1.00  1.00              
ATOM    930  C   LEU A  56      85.842  84.858  55.981  1.00  1.00              
ATOM    931  O   LEU A  56      86.801  85.102  55.266  1.00  1.00              
ATOM    932  N   THR A  57      86.013  84.690  57.282  1.00  1.00              
ATOM    933  H   THR A  57      85.218  84.384  57.841  1.00  1.00              
ATOM    934  CA  THR A  57      87.210  85.241  57.972  1.00  1.00              
ATOM    935  HA  THR A  57      87.441  86.228  57.571  1.00  1.00              
ATOM    936  CB  THR A  57      86.896  85.379  59.468  1.00  1.00              
ATOM    937  HB  THR A  57      86.619  84.409  59.883  1.00  1.00              
ATOM    938  CG2 THR A  57      88.016  85.984  60.319  1.00  1.00              
ATOM    939 1HG2 THR A  57      87.614  86.288  61.287  1.00  1.00              
ATOM    940 2HG2 THR A  57      88.794  85.243  60.495  1.00  1.00              
ATOM    941 3HG2 THR A  57      88.439  86.856  59.825  1.00  1.00              
ATOM    942  OG1 THR A  57      85.808  86.247  59.579  1.00  1.00              
ATOM    943  HG1 THR A  57      85.020  85.674  59.627  1.00  1.00              
ATOM    944  C   THR A  57      88.434  84.346  57.820  1.00  1.00              
ATOM    945  O   THR A  57      88.273  83.145  57.644  1.00  1.00              
ATOM    946  N   LEU A  58      89.660  84.879  57.934  1.00  1.00              
ATOM    947  H   LEU A  58      89.752  85.884  57.991  1.00  1.00              
ATOM    948  CA  LEU A  58      90.904  84.101  57.834  1.00  1.00              
ATOM    949  HA  LEU A  58      91.728  84.815  57.819  1.00  1.00              
ATOM    950  CB  LEU A  58      91.100  83.226  59.092  1.00  1.00              
ATOM    951  HB1 LEU A  58      90.237  82.571  59.205  1.00  1.00              
ATOM    952  HB2 LEU A  58      91.138  83.881  59.964  1.00  1.00              
ATOM    953  CG  LEU A  58      92.361  82.337  59.083  1.00  1.00              
ATOM    954  HG  LEU A  58      92.317  81.635  58.253  1.00  1.00              
ATOM    955  CD1 LEU A  58      93.662  83.135  58.973  1.00  1.00              
ATOM    956 1HD1 LEU A  58      94.514  82.460  59.038  1.00  1.00              
ATOM    957 2HD1 LEU A  58      93.705  83.652  58.014  1.00  1.00              
ATOM    958 3HD1 LEU A  58      93.718  83.869  59.778  1.00  1.00              
ATOM    959  CD2 LEU A  58      92.407  81.523  60.376  1.00  1.00              
ATOM    960 1HD2 LEU A  58      93.260  80.845  60.352  1.00  1.00              
ATOM    961 2HD2 LEU A  58      92.499  82.190  61.234  1.00  1.00              
ATOM    962 3HD2 LEU A  58      91.493  80.937  60.473  1.00  1.00              
ATOM    963  C   LEU A  58      90.956  83.339  56.502  1.00  1.00              
ATOM    964  O   LEU A  58      90.666  82.143  56.385  1.00  1.00              
ATOM    965  N   ASN A  59      91.213  84.139  55.479  1.00  1.00              
ATOM    966  H   ASN A  59      91.523  85.082  55.688  1.00  1.00              
ATOM    967  CA  ASN A  59      91.005  83.862  54.069  1.00  1.00              
ATOM    968  HA  ASN A  59      91.221  82.817  53.873  1.00  1.00              
ATOM    969  CB  ASN A  59      89.528  84.174  53.780  1.00  1.00              
ATOM    970  HB1 ASN A  59      89.013  84.235  54.732  1.00  1.00              
ATOM    971  HB2 ASN A  59      89.152  83.317  53.248  1.00  1.00              
ATOM    972  CG  ASN A  59      89.088  85.426  53.032  1.00  1.00              
ATOM    973  OD1 ASN A  59      89.815  86.277  52.582  1.00  1.00              
ATOM    974  ND2 ASN A  59      87.814  85.622  52.861  1.00  1.00              
ATOM    975 1HD2 ASN A  59      87.203  85.133  53.502  1.00  1.00              
ATOM    976 2HD2 ASN A  59      87.611  86.548  52.522  1.00  1.00              
ATOM    977  C   ASN A  59      92.008  84.758  53.312  1.00  1.00              
ATOM    978  O   ASN A  59      92.630  85.646  53.901  1.00  1.00              
ATOM    979  N   TYR A  60      92.098  84.602  52.000  1.00  1.00              
ATOM    980  H   TYR A  60      91.562  83.884  51.534  1.00  1.00              
ATOM    981  CA  TYR A  60      93.069  85.290  51.166  1.00  1.00              
ATOM    982  HA  TYR A  60      93.640  85.975  51.793  1.00  1.00              
ATOM    983  CB  TYR A  60      94.071  84.251  50.622  1.00  1.00              
ATOM    984  HB1 TYR A  60      93.787  83.954  49.611  1.00  1.00              
ATOM    985  HB2 TYR A  60      94.023  83.345  51.228  1.00  1.00              
ATOM    986  CG  TYR A  60      95.515  84.709  50.624  1.00  1.00              
ATOM    987  CD1 TYR A  60      96.259  84.643  51.818  1.00  1.00              
ATOM    988  HD1 TYR A  60      95.775  84.310  52.729  1.00  1.00              
ATOM    989  CE1 TYR A  60      97.627  84.982  51.816  1.00  1.00              
ATOM    990  HE1 TYR A  60      98.208  84.917  52.723  1.00  1.00              
ATOM    991  CZ  TYR A  60      98.251  85.379  50.616  1.00  1.00              
ATOM    992  OH  TYR A  60      99.577  85.672  50.615  1.00  1.00              
ATOM    993  HH  TYR A  60      99.887  85.927  49.745  1.00  1.00              
ATOM    994  CE2 TYR A  60      97.497  85.472  49.425  1.00  1.00              
ATOM    995  HE2 TYR A  60      97.972  85.775  48.505  1.00  1.00              
ATOM    996  CD2 TYR A  60      96.127  85.147  49.435  1.00  1.00              
ATOM    997  HD2 TYR A  60      95.543  85.215  48.526  1.00  1.00              
ATOM    998  C   TYR A  60      92.438  86.176  50.066  1.00  1.00              
ATOM    999  O   TYR A  60      93.045  86.396  49.017  1.00  1.00              
ATOM   1000  N   ILE A  61      91.224  86.699  50.289  1.00  1.00              
ATOM   1001  H   ILE A  61      90.814  86.542  51.200  1.00  1.00              
ATOM   1002  CA  ILE A  61      90.500  87.558  49.346  1.00  1.00              
ATOM   1003  HA  ILE A  61      90.512  87.016  48.398  1.00  1.00              
ATOM   1004  CB  ILE A  61      89.016  87.805  49.737  1.00  1.00              
ATOM   1005  HB  ILE A  61      88.649  86.953  50.281  1.00  1.00              
ATOM   1006  CG2 ILE A  61      88.743  88.995  50.675  1.00  1.00              
ATOM   1007 1HG2 ILE A  61      87.714  88.960  51.023  1.00  1.00              
ATOM   1008 2HG2 ILE A  61      89.414  88.925  51.529  1.00  1.00              
ATOM   1009 3HG2 ILE A  61      88.910  89.938  50.153  1.00  1.00              
ATOM   1010  CG1 ILE A  61      88.206  87.912  48.431  1.00  1.00              
ATOM   1011 1HG1 ILE A  61      88.413  87.047  47.804  1.00  1.00              
ATOM   1012 2HG1 ILE A  61      88.550  88.785  47.888  1.00  1.00              
ATOM   1013  CD1 ILE A  61      86.688  87.987  48.620  1.00  1.00              
ATOM   1014  HD1 ILE A  61      86.207  87.992  47.642  1.00  1.00              
ATOM   1015  HD2 ILE A  61      86.337  87.126  49.190  1.00  1.00              
ATOM   1016  HD3 ILE A  61      86.425  88.904  49.141  1.00  1.00              
ATOM   1017  C   ILE A  61      91.211  88.889  49.114  1.00  1.00              
ATOM   1018  O   ILE A  61      91.513  89.605  50.072  1.00  1.00              
ATOM   1019  N   SER A  62      91.405  89.251  47.845  1.00  1.00              
ATOM   1020  H   SER A  62      91.179  88.596  47.109  1.00  1.00              
ATOM   1021  CA  SER A  62      92.075  90.486  47.456  1.00  1.00              
ATOM   1022  HA  SER A  62      92.731  90.806  48.262  1.00  1.00              
ATOM   1023  CB  SER A  62      92.973  90.221  46.245  1.00  1.00              
ATOM   1024  HB1 SER A  62      93.733  89.491  46.527  1.00  1.00              
ATOM   1025  HB2 SER A  62      93.468  91.145  45.968  1.00  1.00              
ATOM   1026  OG  SER A  62      92.260  89.720  45.130  1.00  1.00              
ATOM   1027  HG  SER A  62      91.811  90.462  44.678  1.00  1.00              
ATOM   1028  C   SER A  62      91.141  91.660  47.182  1.00  1.00              
ATOM   1029  O   SER A  62      91.459  92.789  47.546  1.00  1.00              
ATOM   1030  N   GLU A  63      89.948  91.415  46.651  1.00  1.00              
ATOM   1031  H   GLU A  63      89.740  90.472  46.349  1.00  1.00              
ATOM   1032  CA  GLU A  63      88.885  92.413  46.507  1.00  1.00              
ATOM   1033  HA  GLU A  63      89.063  93.274  47.151  1.00  1.00              
ATOM   1034  CB  GLU A  63      88.740  92.909  45.051  1.00  1.00              
ATOM   1035  HB1 GLU A  63      87.802  93.462  44.984  1.00  1.00              
ATOM   1036  HB2 GLU A  63      88.648  92.062  44.370  1.00  1.00              
ATOM   1037  CG  GLU A  63      89.825  93.877  44.568  1.00  1.00              
ATOM   1038  HG1 GLU A  63      90.259  94.396  45.425  1.00  1.00              
ATOM   1039  HG2 GLU A  63      89.339  94.622  43.936  1.00  1.00              
ATOM   1040  CD  GLU A  63      90.931  93.213  43.748  1.00  1.00              
ATOM   1041  OE1 GLU A  63      91.246  92.023  43.973  1.00  1.00              
ATOM   1042  OE2 GLU A  63      91.573  93.910  42.928  1.00  1.00              
ATOM   1043  C   GLU A  63      87.548  91.772  46.890  1.00  1.00              
ATOM   1044  O   GLU A  63      87.356  90.561  46.803  1.00  1.00              
ATOM   1045  N   ILE A  64      86.559  92.606  47.184  1.00  1.00              
ATOM   1046  H   ILE A  64      86.773  93.590  47.241  1.00  1.00              
ATOM   1047  CA  ILE A  64      85.157  92.259  46.959  1.00  1.00              
ATOM   1048  HA  ILE A  64      85.023  91.180  46.891  1.00  1.00              
ATOM   1049  CB  ILE A  64      84.308  92.810  48.133  1.00  1.00              
ATOM   1050  HB  ILE A  64      84.518  93.877  48.211  1.00  1.00              
ATOM   1051  CG2 ILE A  64      82.800  92.681  47.862  1.00  1.00              
ATOM   1052 1HG2 ILE A  64      82.548  91.658  47.593  1.00  1.00              
ATOM   1053 2HG2 ILE A  64      82.232  92.967  48.748  1.00  1.00              
ATOM   1054 3HG2 ILE A  64      82.499  93.342  47.048  1.00  1.00              
ATOM   1055  CG1 ILE A  64      84.670  92.176  49.499  1.00  1.00              
ATOM   1056 1HG1 ILE A  64      84.209  92.771  50.289  1.00  1.00              
ATOM   1057 2HG1 ILE A  64      85.748  92.233  49.649  1.00  1.00              
ATOM   1058  CD1 ILE A  64      84.226  90.720  49.692  1.00  1.00              
ATOM   1059  HD1 ILE A  64      84.697  90.315  50.588  1.00  1.00              
ATOM   1060  HD2 ILE A  64      83.145  90.676  49.822  1.00  1.00              
ATOM   1061  HD3 ILE A  64      84.513  90.118  48.831  1.00  1.00              
ATOM   1062  C   ILE A  64      84.739  92.911  45.649  1.00  1.00              
ATOM   1063  O   ILE A  64      84.968  94.104  45.439  1.00  1.00              
ATOM   1064  N   SER A  65      84.095  92.129  44.790  1.00  1.00              
ATOM   1065  H   SER A  65      83.918  91.168  45.046  1.00  1.00              
ATOM   1066  CA  SER A  65      83.521  92.605  43.535  1.00  1.00              
ATOM   1067  HA  SER A  65      83.614  93.689  43.461  1.00  1.00              
ATOM   1068  CB  SER A  65      84.273  92.008  42.349  1.00  1.00              
ATOM   1069  HB1 SER A  65      83.678  92.141  41.448  1.00  1.00              
ATOM   1070  HB2 SER A  65      84.452  90.942  42.499  1.00  1.00              
ATOM   1071  OG  SER A  65      85.497  92.714  42.222  1.00  1.00              
ATOM   1072  HG  SER A  65      86.100  92.396  42.902  1.00  1.00              
ATOM   1073  C   SER A  65      82.043  92.289  43.537  1.00  1.00              
ATOM   1074  O   SER A  65      81.679  91.147  43.282  1.00  1.00              
ATOM   1075  N   GLU A  66      81.246  93.297  43.908  1.00  1.00              
ATOM   1076  H   GLU A  66      81.695  94.081  44.363  1.00  1.00              
ATOM   1077  CA  GLU A  66      79.918  93.620  43.353  1.00  1.00              
ATOM   1078  HA  GLU A  66      79.302  94.065  44.135  1.00  1.00              
ATOM   1079  CB  GLU A  66      80.229  94.713  42.311  1.00  1.00              
ATOM   1080  HB1 GLU A  66      80.979  94.324  41.625  1.00  1.00              
ATOM   1081  HB2 GLU A  66      80.693  95.533  42.863  1.00  1.00              
ATOM   1082  CG  GLU A  66      79.092  95.309  41.476  1.00  1.00              
ATOM   1083  HG1 GLU A  66      78.318  95.672  42.154  1.00  1.00              
ATOM   1084  HG2 GLU A  66      78.660  94.530  40.846  1.00  1.00              
ATOM   1085  CD  GLU A  66      79.593  96.476  40.592  1.00  1.00              
ATOM   1086  OE1 GLU A  66      80.728  96.979  40.799  1.00  1.00              
ATOM   1087  OE2 GLU A  66      78.813  96.966  39.754  1.00  1.00              
ATOM   1088  C   GLU A  66      79.155  92.373  42.841  1.00  1.00              
ATOM   1089  O   GLU A  66      78.412  91.742  43.601  1.00  1.00              
ATOM   1090  N   GLU A  67      79.437  91.941  41.608  1.00  1.00              
ATOM   1091  H   GLU A  67      80.019  92.528  41.014  1.00  1.00              
ATOM   1092  CA  GLU A  67      78.915  90.728  40.981  1.00  1.00              
ATOM   1093  HA  GLU A  67      77.891  90.958  40.685  1.00  1.00              
ATOM   1094  CB  GLU A  67      79.659  90.393  39.666  1.00  1.00              
ATOM   1095  HB1 GLU A  67      79.247  91.011  38.867  1.00  1.00              
ATOM   1096  HB2 GLU A  67      79.413  89.363  39.404  1.00  1.00              
ATOM   1097  CG  GLU A  67      81.200  90.527  39.648  1.00  1.00              
ATOM   1098  HG1 GLU A  67      81.578  89.869  38.862  1.00  1.00              
ATOM   1099  HG2 GLU A  67      81.609  90.172  40.596  1.00  1.00              
ATOM   1100  CD  GLU A  67      81.706  91.954  39.357  1.00  1.00              
ATOM   1101  OE1 GLU A  67      80.916  92.914  39.443  1.00  1.00              
ATOM   1102  OE2 GLU A  67      82.915  92.155  39.107  1.00  1.00              
ATOM   1103  C   GLU A  67      78.778  89.500  41.900  1.00  1.00              
ATOM   1104  O   GLU A  67      77.683  88.950  42.030  1.00  1.00              
ATOM   1105  N   SER A  68      79.841  89.114  42.602  1.00  1.00              
ATOM   1106  H   SER A  68      80.663  89.703  42.540  1.00  1.00              
ATOM   1107  CA  SER A  68      79.870  87.918  43.459  1.00  1.00              
ATOM   1108  HA  SER A  68      79.606  87.064  42.835  1.00  1.00              
ATOM   1109  CB  SER A  68      81.286  87.680  43.973  1.00  1.00              
ATOM   1110  HB1 SER A  68      81.956  87.558  43.120  1.00  1.00              
ATOM   1111  HB2 SER A  68      81.286  86.757  44.553  1.00  1.00              
ATOM   1112  OG  SER A  68      81.756  88.743  44.784  1.00  1.00              
ATOM   1113  HG  SER A  68      81.632  89.572  44.299  1.00  1.00              
ATOM   1114  C   SER A  68      78.889  87.891  44.639  1.00  1.00              
ATOM   1115  O   SER A  68      78.717  86.826  45.235  1.00  1.00              
ATOM   1116  N   PHE A  69      78.243  89.015  44.975  1.00  1.00              
ATOM   1117  H   PHE A  69      78.414  89.863  44.442  1.00  1.00              
ATOM   1118  CA  PHE A  69      77.234  89.043  46.042  1.00  1.00              
ATOM   1119  HA  PHE A  69      77.316  88.122  46.614  1.00  1.00              
ATOM   1120  CB  PHE A  69      77.554  90.163  47.032  1.00  1.00              
ATOM   1121  HB1 PHE A  69      76.679  90.363  47.647  1.00  1.00              
ATOM   1122  HB2 PHE A  69      77.815  91.080  46.501  1.00  1.00              
ATOM   1123  CG  PHE A  69      78.692  89.715  47.926  1.00  1.00              
ATOM   1124  CD1 PHE A  69      80.026  89.945  47.544  1.00  1.00              
ATOM   1125  HD1 PHE A  69      80.237  90.529  46.659  1.00  1.00              
ATOM   1126  CE1 PHE A  69      81.073  89.350  48.271  1.00  1.00              
ATOM   1127  HE1 PHE A  69      82.094  89.482  47.950  1.00  1.00              
ATOM   1128  CZ  PHE A  69      80.793  88.545  49.389  1.00  1.00              
ATOM   1129  HZ  PHE A  69      81.603  88.092  49.941  1.00  1.00              
ATOM   1130  CE2 PHE A  69      79.460  88.310  49.764  1.00  1.00              
ATOM   1131  HE2 PHE A  69      79.231  87.661  50.594  1.00  1.00              
ATOM   1132  CD2 PHE A  69      78.411  88.892  49.034  1.00  1.00              
ATOM   1133  HD2 PHE A  69      77.385  88.674  49.299  1.00  1.00              
ATOM   1134  C   PHE A  69      75.782  88.998  45.544  1.00  1.00              
ATOM   1135  O   PHE A  69      74.864  88.722  46.320  1.00  1.00              
ATOM   1136  N   SER A  70      75.604  89.179  44.235  1.00  1.00              
ATOM   1137  H   SER A  70      76.431  89.283  43.658  1.00  1.00              
ATOM   1138  CA  SER A  70      74.331  89.014  43.535  1.00  1.00              
ATOM   1139  HA  SER A  70      73.540  89.527  44.085  1.00  1.00              
ATOM   1140  CB  SER A  70      74.434  89.640  42.130  1.00  1.00              
ATOM   1141  HB1 SER A  70      73.433  89.724  41.707  1.00  1.00              
ATOM   1142  HB2 SER A  70      75.030  88.995  41.482  1.00  1.00              
ATOM   1143  OG  SER A  70      75.048  90.922  42.154  1.00  1.00              
ATOM   1144  HG  SER A  70      75.995  90.788  42.278  1.00  1.00              
ATOM   1145  C   SER A  70      73.977  87.521  43.427  1.00  1.00              
ATOM   1146  O   SER A  70      74.385  86.823  42.497  1.00  1.00              
ATOM   1147  N   GLY A  71      73.304  87.015  44.452  1.00  1.00              
ATOM   1148  H   GLY A  71      72.878  87.672  45.102  1.00  1.00              
ATOM   1149  CA  GLY A  71      73.071  85.604  44.751  1.00  1.00              
ATOM   1150  HA1 GLY A  71      73.930  85.014  44.432  1.00  1.00              
ATOM   1151  HA2 GLY A  71      72.183  85.268  44.216  1.00  1.00              
ATOM   1152  C   GLY A  71      72.852  85.369  46.249  1.00  1.00              
ATOM   1153  O   GLY A  71      72.531  84.256  46.663  1.00  1.00              
ATOM   1154  N   LEU A  72      73.058  86.410  47.066  1.00  1.00              
ATOM   1155  H   LEU A  72      73.301  87.297  46.630  1.00  1.00              
ATOM   1156  CA  LEU A  72      73.043  86.359  48.528  1.00  1.00              
ATOM   1157  HA  LEU A  72      72.514  85.455  48.834  1.00  1.00              
ATOM   1158  CB  LEU A  72      74.496  86.264  49.063  1.00  1.00              
ATOM   1159  HB1 LEU A  72      74.417  86.166  50.145  1.00  1.00              
ATOM   1160  HB2 LEU A  72      75.010  87.204  48.859  1.00  1.00              
ATOM   1161  CG  LEU A  72      75.366  85.091  48.557  1.00  1.00              
ATOM   1162  HG  LEU A  72      74.742  84.223  48.344  1.00  1.00              
ATOM   1163  CD1 LEU A  72      76.197  85.452  47.324  1.00  1.00              
ATOM   1164 1HD1 LEU A  72      76.721  84.572  46.953  1.00  1.00              
ATOM   1165 2HD1 LEU A  72      75.566  85.823  46.520  1.00  1.00              
ATOM   1166 3HD1 LEU A  72      76.924  86.221  47.575  1.00  1.00              
ATOM   1167  CD2 LEU A  72      76.398  84.695  49.617  1.00  1.00              
ATOM   1168 1HD2 LEU A  72      77.070  83.937  49.218  1.00  1.00              
ATOM   1169 2HD2 LEU A  72      76.972  85.574  49.913  1.00  1.00              
ATOM   1170 3HD2 LEU A  72      75.888  84.274  50.476  1.00  1.00              
ATOM   1171  C   LEU A  72      72.282  87.534  49.172  1.00  1.00              
ATOM   1172  O   LEU A  72      72.540  87.878  50.328  1.00  1.00              
ATOM   1173  N   GLU A  73      71.366  88.161  48.425  1.00  1.00              
ATOM   1174  H   GLU A  73      71.271  87.840  47.462  1.00  1.00              
ATOM   1175  CA  GLU A  73      70.722  89.449  48.742  1.00  1.00              
ATOM   1176  HA  GLU A  73      71.465  90.234  48.610  1.00  1.00              
ATOM   1177  CB  GLU A  73      69.556  89.751  47.780  1.00  1.00              
ATOM   1178  HB1 GLU A  73      69.011  90.604  48.188  1.00  1.00              
ATOM   1179  HB2 GLU A  73      68.865  88.908  47.751  1.00  1.00              
ATOM   1180  CG  GLU A  73      69.975  90.139  46.353  1.00  1.00              
ATOM   1181  HG1 GLU A  73      70.900  90.721  46.386  1.00  1.00              
ATOM   1182  HG2 GLU A  73      69.200  90.793  45.946  1.00  1.00              
ATOM   1183  CD  GLU A  73      70.143  88.930  45.426  1.00  1.00              
ATOM   1184  OE1 GLU A  73      71.107  88.161  45.650  1.00  1.00              
ATOM   1185  OE2 GLU A  73      69.335  88.802  44.482  1.00  1.00              
ATOM   1186  C   GLU A  73      70.233  89.582  50.188  1.00  1.00              
ATOM   1187  O   GLU A  73      70.391  90.637  50.796  1.00  1.00              
ATOM   1188  N   ALA A  74      69.700  88.502  50.761  1.00  1.00              
ATOM   1189  H   ALA A  74      69.659  87.656  50.214  1.00  1.00              
ATOM   1190  CA  ALA A  74      69.208  88.438  52.133  1.00  1.00              
ATOM   1191  HA  ALA A  74      68.487  89.246  52.262  1.00  1.00              
ATOM   1192  CB  ALA A  74      68.459  87.104  52.285  1.00  1.00              
ATOM   1193  HB1 ALA A  74      67.983  87.056  53.265  1.00  1.00              
ATOM   1194  HB2 ALA A  74      67.692  87.015  51.515  1.00  1.00              
ATOM   1195  HB3 ALA A  74      69.159  86.271  52.194  1.00  1.00              
ATOM   1196  C   ALA A  74      70.247  88.617  53.256  1.00  1.00              
ATOM   1197  O   ALA A  74      69.885  88.566  54.434  1.00  1.00              
ATOM   1198  N   LEU A  75      71.525  88.826  52.928  1.00  1.00              
ATOM   1199  H   LEU A  75      71.754  88.876  51.942  1.00  1.00              
ATOM   1200  CA  LEU A  75      72.582  89.101  53.901  1.00  1.00              
ATOM   1201  HA  LEU A  75      72.665  88.223  54.538  1.00  1.00              
ATOM   1202  CB  LEU A  75      73.919  89.309  53.168  1.00  1.00              
ATOM   1203  HB1 LEU A  75      74.547  90.009  53.721  1.00  1.00              
ATOM   1204  HB2 LEU A  75      73.720  89.744  52.191  1.00  1.00              
ATOM   1205  CG  LEU A  75      74.676  87.986  53.005  1.00  1.00              
ATOM   1206  HG  LEU A  75      73.983  87.203  52.704  1.00  1.00              
ATOM   1207  CD1 LEU A  75      75.775  88.106  51.953  1.00  1.00              
ATOM   1208 1HD1 LEU A  75      76.304  87.159  51.859  1.00  1.00              
ATOM   1209 2HD1 LEU A  75      75.320  88.355  50.996  1.00  1.00              
ATOM   1210 3HD1 LEU A  75      76.472  88.895  52.228  1.00  1.00              
ATOM   1211  CD2 LEU A  75      75.363  87.599  54.312  1.00  1.00              
ATOM   1212 1HD2 LEU A  75      75.777  86.605  54.215  1.00  1.00              
ATOM   1213 2HD2 LEU A  75      76.168  88.301  54.515  1.00  1.00              
ATOM   1214 3HD2 LEU A  75      74.661  87.600  55.142  1.00  1.00              
ATOM   1215  C   LEU A  75      72.255  90.292  54.809  1.00  1.00              
ATOM   1216  O   LEU A  75      71.975  91.404  54.355  1.00  1.00              
ATOM   1217  N   GLN A  76      72.396  90.030  56.107  1.00  1.00              
ATOM   1218  H   GLN A  76      72.556  89.069  56.378  1.00  1.00              
ATOM   1219  CA  GLN A  76      72.390  91.022  57.169  1.00  1.00              
ATOM   1220  HA  GLN A  76      72.309  91.996  56.698  1.00  1.00              
ATOM   1221  CB  GLN A  76      71.141  90.895  58.058  1.00  1.00              
ATOM   1222  HB1 GLN A  76      70.257  90.906  57.418  1.00  1.00              
ATOM   1223  HB2 GLN A  76      71.091  91.770  58.705  1.00  1.00              
ATOM   1224  CG  GLN A  76      71.107  89.635  58.931  1.00  1.00              
ATOM   1225  HG1 GLN A  76      71.936  89.651  59.630  1.00  1.00              
ATOM   1226  HG2 GLN A  76      71.198  88.762  58.295  1.00  1.00              
ATOM   1227  CD  GLN A  76      69.821  89.515  59.736  1.00  1.00              
ATOM   1228  OE1 GLN A  76      69.376  90.448  60.388  1.00  1.00              
ATOM   1229  NE2 GLN A  76      69.174  88.370  59.733  1.00  1.00              
ATOM   1230 1HE2 GLN A  76      69.552  87.560  59.248  1.00  1.00              
ATOM   1231 2HE2 GLN A  76      68.312  88.333  60.239  1.00  1.00              
ATOM   1232  C   GLN A  76      73.721  91.081  57.939  1.00  1.00              
ATOM   1233  O   GLN A  76      74.085  92.152  58.442  1.00  1.00              
ATOM   1234  N   ILE A  77      74.531  90.006  57.911  1.00  1.00              
ATOM   1235  H   ILE A  77      74.213  89.119  57.526  1.00  1.00              
ATOM   1236  CA  ILE A  77      75.876  90.097  58.491  1.00  1.00              
ATOM   1237  HA  ILE A  77      76.131  91.121  58.743  1.00  1.00              
ATOM   1238  CB  ILE A  77      75.948  89.210  59.772  1.00  1.00              
ATOM   1239  HB  ILE A  77      75.811  88.191  59.433  1.00  1.00              
ATOM   1240  CG2 ILE A  77      77.334  89.263  60.462  1.00  1.00              
ATOM   1241 1HG2 ILE A  77      77.431  88.442  61.171  1.00  1.00              
ATOM   1242 2HG2 ILE A  77      78.140  89.164  59.739  1.00  1.00              
ATOM   1243 3HG2 ILE A  77      77.482  90.188  61.008  1.00  1.00              
ATOM   1244  CG1 ILE A  77      74.771  89.407  60.760  1.00  1.00              
ATOM   1245 1HG1 ILE A  77      73.879  89.003  60.289  1.00  1.00              
ATOM   1246 2HG1 ILE A  77      74.592  90.462  60.947  1.00  1.00              
ATOM   1247  CD1 ILE A  77      74.912  88.686  62.106  1.00  1.00              
ATOM   1248  HD1 ILE A  77      73.978  88.778  62.662  1.00  1.00              
ATOM   1249  HD2 ILE A  77      75.124  87.629  61.942  1.00  1.00              
ATOM   1250  HD3 ILE A  77      75.710  89.137  62.696  1.00  1.00              
ATOM   1251  C   ILE A  77      76.896  89.628  57.469  1.00  1.00              
ATOM   1252  O   ILE A  77      76.734  88.562  56.876  1.00  1.00              
ATOM   1253  N   LEU A  78      77.977  90.382  57.307  1.00  1.00              
ATOM   1254  H   LEU A  78      78.054  91.252  57.829  1.00  1.00              
ATOM   1255  CA  LEU A  78      79.082  89.992  56.442  1.00  1.00              
ATOM   1256  HA  LEU A  78      79.034  88.928  56.204  1.00  1.00              
ATOM   1257  CB  LEU A  78      78.984  90.807  55.140  1.00  1.00              
ATOM   1258  HB1 LEU A  78      79.177  91.855  55.371  1.00  1.00              
ATOM   1259  HB2 LEU A  78      77.972  90.740  54.738  1.00  1.00              
ATOM   1260  CG  LEU A  78      79.991  90.315  54.090  1.00  1.00              
ATOM   1261  HG  LEU A  78      80.804  89.791  54.582  1.00  1.00              
ATOM   1262  CD1 LEU A  78      79.312  89.351  53.122  1.00  1.00              
ATOM   1263 1HD1 LEU A  78      80.057  88.972  52.424  1.00  1.00              
ATOM   1264 2HD1 LEU A  78      78.882  88.519  53.678  1.00  1.00              
ATOM   1265 3HD1 LEU A  78      78.531  89.873  52.570  1.00  1.00              
ATOM   1266  CD2 LEU A  78      80.582  91.484  53.301  1.00  1.00              
ATOM   1267 1HD2 LEU A  78      81.260  91.107  52.535  1.00  1.00              
ATOM   1268 2HD2 LEU A  78      79.785  92.055  52.824  1.00  1.00              
ATOM   1269 3HD2 LEU A  78      81.138  92.128  53.981  1.00  1.00              
ATOM   1270  C   LEU A  78      80.389  90.281  57.186  1.00  1.00              
ATOM   1271  O   LEU A  78      80.834  91.432  57.323  1.00  1.00              
ATOM   1272  N   CYS A  79      80.993  89.210  57.685  1.00  1.00              
ATOM   1273  H   CYS A  79      80.613  88.286  57.497  1.00  1.00              
ATOM   1274  CA  CYS A  79      82.270  89.313  58.385  1.00  1.00              
ATOM   1275  HA  CYS A  79      82.413  90.310  58.802  1.00  1.00              
ATOM   1276  CB  CYS A  79      82.214  88.300  59.534  1.00  1.00              
ATOM   1277  HB1 CYS A  79      82.143  87.286  59.140  1.00  1.00              
ATOM   1278  HB2 CYS A  79      81.346  88.503  60.164  1.00  1.00              
ATOM   1279  SG  CYS A  79      83.693  88.436  60.552  1.00  1.00              
ATOM   1280  HG  CYS A  79      83.452  87.367  61.324  1.00  1.00              
ATOM   1281  C   CYS A  79      83.386  89.016  57.394  1.00  1.00              
ATOM   1282  O   CYS A  79      83.343  87.980  56.759  1.00  1.00              
ATOM   1283  N   ILE A  80      84.343  89.913  57.178  1.00  1.00              
ATOM   1284  H   ILE A  80      84.364  90.746  57.762  1.00  1.00              
ATOM   1285  CA  ILE A  80      85.351  89.800  56.101  1.00  1.00              
ATOM   1286  HA  ILE A  80      85.442  88.761  55.789  1.00  1.00              
ATOM   1287  CB  ILE A  80      84.972  90.681  54.877  1.00  1.00              
ATOM   1288  HB  ILE A  80      85.845  90.751  54.227  1.00  1.00              
ATOM   1289  CG2 ILE A  80      83.882  89.988  54.059  1.00  1.00              
ATOM   1290 1HG2 ILE A  80      83.712  90.506  53.116  1.00  1.00              
ATOM   1291 2HG2 ILE A  80      84.189  88.970  53.840  1.00  1.00              
ATOM   1292 3HG2 ILE A  80      82.967  89.985  54.645  1.00  1.00              
ATOM   1293  CG1 ILE A  80      84.535  92.121  55.239  1.00  1.00              
ATOM   1294 1HG1 ILE A  80      85.294  92.571  55.876  1.00  1.00              
ATOM   1295 2HG1 ILE A  80      83.599  92.103  55.799  1.00  1.00              
ATOM   1296  CD1 ILE A  80      84.353  93.018  54.007  1.00  1.00              
ATOM   1297  HD1 ILE A  80      84.268  94.056  54.325  1.00  1.00              
ATOM   1298  HD2 ILE A  80      85.210  92.921  53.340  1.00  1.00              
ATOM   1299  HD3 ILE A  80      83.447  92.747  53.467  1.00  1.00              
ATOM   1300  C   ILE A  80      86.714  90.201  56.696  1.00  1.00              
ATOM   1301  O   ILE A  80      87.432  91.046  56.164  1.00  1.00              
ATOM   1302  N   GLN A  81      87.025  89.643  57.864  1.00  1.00              
ATOM   1303  H   GLN A  81      86.407  88.915  58.198  1.00  1.00              
ATOM   1304  CA  GLN A  81      87.758  90.383  58.882  1.00  1.00              
ATOM   1305  HA  GLN A  81      87.403  91.414  58.883  1.00  1.00              
ATOM   1306  CB  GLN A  81      87.420  89.745  60.252  1.00  1.00              
ATOM   1307  HB1 GLN A  81      88.330  89.665  60.849  1.00  1.00              
ATOM   1308  HB2 GLN A  81      87.047  88.730  60.113  1.00  1.00              
ATOM   1309  CG  GLN A  81      86.419  90.509  61.119  1.00  1.00              
ATOM   1310  HG1 GLN A  81      85.432  90.484  60.669  1.00  1.00              
ATOM   1311  HG2 GLN A  81      86.713  91.552  61.173  1.00  1.00              
ATOM   1312  CD  GLN A  81      86.369  89.937  62.540  1.00  1.00              
ATOM   1313  OE1 GLN A  81      86.907  88.885  62.855  1.00  1.00              
ATOM   1314  NE2 GLN A  81      85.805  90.644  63.487  1.00  1.00              
ATOM   1315 1HE2 GLN A  81      85.332  91.509  63.240  1.00  1.00              
ATOM   1316 2HE2 GLN A  81      85.792  90.246  64.404  1.00  1.00              
ATOM   1317  C   GLN A  81      89.270  90.431  58.809  1.00  1.00              
ATOM   1318  O   GLN A  81      89.863  91.503  58.892  1.00  1.00              
ATOM   1319  N   GLN A  82      89.878  89.256  58.761  1.00  1.00              
ATOM   1320  H   GLN A  82      89.296  88.433  58.707  1.00  1.00              
ATOM   1321  CA  GLN A  82      91.317  89.085  58.754  1.00  1.00              
ATOM   1322  HA  GLN A  82      91.815  90.047  58.786  1.00  1.00              
ATOM   1323  CB  GLN A  82      91.824  88.290  59.973  1.00  1.00              
ATOM   1324  HB1 GLN A  82      92.883  88.082  59.814  1.00  1.00              
ATOM   1325  HB2 GLN A  82      91.297  87.337  60.047  1.00  1.00              
ATOM   1326  CG  GLN A  82      91.675  89.070  61.299  1.00  1.00              
ATOM   1327  HG1 GLN A  82      90.643  89.010  61.644  1.00  1.00              
ATOM   1328  HG2 GLN A  82      91.904  90.121  61.130  1.00  1.00              
ATOM   1329  CD  GLN A  82      92.596  88.541  62.404  1.00  1.00              
ATOM   1330  OE1 GLN A  82      92.739  87.344  62.599  1.00  1.00              
ATOM   1331  NE2 GLN A  82      93.287  89.385  63.151  1.00  1.00              
ATOM   1332 1HE2 GLN A  82      93.198  90.390  63.066  1.00  1.00              
ATOM   1333 2HE2 GLN A  82      93.876  88.976  63.856  1.00  1.00              
ATOM   1334  C   GLN A  82      91.591  88.449  57.413  1.00  1.00              
ATOM   1335  O   GLN A  82      91.435  87.236  57.225  1.00  1.00              
ATOM   1336  N   GLN A  83      91.832  89.347  56.464  1.00  1.00              
ATOM   1337  H   GLN A  83      91.944  90.320  56.738  1.00  1.00              
ATOM   1338  CA  GLN A  83      92.067  89.032  55.067  1.00  1.00              
ATOM   1339  HA  GLN A  83      92.750  88.180  55.059  1.00  1.00              
ATOM   1340  CB  GLN A  83      90.819  88.519  54.337  1.00  1.00              
ATOM   1341  HB1 GLN A  83      90.610  87.529  54.742  1.00  1.00              
ATOM   1342  HB2 GLN A  83      91.045  88.384  53.280  1.00  1.00              
ATOM   1343  CG  GLN A  83      89.557  89.365  54.469  1.00  1.00              
ATOM   1344  HG1 GLN A  83      89.460  90.020  53.605  1.00  1.00              
ATOM   1345  HG2 GLN A  83      89.619  89.974  55.361  1.00  1.00              
ATOM   1346  CD  GLN A  83      88.318  88.507  54.627  1.00  1.00              
ATOM   1347  OE1 GLN A  83      88.122  87.827  55.619  1.00  1.00              
ATOM   1348  NE2 GLN A  83      87.384  88.555  53.699  1.00  1.00              
ATOM   1349 1HE2 GLN A  83      87.508  89.166  52.909  1.00  1.00              
ATOM   1350 2HE2 GLN A  83      86.511  88.135  53.956  1.00  1.00              
ATOM   1351  C   GLN A  83      92.856  90.126  54.381  1.00  1.00              
ATOM   1352  O   GLN A  83      93.262  91.096  55.014  1.00  1.00              
ATOM   1353  N   GLN A  84      93.203  89.933  53.117  1.00  1.00              
ATOM   1354  H   GLN A  84      92.832  89.150  52.596  1.00  1.00              
ATOM   1355  CA  GLN A  84      94.145  90.823  52.466  1.00  1.00              
ATOM   1356  HA  GLN A  84      94.741  91.322  53.229  1.00  1.00              
ATOM   1357  CB  GLN A  84      95.166  90.028  51.631  1.00  1.00              
ATOM   1358  HB1 GLN A  84      95.589  89.221  52.231  1.00  1.00              
ATOM   1359  HB2 GLN A  84      95.981  90.708  51.380  1.00  1.00              
ATOM   1360  CG  GLN A  84      94.592  89.451  50.333  1.00  1.00              
ATOM   1361  HG1 GLN A  84      93.819  90.106  49.963  1.00  1.00              
ATOM   1362  HG2 GLN A  84      94.174  88.461  50.511  1.00  1.00              
ATOM   1363  CD  GLN A  84      95.630  89.404  49.234  1.00  1.00              
ATOM   1364  OE1 GLN A  84      95.652  90.217  48.324  1.00  1.00              
ATOM   1365  NE2 GLN A  84      96.561  88.483  49.274  1.00  1.00              
ATOM   1366 1HE2 GLN A  84      96.505  87.714  49.923  1.00  1.00              
ATOM   1367 2HE2 GLN A  84      97.222  88.517  48.522  1.00  1.00              
ATOM   1368  C   GLN A  84      93.494  91.965  51.685  1.00  1.00              
ATOM   1369  O   GLN A  84      94.181  92.601  50.893  1.00  1.00              
ATOM   1370  N   CYS A  85      92.194  92.210  51.876  1.00  1.00              
ATOM   1371  H   CYS A  85      91.717  91.750  52.639  1.00  1.00              
ATOM   1372  CA  CYS A  85      91.396  93.034  50.984  1.00  1.00              
ATOM   1373  HA  CYS A  85      91.456  92.538  50.016  1.00  1.00              
ATOM   1374  CB  CYS A  85      89.919  93.029  51.390  1.00  1.00              
ATOM   1375  HB1 CYS A  85      89.732  93.810  52.128  1.00  1.00              
ATOM   1376  HB2 CYS A  85      89.662  92.062  51.823  1.00  1.00              
ATOM   1377  SG  CYS A  85      88.894  93.286  49.915  1.00  1.00              
ATOM   1378  HG  CYS A  85      89.337  92.217  49.236  1.00  1.00              
ATOM   1379  C   CYS A  85      91.997  94.421  50.823  1.00  1.00              
ATOM   1380  O   CYS A  85      92.134  95.176  51.792  1.00  1.00              
ATOM   1381  N   ARG A  86      92.448  94.691  49.598  1.00  1.00              
ATOM   1382  H   ARG A  86      92.183  94.048  48.857  1.00  1.00              
ATOM   1383  CA  ARG A  86      93.570  95.582  49.327  1.00  1.00              
ATOM   1384  HA  ARG A  86      93.904  96.014  50.267  1.00  1.00              
ATOM   1385  CB  ARG A  86      94.785  94.834  48.728  1.00  1.00              
ATOM   1386  HB1 ARG A  86      95.320  94.307  49.517  1.00  1.00              
ATOM   1387  HB2 ARG A  86      95.476  95.585  48.343  1.00  1.00              
ATOM   1388  CG  ARG A  86      94.449  93.832  47.606  1.00  1.00              
ATOM   1389  HG1 ARG A  86      93.567  94.174  47.072  1.00  1.00              
ATOM   1390  HG2 ARG A  86      94.220  92.861  48.047  1.00  1.00              
ATOM   1391  CD  ARG A  86      95.598  93.681  46.597  1.00  1.00              
ATOM   1392  HD1 ARG A  86      96.428  93.172  47.092  1.00  1.00              
ATOM   1393  HD2 ARG A  86      95.939  94.669  46.284  1.00  1.00              
ATOM   1394  NE  ARG A  86      95.194  92.913  45.400  1.00  1.00              
ATOM   1395  HE  ARG A  86      95.529  91.966  45.342  1.00  1.00              
ATOM   1396  CZ  ARG A  86      94.350  93.304  44.453  1.00  1.00              
ATOM   1397  NH1 ARG A  86      93.807  94.487  44.443  1.00  1.00              
ATOM   1398 1HH1 ARG A  86      93.850  95.062  45.263  1.00  1.00              
ATOM   1399 2HH1 ARG A  86      93.072  94.634  43.753  1.00  1.00              
ATOM   1400  NH2 ARG A  86      94.003  92.504  43.490  1.00  1.00              
ATOM   1401 1HH2 ARG A  86      94.251  91.536  43.511  1.00  1.00              
ATOM   1402 2HH2 ARG A  86      93.110  92.742  43.045  1.00  1.00              
ATOM   1403  C   ARG A  86      93.167  96.725  48.425  1.00  1.00              
ATOM   1404  O   ARG A  86      92.767  96.515  47.281  1.00  1.00              
ATOM   1405  N   LEU A  87      93.331  97.941  48.938  1.00  1.00              
ATOM   1406  H   LEU A  87      93.725  97.997  49.872  1.00  1.00              
ATOM   1407  CA  LEU A  87      92.753  99.159  48.368  1.00  1.00              
ATOM   1408  HA  LEU A  87      92.965  99.960  49.076  1.00  1.00              
ATOM   1409  CB  LEU A  87      93.414  99.580  47.032  1.00  1.00              
ATOM   1410  HB1 LEU A  87      92.895 100.480  46.696  1.00  1.00              
ATOM   1411  HB2 LEU A  87      93.234  98.821  46.271  1.00  1.00              
ATOM   1412  CG  LEU A  87      94.922  99.919  47.034  1.00  1.00              
ATOM   1413  HG  LEU A  87      95.127 100.444  46.101  1.00  1.00              
ATOM   1414  CD1 LEU A  87      95.319 100.849  48.183  1.00  1.00              
ATOM   1415 1HD1 LEU A  87      96.347 101.182  48.039  1.00  1.00              
ATOM   1416 2HD1 LEU A  87      94.669 101.725  48.185  1.00  1.00              
ATOM   1417 3HD1 LEU A  87      95.249 100.329  49.137  1.00  1.00              
ATOM   1418  CD2 LEU A  87      95.834  98.690  47.059  1.00  1.00              
ATOM   1419 1HD2 LEU A  87      96.864  99.002  46.891  1.00  1.00              
ATOM   1420 2HD2 LEU A  87      95.777  98.181  48.019  1.00  1.00              
ATOM   1421 3HD2 LEU A  87      95.543  98.005  46.262  1.00  1.00              
ATOM   1422  C   LEU A  87      91.223  99.105  48.321  1.00  1.00              
ATOM   1423  O   LEU A  87      90.567  99.700  49.178  1.00  1.00              
ATOM   1424  N   THR A  88      90.666  98.412  47.330  1.00  1.00              
ATOM   1425  H   THR A  88      91.272  97.821  46.768  1.00  1.00              
ATOM   1426  CA  THR A  88      89.309  98.617  46.822  1.00  1.00              
ATOM   1427  HA  THR A  88      89.047  99.665  46.961  1.00  1.00              
ATOM   1428  CB  THR A  88      89.252  98.312  45.318  1.00  1.00              
ATOM   1429  HB  THR A  88      88.212  98.311  44.990  1.00  1.00              
ATOM   1430  CG2 THR A  88      90.027  99.325  44.477  1.00  1.00              
ATOM   1431 1HG2 THR A  88      89.919  99.069  43.423  1.00  1.00              
ATOM   1432 2HG2 THR A  88      89.629 100.325  44.643  1.00  1.00              
ATOM   1433 3HG2 THR A  88      91.084  99.304  44.740  1.00  1.00              
ATOM   1434  OG1 THR A  88      89.819  97.051  45.073  1.00  1.00              
ATOM   1435  HG1 THR A  88      89.489  96.438  45.746  1.00  1.00              
ATOM   1436  C   THR A  88      88.242  97.760  47.491  1.00  1.00              
ATOM   1437  O   THR A  88      88.286  96.530  47.451  1.00  1.00              
ATOM   1438  N   LEU A  89      87.167  98.424  47.906  1.00  1.00              
ATOM   1439  H   LEU A  89      87.206  99.434  47.924  1.00  1.00              
ATOM   1440  CA  LEU A  89      85.837  97.840  48.036  1.00  1.00              
ATOM   1441  HA  LEU A  89      85.836  96.800  47.706  1.00  1.00              
ATOM   1442  CB  LEU A  89      85.350  97.913  49.497  1.00  1.00              
ATOM   1443  HB1 LEU A  89      84.293  97.641  49.520  1.00  1.00              
ATOM   1444  HB2 LEU A  89      85.429  98.947  49.841  1.00  1.00              
ATOM   1445  CG  LEU A  89      86.106  97.006  50.483  1.00  1.00              
ATOM   1446  HG  LEU A  89      87.159  97.286  50.510  1.00  1.00              
ATOM   1447  CD1 LEU A  89      85.516  97.174  51.882  1.00  1.00              
ATOM   1448 1HD1 LEU A  89      86.046  96.525  52.576  1.00  1.00              
ATOM   1449 2HD1 LEU A  89      85.640  98.206  52.206  1.00  1.00              
ATOM   1450 3HD1 LEU A  89      84.458  96.916  51.884  1.00  1.00              
ATOM   1451  CD2 LEU A  89      85.989  95.525  50.123  1.00  1.00              
ATOM   1452 1HD2 LEU A  89      86.479  94.921  50.888  1.00  1.00              
ATOM   1453 2HD2 LEU A  89      84.940  95.242  50.060  1.00  1.00              
ATOM   1454 3HD2 LEU A  89      86.491  95.327  49.177  1.00  1.00              
ATOM   1455  C   LEU A  89      84.899  98.622  47.117  1.00  1.00              
ATOM   1456  O   LEU A  89      84.795  99.840  47.234  1.00  1.00              
ATOM   1457  N   ARG A  90      84.280  97.956  46.135  1.00  1.00              
ATOM   1458  H   ARG A  90      84.373  96.949  46.071  1.00  1.00              
ATOM   1459  CA  ARG A  90      83.527  98.687  45.106  1.00  1.00              
ATOM   1460  HA  ARG A  90      84.111  99.564  44.821  1.00  1.00              
ATOM   1461  CB  ARG A  90      83.296  97.832  43.830  1.00  1.00              
ATOM   1462  HB1 ARG A  90      82.974  98.509  43.036  1.00  1.00              
ATOM   1463  HB2 ARG A  90      82.480  97.128  44.002  1.00  1.00              
ATOM   1464  CG  ARG A  90      84.518  97.028  43.335  1.00  1.00              
ATOM   1465  HG1 ARG A  90      84.481  96.033  43.775  1.00  1.00              
ATOM   1466  HG2 ARG A  90      85.429  97.514  43.685  1.00  1.00              
ATOM   1467  CD  ARG A  90      84.647  96.888  41.805  1.00  1.00              
ATOM   1468  HD1 ARG A  90      85.520  96.269  41.590  1.00  1.00              
ATOM   1469  HD2 ARG A  90      84.845  97.879  41.391  1.00  1.00              
ATOM   1470  NE  ARG A  90      83.458  96.338  41.120  1.00  1.00              
ATOM   1471  HE  ARG A  90      82.590  96.875  41.135  1.00  1.00              
ATOM   1472  CZ  ARG A  90      83.407  95.315  40.281  1.00  1.00              
ATOM   1473  NH1 ARG A  90      84.284  94.359  40.218  1.00  1.00              
ATOM   1474 1HH1 ARG A  90      84.980  94.220  40.935  1.00  1.00              
ATOM   1475 2HH1 ARG A  90      84.024  93.567  39.631  1.00  1.00              
ATOM   1476  NH2 ARG A  90      82.406  95.218  39.469  1.00  1.00              
ATOM   1477 1HH2 ARG A  90      81.658  95.895  39.556  1.00  1.00              
ATOM   1478 2HH2 ARG A  90      82.166  94.309  39.065  1.00  1.00              
ATOM   1479  C   ARG A  90      82.163  99.178  45.661  1.00  1.00              
ATOM   1480  O   ARG A  90      81.378  98.416  46.245  1.00  1.00              
ATOM   1481  N   ASN A  91      81.838 100.441  45.402  1.00  1.00              
ATOM   1482  H   ASN A  91      82.527 101.022  44.950  1.00  1.00              
ATOM   1483  CA  ASN A  91      80.615 101.094  45.891  1.00  1.00              
ATOM   1484  HA  ASN A  91      80.706 101.248  46.969  1.00  1.00              
ATOM   1485  CB  ASN A  91      80.568 102.483  45.217  1.00  1.00              
ATOM   1486  HB1 ASN A  91      80.531 102.356  44.136  1.00  1.00              
ATOM   1487  HB2 ASN A  91      81.479 103.025  45.471  1.00  1.00              
ATOM   1488  CG  ASN A  91      79.396 103.374  45.607  1.00  1.00              
ATOM   1489  OD1 ASN A  91      78.515 103.039  46.376  1.00  1.00              
ATOM   1490  ND2 ASN A  91      79.340 104.561  45.048  1.00  1.00              
ATOM   1491 1HD2 ASN A  91      80.038 104.862  44.396  1.00  1.00              
ATOM   1492 2HD2 ASN A  91      78.574 105.136  45.344  1.00  1.00              
ATOM   1493  C   ASN A  91      79.295 100.276  45.681  1.00  1.00              
ATOM   1494  O   ASN A  91      78.439 100.039  46.559  1.00  1.00              
ATOM   1495  N   ASN A  92      79.189  99.723  44.478  1.00  1.00              
ATOM   1496  H   ASN A  92      79.867  99.970  43.776  1.00  1.00              
ATOM   1497  CA  ASN A  92      78.051  98.925  44.047  1.00  1.00              
ATOM   1498  HA  ASN A  92      77.152  99.531  44.159  1.00  1.00              
ATOM   1499  CB  ASN A  92      78.234  98.643  42.550  1.00  1.00              
ATOM   1500  HB1 ASN A  92      77.448  97.971  42.207  1.00  1.00              
ATOM   1501  HB2 ASN A  92      79.192  98.152  42.431  1.00  1.00              
ATOM   1502  CG  ASN A  92      78.222  99.870  41.647  1.00  1.00              
ATOM   1503  OD1 ASN A  92      78.081 101.004  42.081  1.00  1.00              
ATOM   1504  ND2 ASN A  92      78.410  99.693  40.363  1.00  1.00              
ATOM   1505 1HD2 ASN A  92      78.576  98.746  40.009  1.00  1.00              
ATOM   1506 2HD2 ASN A  92      78.390 100.490  39.758  1.00  1.00              
ATOM   1507  C   ASN A  92      77.810  97.629  44.867  1.00  1.00              
ATOM   1508  O   ASN A  92      76.742  97.016  44.745  1.00  1.00              
ATOM   1509  N   SER A  93      78.799  97.257  45.701  1.00  1.00              
ATOM   1510  H   SER A  93      79.596  97.872  45.761  1.00  1.00              
ATOM   1511  CA  SER A  93      78.795  96.116  46.633  1.00  1.00              
ATOM   1512  HA  SER A  93      78.359  95.273  46.097  1.00  1.00              
ATOM   1513  CB  SER A  93      80.201  95.691  47.077  1.00  1.00              
ATOM   1514  HB1 SER A  93      80.147  94.690  47.510  1.00  1.00              
ATOM   1515  HB2 SER A  93      80.561  96.379  47.844  1.00  1.00              
ATOM   1516  OG  SER A  93      81.122  95.682  46.002  1.00  1.00              
ATOM   1517  HG  SER A  93      81.383  96.608  45.898  1.00  1.00              
ATOM   1518  C   SER A  93      77.951  96.280  47.884  1.00  1.00              
ATOM   1519  O   SER A  93      77.716  95.310  48.609  1.00  1.00              
ATOM   1520  N   PHE A  94      77.514  97.509  48.132  1.00  1.00              
ATOM   1521  H   PHE A  94      77.838  98.264  47.542  1.00  1.00              
ATOM   1522  CA  PHE A  94      76.506  97.770  49.181  1.00  1.00              
ATOM   1523  HA  PHE A  94      76.393  96.894  49.820  1.00  1.00              
ATOM   1524  CB  PHE A  94      77.074  98.903  50.033  1.00  1.00              
ATOM   1525  HB1 PHE A  94      76.379  99.129  50.833  1.00  1.00              
ATOM   1526  HB2 PHE A  94      77.163  99.801  49.418  1.00  1.00              
ATOM   1527  CG  PHE A  94      78.447  98.518  50.575  1.00  1.00              
ATOM   1528  CD1 PHE A  94      78.612  97.341  51.333  1.00  1.00              
ATOM   1529  HD1 PHE A  94      77.751  96.751  51.608  1.00  1.00              
ATOM   1530  CE1 PHE A  94      79.896  96.889  51.681  1.00  1.00              
ATOM   1531  HE1 PHE A  94      80.012  95.975  52.248  1.00  1.00              
ATOM   1532  CZ  PHE A  94      81.029  97.609  51.267  1.00  1.00              
ATOM   1533  HZ  PHE A  94      82.016  97.264  51.535  1.00  1.00              
ATOM   1534  CE2 PHE A  94      80.873  98.772  50.495  1.00  1.00              
ATOM   1535  HE2 PHE A  94      81.742  99.321  50.156  1.00  1.00              
ATOM   1536  CD2 PHE A  94      79.586  99.221  50.149  1.00  1.00              
ATOM   1537  HD2 PHE A  94      79.471 100.087  49.515  1.00  1.00              
ATOM   1538  C   PHE A  94      75.114  98.044  48.624  1.00  1.00              
ATOM   1539  O   PHE A  94      74.128  97.496  49.134  1.00  1.00              
ATOM   1540  N   ILE A  95      75.059  98.658  47.431  1.00  1.00              
ATOM   1541  H   ILE A  95      75.920  99.023  47.053  1.00  1.00              
ATOM   1542  CA  ILE A  95      74.039  98.165  46.471  1.00  1.00              
ATOM   1543  HA  ILE A  95      73.047  98.272  46.911  1.00  1.00              
ATOM   1544  CB  ILE A  95      74.105  99.034  45.179  1.00  1.00              
ATOM   1545  HB  ILE A  95      75.139  99.340  45.029  1.00  1.00              
ATOM   1546  CG2 ILE A  95      73.662  98.344  43.874  1.00  1.00              
ATOM   1547 1HG2 ILE A  95      73.740  99.043  43.041  1.00  1.00              
ATOM   1548 2HG2 ILE A  95      74.326  97.508  43.648  1.00  1.00              
ATOM   1549 3HG2 ILE A  95      72.630  98.003  43.947  1.00  1.00              
ATOM   1550  CG1 ILE A  95      73.247 100.316  45.299  1.00  1.00              
ATOM   1551 1HG1 ILE A  95      72.198 100.039  45.416  1.00  1.00              
ATOM   1552 2HG1 ILE A  95      73.340 100.886  44.373  1.00  1.00              
ATOM   1553  CD1 ILE A  95      73.629 101.258  46.445  1.00  1.00              
ATOM   1554  HD1 ILE A  95      73.058 102.183  46.357  1.00  1.00              
ATOM   1555  HD2 ILE A  95      73.394 100.799  47.405  1.00  1.00              
ATOM   1556  HD3 ILE A  95      74.693 101.492  46.392  1.00  1.00              
ATOM   1557  C   ILE A  95      74.292  96.639  46.275  1.00  1.00              
ATOM   1558  O   ILE A  95      75.211  96.030  46.821  1.00  1.00              
ATOM   1559  N   GLY A  96      73.385  95.943  45.620  1.00  1.00              
ATOM   1560  H   GLY A  96      72.716  96.457  45.075  1.00  1.00              
ATOM   1561  CA  GLY A  96      73.069  94.550  45.977  1.00  1.00              
ATOM   1562  HA1 GLY A  96      73.963  93.938  45.843  1.00  1.00              
ATOM   1563  HA2 GLY A  96      72.304  94.171  45.301  1.00  1.00              
ATOM   1564  C   GLY A  96      72.570  94.368  47.425  1.00  1.00              
ATOM   1565  O   GLY A  96      71.382  94.108  47.630  1.00  1.00              
ATOM   1566  N   LEU A  97      73.431  94.518  48.441  1.00  1.00              
ATOM   1567  H   LEU A  97      74.329  94.954  48.251  1.00  1.00              
ATOM   1568  CA  LEU A  97      73.216  93.897  49.763  1.00  1.00              
ATOM   1569  HA  LEU A  97      72.594  93.009  49.631  1.00  1.00              
ATOM   1570  CB  LEU A  97      74.552  93.436  50.386  1.00  1.00              
ATOM   1571  HB1 LEU A  97      74.340  93.112  51.405  1.00  1.00              
ATOM   1572  HB2 LEU A  97      75.228  94.291  50.445  1.00  1.00              
ATOM   1573  CG  LEU A  97      75.276  92.270  49.682  1.00  1.00              
ATOM   1574  HG  LEU A  97      75.673  92.614  48.726  1.00  1.00              
ATOM   1575  CD1 LEU A  97      76.446  91.819  50.564  1.00  1.00              
ATOM   1576 1HD1 LEU A  97      77.007  91.043  50.051  1.00  1.00              
ATOM   1577 2HD1 LEU A  97      77.111  92.665  50.737  1.00  1.00              
ATOM   1578 3HD1 LEU A  97      76.078  91.437  51.516  1.00  1.00              
ATOM   1579  CD2 LEU A  97      74.361  91.065  49.431  1.00  1.00              
ATOM   1580 1HD2 LEU A  97      74.937  90.183  49.156  1.00  1.00              
ATOM   1581 2HD2 LEU A  97      73.773  90.845  50.318  1.00  1.00              
ATOM   1582 3HD2 LEU A  97      73.683  91.286  48.607  1.00  1.00              
ATOM   1583  C   LEU A  97      72.419  94.808  50.709  1.00  1.00              
ATOM   1584  O   LEU A  97      72.872  95.234  51.770  1.00  1.00              
ATOM   1585  N   SER A  98      71.197  95.115  50.283  1.00  1.00              
ATOM   1586  H   SER A  98      70.938  94.727  49.382  1.00  1.00              
ATOM   1587  CA  SER A  98      70.306  96.156  50.809  1.00  1.00              
ATOM   1588  HA  SER A  98      70.805  97.118  50.676  1.00  1.00              
ATOM   1589  CB  SER A  98      69.045  96.156  49.940  1.00  1.00              
ATOM   1590  HB1 SER A  98      68.459  97.053  50.145  1.00  1.00              
ATOM   1591  HB2 SER A  98      68.443  95.276  50.174  1.00  1.00              
ATOM   1592  OG  SER A  98      69.401  96.119  48.566  1.00  1.00              
ATOM   1593  HG  SER A  98      69.989  95.360  48.412  1.00  1.00              
ATOM   1594  C   SER A  98      69.911  96.062  52.286  1.00  1.00              
ATOM   1595  O   SER A  98      69.434  97.039  52.867  1.00  1.00              
ATOM   1596  N   SER A  99      70.133  94.901  52.894  1.00  1.00              
ATOM   1597  H   SER A  99      70.497  94.140  52.335  1.00  1.00              
ATOM   1598  CA  SER A  99      69.845  94.579  54.295  1.00  1.00              
ATOM   1599  HA  SER A  99      69.288  95.399  54.748  1.00  1.00              
ATOM   1600  CB  SER A  99      68.962  93.325  54.364  1.00  1.00              
ATOM   1601  HB1 SER A  99      67.946  93.605  54.084  1.00  1.00              
ATOM   1602  HB2 SER A  99      68.936  92.919  55.377  1.00  1.00              
ATOM   1603  OG  SER A  99      69.408  92.338  53.456  1.00  1.00              
ATOM   1604  HG  SER A  99      70.259  91.971  53.746  1.00  1.00              
ATOM   1605  C   SER A  99      71.105  94.400  55.143  1.00  1.00              
ATOM   1606  O   SER A  99      71.004  93.947  56.279  1.00  1.00              
ATOM   1607  N   LEU A 100      72.289  94.751  54.630  1.00  1.00              
ATOM   1608  H   LEU A 100      72.333  95.117  53.685  1.00  1.00              
ATOM   1609  CA  LEU A 100      73.540  94.622  55.366  1.00  1.00              
ATOM   1610  HA  LEU A 100      73.568  93.598  55.738  1.00  1.00              
ATOM   1611  CB  LEU A 100      74.720  94.761  54.396  1.00  1.00              
ATOM   1612  HB1 LEU A 100      74.672  95.740  53.923  1.00  1.00              
ATOM   1613  HB2 LEU A 100      74.598  94.015  53.610  1.00  1.00              
ATOM   1614  CG  LEU A 100      76.105  94.559  55.038  1.00  1.00              
ATOM   1615  HG  LEU A 100      76.267  95.306  55.816  1.00  1.00              
ATOM   1616  CD1 LEU A 100      76.284  93.169  55.647  1.00  1.00              
ATOM   1617 1HD1 LEU A 100      77.306  93.061  56.005  1.00  1.00              
ATOM   1618 2HD1 LEU A 100      75.623  93.048  56.501  1.00  1.00              
ATOM   1619 3HD1 LEU A 100      76.069  92.399  54.907  1.00  1.00              
ATOM   1620  CD2 LEU A 100      77.174  94.739  53.963  1.00  1.00              
ATOM   1621 1HD2 LEU A 100      78.162  94.630  54.403  1.00  1.00              
ATOM   1622 2HD2 LEU A 100      77.043  94.004  53.168  1.00  1.00              
ATOM   1623 3HD2 LEU A 100      77.086  95.739  53.543  1.00  1.00              
ATOM   1624  C   LEU A 100      73.586  95.544  56.601  1.00  1.00              
ATOM   1625  O   LEU A 100      73.809  96.749  56.508  1.00  1.00              
ATOM   1626  N   THR A 101      73.364  94.957  57.780  1.00  1.00              
ATOM   1627  H   THR A 101      73.144  93.968  57.801  1.00  1.00              
ATOM   1628  CA  THR A 101      73.350  95.652  59.075  1.00  1.00              
ATOM   1629  HA  THR A 101      73.127  96.704  58.901  1.00  1.00              
ATOM   1630  CB  THR A 101      72.242  95.129  60.010  1.00  1.00              
ATOM   1631  HB  THR A 101      72.351  95.609  60.983  1.00  1.00              
ATOM   1632  CG2 THR A 101      70.834  95.425  59.504  1.00  1.00              
ATOM   1633 1HG2 THR A 101      70.636  94.881  58.584  1.00  1.00              
ATOM   1634 2HG2 THR A 101      70.104  95.133  60.259  1.00  1.00              
ATOM   1635 3HG2 THR A 101      70.729  96.495  59.322  1.00  1.00              
ATOM   1636  OG1 THR A 101      72.347  93.734  60.180  1.00  1.00              
ATOM   1637  HG1 THR A 101      71.521  93.433  60.572  1.00  1.00              
ATOM   1638  C   THR A 101      74.677  95.605  59.834  1.00  1.00              
ATOM   1639  O   THR A 101      74.962  96.471  60.672  1.00  1.00              
ATOM   1640  N   THR A 102      75.543  94.645  59.509  1.00  1.00              
ATOM   1641  H   THR A 102      75.246  93.927  58.858  1.00  1.00              
ATOM   1642  CA  THR A 102      76.826  94.504  60.223  1.00  1.00              
ATOM   1643  HA  THR A 102      77.094  95.447  60.693  1.00  1.00              
ATOM   1644  CB  THR A 102      76.674  93.469  61.350  1.00  1.00              
ATOM   1645  HB  THR A 102      77.620  93.368  61.884  1.00  1.00              
ATOM   1646  CG2 THR A 102      75.542  93.759  62.342  1.00  1.00              
ATOM   1647 1HG2 THR A 102      74.570  93.507  61.915  1.00  1.00              
ATOM   1648 2HG2 THR A 102      75.696  93.171  63.247  1.00  1.00              
ATOM   1649 3HG2 THR A 102      75.523  94.812  62.595  1.00  1.00              
ATOM   1650  OG1 THR A 102      76.290  92.248  60.812  1.00  1.00              
ATOM   1651  HG1 THR A 102      75.436  92.377  60.380  1.00  1.00              
ATOM   1652  C   THR A 102      77.957  94.149  59.262  1.00  1.00              
ATOM   1653  O   THR A 102      77.892  93.147  58.539  1.00  1.00              
ATOM   1654  N   LEU A 103      78.977  95.017  59.213  1.00  1.00              
ATOM   1655  H   LEU A 103      78.970  95.828  59.825  1.00  1.00              
ATOM   1656  CA  LEU A 103      80.056  94.901  58.224  1.00  1.00              
ATOM   1657  HA  LEU A 103      79.963  93.942  57.715  1.00  1.00              
ATOM   1658  CB  LEU A 103      79.915  95.991  57.145  1.00  1.00              
ATOM   1659  HB1 LEU A 103      79.861  96.965  57.634  1.00  1.00              
ATOM   1660  HB2 LEU A 103      78.984  95.826  56.603  1.00  1.00              
ATOM   1661  CG  LEU A 103      81.091  96.018  56.146  1.00  1.00              
ATOM   1662  HG  LEU A 103      82.008  96.297  56.662  1.00  1.00              
ATOM   1663  CD1 LEU A 103      81.323  94.680  55.434  1.00  1.00              
ATOM   1664 1HD1 LEU A 103      82.067  94.805  54.651  1.00  1.00              
ATOM   1665 2HD1 LEU A 103      81.686  93.930  56.135  1.00  1.00              
ATOM   1666 3HD1 LEU A 103      80.394  94.332  54.988  1.00  1.00              
ATOM   1667  CD2 LEU A 103      80.834  97.073  55.076  1.00  1.00              
ATOM   1668 1HD2 LEU A 103      81.701  97.157  54.423  1.00  1.00              
ATOM   1669 2HD2 LEU A 103      79.967  96.783  54.488  1.00  1.00              
ATOM   1670 3HD2 LEU A 103      80.655  98.040  55.545  1.00  1.00              
ATOM   1671  C   LEU A 103      81.433  94.914  58.869  1.00  1.00              
ATOM   1672  O   LEU A 103      81.839  95.965  59.377  1.00  1.00              
ATOM   1673  N   ASP A 104      82.149  93.776  58.826  1.00  1.00              
ATOM   1674  H   ASP A 104      81.782  92.933  58.388  1.00  1.00              
ATOM   1675  CA  ASP A 104      83.271  93.663  59.759  1.00  1.00              
ATOM   1676  HA  ASP A 104      83.376  94.583  60.329  1.00  1.00              
ATOM   1677  CB  ASP A 104      82.907  92.583  60.802  1.00  1.00              
ATOM   1678  HB1 ASP A 104      83.270  91.605  60.489  1.00  1.00              
ATOM   1679  HB2 ASP A 104      81.821  92.516  60.899  1.00  1.00              
ATOM   1680  CG  ASP A 104      83.476  92.940  62.170  1.00  1.00              
ATOM   1681  OD1 ASP A 104      82.725  93.349  63.082  1.00  1.00              
ATOM   1682  OD2 ASP A 104      84.716  92.909  62.299  1.00  1.00              
ATOM   1683  C   ASP A 104      84.599  93.500  59.026  1.00  1.00              
ATOM   1684  O   ASP A 104      85.003  92.384  58.761  1.00  1.00              
ATOM   1685  N   LEU A 105      85.251  94.594  58.622  1.00  1.00              
ATOM   1686  H   LEU A 105      84.910  95.499  58.933  1.00  1.00              
ATOM   1687  CA  LEU A 105      86.497  94.589  57.844  1.00  1.00              
ATOM   1688  HA  LEU A 105      86.677  93.585  57.457  1.00  1.00              
ATOM   1689  CB  LEU A 105      86.373  95.544  56.636  1.00  1.00              
ATOM   1690  HB1 LEU A 105      86.243  96.557  57.018  1.00  1.00              
ATOM   1691  HB2 LEU A 105      85.481  95.296  56.061  1.00  1.00              
ATOM   1692  CG  LEU A 105      87.613  95.500  55.714  1.00  1.00              
ATOM   1693  HG  LEU A 105      88.495  95.275  56.304  1.00  1.00              
ATOM   1694  CD1 LEU A 105      87.495  94.442  54.617  1.00  1.00              
ATOM   1695 1HD1 LEU A 105      88.414  94.411  54.033  1.00  1.00              
ATOM   1696 2HD1 LEU A 105      87.343  93.461  55.062  1.00  1.00              
ATOM   1697 3HD1 LEU A 105      86.669  94.683  53.952  1.00  1.00              
ATOM   1698  CD2 LEU A 105      87.856  96.835  55.013  1.00  1.00              
ATOM   1699 1HD2 LEU A 105      88.611  96.724  54.236  1.00  1.00              
ATOM   1700 2HD2 LEU A 105      86.931  97.209  54.579  1.00  1.00              
ATOM   1701 3HD2 LEU A 105      88.225  97.550  55.744  1.00  1.00              
ATOM   1702  C   LEU A 105      87.686  94.951  58.761  1.00  1.00              
ATOM   1703  O   LEU A 105      88.147  96.092  58.796  1.00  1.00              
ATOM   1704  N   ALA A 106      88.153  93.970  59.536  1.00  1.00              
ATOM   1705  H   ALA A 106      87.715  93.066  59.472  1.00  1.00              
ATOM   1706  CA  ALA A 106      89.127  94.180  60.604  1.00  1.00              
ATOM   1707  HA  ALA A 106      88.830  95.103  61.095  1.00  1.00              
ATOM   1708  CB  ALA A 106      88.980  93.064  61.657  1.00  1.00              
ATOM   1709  HB1 ALA A 106      89.714  93.188  62.455  1.00  1.00              
ATOM   1710  HB2 ALA A 106      87.988  93.123  62.107  1.00  1.00              
ATOM   1711  HB3 ALA A 106      89.120  92.081  61.216  1.00  1.00              
ATOM   1712  C   ALA A 106      90.584  94.428  60.138  1.00  1.00              
ATOM   1713  O   ALA A 106      90.867  95.440  59.492  1.00  1.00              
ATOM   1714  N   TYR A 107      91.537  93.541  60.451  1.00  1.00              
ATOM   1715  H   TYR A 107      91.299  92.782  61.068  1.00  1.00              
ATOM   1716  CA  TYR A 107      92.829  93.500  59.763  1.00  1.00              
ATOM   1717  HA  TYR A 107      93.278  94.492  59.813  1.00  1.00              
ATOM   1718  CB  TYR A 107      93.810  92.502  60.417  1.00  1.00              
ATOM   1719  HB1 TYR A 107      93.442  91.488  60.273  1.00  1.00              
ATOM   1720  HB2 TYR A 107      93.817  92.684  61.489  1.00  1.00              
ATOM   1721  CG  TYR A 107      95.251  92.563  59.902  1.00  1.00              
ATOM   1722  CD1 TYR A 107      96.257  93.151  60.696  1.00  1.00              
ATOM   1723  HD1 TYR A 107      96.008  93.521  61.686  1.00  1.00              
ATOM   1724  CE1 TYR A 107      97.589  93.219  60.232  1.00  1.00              
ATOM   1725  HE1 TYR A 107      98.358  93.652  60.856  1.00  1.00              
ATOM   1726  CZ  TYR A 107      97.924  92.687  58.968  1.00  1.00              
ATOM   1727  OH  TYR A 107      99.185  92.816  58.478  1.00  1.00              
ATOM   1728  HH  TYR A 107      99.309  92.247  57.713  1.00  1.00              
ATOM   1729  CE2 TYR A 107      96.931  92.071  58.183  1.00  1.00              
ATOM   1730  HE2 TYR A 107      97.172  91.649  57.218  1.00  1.00              
ATOM   1731  CD2 TYR A 107      95.610  91.999  58.656  1.00  1.00              
ATOM   1732  HD2 TYR A 107      94.877  91.489  58.050  1.00  1.00              
ATOM   1733  C   TYR A 107      92.606  93.139  58.283  1.00  1.00              
ATOM   1734  O   TYR A 107      92.619  91.983  57.847  1.00  1.00              
ATOM   1735  N   ASN A 108      92.403  94.177  57.493  1.00  1.00              
ATOM   1736  H   ASN A 108      92.280  95.080  57.935  1.00  1.00              
ATOM   1737  CA  ASN A 108      92.555  94.135  56.058  1.00  1.00              
ATOM   1738  HA  ASN A 108      93.027  93.206  55.766  1.00  1.00              
ATOM   1739  CB  ASN A 108      91.187  94.214  55.365  1.00  1.00              
ATOM   1740  HB1 ASN A 108      91.272  94.603  54.352  1.00  1.00              
ATOM   1741  HB2 ASN A 108      90.538  94.881  55.920  1.00  1.00              
ATOM   1742  CG  ASN A 108      90.535  92.856  55.234  1.00  1.00              
ATOM   1743  OD1 ASN A 108      90.513  92.256  54.177  1.00  1.00              
ATOM   1744  ND2 ASN A 108      89.953  92.332  56.272  1.00  1.00              
ATOM   1745 1HD2 ASN A 108      90.094  92.708  57.198  1.00  1.00              
ATOM   1746 2HD2 ASN A 108      89.358  91.526  56.129  1.00  1.00              
ATOM   1747  C   ASN A 108      93.562  95.216  55.657  1.00  1.00              
ATOM   1748  O   ASN A 108      94.308  95.760  56.479  1.00  1.00              
ATOM   1749  N   MET A 109      93.622  95.494  54.366  1.00  1.00              
ATOM   1750  H   MET A 109      92.968  95.033  53.741  1.00  1.00              
ATOM   1751  CA  MET A 109      94.581  96.396  53.753  1.00  1.00              
ATOM   1752  HA  MET A 109      95.135  96.935  54.522  1.00  1.00              
ATOM   1753  CB  MET A 109      95.580  95.583  52.905  1.00  1.00              
ATOM   1754  HB1 MET A 109      96.348  96.258  52.527  1.00  1.00              
ATOM   1755  HB2 MET A 109      95.058  95.145  52.054  1.00  1.00              
ATOM   1756  CG  MET A 109      96.260  94.449  53.682  1.00  1.00              
ATOM   1757  HG1 MET A 109      95.506  93.707  53.948  1.00  1.00              
ATOM   1758  HG2 MET A 109      96.690  94.851  54.601  1.00  1.00              
ATOM   1759  SD  MET A 109      97.566  93.608  52.748  1.00  1.00              
ATOM   1760  CE  MET A 109      97.853  92.176  53.818  1.00  1.00              
ATOM   1761  HE1 MET A 109      98.614  91.538  53.368  1.00  1.00              
ATOM   1762  HE2 MET A 109      98.193  92.512  54.797  1.00  1.00              
ATOM   1763  HE3 MET A 109      96.929  91.608  53.929  1.00  1.00              
ATOM   1764  C   MET A 109      93.830  97.446  52.919  1.00  1.00              
ATOM   1765  O   MET A 109      94.260  97.872  51.839  1.00  1.00              
ATOM   1766  N   ASN A 110      92.669  97.862  53.430  1.00  1.00              
ATOM   1767  H   ASN A 110      92.355  97.450  54.295  1.00  1.00              
ATOM   1768  CA  ASN A 110      92.128  99.154  53.077  1.00  1.00              
ATOM   1769  HA  ASN A 110      92.112  99.229  51.987  1.00  1.00              
ATOM   1770  CB  ASN A 110      90.683  99.262  53.585  1.00  1.00              
ATOM   1771  HB1 ASN A 110      90.658  99.159  54.668  1.00  1.00              
ATOM   1772  HB2 ASN A 110      90.076  98.477  53.138  1.00  1.00              
ATOM   1773  CG  ASN A 110      90.089 100.602  53.220  1.00  1.00              
ATOM   1774  OD1 ASN A 110      89.785 101.416  54.070  1.00  1.00              
ATOM   1775  ND2 ASN A 110      89.992 100.896  51.945  1.00  1.00              
ATOM   1776 1HD2 ASN A 110      90.186 100.229  51.210  1.00  1.00              
ATOM   1777 2HD2 ASN A 110      89.691 101.837  51.713  1.00  1.00              
ATOM   1778  C   ASN A 110      93.077 100.230  53.630  1.00  1.00              
ATOM   1779  O   ASN A 110      93.516 100.177  54.781  1.00  1.00              
ATOM   1780  N   LEU A 111      93.442 101.159  52.752  1.00  1.00              
ATOM   1781  H   LEU A 111      93.047 101.090  51.828  1.00  1.00              
ATOM   1782  CA  LEU A 111      94.486 102.170  52.961  1.00  1.00              
ATOM   1783  HA  LEU A 111      94.647 102.308  54.032  1.00  1.00              
ATOM   1784  CB  LEU A 111      95.779 101.609  52.325  1.00  1.00              
ATOM   1785  HB1 LEU A 111      95.587 101.423  51.268  1.00  1.00              
ATOM   1786  HB2 LEU A 111      95.992 100.647  52.795  1.00  1.00              
ATOM   1787  CG  LEU A 111      97.051 102.475  52.425  1.00  1.00              
ATOM   1788  HG  LEU A 111      96.925 103.386  51.843  1.00  1.00              
ATOM   1789  CD1 LEU A 111      97.397 102.844  53.866  1.00  1.00              
ATOM   1790 1HD1 LEU A 111      98.355 103.363  53.897  1.00  1.00              
ATOM   1791 2HD1 LEU A 111      96.641 103.525  54.261  1.00  1.00              
ATOM   1792 3HD1 LEU A 111      97.444 101.955  54.493  1.00  1.00              
ATOM   1793  CD2 LEU A 111      98.232 101.713  51.822  1.00  1.00              
ATOM   1794 1HD2 LEU A 111      99.124 102.339  51.851  1.00  1.00              
ATOM   1795 2HD2 LEU A 111      98.415 100.796  52.381  1.00  1.00              
ATOM   1796 3HD2 LEU A 111      98.016 101.466  50.782  1.00  1.00              
ATOM   1797  C   LEU A 111      94.081 103.537  52.387  1.00  1.00              
ATOM   1798  O   LEU A 111      94.791 104.526  52.521  1.00  1.00              
ATOM   1799  N   GLN A 112      92.907 103.581  51.762  1.00  1.00              
ATOM   1800  H   GLN A 112      92.366 102.732  51.722  1.00  1.00              
ATOM   1801  CA  GLN A 112      92.218 104.792  51.360  1.00  1.00              
ATOM   1802  HA  GLN A 112      92.490 105.608  52.034  1.00  1.00              
ATOM   1803  CB  GLN A 112      92.584 105.187  49.917  1.00  1.00              
ATOM   1804  HB1 GLN A 112      91.937 106.014  49.617  1.00  1.00              
ATOM   1805  HB2 GLN A 112      92.393 104.347  49.247  1.00  1.00              
ATOM   1806  CG  GLN A 112      94.042 105.643  49.763  1.00  1.00              
ATOM   1807  HG1 GLN A 112      94.714 104.795  49.885  1.00  1.00              
ATOM   1808  HG2 GLN A 112      94.268 106.380  50.535  1.00  1.00              
ATOM   1809  CD  GLN A 112      94.302 106.255  48.395  1.00  1.00              
ATOM   1810  OE1 GLN A 112      94.036 105.671  47.361  1.00  1.00              
ATOM   1811  NE2 GLN A 112      94.830 107.458  48.328  1.00  1.00              
ATOM   1812 1HE2 GLN A 112      95.102 107.939  49.168  1.00  1.00              
ATOM   1813 2HE2 GLN A 112      94.998 107.820  47.406  1.00  1.00              
ATOM   1814  C   GLN A 112      90.718 104.558  51.455  1.00  1.00              
ATOM   1815  O   GLN A 112      90.209 103.510  51.057  1.00  1.00              
ATOM   1816  N   VAL A 113      90.021 105.573  51.953  1.00  1.00              
ATOM   1817  H   VAL A 113      90.524 106.409  52.217  1.00  1.00              
ATOM   1818  CA  VAL A 113      88.560 105.649  51.971  1.00  1.00              
ATOM   1819  HA  VAL A 113      88.142 104.710  51.607  1.00  1.00              
ATOM   1820  CB  VAL A 113      88.023 105.887  53.396  1.00  1.00              
ATOM   1821  HB  VAL A 113      88.332 106.875  53.741  1.00  1.00              
ATOM   1822  CG1 VAL A 113      86.492 105.806  53.434  1.00  1.00              
ATOM   1823 1HG1 VAL A 113      86.139 105.952  54.455  1.00  1.00              
ATOM   1824 2HG1 VAL A 113      86.060 106.585  52.806  1.00  1.00              
ATOM   1825 3HG1 VAL A 113      86.155 104.834  53.073  1.00  1.00              
ATOM   1826  CG2 VAL A 113      88.562 104.838  54.382  1.00  1.00              
ATOM   1827 1HG2 VAL A 113      88.111 104.981  55.364  1.00  1.00              
ATOM   1828 2HG2 VAL A 113      88.335 103.832  54.026  1.00  1.00              
ATOM   1829 3HG2 VAL A 113      89.642 104.936  54.484  1.00  1.00              
ATOM   1830  C   VAL A 113      88.156 106.756  51.007  1.00  1.00              
ATOM   1831  O   VAL A 113      88.808 107.798  50.959  1.00  1.00              
ATOM   1832  N   ASP A 114      87.106 106.524  50.224  1.00  1.00              
ATOM   1833  H   ASP A 114      86.584 105.665  50.313  1.00  1.00              
ATOM   1834  CA  ASP A 114      86.602 107.490  49.252  1.00  1.00              
ATOM   1835  HA  ASP A 114      87.153 108.423  49.363  1.00  1.00              
ATOM   1836  CB  ASP A 114      86.849 106.980  47.814  1.00  1.00              
ATOM   1837  HB1 ASP A 114      87.490 106.096  47.827  1.00  1.00              
ATOM   1838  HB2 ASP A 114      87.383 107.756  47.262  1.00  1.00              
ATOM   1839  CG  ASP A 114      85.550 106.657  47.072  1.00  1.00              
ATOM   1840  OD1 ASP A 114      85.020 105.544  47.273  1.00  1.00              
ATOM   1841  OD2 ASP A 114      85.020 107.562  46.390  1.00  1.00              
ATOM   1842  C   ASP A 114      85.126 107.795  49.533  1.00  1.00              
ATOM   1843  O   ASP A 114      84.430 106.937  50.079  1.00  1.00              
ATOM   1844  N   PRO A 115      84.608 108.979  49.163  1.00  1.00              
ATOM   1845  CD  PRO A 115      85.303 110.060  48.480  1.00  1.00              
ATOM   1846  HD1 PRO A 115      85.884 109.698  47.632  1.00  1.00              
ATOM   1847  HD2 PRO A 115      85.951 110.578  49.188  1.00  1.00              
ATOM   1848  CG  PRO A 115      84.208 111.007  47.994  1.00  1.00              
ATOM   1849  HG1 PRO A 115      83.841 110.670  47.023  1.00  1.00              
ATOM   1850  HG2 PRO A 115      84.559 112.038  47.938  1.00  1.00              
ATOM   1851  CB  PRO A 115      83.114 110.832  49.045  1.00  1.00              
ATOM   1852  HB1 PRO A 115      82.130 111.090  48.651  1.00  1.00              
ATOM   1853  HB2 PRO A 115      83.344 111.452  49.914  1.00  1.00              
ATOM   1854  CA  PRO A 115      83.222 109.352  49.434  1.00  1.00              
ATOM   1855  HA  PRO A 115      83.041 109.270  50.506  1.00  1.00              
ATOM   1856  C   PRO A 115      82.145 108.491  48.735  1.00  1.00              
ATOM   1857  O   PRO A 115      80.956 108.574  49.073  1.00  1.00              
ATOM   1858  N   GLY A 116      82.542 107.651  47.781  1.00  1.00              
ATOM   1859  H   GLY A 116      83.515 107.670  47.486  1.00  1.00              
ATOM   1860  CA  GLY A 116      81.719 106.610  47.192  1.00  1.00              
ATOM   1861  HA1 GLY A 116      82.190 106.306  46.257  1.00  1.00              
ATOM   1862  HA2 GLY A 116      80.726 107.002  46.975  1.00  1.00              
ATOM   1863  C   GLY A 116      81.575 105.356  48.065  1.00  1.00              
ATOM   1864  O   GLY A 116      80.485 104.799  48.149  1.00  1.00              
ATOM   1865  N   ALA A 117      82.638 104.902  48.730  1.00  1.00              
ATOM   1866  H   ALA A 117      83.494 105.444  48.631  1.00  1.00              
ATOM   1867  CA  ALA A 117      82.815 103.504  49.127  1.00  1.00              
ATOM   1868  HA  ALA A 117      82.983 102.933  48.212  1.00  1.00              
ATOM   1869  CB  ALA A 117      84.107 103.417  49.950  1.00  1.00              
ATOM   1870  HB1 ALA A 117      84.946 103.772  49.350  1.00  1.00              
ATOM   1871  HB2 ALA A 117      84.025 104.034  50.846  1.00  1.00              
ATOM   1872  HB3 ALA A 117      84.293 102.381  50.237  1.00  1.00              
ATOM   1873  C   ALA A 117      81.659 102.820  49.853  1.00  1.00              
ATOM   1874  O   ALA A 117      81.226 101.771  49.385  1.00  1.00              
ATOM   1875  N   PHE A 118      81.135 103.398  50.940  1.00  1.00              
ATOM   1876  H   PHE A 118      81.547 104.258  51.276  1.00  1.00              
ATOM   1877  CA  PHE A 118      80.003 102.806  51.674  1.00  1.00              
ATOM   1878  HA  PHE A 118      79.793 101.855  51.186  1.00  1.00              
ATOM   1879  CB  PHE A 118      80.376 102.346  53.102  1.00  1.00              
ATOM   1880  HB1 PHE A 118      79.644 101.597  53.407  1.00  1.00              
ATOM   1881  HB2 PHE A 118      80.281 103.143  53.821  1.00  1.00              
ATOM   1882  CG  PHE A 118      81.767 101.748  53.250  1.00  1.00              
ATOM   1883  CD1 PHE A 118      81.936 100.352  53.247  1.00  1.00              
ATOM   1884  HD1 PHE A 118      81.077  99.706  53.133  1.00  1.00              
ATOM   1885  CE1 PHE A 118      83.218  99.793  53.389  1.00  1.00              
ATOM   1886  HE1 PHE A 118      83.344  98.721  53.381  1.00  1.00              
ATOM   1887  CZ  PHE A 118      84.339 100.625  53.544  1.00  1.00              
ATOM   1888  HZ  PHE A 118      85.322 100.193  53.666  1.00  1.00              
ATOM   1889  CE2 PHE A 118      84.180 102.020  53.544  1.00  1.00              
ATOM   1890  HE2 PHE A 118      85.045 102.657  53.659  1.00  1.00              
ATOM   1891  CD2 PHE A 118      82.897 102.581  53.397  1.00  1.00              
ATOM   1892  HD2 PHE A 118      82.786 103.655  53.391  1.00  1.00              
ATOM   1893  C   PHE A 118      78.675 103.534  51.459  1.00  1.00              
ATOM   1894  O   PHE A 118      77.725 103.312  52.205  1.00  1.00              
ATOM   1895  N   ASN A 119      78.609 104.395  50.434  1.00  1.00              
ATOM   1896  H   ASN A 119      79.398 104.439  49.797  1.00  1.00              
ATOM   1897  CA  ASN A 119      77.517 105.342  50.219  1.00  1.00              
ATOM   1898  HA  ASN A 119      77.493 105.965  51.103  1.00  1.00              
ATOM   1899  CB  ASN A 119      77.859 106.245  49.022  1.00  1.00              
ATOM   1900  HB1 ASN A 119      77.625 105.741  48.086  1.00  1.00              
ATOM   1901  HB2 ASN A 119      78.927 106.451  49.043  1.00  1.00              
ATOM   1902  CG  ASN A 119      77.160 107.590  49.066  1.00  1.00              
ATOM   1903  OD1 ASN A 119      75.949 107.709  49.078  1.00  1.00              
ATOM   1904  ND2 ASN A 119      77.916 108.662  49.105  1.00  1.00              
ATOM   1905 1HD2 ASN A 119      78.930 108.579  49.081  1.00  1.00              
ATOM   1906 2HD2 ASN A 119      77.444 109.541  49.114  1.00  1.00              
ATOM   1907  C   ASN A 119      76.139 104.661  50.141  1.00  1.00              
ATOM   1908  O   ASN A 119      75.159 105.141  50.704  1.00  1.00              
ATOM   1909  N   GLY A 120      76.092 103.469  49.542  1.00  1.00              
ATOM   1910  H   GLY A 120      76.930 103.129  49.088  1.00  1.00              
ATOM   1911  CA  GLY A 120      74.887 102.649  49.468  1.00  1.00              
ATOM   1912  HA1 GLY A 120      75.061 101.880  48.718  1.00  1.00              
ATOM   1913  HA2 GLY A 120      74.058 103.271  49.129  1.00  1.00              
ATOM   1914  C   GLY A 120      74.429 101.925  50.741  1.00  1.00              
ATOM   1915  O   GLY A 120      73.346 101.344  50.741  1.00  1.00              
ATOM   1916  N   LEU A 121      75.214 101.903  51.822  1.00  1.00              
ATOM   1917  H   LEU A 121      76.020 102.519  51.851  1.00  1.00              
ATOM   1918  CA  LEU A 121      75.041 100.965  52.944  1.00  1.00              
ATOM   1919  HA  LEU A 121      74.554 100.080  52.533  1.00  1.00              
ATOM   1920  CB  LEU A 121      76.435 100.538  53.446  1.00  1.00              
ATOM   1921  HB1 LEU A 121      76.696 101.117  54.332  1.00  1.00              
ATOM   1922  HB2 LEU A 121      77.183 100.771  52.687  1.00  1.00              
ATOM   1923  CG  LEU A 121      76.567  99.032  53.732  1.00  1.00              
ATOM   1924  HG  LEU A 121      76.602  98.484  52.801  1.00  1.00              
ATOM   1925  CD1 LEU A 121      77.895  98.799  54.436  1.00  1.00              
ATOM   1926 1HD1 LEU A 121      78.715  99.061  53.766  1.00  1.00              
ATOM   1927 2HD1 LEU A 121      77.948  99.417  55.325  1.00  1.00              
ATOM   1928 3HD1 LEU A 121      77.984  97.751  54.713  1.00  1.00              
ATOM   1929  CD2 LEU A 121      75.421  98.415  54.519  1.00  1.00              
ATOM   1930 1HD2 LEU A 121      75.722  97.444  54.897  1.00  1.00              
ATOM   1931 2HD2 LEU A 121      75.134  99.035  55.355  1.00  1.00              
ATOM   1932 3HD2 LEU A 121      74.552  98.275  53.877  1.00  1.00              
ATOM   1933  C   LEU A 121      74.096 101.510  54.044  1.00  1.00              
ATOM   1934  O   LEU A 121      74.408 101.530  55.234  1.00  1.00              
ATOM   1935  N   ILE A 122      72.918 101.978  53.627  1.00  1.00              
ATOM   1936  H   ILE A 122      72.735 101.902  52.633  1.00  1.00              
ATOM   1937  CA  ILE A 122      72.027 102.833  54.431  1.00  1.00              
ATOM   1938  HA  ILE A 122      72.570 103.749  54.670  1.00  1.00              
ATOM   1939  CB  ILE A 122      70.791 103.225  53.579  1.00  1.00              
ATOM   1940  HB  ILE A 122      70.255 102.307  53.330  1.00  1.00              
ATOM   1941  CG2 ILE A 122      69.802 104.121  54.348  1.00  1.00              
ATOM   1942 1HG2 ILE A 122      68.997 104.446  53.689  1.00  1.00              
ATOM   1943 2HG2 ILE A 122      69.351 103.562  55.169  1.00  1.00              
ATOM   1944 3HG2 ILE A 122      70.316 104.994  54.753  1.00  1.00              
ATOM   1945  CG1 ILE A 122      71.166 103.907  52.240  1.00  1.00              
ATOM   1946 1HG1 ILE A 122      70.251 104.210  51.730  1.00  1.00              
ATOM   1947 2HG1 ILE A 122      71.653 103.180  51.591  1.00  1.00              
ATOM   1948  CD1 ILE A 122      72.083 105.134  52.353  1.00  1.00              
ATOM   1949  HD1 ILE A 122      72.234 105.563  51.362  1.00  1.00              
ATOM   1950  HD2 ILE A 122      71.634 105.889  52.998  1.00  1.00              
ATOM   1951  HD3 ILE A 122      73.055 104.845  52.751  1.00  1.00              
ATOM   1952  C   ILE A 122      71.598 102.254  55.782  1.00  1.00              
ATOM   1953  O   ILE A 122      71.457 102.985  56.764  1.00  1.00              
ATOM   1954  N   ASN A 123      71.395 100.941  55.821  1.00  1.00              
ATOM   1955  H   ASN A 123      71.576 100.416  54.981  1.00  1.00              
ATOM   1956  CA  ASN A 123      70.882 100.222  56.979  1.00  1.00              
ATOM   1957  HA  ASN A 123      70.255 100.895  57.566  1.00  1.00              
ATOM   1958  CB  ASN A 123      70.000  99.067  56.457  1.00  1.00              
ATOM   1959  HB1 ASN A 123      69.719  98.420  57.288  1.00  1.00              
ATOM   1960  HB2 ASN A 123      70.559  98.466  55.739  1.00  1.00              
ATOM   1961  CG  ASN A 123      68.706  99.568  55.831  1.00  1.00              
ATOM   1962  OD1 ASN A 123      67.999 100.386  56.391  1.00  1.00              
ATOM   1963  ND2 ASN A 123      68.335  99.117  54.654  1.00  1.00              
ATOM   1964 1HD2 ASN A 123      68.892  98.442  54.142  1.00  1.00              
ATOM   1965 2HD2 ASN A 123      67.459  99.457  54.304  1.00  1.00              
ATOM   1966  C   ASN A 123      71.975  99.732  57.933  1.00  1.00              
ATOM   1967  O   ASN A 123      71.651  99.038  58.897  1.00  1.00              
ATOM   1968  N   LEU A 124      73.250 100.067  57.692  1.00  1.00              
ATOM   1969  H   LEU A 124      73.487 100.660  56.907  1.00  1.00              
ATOM   1970  CA  LEU A 124      74.305  99.631  58.591  1.00  1.00              
ATOM   1971  HA  LEU A 124      74.242  98.546  58.626  1.00  1.00              
ATOM   1972  CB  LEU A 124      75.701 100.034  58.112  1.00  1.00              
ATOM   1973  HB1 LEU A 124      75.883 101.025  58.509  1.00  1.00              
ATOM   1974  HB2 LEU A 124      75.761 100.084  57.032  1.00  1.00              
ATOM   1975  CG  LEU A 124      76.793  99.099  58.650  1.00  1.00              
ATOM   1976  HG  LEU A 124      76.658  98.964  59.721  1.00  1.00              
ATOM   1977  CD1 LEU A 124      76.790  97.727  57.983  1.00  1.00              
ATOM   1978 1HD1 LEU A 124      77.525  97.093  58.470  1.00  1.00              
ATOM   1979 2HD1 LEU A 124      75.817  97.259  58.066  1.00  1.00              
ATOM   1980 3HD1 LEU A 124      77.033  97.821  56.929  1.00  1.00              
ATOM   1981  CD2 LEU A 124      78.168  99.718  58.437  1.00  1.00              
ATOM   1982 1HD2 LEU A 124      78.927  99.056  58.850  1.00  1.00              
ATOM   1983 2HD2 LEU A 124      78.363  99.872  57.381  1.00  1.00              
ATOM   1984 3HD2 LEU A 124      78.210 100.677  58.945  1.00  1.00              
ATOM   1985  C   LEU A 124      74.090 100.177  60.008  1.00  1.00              
ATOM   1986  O   LEU A 124      73.793 101.350  60.231  1.00  1.00              
ATOM   1987  N   GLN A 125      74.350  99.294  60.957  1.00  1.00              
ATOM   1988  H   GLN A 125      74.549  98.347  60.655  1.00  1.00              
ATOM   1989  CA  GLN A 125      74.262  99.508  62.387  1.00  1.00              
ATOM   1990  HA  GLN A 125      73.969 100.538  62.587  1.00  1.00              
ATOM   1991  CB  GLN A 125      73.191  98.574  62.955  1.00  1.00              
ATOM   1992  HB1 GLN A 125      73.364  98.425  64.019  1.00  1.00              
ATOM   1993  HB2 GLN A 125      73.249  97.600  62.467  1.00  1.00              
ATOM   1994  CG  GLN A 125      71.796  99.173  62.759  1.00  1.00              
ATOM   1995  HG1 GLN A 125      71.674  99.496  61.724  1.00  1.00              
ATOM   1996  HG2 GLN A 125      71.678 100.035  63.411  1.00  1.00              
ATOM   1997  CD  GLN A 125      70.712  98.157  63.073  1.00  1.00              
ATOM   1998  OE1 GLN A 125      69.879  97.845  62.243  1.00  1.00              
ATOM   1999  NE2 GLN A 125      70.668  97.589  64.256  1.00  1.00              
ATOM   2000 1HE2 GLN A 125      71.292  97.886  65.009  1.00  1.00              
ATOM   2001 2HE2 GLN A 125      69.912  96.955  64.422  1.00  1.00              
ATOM   2002  C   GLN A 125      75.591  99.274  63.098  1.00  1.00              
ATOM   2003  O   GLN A 125      75.869  99.973  64.070  1.00  1.00              
ATOM   2004  N   ILE A 126      76.467  98.402  62.593  1.00  1.00              
ATOM   2005  H   ILE A 126      76.203  97.796  61.826  1.00  1.00              
ATOM   2006  CA  ILE A 126      77.867  98.412  63.054  1.00  1.00              
ATOM   2007  HA  ILE A 126      78.066  99.390  63.483  1.00  1.00              
ATOM   2008  CB  ILE A 126      78.113  97.404  64.209  1.00  1.00              
ATOM   2009  HB  ILE A 126      77.591  97.830  65.067  1.00  1.00              
ATOM   2010  CG2 ILE A 126      77.456  96.037  64.001  1.00  1.00              
ATOM   2011 1HG2 ILE A 126      77.741  95.358  64.805  1.00  1.00              
ATOM   2012 2HG2 ILE A 126      76.374  96.159  64.032  1.00  1.00              
ATOM   2013 3HG2 ILE A 126      77.772  95.620  63.046  1.00  1.00              
ATOM   2014  CG1 ILE A 126      79.594  97.260  64.649  1.00  1.00              
ATOM   2015 1HG1 ILE A 126      79.600  96.959  65.697  1.00  1.00              
ATOM   2016 2HG1 ILE A 126      80.078  98.236  64.600  1.00  1.00              
ATOM   2017  CD1 ILE A 126      80.467  96.245  63.891  1.00  1.00              
ATOM   2018  HD1 ILE A 126      81.486  96.300  64.273  1.00  1.00              
ATOM   2019  HD2 ILE A 126      80.099  95.231  64.050  1.00  1.00              
ATOM   2020  HD3 ILE A 126      80.486  96.452  62.824  1.00  1.00              
ATOM   2021  C   ILE A 126      78.846  98.301  61.904  1.00  1.00              
ATOM   2022  O   ILE A 126      78.634  97.484  61.020  1.00  1.00              
ATOM   2023  N   LEU A 127      79.913  99.105  61.948  1.00  1.00              
ATOM   2024  H   LEU A 127      80.002  99.725  62.748  1.00  1.00              
ATOM   2025  CA  LEU A 127      81.043  99.077  61.020  1.00  1.00              
ATOM   2026  HA  LEU A 127      80.897  98.291  60.278  1.00  1.00              
ATOM   2027  CB  LEU A 127      81.183 100.452  60.319  1.00  1.00              
ATOM   2028  HB1 LEU A 127      81.333 101.215  61.084  1.00  1.00              
ATOM   2029  HB2 LEU A 127      80.261 100.701  59.806  1.00  1.00              
ATOM   2030  CG  LEU A 127      82.354 100.540  59.315  1.00  1.00              
ATOM   2031  HG  LEU A 127      83.282 100.258  59.810  1.00  1.00              
ATOM   2032  CD1 LEU A 127      82.144  99.625  58.108  1.00  1.00              
ATOM   2033 1HD1 LEU A 127      82.975  99.740  57.411  1.00  1.00              
ATOM   2034 2HD1 LEU A 127      82.121  98.584  58.427  1.00  1.00              
ATOM   2035 3HD1 LEU A 127      81.211  99.871  57.605  1.00  1.00              
ATOM   2036  CD2 LEU A 127      82.518 101.975  58.797  1.00  1.00              
ATOM   2037 1HD2 LEU A 127      83.364 102.027  58.110  1.00  1.00              
ATOM   2038 2HD2 LEU A 127      81.614 102.292  58.276  1.00  1.00              
ATOM   2039 3HD2 LEU A 127      82.707 102.643  59.635  1.00  1.00              
ATOM   2040  C   LEU A 127      82.311  98.789  61.819  1.00  1.00              
ATOM   2041  O   LEU A 127      82.677  99.616  62.669  1.00  1.00              
ATOM   2042  N   ASN A 128      83.005  97.678  61.523  1.00  1.00              
ATOM   2043  H   ASN A 128      82.699  97.027  60.800  1.00  1.00              
ATOM   2044  CA  ASN A 128      84.312  97.495  62.123  1.00  1.00              
ATOM   2045  HA  ASN A 128      84.425  98.151  62.982  1.00  1.00              
ATOM   2046  CB  ASN A 128      84.436  96.055  62.628  1.00  1.00              
ATOM   2047  HB1 ASN A 128      84.784  95.409  61.828  1.00  1.00              
ATOM   2048  HB2 ASN A 128      83.451  95.719  62.943  1.00  1.00              
ATOM   2049  CG  ASN A 128      85.353  95.877  63.823  1.00  1.00              
ATOM   2050  OD1 ASN A 128      86.124  96.739  64.214  1.00  1.00              
ATOM   2051  ND2 ASN A 128      85.258  94.744  64.466  1.00  1.00              
ATOM   2052 1HD2 ASN A 128      84.689  94.013  64.029  1.00  1.00              
ATOM   2053 2HD2 ASN A 128      85.820  94.593  65.279  1.00  1.00              
ATOM   2054  C   ASN A 128      85.356  97.860  61.070  1.00  1.00              
ATOM   2055  O   ASN A 128      85.435  97.192  60.038  1.00  1.00              
ATOM   2056  N   LEU A 129      86.144  98.907  61.316  1.00  1.00              
ATOM   2057  H   LEU A 129      86.005  99.455  62.163  1.00  1.00              
ATOM   2058  CA  LEU A 129      87.413  99.069  60.604  1.00  1.00              
ATOM   2059  HA  LEU A 129      87.649  98.212  59.975  1.00  1.00              
ATOM   2060  CB  LEU A 129      87.391 100.369  59.770  1.00  1.00              
ATOM   2061  HB1 LEU A 129      88.419 100.650  59.535  1.00  1.00              
ATOM   2062  HB2 LEU A 129      86.969 101.153  60.397  1.00  1.00              
ATOM   2063  CG  LEU A 129      86.590 100.340  58.461  1.00  1.00              
ATOM   2064  HG  LEU A 129      85.582  99.967  58.649  1.00  1.00              
ATOM   2065  CD1 LEU A 129      86.499 101.759  57.882  1.00  1.00              
ATOM   2066 1HD1 LEU A 129      85.928 101.743  56.953  1.00  1.00              
ATOM   2067 2HD1 LEU A 129      85.992 102.412  58.592  1.00  1.00              
ATOM   2068 3HD1 LEU A 129      87.498 102.151  57.685  1.00  1.00              
ATOM   2069  CD2 LEU A 129      87.268  99.480  57.400  1.00  1.00              
ATOM   2070 1HD2 LEU A 129      86.658  99.459  56.498  1.00  1.00              
ATOM   2071 2HD2 LEU A 129      88.260  99.871  57.169  1.00  1.00              
ATOM   2072 3HD2 LEU A 129      87.368  98.461  57.769  1.00  1.00              
ATOM   2073  C   LEU A 129      88.444  99.179  61.714  1.00  1.00              
ATOM   2074  O   LEU A 129      88.507 100.208  62.375  1.00  1.00              
ATOM   2075  N   THR A 130      89.167  98.099  61.982  1.00  1.00              
ATOM   2076  H   THR A 130      89.050  97.267  61.422  1.00  1.00              
ATOM   2077  CA  THR A 130      90.174  98.119  63.047  1.00  1.00              
ATOM   2078  HA  THR A 130      90.067  99.047  63.606  1.00  1.00              
ATOM   2079  CB  THR A 130      89.927  97.071  64.146  1.00  1.00              
ATOM   2080  HB  THR A 130      89.108  97.444  64.761  1.00  1.00              
ATOM   2081  CG2 THR A 130      89.495  95.708  63.634  1.00  1.00              
ATOM   2082 1HG2 THR A 130      90.173  95.397  62.846  1.00  1.00              
ATOM   2083 2HG2 THR A 130      89.520  94.983  64.449  1.00  1.00              
ATOM   2084 3HG2 THR A 130      88.477  95.765  63.253  1.00  1.00              
ATOM   2085  OG1 THR A 130      91.029  96.900  64.996  1.00  1.00              
ATOM   2086  HG1 THR A 130      91.504  96.104  64.701  1.00  1.00              
ATOM   2087  C   THR A 130      91.556  98.307  62.426  1.00  1.00              
ATOM   2088  O   THR A 130      91.822  99.402  61.935  1.00  1.00              
ATOM   2089  N   GLU A 131      92.392  97.280  62.274  1.00  1.00              
ATOM   2090  H   GLU A 131      92.133  96.386  62.684  1.00  1.00              
ATOM   2091  CA  GLU A 131      93.788  97.461  61.842  1.00  1.00              
ATOM   2092  HA  GLU A 131      94.187  98.296  62.418  1.00  1.00              
ATOM   2093  CB  GLU A 131      94.646  96.221  62.193  1.00  1.00              
ATOM   2094  HB1 GLU A 131      95.689  96.477  61.999  1.00  1.00              
ATOM   2095  HB2 GLU A 131      94.390  95.407  61.516  1.00  1.00              
ATOM   2096  CG  GLU A 131      94.586  95.710  63.642  1.00  1.00              
ATOM   2097  HG1 GLU A 131      94.302  96.524  64.313  1.00  1.00              
ATOM   2098  HG2 GLU A 131      95.586  95.379  63.930  1.00  1.00              
ATOM   2099  CD  GLU A 131      93.613  94.533  63.776  1.00  1.00              
ATOM   2100  OE1 GLU A 131      92.395  94.801  63.680  1.00  1.00              
ATOM   2101  OE2 GLU A 131      94.079  93.376  63.891  1.00  1.00              
ATOM   2102  C   GLU A 131      94.031  97.822  60.355  1.00  1.00              
ATOM   2103  O   GLU A 131      95.171  97.783  59.879  1.00  1.00              
ATOM   2104  N   CYS A 132      93.009  98.163  59.574  1.00  1.00              
ATOM   2105  H   CYS A 132      92.114  98.252  60.037  1.00  1.00              
ATOM   2106  CA  CYS A 132      93.192  98.849  58.296  1.00  1.00              
ATOM   2107  HA  CYS A 132      93.802  98.226  57.639  1.00  1.00              
ATOM   2108  CB  CYS A 132      91.824  99.036  57.624  1.00  1.00              
ATOM   2109  HB1 CYS A 132      91.925  99.739  56.795  1.00  1.00              
ATOM   2110  HB2 CYS A 132      91.105  99.450  58.336  1.00  1.00              
ATOM   2111  SG  CYS A 132      91.235  97.444  56.979  1.00  1.00              
ATOM   2112  HG  CYS A 132      90.863  96.899  58.154  1.00  1.00              
ATOM   2113  C   CYS A 132      93.898 100.185  58.492  1.00  1.00              
ATOM   2114  O   CYS A 132      93.325 101.121  59.037  1.00  1.00              
ATOM   2115  N   ARG A 133      95.170 100.250  58.085  1.00  1.00              
ATOM   2116  H   ARG A 133      95.496  99.471  57.538  1.00  1.00              
ATOM   2117  CA  ARG A 133      96.131 101.314  58.426  1.00  1.00              
ATOM   2118  HA  ARG A 133      95.974 101.538  59.483  1.00  1.00              
ATOM   2119  CB  ARG A 133      97.584 100.812  58.342  1.00  1.00              
ATOM   2120  HB1 ARG A 133      97.770 100.213  59.235  1.00  1.00              
ATOM   2121  HB2 ARG A 133      98.261 101.666  58.405  1.00  1.00              
ATOM   2122  CG  ARG A 133      97.938  99.983  57.093  1.00  1.00              
ATOM   2123  HG1 ARG A 133      98.714 100.516  56.541  1.00  1.00              
ATOM   2124  HG2 ARG A 133      97.086  99.877  56.421  1.00  1.00              
ATOM   2125  CD  ARG A 133      98.480  98.591  57.465  1.00  1.00              
ATOM   2126  HD1 ARG A 133      99.335  98.720  58.134  1.00  1.00              
ATOM   2127  HD2 ARG A 133      98.835  98.120  56.546  1.00  1.00              
ATOM   2128  NE  ARG A 133      97.481  97.705  58.112  1.00  1.00              
ATOM   2129  HE  ARG A 133      96.654  98.115  58.539  1.00  1.00              
ATOM   2130  CZ  ARG A 133      97.599  96.396  58.277  1.00  1.00              
ATOM   2131  NH1 ARG A 133      98.726  95.787  58.026  1.00  1.00              
ATOM   2132 1HH1 ARG A 133      99.525  96.335  57.775  1.00  1.00              
ATOM   2133 2HH1 ARG A 133      98.807  94.792  58.179  1.00  1.00              
ATOM   2134  NH2 ARG A 133      96.592  95.695  58.696  1.00  1.00              
ATOM   2135 1HH2 ARG A 133      95.757  96.197  58.970  1.00  1.00              
ATOM   2136 2HH2 ARG A 133      96.664  94.707  58.871  1.00  1.00              
ATOM   2137  C   ARG A 133      95.854 102.647  57.732  1.00  1.00              
ATOM   2138  O   ARG A 133      96.588 103.059  56.846  1.00  1.00              
ATOM   2139  N   LEU A 134      94.763 103.283  58.148  1.00  1.00              
ATOM   2140  H   LEU A 134      94.201 102.773  58.819  1.00  1.00              
ATOM   2141  CA  LEU A 134      94.084 104.405  57.504  1.00  1.00              
ATOM   2142  HA  LEU A 134      93.697 104.028  56.557  1.00  1.00              
ATOM   2143  CB  LEU A 134      92.893 104.814  58.398  1.00  1.00              
ATOM   2144  HB1 LEU A 134      93.154 105.711  58.963  1.00  1.00              
ATOM   2145  HB2 LEU A 134      92.697 104.031  59.130  1.00  1.00              
ATOM   2146  CG  LEU A 134      91.561 105.062  57.675  1.00  1.00              
ATOM   2147  HG  LEU A 134      90.845 105.390  58.427  1.00  1.00              
ATOM   2148  CD1 LEU A 134      91.664 106.155  56.611  1.00  1.00              
ATOM   2149 1HD1 LEU A 134      90.672 106.396  56.233  1.00  1.00              
ATOM   2150 2HD1 LEU A 134      92.094 107.058  57.050  1.00  1.00              
ATOM   2151 3HD1 LEU A 134      92.292 105.830  55.782  1.00  1.00              
ATOM   2152  CD2 LEU A 134      91.011 103.790  57.020  1.00  1.00              
ATOM   2153 1HD2 LEU A 134      89.969 103.949  56.749  1.00  1.00              
ATOM   2154 2HD2 LEU A 134      91.573 103.533  56.121  1.00  1.00              
ATOM   2155 3HD2 LEU A 134      91.056 102.957  57.722  1.00  1.00              
ATOM   2156  C   LEU A 134      94.989 105.603  57.144  1.00  1.00              
ATOM   2157  O   LEU A 134      94.964 106.027  55.994  1.00  1.00              
ATOM   2158  N   SER A 135      95.844 106.092  58.059  1.00  1.00              
ATOM   2159  H   SER A 135      95.687 105.879  59.027  1.00  1.00              
ATOM   2160  CA  SER A 135      96.986 106.980  57.756  1.00  1.00              
ATOM   2161  HA  SER A 135      97.603 107.033  58.644  1.00  1.00              
ATOM   2162  CB  SER A 135      97.921 106.406  56.682  1.00  1.00              
ATOM   2163  HB1 SER A 135      98.766 107.085  56.557  1.00  1.00              
ATOM   2164  HB2 SER A 135      97.405 106.319  55.726  1.00  1.00              
ATOM   2165  OG  SER A 135      98.417 105.143  57.081  1.00  1.00              
ATOM   2166  HG  SER A 135      97.766 104.478  56.804  1.00  1.00              
ATOM   2167  C   SER A 135      96.647 108.440  57.427  1.00  1.00              
ATOM   2168  O   SER A 135      97.424 109.323  57.788  1.00  1.00              
ATOM   2169  N   ASP A 136      95.488 108.720  56.825  1.00  1.00              
ATOM   2170  H   ASP A 136      94.940 107.942  56.479  1.00  1.00              
ATOM   2171  CA  ASP A 136      94.778 109.958  57.151  1.00  1.00              
ATOM   2172  HA  ASP A 136      95.517 110.751  57.281  1.00  1.00              
ATOM   2173  CB  ASP A 136      93.844 110.434  55.997  1.00  1.00              
ATOM   2174  HB1 ASP A 136      93.034 109.713  55.877  1.00  1.00              
ATOM   2175  HB2 ASP A 136      94.420 110.438  55.071  1.00  1.00              
ATOM   2176  CG  ASP A 136      93.251 111.861  56.192  1.00  1.00              
ATOM   2177  OD1 ASP A 136      93.949 112.705  56.806  1.00  1.00              
ATOM   2178  OD2 ASP A 136      92.088 112.110  55.782  1.00  1.00              
ATOM   2179  C   ASP A 136      94.040 109.829  58.488  1.00  1.00              
ATOM   2180  O   ASP A 136      93.919 108.760  59.099  1.00  1.00              
ATOM   2181  N   SER A 137      93.467 110.944  58.916  1.00  1.00              
ATOM   2182  H   SER A 137      93.603 111.772  58.339  1.00  1.00              
ATOM   2183  CA  SER A 137      92.250 110.867  59.702  1.00  1.00              
ATOM   2184  HA  SER A 137      92.501 110.306  60.596  1.00  1.00              
ATOM   2185  CB  SER A 137      91.833 112.258  60.168  1.00  1.00              
ATOM   2186  HB1 SER A 137      90.970 112.184  60.832  1.00  1.00              
ATOM   2187  HB2 SER A 137      91.584 112.883  59.309  1.00  1.00              
ATOM   2188  OG  SER A 137      92.933 112.814  60.877  1.00  1.00              
ATOM   2189  HG  SER A 137      93.551 113.114  60.195  1.00  1.00              
ATOM   2190  C   SER A 137      91.153 110.080  59.018  1.00  1.00              
ATOM   2191  O   SER A 137      91.173 109.883  57.808  1.00  1.00              
ATOM   2192  N   ILE A 138      90.175 109.607  59.792  1.00  1.00              
ATOM   2193  H   ILE A 138      90.189 109.787  60.783  1.00  1.00              
ATOM   2194  CA  ILE A 138      89.036 108.882  59.230  1.00  1.00              
ATOM   2195  HA  ILE A 138      89.435 108.258  58.430  1.00  1.00              
ATOM   2196  CB  ILE A 138      88.380 107.922  60.236  1.00  1.00              
ATOM   2197  HB  ILE A 138      89.155 107.230  60.564  1.00  1.00              
ATOM   2198  CG2 ILE A 138      87.860 108.664  61.491  1.00  1.00              
ATOM   2199 1HG2 ILE A 138      88.227 109.688  61.532  1.00  1.00              
ATOM   2200 2HG2 ILE A 138      86.769 108.704  61.478  1.00  1.00              
ATOM   2201 3HG2 ILE A 138      88.197 108.152  62.391  1.00  1.00              
ATOM   2202  CG1 ILE A 138      87.274 107.080  59.543  1.00  1.00              
ATOM   2203 1HG1 ILE A 138      86.444 107.705  59.218  1.00  1.00              
ATOM   2204 2HG1 ILE A 138      86.854 106.405  60.267  1.00  1.00              
ATOM   2205  CD1 ILE A 138      87.731 106.234  58.346  1.00  1.00              
ATOM   2206  HD1 ILE A 138      86.909 105.593  58.025  1.00  1.00              
ATOM   2207  HD2 ILE A 138      88.017 106.871  57.509  1.00  1.00              
ATOM   2208  HD3 ILE A 138      88.571 105.605  58.636  1.00  1.00              
ATOM   2209  C   ILE A 138      88.047 109.834  58.580  1.00  1.00              
ATOM   2210  O   ILE A 138      86.941 110.059  59.058  1.00  1.00              
ATOM   2211  N   LEU A 139      88.534 110.476  57.536  1.00  1.00              
ATOM   2212  H   LEU A 139      89.451 110.194  57.204  1.00  1.00              
ATOM   2213  CA  LEU A 139      88.038 111.746  57.096  1.00  1.00              
ATOM   2214  HA  LEU A 139      86.975 111.816  57.314  1.00  1.00              
ATOM   2215  CB  LEU A 139      88.786 112.871  57.874  1.00  1.00              
ATOM   2216  HB1 LEU A 139      89.835 112.884  57.572  1.00  1.00              
ATOM   2217  HB2 LEU A 139      88.791 112.590  58.927  1.00  1.00              
ATOM   2218  CG  LEU A 139      88.226 114.317  57.818  1.00  1.00              
ATOM   2219  HG  LEU A 139      87.329 114.355  58.430  1.00  1.00              
ATOM   2220  CD1 LEU A 139      89.267 115.299  58.374  1.00  1.00              
ATOM   2221 1HD1 LEU A 139      88.819 116.285  58.484  1.00  1.00              
ATOM   2222 2HD1 LEU A 139      89.621 114.960  59.346  1.00  1.00              
ATOM   2223 3HD1 LEU A 139      90.125 115.362  57.704  1.00  1.00              
ATOM   2224  CD2 LEU A 139      87.820 114.887  56.467  1.00  1.00              
ATOM   2225 1HD2 LEU A 139      87.343 115.856  56.605  1.00  1.00              
ATOM   2226 2HD2 LEU A 139      88.695 115.021  55.836  1.00  1.00              
ATOM   2227 3HD2 LEU A 139      87.095 114.225  56.008  1.00  1.00              
ATOM   2228  C   LEU A 139      88.174 111.851  55.581  1.00  1.00              
ATOM   2229  O   LEU A 139      87.267 111.442  54.854  1.00  1.00              
ATOM   2230  N   SER A 140      89.288 112.435  55.142  1.00  1.00              
ATOM   2231  H   SER A 140      90.063 112.473  55.801  1.00  1.00              
ATOM   2232  CA  SER A 140      89.532 113.195  53.913  1.00  1.00              
ATOM   2233  HA  SER A 140      90.374 113.853  54.129  1.00  1.00              
ATOM   2234  CB  SER A 140      90.011 112.238  52.812  1.00  1.00              
ATOM   2235  HB1 SER A 140      90.360 112.827  51.962  1.00  1.00              
ATOM   2236  HB2 SER A 140      89.175 111.620  52.483  1.00  1.00              
ATOM   2237  OG  SER A 140      91.062 111.385  53.237  1.00  1.00              
ATOM   2238  HG  SER A 140      91.400 111.682  54.103  1.00  1.00              
ATOM   2239  C   SER A 140      88.436 114.107  53.347  1.00  1.00              
ATOM   2240  O   SER A 140      88.732 115.234  52.960  1.00  1.00              
ATOM   2241  N   GLY A 141      87.180 113.668  53.341  1.00  1.00              
ATOM   2242  H   GLY A 141      87.031 112.725  53.677  1.00  1.00              
ATOM   2243  CA  GLY A 141      85.999 114.503  53.161  1.00  1.00              
ATOM   2244  HA1 GLY A 141      85.539 114.279  52.199  1.00  1.00              
ATOM   2245  HA2 GLY A 141      86.273 115.558  53.175  1.00  1.00              
ATOM   2246  C   GLY A 141      84.985 114.261  54.267  1.00  1.00              
ATOM   2247  O   GLY A 141      84.816 115.074  55.183  1.00  1.00              
ATOM   2248  N   ASP A 142      84.299 113.126  54.160  1.00  1.00              
ATOM   2249  H   ASP A 142      84.443 112.581  53.324  1.00  1.00              
ATOM   2250  CA  ASP A 142      83.021 112.935  54.840  1.00  1.00              
ATOM   2251  HA  ASP A 142      83.209 113.071  55.903  1.00  1.00              
ATOM   2252  CB  ASP A 142      82.042 114.042  54.384  1.00  1.00              
ATOM   2253  HB1 ASP A 142      82.388 115.015  54.731  1.00  1.00              
ATOM   2254  HB2 ASP A 142      81.081 113.895  54.866  1.00  1.00              
ATOM   2255  CG  ASP A 142      81.814 114.120  52.873  1.00  1.00              
ATOM   2256  OD1 ASP A 142      81.103 115.064  52.470  1.00  1.00              
ATOM   2257  OD2 ASP A 142      82.255 113.234  52.112  1.00  1.00              
ATOM   2258  C   ASP A 142      82.405 111.552  54.721  1.00  1.00              
ATOM   2259  O   ASP A 142      81.180 111.455  54.763  1.00  1.00              
ATOM   2260  N   TYR A 143      83.224 110.498  54.603  1.00  1.00              
ATOM   2261  H   TYR A 143      84.221 110.663  54.629  1.00  1.00              
ATOM   2262  CA  TYR A 143      82.741 109.174  54.209  1.00  1.00              
ATOM   2263  HA  TYR A 143      82.529 109.243  53.140  1.00  1.00              
ATOM   2264  CB  TYR A 143      83.806 108.068  54.389  1.00  1.00              
ATOM   2265  HB1 TYR A 143      84.162 108.053  55.420  1.00  1.00              
ATOM   2266  HB2 TYR A 143      84.646 108.253  53.719  1.00  1.00              
ATOM   2267  CG  TYR A 143      83.132 106.758  54.043  1.00  1.00              
ATOM   2268  CD1 TYR A 143      82.617 106.666  52.736  1.00  1.00              
ATOM   2269  HD1 TYR A 143      83.053 107.251  51.943  1.00  1.00              
ATOM   2270  CE1 TYR A 143      81.347 106.115  52.532  1.00  1.00              
ATOM   2271  HE1 TYR A 143      80.849 106.231  51.581  1.00  1.00              
ATOM   2272  CZ  TYR A 143      80.636 105.622  53.640  1.00  1.00              
ATOM   2273  OH  TYR A 143      79.316 105.377  53.504  1.00  1.00              
ATOM   2274  HH  TYR A 143      78.890 105.048  54.300  1.00  1.00              
ATOM   2275  CE2 TYR A 143      81.266 105.465  54.894  1.00  1.00              
ATOM   2276  HE2 TYR A 143      80.727 105.033  55.722  1.00  1.00              
ATOM   2277  CD2 TYR A 143      82.539 106.027  55.094  1.00  1.00              
ATOM   2278  HD2 TYR A 143      82.933 106.096  56.097  1.00  1.00              
ATOM   2279  C   TYR A 143      81.390 108.793  54.853  1.00  1.00              
ATOM   2280  O   TYR A 143      80.413 108.517  54.169  1.00  1.00              
ATOM   2281  N   LEU A 144      81.306 108.858  56.180  1.00  1.00              
ATOM   2282  H   LEU A 144      82.112 109.215  56.666  1.00  1.00              
ATOM   2283  CA  LEU A 144      80.180 108.374  56.987  1.00  1.00              
ATOM   2284  HA  LEU A 144      80.003 107.326  56.746  1.00  1.00              
ATOM   2285  CB  LEU A 144      80.617 108.487  58.460  1.00  1.00              
ATOM   2286  HB1 LEU A 144      79.778 108.234  59.109  1.00  1.00              
ATOM   2287  HB2 LEU A 144      80.880 109.528  58.646  1.00  1.00              
ATOM   2288  CG  LEU A 144      81.814 107.594  58.837  1.00  1.00              
ATOM   2289  HG  LEU A 144      82.549 107.580  58.034  1.00  1.00              
ATOM   2290  CD1 LEU A 144      82.507 108.140  60.082  1.00  1.00              
ATOM   2291 1HD1 LEU A 144      83.356 107.507  60.339  1.00  1.00              
ATOM   2292 2HD1 LEU A 144      82.877 109.146  59.886  1.00  1.00              
ATOM   2293 3HD1 LEU A 144      81.806 108.178  60.917  1.00  1.00              
ATOM   2294  CD2 LEU A 144      81.364 106.160  59.120  1.00  1.00              
ATOM   2295 1HD2 LEU A 144      82.232 105.532  59.322  1.00  1.00              
ATOM   2296 2HD2 LEU A 144      80.706 106.148  59.986  1.00  1.00              
ATOM   2297 3HD2 LEU A 144      80.826 105.756  58.264  1.00  1.00              
ATOM   2298  C   LEU A 144      78.826 109.091  56.791  1.00  1.00              
ATOM   2299  O   LEU A 144      77.827 108.689  57.381  1.00  1.00              
ATOM   2300  N   ARG A 145      78.755 110.124  55.953  1.00  1.00              
ATOM   2301  H   ARG A 145      79.608 110.365  55.450  1.00  1.00              
ATOM   2302  CA  ARG A 145      77.552 110.932  55.696  1.00  1.00              
ATOM   2303  HA  ARG A 145      77.339 111.496  56.604  1.00  1.00              
ATOM   2304  CB  ARG A 145      77.908 111.931  54.576  1.00  1.00              
ATOM   2305  HB1 ARG A 145      78.719 112.545  54.953  1.00  1.00              
ATOM   2306  HB2 ARG A 145      77.042 112.558  54.380  1.00  1.00              
ATOM   2307  CG  ARG A 145      78.385 111.362  53.228  1.00  1.00              
ATOM   2308  HG1 ARG A 145      77.568 110.848  52.722  1.00  1.00              
ATOM   2309  HG2 ARG A 145      79.196 110.659  53.394  1.00  1.00              
ATOM   2310  CD  ARG A 145      78.939 112.464  52.325  1.00  1.00              
ATOM   2311  HD1 ARG A 145      79.681 112.023  51.656  1.00  1.00              
ATOM   2312  HD2 ARG A 145      79.437 113.208  52.944  1.00  1.00              
ATOM   2313  NE  ARG A 145      77.884 113.106  51.527  1.00  1.00              
ATOM   2314  HE  ARG A 145      76.946 112.779  51.670  1.00  1.00              
ATOM   2315  CZ  ARG A 145      78.082 114.045  50.624  1.00  1.00              
ATOM   2316  NH1 ARG A 145      79.232 114.630  50.456  1.00  1.00              
ATOM   2317 1HH1 ARG A 145      79.975 114.477  51.150  1.00  1.00              
ATOM   2318 2HH1 ARG A 145      79.375 115.360  49.792  1.00  1.00              
ATOM   2319  NH2 ARG A 145      77.100 114.407  49.843  1.00  1.00              
ATOM   2320 1HH2 ARG A 145      76.224 113.923  49.896  1.00  1.00              
ATOM   2321 2HH2 ARG A 145      77.260 115.102  49.138  1.00  1.00              
ATOM   2322  C   ARG A 145      76.231 110.228  55.354  1.00  1.00              
ATOM   2323  O   ARG A 145      75.194 110.837  55.630  1.00  1.00              
ATOM   2324  N   PRO A 146      76.185 109.030  54.733  1.00  1.00              
ATOM   2325  CD  PRO A 146      77.253 108.276  54.092  1.00  1.00              
ATOM   2326  HD1 PRO A 146      77.740 107.624  54.813  1.00  1.00              
ATOM   2327  HD2 PRO A 146      77.997 108.915  53.640  1.00  1.00              
ATOM   2328  CG  PRO A 146      76.595 107.444  52.994  1.00  1.00              
ATOM   2329  HG1 PRO A 146      76.781 106.384  53.153  1.00  1.00              
ATOM   2330  HG2 PRO A 146      76.968 107.767  52.023  1.00  1.00              
ATOM   2331  CB  PRO A 146      75.101 107.730  53.084  1.00  1.00              
ATOM   2332  HB1 PRO A 146      74.509 106.824  52.949  1.00  1.00              
ATOM   2333  HB2 PRO A 146      74.829 108.468  52.328  1.00  1.00              
ATOM   2334  CA  PRO A 146      74.931 108.341  54.472  1.00  1.00              
ATOM   2335  HA  PRO A 146      74.098 109.043  54.434  1.00  1.00              
ATOM   2336  C   PRO A 146      74.582 107.284  55.527  1.00  1.00              
ATOM   2337  O   PRO A 146      73.517 106.678  55.455  1.00  1.00              
ATOM   2338  N   LEU A 147      75.443 107.061  56.523  1.00  1.00              
ATOM   2339  H   LEU A 147      76.229 107.695  56.632  1.00  1.00              
ATOM   2340  CA  LEU A 147      75.338 105.969  57.500  1.00  1.00              
ATOM   2341  HA  LEU A 147      74.817 105.132  57.035  1.00  1.00              
ATOM   2342  CB  LEU A 147      76.775 105.498  57.849  1.00  1.00              
ATOM   2343  HB1 LEU A 147      76.803 105.129  58.867  1.00  1.00              
ATOM   2344  HB2 LEU A 147      77.445 106.352  57.844  1.00  1.00              
ATOM   2345  CG  LEU A 147      77.388 104.403  56.948  1.00  1.00              
ATOM   2346  HG  LEU A 147      78.470 104.421  57.088  1.00  1.00              
ATOM   2347  CD1 LEU A 147      76.893 103.026  57.345  1.00  1.00              
ATOM   2348 1HD1 LEU A 147      77.352 102.266  56.712  1.00  1.00              
ATOM   2349 2HD1 LEU A 147      77.160 102.840  58.383  1.00  1.00              
ATOM   2350 3HD1 LEU A 147      75.809 102.975  57.230  1.00  1.00              
ATOM   2351  CD2 LEU A 147      77.102 104.551  55.458  1.00  1.00              
ATOM   2352 1HD2 LEU A 147      77.654 103.799  54.894  1.00  1.00              
ATOM   2353 2HD2 LEU A 147      76.039 104.414  55.255  1.00  1.00              
ATOM   2354 3HD2 LEU A 147      77.394 105.544  55.148  1.00  1.00              
ATOM   2355  C   LEU A 147      74.455 106.361  58.699  1.00  1.00              
ATOM   2356  O   LEU A 147      74.822 106.205  59.860  1.00  1.00              
ATOM   2357  N   VAL A 148      73.260 106.884  58.414  1.00  1.00              
ATOM   2358  H   VAL A 148      73.029 106.950  57.426  1.00  1.00              
ATOM   2359  CA  VAL A 148      72.349 107.512  59.393  1.00  1.00              
ATOM   2360  HA  VAL A 148      72.892 108.343  59.844  1.00  1.00              
ATOM   2361  CB  VAL A 148      71.114 108.105  58.676  1.00  1.00              
ATOM   2362  HB  VAL A 148      70.531 107.293  58.239  1.00  1.00              
ATOM   2363  CG1 VAL A 148      70.200 108.907  59.616  1.00  1.00              
ATOM   2364 1HG1 VAL A 148      69.396 109.372  59.046  1.00  1.00              
ATOM   2365 2HG1 VAL A 148      69.742 108.246  60.352  1.00  1.00              
ATOM   2366 3HG1 VAL A 148      70.775 109.678  60.128  1.00  1.00              
ATOM   2367  CG2 VAL A 148      71.532 109.064  57.550  1.00  1.00              
ATOM   2368 1HG2 VAL A 148      70.653 109.531  57.108  1.00  1.00              
ATOM   2369 2HG2 VAL A 148      72.195 109.837  57.941  1.00  1.00              
ATOM   2370 3HG2 VAL A 148      72.049 108.523  56.759  1.00  1.00              
ATOM   2371  C   VAL A 148      71.928 106.606  60.560  1.00  1.00              
ATOM   2372  O   VAL A 148      71.611 107.092  61.644  1.00  1.00              
ATOM   2373  N   SER A 149      71.946 105.289  60.356  1.00  1.00              
ATOM   2374  H   SER A 149      72.254 104.961  59.450  1.00  1.00              
ATOM   2375  CA  SER A 149      71.589 104.286  61.368  1.00  1.00              
ATOM   2376  HA  SER A 149      70.938 104.743  62.110  1.00  1.00              
ATOM   2377  CB  SER A 149      70.814 103.165  60.660  1.00  1.00              
ATOM   2378  HB1 SER A 149      71.510 102.549  60.088  1.00  1.00              
ATOM   2379  HB2 SER A 149      70.102 103.608  59.961  1.00  1.00              
ATOM   2380  OG  SER A 149      70.091 102.351  61.571  1.00  1.00              
ATOM   2381  HG  SER A 149      69.928 101.513  61.112  1.00  1.00              
ATOM   2382  C   SER A 149      72.804 103.690  62.099  1.00  1.00              
ATOM   2383  O   SER A 149      72.636 102.780  62.915  1.00  1.00              
ATOM   2384  N   LEU A 150      74.020 104.176  61.824  1.00  1.00              
ATOM   2385  H   LEU A 150      74.106 104.952  61.179  1.00  1.00              
ATOM   2386  CA  LEU A 150      75.253 103.622  62.361  1.00  1.00              
ATOM   2387  HA  LEU A 150      75.195 102.545  62.205  1.00  1.00              
ATOM   2388  CB  LEU A 150      76.463 104.121  61.559  1.00  1.00              
ATOM   2389  HB1 LEU A 150      76.541 105.203  61.668  1.00  1.00              
ATOM   2390  HB2 LEU A 150      76.268 103.883  60.516  1.00  1.00              
ATOM   2391  CG  LEU A 150      77.805 103.478  61.954  1.00  1.00              
ATOM   2392  HG  LEU A 150      78.038 103.724  62.989  1.00  1.00              
ATOM   2393  CD1 LEU A 150      77.800 101.958  61.806  1.00  1.00              
ATOM   2394 1HD1 LEU A 150      78.814 101.577  61.893  1.00  1.00              
ATOM   2395 2HD1 LEU A 150      77.205 101.524  62.603  1.00  1.00              
ATOM   2396 3HD1 LEU A 150      77.379 101.676  60.843  1.00  1.00              
ATOM   2397  CD2 LEU A 150      78.923 104.031  61.072  1.00  1.00              
ATOM   2398 1HD2 LEU A 150      79.876 103.613  61.386  1.00  1.00              
ATOM   2399 2HD2 LEU A 150      78.746 103.772  60.028  1.00  1.00              
ATOM   2400 3HD2 LEU A 150      78.961 105.116  61.176  1.00  1.00              
ATOM   2401  C   LEU A 150      75.374 103.862  63.863  1.00  1.00              
ATOM   2402  O   LEU A 150      75.727 104.946  64.318  1.00  1.00              
ATOM   2403  N   GLU A 151      75.075 102.816  64.627  1.00  1.00              
ATOM   2404  H   GLU A 151      74.795 101.961  64.167  1.00  1.00              
ATOM   2405  CA  GLU A 151      75.097 102.817  66.084  1.00  1.00              
ATOM   2406  HA  GLU A 151      74.907 103.841  66.408  1.00  1.00              
ATOM   2407  CB  GLU A 151      73.924 101.990  66.670  1.00  1.00              
ATOM   2408  HB1 GLU A 151      73.023 102.587  66.539  1.00  1.00              
ATOM   2409  HB2 GLU A 151      74.073 101.860  67.743  1.00  1.00              
ATOM   2410  CG  GLU A 151      73.691 100.615  66.019  1.00  1.00              
ATOM   2411  HG1 GLU A 151      74.515  99.956  66.300  1.00  1.00              
ATOM   2412  HG2 GLU A 151      73.691 100.745  64.940  1.00  1.00              
ATOM   2413  CD  GLU A 151      72.350  99.938  66.331  1.00  1.00              
ATOM   2414  OE1 GLU A 151      72.338  98.694  66.413  1.00  1.00              
ATOM   2415  OE2 GLU A 151      71.299 100.619  66.301  1.00  1.00              
ATOM   2416  C   GLU A 151      76.468 102.474  66.669  1.00  1.00              
ATOM   2417  O   GLU A 151      76.774 102.981  67.760  1.00  1.00              
ATOM   2418  N   GLN A 152      77.332 101.729  65.952  1.00  1.00              
ATOM   2419  H   GLN A 152      77.022 101.281  65.094  1.00  1.00              
ATOM   2420  CA  GLN A 152      78.687 101.475  66.446  1.00  1.00              
ATOM   2421  HA  GLN A 152      78.932 102.199  67.220  1.00  1.00              
ATOM   2422  CB  GLN A 152      78.762 100.061  67.046  1.00  1.00              
ATOM   2423  HB1 GLN A 152      79.721  99.954  67.555  1.00  1.00              
ATOM   2424  HB2 GLN A 152      78.740  99.333  66.243  1.00  1.00              
ATOM   2425  CG  GLN A 152      77.615  99.727  68.021  1.00  1.00              
ATOM   2426  HG1 GLN A 152      76.732  99.433  67.453  1.00  1.00              
ATOM   2427  HG2 GLN A 152      77.357 100.599  68.618  1.00  1.00              
ATOM   2428  CD  GLN A 152      77.994  98.611  68.976  1.00  1.00              
ATOM   2429  OE1 GLN A 152      78.264  98.833  70.153  1.00  1.00              
ATOM   2430  NE2 GLN A 152      78.033  97.382  68.515  1.00  1.00              
ATOM   2431 1HE2 GLN A 152      77.783  97.174  67.563  1.00  1.00              
ATOM   2432 2HE2 GLN A 152      78.314  96.669  69.164  1.00  1.00              
ATOM   2433  C   GLN A 152      79.700 101.656  65.328  1.00  1.00              
ATOM   2434  O   GLN A 152      79.679 100.952  64.313  1.00  1.00              
ATOM   2435  N   LEU A 153      80.612 102.592  65.550  1.00  1.00              
ATOM   2436  H   LEU A 153      80.588 103.113  66.421  1.00  1.00              
ATOM   2437  CA  LEU A 153      81.764 102.792  64.681  1.00  1.00              
ATOM   2438  HA  LEU A 153      81.669 102.195  63.773  1.00  1.00              
ATOM   2439  CB  LEU A 153      81.747 104.280  64.311  1.00  1.00              
ATOM   2440  HB1 LEU A 153      81.739 104.862  65.231  1.00  1.00              
ATOM   2441  HB2 LEU A 153      80.813 104.483  63.785  1.00  1.00              
ATOM   2442  CG  LEU A 153      82.905 104.768  63.442  1.00  1.00              
ATOM   2443  HG  LEU A 153      83.829 104.675  63.999  1.00  1.00              
ATOM   2444  CD1 LEU A 153      83.007 103.977  62.138  1.00  1.00              
ATOM   2445 1HD1 LEU A 153      83.773 104.406  61.496  1.00  1.00              
ATOM   2446 2HD1 LEU A 153      83.276 102.941  62.344  1.00  1.00              
ATOM   2447 3HD1 LEU A 153      82.059 104.012  61.608  1.00  1.00              
ATOM   2448  CD2 LEU A 153      82.653 106.242  63.120  1.00  1.00              
ATOM   2449 1HD2 LEU A 153      83.484 106.650  62.550  1.00  1.00              
ATOM   2450 2HD2 LEU A 153      81.733 106.345  62.543  1.00  1.00              
ATOM   2451 3HD2 LEU A 153      82.556 106.813  64.043  1.00  1.00              
ATOM   2452  C   LEU A 153      82.971 102.304  65.468  1.00  1.00              
ATOM   2453  O   LEU A 153      83.159 102.758  66.597  1.00  1.00              
ATOM   2454  N   SER A 154      83.738 101.348  64.927  1.00  1.00              
ATOM   2455  H   SER A 154      83.479 100.918  64.044  1.00  1.00              
ATOM   2456  CA  SER A 154      85.082 101.114  65.483  1.00  1.00              
ATOM   2457  HA  SER A 154      84.996 101.234  66.560  1.00  1.00              
ATOM   2458  CB  SER A 154      85.554  99.664  65.335  1.00  1.00              
ATOM   2459  HB1 SER A 154      84.699  98.994  65.443  1.00  1.00              
ATOM   2460  HB2 SER A 154      86.252  99.444  66.142  1.00  1.00              
ATOM   2461  OG  SER A 154      86.198  99.409  64.115  1.00  1.00              
ATOM   2462  HG  SER A 154      86.477  98.476  64.135  1.00  1.00              
ATOM   2463  C   SER A 154      86.029 102.241  65.060  1.00  1.00              
ATOM   2464  O   SER A 154      85.618 103.379  65.225  1.00  1.00              
ATOM   2465  N   LEU A 155      87.211 101.940  64.519  1.00  1.00              
ATOM   2466  H   LEU A 155      87.345 100.949  64.382  1.00  1.00              
ATOM   2467  CA  LEU A 155      88.327 102.737  63.995  1.00  1.00              
ATOM   2468  HA  LEU A 155      88.679 102.308  63.070  1.00  1.00              
ATOM   2469  CB  LEU A 155      87.923 104.181  63.667  1.00  1.00              
ATOM   2470  HB1 LEU A 155      88.795 104.743  63.330  1.00  1.00              
ATOM   2471  HB2 LEU A 155      87.571 104.666  64.576  1.00  1.00              
ATOM   2472  CG  LEU A 155      86.867 104.236  62.556  1.00  1.00              
ATOM   2473  HG  LEU A 155      86.087 103.491  62.691  1.00  1.00              
ATOM   2474  CD1 LEU A 155      86.221 105.612  62.633  1.00  1.00              
ATOM   2475 1HD1 LEU A 155      85.499 105.736  61.834  1.00  1.00              
ATOM   2476 2HD1 LEU A 155      85.731 105.727  63.598  1.00  1.00              
ATOM   2477 3HD1 LEU A 155      86.992 106.368  62.565  1.00  1.00              
ATOM   2478  CD2 LEU A 155      87.508 104.002  61.186  1.00  1.00              
ATOM   2479 1HD2 LEU A 155      86.750 104.059  60.406  1.00  1.00              
ATOM   2480 2HD2 LEU A 155      88.292 104.736  61.005  1.00  1.00              
ATOM   2481 3HD2 LEU A 155      87.964 103.014  61.153  1.00  1.00              
ATOM   2482  C   LEU A 155      89.548 102.682  64.942  1.00  1.00              
ATOM   2483  O   LEU A 155      90.353 103.624  64.904  1.00  1.00              
ATOM   2484  N   PRO A 156      89.761 101.634  65.774  1.00  1.00              
ATOM   2485  CD  PRO A 156      88.945 100.467  66.116  1.00  1.00              
ATOM   2486  HD1 PRO A 156      88.703  99.878  65.231  1.00  1.00              
ATOM   2487  HD2 PRO A 156      88.038 100.801  66.620  1.00  1.00              
ATOM   2488  CG  PRO A 156      89.742  99.620  67.103  1.00  1.00              
ATOM   2489  HG1 PRO A 156      90.329  98.873  66.572  1.00  1.00              
ATOM   2490  HG2 PRO A 156      89.099  99.153  67.850  1.00  1.00              
ATOM   2491  CB  PRO A 156      90.667 100.658  67.718  1.00  1.00              
ATOM   2492  HB1 PRO A 156      91.550 100.206  68.172  1.00  1.00              
ATOM   2493  HB2 PRO A 156      90.112 101.244  68.450  1.00  1.00              
ATOM   2494  CA  PRO A 156      90.997 101.543  66.514  1.00  1.00              
ATOM   2495  HA  PRO A 156      91.276 102.530  66.870  1.00  1.00              
ATOM   2496  C   PRO A 156      92.150 100.960  65.691  1.00  1.00              
ATOM   2497  O   PRO A 156      91.957 100.426  64.603  1.00  1.00              
ATOM   2498  N   GLY A 157      93.363 101.032  66.232  1.00  1.00              
ATOM   2499  H   GLY A 157      93.478 101.564  67.088  1.00  1.00              
ATOM   2500  CA  GLY A 157      94.510 100.307  65.698  1.00  1.00              
ATOM   2501  HA1 GLY A 157      94.267  99.244  65.668  1.00  1.00              
ATOM   2502  HA2 GLY A 157      95.357 100.441  66.368  1.00  1.00              
ATOM   2503  C   GLY A 157      94.956 100.713  64.306  1.00  1.00              
ATOM   2504  O   GLY A 157      95.584  99.922  63.601  1.00  1.00              
ATOM   2505  N   ASN A 158      94.653 101.947  63.926  1.00  1.00              
ATOM   2506  H   ASN A 158      94.221 102.548  64.614  1.00  1.00              
ATOM   2507  CA  ASN A 158      95.086 102.534  62.677  1.00  1.00              
ATOM   2508  HA  ASN A 158      95.841 101.869  62.257  1.00  1.00              
ATOM   2509  CB  ASN A 158      93.952 102.513  61.648  1.00  1.00              
ATOM   2510  HB1 ASN A 158      93.634 101.478  61.519  1.00  1.00              
ATOM   2511  HB2 ASN A 158      94.320 102.875  60.697  1.00  1.00              
ATOM   2512  CG  ASN A 158      92.743 103.321  62.019  1.00  1.00              
ATOM   2513  OD1 ASN A 158      92.670 104.495  61.717  1.00  1.00              
ATOM   2514  ND2 ASN A 158      91.777 102.725  62.664  1.00  1.00              
ATOM   2515 1HD2 ASN A 158      91.849 101.744  62.932  1.00  1.00              
ATOM   2516 2HD2 ASN A 158      91.050 103.318  63.029  1.00  1.00              
ATOM   2517  C   ASN A 158      95.886 103.808  62.939  1.00  1.00              
ATOM   2518  O   ASN A 158      96.495 103.955  63.998  1.00  1.00              
ATOM   2519  N   ASN A 159      96.048 104.651  61.932  1.00  1.00              
ATOM   2520  H   ASN A 159      95.449 104.564  61.125  1.00  1.00              
ATOM   2521  CA  ASN A 159      97.048 105.714  61.968  1.00  1.00              
ATOM   2522  HA  ASN A 159      97.468 105.819  62.971  1.00  1.00              
ATOM   2523  CB  ASN A 159      98.193 105.313  61.018  1.00  1.00              
ATOM   2524  HB1 ASN A 159      97.857 105.328  59.985  1.00  1.00              
ATOM   2525  HB2 ASN A 159      98.501 104.293  61.249  1.00  1.00              
ATOM   2526  CG  ASN A 159      99.425 106.186  61.160  1.00  1.00              
ATOM   2527  OD1 ASN A 159     100.422 105.785  61.731  1.00  1.00              
ATOM   2528  ND2 ASN A 159      99.410 107.393  60.659  1.00  1.00              
ATOM   2529 1HD2 ASN A 159      98.559 107.776  60.260  1.00  1.00              
ATOM   2530 2HD2 ASN A 159     100.260 107.917  60.728  1.00  1.00              
ATOM   2531  C   ASN A 159      96.323 107.024  61.662  1.00  1.00              
ATOM   2532  O   ASN A 159      96.577 107.672  60.652  1.00  1.00              
ATOM   2533  N   ILE A 160      95.333 107.323  62.505  1.00  1.00              
ATOM   2534  H   ILE A 160      95.079 106.628  63.201  1.00  1.00              
ATOM   2535  CA  ILE A 160      94.659 108.612  62.600  1.00  1.00              
ATOM   2536  HA  ILE A 160      94.579 109.053  61.606  1.00  1.00              
ATOM   2537  CB  ILE A 160      93.236 108.426  63.187  1.00  1.00              
ATOM   2538  HB  ILE A 160      93.319 107.851  64.105  1.00  1.00              
ATOM   2539  CG2 ILE A 160      92.574 109.754  63.586  1.00  1.00              
ATOM   2540 1HG2 ILE A 160      91.539 109.593  63.882  1.00  1.00              
ATOM   2541 2HG2 ILE A 160      93.091 110.183  64.442  1.00  1.00              
ATOM   2542 3HG2 ILE A 160      92.599 110.455  62.755  1.00  1.00              
ATOM   2543  CG1 ILE A 160      92.321 107.668  62.202  1.00  1.00              
ATOM   2544 1HG1 ILE A 160      92.901 106.912  61.682  1.00  1.00              
ATOM   2545 2HG1 ILE A 160      91.948 108.349  61.443  1.00  1.00              
ATOM   2546  CD1 ILE A 160      91.132 106.978  62.888  1.00  1.00              
ATOM   2547  HD1 ILE A 160      90.593 106.378  62.156  1.00  1.00              
ATOM   2548  HD2 ILE A 160      91.489 106.317  63.677  1.00  1.00              
ATOM   2549  HD3 ILE A 160      90.450 107.714  63.312  1.00  1.00              
ATOM   2550  C   ILE A 160      95.475 109.535  63.495  1.00  1.00              
ATOM   2551  O   ILE A 160      95.881 109.147  64.589  1.00  1.00              
ATOM   2552  N   HIS A 161      95.633 110.790  63.080  1.00  1.00              
ATOM   2553  H   HIS A 161      95.322 111.021  62.147  1.00  1.00              
ATOM   2554  CA  HIS A 161      96.232 111.845  63.912  1.00  1.00              
ATOM   2555  HA  HIS A 161      96.773 111.401  64.747  1.00  1.00              
ATOM   2556  CB  HIS A 161      97.253 112.619  63.060  1.00  1.00              
ATOM   2557  HB1 HIS A 161      96.757 112.996  62.165  1.00  1.00              
ATOM   2558  HB2 HIS A 161      98.041 111.935  62.744  1.00  1.00              
ATOM   2559  CG  HIS A 161      97.888 113.790  63.771  1.00  1.00              
ATOM   2560  ND1 HIS A 161      97.549 115.127  63.562  1.00  1.00              
ATOM   2561  CE1 HIS A 161      98.290 115.836  64.422  1.00  1.00              
ATOM   2562  HE1 HIS A 161      98.263 116.915  64.512  1.00  1.00              
ATOM   2563  NE2 HIS A 161      99.069 115.020  65.153  1.00  1.00              
ATOM   2564  HE2 HIS A 161      99.705 115.318  65.878  1.00  1.00              
ATOM   2565  CD2 HIS A 161      98.832 113.723  64.755  1.00  1.00              
ATOM   2566  HD2 HIS A 161      99.271 112.821  65.154  1.00  1.00              
ATOM   2567  C   HIS A 161      95.201 112.789  64.533  1.00  1.00              
ATOM   2568  O   HIS A 161      95.496 113.419  65.547  1.00  1.00              
ATOM   2569  N   LYS A 162      93.975 112.864  63.998  1.00  1.00              
ATOM   2570  H   LYS A 162      93.772 112.324  63.166  1.00  1.00              
ATOM   2571  CA  LYS A 162      92.928 113.761  64.500  1.00  1.00              
ATOM   2572  HA  LYS A 162      93.176 114.060  65.520  1.00  1.00              
ATOM   2573  CB  LYS A 162      92.874 115.047  63.633  1.00  1.00              
ATOM   2574  HB1 LYS A 162      91.845 115.404  63.572  1.00  1.00              
ATOM   2575  HB2 LYS A 162      93.156 114.784  62.613  1.00  1.00              
ATOM   2576  CG  LYS A 162      93.764 116.235  64.073  1.00  1.00              
ATOM   2577  HG1 LYS A 162      93.927 116.847  63.185  1.00  1.00              
ATOM   2578  HG2 LYS A 162      94.740 115.872  64.397  1.00  1.00              
ATOM   2579  CD  LYS A 162      93.153 117.140  65.172  1.00  1.00              
ATOM   2580  HD1 LYS A 162      93.593 116.890  66.140  1.00  1.00              
ATOM   2581  HD2 LYS A 162      92.086 116.941  65.234  1.00  1.00              
ATOM   2582  CE  LYS A 162      93.360 118.645  64.873  1.00  1.00              
ATOM   2583  HE1 LYS A 162      93.096 118.819  63.827  1.00  1.00              
ATOM   2584  HE2 LYS A 162      94.414 118.901  65.003  1.00  1.00              
ATOM   2585  NZ  LYS A 162      92.509 119.523  65.723  1.00  1.00              
ATOM   2586  HZ1 LYS A 162      92.396 120.480  65.383  1.00  1.00              
ATOM   2587  HZ2 LYS A 162      91.564 119.139  65.771  1.00  1.00              
ATOM   2588  HZ3 LYS A 162      92.808 119.554  66.691  1.00  1.00              
ATOM   2589  C   LYS A 162      91.549 113.110  64.557  1.00  1.00              
ATOM   2590  O   LYS A 162      91.123 112.393  63.655  1.00  1.00              
ATOM   2591  N   LEU A 163      90.803 113.464  65.603  1.00  1.00              
ATOM   2592  H   LEU A 163      91.203 114.106  66.270  1.00  1.00              
ATOM   2593  CA  LEU A 163      89.432 113.002  65.842  1.00  1.00              
ATOM   2594  HA  LEU A 163      89.349 111.992  65.441  1.00  1.00              
ATOM   2595  CB  LEU A 163      89.185 112.966  67.375  1.00  1.00              
ATOM   2596  HB1 LEU A 163      89.016 113.987  67.723  1.00  1.00              
ATOM   2597  HB2 LEU A 163      90.078 112.609  67.877  1.00  1.00              
ATOM   2598  CG  LEU A 163      87.997 112.081  67.821  1.00  1.00              
ATOM   2599  HG  LEU A 163      87.108 112.312  67.239  1.00  1.00              
ATOM   2600  CD1 LEU A 163      88.321 110.601  67.618  1.00  1.00              
ATOM   2601 1HD1 LEU A 163      87.482 110.000  67.970  1.00  1.00              
ATOM   2602 2HD1 LEU A 163      88.474 110.380  66.564  1.00  1.00              
ATOM   2603 3HD1 LEU A 163      89.214 110.324  68.180  1.00  1.00              
ATOM   2604  CD2 LEU A 163      87.654 112.301  69.296  1.00  1.00              
ATOM   2605 1HD2 LEU A 163      86.792 111.691  69.570  1.00  1.00              
ATOM   2606 2HD2 LEU A 163      88.496 112.034  69.931  1.00  1.00              
ATOM   2607 3HD2 LEU A 163      87.400 113.348  69.460  1.00  1.00              
ATOM   2608  C   LEU A 163      88.385 113.867  65.127  1.00  1.00              
ATOM   2609  O   LEU A 163      87.377 114.237  65.722  1.00  1.00              
ATOM   2610  N   ARG A 164      88.614 114.192  63.849  1.00  1.00              
ATOM   2611  H   ARG A 164      89.459 113.835  63.417  1.00  1.00              
ATOM   2612  CA  ARG A 164      87.659 114.930  63.009  1.00  1.00              
ATOM   2613  HA  ARG A 164      86.782 115.185  63.611  1.00  1.00              
ATOM   2614  CB  ARG A 164      88.255 116.258  62.531  1.00  1.00              
ATOM   2615  HB1 ARG A 164      89.055 116.080  61.810  1.00  1.00              
ATOM   2616  HB2 ARG A 164      88.684 116.747  63.401  1.00  1.00              
ATOM   2617  CG  ARG A 164      87.168 117.165  61.906  1.00  1.00              
ATOM   2618  HG1 ARG A 164      86.400 117.367  62.652  1.00  1.00              
ATOM   2619  HG2 ARG A 164      86.684 116.651  61.074  1.00  1.00              
ATOM   2620  CD  ARG A 164      87.710 118.503  61.383  1.00  1.00              
ATOM   2621  HD1 ARG A 164      86.888 119.222  61.342  1.00  1.00              
ATOM   2622  HD2 ARG A 164      88.096 118.352  60.373  1.00  1.00              
ATOM   2623  NE  ARG A 164      88.800 119.011  62.227  1.00  1.00              
ATOM   2624  HE  ARG A 164      89.225 118.359  62.878  1.00  1.00              
ATOM   2625  CZ  ARG A 164      89.354 120.199  62.247  1.00  1.00              
ATOM   2626  NH1 ARG A 164      88.850 121.249  61.673  1.00  1.00              
ATOM   2627 1HH1 ARG A 164      87.929 121.194  61.289  1.00  1.00              
ATOM   2628 2HH1 ARG A 164      89.234 122.148  61.971  1.00  1.00              
ATOM   2629  NH2 ARG A 164      90.447 120.327  62.918  1.00  1.00              
ATOM   2630 1HH2 ARG A 164      90.570 119.634  63.641  1.00  1.00              
ATOM   2631 2HH2 ARG A 164      90.739 121.278  63.158  1.00  1.00              
ATOM   2632  C   ARG A 164      87.165 114.076  61.859  1.00  1.00              
ATOM   2633  O   ARG A 164      87.783 114.123  60.807  1.00  1.00              
ATOM   2634  N   PRO A 165      86.140 113.233  62.042  1.00  1.00              
ATOM   2635  CD  PRO A 165      85.511 112.860  63.297  1.00  1.00              
ATOM   2636  HD1 PRO A 165      84.660 113.515  63.467  1.00  1.00              
ATOM   2637  HD2 PRO A 165      86.192 112.903  64.138  1.00  1.00              
ATOM   2638  CG  PRO A 165      85.063 111.413  63.105  1.00  1.00              
ATOM   2639  HG1 PRO A 165      84.228 111.146  63.751  1.00  1.00              
ATOM   2640  HG2 PRO A 165      85.907 110.744  63.281  1.00  1.00              
ATOM   2641  CB  PRO A 165      84.689 111.388  61.628  1.00  1.00              
ATOM   2642  HB1 PRO A 165      83.683 111.791  61.499  1.00  1.00              
ATOM   2643  HB2 PRO A 165      84.752 110.381  61.213  1.00  1.00              
ATOM   2644  CA  PRO A 165      85.722 112.325  60.993  1.00  1.00              
ATOM   2645  HA  PRO A 165      86.596 111.735  60.723  1.00  1.00              
ATOM   2646  C   PRO A 165      85.162 112.922  59.717  1.00  1.00              
ATOM   2647  O   PRO A 165      85.127 112.252  58.690  1.00  1.00              
ATOM   2648  N   ALA A 166      84.645 114.145  59.766  1.00  1.00              
ATOM   2649  H   ALA A 166      84.617 114.664  60.629  1.00  1.00              
ATOM   2650  CA  ALA A 166      83.961 114.666  58.603  1.00  1.00              
ATOM   2651  HA  ALA A 166      84.577 114.495  57.717  1.00  1.00              
ATOM   2652  CB  ALA A 166      82.621 113.901  58.461  1.00  1.00              
ATOM   2653  HB1 ALA A 166      82.132 114.169  57.529  1.00  1.00              
ATOM   2654  HB2 ALA A 166      82.769 112.823  58.439  1.00  1.00              
ATOM   2655  HB3 ALA A 166      81.963 114.139  59.300  1.00  1.00              
ATOM   2656  C   ALA A 166      83.627 116.130  58.681  1.00  1.00              
ATOM   2657  O   ALA A 166      83.450 116.673  59.767  1.00  1.00              
ATOM   2658  N   SER A 167      83.356 116.699  57.511  1.00  1.00              
ATOM   2659  H   SER A 167      83.609 116.202  56.659  1.00  1.00              
ATOM   2660  CA  SER A 167      82.473 117.862  57.416  1.00  1.00              
ATOM   2661  HA  SER A 167      82.506 118.422  58.349  1.00  1.00              
ATOM   2662  CB  SER A 167      82.969 118.811  56.318  1.00  1.00              
ATOM   2663  HB1 SER A 167      82.281 119.653  56.225  1.00  1.00              
ATOM   2664  HB2 SER A 167      83.015 118.286  55.362  1.00  1.00              
ATOM   2665  OG  SER A 167      84.248 119.318  56.655  1.00  1.00              
ATOM   2666  HG  SER A 167      84.892 118.611  56.551  1.00  1.00              
ATOM   2667  C   SER A 167      81.011 117.497  57.166  1.00  1.00              
ATOM   2668  O   SER A 167      80.195 118.398  56.987  1.00  1.00              
ATOM   2669  N   PHE A 168      80.622 116.212  57.215  1.00  1.00              
ATOM   2670  H   PHE A 168      81.328 115.502  57.331  1.00  1.00              
ATOM   2671  CA  PHE A 168      79.220 115.833  57.442  1.00  1.00              
ATOM   2672  HA  PHE A 168      78.648 116.608  56.928  1.00  1.00              
ATOM   2673  CB  PHE A 168      78.763 114.563  56.733  1.00  1.00              
ATOM   2674  HB1 PHE A 168      78.153 113.951  57.397  1.00  1.00              
ATOM   2675  HB2 PHE A 168      79.625 113.966  56.448  1.00  1.00              
ATOM   2676  CG  PHE A 168      77.938 114.953  55.511  1.00  1.00              
ATOM   2677  CD1 PHE A 168      76.538 114.813  55.520  1.00  1.00              
ATOM   2678  HD1 PHE A 168      76.055 114.358  56.365  1.00  1.00              
ATOM   2679  CE1 PHE A 168      75.769 115.246  54.423  1.00  1.00              
ATOM   2680  HE1 PHE A 168      74.694 115.125  54.432  1.00  1.00              
ATOM   2681  CZ  PHE A 168      76.397 115.858  53.324  1.00  1.00              
ATOM   2682  HZ  PHE A 168      75.809 116.216  52.490  1.00  1.00              
ATOM   2683  CE2 PHE A 168      77.791 116.026  53.323  1.00  1.00              
ATOM   2684  HE2 PHE A 168      78.286 116.518  52.497  1.00  1.00              
ATOM   2685  CD2 PHE A 168      78.557 115.573  54.410  1.00  1.00              
ATOM   2686  HD2 PHE A 168      79.625 115.734  54.408  1.00  1.00              
ATOM   2687  C   PHE A 168      78.763 116.065  58.872  1.00  1.00              
ATOM   2688  O   PHE A 168      78.365 115.172  59.615  1.00  1.00              
ATOM   2689  N   PHE A 169      78.876 117.335  59.239  1.00  1.00              
ATOM   2690  H   PHE A 169      79.169 117.994  58.525  1.00  1.00              
ATOM   2691  CA  PHE A 169      78.917 117.791  60.602  1.00  1.00              
ATOM   2692  HA  PHE A 169      79.770 117.343  61.084  1.00  1.00              
ATOM   2693  CB  PHE A 169      79.090 119.326  60.636  1.00  1.00              
ATOM   2694  HB1 PHE A 169      78.438 119.720  61.418  1.00  1.00              
ATOM   2695  HB2 PHE A 169      78.743 119.760  59.696  1.00  1.00              
ATOM   2696  CG  PHE A 169      80.486 119.863  60.933  1.00  1.00              
ATOM   2697  CD1 PHE A 169      81.642 119.060  60.853  1.00  1.00              
ATOM   2698  HD1 PHE A 169      81.588 118.045  60.503  1.00  1.00              
ATOM   2699  CE1 PHE A 169      82.893 119.563  61.251  1.00  1.00              
ATOM   2700  HE1 PHE A 169      83.766 118.925  61.217  1.00  1.00              
ATOM   2701  CZ  PHE A 169      83.005 120.884  61.710  1.00  1.00              
ATOM   2702  HZ  PHE A 169      83.962 121.264  62.044  1.00  1.00              
ATOM   2703  CE2 PHE A 169      81.869 121.707  61.747  1.00  1.00              
ATOM   2704  HE2 PHE A 169      81.954 122.722  62.113  1.00  1.00              
ATOM   2705  CD2 PHE A 169      80.618 121.201  61.350  1.00  1.00              
ATOM   2706  HD2 PHE A 169      79.746 121.836  61.409  1.00  1.00              
ATOM   2707  C   PHE A 169      77.719 117.329  61.424  1.00  1.00              
ATOM   2708  O   PHE A 169      77.859 116.697  62.459  1.00  1.00              
ATOM   2709  N   ILE A 170      76.497 117.568  60.985  1.00  1.00              
ATOM   2710  H   ILE A 170      76.351 118.082  60.130  1.00  1.00              
ATOM   2711  CA  ILE A 170      75.368 117.191  61.831  1.00  1.00              
ATOM   2712  HA  ILE A 170      75.607 117.476  62.856  1.00  1.00              
ATOM   2713  CB  ILE A 170      74.147 118.051  61.412  1.00  1.00              
ATOM   2714  HB  ILE A 170      74.516 119.066  61.251  1.00  1.00              
ATOM   2715  CG2 ILE A 170      73.530 117.570  60.082  1.00  1.00              
ATOM   2716 1HG2 ILE A 170      72.790 118.291  59.733  1.00  1.00              
ATOM   2717 2HG2 ILE A 170      74.298 117.478  59.314  1.00  1.00              
ATOM   2718 3HG2 ILE A 170      73.038 116.605  60.216  1.00  1.00              
ATOM   2719  CG1 ILE A 170      73.091 118.147  62.537  1.00  1.00              
ATOM   2720 1HG1 ILE A 170      73.598 118.331  63.485  1.00  1.00              
ATOM   2721 2HG1 ILE A 170      72.543 117.209  62.620  1.00  1.00              
ATOM   2722  CD1 ILE A 170      72.075 119.277  62.328  1.00  1.00              
ATOM   2723  HD1 ILE A 170      71.413 119.329  63.193  1.00  1.00              
ATOM   2724  HD2 ILE A 170      72.593 120.231  62.223  1.00  1.00              
ATOM   2725  HD3 ILE A 170      71.471 119.090  61.440  1.00  1.00              
ATOM   2726  C   ILE A 170      75.036 115.694  61.843  1.00  1.00              
ATOM   2727  O   ILE A 170      74.134 115.267  62.557  1.00  1.00              
ATOM   2728  N   ASN A 171      75.774 114.890  61.089  1.00  1.00              
ATOM   2729  H   ASN A 171      76.632 115.253  60.690  1.00  1.00              
ATOM   2730  CA  ASN A 171      75.444 113.504  60.821  1.00  1.00              
ATOM   2731  HA  ASN A 171      74.359 113.418  60.731  1.00  1.00              
ATOM   2732  CB  ASN A 171      76.067 113.184  59.448  1.00  1.00              
ATOM   2733  HB1 ASN A 171      77.069 112.774  59.576  1.00  1.00              
ATOM   2734  HB2 ASN A 171      76.156 114.095  58.858  1.00  1.00              
ATOM   2735  CG  ASN A 171      75.247 112.212  58.635  1.00  1.00              
ATOM   2736  OD1 ASN A 171      75.237 111.024  58.884  1.00  1.00              
ATOM   2737  ND2 ASN A 171      74.533 112.678  57.641  1.00  1.00              
ATOM   2738 1HD2 ASN A 171      74.463 113.656  57.449  1.00  1.00              
ATOM   2739 2HD2 ASN A 171      74.243 111.966  56.974  1.00  1.00              
ATOM   2740  C   ASN A 171      75.864 112.563  61.944  1.00  1.00              
ATOM   2741  O   ASN A 171      76.159 113.000  63.050  1.00  1.00              
ATOM   2742  N   MET A 172      75.820 111.260  61.683  1.00  1.00              
ATOM   2743  H   MET A 172      75.607 110.980  60.730  1.00  1.00              
ATOM   2744  CA  MET A 172      76.018 110.166  62.633  1.00  1.00              
ATOM   2745  HA  MET A 172      76.093 109.263  62.023  1.00  1.00              
ATOM   2746  CB  MET A 172      77.360 110.262  63.404  1.00  1.00              
ATOM   2747  HB1 MET A 172      77.651 109.252  63.680  1.00  1.00              
ATOM   2748  HB2 MET A 172      77.201 110.821  64.325  1.00  1.00              
ATOM   2749  CG  MET A 172      78.556 110.906  62.677  1.00  1.00              
ATOM   2750  HG1 MET A 172      79.448 110.750  63.284  1.00  1.00              
ATOM   2751  HG2 MET A 172      78.398 111.982  62.635  1.00  1.00              
ATOM   2752  SD  MET A 172      78.901 110.322  60.994  1.00  1.00              
ATOM   2753  CE  MET A 172      79.951 111.685  60.414  1.00  1.00              
ATOM   2754  HE1 MET A 172      80.909 111.656  60.930  1.00  1.00              
ATOM   2755  HE2 MET A 172      80.118 111.590  59.342  1.00  1.00              
ATOM   2756  HE3 MET A 172      79.466 112.641  60.616  1.00  1.00              
ATOM   2757  C   MET A 172      74.826 109.934  63.556  1.00  1.00              
ATOM   2758  O   MET A 172      74.524 108.778  63.798  1.00  1.00              
ATOM   2759  N   SER A 173      74.154 111.009  63.996  1.00  1.00              
ATOM   2760  H   SER A 173      74.582 111.876  63.697  1.00  1.00              
ATOM   2761  CA  SER A 173      72.891 111.225  64.752  1.00  1.00              
ATOM   2762  HA  SER A 173      72.973 112.130  65.344  1.00  1.00              
ATOM   2763  CB  SER A 173      71.774 111.516  63.744  1.00  1.00              
ATOM   2764  HB1 SER A 173      70.856 111.759  64.282  1.00  1.00              
ATOM   2765  HB2 SER A 173      71.601 110.639  63.116  1.00  1.00              
ATOM   2766  OG  SER A 173      72.149 112.617  62.931  1.00  1.00              
ATOM   2767  HG  SER A 173      71.384 112.918  62.433  1.00  1.00              
ATOM   2768  C   SER A 173      72.408 110.151  65.731  1.00  1.00              
ATOM   2769  O   SER A 173      72.049 110.471  66.862  1.00  1.00              
ATOM   2770  N   LYS A 174      72.397 108.895  65.299  1.00  1.00              
ATOM   2771  H   LYS A 174      72.736 108.745  64.355  1.00  1.00              
ATOM   2772  CA  LYS A 174      72.188 107.695  66.097  1.00  1.00              
ATOM   2773  HA  LYS A 174      71.521 107.949  66.923  1.00  1.00              
ATOM   2774  CB  LYS A 174      71.503 106.638  65.204  1.00  1.00              
ATOM   2775  HB1 LYS A 174      72.255 105.950  64.813  1.00  1.00              
ATOM   2776  HB2 LYS A 174      71.023 107.122  64.351  1.00  1.00              
ATOM   2777  CG  LYS A 174      70.413 105.868  65.969  1.00  1.00              
ATOM   2778  HG1 LYS A 174      69.596 106.559  66.185  1.00  1.00              
ATOM   2779  HG2 LYS A 174      70.805 105.501  66.918  1.00  1.00              
ATOM   2780  CD  LYS A 174      69.854 104.687  65.163  1.00  1.00              
ATOM   2781  HD1 LYS A 174      69.688 104.989  64.127  1.00  1.00              
ATOM   2782  HD2 LYS A 174      68.901 104.387  65.602  1.00  1.00              
ATOM   2783  CE  LYS A 174      70.821 103.503  65.229  1.00  1.00              
ATOM   2784  HE1 LYS A 174      70.955 103.215  66.277  1.00  1.00              
ATOM   2785  HE2 LYS A 174      71.801 103.803  64.846  1.00  1.00              
ATOM   2786  NZ  LYS A 174      70.338 102.326  64.474  1.00  1.00              
ATOM   2787  HZ1 LYS A 174      70.846 101.514  64.828  1.00  1.00              
ATOM   2788  HZ2 LYS A 174      69.366 102.138  64.649  1.00  1.00              
ATOM   2789  HZ3 LYS A 174      70.532 102.411  63.476  1.00  1.00              
ATOM   2790  C   LYS A 174      73.448 107.099  66.745  1.00  1.00              
ATOM   2791  O   LYS A 174      73.322 106.154  67.519  1.00  1.00              
ATOM   2792  N   LEU A 175      74.644 107.571  66.394  1.00  1.00              
ATOM   2793  H   LEU A 175      74.673 108.285  65.684  1.00  1.00              
ATOM   2794  CA  LEU A 175      75.905 106.951  66.798  1.00  1.00              
ATOM   2795  HA  LEU A 175      75.861 105.918  66.471  1.00  1.00              
ATOM   2796  CB  LEU A 175      77.070 107.628  66.054  1.00  1.00              
ATOM   2797  HB1 LEU A 175      77.130 108.667  66.382  1.00  1.00              
ATOM   2798  HB2 LEU A 175      76.839 107.613  64.989  1.00  1.00              
ATOM   2799  CG  LEU A 175      78.443 106.953  66.253  1.00  1.00              
ATOM   2800  HG  LEU A 175      78.675 106.915  67.317  1.00  1.00              
ATOM   2801  CD1 LEU A 175      78.508 105.540  65.682  1.00  1.00              
ATOM   2802 1HD1 LEU A 175      79.501 105.135  65.844  1.00  1.00              
ATOM   2803 2HD1 LEU A 175      77.792 104.899  66.186  1.00  1.00              
ATOM   2804 3HD1 LEU A 175      78.292 105.555  64.614  1.00  1.00              
ATOM   2805  CD2 LEU A 175      79.532 107.769  65.553  1.00  1.00              
ATOM   2806 1HD2 LEU A 175      80.512 107.360  65.802  1.00  1.00              
ATOM   2807 2HD2 LEU A 175      79.391 107.732  64.472  1.00  1.00              
ATOM   2808 3HD2 LEU A 175      79.482 108.803  65.883  1.00  1.00              
ATOM   2809  C   LEU A 175      76.081 106.923  68.319  1.00  1.00              
ATOM   2810  O   LEU A 175      76.059 107.966  68.966  1.00  1.00              
ATOM   2811  N   HIS A 176      76.259 105.723  68.879  1.00  1.00              
ATOM   2812  H   HIS A 176      76.284 104.908  68.279  1.00  1.00              
ATOM   2813  CA  HIS A 176      76.163 105.500  70.324  1.00  1.00              
ATOM   2814  HA  HIS A 176      76.072 106.467  70.822  1.00  1.00              
ATOM   2815  CB  HIS A 176      74.886 104.700  70.647  1.00  1.00              
ATOM   2816  HB1 HIS A 176      75.130 103.887  71.328  1.00  1.00              
ATOM   2817  HB2 HIS A 176      74.475 104.254  69.740  1.00  1.00              
ATOM   2818  CG  HIS A 176      73.818 105.543  71.297  1.00  1.00              
ATOM   2819  ND1 HIS A 176      73.250 105.308  72.554  1.00  1.00              
ATOM   2820  CE1 HIS A 176      72.429 106.350  72.779  1.00  1.00              
ATOM   2821  HE1 HIS A 176      71.856 106.509  73.685  1.00  1.00              
ATOM   2822  NE2 HIS A 176      72.476 107.217  71.758  1.00  1.00              
ATOM   2823  HE2 HIS A 176      72.065 108.143  71.747  1.00  1.00              
ATOM   2824  CD2 HIS A 176      73.343 106.724  70.814  1.00  1.00              
ATOM   2825  HD2 HIS A 176      73.652 107.221  69.903  1.00  1.00              
ATOM   2826  C   HIS A 176      77.412 104.874  70.939  1.00  1.00              
ATOM   2827  O   HIS A 176      77.654 105.109  72.124  1.00  1.00              
ATOM   2828  N   THR A 177      78.252 104.203  70.138  1.00  1.00              
ATOM   2829  H   THR A 177      77.957 104.024  69.185  1.00  1.00              
ATOM   2830  CA  THR A 177      79.694 104.098  70.439  1.00  1.00              
ATOM   2831  HA  THR A 177      79.897 104.724  71.301  1.00  1.00              
ATOM   2832  CB  THR A 177      80.176 102.675  70.798  1.00  1.00              
ATOM   2833  HB  THR A 177      79.499 102.294  71.549  1.00  1.00              
ATOM   2834  CG2 THR A 177      80.189 101.649  69.683  1.00  1.00              
ATOM   2835 1HG2 THR A 177      80.425 100.666  70.090  1.00  1.00              
ATOM   2836 2HG2 THR A 177      79.192 101.626  69.264  1.00  1.00              
ATOM   2837 3HG2 THR A 177      80.918 101.904  68.914  1.00  1.00              
ATOM   2838  OG1 THR A 177      81.479 102.669  71.352  1.00  1.00              
ATOM   2839  HG1 THR A 177      82.113 102.821  70.643  1.00  1.00              
ATOM   2840  C   THR A 177      80.553 104.621  69.307  1.00  1.00              
ATOM   2841  O   THR A 177      80.319 104.298  68.130  1.00  1.00              
ATOM   2842  N   VAL A 178      81.651 105.274  69.698  1.00  1.00              
ATOM   2843  H   VAL A 178      81.791 105.498  70.680  1.00  1.00              
ATOM   2844  CA  VAL A 178      82.806 105.320  68.785  1.00  1.00              
ATOM   2845  HA  VAL A 178      82.606 104.668  67.938  1.00  1.00              
ATOM   2846  CB  VAL A 178      83.001 106.720  68.190  1.00  1.00              
ATOM   2847  HB  VAL A 178      82.018 107.118  67.942  1.00  1.00              
ATOM   2848  CG1 VAL A 178      83.694 107.673  69.159  1.00  1.00              
ATOM   2849 1HG1 VAL A 178      83.148 107.675  70.101  1.00  1.00              
ATOM   2850 2HG1 VAL A 178      84.722 107.358  69.340  1.00  1.00              
ATOM   2851 3HG1 VAL A 178      83.703 108.680  68.743  1.00  1.00              
ATOM   2852  CG2 VAL A 178      83.811 106.692  66.895  1.00  1.00              
ATOM   2853 1HG2 VAL A 178      83.823 107.681  66.438  1.00  1.00              
ATOM   2854 2HG2 VAL A 178      84.832 106.369  67.090  1.00  1.00              
ATOM   2855 3HG2 VAL A 178      83.370 105.984  66.200  1.00  1.00              
ATOM   2856  C   VAL A 178      84.039 104.746  69.450  1.00  1.00              
ATOM   2857  O   VAL A 178      84.206 104.954  70.654  1.00  1.00              
ATOM   2858  N   ASP A 179      84.885 104.035  68.694  1.00  1.00              
ATOM   2859  H   ASP A 179      84.671 103.817  67.722  1.00  1.00              
ATOM   2860  CA  ASP A 179      86.121 103.522  69.287  1.00  1.00              
ATOM   2861  HA  ASP A 179      86.278 103.969  70.264  1.00  1.00              
ATOM   2862  CB  ASP A 179      86.071 101.995  69.481  1.00  1.00              
ATOM   2863  HB1 ASP A 179      85.957 101.503  68.515  1.00  1.00              
ATOM   2864  HB2 ASP A 179      85.204 101.748  70.096  1.00  1.00              
ATOM   2865  CG  ASP A 179      87.331 101.453  70.169  1.00  1.00              
ATOM   2866  OD1 ASP A 179      88.213 102.248  70.574  1.00  1.00              
ATOM   2867  OD2 ASP A 179      87.419 100.239  70.450  1.00  1.00              
ATOM   2868  C   ASP A 179      87.307 103.941  68.442  1.00  1.00              
ATOM   2869  O   ASP A 179      87.489 103.415  67.353  1.00  1.00              
ATOM   2870  N   VAL A 180      88.103 104.873  68.967  1.00  1.00              
ATOM   2871  H   VAL A 180      87.876 105.231  69.888  1.00  1.00              
ATOM   2872  CA  VAL A 180      89.291 105.407  68.305  1.00  1.00              
ATOM   2873  HA  VAL A 180      89.469 104.770  67.437  1.00  1.00              
ATOM   2874  CB  VAL A 180      89.077 106.830  67.729  1.00  1.00              
ATOM   2875  HB  VAL A 180      89.198 107.572  68.516  1.00  1.00              
ATOM   2876  CG1 VAL A 180      90.088 107.119  66.605  1.00  1.00              
ATOM   2877 1HG1 VAL A 180      89.921 108.114  66.195  1.00  1.00              
ATOM   2878 2HG1 VAL A 180      91.105 107.078  66.990  1.00  1.00              
ATOM   2879 3HG1 VAL A 180      89.985 106.381  65.806  1.00  1.00              
ATOM   2880  CG2 VAL A 180      87.681 107.018  67.107  1.00  1.00              
ATOM   2881 1HG2 VAL A 180      87.626 107.959  66.564  1.00  1.00              
ATOM   2882 2HG2 VAL A 180      87.466 106.197  66.421  1.00  1.00              
ATOM   2883 3HG2 VAL A 180      86.932 107.029  67.898  1.00  1.00              
ATOM   2884  C   VAL A 180      90.534 105.225  69.149  1.00  1.00              
ATOM   2885  O   VAL A 180      91.336 106.139  69.310  1.00  1.00              
ATOM   2886  N   SER A 181      90.676 104.027  69.709  1.00  1.00              
ATOM   2887  H   SER A 181      89.944 103.342  69.571  1.00  1.00              
ATOM   2888  CA  SER A 181      91.845 103.661  70.498  1.00  1.00              
ATOM   2889  HA  SER A 181      92.137 104.570  71.009  1.00  1.00              
ATOM   2890  CB  SER A 181      91.454 102.594  71.531  1.00  1.00              
ATOM   2891  HB1 SER A 181      90.761 103.041  72.244  1.00  1.00              
ATOM   2892  HB2 SER A 181      92.344 102.269  72.070  1.00  1.00              
ATOM   2893  OG  SER A 181      90.850 101.450  70.966  1.00  1.00              
ATOM   2894  HG  SER A 181      90.008 101.722  70.562  1.00  1.00              
ATOM   2895  C   SER A 181      93.041 103.213  69.671  1.00  1.00              
ATOM   2896  O   SER A 181      92.898 102.857  68.506  1.00  1.00              
ATOM   2897  N   HIS A 182      94.236 103.222  70.261  1.00  1.00              
ATOM   2898  H   HIS A 182      94.291 103.621  71.191  1.00  1.00              
ATOM   2899  CA  HIS A 182      95.481 102.817  69.593  1.00  1.00              
ATOM   2900  HA  HIS A 182      96.311 103.200  70.181  1.00  1.00              
ATOM   2901  CB  HIS A 182      95.626 101.288  69.620  1.00  1.00              
ATOM   2902  HB1 HIS A 182      95.113 100.838  68.771  1.00  1.00              
ATOM   2903  HB2 HIS A 182      95.166 100.899  70.530  1.00  1.00              
ATOM   2904  CG  HIS A 182      97.073 100.874  69.635  1.00  1.00              
ATOM   2905  ND1 HIS A 182      97.811 100.600  70.791  1.00  1.00              
ATOM   2906  CE1 HIS A 182      99.062 100.357  70.372  1.00  1.00              
ATOM   2907  HE1 HIS A 182      99.890 100.113  71.025  1.00  1.00              
ATOM   2908  NE2 HIS A 182      99.144 100.469  69.034  1.00  1.00              
ATOM   2909  HE2 HIS A 182      99.987 100.348  68.488  1.00  1.00              
ATOM   2910  CD2 HIS A 182      97.897 100.802  68.551  1.00  1.00              
ATOM   2911  HD2 HIS A 182      97.617 101.001  67.523  1.00  1.00              
ATOM   2912  C   HIS A 182      95.631 103.469  68.215  1.00  1.00              
ATOM   2913  O   HIS A 182      95.649 102.815  67.173  1.00  1.00              
ATOM   2914  N   ASN A 183      95.663 104.798  68.268  1.00  1.00              
ATOM   2915  H   ASN A 183      95.695 105.204  69.197  1.00  1.00              
ATOM   2916  CA  ASN A 183      95.842 105.739  67.167  1.00  1.00              
ATOM   2917  HA  ASN A 183      96.303 105.226  66.317  1.00  1.00              
ATOM   2918  CB  ASN A 183      94.468 106.279  66.731  1.00  1.00              
ATOM   2919  HB1 ASN A 183      94.581 107.272  66.301  1.00  1.00              
ATOM   2920  HB2 ASN A 183      93.798 106.356  67.584  1.00  1.00              
ATOM   2921  CG  ASN A 183      93.813 105.411  65.675  1.00  1.00              
ATOM   2922  OD1 ASN A 183      94.047 105.593  64.495  1.00  1.00              
ATOM   2923  ND2 ASN A 183      92.949 104.502  66.048  1.00  1.00              
ATOM   2924 1HD2 ASN A 183      92.822 104.286  67.025  1.00  1.00              
ATOM   2925 2HD2 ASN A 183      92.335 104.115  65.343  1.00  1.00              
ATOM   2926  C   ASN A 183      96.822 106.828  67.641  1.00  1.00              
ATOM   2927  O   ASN A 183      97.174 106.896  68.821  1.00  1.00              
ATOM   2928  N   TRP A 184      97.286 107.705  66.756  1.00  1.00              
ATOM   2929  H   TRP A 184      96.883 107.733  65.827  1.00  1.00              
ATOM   2930  CA  TRP A 184      98.319 108.693  67.074  1.00  1.00              
ATOM   2931  HA  TRP A 184      98.763 108.452  68.040  1.00  1.00              
ATOM   2932  CB  TRP A 184      99.458 108.596  66.044  1.00  1.00              
ATOM   2933  HB1 TRP A 184      99.084 108.928  65.073  1.00  1.00              
ATOM   2934  HB2 TRP A 184      99.745 107.548  65.941  1.00  1.00              
ATOM   2935  CG  TRP A 184     100.701 109.371  66.390  1.00  1.00              
ATOM   2936  CD1 TRP A 184     101.175 110.438  65.706  1.00  1.00              
ATOM   2937  HD1 TRP A 184     100.709 110.851  64.818  1.00  1.00              
ATOM   2938  NE1 TRP A 184     102.324 110.914  66.310  1.00  1.00              
ATOM   2939  HE1 TRP A 184     102.878 111.671  65.934  1.00  1.00              
ATOM   2940  CE2 TRP A 184     102.665 110.154  67.407  1.00  1.00              
ATOM   2941  CZ2 TRP A 184     103.742 110.208  68.303  1.00  1.00              
ATOM   2942  HZ2 TRP A 184     104.513 110.955  68.179  1.00  1.00              
ATOM   2943  CH2 TRP A 184     103.834 109.241  69.318  1.00  1.00              
ATOM   2944  HH2 TRP A 184     104.689 109.231  69.981  1.00  1.00              
ATOM   2945  CZ3 TRP A 184     102.834 108.258  69.441  1.00  1.00              
ATOM   2946  HZ3 TRP A 184     102.918 107.494  70.203  1.00  1.00              
ATOM   2947  CE3 TRP A 184     101.750 108.222  68.542  1.00  1.00              
ATOM   2948  HE3 TRP A 184     101.010 107.438  68.619  1.00  1.00              
ATOM   2949  CD2 TRP A 184     101.642 109.161  67.491  1.00  1.00              
ATOM   2950  C   TRP A 184      97.750 110.107  67.221  1.00  1.00              
ATOM   2951  O   TRP A 184      98.284 111.086  66.696  1.00  1.00              
ATOM   2952  N   ILE A 185      96.624 110.229  67.920  1.00  1.00              
ATOM   2953  H   ILE A 185      96.207 109.399  68.313  1.00  1.00              
ATOM   2954  CA  ILE A 185      96.055 111.538  68.246  1.00  1.00              
ATOM   2955  HA  ILE A 185      96.173 112.153  67.360  1.00  1.00              
ATOM   2956  CB  ILE A 185      94.532 111.457  68.509  1.00  1.00              
ATOM   2957  HB  ILE A 185      94.352 110.946  69.449  1.00  1.00              
ATOM   2958  CG2 ILE A 185      93.963 112.885  68.621  1.00  1.00              
ATOM   2959 1HG2 ILE A 185      92.883 112.868  68.731  1.00  1.00              
ATOM   2960 2HG2 ILE A 185      94.368 113.374  69.507  1.00  1.00              
ATOM   2961 3HG2 ILE A 185      94.212 113.477  67.742  1.00  1.00              
ATOM   2962  CG1 ILE A 185      93.833 110.643  67.388  1.00  1.00              
ATOM   2963 1HG1 ILE A 185      94.251 109.638  67.353  1.00  1.00              
ATOM   2964 2HG1 ILE A 185      94.023 111.116  66.427  1.00  1.00              
ATOM   2965  CD1 ILE A 185      92.322 110.464  67.554  1.00  1.00              
ATOM   2966  HD1 ILE A 185      91.963 109.737  66.826  1.00  1.00              
ATOM   2967  HD2 ILE A 185      92.094 110.103  68.558  1.00  1.00              
ATOM   2968  HD3 ILE A 185      91.820 111.408  67.372  1.00  1.00              
ATOM   2969  C   ILE A 185      96.906 112.204  69.338  1.00  1.00              
ATOM   2970  O   ILE A 185      97.303 111.576  70.318  1.00  1.00              
ATOM   2971  N   ASN A 186      97.252 113.475  69.139  1.00  1.00              
ATOM   2972  H   ASN A 186      96.900 113.937  68.313  1.00  1.00              
ATOM   2973  CA  ASN A 186      98.151 114.198  70.048  1.00  1.00              
ATOM   2974  HA  ASN A 186      98.508 113.524  70.829  1.00  1.00              
ATOM   2975  CB  ASN A 186      99.401 114.650  69.270  1.00  1.00              
ATOM   2976  HB1 ASN A 186      99.922 115.405  69.860  1.00  1.00              
ATOM   2977  HB2 ASN A 186      99.109 115.105  68.324  1.00  1.00              
ATOM   2978  CG  ASN A 186     100.388 113.511  69.014  1.00  1.00              
ATOM   2979  OD1 ASN A 186     101.399 113.369  69.686  1.00  1.00              
ATOM   2980  ND2 ASN A 186     100.169 112.669  68.027  1.00  1.00              
ATOM   2981 1HD2 ASN A 186      99.292 112.638  67.524  1.00  1.00              
ATOM   2982 2HD2 ASN A 186     100.838 111.927  67.884  1.00  1.00              
ATOM   2983  C   ASN A 186      97.438 115.315  70.809  1.00  1.00              
ATOM   2984  O   ASN A 186      97.702 115.507  72.001  1.00  1.00              
ATOM   2985  N   SER A 187      96.434 115.908  70.165  1.00  1.00              
ATOM   2986  H   SER A 187      96.238 115.673  69.206  1.00  1.00              
ATOM   2987  CA  SER A 187      95.539 116.876  70.771  1.00  1.00              
ATOM   2988  HA  SER A 187      95.606 116.733  71.840  1.00  1.00              
ATOM   2989  CB  SER A 187      96.007 118.292  70.423  1.00  1.00              
ATOM   2990  HB1 SER A 187      96.988 118.448  70.871  1.00  1.00              
ATOM   2991  HB2 SER A 187      95.308 119.012  70.836  1.00  1.00              
ATOM   2992  OG  SER A 187      96.115 118.495  69.025  1.00  1.00              
ATOM   2993  HG  SER A 187      96.587 119.328  68.921  1.00  1.00              
ATOM   2994  C   SER A 187      94.097 116.636  70.380  1.00  1.00              
ATOM   2995  O   SER A 187      93.802 116.002  69.362  1.00  1.00              
ATOM   2996  N   PHE A 188      93.201 117.159  71.210  1.00  1.00              
ATOM   2997  H   PHE A 188      93.535 117.674  72.014  1.00  1.00              
ATOM   2998  CA  PHE A 188      91.777 117.194  70.878  1.00  1.00              
ATOM   2999  HA  PHE A 188      91.618 116.795  69.875  1.00  1.00              
ATOM   3000  CB  PHE A 188      90.959 116.335  71.840  1.00  1.00              
ATOM   3001  HB1 PHE A 188      89.921 116.456  71.544  1.00  1.00              
ATOM   3002  HB2 PHE A 188      91.078 116.720  72.853  1.00  1.00              
ATOM   3003  CG  PHE A 188      91.262 114.848  71.823  1.00  1.00              
ATOM   3004  CD1 PHE A 188      90.852 114.053  70.734  1.00  1.00              
ATOM   3005  HD1 PHE A 188      90.335 114.506  69.900  1.00  1.00              
ATOM   3006  CE1 PHE A 188      91.114 112.670  70.735  1.00  1.00              
ATOM   3007  HE1 PHE A 188      90.816 112.054  69.900  1.00  1.00              
ATOM   3008  CZ  PHE A 188      91.775 112.076  71.820  1.00  1.00              
ATOM   3009  HZ  PHE A 188      91.961 111.012  71.820  1.00  1.00              
ATOM   3010  CE2 PHE A 188      92.177 112.866  72.909  1.00  1.00              
ATOM   3011  HE2 PHE A 188      92.679 112.408  73.747  1.00  1.00              
ATOM   3012  CD2 PHE A 188      91.919 114.248  72.913  1.00  1.00              
ATOM   3013  HD2 PHE A 188      92.218 114.846  73.762  1.00  1.00              
ATOM   3014  C   PHE A 188      91.321 118.636  70.848  1.00  1.00              
ATOM   3015  O   PHE A 188      91.500 119.304  71.857  1.00  1.00              
ATOM   3016  N   CYS A 189      90.767 119.121  69.735  1.00  1.00              
ATOM   3017  H   CYS A 189      90.638 118.521  68.922  1.00  1.00              
ATOM   3018  CA  CYS A 189      90.384 120.523  69.566  1.00  1.00              
ATOM   3019  HA  CYS A 189      90.572 121.075  70.480  1.00  1.00              
ATOM   3020  CB  CYS A 189      91.203 121.155  68.427  1.00  1.00              
ATOM   3021  HB1 CYS A 189      91.014 122.229  68.381  1.00  1.00              
ATOM   3022  HB2 CYS A 189      90.858 120.720  67.489  1.00  1.00              
ATOM   3023  SG  CYS A 189      92.994 120.855  68.595  1.00  1.00              
ATOM   3024  HG  CYS A 189      93.296 121.803  69.497  1.00  1.00              
ATOM   3025  C   CYS A 189      88.879 120.637  69.286  1.00  1.00              
ATOM   3026  O   CYS A 189      88.300 119.749  68.670  1.00  1.00              
ATOM   3027  N   GLU A 190      88.243 121.727  69.727  1.00  1.00              
ATOM   3028  H   GLU A 190      88.767 122.441  70.207  1.00  1.00              
ATOM   3029  CA  GLU A 190      86.779 121.888  69.676  1.00  1.00              
ATOM   3030  HA  GLU A 190      86.311 121.162  70.339  1.00  1.00              
ATOM   3031  CB  GLU A 190      86.419 123.290  70.205  1.00  1.00              
ATOM   3032  HB1 GLU A 190      86.955 124.047  69.632  1.00  1.00              
ATOM   3033  HB2 GLU A 190      86.790 123.352  71.229  1.00  1.00              
ATOM   3034  CG  GLU A 190      84.913 123.617  70.236  1.00  1.00              
ATOM   3035  HG1 GLU A 190      84.762 124.444  70.934  1.00  1.00              
ATOM   3036  HG2 GLU A 190      84.373 122.755  70.632  1.00  1.00              
ATOM   3037  CD  GLU A 190      84.332 124.034  68.872  1.00  1.00              
ATOM   3038  OE1 GLU A 190      83.199 123.597  68.562  1.00  1.00              
ATOM   3039  OE2 GLU A 190      85.008 124.812  68.162  1.00  1.00              
ATOM   3040  C   GLU A 190      86.157 121.593  68.308  1.00  1.00              
ATOM   3041  O   GLU A 190      85.346 120.679  68.186  1.00  1.00              
ATOM   3042  N   GLU A 191      86.635 122.279  67.273  1.00  1.00              
ATOM   3043  H   GLU A 191      87.148 123.118  67.492  1.00  1.00              
ATOM   3044  CA  GLU A 191      86.367 122.022  65.855  1.00  1.00              
ATOM   3045  HA  GLU A 191      85.430 122.517  65.593  1.00  1.00              
ATOM   3046  CB  GLU A 191      87.512 122.654  65.020  1.00  1.00              
ATOM   3047  HB1 GLU A 191      87.292 123.712  64.868  1.00  1.00              
ATOM   3048  HB2 GLU A 191      87.520 122.175  64.040  1.00  1.00              
ATOM   3049  CG  GLU A 191      88.921 122.547  65.666  1.00  1.00              
ATOM   3050  HG1 GLU A 191      88.993 121.592  66.191  1.00  1.00              
ATOM   3051  HG2 GLU A 191      89.033 123.337  66.412  1.00  1.00              
ATOM   3052  CD  GLU A 191      90.102 122.610  64.686  1.00  1.00              
ATOM   3053  OE1 GLU A 191      89.947 123.067  63.530  1.00  1.00              
ATOM   3054  OE2 GLU A 191      91.154 121.988  64.989  1.00  1.00              
ATOM   3055  C   GLU A 191      86.191 120.533  65.484  1.00  1.00              
ATOM   3056  O   GLU A 191      85.207 120.153  64.844  1.00  1.00              
ATOM   3057  N   ASP A 192      87.124 119.673  65.902  1.00  1.00              
ATOM   3058  H   ASP A 192      87.774 119.995  66.608  1.00  1.00              
ATOM   3059  CA  ASP A 192      87.127 118.252  65.555  1.00  1.00              
ATOM   3060  HA  ASP A 192      87.248 118.154  64.483  1.00  1.00              
ATOM   3061  CB  ASP A 192      88.286 117.539  66.272  1.00  1.00              
ATOM   3062  HB1 ASP A 192      88.309 116.506  65.945  1.00  1.00              
ATOM   3063  HB2 ASP A 192      88.109 117.539  67.345  1.00  1.00              
ATOM   3064  CG  ASP A 192      89.660 118.119  66.009  1.00  1.00              
ATOM   3065  OD1 ASP A 192      90.481 118.205  66.948  1.00  1.00              
ATOM   3066  OD2 ASP A 192      89.995 118.388  64.828  1.00  1.00              
ATOM   3067  C   ASP A 192      85.835 117.538  65.968  1.00  1.00              
ATOM   3068  O   ASP A 192      85.279 116.726  65.219  1.00  1.00              
ATOM   3069  N   LEU A 193      85.380 117.863  67.181  1.00  1.00              
ATOM   3070  H   LEU A 193      85.824 118.644  67.655  1.00  1.00              
ATOM   3071  CA  LEU A 193      84.248 117.260  67.862  1.00  1.00              
ATOM   3072  HA  LEU A 193      84.220 116.197  67.632  1.00  1.00              
ATOM   3073  CB  LEU A 193      84.407 117.452  69.388  1.00  1.00              
ATOM   3074  HB1 LEU A 193      83.420 117.393  69.849  1.00  1.00              
ATOM   3075  HB2 LEU A 193      84.777 118.458  69.592  1.00  1.00              
ATOM   3076  CG  LEU A 193      85.305 116.438  70.123  1.00  1.00              
ATOM   3077  HG  LEU A 193      85.360 116.735  71.164  1.00  1.00              
ATOM   3078  CD1 LEU A 193      84.727 115.028  70.111  1.00  1.00              
ATOM   3079 1HD1 LEU A 193      85.252 114.410  70.836  1.00  1.00              
ATOM   3080 2HD1 LEU A 193      83.675 115.075  70.404  1.00  1.00              
ATOM   3081 3HD1 LEU A 193      84.829 114.586  69.125  1.00  1.00              
ATOM   3082  CD2 LEU A 193      86.731 116.352  69.567  1.00  1.00              
ATOM   3083 1HD2 LEU A 193      87.326 115.662  70.161  1.00  1.00              
ATOM   3084 2HD2 LEU A 193      86.713 115.991  68.540  1.00  1.00              
ATOM   3085 3HD2 LEU A 193      87.185 117.344  69.597  1.00  1.00              
ATOM   3086  C   LEU A 193      82.930 117.850  67.376  1.00  1.00              
ATOM   3087  O   LEU A 193      81.896 117.257  67.647  1.00  1.00              
ATOM   3088  N   PHE A 194      82.916 118.955  66.623  1.00  1.00              
ATOM   3089  H   PHE A 194      83.792 119.429  66.428  1.00  1.00              
ATOM   3090  CA  PHE A 194      81.646 119.614  66.275  1.00  1.00              
ATOM   3091  HA  PHE A 194      81.143 119.907  67.199  1.00  1.00              
ATOM   3092  CB  PHE A 194      82.035 120.887  65.492  1.00  1.00              
ATOM   3093  HB1 PHE A 194      82.441 120.583  64.527  1.00  1.00              
ATOM   3094  HB2 PHE A 194      82.853 121.370  66.030  1.00  1.00              
ATOM   3095  CG  PHE A 194      80.971 121.948  65.237  1.00  1.00              
ATOM   3096  CD1 PHE A 194      81.128 123.241  65.775  1.00  1.00              
ATOM   3097  HD1 PHE A 194      81.969 123.459  66.421  1.00  1.00              
ATOM   3098  CE1 PHE A 194      80.211 124.262  65.460  1.00  1.00              
ATOM   3099  HE1 PHE A 194      80.347 125.249  65.879  1.00  1.00              
ATOM   3100  CZ  PHE A 194      79.127 123.997  64.606  1.00  1.00              
ATOM   3101  HZ  PHE A 194      78.419 124.779  64.368  1.00  1.00              
ATOM   3102  CE2 PHE A 194      78.961 122.710  64.069  1.00  1.00              
ATOM   3103  HE2 PHE A 194      78.128 122.500  63.415  1.00  1.00              
ATOM   3104  CD2 PHE A 194      79.884 121.695  64.378  1.00  1.00              
ATOM   3105  HD2 PHE A 194      79.767 120.724  63.925  1.00  1.00              
ATOM   3106  C   PHE A 194      80.692 118.731  65.470  1.00  1.00              
ATOM   3107  O   PHE A 194      79.478 118.886  65.572  1.00  1.00              
ATOM   3108  N   HIS A 195      81.199 117.759  64.702  1.00  1.00              
ATOM   3109  H   HIS A 195      82.206 117.682  64.641  1.00  1.00              
ATOM   3110  CA  HIS A 195      80.352 116.806  63.971  1.00  1.00              
ATOM   3111  HA  HIS A 195      79.630 117.440  63.485  1.00  1.00              
ATOM   3112  CB  HIS A 195      81.200 116.085  62.893  1.00  1.00              
ATOM   3113  HB1 HIS A 195      81.990 116.737  62.522  1.00  1.00              
ATOM   3114  HB2 HIS A 195      80.547 115.823  62.066  1.00  1.00              
ATOM   3115  CG  HIS A 195      81.792 114.779  63.331  1.00  1.00              
ATOM   3116  ND1 HIS A 195      81.495 113.550  62.741  1.00  1.00              
ATOM   3117  CE1 HIS A 195      81.888 112.627  63.628  1.00  1.00              
ATOM   3118  HE1 HIS A 195      81.743 111.563  63.510  1.00  1.00              
ATOM   3119  NE2 HIS A 195      82.459 113.213  64.692  1.00  1.00              
ATOM   3120  HE2 HIS A 195      82.704 112.755  65.566  1.00  1.00              
ATOM   3121  CD2 HIS A 195      82.434 114.570  64.512  1.00  1.00              
ATOM   3122  HD2 HIS A 195      82.728 115.323  65.232  1.00  1.00              
ATOM   3123  C   HIS A 195      79.606 115.798  64.861  1.00  1.00              
ATOM   3124  O   HIS A 195      78.811 114.991  64.390  1.00  1.00              
ATOM   3125  N   PHE A 196      79.853 115.848  66.162  1.00  1.00              
ATOM   3126  H   PHE A 196      80.582 116.474  66.488  1.00  1.00              
ATOM   3127  CA  PHE A 196      79.118 115.157  67.193  1.00  1.00              
ATOM   3128  HA  PHE A 196      78.562 114.342  66.744  1.00  1.00              
ATOM   3129  CB  PHE A 196      80.073 114.490  68.180  1.00  1.00              
ATOM   3130  HB1 PHE A 196      79.424 113.957  68.850  1.00  1.00              
ATOM   3131  HB2 PHE A 196      80.599 115.254  68.755  1.00  1.00              
ATOM   3132  CG  PHE A 196      81.046 113.434  67.679  1.00  1.00              
ATOM   3133  CD1 PHE A 196      80.581 112.208  67.165  1.00  1.00              
ATOM   3134  HD1 PHE A 196      79.519 112.038  67.057  1.00  1.00              
ATOM   3135  CE1 PHE A 196      81.492 111.182  66.841  1.00  1.00              
ATOM   3136  HE1 PHE A 196      81.129 110.244  66.450  1.00  1.00              
ATOM   3137  CZ  PHE A 196      82.868 111.354  67.075  1.00  1.00              
ATOM   3138  HZ  PHE A 196      83.562 110.554  66.854  1.00  1.00              
ATOM   3139  CE2 PHE A 196      83.336 112.577  67.588  1.00  1.00              
ATOM   3140  HE2 PHE A 196      84.392 112.725  67.765  1.00  1.00              
ATOM   3141  CD2 PHE A 196      82.425 113.613  67.877  1.00  1.00              
ATOM   3142  HD2 PHE A 196      82.770 114.550  68.287  1.00  1.00              
ATOM   3143  C   PHE A 196      78.114 116.066  67.917  1.00  1.00              
ATOM   3144  O   PHE A 196      77.216 115.528  68.553  1.00  1.00              
ATOM   3145  N   GLN A 197      78.082 117.391  67.719  1.00  1.00              
ATOM   3146  H   GLN A 197      78.820 117.849  67.198  1.00  1.00              
ATOM   3147  CA  GLN A 197      76.951 118.189  68.202  1.00  1.00              
ATOM   3148  HA  GLN A 197      76.894 117.975  69.270  1.00  1.00              
ATOM   3149  CB  GLN A 197      77.210 119.701  68.119  1.00  1.00              
ATOM   3150  HB1 GLN A 197      78.267 119.880  68.324  1.00  1.00              
ATOM   3151  HB2 GLN A 197      76.646 120.163  68.931  1.00  1.00              
ATOM   3152  CG  GLN A 197      76.809 120.428  66.826  1.00  1.00              
ATOM   3153  HG1 GLN A 197      75.752 120.260  66.619  1.00  1.00              
ATOM   3154  HG2 GLN A 197      77.388 120.066  65.982  1.00  1.00              
ATOM   3155  CD  GLN A 197      77.024 121.927  66.984  1.00  1.00              
ATOM   3156  OE1 GLN A 197      76.087 122.711  66.982  1.00  1.00              
ATOM   3157  NE2 GLN A 197      78.244 122.365  67.203  1.00  1.00              
ATOM   3158 1HE2 GLN A 197      79.039 121.753  67.088  1.00  1.00              
ATOM   3159 2HE2 GLN A 197      78.381 123.358  67.296  1.00  1.00              
ATOM   3160  C   GLN A 197      75.633 117.717  67.575  1.00  1.00              
ATOM   3161  O   GLN A 197      75.490 117.620  66.351  1.00  1.00              
ATOM   3162  N   GLY A 198      74.692 117.318  68.433  1.00  1.00              
ATOM   3163  H   GLY A 198      74.894 117.380  69.420  1.00  1.00              
ATOM   3164  CA  GLY A 198      73.455 116.641  68.038  1.00  1.00              
ATOM   3165  HA1 GLY A 198      73.323 116.690  66.957  1.00  1.00              
ATOM   3166  HA2 GLY A 198      72.615 117.164  68.495  1.00  1.00              
ATOM   3167  C   GLY A 198      73.357 115.173  68.451  1.00  1.00              
ATOM   3168  O   GLY A 198      72.285 114.584  68.354  1.00  1.00              
ATOM   3169  N   LYS A 199      74.476 114.558  68.842  1.00  1.00              
ATOM   3170  H   LYS A 199      75.332 115.099  68.921  1.00  1.00              
ATOM   3171  CA  LYS A 199      74.619 113.111  68.969  1.00  1.00              
ATOM   3172  HA  LYS A 199      73.716 112.615  68.606  1.00  1.00              
ATOM   3173  CB  LYS A 199      75.801 112.549  68.155  1.00  1.00              
ATOM   3174  HB1 LYS A 199      76.067 111.573  68.568  1.00  1.00              
ATOM   3175  HB2 LYS A 199      76.683 113.176  68.244  1.00  1.00              
ATOM   3176  CG  LYS A 199      75.437 112.309  66.690  1.00  1.00              
ATOM   3177  HG1 LYS A 199      74.613 111.604  66.690  1.00  1.00              
ATOM   3178  HG2 LYS A 199      76.280 111.817  66.205  1.00  1.00              
ATOM   3179  CD  LYS A 199      75.054 113.558  65.875  1.00  1.00              
ATOM   3180  HD1 LYS A 199      74.257 114.125  66.336  1.00  1.00              
ATOM   3181  HD2 LYS A 199      74.684 113.274  64.901  1.00  1.00              
ATOM   3182  CE  LYS A 199      76.289 114.403  65.669  1.00  1.00              
ATOM   3183  HE1 LYS A 199      77.086 113.737  65.323  1.00  1.00              
ATOM   3184  HE2 LYS A 199      76.580 114.837  66.618  1.00  1.00              
ATOM   3185  NZ  LYS A 199      76.096 115.455  64.661  1.00  1.00              
ATOM   3186  HZ1 LYS A 199      76.979 115.594  64.162  1.00  1.00              
ATOM   3187  HZ2 LYS A 199      75.410 115.142  63.983  1.00  1.00              
ATOM   3188  HZ3 LYS A 199      75.817 116.330  65.093  1.00  1.00              
ATOM   3189  C   LYS A 199      74.747 112.731  70.423  1.00  1.00              
ATOM   3190  O   LYS A 199      75.831 112.763  70.975  1.00  1.00              
ATOM   3191  N   HIS A 200      73.644 112.360  71.059  1.00  1.00              
ATOM   3192  H   HIS A 200      72.766 112.370  70.566  1.00  1.00              
ATOM   3193  CA  HIS A 200      73.733 111.710  72.364  1.00  1.00              
ATOM   3194  HA  HIS A 200      74.219 112.395  73.055  1.00  1.00              
ATOM   3195  CB  HIS A 200      72.309 111.397  72.851  1.00  1.00              
ATOM   3196  HB1 HIS A 200      71.834 110.704  72.155  1.00  1.00              
ATOM   3197  HB2 HIS A 200      71.729 112.320  72.857  1.00  1.00              
ATOM   3198  CG  HIS A 200      72.257 110.790  74.229  1.00  1.00              
ATOM   3199  ND1 HIS A 200      72.618 109.485  74.566  1.00  1.00              
ATOM   3200  CE1 HIS A 200      72.514 109.408  75.901  1.00  1.00              
ATOM   3201  HE1 HIS A 200      72.763 108.535  76.488  1.00  1.00              
ATOM   3202  NE2 HIS A 200      72.085 110.576  76.405  1.00  1.00              
ATOM   3203  HE2 HIS A 200      72.005 110.797  77.387  1.00  1.00              
ATOM   3204  CD2 HIS A 200      71.910 111.458  75.365  1.00  1.00              
ATOM   3205  HD2 HIS A 200      71.631 112.501  75.434  1.00  1.00              
ATOM   3206  C   HIS A 200      74.576 110.434  72.279  1.00  1.00              
ATOM   3207  O   HIS A 200      74.303 109.587  71.430  1.00  1.00              
ATOM   3208  N   PHE A 201      75.600 110.312  73.126  1.00  1.00              
ATOM   3209  H   PHE A 201      75.738 111.033  73.823  1.00  1.00              
ATOM   3210  CA  PHE A 201      76.779 109.508  72.794  1.00  1.00              
ATOM   3211  HA  PHE A 201      76.582 108.880  71.924  1.00  1.00              
ATOM   3212  CB  PHE A 201      77.907 110.492  72.475  1.00  1.00              
ATOM   3213  HB1 PHE A 201      78.444 110.788  73.376  1.00  1.00              
ATOM   3214  HB2 PHE A 201      77.457 111.399  72.097  1.00  1.00              
ATOM   3215  CG  PHE A 201      78.871 110.036  71.418  1.00  1.00              
ATOM   3216  CD1 PHE A 201      78.393 109.789  70.121  1.00  1.00              
ATOM   3217  HD1 PHE A 201      77.339 109.898  69.905  1.00  1.00              
ATOM   3218  CE1 PHE A 201      79.284 109.435  69.101  1.00  1.00              
ATOM   3219  HE1 PHE A 201      78.906 109.250  68.108  1.00  1.00              
ATOM   3220  CZ  PHE A 201      80.658 109.367  69.374  1.00  1.00              
ATOM   3221  HZ  PHE A 201      81.350 109.140  68.582  1.00  1.00              
ATOM   3222  CE2 PHE A 201      81.140 109.650  70.663  1.00  1.00              
ATOM   3223  HE2 PHE A 201      82.198 109.657  70.854  1.00  1.00              
ATOM   3224  CD2 PHE A 201      80.245 109.969  71.694  1.00  1.00              
ATOM   3225  HD2 PHE A 201      80.612 110.209  72.680  1.00  1.00              
ATOM   3226  C   PHE A 201      77.125 108.631  73.998  1.00  1.00              
ATOM   3227  O   PHE A 201      77.702 109.091  74.995  1.00  1.00              
ATOM   3228  N   THR A 202      76.705 107.362  73.973  1.00  1.00              
ATOM   3229  H   THR A 202      76.280 106.972  73.144  1.00  1.00              
ATOM   3230  CA  THR A 202      76.727 106.590  75.222  1.00  1.00              
ATOM   3231  HA  THR A 202      76.516 107.289  76.025  1.00  1.00              
ATOM   3232  CB  THR A 202      75.632 105.522  75.348  1.00  1.00              
ATOM   3233  HB  THR A 202      75.858 104.884  76.203  1.00  1.00              
ATOM   3234  CG2 THR A 202      74.275 106.166  75.610  1.00  1.00              
ATOM   3235 1HG2 THR A 202      73.493 105.407  75.595  1.00  1.00              
ATOM   3236 2HG2 THR A 202      74.285 106.636  76.594  1.00  1.00              
ATOM   3237 3HG2 THR A 202      74.069 106.929  74.860  1.00  1.00              
ATOM   3238  OG1 THR A 202      75.533 104.700  74.212  1.00  1.00              
ATOM   3239  HG1 THR A 202      74.805 105.052  73.669  1.00  1.00              
ATOM   3240  C   THR A 202      78.073 106.003  75.594  1.00  1.00              
ATOM   3241  O   THR A 202      78.265 105.638  76.751  1.00  1.00              
ATOM   3242  N   ARG A 203      79.022 105.958  74.658  1.00  1.00              
ATOM   3243  H   ARG A 203      78.758 106.181  73.703  1.00  1.00              
ATOM   3244  CA  ARG A 203      80.427 105.671  74.939  1.00  1.00              
ATOM   3245  HA  ARG A 203      80.679 106.183  75.867  1.00  1.00              
ATOM   3246  CB  ARG A 203      80.626 104.157  75.197  1.00  1.00              
ATOM   3247  HB1 ARG A 203      80.230 103.906  76.182  1.00  1.00              
ATOM   3248  HB2 ARG A 203      81.700 103.966  75.232  1.00  1.00              
ATOM   3249  CG  ARG A 203      80.009 103.194  74.166  1.00  1.00              
ATOM   3250  HG1 ARG A 203      80.640 102.305  74.129  1.00  1.00              
ATOM   3251  HG2 ARG A 203      80.058 103.691  73.208  1.00  1.00              
ATOM   3252  CD  ARG A 203      78.553 102.734  74.399  1.00  1.00              
ATOM   3253  HD1 ARG A 203      77.890 103.585  74.258  1.00  1.00              
ATOM   3254  HD2 ARG A 203      78.451 102.380  75.426  1.00  1.00              
ATOM   3255  NE  ARG A 203      78.182 101.640  73.464  1.00  1.00              
ATOM   3256  HE  ARG A 203      78.943 101.070  73.133  1.00  1.00              
ATOM   3257  CZ  ARG A 203      77.001 101.389  72.913  1.00  1.00              
ATOM   3258  NH1 ARG A 203      75.922 102.054  73.206  1.00  1.00              
ATOM   3259 1HH1 ARG A 203      75.986 102.878  73.797  1.00  1.00              
ATOM   3260 2HH1 ARG A 203      75.052 101.859  72.755  1.00  1.00              
ATOM   3261  NH2 ARG A 203      76.865 100.448  72.024  1.00  1.00              
ATOM   3262 1HH2 ARG A 203      77.650  99.886  71.704  1.00  1.00              
ATOM   3263 2HH2 ARG A 203      75.976 100.297  71.590  1.00  1.00              
ATOM   3264  C   ARG A 203      81.362 106.243  73.874  1.00  1.00              
ATOM   3265  O   ARG A 203      81.047 106.230  72.690  1.00  1.00              
ATOM   3266  N   LEU A 204      82.511 106.739  74.313  1.00  1.00              
ATOM   3267  H   LEU A 204      82.641 106.799  75.315  1.00  1.00              
ATOM   3268  CA  LEU A 204      83.586 107.307  73.509  1.00  1.00              
ATOM   3269  HA  LEU A 204      83.454 107.038  72.459  1.00  1.00              
ATOM   3270  CB  LEU A 204      83.566 108.848  73.645  1.00  1.00              
ATOM   3271  HB1 LEU A 204      83.453 109.103  74.699  1.00  1.00              
ATOM   3272  HB2 LEU A 204      82.686 109.220  73.126  1.00  1.00              
ATOM   3273  CG  LEU A 204      84.807 109.605  73.129  1.00  1.00              
ATOM   3274  HG  LEU A 204      85.655 109.373  73.771  1.00  1.00              
ATOM   3275  CD1 LEU A 204      85.169 109.244  71.689  1.00  1.00              
ATOM   3276 1HD1 LEU A 204      86.038 109.815  71.375  1.00  1.00              
ATOM   3277 2HD1 LEU A 204      85.404 108.184  71.600  1.00  1.00              
ATOM   3278 3HD1 LEU A 204      84.352 109.510  71.027  1.00  1.00              
ATOM   3279  CD2 LEU A 204      84.571 111.117  73.162  1.00  1.00              
ATOM   3280 1HD2 LEU A 204      83.795 111.397  72.450  1.00  1.00              
ATOM   3281 2HD2 LEU A 204      84.245 111.435  74.151  1.00  1.00              
ATOM   3282 3HD2 LEU A 204      85.488 111.650  72.910  1.00  1.00              
ATOM   3283  C   LEU A 204      84.874 106.654  74.028  1.00  1.00              
ATOM   3284  O   LEU A 204      85.314 106.956  75.153  1.00  1.00              
ATOM   3285  N   LYS A 205      85.435 105.708  73.251  1.00  1.00              
ATOM   3286  H   LYS A 205      85.047 105.479  72.335  1.00  1.00              
ATOM   3287  CA  LYS A 205      86.716 105.134  73.646  1.00  1.00              
ATOM   3288  HA  LYS A 205      86.871 105.243  74.715  1.00  1.00              
ATOM   3289  CB  LYS A 205      86.826 103.644  73.297  1.00  1.00              
ATOM   3290  HB1 LYS A 205      87.877 103.373  73.390  1.00  1.00              
ATOM   3291  HB2 LYS A 205      86.517 103.483  72.269  1.00  1.00              
ATOM   3292  CG  LYS A 205      85.999 102.732  74.211  1.00  1.00              
ATOM   3293  HG1 LYS A 205      84.941 102.965  74.079  1.00  1.00              
ATOM   3294  HG2 LYS A 205      86.263 102.927  75.250  1.00  1.00              
ATOM   3295  CD  LYS A 205      86.211 101.234  73.928  1.00  1.00              
ATOM   3296  HD1 LYS A 205      85.895 100.996  72.910  1.00  1.00              
ATOM   3297  HD2 LYS A 205      85.566 100.682  74.613  1.00  1.00              
ATOM   3298  CE  LYS A 205      87.656 100.759  74.164  1.00  1.00              
ATOM   3299  HE1 LYS A 205      87.631  99.723  74.511  1.00  1.00              
ATOM   3300  HE2 LYS A 205      88.099 101.358  74.968  1.00  1.00              
ATOM   3301  NZ  LYS A 205      88.494 100.843  72.941  1.00  1.00              
ATOM   3302  HZ1 LYS A 205      89.477 100.692  73.148  1.00  1.00              
ATOM   3303  HZ2 LYS A 205      88.189 100.220  72.190  1.00  1.00              
ATOM   3304  HZ3 LYS A 205      88.436 101.752  72.496  1.00  1.00              
ATOM   3305  C   LYS A 205      87.803 105.913  72.929  1.00  1.00              
ATOM   3306  O   LYS A 205      87.827 105.975  71.701  1.00  1.00              
ATOM   3307  N   LEU A 206      88.724 106.466  73.706  1.00  1.00              
ATOM   3308  H   LEU A 206      88.596 106.411  74.711  1.00  1.00              
ATOM   3309  CA  LEU A 206      89.925 107.168  73.251  1.00  1.00              
ATOM   3310  HA  LEU A 206      90.076 106.960  72.192  1.00  1.00              
ATOM   3311  CB  LEU A 206      89.744 108.685  73.442  1.00  1.00              
ATOM   3312  HB1 LEU A 206      90.687 109.193  73.236  1.00  1.00              
ATOM   3313  HB2 LEU A 206      89.482 108.873  74.484  1.00  1.00              
ATOM   3314  CG  LEU A 206      88.664 109.284  72.528  1.00  1.00              
ATOM   3315  HG  LEU A 206      87.735 108.736  72.664  1.00  1.00              
ATOM   3316  CD1 LEU A 206      88.413 110.737  72.919  1.00  1.00              
ATOM   3317 1HD1 LEU A 206      87.713 111.203  72.228  1.00  1.00              
ATOM   3318 2HD1 LEU A 206      87.991 110.772  73.921  1.00  1.00              
ATOM   3319 3HD1 LEU A 206      89.345 111.301  72.900  1.00  1.00              
ATOM   3320  CD2 LEU A 206      89.045 109.247  71.048  1.00  1.00              
ATOM   3321 1HD2 LEU A 206      89.958 109.813  70.875  1.00  1.00              
ATOM   3322 2HD2 LEU A 206      89.197 108.219  70.729  1.00  1.00              
ATOM   3323 3HD2 LEU A 206      88.236 109.661  70.450  1.00  1.00              
ATOM   3324  C   LEU A 206      91.186 106.621  73.935  1.00  1.00              
ATOM   3325  O   LEU A 206      92.169 107.329  74.167  1.00  1.00              
ATOM   3326  N   HIS A 207      91.108 105.342  74.293  1.00  1.00              
ATOM   3327  H   HIS A 207      90.251 104.856  74.094  1.00  1.00              
ATOM   3328  CA  HIS A 207      92.150 104.592  74.972  1.00  1.00              
ATOM   3329  HA  HIS A 207      92.490 105.208  75.807  1.00  1.00              
ATOM   3330  CB  HIS A 207      91.491 103.330  75.582  1.00  1.00              
ATOM   3331  HB1 HIS A 207      90.406 103.410  75.506  1.00  1.00              
ATOM   3332  HB2 HIS A 207      91.704 103.332  76.647  1.00  1.00              
ATOM   3333  CG  HIS A 207      91.876 101.976  75.040  1.00  1.00              
ATOM   3334  ND1 HIS A 207      91.082 101.143  74.243  1.00  1.00              
ATOM   3335  CE1 HIS A 207      91.787 100.011  74.080  1.00  1.00              
ATOM   3336  HE1 HIS A 207      91.460  99.159  73.495  1.00  1.00              
ATOM   3337  NE2 HIS A 207      92.946 100.078  74.754  1.00  1.00              
ATOM   3338  HE2 HIS A 207      93.646  99.353  74.818  1.00  1.00              
ATOM   3339  CD2 HIS A 207      93.011 101.302  75.369  1.00  1.00              
ATOM   3340  HD2 HIS A 207      93.794 101.658  76.020  1.00  1.00              
ATOM   3341  C   HIS A 207      93.384 104.361  74.093  1.00  1.00              
ATOM   3342  O   HIS A 207      93.284 104.343  72.879  1.00  1.00              
ATOM   3343  N   ASN A 208      94.578 104.200  74.658  1.00  1.00              
ATOM   3344  H   ASN A 208      94.650 104.286  75.660  1.00  1.00              
ATOM   3345  CA  ASN A 208      95.823 104.138  73.873  1.00  1.00              
ATOM   3346  HA  ASN A 208      96.654 104.287  74.564  1.00  1.00              
ATOM   3347  CB  ASN A 208      95.983 102.735  73.230  1.00  1.00              
ATOM   3348  HB1 ASN A 208      96.805 102.773  72.516  1.00  1.00              
ATOM   3349  HB2 ASN A 208      95.081 102.462  72.690  1.00  1.00              
ATOM   3350  CG  ASN A 208      96.306 101.605  74.174  1.00  1.00              
ATOM   3351  OD1 ASN A 208      96.071 101.658  75.364  1.00  1.00              
ATOM   3352  ND2 ASN A 208      96.873 100.541  73.655  1.00  1.00              
ATOM   3353 1HD2 ASN A 208      97.078 100.517  72.661  1.00  1.00              
ATOM   3354 2HD2 ASN A 208      97.129  99.806  74.286  1.00  1.00              
ATOM   3355  C   ASN A 208      95.944 105.253  72.818  1.00  1.00              
ATOM   3356  O   ASN A 208      96.262 105.019  71.651  1.00  1.00              
ATOM   3357  N   ILE A 209      95.674 106.476  73.243  1.00  1.00              
ATOM   3358  H   ILE A 209      95.393 106.584  74.216  1.00  1.00              
ATOM   3359  CA  ILE A 209      96.066 107.685  72.532  1.00  1.00              
ATOM   3360  HA  ILE A 209      96.457 107.448  71.542  1.00  1.00              
ATOM   3361  CB  ILE A 209      94.827 108.599  72.386  1.00  1.00              
ATOM   3362  HB  ILE A 209      94.389 108.747  73.373  1.00  1.00              
ATOM   3363  CG2 ILE A 209      95.200 109.981  71.845  1.00  1.00              
ATOM   3364 1HG2 ILE A 209      94.306 110.586  71.702  1.00  1.00              
ATOM   3365 2HG2 ILE A 209      95.852 110.505  72.526  1.00  1.00              
ATOM   3366 3HG2 ILE A 209      95.728 109.862  70.905  1.00  1.00              
ATOM   3367  CG1 ILE A 209      93.737 107.994  71.470  1.00  1.00              
ATOM   3368 1HG1 ILE A 209      92.896 108.687  71.426  1.00  1.00              
ATOM   3369 2HG1 ILE A 209      93.366 107.069  71.910  1.00  1.00              
ATOM   3370  CD1 ILE A 209      94.177 107.675  70.037  1.00  1.00              
ATOM   3371  HD1 ILE A 209      93.295 107.558  69.418  1.00  1.00              
ATOM   3372  HD2 ILE A 209      94.771 108.472  69.601  1.00  1.00              
ATOM   3373  HD3 ILE A 209      94.748 106.749  70.032  1.00  1.00              
ATOM   3374  C   ILE A 209      97.182 108.286  73.369  1.00  1.00              
ATOM   3375  O   ILE A 209      97.068 108.391  74.589  1.00  1.00              
ATOM   3376  N   ARG A 210      98.282 108.718  72.749  1.00  1.00              
ATOM   3377  H   ARG A 210      98.323 108.633  71.742  1.00  1.00              
ATOM   3378  CA  ARG A 210      99.383 109.398  73.461  1.00  1.00              
ATOM   3379  HA  ARG A 210      99.485 108.945  74.450  1.00  1.00              
ATOM   3380  CB  ARG A 210     100.693 109.178  72.679  1.00  1.00              
ATOM   3381  HB1 ARG A 210     100.732 109.886  71.850  1.00  1.00              
ATOM   3382  HB2 ARG A 210     100.710 108.170  72.259  1.00  1.00              
ATOM   3383  CG  ARG A 210     101.922 109.328  73.596  1.00  1.00              
ATOM   3384  HG1 ARG A 210     102.055 108.397  74.150  1.00  1.00              
ATOM   3385  HG2 ARG A 210     101.753 110.118  74.327  1.00  1.00              
ATOM   3386  CD  ARG A 210     103.215 109.634  72.824  1.00  1.00              
ATOM   3387  HD1 ARG A 210     103.389 108.838  72.100  1.00  1.00              
ATOM   3388  HD2 ARG A 210     104.055 109.630  73.522  1.00  1.00              
ATOM   3389  NE  ARG A 210     103.155 110.938  72.129  1.00  1.00              
ATOM   3390  HE  ARG A 210     102.969 110.926  71.136  1.00  1.00              
ATOM   3391  CZ  ARG A 210     103.177 112.130  72.702  1.00  1.00              
ATOM   3392  NH1 ARG A 210     103.360 112.305  73.981  1.00  1.00              
ATOM   3393 1HH1 ARG A 210     103.519 111.516  74.574  1.00  1.00              
ATOM   3394 2HH1 ARG A 210     103.167 113.217  74.370  1.00  1.00              
ATOM   3395  NH2 ARG A 210     102.971 113.202  72.006  1.00  1.00              
ATOM   3396 1HH2 ARG A 210     102.632 113.145  71.052  1.00  1.00              
ATOM   3397 2HH2 ARG A 210     102.793 114.057  72.513  1.00  1.00              
ATOM   3398  C   ARG A 210      99.075 110.897  73.692  1.00  1.00              
ATOM   3399  O   ARG A 210      99.931 111.775  73.562  1.00  1.00              
ATOM   3400  N   MET A 211      97.810 111.132  74.025  1.00  1.00              
ATOM   3401  H   MET A 211      97.278 110.287  74.175  1.00  1.00              
ATOM   3402  CA  MET A 211      97.087 112.345  74.335  1.00  1.00              
ATOM   3403  HA  MET A 211      96.808 112.849  73.407  1.00  1.00              
ATOM   3404  CB  MET A 211      95.806 111.942  75.094  1.00  1.00              
ATOM   3405  HB1 MET A 211      96.098 111.398  75.989  1.00  1.00              
ATOM   3406  HB2 MET A 211      95.209 111.268  74.482  1.00  1.00              
ATOM   3407  CG  MET A 211      94.907 113.105  75.521  1.00  1.00              
ATOM   3408  HG1 MET A 211      94.540 113.605  74.624  1.00  1.00              
ATOM   3409  HG2 MET A 211      95.480 113.826  76.105  1.00  1.00              
ATOM   3410  SD  MET A 211      93.482 112.566  76.513  1.00  1.00              
ATOM   3411  CE  MET A 211      94.260 112.288  78.131  1.00  1.00              
ATOM   3412  HE1 MET A 211      93.495 112.015  78.859  1.00  1.00              
ATOM   3413  HE2 MET A 211      94.988 111.481  78.069  1.00  1.00              
ATOM   3414  HE3 MET A 211      94.757 113.201  78.465  1.00  1.00              
ATOM   3415  C   MET A 211      97.949 113.281  75.185  1.00  1.00              
ATOM   3416  O   MET A 211      98.050 113.123  76.401  1.00  1.00              
ATOM   3417  N   SER A 212      98.594 114.226  74.511  1.00  1.00              
ATOM   3418  H   SER A 212      98.392 114.347  73.525  1.00  1.00              
ATOM   3419  CA  SER A 212      99.486 115.190  75.139  1.00  1.00              
ATOM   3420  HA  SER A 212      99.918 114.766  76.047  1.00  1.00              
ATOM   3421  CB  SER A 212     100.625 115.550  74.192  1.00  1.00              
ATOM   3422  HB1 SER A 212     101.272 116.299  74.653  1.00  1.00              
ATOM   3423  HB2 SER A 212     100.226 115.944  73.255  1.00  1.00              
ATOM   3424  OG  SER A 212     101.357 114.364  73.956  1.00  1.00              
ATOM   3425  HG  SER A 212     100.707 113.658  73.782  1.00  1.00              
ATOM   3426  C   SER A 212      98.747 116.462  75.534  1.00  1.00              
ATOM   3427  O   SER A 212      99.008 117.034  76.597  1.00  1.00              
ATOM   3428  N   ASP A 213      97.763 116.873  74.728  1.00  1.00              
ATOM   3429  H   ASP A 213      97.707 116.513  73.779  1.00  1.00              
ATOM   3430  CA  ASP A 213      96.984 118.052  75.055  1.00  1.00              
ATOM   3431  HA  ASP A 213      96.917 118.086  76.141  1.00  1.00              
ATOM   3432  CB  ASP A 213      97.721 119.344  74.649  1.00  1.00              
ATOM   3433  HB1 ASP A 213      98.622 119.441  75.259  1.00  1.00              
ATOM   3434  HB2 ASP A 213      97.081 120.193  74.886  1.00  1.00              
ATOM   3435  CG  ASP A 213      98.120 119.434  73.180  1.00  1.00              
ATOM   3436  OD1 ASP A 213      99.043 118.688  72.787  1.00  1.00              
ATOM   3437  OD2 ASP A 213      97.516 120.280  72.486  1.00  1.00              
ATOM   3438  C   ASP A 213      95.518 118.034  74.563  1.00  1.00              
ATOM   3439  O   ASP A 213      95.127 118.243  73.411  1.00  1.00              
ATOM   3440  N   MET A 214      94.639 117.934  75.550  1.00  1.00              
ATOM   3441  H   MET A 214      94.988 117.728  76.473  1.00  1.00              
ATOM   3442  CA  MET A 214      93.340 118.585  75.461  1.00  1.00              
ATOM   3443  HA  MET A 214      92.768 118.134  74.647  1.00  1.00              
ATOM   3444  CB  MET A 214      92.605 118.303  76.797  1.00  1.00              
ATOM   3445  HB1 MET A 214      93.307 117.921  77.541  1.00  1.00              
ATOM   3446  HB2 MET A 214      91.901 117.494  76.614  1.00  1.00              
ATOM   3447  CG  MET A 214      91.858 119.472  77.458  1.00  1.00              
ATOM   3448  HG1 MET A 214      91.055 119.061  78.071  1.00  1.00              
ATOM   3449  HG2 MET A 214      91.412 120.101  76.693  1.00  1.00              
ATOM   3450  SD  MET A 214      92.882 120.517  78.524  1.00  1.00              
ATOM   3451  CE  MET A 214      91.656 121.772  78.970  1.00  1.00              
ATOM   3452  HE1 MET A 214      90.811 121.290  79.459  1.00  1.00              
ATOM   3453  HE2 MET A 214      92.099 122.493  79.657  1.00  1.00              
ATOM   3454  HE3 MET A 214      91.311 122.288  78.074  1.00  1.00              
ATOM   3455  C   MET A 214      93.533 120.074  75.159  1.00  1.00              
ATOM   3456  O   MET A 214      94.333 120.752  75.816  1.00  1.00              
ATOM   3457  N   ASN A 215      92.777 120.572  74.184  1.00  1.00              
ATOM   3458  H   ASN A 215      92.173 119.944  73.658  1.00  1.00              
ATOM   3459  CA  ASN A 215      92.634 121.995  73.892  1.00  1.00              
ATOM   3460  HA  ASN A 215      93.480 122.528  74.330  1.00  1.00              
ATOM   3461  CB  ASN A 215      92.681 122.244  72.371  1.00  1.00              
ATOM   3462  HB1 ASN A 215      92.340 123.256  72.160  1.00  1.00              
ATOM   3463  HB2 ASN A 215      91.995 121.588  71.870  1.00  1.00              
ATOM   3464  CG  ASN A 215      94.061 122.097  71.732  1.00  1.00              
ATOM   3465  OD1 ASN A 215      94.435 122.908  70.906  1.00  1.00              
ATOM   3466  ND2 ASN A 215      94.852 121.109  72.086  1.00  1.00              
ATOM   3467 1HD2 ASN A 215      94.569 120.430  72.769  1.00  1.00              
ATOM   3468 2HD2 ASN A 215      95.841 121.117  71.820  1.00  1.00              
ATOM   3469  C   ASN A 215      91.359 122.510  74.590  1.00  1.00              
ATOM   3470  O   ASN A 215      90.436 121.734  74.892  1.00  1.00              
ATOM   3471  N   PRO A 216      91.270 123.814  74.896  1.00  1.00              
ATOM   3472  CD  PRO A 216      92.230 124.876  74.629  1.00  1.00              
ATOM   3473  HD1 PRO A 216      92.653 124.815  73.628  1.00  1.00              
ATOM   3474  HD2 PRO A 216      93.026 124.842  75.374  1.00  1.00              
ATOM   3475  CG  PRO A 216      91.439 126.175  74.777  1.00  1.00              
ATOM   3476  HG1 PRO A 216      90.949 126.412  73.831  1.00  1.00              
ATOM   3477  HG2 PRO A 216      92.072 127.002  75.100  1.00  1.00              
ATOM   3478  CB  PRO A 216      90.385 125.820  75.824  1.00  1.00              
ATOM   3479  HB1 PRO A 216      89.496 126.445  75.729  1.00  1.00              
ATOM   3480  HB2 PRO A 216      90.817 125.929  76.821  1.00  1.00              
ATOM   3481  CA  PRO A 216      90.089 124.338  75.558  1.00  1.00              
ATOM   3482  HA  PRO A 216      89.956 123.830  76.515  1.00  1.00              
ATOM   3483  C   PRO A 216      88.834 124.137  74.717  1.00  1.00              
ATOM   3484  O   PRO A 216      88.880 124.126  73.486  1.00  1.00              
ATOM   3485  N   TYR A 217      87.724 123.940  75.427  1.00  1.00              
ATOM   3486  H   TYR A 217      87.778 124.049  76.426  1.00  1.00              
ATOM   3487  CA  TYR A 217      86.428 123.540  74.881  1.00  1.00              
ATOM   3488  HA  TYR A 217      85.779 123.301  75.724  1.00  1.00              
ATOM   3489  CB  TYR A 217      85.782 124.735  74.152  1.00  1.00              
ATOM   3490  HB1 TYR A 217      84.748 124.482  73.909  1.00  1.00              
ATOM   3491  HB2 TYR A 217      86.298 124.890  73.203  1.00  1.00              
ATOM   3492  CG  TYR A 217      85.770 126.044  74.918  1.00  1.00              
ATOM   3493  CD1 TYR A 217      86.679 127.067  74.585  1.00  1.00              
ATOM   3494  HD1 TYR A 217      87.401 126.906  73.796  1.00  1.00              
ATOM   3495  CE1 TYR A 217      86.613 128.309  75.247  1.00  1.00              
ATOM   3496  HE1 TYR A 217      87.281 129.113  74.980  1.00  1.00              
ATOM   3497  CZ  TYR A 217      85.637 128.526  76.242  1.00  1.00              
ATOM   3498  OH  TYR A 217      85.545 129.734  76.851  1.00  1.00              
ATOM   3499  HH  TYR A 217      84.813 129.746  77.467  1.00  1.00              
ATOM   3500  CE2 TYR A 217      84.751 127.489  76.601  1.00  1.00              
ATOM   3501  HE2 TYR A 217      83.995 127.642  77.355  1.00  1.00              
ATOM   3502  CD2 TYR A 217      84.819 126.254  75.934  1.00  1.00              
ATOM   3503  HD2 TYR A 217      84.106 125.481  76.176  1.00  1.00              
ATOM   3504  C   TYR A 217      86.439 122.301  73.986  1.00  1.00              
ATOM   3505  O   TYR A 217      85.387 122.004  73.426  1.00  1.00              
ATOM   3506  N   TRP A 218      87.538 121.530  73.871  1.00  1.00              
ATOM   3507  H   TRP A 218      88.417 121.814  74.286  1.00  1.00              
ATOM   3508  CA  TRP A 218      87.482 120.327  73.027  1.00  1.00              
ATOM   3509  HA  TRP A 218      87.293 120.636  72.007  1.00  1.00              
ATOM   3510  CB  TRP A 218      88.785 119.529  73.042  1.00  1.00              
ATOM   3511  HB1 TRP A 218      89.619 120.218  73.130  1.00  1.00              
ATOM   3512  HB2 TRP A 218      88.858 119.055  72.063  1.00  1.00              
ATOM   3513  CG  TRP A 218      88.917 118.420  74.055  1.00  1.00              
ATOM   3514  CD1 TRP A 218      89.401 118.537  75.307  1.00  1.00              
ATOM   3515  HD1 TRP A 218      89.731 119.471  75.737  1.00  1.00              
ATOM   3516  NE1 TRP A 218      89.393 117.302  75.932  1.00  1.00              
ATOM   3517  HE1 TRP A 218      89.661 117.154  76.897  1.00  1.00              
ATOM   3518  CE2 TRP A 218      88.904 116.317  75.105  1.00  1.00              
ATOM   3519  CZ2 TRP A 218      88.705 114.938  75.262  1.00  1.00              
ATOM   3520  HZ2 TRP A 218      89.008 114.444  76.166  1.00  1.00              
ATOM   3521  CH2 TRP A 218      88.077 114.213  74.236  1.00  1.00              
ATOM   3522  HH2 TRP A 218      87.902 113.151  74.342  1.00  1.00              
ATOM   3523  CZ3 TRP A 218      87.630 114.883  73.086  1.00  1.00              
ATOM   3524  HZ3 TRP A 218      87.114 114.335  72.310  1.00  1.00              
ATOM   3525  CE3 TRP A 218      87.831 116.271  72.951  1.00  1.00              
ATOM   3526  HE3 TRP A 218      87.463 116.791  72.084  1.00  1.00              
ATOM   3527  CD2 TRP A 218      88.510 117.018  73.931  1.00  1.00              
ATOM   3528  C   TRP A 218      86.358 119.378  73.424  1.00  1.00              
ATOM   3529  O   TRP A 218      85.809 118.672  72.592  1.00  1.00              
ATOM   3530  N   THR A 219      86.049 119.381  74.713  1.00  1.00              
ATOM   3531  H   THR A 219      86.577 119.971  75.333  1.00  1.00              
ATOM   3532  CA  THR A 219      85.056 118.522  75.326  1.00  1.00              
ATOM   3533  HA  THR A 219      84.774 117.746  74.615  1.00  1.00              
ATOM   3534  CB  THR A 219      85.602 117.808  76.587  1.00  1.00              
ATOM   3535  HB  THR A 219      84.914 117.960  77.419  1.00  1.00              
ATOM   3536  CG2 THR A 219      85.765 116.311  76.363  1.00  1.00              
ATOM   3537 1HG2 THR A 219      84.809 115.819  76.527  1.00  1.00              
ATOM   3538 2HG2 THR A 219      86.088 116.098  75.346  1.00  1.00              
ATOM   3539 3HG2 THR A 219      86.493 115.886  77.050  1.00  1.00              
ATOM   3540  OG1 THR A 219      86.865 118.307  76.980  1.00  1.00              
ATOM   3541  HG1 THR A 219      87.492 118.014  76.307  1.00  1.00              
ATOM   3542  C   THR A 219      83.754 119.179  75.640  1.00  1.00              
ATOM   3543  O   THR A 219      82.782 118.526  75.942  1.00  1.00              
ATOM   3544  N   GLY A 220      83.713 120.517  75.480  1.00  1.00              
ATOM   3545  H   GLY A 220      84.571 120.965  75.208  1.00  1.00              
ATOM   3546  CA  GLY A 220      82.456 121.111  75.108  1.00  1.00              
ATOM   3547  HA1 GLY A 220      81.650 120.580  75.607  1.00  1.00              
ATOM   3548  HA2 GLY A 220      82.347 120.961  74.032  1.00  1.00              
ATOM   3549  C   GLY A 220      82.315 122.544  75.397  1.00  1.00              
ATOM   3550  O   GLY A 220      83.173 123.199  75.996  1.00  1.00              
ATOM   3551  N   TRP A 221      81.171 123.004  74.928  1.00  1.00              
ATOM   3552  H   TRP A 221      80.592 122.391  74.378  1.00  1.00              
ATOM   3553  CA  TRP A 221      80.907 124.407  74.868  1.00  1.00              
ATOM   3554  HA  TRP A 221      81.830 124.867  74.516  1.00  1.00              
ATOM   3555  CB  TRP A 221      79.860 124.727  73.800  1.00  1.00              
ATOM   3556  HB1 TRP A 221      79.386 125.671  74.036  1.00  1.00              
ATOM   3557  HB2 TRP A 221      79.102 123.968  73.805  1.00  1.00              
ATOM   3558  CG  TRP A 221      80.304 124.845  72.370  1.00  1.00              
ATOM   3559  CD1 TRP A 221      81.253 124.106  71.744  1.00  1.00              
ATOM   3560  HD1 TRP A 221      81.852 123.325  72.194  1.00  1.00              
ATOM   3561  NE1 TRP A 221      81.342 124.496  70.426  1.00  1.00              
ATOM   3562  HE1 TRP A 221      81.982 124.079  69.744  1.00  1.00              
ATOM   3563  CE2 TRP A 221      80.477 125.519  70.130  1.00  1.00              
ATOM   3564  CZ2 TRP A 221      80.227 126.242  68.956  1.00  1.00              
ATOM   3565  HZ2 TRP A 221      80.809 126.030  68.071  1.00  1.00              
ATOM   3566  CH2 TRP A 221      79.242 127.245  68.966  1.00  1.00              
ATOM   3567  HH2 TRP A 221      79.045 127.816  68.070  1.00  1.00              
ATOM   3568  CZ3 TRP A 221      78.531 127.508  70.151  1.00  1.00              
ATOM   3569  HZ3 TRP A 221      77.783 128.287  70.158  1.00  1.00              
ATOM   3570  CE3 TRP A 221      78.805 126.777  71.326  1.00  1.00              
ATOM   3571  HE3 TRP A 221      78.267 127.012  72.232  1.00  1.00              
ATOM   3572  CD2 TRP A 221      79.786 125.761  71.348  1.00  1.00              
ATOM   3573  C   TRP A 221      80.690 125.092  76.220  1.00  1.00              
ATOM   3574  O   TRP A 221      81.574 125.752  76.733  1.00  1.00              
ATOM   3575  N   ASP A 222      79.472 125.018  76.725  1.00  1.00              
ATOM   3576  H   ASP A 222      78.763 124.440  76.311  1.00  1.00              
ATOM   3577  CA  ASP A 222      78.955 126.203  77.380  1.00  1.00              
ATOM   3578  HA  ASP A 222      79.753 126.739  77.897  1.00  1.00              
ATOM   3579  CB  ASP A 222      78.424 127.176  76.285  1.00  1.00              
ATOM   3580  HB1 ASP A 222      79.216 127.338  75.555  1.00  1.00              
ATOM   3581  HB2 ASP A 222      78.225 128.162  76.705  1.00  1.00              
ATOM   3582  CG  ASP A 222      77.155 126.693  75.571  1.00  1.00              
ATOM   3583  OD1 ASP A 222      77.072 126.796  74.332  1.00  1.00              
ATOM   3584  OD2 ASP A 222      76.224 126.165  76.227  1.00  1.00              
ATOM   3585  C   ASP A 222      77.945 125.961  78.472  1.00  1.00              
ATOM   3586  O   ASP A 222      77.814 124.868  79.026  1.00  1.00              
ATOM   3587  N   LYS A 223      77.264 127.054  78.774  1.00  1.00              
ATOM   3588  H   LYS A 223      77.437 127.856  78.183  1.00  1.00              
ATOM   3589  CA  LYS A 223      76.319 127.183  79.838  1.00  1.00              
ATOM   3590  HA  LYS A 223      76.438 126.312  80.462  1.00  1.00              
ATOM   3591  CB  LYS A 223      76.727 128.373  80.764  1.00  1.00              
ATOM   3592  HB1 LYS A 223      75.876 128.649  81.386  1.00  1.00              
ATOM   3593  HB2 LYS A 223      76.976 129.233  80.143  1.00  1.00              
ATOM   3594  CG  LYS A 223      77.905 128.057  81.709  1.00  1.00              
ATOM   3595  HG1 LYS A 223      78.176 128.982  82.214  1.00  1.00              
ATOM   3596  HG2 LYS A 223      78.767 127.732  81.128  1.00  1.00              
ATOM   3597  CD  LYS A 223      77.595 126.995  82.792  1.00  1.00              
ATOM   3598  HD1 LYS A 223      77.487 126.017  82.321  1.00  1.00              
ATOM   3599  HD2 LYS A 223      76.658 127.255  83.286  1.00  1.00              
ATOM   3600  CE  LYS A 223      78.715 126.911  83.848  1.00  1.00              
ATOM   3601  HE1 LYS A 223      78.821 127.898  84.310  1.00  1.00              
ATOM   3602  HE2 LYS A 223      79.653 126.685  83.332  1.00  1.00              
ATOM   3603  NZ  LYS A 223      78.446 125.887  84.895  1.00  1.00              
ATOM   3604  HZ1 LYS A 223      79.157 125.918  85.621  1.00  1.00              
ATOM   3605  HZ2 LYS A 223      77.555 126.043  85.349  1.00  1.00              
ATOM   3606  HZ3 LYS A 223      78.448 124.947  84.514  1.00  1.00              
ATOM   3607  C   LYS A 223      74.829 127.118  79.452  1.00  1.00              
ATOM   3608  O   LYS A 223      73.997 127.611  80.210  1.00  1.00              
ATOM   3609  N   CYS A 224      74.434 126.314  78.447  1.00  1.00              
ATOM   3610  H   CYS A 224      75.122 126.105  77.735  1.00  1.00              
ATOM   3611  CA  CYS A 224      73.377 125.312  78.733  1.00  1.00              
ATOM   3612  HA  CYS A 224      72.457 125.829  79.006  1.00  1.00              
ATOM   3613  CB  CYS A 224      73.101 124.392  77.546  1.00  1.00              
ATOM   3614  HB1 CYS A 224      72.302 123.696  77.812  1.00  1.00              
ATOM   3615  HB2 CYS A 224      73.992 123.808  77.337  1.00  1.00              
ATOM   3616  SG  CYS A 224      72.593 125.347  76.084  1.00  1.00              
ATOM   3617  HG  CYS A 224      71.551 125.975  76.647  1.00  1.00              
ATOM   3618  C   CYS A 224      73.820 124.486  79.952  1.00  1.00              
ATOM   3619  O   CYS A 224      73.018 124.161  80.820  1.00  1.00              
ATOM   3620  N   GLY A 225      75.127 124.229  80.037  1.00  1.00              
ATOM   3621  H   GLY A 225      75.730 124.463  79.265  1.00  1.00              
ATOM   3622  CA  GLY A 225      75.845 123.826  81.245  1.00  1.00              
ATOM   3623  HA1 GLY A 225      75.465 124.397  82.085  1.00  1.00              
ATOM   3624  HA2 GLY A 225      76.908 124.039  81.142  1.00  1.00              
ATOM   3625  C   GLY A 225      75.699 122.371  81.581  1.00  1.00              
ATOM   3626  O   GLY A 225      76.560 121.764  82.201  1.00  1.00              
ATOM   3627  N   ASN A 226      74.635 121.805  81.038  1.00  1.00              
ATOM   3628  H   ASN A 226      73.925 122.383  80.606  1.00  1.00              
ATOM   3629  CA  ASN A 226      74.546 120.420  80.787  1.00  1.00              
ATOM   3630  HA  ASN A 226      75.531 119.985  80.895  1.00  1.00              
ATOM   3631  CB  ASN A 226      73.647 119.796  81.884  1.00  1.00              
ATOM   3632  HB1 ASN A 226      72.600 119.946  81.631  1.00  1.00              
ATOM   3633  HB2 ASN A 226      73.846 120.287  82.834  1.00  1.00              
ATOM   3634  CG  ASN A 226      73.917 118.322  82.069  1.00  1.00              
ATOM   3635  OD1 ASN A 226      73.063 117.482  81.891  1.00  1.00              
ATOM   3636  ND2 ASN A 226      75.153 117.979  82.378  1.00  1.00              
ATOM   3637 1HD2 ASN A 226      75.841 118.674  82.597  1.00  1.00              
ATOM   3638 2HD2 ASN A 226      75.375 116.996  82.449  1.00  1.00              
ATOM   3639  C   ASN A 226      74.086 120.049  79.311  1.00  1.00              
ATOM   3640  O   ASN A 226      73.783 121.045  78.637  1.00  1.00              
ATOM   3641  N   PRO A 227      73.991 118.795  78.707  1.00  1.00              
ATOM   3642  CD  PRO A 227      73.095 118.753  77.546  1.00  1.00              
ATOM   3643  HD1 PRO A 227      73.640 119.067  76.655  1.00  1.00              
ATOM   3644  HD2 PRO A 227      72.222 119.389  77.683  1.00  1.00              
ATOM   3645  CG  PRO A 227      72.635 117.312  77.377  1.00  1.00              
ATOM   3646  HG1 PRO A 227      72.275 117.112  76.369  1.00  1.00              
ATOM   3647  HG2 PRO A 227      71.867 117.071  78.113  1.00  1.00              
ATOM   3648  CB  PRO A 227      73.912 116.574  77.677  1.00  1.00              
ATOM   3649  HB1 PRO A 227      74.573 116.655  76.813  1.00  1.00              
ATOM   3650  HB2 PRO A 227      73.727 115.538  77.955  1.00  1.00              
ATOM   3651  CA  PRO A 227      74.512 117.366  78.856  1.00  1.00              
ATOM   3652  HA  PRO A 227      74.081 116.923  79.746  1.00  1.00              
ATOM   3653  C   PRO A 227      76.033 117.136  78.920  1.00  1.00              
ATOM   3654  O   PRO A 227      76.564 116.109  78.502  1.00  1.00              
ATOM   3655  N   PHE A 228      76.755 118.149  79.362  1.00  1.00              
ATOM   3656  H   PHE A 228      76.258 118.833  79.896  1.00  1.00              
ATOM   3657  CA  PHE A 228      77.920 118.677  78.646  1.00  1.00              
ATOM   3658  HA  PHE A 228      77.877 119.678  79.065  1.00  1.00              
ATOM   3659  CB  PHE A 228      79.272 118.161  79.150  1.00  1.00              
ATOM   3660  HB1 PHE A 228      79.688 117.463  78.425  1.00  1.00              
ATOM   3661  HB2 PHE A 228      79.142 117.633  80.093  1.00  1.00              
ATOM   3662  CG  PHE A 228      80.216 119.335  79.391  1.00  1.00              
ATOM   3663  CD1 PHE A 228      81.386 119.451  78.637  1.00  1.00              
ATOM   3664  HD1 PHE A 228      81.681 118.638  77.994  1.00  1.00              
ATOM   3665  CE1 PHE A 228      82.155 120.625  78.695  1.00  1.00              
ATOM   3666  HE1 PHE A 228      83.047 120.715  78.094  1.00  1.00              
ATOM   3667  CZ  PHE A 228      81.781 121.682  79.537  1.00  1.00              
ATOM   3668  HZ  PHE A 228      82.376 122.585  79.575  1.00  1.00              
ATOM   3669  CE2 PHE A 228      80.633 121.556  80.335  1.00  1.00              
ATOM   3670  HE2 PHE A 228      80.342 122.353  81.006  1.00  1.00              
ATOM   3671  CD2 PHE A 228      79.858 120.385  80.268  1.00  1.00              
ATOM   3672  HD2 PHE A 228      78.972 120.309  80.886  1.00  1.00              
ATOM   3673  C   PHE A 228      77.709 118.975  77.173  1.00  1.00              
ATOM   3674  O   PHE A 228      76.993 118.294  76.453  1.00  1.00              
ATOM   3675  N   LYS A 229      78.129 120.198  76.825  1.00  1.00              
ATOM   3676  H   LYS A 229      78.735 120.723  77.435  1.00  1.00              
ATOM   3677  CA  LYS A 229      77.468 120.905  75.727  1.00  1.00              
ATOM   3678  HA  LYS A 229      76.408 120.669  75.800  1.00  1.00              
ATOM   3679  CB  LYS A 229      77.588 122.424  75.860  1.00  1.00              
ATOM   3680  HB1 LYS A 229      78.645 122.671  75.840  1.00  1.00              
ATOM   3681  HB2 LYS A 229      77.182 122.731  76.825  1.00  1.00              
ATOM   3682  CG  LYS A 229      76.859 123.192  74.741  1.00  1.00              
ATOM   3683  HG1 LYS A 229      77.270 122.936  73.769  1.00  1.00              
ATOM   3684  HG2 LYS A 229      77.081 124.237  74.886  1.00  1.00              
ATOM   3685  CD  LYS A 229      75.340 123.008  74.663  1.00  1.00              
ATOM   3686  HD1 LYS A 229      74.902 123.256  75.621  1.00  1.00              
ATOM   3687  HD2 LYS A 229      75.105 121.969  74.435  1.00  1.00              
ATOM   3688  CE  LYS A 229      74.710 123.886  73.569  1.00  1.00              
ATOM   3689  HE1 LYS A 229      73.645 123.642  73.516  1.00  1.00              
ATOM   3690  HE2 LYS A 229      75.173 123.633  72.610  1.00  1.00              
ATOM   3691  NZ  LYS A 229      74.866 125.335  73.847  1.00  1.00              
ATOM   3692  HZ1 LYS A 229      74.328 125.922  73.229  1.00  1.00              
ATOM   3693  HZ2 LYS A 229      74.644 125.561  74.814  1.00  1.00              
ATOM   3694  HZ3 LYS A 229      75.840 125.635  73.782  1.00  1.00              
ATOM   3695  C   LYS A 229      77.877 120.401  74.362  1.00  1.00              
ATOM   3696  O   LYS A 229      77.095 120.504  73.413  1.00  1.00              
ATOM   3697  N   ASP A 230      79.031 119.757  74.297  1.00  1.00              
ATOM   3698  H   ASP A 230      79.566 119.657  75.142  1.00  1.00              
ATOM   3699  CA  ASP A 230      79.155 118.691  73.332  1.00  1.00              
ATOM   3700  HA  ASP A 230      78.812 119.079  72.371  1.00  1.00              
ATOM   3701  CB  ASP A 230      80.625 118.301  73.113  1.00  1.00              
ATOM   3702  HB1 ASP A 230      80.989 117.771  73.991  1.00  1.00              
ATOM   3703  HB2 ASP A 230      81.216 119.211  72.993  1.00  1.00              
ATOM   3704  CG  ASP A 230      80.809 117.448  71.849  1.00  1.00              
ATOM   3705  OD1 ASP A 230      81.825 116.723  71.792  1.00  1.00              
ATOM   3706  OD2 ASP A 230      79.915 117.523  70.970  1.00  1.00              
ATOM   3707  C   ASP A 230      78.242 117.529  73.712  1.00  1.00              
ATOM   3708  O   ASP A 230      78.604 116.620  74.459  1.00  1.00              
ATOM   3709  N   MET A 231      77.012 117.649  73.212  1.00  1.00              
ATOM   3710  H   MET A 231      76.822 118.575  72.850  1.00  1.00              
ATOM   3711  CA  MET A 231      76.191 116.587  72.641  1.00  1.00              
ATOM   3712  HA  MET A 231      75.413 117.078  72.059  1.00  1.00              
ATOM   3713  CB  MET A 231      77.035 115.767  71.626  1.00  1.00              
ATOM   3714  HB1 MET A 231      77.470 116.459  70.908  1.00  1.00              
ATOM   3715  HB2 MET A 231      76.353 115.128  71.077  1.00  1.00              
ATOM   3716  CG  MET A 231      78.189 114.903  72.194  1.00  1.00              
ATOM   3717  HG1 MET A 231      77.910 114.489  73.157  1.00  1.00              
ATOM   3718  HG2 MET A 231      79.047 115.549  72.344  1.00  1.00              
ATOM   3719  SD  MET A 231      78.795 113.513  71.229  1.00  1.00              
ATOM   3720  CE  MET A 231      80.569 113.610  71.561  1.00  1.00              
ATOM   3721  HE1 MET A 231      80.743 113.603  72.635  1.00  1.00              
ATOM   3722  HE2 MET A 231      81.073 112.761  71.100  1.00  1.00              
ATOM   3723  HE3 MET A 231      80.965 114.531  71.136  1.00  1.00              
ATOM   3724  C   MET A 231      75.451 115.624  73.562  1.00  1.00              
ATOM   3725  O   MET A 231      74.329 115.233  73.239  1.00  1.00              
ATOM   3726  N   SER A 232      76.104 115.247  74.661  1.00  1.00              
ATOM   3727  H   SER A 232      77.016 115.681  74.774  1.00  1.00              
ATOM   3728  CA  SER A 232      75.722 114.289  75.696  1.00  1.00              
ATOM   3729  HA  SER A 232      75.800 114.843  76.625  1.00  1.00              
ATOM   3730  CB  SER A 232      74.266 113.807  75.659  1.00  1.00              
ATOM   3731  HB1 SER A 232      74.112 113.150  74.811  1.00  1.00              
ATOM   3732  HB2 SER A 232      73.596 114.663  75.575  1.00  1.00              
ATOM   3733  OG  SER A 232      73.963 113.113  76.853  1.00  1.00              
ATOM   3734  HG  SER A 232      74.463 112.285  76.829  1.00  1.00              
ATOM   3735  C   SER A 232      76.703 113.130  75.876  1.00  1.00              
ATOM   3736  O   SER A 232      76.388 111.973  75.562  1.00  1.00              
ATOM   3737  N   MET A 233      77.893 113.439  76.404  1.00  1.00              
ATOM   3738  H   MET A 233      78.068 114.402  76.662  1.00  1.00              
ATOM   3739  CA  MET A 233      78.930 112.441  76.693  1.00  1.00              
ATOM   3740  HA  MET A 233      79.022 111.794  75.819  1.00  1.00              
ATOM   3741  CB  MET A 233      80.294 113.109  76.911  1.00  1.00              
ATOM   3742  HB1 MET A 233      81.005 112.336  77.209  1.00  1.00              
ATOM   3743  HB2 MET A 233      80.224 113.837  77.717  1.00  1.00              
ATOM   3744  CG  MET A 233      80.842 113.794  75.656  1.00  1.00              
ATOM   3745  HG1 MET A 233      80.307 114.731  75.494  1.00  1.00              
ATOM   3746  HG2 MET A 233      80.676 113.147  74.796  1.00  1.00              
ATOM   3747  SD  MET A 233      82.619 114.130  75.778  1.00  1.00              
ATOM   3748  CE  MET A 233      82.854 115.198  74.330  1.00  1.00              
ATOM   3749  HE1 MET A 233      82.322 116.136  74.480  1.00  1.00              
ATOM   3750  HE2 MET A 233      83.912 115.414  74.193  1.00  1.00              
ATOM   3751  HE3 MET A 233      82.477 114.715  73.429  1.00  1.00              
ATOM   3752  C   MET A 233      78.599 111.546  77.896  1.00  1.00              
ATOM   3753  O   MET A 233      78.508 112.037  79.026  1.00  1.00              
ATOM   3754  N   THR A 234      78.487 110.229  77.656  1.00  1.00              
ATOM   3755  H   THR A 234      78.499 109.923  76.686  1.00  1.00              
ATOM   3756  CA  THR A 234      78.036 109.266  78.683  1.00  1.00              
ATOM   3757  HA  THR A 234      78.148 109.749  79.653  1.00  1.00              
ATOM   3758  CB  THR A 234      76.527 108.948  78.542  1.00  1.00              
ATOM   3759  HB  THR A 234      76.409 108.059  77.927  1.00  1.00              
ATOM   3760  CG2 THR A 234      75.850 108.700  79.892  1.00  1.00              
ATOM   3761 1HG2 THR A 234      74.785 108.534  79.738  1.00  1.00              
ATOM   3762 2HG2 THR A 234      76.273 107.820  80.375  1.00  1.00              
ATOM   3763 3HG2 THR A 234      75.986 109.567  80.537  1.00  1.00              
ATOM   3764  OG1 THR A 234      75.787 110.002  77.944  1.00  1.00              
ATOM   3765  HG1 THR A 234      76.206 110.226  77.104  1.00  1.00              
ATOM   3766  C   THR A 234      78.890 107.970  78.805  1.00  1.00              
ATOM   3767  O   THR A 234      78.633 107.204  79.725  1.00  1.00              
ATOM   3768  N   VAL A 235      80.008 107.770  78.068  1.00  1.00              
ATOM   3769  H   VAL A 235      80.141 108.292  77.212  1.00  1.00              
ATOM   3770  CA  VAL A 235      81.238 107.310  78.787  1.00  1.00              
ATOM   3771  HA  VAL A 235      81.208 107.719  79.793  1.00  1.00              
ATOM   3772  CB  VAL A 235      81.302 105.759  78.925  1.00  1.00              
ATOM   3773  HB  VAL A 235      80.383 105.332  78.524  1.00  1.00              
ATOM   3774  CG1 VAL A 235      82.472 105.053  78.219  1.00  1.00              
ATOM   3775 1HG1 VAL A 235      82.504 105.324  77.166  1.00  1.00              
ATOM   3776 2HG1 VAL A 235      83.423 105.313  78.683  1.00  1.00              
ATOM   3777 3HG1 VAL A 235      82.342 103.973  78.291  1.00  1.00              
ATOM   3778  CG2 VAL A 235      81.383 105.375  80.410  1.00  1.00              
ATOM   3779 1HG2 VAL A 235      81.434 104.290  80.510  1.00  1.00              
ATOM   3780 2HG2 VAL A 235      82.260 105.823  80.873  1.00  1.00              
ATOM   3781 3HG2 VAL A 235      80.486 105.719  80.926  1.00  1.00              
ATOM   3782  C   VAL A 235      82.475 107.891  78.107  1.00  1.00              
ATOM   3783  O   VAL A 235      82.431 108.158  76.909  1.00  1.00              
ATOM   3784  N   LEU A 236      83.578 108.034  78.838  1.00  1.00              
ATOM   3785  H   LEU A 236      83.574 107.733  79.801  1.00  1.00              
ATOM   3786  CA  LEU A 236      84.901 108.312  78.284  1.00  1.00              
ATOM   3787  HA  LEU A 236      84.866 108.229  77.200  1.00  1.00              
ATOM   3788  CB  LEU A 236      85.349 109.738  78.685  1.00  1.00              
ATOM   3789  HB1 LEU A 236      85.934 109.666  79.604  1.00  1.00              
ATOM   3790  HB2 LEU A 236      84.463 110.323  78.922  1.00  1.00              
ATOM   3791  CG  LEU A 236      86.176 110.558  77.670  1.00  1.00              
ATOM   3792  HG  LEU A 236      86.780 111.272  78.232  1.00  1.00              
ATOM   3793  CD1 LEU A 236      87.118 109.754  76.773  1.00  1.00              
ATOM   3794 1HD1 LEU A 236      87.739 110.439  76.197  1.00  1.00              
ATOM   3795 2HD1 LEU A 236      87.768 109.127  77.378  1.00  1.00              
ATOM   3796 3HD1 LEU A 236      86.556 109.133  76.078  1.00  1.00              
ATOM   3797  CD2 LEU A 236      85.233 111.362  76.777  1.00  1.00              
ATOM   3798 1HD2 LEU A 236      85.803 111.909  76.025  1.00  1.00              
ATOM   3799 2HD2 LEU A 236      84.526 110.692  76.289  1.00  1.00              
ATOM   3800 3HD2 LEU A 236      84.674 112.084  77.374  1.00  1.00              
ATOM   3801  C   LEU A 236      85.838 107.255  78.852  1.00  1.00              
ATOM   3802  O   LEU A 236      85.759 107.009  80.067  1.00  1.00              
ATOM   3803  N   ASP A 237      86.668 106.703  77.954  1.00  1.00              
ATOM   3804  H   ASP A 237      86.555 106.980  76.987  1.00  1.00              
ATOM   3805  CA  ASP A 237      87.787 105.791  78.249  1.00  1.00              
ATOM   3806  HA  ASP A 237      87.868 105.663  79.328  1.00  1.00              
ATOM   3807  CB  ASP A 237      87.478 104.405  77.657  1.00  1.00              
ATOM   3808  HB1 ASP A 237      87.230 104.538  76.609  1.00  1.00              
ATOM   3809  HB2 ASP A 237      86.594 104.003  78.152  1.00  1.00              
ATOM   3810  CG  ASP A 237      88.605 103.365  77.742  1.00  1.00              
ATOM   3811  OD1 ASP A 237      89.590 103.576  78.490  1.00  1.00              
ATOM   3812  OD2 ASP A 237      88.486 102.369  76.996  1.00  1.00              
ATOM   3813  C   ASP A 237      89.120 106.371  77.750  1.00  1.00              
ATOM   3814  O   ASP A 237      89.219 106.801  76.602  1.00  1.00              
ATOM   3815  N   LEU A 238      90.134 106.396  78.619  1.00  1.00              
ATOM   3816  H   LEU A 238      89.983 105.899  79.488  1.00  1.00              
ATOM   3817  CA  LEU A 238      91.399 107.132  78.451  1.00  1.00              
ATOM   3818  HA  LEU A 238      91.500 107.445  77.412  1.00  1.00              
ATOM   3819  CB  LEU A 238      91.380 108.375  79.367  1.00  1.00              
ATOM   3820  HB1 LEU A 238      92.345 108.882  79.307  1.00  1.00              
ATOM   3821  HB2 LEU A 238      91.255 108.032  80.394  1.00  1.00              
ATOM   3822  CG  LEU A 238      90.299 109.416  79.065  1.00  1.00              
ATOM   3823  HG  LEU A 238      89.314 108.957  79.138  1.00  1.00              
ATOM   3824  CD1 LEU A 238      90.388 110.523  80.115  1.00  1.00              
ATOM   3825 1HD1 LEU A 238      89.498 111.141  80.055  1.00  1.00              
ATOM   3826 2HD1 LEU A 238      90.440 110.083  81.109  1.00  1.00              
ATOM   3827 3HD1 LEU A 238      91.279 111.131  79.952  1.00  1.00              
ATOM   3828  CD2 LEU A 238      90.486 110.028  77.674  1.00  1.00              
ATOM   3829 1HD2 LEU A 238      89.765 110.826  77.524  1.00  1.00              
ATOM   3830 2HD2 LEU A 238      91.491 110.436  77.576  1.00  1.00              
ATOM   3831 3HD2 LEU A 238      90.331 109.270  76.906  1.00  1.00              
ATOM   3832  C   LEU A 238      92.646 106.296  78.764  1.00  1.00              
ATOM   3833  O   LEU A 238      93.719 106.866  78.908  1.00  1.00              
ATOM   3834  N   SER A 239      92.526 104.979  78.931  1.00  1.00              
ATOM   3835  H   SER A 239      91.609 104.568  78.781  1.00  1.00              
ATOM   3836  CA  SER A 239      93.446 104.226  79.792  1.00  1.00              
ATOM   3837  HA  SER A 239      93.165 104.505  80.799  1.00  1.00              
ATOM   3838  CB  SER A 239      93.189 102.726  79.705  1.00  1.00              
ATOM   3839  HB1 SER A 239      92.208 102.502  80.123  1.00  1.00              
ATOM   3840  HB2 SER A 239      93.954 102.221  80.287  1.00  1.00              
ATOM   3841  OG  SER A 239      93.250 102.254  78.378  1.00  1.00              
ATOM   3842  HG  SER A 239      92.333 102.112  78.102  1.00  1.00              
ATOM   3843  C   SER A 239      94.956 104.547  79.788  1.00  1.00              
ATOM   3844  O   SER A 239      95.452 105.275  80.655  1.00  1.00              
ATOM   3845  N   LEU A 240      95.724 103.990  78.848  1.00  1.00              
ATOM   3846  H   LEU A 240      95.285 103.328  78.224  1.00  1.00              
ATOM   3847  CA  LEU A 240      97.189 104.122  78.851  1.00  1.00              
ATOM   3848  HA  LEU A 240      97.541 103.920  79.856  1.00  1.00              
ATOM   3849  CB  LEU A 240      97.819 103.063  77.910  1.00  1.00              
ATOM   3850  HB1 LEU A 240      98.903 103.157  77.985  1.00  1.00              
ATOM   3851  HB2 LEU A 240      97.546 103.316  76.886  1.00  1.00              
ATOM   3852  CG  LEU A 240      97.478 101.577  78.146  1.00  1.00              
ATOM   3853  HG  LEU A 240      96.432 101.406  77.893  1.00  1.00              
ATOM   3854  CD1 LEU A 240      98.371 100.688  77.270  1.00  1.00              
ATOM   3855 1HD1 LEU A 240      98.020  99.659  77.324  1.00  1.00              
ATOM   3856 2HD1 LEU A 240      98.332 101.025  76.237  1.00  1.00              
ATOM   3857 3HD1 LEU A 240      99.404 100.740  77.614  1.00  1.00              
ATOM   3858  CD2 LEU A 240      97.691 101.126  79.588  1.00  1.00              
ATOM   3859 1HD2 LEU A 240      97.051 101.703  80.249  1.00  1.00              
ATOM   3860 2HD2 LEU A 240      97.423 100.075  79.678  1.00  1.00              
ATOM   3861 3HD2 LEU A 240      98.733 101.260  79.876  1.00  1.00              
ATOM   3862  C   LEU A 240      97.746 105.510  78.493  1.00  1.00              
ATOM   3863  O   LEU A 240      98.958 105.684  78.330  1.00  1.00              
ATOM   3864  N   ASN A 241      96.880 106.504  78.350  1.00  1.00              
ATOM   3865  H   ASN A 241      95.913 106.333  78.598  1.00  1.00              
ATOM   3866  CA  ASN A 241      97.246 107.835  77.918  1.00  1.00              
ATOM   3867  HA  ASN A 241      97.806 107.746  76.987  1.00  1.00              
ATOM   3868  CB  ASN A 241      95.940 108.610  77.617  1.00  1.00              
ATOM   3869  HB1 ASN A 241      96.214 109.588  77.238  1.00  1.00              
ATOM   3870  HB2 ASN A 241      95.390 108.757  78.546  1.00  1.00              
ATOM   3871  CG  ASN A 241      94.994 107.949  76.588  1.00  1.00              
ATOM   3872  OD1 ASN A 241      95.148 106.817  76.142  1.00  1.00              
ATOM   3873  ND2 ASN A 241      93.972 108.645  76.133  1.00  1.00              
ATOM   3874 1HD2 ASN A 241      93.764 109.548  76.509  1.00  1.00              
ATOM   3875 2HD2 ASN A 241      93.370 108.188  75.452  1.00  1.00              
ATOM   3876  C   ASN A 241      98.162 108.449  78.983  1.00  1.00              
ATOM   3877  O   ASN A 241      97.829 108.485  80.168  1.00  1.00              
ATOM   3878  N   GLY A 242      99.367 108.852  78.583  1.00  1.00              
ATOM   3879  H   GLY A 242      99.593 108.738  77.610  1.00  1.00              
ATOM   3880  CA  GLY A 242     100.451 109.240  79.488  1.00  1.00              
ATOM   3881  HA1 GLY A 242     101.400 109.196  78.956  1.00  1.00              
ATOM   3882  HA2 GLY A 242     100.497 108.542  80.326  1.00  1.00              
ATOM   3883  C   GLY A 242     100.280 110.643  80.045  1.00  1.00              
ATOM   3884  O   GLY A 242     101.051 111.536  79.709  1.00  1.00              
ATOM   3885  N   PHE A 243      99.242 110.824  80.856  1.00  1.00              
ATOM   3886  H   PHE A 243      98.618 110.043  81.005  1.00  1.00              
ATOM   3887  CA  PHE A 243      98.874 112.106  81.427  1.00  1.00              
ATOM   3888  HA  PHE A 243      99.608 112.827  81.067  1.00  1.00              
ATOM   3889  CB  PHE A 243      97.542 112.612  80.812  1.00  1.00              
ATOM   3890  HB1 PHE A 243      97.566 112.390  79.744  1.00  1.00              
ATOM   3891  HB2 PHE A 243      97.548 113.692  80.872  1.00  1.00              
ATOM   3892  CG  PHE A 243      96.180 112.166  81.329  1.00  1.00              
ATOM   3893  CD1 PHE A 243      95.911 110.817  81.605  1.00  1.00              
ATOM   3894  HD1 PHE A 243      96.695 110.094  81.547  1.00  1.00              
ATOM   3895  CE1 PHE A 243      94.615 110.399  81.943  1.00  1.00              
ATOM   3896  HE1 PHE A 243      94.426 109.354  82.141  1.00  1.00              
ATOM   3897  CZ  PHE A 243      93.566 111.330  82.009  1.00  1.00              
ATOM   3898  HZ  PHE A 243      92.570 111.003  82.276  1.00  1.00              
ATOM   3899  CE2 PHE A 243      93.820 112.683  81.735  1.00  1.00              
ATOM   3900  HE2 PHE A 243      93.010 113.395  81.778  1.00  1.00              
ATOM   3901  CD2 PHE A 243      95.123 113.098  81.402  1.00  1.00              
ATOM   3902  HD2 PHE A 243      95.305 114.139  81.184  1.00  1.00              
ATOM   3903  C   PHE A 243      99.016 112.135  82.956  1.00  1.00              
ATOM   3904  O   PHE A 243      98.259 111.542  83.726  1.00  1.00              
ATOM   3905  N   SER A 244     100.089 112.786  83.395  1.00  1.00              
ATOM   3906  H   SER A 244     100.703 113.247  82.733  1.00  1.00              
ATOM   3907  CA  SER A 244     100.377 113.073  84.793  1.00  1.00              
ATOM   3908  HA  SER A 244     100.355 112.156  85.352  1.00  1.00              
ATOM   3909  CB  SER A 244     101.799 113.665  84.865  1.00  1.00              
ATOM   3910  HB1 SER A 244     102.510 112.843  84.772  1.00  1.00              
ATOM   3911  HB2 SER A 244     101.972 114.149  85.826  1.00  1.00              
ATOM   3912  OG  SER A 244     102.056 114.575  83.807  1.00  1.00              
ATOM   3913  HG  SER A 244     101.888 115.492  84.113  1.00  1.00              
ATOM   3914  C   SER A 244      99.363 114.005  85.451  1.00  1.00              
ATOM   3915  O   SER A 244      98.452 114.508  84.801  1.00  1.00              
ATOM   3916  N   VAL A 245      99.484 114.198  86.770  1.00  1.00              
ATOM   3917  H   VAL A 245     100.259 113.769  87.252  1.00  1.00              
ATOM   3918  CA  VAL A 245      98.462 114.890  87.573  1.00  1.00              
ATOM   3919  HA  VAL A 245      97.542 114.325  87.425  1.00  1.00              
ATOM   3920  CB  VAL A 245      98.775 114.772  89.077  1.00  1.00              
ATOM   3921  HB  VAL A 245      99.017 113.728  89.276  1.00  1.00              
ATOM   3922  CG1 VAL A 245      99.984 115.607  89.515  1.00  1.00              
ATOM   3923 1HG1 VAL A 245     100.223 115.384  90.555  1.00  1.00              
ATOM   3924 2HG1 VAL A 245     100.847 115.373  88.890  1.00  1.00              
ATOM   3925 3HG1 VAL A 245      99.758 116.669  89.423  1.00  1.00              
ATOM   3926  CG2 VAL A 245      97.563 115.118  89.951  1.00  1.00              
ATOM   3927 1HG2 VAL A 245      97.792 114.911  90.996  1.00  1.00              
ATOM   3928 2HG2 VAL A 245      97.303 116.171  89.842  1.00  1.00              
ATOM   3929 3HG2 VAL A 245      96.714 114.503  89.647  1.00  1.00              
ATOM   3930  C   VAL A 245      98.119 116.328  87.130  1.00  1.00              
ATOM   3931  O   VAL A 245      96.972 116.753  87.191  1.00  1.00              
ATOM   3932  N   ASP A 246      99.091 117.053  86.593  1.00  1.00              
ATOM   3933  H   ASP A 246     100.014 116.626  86.597  1.00  1.00              
ATOM   3934  CA  ASP A 246      98.977 118.328  85.863  1.00  1.00              
ATOM   3935  HA  ASP A 246      98.573 119.079  86.542  1.00  1.00              
ATOM   3936  CB  ASP A 246     100.417 118.752  85.505  1.00  1.00              
ATOM   3937  HB1 ASP A 246     100.891 119.158  86.401  1.00  1.00              
ATOM   3938  HB2 ASP A 246     100.390 119.543  84.754  1.00  1.00              
ATOM   3939  CG  ASP A 246     101.252 117.565  85.005  1.00  1.00              
ATOM   3940  OD1 ASP A 246     101.763 116.786  85.843  1.00  1.00              
ATOM   3941  OD2 ASP A 246     101.232 117.318  83.784  1.00  1.00              
ATOM   3942  C   ASP A 246      98.022 118.278  84.636  1.00  1.00              
ATOM   3943  O   ASP A 246      96.964 118.934  84.590  1.00  1.00              
ATOM   3944  N   VAL A 247      98.362 117.480  83.623  1.00  1.00              
ATOM   3945  H   VAL A 247      99.269 117.013  83.648  1.00  1.00              
ATOM   3946  CA  VAL A 247      97.529 117.356  82.419  1.00  1.00              
ATOM   3947  HA  VAL A 247      97.249 118.369  82.149  1.00  1.00              
ATOM   3948  CB  VAL A 247      98.343 116.849  81.210  1.00  1.00              
ATOM   3949  HB  VAL A 247      99.026 117.652  80.933  1.00  1.00              
ATOM   3950  CG1 VAL A 247      99.210 115.632  81.527  1.00  1.00              
ATOM   3951 1HG1 VAL A 247      99.516 115.130  80.609  1.00  1.00              
ATOM   3952 2HG1 VAL A 247     100.114 115.950  82.042  1.00  1.00              
ATOM   3953 3HG1 VAL A 247      98.673 114.955  82.184  1.00  1.00              
ATOM   3954  CG2 VAL A 247      97.469 116.594  79.976  1.00  1.00              
ATOM   3955 1HG2 VAL A 247      98.106 116.382  79.116  1.00  1.00              
ATOM   3956 2HG2 VAL A 247      96.810 115.744  80.140  1.00  1.00              
ATOM   3957 3HG2 VAL A 247      96.867 117.476  79.759  1.00  1.00              
ATOM   3958  C   VAL A 247      96.172 116.674  82.647  1.00  1.00              
ATOM   3959  O   VAL A 247      95.174 117.045  82.013  1.00  1.00              
ATOM   3960  N   ALA A 248      96.090 115.775  83.624  1.00  1.00              
ATOM   3961  H   ALA A 248      96.951 115.477  84.076  1.00  1.00              
ATOM   3962  CA  ALA A 248      94.839 115.297  84.195  1.00  1.00              
ATOM   3963  HA  ALA A 248      94.258 114.800  83.421  1.00  1.00              
ATOM   3964  CB  ALA A 248      95.163 114.281  85.290  1.00  1.00              
ATOM   3965  HB1 ALA A 248      94.238 113.976  85.772  1.00  1.00              
ATOM   3966  HB2 ALA A 248      95.663 113.412  84.859  1.00  1.00              
ATOM   3967  HB3 ALA A 248      95.807 114.730  86.042  1.00  1.00              
ATOM   3968  C   ALA A 248      93.983 116.452  84.746  1.00  1.00              
ATOM   3969  O   ALA A 248      92.795 116.528  84.416  1.00  1.00              
ATOM   3970  N   VAL A 249      94.544 117.381  85.546  1.00  1.00              
ATOM   3971  H   VAL A 249      95.526 117.320  85.806  1.00  1.00              
ATOM   3972  CA  VAL A 249      93.704 118.463  86.092  1.00  1.00              
ATOM   3973  HA  VAL A 249      92.812 117.979  86.466  1.00  1.00              
ATOM   3974  CB  VAL A 249      94.240 119.261  87.298  1.00  1.00              
ATOM   3975  HB  VAL A 249      93.513 120.051  87.496  1.00  1.00              
ATOM   3976  CG1 VAL A 249      94.276 118.396  88.563  1.00  1.00              
ATOM   3977 1HG1 VAL A 249      94.640 118.984  89.406  1.00  1.00              
ATOM   3978 2HG1 VAL A 249      93.274 118.034  88.794  1.00  1.00              
ATOM   3979 3HG1 VAL A 249      94.931 117.540  88.413  1.00  1.00              
ATOM   3980  CG2 VAL A 249      95.583 119.960  87.101  1.00  1.00              
ATOM   3981 1HG2 VAL A 249      95.787 120.610  87.951  1.00  1.00              
ATOM   3982 2HG2 VAL A 249      96.372 119.217  87.043  1.00  1.00              
ATOM   3983 3HG2 VAL A 249      95.571 120.561  86.194  1.00  1.00              
ATOM   3984  C   VAL A 249      93.162 119.400  85.006  1.00  1.00              
ATOM   3985  O   VAL A 249      91.967 119.759  85.009  1.00  1.00              
ATOM   3986  N   ARG A 250      94.009 119.709  84.010  1.00  1.00              
ATOM   3987  H   ARG A 250      94.970 119.378  84.085  1.00  1.00              
ATOM   3988  CA  ARG A 250      93.531 120.381  82.784  1.00  1.00              
ATOM   3989  HA  ARG A 250      93.185 121.385  83.031  1.00  1.00              
ATOM   3990  CB  ARG A 250      94.662 120.463  81.746  1.00  1.00              
ATOM   3991  HB1 ARG A 250      94.217 120.811  80.821  1.00  1.00              
ATOM   3992  HB2 ARG A 250      95.056 119.465  81.570  1.00  1.00              
ATOM   3993  CG  ARG A 250      95.827 121.410  82.059  1.00  1.00              
ATOM   3994  HG1 ARG A 250      96.187 121.234  83.073  1.00  1.00              
ATOM   3995  HG2 ARG A 250      95.476 122.440  81.990  1.00  1.00              
ATOM   3996  CD  ARG A 250      97.000 121.200  81.079  1.00  1.00              
ATOM   3997  HD1 ARG A 250      97.525 120.292  81.375  1.00  1.00              
ATOM   3998  HD2 ARG A 250      97.696 122.034  81.187  1.00  1.00              
ATOM   3999  NE  ARG A 250      96.580 121.084  79.660  1.00  1.00              
ATOM   4000  HE  ARG A 250      95.681 121.463  79.403  1.00  1.00              
ATOM   4001  CZ  ARG A 250      97.249 120.492  78.683  1.00  1.00              
ATOM   4002  NH1 ARG A 250      98.419 119.936  78.852  1.00  1.00              
ATOM   4003 1HH1 ARG A 250      98.856 119.958  79.756  1.00  1.00              
ATOM   4004 2HH1 ARG A 250      98.838 119.391  78.112  1.00  1.00              
ATOM   4005  NH2 ARG A 250      96.746 120.446  77.484  1.00  1.00              
ATOM   4006 1HH2 ARG A 250      95.824 120.810  77.254  1.00  1.00              
ATOM   4007 2HH2 ARG A 250      97.316 120.135  76.717  1.00  1.00              
ATOM   4008  C   ARG A 250      92.332 119.654  82.146  1.00  1.00              
ATOM   4009  O   ARG A 250      91.360 120.310  81.775  1.00  1.00              
ATOM   4010  N   PHE A 251      92.395 118.324  82.024  1.00  1.00              
ATOM   4011  H   PHE A 251      93.234 117.850  82.341  1.00  1.00              
ATOM   4012  CA  PHE A 251      91.322 117.507  81.433  1.00  1.00              
ATOM   4013  HA  PHE A 251      91.123 117.890  80.432  1.00  1.00              
ATOM   4014  CB  PHE A 251      91.849 116.070  81.291  1.00  1.00              
ATOM   4015  HB1 PHE A 251      91.881 115.592  82.269  1.00  1.00              
ATOM   4016  HB2 PHE A 251      92.872 116.103  80.915  1.00  1.00              
ATOM   4017  CG  PHE A 251      91.038 115.196  80.363  1.00  1.00              
ATOM   4018  CD1 PHE A 251      91.474 114.978  79.042  1.00  1.00              
ATOM   4019  HD1 PHE A 251      92.396 115.418  78.692  1.00  1.00              
ATOM   4020  CE1 PHE A 251      90.721 114.162  78.183  1.00  1.00              
ATOM   4021  HE1 PHE A 251      91.061 113.976  77.174  1.00  1.00              
ATOM   4022  CZ  PHE A 251      89.532 113.568  78.641  1.00  1.00              
ATOM   4023  HZ  PHE A 251      88.951 112.938  77.982  1.00  1.00              
ATOM   4024  CE2 PHE A 251      89.111 113.766  79.966  1.00  1.00              
ATOM   4025  HE2 PHE A 251      88.218 113.278  80.328  1.00  1.00              
ATOM   4026  CD2 PHE A 251      89.864 114.576  80.828  1.00  1.00              
ATOM   4027  HD2 PHE A 251      89.540 114.718  81.849  1.00  1.00              
ATOM   4028  C   PHE A 251      89.991 117.563  82.200  1.00  1.00              
ATOM   4029  O   PHE A 251      88.955 117.870  81.591  1.00  1.00              
ATOM   4030  N   PHE A 252      90.030 117.367  83.531  1.00  1.00              
ATOM   4031  H   PHE A 252      90.920 117.118  83.959  1.00  1.00              
ATOM   4032  CA  PHE A 252      88.855 117.549  84.399  1.00  1.00              
ATOM   4033  HA  PHE A 252      88.149 116.742  84.223  1.00  1.00              
ATOM   4034  CB  PHE A 252      89.239 117.521  85.890  1.00  1.00              
ATOM   4035  HB1 PHE A 252      88.341 117.739  86.470  1.00  1.00              
ATOM   4036  HB2 PHE A 252      89.944 118.329  86.083  1.00  1.00              
ATOM   4037  CG  PHE A 252      89.813 116.228  86.437  1.00  1.00              
ATOM   4038  CD1 PHE A 252      89.128 115.010  86.285  1.00  1.00              
ATOM   4039  HD1 PHE A 252      88.195 114.978  85.746  1.00  1.00              
ATOM   4040  CE1 PHE A 252      89.633 113.840  86.880  1.00  1.00              
ATOM   4041  HE1 PHE A 252      89.084 112.916  86.811  1.00  1.00              
ATOM   4042  CZ  PHE A 252      90.848 113.871  87.586  1.00  1.00              
ATOM   4043  HZ  PHE A 252      91.245 112.978  88.041  1.00  1.00              
ATOM   4044  CE2 PHE A 252      91.539 115.080  87.732  1.00  1.00              
ATOM   4045  HE2 PHE A 252      92.450 115.116  88.311  1.00  1.00              
ATOM   4046  CD2 PHE A 252      90.994 116.258  87.198  1.00  1.00              
ATOM   4047  HD2 PHE A 252      91.472 117.196  87.410  1.00  1.00              
ATOM   4048  C   PHE A 252      88.152 118.864  84.102  1.00  1.00              
ATOM   4049  O   PHE A 252      86.949 118.868  83.848  1.00  1.00              
ATOM   4050  N   LYS A 253      88.904 119.973  84.044  1.00  1.00              
ATOM   4051  H   LYS A 253      89.900 119.911  84.237  1.00  1.00              
ATOM   4052  CA  LYS A 253      88.266 121.289  83.833  1.00  1.00              
ATOM   4053  HA  LYS A 253      87.429 121.347  84.529  1.00  1.00              
ATOM   4054  CB  LYS A 253      89.269 122.394  84.231  1.00  1.00              
ATOM   4055  HB1 LYS A 253      88.832 123.371  84.021  1.00  1.00              
ATOM   4056  HB2 LYS A 253      90.187 122.287  83.650  1.00  1.00              
ATOM   4057  CG  LYS A 253      89.587 122.314  85.737  1.00  1.00              
ATOM   4058  HG1 LYS A 253      90.090 121.372  85.955  1.00  1.00              
ATOM   4059  HG2 LYS A 253      88.648 122.331  86.279  1.00  1.00              
ATOM   4060  CD  LYS A 253      90.466 123.465  86.245  1.00  1.00              
ATOM   4061  HD1 LYS A 253      89.934 124.412  86.146  1.00  1.00              
ATOM   4062  HD2 LYS A 253      91.367 123.507  85.631  1.00  1.00              
ATOM   4063  CE  LYS A 253      90.890 123.239  87.707  1.00  1.00              
ATOM   4064  HE1 LYS A 253      91.689 123.941  87.958  1.00  1.00              
ATOM   4065  HE2 LYS A 253      91.300 122.227  87.786  1.00  1.00              
ATOM   4066  NZ  LYS A 253      89.775 123.394  88.676  1.00  1.00              
ATOM   4067  HZ1 LYS A 253      89.481 124.346  88.814  1.00  1.00              
ATOM   4068  HZ2 LYS A 253      88.957 122.841  88.402  1.00  1.00              
ATOM   4069  HZ3 LYS A 253      90.010 122.965  89.564  1.00  1.00              
ATOM   4070  C   LYS A 253      87.615 121.543  82.467  1.00  1.00              
ATOM   4071  O   LYS A 253      86.972 122.580  82.330  1.00  1.00              
ATOM   4072  N   ALA A 254      87.699 120.612  81.512  1.00  1.00              
ATOM   4073  H   ALA A 254      88.253 119.785  81.702  1.00  1.00              
ATOM   4074  CA  ALA A 254      86.924 120.640  80.265  1.00  1.00              
ATOM   4075  HA  ALA A 254      86.378 121.582  80.199  1.00  1.00              
ATOM   4076  CB  ALA A 254      87.907 120.599  79.089  1.00  1.00              
ATOM   4077  HB1 ALA A 254      87.354 120.657  78.152  1.00  1.00              
ATOM   4078  HB2 ALA A 254      88.579 121.454  79.150  1.00  1.00              
ATOM   4079  HB3 ALA A 254      88.481 119.671  79.112  1.00  1.00              
ATOM   4080  C   ALA A 254      85.868 119.537  80.190  1.00  1.00              
ATOM   4081  O   ALA A 254      84.913 119.700  79.439  1.00  1.00              
ATOM   4082  N   ILE A 255      85.951 118.478  81.010  1.00  1.00              
ATOM   4083  H   ILE A 255      86.745 118.378  81.629  1.00  1.00              
ATOM   4084  CA  ILE A 255      84.875 117.468  81.055  1.00  1.00              
ATOM   4085  HA  ILE A 255      84.433 117.456  80.059  1.00  1.00              
ATOM   4086  CB  ILE A 255      85.397 116.026  81.248  1.00  1.00              
ATOM   4087  HB  ILE A 255      84.530 115.367  81.282  1.00  1.00              
ATOM   4088  CG2 ILE A 255      86.200 115.610  80.009  1.00  1.00              
ATOM   4089 1HG2 ILE A 255      86.391 114.541  80.035  1.00  1.00              
ATOM   4090 2HG2 ILE A 255      85.614 115.814  79.117  1.00  1.00              
ATOM   4091 3HG2 ILE A 255      87.144 116.155  79.955  1.00  1.00              
ATOM   4092  CG1 ILE A 255      86.200 115.827  82.545  1.00  1.00              
ATOM   4093 1HG1 ILE A 255      85.740 116.401  83.350  1.00  1.00              
ATOM   4094 2HG1 ILE A 255      87.209 116.195  82.386  1.00  1.00              
ATOM   4095  CD1 ILE A 255      86.275 114.364  82.994  1.00  1.00              
ATOM   4096  HD1 ILE A 255      86.900 114.290  83.884  1.00  1.00              
ATOM   4097  HD2 ILE A 255      85.275 114.008  83.241  1.00  1.00              
ATOM   4098  HD3 ILE A 255      86.706 113.742  82.211  1.00  1.00              
ATOM   4099  C   ILE A 255      83.660 117.798  81.950  1.00  1.00              
ATOM   4100  O   ILE A 255      83.122 116.946  82.663  1.00  1.00              
ATOM   4101  N   ARG A 256      83.182 119.043  81.921  1.00  1.00              
ATOM   4102  H   ARG A 256      83.556 119.659  81.208  1.00  1.00              
ATOM   4103  CA  ARG A 256      82.460 119.634  83.062  1.00  1.00              
ATOM   4104  HA  ARG A 256      82.828 119.110  83.948  1.00  1.00              
ATOM   4105  CB  ARG A 256      82.889 121.105  83.224  1.00  1.00              
ATOM   4106  HB1 ARG A 256      82.284 121.740  82.576  1.00  1.00              
ATOM   4107  HB2 ARG A 256      83.933 121.223  82.928  1.00  1.00              
ATOM   4108  CG  ARG A 256      82.758 121.558  84.689  1.00  1.00              
ATOM   4109  HG1 ARG A 256      83.589 121.127  85.249  1.00  1.00              
ATOM   4110  HG2 ARG A 256      81.832 121.195  85.136  1.00  1.00              
ATOM   4111  CD  ARG A 256      82.775 123.087  84.804  1.00  1.00              
ATOM   4112  HD1 ARG A 256      81.793 123.469  84.524  1.00  1.00              
ATOM   4113  HD2 ARG A 256      83.509 123.498  84.108  1.00  1.00              
ATOM   4114  NE  ARG A 256      83.098 123.507  86.177  1.00  1.00              
ATOM   4115  HE  ARG A 256      82.333 123.630  86.846  1.00  1.00              
ATOM   4116  CZ  ARG A 256      84.305 123.492  86.709  1.00  1.00              
ATOM   4117  NH1 ARG A 256      85.375 123.199  86.017  1.00  1.00              
ATOM   4118 1HH1 ARG A 256      85.289 122.968  85.045  1.00  1.00              
ATOM   4119 2HH1 ARG A 256      86.213 123.007  86.556  1.00  1.00              
ATOM   4120  NH2 ARG A 256      84.500 123.723  87.965  1.00  1.00              
ATOM   4121 1HH2 ARG A 256      83.695 123.738  88.597  1.00  1.00              
ATOM   4122 2HH2 ARG A 256      85.390 123.453  88.357  1.00  1.00              
ATOM   4123  C   ARG A 256      80.940 119.461  83.141  1.00  1.00              
ATOM   4124  O   ARG A 256      80.198 120.422  83.344  1.00  1.00              
ATOM   4125  N   GLY A 257      80.478 118.228  82.994  1.00  1.00              
ATOM   4126  H   GLY A 257      81.165 117.493  82.878  1.00  1.00              
ATOM   4127  CA  GLY A 257      79.070 117.860  83.190  1.00  1.00              
ATOM   4128  HA1 GLY A 257      78.432 118.558  82.650  1.00  1.00              
ATOM   4129  HA2 GLY A 257      78.835 117.928  84.254  1.00  1.00              
ATOM   4130  C   GLY A 257      78.730 116.455  82.727  1.00  1.00              
ATOM   4131  O   GLY A 257      77.590 116.146  82.381  1.00  1.00              
ATOM   4132  N   THR A 258      79.771 115.642  82.629  1.00  1.00              
ATOM   4133  H   THR A 258      80.637 115.925  83.070  1.00  1.00              
ATOM   4134  CA  THR A 258      79.774 114.395  81.886  1.00  1.00              
ATOM   4135  HA  THR A 258      79.048 114.459  81.074  1.00  1.00              
ATOM   4136  CB  THR A 258      81.165 114.205  81.242  1.00  1.00              
ATOM   4137  HB  THR A 258      81.198 113.234  80.769  1.00  1.00              
ATOM   4138  CG2 THR A 258      81.434 115.252  80.161  1.00  1.00              
ATOM   4139 1HG2 THR A 258      82.367 115.016  79.647  1.00  1.00              
ATOM   4140 2HG2 THR A 258      80.622 115.245  79.436  1.00  1.00              
ATOM   4141 3HG2 THR A 258      81.502 116.250  80.590  1.00  1.00              
ATOM   4142  OG1 THR A 258      82.238 114.300  82.152  1.00  1.00              
ATOM   4143  HG1 THR A 258      82.462 115.227  82.288  1.00  1.00              
ATOM   4144  C   THR A 258      79.339 113.253  82.812  1.00  1.00              
ATOM   4145  O   THR A 258      80.065 112.890  83.737  1.00  1.00              
ATOM   4146  N   LYS A 259      78.155 112.646  82.582  1.00  1.00              
ATOM   4147  H   LYS A 259      77.582 112.978  81.816  1.00  1.00              
ATOM   4148  CA  LYS A 259      77.700 111.460  83.363  1.00  1.00              
ATOM   4149  HA  LYS A 259      78.058 111.630  84.382  1.00  1.00              
ATOM   4150  CB  LYS A 259      76.151 111.387  83.472  1.00  1.00              
ATOM   4151  HB1 LYS A 259      75.769 110.980  82.535  1.00  1.00              
ATOM   4152  HB2 LYS A 259      75.756 112.399  83.571  1.00  1.00              
ATOM   4153  CG  LYS A 259      75.567 110.538  84.645  1.00  1.00              
ATOM   4154  HG1 LYS A 259      76.073 109.576  84.679  1.00  1.00              
ATOM   4155  HG2 LYS A 259      74.522 110.330  84.410  1.00  1.00              
ATOM   4156  CD  LYS A 259      75.600 111.152  86.068  1.00  1.00              
ATOM   4157  HD1 LYS A 259      74.864 111.955  86.129  1.00  1.00              
ATOM   4158  HD2 LYS A 259      76.583 111.590  86.221  1.00  1.00              
ATOM   4159  CE  LYS A 259      75.295 110.073  87.151  1.00  1.00              
ATOM   4160  HE1 LYS A 259      76.019 109.264  87.014  1.00  1.00              
ATOM   4161  HE2 LYS A 259      74.302 109.663  86.955  1.00  1.00              
ATOM   4162  NZ  LYS A 259      75.373 110.533  88.579  1.00  1.00              
ATOM   4163  HZ1 LYS A 259      75.181 109.798  89.250  1.00  1.00              
ATOM   4164  HZ2 LYS A 259      76.321 110.804  88.836  1.00  1.00              
ATOM   4165  HZ3 LYS A 259      74.766 111.308  88.793  1.00  1.00              
ATOM   4166  C   LYS A 259      78.398 110.150  82.972  1.00  1.00              
ATOM   4167  O   LYS A 259      77.903 109.039  83.159  1.00  1.00              
ATOM   4168  N   ILE A 260      79.585 110.335  82.412  1.00  1.00              
ATOM   4169  H   ILE A 260      79.892 111.294  82.411  1.00  1.00              
ATOM   4170  CA  ILE A 260      80.644 109.353  82.285  1.00  1.00              
ATOM   4171  HA  ILE A 260      80.243 108.455  81.816  1.00  1.00              
ATOM   4172  CB  ILE A 260      81.785 109.943  81.394  1.00  1.00              
ATOM   4173  HB  ILE A 260      82.453 109.125  81.129  1.00  1.00              
ATOM   4174  CG2 ILE A 260      81.240 110.503  80.067  1.00  1.00              
ATOM   4175 1HG2 ILE A 260      80.570 109.788  79.623  1.00  1.00              
ATOM   4176 2HG2 ILE A 260      80.662 111.398  80.252  1.00  1.00              
ATOM   4177 3HG2 ILE A 260      82.049 110.719  79.370  1.00  1.00              
ATOM   4178  CG1 ILE A 260      82.639 111.009  82.133  1.00  1.00              
ATOM   4179 1HG1 ILE A 260      83.071 110.585  83.038  1.00  1.00              
ATOM   4180 2HG1 ILE A 260      81.993 111.818  82.448  1.00  1.00              
ATOM   4181  CD1 ILE A 260      83.825 111.584  81.355  1.00  1.00              
ATOM   4182  HD1 ILE A 260      84.330 112.320  81.977  1.00  1.00              
ATOM   4183  HD2 ILE A 260      84.530 110.786  81.135  1.00  1.00              
ATOM   4184  HD3 ILE A 260      83.497 112.076  80.440  1.00  1.00              
ATOM   4185  C   ILE A 260      81.234 108.982  83.608  1.00  1.00              
ATOM   4186  O   ILE A 260      80.985 109.604  84.639  1.00  1.00              
ATOM   4187  N   TYR A 261      82.189 108.069  83.506  1.00  1.00              
ATOM   4188  H   TYR A 261      82.333 107.575  82.644  1.00  1.00              
ATOM   4189  CA  TYR A 261      83.138 107.922  84.573  1.00  1.00              
ATOM   4190  HA  TYR A 261      83.347 108.908  84.978  1.00  1.00              
ATOM   4191  CB  TYR A 261      82.499 107.066  85.708  1.00  1.00              
ATOM   4192  HB1 TYR A 261      82.276 107.728  86.542  1.00  1.00              
ATOM   4193  HB2 TYR A 261      83.231 106.339  86.056  1.00  1.00              
ATOM   4194  CG  TYR A 261      81.224 106.297  85.387  1.00  1.00              
ATOM   4195  CD1 TYR A 261      81.306 104.994  84.867  1.00  1.00              
ATOM   4196  HD1 TYR A 261      82.266 104.508  84.809  1.00  1.00              
ATOM   4197  CE1 TYR A 261      80.146 104.335  84.420  1.00  1.00              
ATOM   4198  HE1 TYR A 261      80.205 103.351  83.982  1.00  1.00              
ATOM   4199  CZ  TYR A 261      78.902 104.994  84.480  1.00  1.00              
ATOM   4200  OH  TYR A 261      77.808 104.427  83.914  1.00  1.00              
ATOM   4201  HH  TYR A 261      77.096 105.061  83.826  1.00  1.00              
ATOM   4202  CE2 TYR A 261      78.805 106.270  85.070  1.00  1.00              
ATOM   4203  HE2 TYR A 261      77.857 106.783  85.111  1.00  1.00              
ATOM   4204  CD2 TYR A 261      79.963 106.905  85.552  1.00  1.00              
ATOM   4205  HD2 TYR A 261      79.893 107.900  85.967  1.00  1.00              
ATOM   4206  C   TYR A 261      84.495 107.336  84.236  1.00  1.00              
ATOM   4207  O   TYR A 261      85.384 107.515  85.077  1.00  1.00              
ATOM   4208  N   ILE A 262      84.688 106.598  83.127  1.00  1.00              
ATOM   4209  H   ILE A 262      83.986 106.493  82.421  1.00  1.00              
ATOM   4210  CA  ILE A 262      85.751 105.596  83.201  1.00  1.00              
ATOM   4211  HA  ILE A 262      85.884 105.336  84.252  1.00  1.00              
ATOM   4212  CB  ILE A 262      85.443 104.224  82.537  1.00  1.00              
ATOM   4213  HB  ILE A 262      86.327 103.604  82.683  1.00  1.00              
ATOM   4214  CG2 ILE A 262      84.305 103.535  83.305  1.00  1.00              
ATOM   4215 1HG2 ILE A 262      84.287 102.471  83.067  1.00  1.00              
ATOM   4216 2HG2 ILE A 262      84.464 103.623  84.380  1.00  1.00              
ATOM   4217 3HG2 ILE A 262      83.353 103.977  83.020  1.00  1.00              
ATOM   4218  CG1 ILE A 262      85.153 104.236  81.022  1.00  1.00              
ATOM   4219 1HG1 ILE A 262      86.047 104.568  80.503  1.00  1.00              
ATOM   4220 2HG1 ILE A 262      84.348 104.936  80.816  1.00  1.00              
ATOM   4221  CD1 ILE A 262      84.786 102.874  80.417  1.00  1.00              
ATOM   4222  HD1 ILE A 262      83.813 102.542  80.780  1.00  1.00              
ATOM   4223  HD2 ILE A 262      84.732 102.965  79.332  1.00  1.00              
ATOM   4224  HD3 ILE A 262      85.548 102.137  80.672  1.00  1.00              
ATOM   4225  C   ILE A 262      87.106 106.197  82.806  1.00  1.00              
ATOM   4226  O   ILE A 262      87.697 105.919  81.770  1.00  1.00              
ATOM   4227  N   LEU A 263      87.663 106.984  83.715  1.00  1.00              
ATOM   4228  H   LEU A 263      87.080 107.232  84.508  1.00  1.00              
ATOM   4229  CA  LEU A 263      89.078 107.328  83.799  1.00  1.00              
ATOM   4230  HA  LEU A 263      89.455 107.559  82.802  1.00  1.00              
ATOM   4231  CB  LEU A 263      89.175 108.608  84.665  1.00  1.00              
ATOM   4232  HB1 LEU A 263      90.182 108.677  85.073  1.00  1.00              
ATOM   4233  HB2 LEU A 263      88.480 108.526  85.498  1.00  1.00              
ATOM   4234  CG  LEU A 263      88.893 109.939  83.935  1.00  1.00              
ATOM   4235  HG  LEU A 263      89.636 110.074  83.154  1.00  1.00              
ATOM   4236  CD1 LEU A 263      87.496 110.055  83.316  1.00  1.00              
ATOM   4237 1HD1 LEU A 263      87.348 111.057  82.916  1.00  1.00              
ATOM   4238 2HD1 LEU A 263      87.394 109.346  82.494  1.00  1.00              
ATOM   4239 3HD1 LEU A 263      86.736 109.847  84.068  1.00  1.00              
ATOM   4240  CD2 LEU A 263      89.020 111.104  84.915  1.00  1.00              
ATOM   4241 1HD2 LEU A 263      88.234 111.042  85.669  1.00  1.00              
ATOM   4242 2HD2 LEU A 263      89.993 111.057  85.400  1.00  1.00              
ATOM   4243 3HD2 LEU A 263      88.944 112.051  84.380  1.00  1.00              
ATOM   4244  C   LEU A 263      89.897 106.130  84.319  1.00  1.00              
ATOM   4245  O   LEU A 263      90.741 106.215  85.203  1.00  1.00              
ATOM   4246  N   ILE A 264      89.564 104.974  83.761  1.00  1.00              
ATOM   4247  H   ILE A 264      88.928 105.027  82.977  1.00  1.00              
ATOM   4248  CA  ILE A 264      90.080 103.651  84.053  1.00  1.00              
ATOM   4249  HA  ILE A 264      89.949 103.446  85.111  1.00  1.00              
ATOM   4250  CB  ILE A 264      89.262 102.630  83.184  1.00  1.00              
ATOM   4251  HB  ILE A 264      88.240 102.654  83.561  1.00  1.00              
ATOM   4252  CG2 ILE A 264      89.188 102.950  81.668  1.00  1.00              
ATOM   4253 1HG2 ILE A 264      88.362 102.412  81.207  1.00  1.00              
ATOM   4254 2HG2 ILE A 264      89.048 104.004  81.474  1.00  1.00              
ATOM   4255 3HG2 ILE A 264      90.110 102.666  81.161  1.00  1.00              
ATOM   4256  CG1 ILE A 264      89.783 101.171  83.265  1.00  1.00              
ATOM   4257 1HG1 ILE A 264      90.141 100.950  84.265  1.00  1.00              
ATOM   4258 2HG1 ILE A 264      90.635 101.061  82.600  1.00  1.00              
ATOM   4259  CD1 ILE A 264      88.737 100.112  82.892  1.00  1.00              
ATOM   4260  HD1 ILE A 264      89.161  99.119  83.045  1.00  1.00              
ATOM   4261  HD2 ILE A 264      87.857 100.222  83.526  1.00  1.00              
ATOM   4262  HD3 ILE A 264      88.447 100.210  81.846  1.00  1.00              
ATOM   4263  C   ILE A 264      91.501 103.513  83.680  1.00  1.00              
ATOM   4264  O   ILE A 264      91.909 103.953  82.605  1.00  1.00              
ATOM   4265  N   LEU A 265      92.217 102.845  84.571  1.00  1.00              
ATOM   4266  H   LEU A 265      91.715 102.489  85.385  1.00  1.00              
ATOM   4267  CA  LEU A 265      93.616 102.526  84.409  1.00  1.00              
ATOM   4268  HA  LEU A 265      94.023 102.546  85.420  1.00  1.00              
ATOM   4269  CB  LEU A 265      93.704 101.021  83.986  1.00  1.00              
ATOM   4270  HB1 LEU A 265      92.907 100.520  84.536  1.00  1.00              
ATOM   4271  HB2 LEU A 265      94.602 100.567  84.387  1.00  1.00              
ATOM   4272  CG  LEU A 265      93.553 100.589  82.516  1.00  1.00              
ATOM   4273  HG  LEU A 265      92.964 101.329  81.984  1.00  1.00              
ATOM   4274  CD1 LEU A 265      94.909 100.356  81.835  1.00  1.00              
ATOM   4275 1HD1 LEU A 265      94.755 100.111  80.783  1.00  1.00              
ATOM   4276 2HD1 LEU A 265      95.522 101.246  81.888  1.00  1.00              
ATOM   4277 3HD1 LEU A 265      95.441  99.539  82.317  1.00  1.00              
ATOM   4278  CD2 LEU A 265      92.854  99.226  82.393  1.00  1.00              
ATOM   4279 1HD2 LEU A 265      92.716  98.980  81.340  1.00  1.00              
ATOM   4280 2HD2 LEU A 265      93.442  98.451  82.882  1.00  1.00              
ATOM   4281 3HD2 LEU A 265      91.876  99.259  82.869  1.00  1.00              
ATOM   4282  C   LEU A 265      94.323 103.622  83.705  1.00  1.00              
ATOM   4283  O   LEU A 265      94.975 103.398  82.699  1.00  1.00              
ATOM   4284  N   ASN A 266      94.110 104.820  84.263  1.00  1.00              
ATOM   4285  H   ASN A 266      93.409 104.887  84.990  1.00  1.00              
ATOM   4286  CA  ASN A 266      94.879 105.995  83.987  1.00  1.00              
ATOM   4287  HA  ASN A 266      94.978 106.070  82.903  1.00  1.00              
ATOM   4288  CB  ASN A 266      94.106 107.253  84.363  1.00  1.00              
ATOM   4289  HB1 ASN A 266      94.795 108.086  84.281  1.00  1.00              
ATOM   4290  HB2 ASN A 266      93.744 107.153  85.370  1.00  1.00              
ATOM   4291  CG  ASN A 266      92.900 107.591  83.478  1.00  1.00              
ATOM   4292  OD1 ASN A 266      92.347 108.676  83.568  1.00  1.00              
ATOM   4293  ND2 ASN A 266      92.457 106.752  82.567  1.00  1.00              
ATOM   4294 1HD2 ASN A 266      92.807 105.802  82.521  1.00  1.00              
ATOM   4295 2HD2 ASN A 266      91.703 107.056  81.987  1.00  1.00              
ATOM   4296  C   ASN A 266      96.299 105.718  84.473  1.00  1.00              
ATOM   4297  O   ASN A 266      96.801 106.064  85.537  1.00  1.00              
ATOM   4298  N   SER A 267      96.894 104.870  83.657  1.00  1.00              
ATOM   4299  H   SER A 267      96.348 104.655  82.826  1.00  1.00              
ATOM   4300  CA  SER A 267      98.127 104.143  83.725  1.00  1.00              
ATOM   4301  HA  SER A 267      98.307 103.638  84.667  1.00  1.00              
ATOM   4302  CB  SER A 267      98.089 103.182  82.497  1.00  1.00              
ATOM   4303  HB1 SER A 267      97.696 103.775  81.682  1.00  1.00              
ATOM   4304  HB2 SER A 267      97.365 102.403  82.686  1.00  1.00              
ATOM   4305  OG  SER A 267      99.315 102.625  82.079  1.00  1.00              
ATOM   4306  HG  SER A 267      99.832 103.361  81.716  1.00  1.00              
ATOM   4307  C   SER A 267      99.191 105.206  83.507  1.00  1.00              
ATOM   4308  O   SER A 267     100.039 105.100  82.604  1.00  1.00              
ATOM   4309  N   SER A 268      99.117 106.301  84.279  1.00  1.00              
ATOM   4310  H   SER A 268      98.439 106.302  85.030  1.00  1.00              
ATOM   4311  CA  SER A 268      99.354 107.571  83.657  1.00  1.00              
ATOM   4312  HA  SER A 268      99.384 107.301  82.598  1.00  1.00              
ATOM   4313  CB  SER A 268      98.199 108.535  83.387  1.00  1.00              
ATOM   4314  HB1 SER A 268      98.526 109.319  82.714  1.00  1.00              
ATOM   4315  HB2 SER A 268      97.774 109.013  84.242  1.00  1.00              
ATOM   4316  OG  SER A 268      97.132 107.855  82.763  1.00  1.00              
ATOM   4317  HG  SER A 268      97.227 107.908  81.798  1.00  1.00              
ATOM   4318  C   SER A 268     100.830 108.004  83.568  1.00  1.00              
ATOM   4319  O   SER A 268     101.132 109.189  83.556  1.00  1.00              
ATOM   4320  N   GLY A 269     101.725 106.997  83.628  1.00  1.00              
ATOM   4321  H   GLY A 269     101.368 106.132  83.250  1.00  1.00              
ATOM   4322  CA  GLY A 269     102.823 106.821  84.604  1.00  1.00              
ATOM   4323  HA1 GLY A 269     103.761 107.140  84.153  1.00  1.00              
ATOM   4324  HA2 GLY A 269     102.918 105.798  84.938  1.00  1.00              
ATOM   4325  C   GLY A 269     102.638 107.708  85.806  1.00  1.00              
ATOM   4326  O   GLY A 269     103.489 108.425  86.242  1.00  1.00              
ATOM   4327  N   SER A 270     101.380 107.630  86.264  1.00  1.00              
ATOM   4328  H   SER A 270     100.794 106.917  85.819  1.00  1.00              
ATOM   4329  CA  SER A 270     100.691 108.680  86.914  1.00  1.00              
ATOM   4330  HA  SER A 270     100.942 108.692  87.965  1.00  1.00              
ATOM   4331  CB  SER A 270     101.105 110.067  86.355  1.00  1.00              
ATOM   4332  HB1 SER A 270     100.279 110.561  85.852  1.00  1.00              
ATOM   4333  HB2 SER A 270     101.900 110.046  85.618  1.00  1.00              
ATOM   4334  OG  SER A 270     101.567 110.918  87.384  1.00  1.00              
ATOM   4335  HG  SER A 270     102.439 110.602  87.670  1.00  1.00              
ATOM   4336  C   SER A 270      99.191 108.368  86.856  1.00  1.00              
ATOM   4337  O   SER A 270      98.789 107.268  87.206  1.00  1.00              
ATOM   4338  N   MET A 271      98.350 109.261  86.401  1.00  1.00              
ATOM   4339  H   MET A 271      98.725 109.947  85.755  1.00  1.00              
ATOM   4340  CA  MET A 271      97.213 109.810  87.111  1.00  1.00              
ATOM   4341  HA  MET A 271      96.895 110.579  86.390  1.00  1.00              
ATOM   4342  CB  MET A 271      95.896 108.969  87.033  1.00  1.00              
ATOM   4343  HB1 MET A 271      95.645 108.621  88.030  1.00  1.00              
ATOM   4344  HB2 MET A 271      96.124 108.099  86.419  1.00  1.00              
ATOM   4345  CG  MET A 271      94.766 109.739  86.359  1.00  1.00              
ATOM   4346  HG1 MET A 271      93.909 109.082  86.304  1.00  1.00              
ATOM   4347  HG2 MET A 271      95.067 109.942  85.333  1.00  1.00              
ATOM   4348  SD  MET A 271      94.169 111.300  87.034  1.00  1.00              
ATOM   4349  CE  MET A 271      92.946 111.614  85.732  1.00  1.00              
ATOM   4350  HE1 MET A 271      93.458 111.730  84.776  1.00  1.00              
ATOM   4351  HE2 MET A 271      92.254 110.775  85.663  1.00  1.00              
ATOM   4352  HE3 MET A 271      92.394 112.526  85.947  1.00  1.00              
ATOM   4353  C   MET A 271      97.634 110.717  88.264  1.00  1.00              
ATOM   4354  O   MET A 271      96.889 111.516  88.822  1.00  1.00              
ATOM   4355  N   GLY A 272      98.950 110.770  88.520  1.00  1.00              
ATOM   4356  H   GLY A 272      99.525 110.569  87.727  1.00  1.00              
ATOM   4357  CA  GLY A 272      99.536 110.532  89.830  1.00  1.00              
ATOM   4358  HA1 GLY A 272      99.264 111.397  90.422  1.00  1.00              
ATOM   4359  HA2 GLY A 272     100.641 110.595  89.720  1.00  1.00              
ATOM   4360  C   GLY A 272      99.096 109.275  90.449  1.00  1.00              
ATOM   4361  O   GLY A 272      98.772 108.275  89.828  1.00  1.00              
ATOM   4362  N   LYS A 273      99.035 109.339  91.760  1.00  1.00              
ATOM   4363  H   LYS A 273      99.324 110.207  92.197  1.00  1.00              
ATOM   4364  CA  LYS A 273      98.107 108.573  92.537  1.00  1.00              
ATOM   4365  HA  LYS A 273      98.158 107.566  92.169  1.00  1.00              
ATOM   4366  CB  LYS A 273      98.493 108.584  94.008  1.00  1.00              
ATOM   4367  HB1 LYS A 273      97.862 107.882  94.541  1.00  1.00              
ATOM   4368  HB2 LYS A 273      98.248 109.550  94.389  1.00  1.00              
ATOM   4369  CG  LYS A 273      99.976 108.343  94.308  1.00  1.00              
ATOM   4370  HG1 LYS A 273     100.510 109.170  93.913  1.00  1.00              
ATOM   4371  HG2 LYS A 273     100.313 107.459  93.806  1.00  1.00              
ATOM   4372  CD  LYS A 273     100.366 108.265  95.797  1.00  1.00              
ATOM   4373  HD1 LYS A 273     100.554 107.235  96.029  1.00  1.00              
ATOM   4374  HD2 LYS A 273      99.490 108.564  96.361  1.00  1.00              
ATOM   4375  CE  LYS A 273     101.604 109.075  96.199  1.00  1.00              
ATOM   4376  HE1 LYS A 273     101.856 109.746  95.384  1.00  1.00              
ATOM   4377  HE2 LYS A 273     102.454 108.405  96.347  1.00  1.00              
ATOM   4378  NZ  LYS A 273     101.365 109.874  97.425  1.00  1.00              
ATOM   4379  HZ1 LYS A 273     101.398 109.290  98.259  1.00  1.00              
ATOM   4380  HZ2 LYS A 273     102.022 110.629  97.563  1.00  1.00              
ATOM   4381  HZ3 LYS A 273     100.416 110.269  97.406  1.00  1.00              
ATOM   4382  C   LYS A 273      96.695 109.078  92.283  1.00  1.00              
ATOM   4383  O   LYS A 273      96.009 109.606  93.136  1.00  1.00              
ATOM   4384  N   GLY A 274      96.370 108.987  91.005  1.00  1.00              
ATOM   4385  H   GLY A 274      97.044 108.467  90.485  1.00  1.00              
ATOM   4386  CA  GLY A 274      95.407 109.762  90.331  1.00  1.00              
ATOM   4387  HA1 GLY A 274      95.604 109.670  89.274  1.00  1.00              
ATOM   4388  HA2 GLY A 274      95.507 110.793  90.639  1.00  1.00              
ATOM   4389  C   GLY A 274      93.912 109.446  90.524  1.00  1.00              
ATOM   4390  O   GLY A 274      93.454 109.010  91.561  1.00  1.00              
ATOM   4391  N   VAL A 275      93.135 109.536  89.430  1.00  1.00              
ATOM   4392  H   VAL A 275      93.529 110.052  88.662  1.00  1.00              
ATOM   4393  CA  VAL A 275      92.180 108.428  89.159  1.00  1.00              
ATOM   4394  HA  VAL A 275      91.654 108.261  90.096  1.00  1.00              
ATOM   4395  CB  VAL A 275      91.151 108.816  88.105  1.00  1.00              
ATOM   4396  HB  VAL A 275      91.602 108.996  87.130  1.00  1.00              
ATOM   4397  CG1 VAL A 275      90.154 107.657  88.004  1.00  1.00              
ATOM   4398 1HG1 VAL A 275      89.335 107.910  87.346  1.00  1.00              
ATOM   4399 2HG1 VAL A 275      90.665 106.776  87.620  1.00  1.00              
ATOM   4400 3HG1 VAL A 275      89.752 107.449  88.988  1.00  1.00              
ATOM   4401  CG2 VAL A 275      90.340 110.058  88.517  1.00  1.00              
ATOM   4402 1HG2 VAL A 275      91.025 110.885  88.673  1.00  1.00              
ATOM   4403 2HG2 VAL A 275      89.628 110.308  87.735  1.00  1.00              
ATOM   4404 3HG2 VAL A 275      89.800 109.854  89.438  1.00  1.00              
ATOM   4405  C   VAL A 275      93.022 107.207  88.775  1.00  1.00              
ATOM   4406  O   VAL A 275      93.472 107.067  87.653  1.00  1.00              
ATOM   4407  N   TRP A 276      93.503 106.462  89.768  1.00  1.00              
ATOM   4408  H   TRP A 276      93.074 106.517  90.681  1.00  1.00              
ATOM   4409  CA  TRP A 276      94.924 106.143  89.830  1.00  1.00              
ATOM   4410  HA  TRP A 276      95.499 106.951  89.347  1.00  1.00              
ATOM   4411  CB  TRP A 276      95.317 106.278  91.320  1.00  1.00              
ATOM   4412  HB1 TRP A 276      94.963 107.228  91.589  1.00  1.00              
ATOM   4413  HB2 TRP A 276      96.394 106.300  91.448  1.00  1.00              
ATOM   4414  CG  TRP A 276      94.708 105.556  92.466  1.00  1.00              
ATOM   4415  CD1 TRP A 276      94.709 104.234  92.586  1.00  1.00              
ATOM   4416  HD1 TRP A 276      95.033 103.579  91.799  1.00  1.00              
ATOM   4417  NE1 TRP A 276      94.199 103.862  93.806  1.00  1.00              
ATOM   4418  HE1 TRP A 276      94.138 102.886  94.084  1.00  1.00              
ATOM   4419  CE2 TRP A 276      93.841 104.949  94.564  1.00  1.00              
ATOM   4420  CZ2 TRP A 276      93.338 105.079  95.866  1.00  1.00              
ATOM   4421  HZ2 TRP A 276      93.228 104.214  96.495  1.00  1.00              
ATOM   4422  CH2 TRP A 276      92.988 106.348  96.349  1.00  1.00              
ATOM   4423  HH2 TRP A 276      92.560 106.467  97.335  1.00  1.00              
ATOM   4424  CZ3 TRP A 276      93.197 107.471  95.534  1.00  1.00              
ATOM   4425  HZ3 TRP A 276      92.916 108.454  95.890  1.00  1.00              
ATOM   4426  CE3 TRP A 276      93.772 107.330  94.257  1.00  1.00              
ATOM   4427  HE3 TRP A 276      93.953 108.218  93.675  1.00  1.00              
ATOM   4428  CD2 TRP A 276      94.107 106.064  93.718  1.00  1.00              
ATOM   4429  C   TRP A 276      95.381 104.985  88.988  1.00  1.00              
ATOM   4430  O   TRP A 276      94.910 103.879  89.169  1.00  1.00              
ATOM   4431  N   TYR A 277      96.359 105.255  88.152  1.00  1.00              
ATOM   4432  H   TYR A 277      96.622 106.206  87.905  1.00  1.00              
ATOM   4433  CA  TYR A 277      97.262 104.223  87.746  1.00  1.00              
ATOM   4434  HA  TYR A 277      97.290 103.600  88.566  1.00  1.00              
ATOM   4435  CB  TYR A 277      96.662 103.185  86.745  1.00  1.00              
ATOM   4436  HB1 TYR A 277      96.192 103.667  85.905  1.00  1.00              
ATOM   4437  HB2 TYR A 277      95.833 102.679  87.237  1.00  1.00              
ATOM   4438  CG  TYR A 277      97.473 102.010  86.166  1.00  1.00              
ATOM   4439  CD1 TYR A 277      97.052 101.441  84.949  1.00  1.00              
ATOM   4440  HD1 TYR A 277      96.208 101.870  84.453  1.00  1.00              
ATOM   4441  CE1 TYR A 277      97.778 100.412  84.325  1.00  1.00              
ATOM   4442  HE1 TYR A 277      97.461 100.016  83.373  1.00  1.00              
ATOM   4443  CZ  TYR A 277      98.958  99.931  84.917  1.00  1.00              
ATOM   4444  OH  TYR A 277      99.638  98.906  84.346  1.00  1.00              
ATOM   4445  HH  TYR A 277     100.418  98.674  84.852  1.00  1.00              
ATOM   4446  CE2 TYR A 277      99.387 100.485  86.133  1.00  1.00              
ATOM   4447  HE2 TYR A 277     100.293 100.123  86.593  1.00  1.00              
ATOM   4448  CD2 TYR A 277      98.637 101.503  86.751  1.00  1.00              
ATOM   4449  HD2 TYR A 277      99.001 101.904  87.669  1.00  1.00              
ATOM   4450  C   TYR A 277      98.782 104.552  87.765  1.00  1.00              
ATOM   4451  O   TYR A 277      99.438 104.511  88.838  1.00  1.00              
ATOM   4452  N   THR A 278      99.432 104.670  86.602  1.00  1.00              
ATOM   4453  H   THR A 278      98.807 104.724  85.829  1.00  1.00              
ATOM   4454  CA  THR A 278     100.735 104.007  86.482  1.00  1.00              
ATOM   4455  HA  THR A 278     100.514 103.002  86.797  1.00  1.00              
ATOM   4456  CB  THR A 278     101.310 103.668  85.089  1.00  1.00              
ATOM   4457  HB  THR A 278     101.333 104.557  84.495  1.00  1.00              
ATOM   4458  CG2 THR A 278     102.662 102.970  84.985  1.00  1.00              
ATOM   4459 1HG2 THR A 278     103.464 103.655  85.234  1.00  1.00              
ATOM   4460 2HG2 THR A 278     102.700 102.105  85.645  1.00  1.00              
ATOM   4461 3HG2 THR A 278     102.839 102.638  83.964  1.00  1.00              
ATOM   4462  OG1 THR A 278     100.468 102.706  84.545  1.00  1.00              
ATOM   4463  HG1 THR A 278     100.586 102.613  83.590  1.00  1.00              
ATOM   4464  C   THR A 278     101.835 104.156  87.471  1.00  1.00              
ATOM   4465  O   THR A 278     102.265 103.228  88.132  1.00  1.00              
ATOM   4466  N   ASN A 279     102.348 105.364  87.475  1.00  1.00              
ATOM   4467  H   ASN A 279     101.853 106.058  86.949  1.00  1.00              
ATOM   4468  CA  ASN A 279     103.559 105.722  88.128  1.00  1.00              
ATOM   4469  HA  ASN A 279     103.652 105.034  88.956  1.00  1.00              
ATOM   4470  CB  ASN A 279     104.799 105.497  87.245  1.00  1.00              
ATOM   4471  HB1 ASN A 279     104.962 106.322  86.555  1.00  1.00              
ATOM   4472  HB2 ASN A 279     104.715 104.574  86.686  1.00  1.00              
ATOM   4473  CG  ASN A 279     106.095 105.325  88.048  1.00  1.00              
ATOM   4474  OD1 ASN A 279     107.094 105.947  87.782  1.00  1.00              
ATOM   4475  ND2 ASN A 279     106.127 104.430  89.013  1.00  1.00              
ATOM   4476 1HD2 ASN A 279     105.316 103.900  89.278  1.00  1.00              
ATOM   4477 2HD2 ASN A 279     107.011 104.348  89.479  1.00  1.00              
ATOM   4478  C   ASN A 279     103.462 107.070  88.843  1.00  1.00              
ATOM   4479  O   ASN A 279     104.448 107.793  89.029  1.00  1.00              
ATOM   4480  N   LEU A 280     102.264 107.321  89.313  1.00  1.00              
ATOM   4481  H   LEU A 280     101.522 106.724  88.975  1.00  1.00              
ATOM   4482  CA  LEU A 280     101.962 107.873  90.617  1.00  1.00              
ATOM   4483  HA  LEU A 280     100.935 107.868  90.688  1.00  1.00              
ATOM   4484  CB  LEU A 280     102.374 106.750  91.625  1.00  1.00              
ATOM   4485  HB1 LEU A 280     102.270 105.788  91.113  1.00  1.00              
ATOM   4486  HB2 LEU A 280     101.595 106.677  92.360  1.00  1.00              
ATOM   4487  CG  LEU A 280     103.731 106.613  92.414  1.00  1.00              
ATOM   4488  HG  LEU A 280     103.906 105.549  92.535  1.00  1.00              
ATOM   4489  CD1 LEU A 280     105.024 107.141  91.805  1.00  1.00              
ATOM   4490 1HD1 LEU A 280     104.925 108.179  91.502  1.00  1.00              
ATOM   4491 2HD1 LEU A 280     105.844 107.060  92.518  1.00  1.00              
ATOM   4492 3HD1 LEU A 280     105.291 106.522  90.950  1.00  1.00              
ATOM   4493  CD2 LEU A 280     103.659 107.173  93.840  1.00  1.00              
ATOM   4494 1HD2 LEU A 280     103.835 108.241  93.845  1.00  1.00              
ATOM   4495 2HD2 LEU A 280     102.714 106.919  94.308  1.00  1.00              
ATOM   4496 3HD2 LEU A 280     104.454 106.711  94.428  1.00  1.00              
ATOM   4497  C   LEU A 280     102.472 109.254  90.916  1.00  1.00              
ATOM   4498  O   LEU A 280     102.879 110.050  90.081  1.00  1.00              
ATOM   4499  N   LYS A 281     102.253 109.477  92.201  1.00  1.00              
ATOM   4500  H   LYS A 281     101.891 108.662  92.661  1.00  1.00              
ATOM   4501  CA  LYS A 281     102.512 110.599  93.039  1.00  1.00              
ATOM   4502  HA  LYS A 281     102.993 110.291  93.962  1.00  1.00              
ATOM   4503  CB  LYS A 281     103.436 111.684  92.418  1.00  1.00              
ATOM   4504  HB1 LYS A 281     103.461 112.504  93.132  1.00  1.00              
ATOM   4505  HB2 LYS A 281     102.955 112.064  91.514  1.00  1.00              
ATOM   4506  CG  LYS A 281     104.902 111.376  92.137  1.00  1.00              
ATOM   4507  HG1 LYS A 281     104.995 110.448  91.577  1.00  1.00              
ATOM   4508  HG2 LYS A 281     105.441 111.265  93.078  1.00  1.00              
ATOM   4509  CD  LYS A 281     105.540 112.507  91.299  1.00  1.00              
ATOM   4510  HD1 LYS A 281     105.075 112.516  90.310  1.00  1.00              
ATOM   4511  HD2 LYS A 281     106.587 112.235  91.151  1.00  1.00              
ATOM   4512  CE  LYS A 281     105.508 113.933  91.900  1.00  1.00              
ATOM   4513  HE1 LYS A 281     106.268 114.517  91.371  1.00  1.00              
ATOM   4514  HE2 LYS A 281     105.805 113.890  92.952  1.00  1.00              
ATOM   4515  NZ  LYS A 281     104.197 114.633  91.764  1.00  1.00              
ATOM   4516  HZ1 LYS A 281     103.795 114.516  90.846  1.00  1.00              
ATOM   4517  HZ2 LYS A 281     103.514 114.318  92.457  1.00  1.00              
ATOM   4518  HZ3 LYS A 281     104.287 115.621  91.955  1.00  1.00              
ATOM   4519  C   LYS A 281     101.289 111.406  93.380  1.00  1.00              
ATOM   4520  O   LYS A 281     100.435 111.675  92.560  1.00  1.00              
ATOM   4521  N   ASP A 282     101.285 111.833  94.616  1.00  1.00              
ATOM   4522  H   ASP A 282     102.149 111.806  95.124  1.00  1.00              
ATOM   4523  CA  ASP A 282     100.205 112.601  95.146  1.00  1.00              
ATOM   4524  HA  ASP A 282     100.489 112.810  96.150  1.00  1.00              
ATOM   4525  CB  ASP A 282     100.165 114.004  94.505  1.00  1.00              
ATOM   4526  HB1 ASP A 282      99.427 114.634  94.977  1.00  1.00              
ATOM   4527  HB2 ASP A 282      99.943 113.962  93.441  1.00  1.00              
ATOM   4528  CG  ASP A 282     101.532 114.628  94.758  1.00  1.00              
ATOM   4529  OD1 ASP A 282     101.802 114.870  95.959  1.00  1.00              
ATOM   4530  OD2 ASP A 282     102.356 114.660  93.807  1.00  1.00              
ATOM   4531  C   ASP A 282      98.849 111.799  95.428  1.00  1.00              
ATOM   4532  O   ASP A 282      99.097 110.911  96.235  1.00  1.00              
ATOM   4533  N   PRO A 283      97.519 111.941  95.010  1.00  1.00              
ATOM   4534  CD  PRO A 283      96.529 111.131  95.754  1.00  1.00              
ATOM   4535  HD1 PRO A 283      96.712 111.196  96.829  1.00  1.00              
ATOM   4536  HD2 PRO A 283      96.574 110.086  95.466  1.00  1.00              
ATOM   4537  CG  PRO A 283      95.122 111.662  95.486  1.00  1.00              
ATOM   4538  HG1 PRO A 283      94.817 112.294  96.316  1.00  1.00              
ATOM   4539  HG2 PRO A 283      94.411 110.849  95.330  1.00  1.00              
ATOM   4540  CB  PRO A 283      95.258 112.537  94.258  1.00  1.00              
ATOM   4541  HB1 PRO A 283      94.530 113.345  94.280  1.00  1.00              
ATOM   4542  HB2 PRO A 283      95.141 111.949  93.350  1.00  1.00              
ATOM   4543  CA  PRO A 283      96.684 113.037  94.384  1.00  1.00              
ATOM   4544  HA  PRO A 283      97.089 113.321  93.406  1.00  1.00              
ATOM   4545  C   PRO A 283      96.875 114.205  95.373  1.00  1.00              
ATOM   4546  O   PRO A 283      97.557 114.091  96.401  1.00  1.00              
ATOM   4547  N   ASP A 284      96.229 115.325  95.134  1.00  1.00              
ATOM   4548  H   ASP A 284      95.636 115.387  94.314  1.00  1.00              
ATOM   4549  CA  ASP A 284      95.911 116.195  96.251  1.00  1.00              
ATOM   4550  HA  ASP A 284      96.211 115.714  97.179  1.00  1.00              
ATOM   4551  CB  ASP A 284      96.682 117.528  96.219  1.00  1.00              
ATOM   4552  HB1 ASP A 284      96.055 118.317  95.800  1.00  1.00              
ATOM   4553  HB2 ASP A 284      97.571 117.424  95.592  1.00  1.00              
ATOM   4554  CG  ASP A 284      97.123 117.885  97.647  1.00  1.00              
ATOM   4555  OD1 ASP A 284      96.247 118.265  98.459  1.00  1.00              
ATOM   4556  OD2 ASP A 284      98.299 117.614  97.971  1.00  1.00              
ATOM   4557  C   ASP A 284      94.410 116.328  96.436  1.00  1.00              
ATOM   4558  O   ASP A 284      93.615 115.825  95.644  1.00  1.00              
ATOM   4559  N   ARG A 285      94.004 117.036  97.483  1.00  1.00              
ATOM   4560  H   ARG A 285      94.732 117.425  98.081  1.00  1.00              
ATOM   4561  CA  ARG A 285      92.630 117.466  97.736  1.00  1.00              
ATOM   4562  HA  ARG A 285      91.965 116.618  97.553  1.00  1.00              
ATOM   4563  CB  ARG A 285      92.501 117.880  99.208  1.00  1.00              
ATOM   4564  HB1 ARG A 285      91.481 118.227  99.385  1.00  1.00              
ATOM   4565  HB2 ARG A 285      93.194 118.692  99.436  1.00  1.00              
ATOM   4566  CG  ARG A 285      92.778 116.678 100.121  1.00  1.00              
ATOM   4567  HG1 ARG A 285      93.838 116.419 100.114  1.00  1.00              
ATOM   4568  HG2 ARG A 285      92.217 115.823  99.746  1.00  1.00              
ATOM   4569  CD  ARG A 285      92.319 116.950 101.550  1.00  1.00              
ATOM   4570  HD1 ARG A 285      92.180 115.981 102.023  1.00  1.00              
ATOM   4571  HD2 ARG A 285      91.360 117.471 101.538  1.00  1.00              
ATOM   4572  NE  ARG A 285      93.301 117.699 102.352  1.00  1.00              
ATOM   4573  HE  ARG A 285      94.144 118.002 101.891  1.00  1.00              
ATOM   4574  CZ  ARG A 285      93.232 117.789 103.671  1.00  1.00              
ATOM   4575  NH1 ARG A 285      92.150 117.470 104.316  1.00  1.00              
ATOM   4576 1HH1 ARG A 285      91.337 117.136 103.816  1.00  1.00              
ATOM   4577 2HH1 ARG A 285      92.216 117.144 105.272  1.00  1.00              
ATOM   4578  NH2 ARG A 285      94.257 118.162 104.386  1.00  1.00              
ATOM   4579 1HH2 ARG A 285      95.128 118.381 103.943  1.00  1.00              
ATOM   4580 2HH2 ARG A 285      94.179 118.141 105.389  1.00  1.00              
ATOM   4581  C   ARG A 285      92.148 118.576  96.790  1.00  1.00              
ATOM   4582  O   ARG A 285      91.132 119.236  97.019  1.00  1.00              
ATOM   4583  N   ASP A 286      92.859 118.753  95.687  1.00  1.00              
ATOM   4584  H   ASP A 286      93.730 118.251  95.621  1.00  1.00              
ATOM   4585  CA  ASP A 286      92.378 119.453  94.506  1.00  1.00              
ATOM   4586  HA  ASP A 286      91.421 119.926  94.715  1.00  1.00              
ATOM   4587  CB  ASP A 286      93.376 120.563  94.112  1.00  1.00              
ATOM   4588  HB1 ASP A 286      93.533 120.556  93.032  1.00  1.00              
ATOM   4589  HB2 ASP A 286      94.345 120.398  94.588  1.00  1.00              
ATOM   4590  CG  ASP A 286      92.818 121.925  94.508  1.00  1.00              
ATOM   4591  OD1 ASP A 286      93.081 122.368  95.647  1.00  1.00              
ATOM   4592  OD2 ASP A 286      91.952 122.445  93.770  1.00  1.00              
ATOM   4593  C   ASP A 286      92.126 118.517  93.319  1.00  1.00              
ATOM   4594  O   ASP A 286      91.305 118.848  92.471  1.00  1.00              
ATOM   4595  N   THR A 287      92.758 117.340  93.266  1.00  1.00              
ATOM   4596  H   THR A 287      93.349 117.049  94.037  1.00  1.00              
ATOM   4597  CA  THR A 287      92.741 116.451  92.101  1.00  1.00              
ATOM   4598  HA  THR A 287      93.236 116.972  91.282  1.00  1.00              
ATOM   4599  CB  THR A 287      93.512 115.156  92.370  1.00  1.00              
ATOM   4600  HB  THR A 287      93.075 114.652  93.232  1.00  1.00              
ATOM   4601  CG2 THR A 287      93.574 114.176  91.198  1.00  1.00              
ATOM   4602 1HG2 THR A 287      94.256 113.360  91.437  1.00  1.00              
ATOM   4603 2HG2 THR A 287      92.588 113.748  91.017  1.00  1.00              
ATOM   4604 3HG2 THR A 287      93.922 114.684  90.299  1.00  1.00              
ATOM   4605  OG1 THR A 287      94.840 115.508  92.659  1.00  1.00              
ATOM   4606  HG1 THR A 287      95.186 115.965  91.888  1.00  1.00              
ATOM   4607  C   THR A 287      91.355 116.115  91.597  1.00  1.00              
ATOM   4608  O   THR A 287      91.102 116.172  90.401  1.00  1.00              
ATOM   4609  N   PHE A 288      90.451 115.797  92.514  1.00  1.00              
ATOM   4610  H   PHE A 288      90.734 115.767  93.481  1.00  1.00              
ATOM   4611  CA  PHE A 288      89.097 115.381  92.179  1.00  1.00              
ATOM   4612  HA  PHE A 288      89.069 115.052  91.139  1.00  1.00              
ATOM   4613  CB  PHE A 288      88.715 114.174  93.052  1.00  1.00              
ATOM   4614  HB1 PHE A 288      87.790 113.737  92.671  1.00  1.00              
ATOM   4615  HB2 PHE A 288      88.514 114.521  94.067  1.00  1.00              
ATOM   4616  CG  PHE A 288      89.784 113.098  93.111  1.00  1.00              
ATOM   4617  CD1 PHE A 288      89.844 112.074  92.144  1.00  1.00              
ATOM   4618  HD1 PHE A 288      89.104 112.030  91.358  1.00  1.00              
ATOM   4619  CE1 PHE A 288      90.869 111.110  92.206  1.00  1.00              
ATOM   4620  HE1 PHE A 288      90.923 110.320  91.467  1.00  1.00              
ATOM   4621  CZ  PHE A 288      91.813 111.156  93.247  1.00  1.00              
ATOM   4622  HZ  PHE A 288      92.579 110.400  93.314  1.00  1.00              
ATOM   4623  CE2 PHE A 288      91.755 112.179  94.204  1.00  1.00              
ATOM   4624  HE2 PHE A 288      92.473 112.214  95.003  1.00  1.00              
ATOM   4625  CD2 PHE A 288      90.757 113.156  94.122  1.00  1.00              
ATOM   4626  HD2 PHE A 288      90.740 113.956  94.845  1.00  1.00              
ATOM   4627  C   PHE A 288      88.083 116.519  92.312  1.00  1.00              
ATOM   4628  O   PHE A 288      86.887 116.273  92.193  1.00  1.00              
ATOM   4629  N   LYS A 289      88.533 117.750  92.606  1.00  1.00              
ATOM   4630  H   LYS A 289      89.533 117.929  92.565  1.00  1.00              
ATOM   4631  CA  LYS A 289      87.645 118.813  93.089  1.00  1.00              
ATOM   4632  HA  LYS A 289      87.145 118.416  93.975  1.00  1.00              
ATOM   4633  CB  LYS A 289      88.434 120.050  93.530  1.00  1.00              
ATOM   4634  HB1 LYS A 289      88.798 120.598  92.659  1.00  1.00              
ATOM   4635  HB2 LYS A 289      89.296 119.698  94.095  1.00  1.00              
ATOM   4636  CG  LYS A 289      87.582 120.976  94.428  1.00  1.00              
ATOM   4637  HG1 LYS A 289      86.638 120.492  94.681  1.00  1.00              
ATOM   4638  HG2 LYS A 289      87.352 121.893  93.886  1.00  1.00              
ATOM   4639  CD  LYS A 289      88.297 121.318  95.745  1.00  1.00              
ATOM   4640  HD1 LYS A 289      88.550 120.386  96.253  1.00  1.00              
ATOM   4641  HD2 LYS A 289      87.628 121.894  96.386  1.00  1.00              
ATOM   4642  CE  LYS A 289      89.565 122.129  95.470  1.00  1.00              
ATOM   4643  HE1 LYS A 289      89.305 123.169  95.267  1.00  1.00              
ATOM   4644  HE2 LYS A 289      90.035 121.738  94.563  1.00  1.00              
ATOM   4645  NZ  LYS A 289      90.545 122.044  96.575  1.00  1.00              
ATOM   4646  HZ1 LYS A 289      91.418 122.495  96.282  1.00  1.00              
ATOM   4647  HZ2 LYS A 289      90.222 122.470  97.424  1.00  1.00              
ATOM   4648  HZ3 LYS A 289      90.811 121.079  96.752  1.00  1.00              
ATOM   4649  C   LYS A 289      86.509 119.109  92.104  1.00  1.00              
ATOM   4650  O   LYS A 289      85.333 119.009  92.463  1.00  1.00              
ATOM   4651  N   ASP A 290      86.850 119.335  90.835  1.00  1.00              
ATOM   4652  H   ASP A 290      87.827 119.436  90.599  1.00  1.00              
ATOM   4653  CA  ASP A 290      85.862 119.618  89.794  1.00  1.00              
ATOM   4654  HA  ASP A 290      85.281 120.476  90.139  1.00  1.00              
ATOM   4655  CB  ASP A 290      86.508 120.044  88.468  1.00  1.00              
ATOM   4656  HB1 ASP A 290      85.725 120.255  87.738  1.00  1.00              
ATOM   4657  HB2 ASP A 290      87.121 119.226  88.086  1.00  1.00              
ATOM   4658  CG  ASP A 290      87.373 121.288  88.643  1.00  1.00              
ATOM   4659  OD1 ASP A 290      87.046 122.402  88.160  1.00  1.00              
ATOM   4660  OD2 ASP A 290      88.467 121.153  89.222  1.00  1.00              
ATOM   4661  C   ASP A 290      84.820 118.498  89.584  1.00  1.00              
ATOM   4662  O   ASP A 290      83.696 118.776  89.159  1.00  1.00              
ATOM   4663  N   LEU A 291      85.139 117.246  89.948  1.00  1.00              
ATOM   4664  H   LEU A 291      86.010 117.087  90.437  1.00  1.00              
ATOM   4665  CA  LEU A 291      84.198 116.127  89.843  1.00  1.00              
ATOM   4666  HA  LEU A 291      83.843 116.107  88.813  1.00  1.00              
ATOM   4667  CB  LEU A 291      84.874 114.769  90.129  1.00  1.00              
ATOM   4668  HB1 LEU A 291      84.111 113.999  90.029  1.00  1.00              
ATOM   4669  HB2 LEU A 291      85.205 114.743  91.166  1.00  1.00              
ATOM   4670  CG  LEU A 291      86.059 114.394  89.213  1.00  1.00              
ATOM   4671  HG  LEU A 291      86.895 115.062  89.419  1.00  1.00              
ATOM   4672  CD1 LEU A 291      86.510 112.956  89.484  1.00  1.00              
ATOM   4673 1HD1 LEU A 291      87.413 112.743  88.913  1.00  1.00              
ATOM   4674 2HD1 LEU A 291      86.740 112.845  90.542  1.00  1.00              
ATOM   4675 3HD1 LEU A 291      85.729 112.251  89.203  1.00  1.00              
ATOM   4676  CD2 LEU A 291      85.714 114.486  87.723  1.00  1.00              
ATOM   4677 1HD2 LEU A 291      86.538 114.096  87.130  1.00  1.00              
ATOM   4678 2HD2 LEU A 291      84.818 113.911  87.500  1.00  1.00              
ATOM   4679 3HD2 LEU A 291      85.550 115.525  87.444  1.00  1.00              
ATOM   4680  C   LEU A 291      82.926 116.301  90.682  1.00  1.00              
ATOM   4681  O   LEU A 291      81.900 115.697  90.342  1.00  1.00              
ATOM   4682  N   ALA A 292      82.970 117.174  91.701  1.00  1.00              
ATOM   4683  H   ALA A 292      83.839 117.663  91.886  1.00  1.00              
ATOM   4684  CA  ALA A 292      81.795 117.549  92.487  1.00  1.00              
ATOM   4685  HA  ALA A 292      81.468 116.695  93.080  1.00  1.00              
ATOM   4686  CB  ALA A 292      82.186 118.705  93.414  1.00  1.00              
ATOM   4687  HB1 ALA A 292      81.412 118.852  94.167  1.00  1.00              
ATOM   4688  HB2 ALA A 292      83.133 118.497  93.891  1.00  1.00              
ATOM   4689  HB3 ALA A 292      82.304 119.625  92.837  1.00  1.00              
ATOM   4690  C   ALA A 292      80.624 118.015  91.619  1.00  1.00              
ATOM   4691  O   ALA A 292      79.464 117.760  91.943  1.00  1.00              
ATOM   4692  N   GLU A 293      80.937 118.701  90.516  1.00  1.00              
ATOM   4693  H   GLU A 293      81.916 118.849  90.283  1.00  1.00              
ATOM   4694  CA  GLU A 293      79.920 119.296  89.658  1.00  1.00              
ATOM   4695  HA  GLU A 293      79.085 119.631  90.275  1.00  1.00              
ATOM   4696  CB  GLU A 293      80.517 120.537  88.951  1.00  1.00              
ATOM   4697  HB1 GLU A 293      79.852 120.864  88.152  1.00  1.00              
ATOM   4698  HB2 GLU A 293      81.477 120.273  88.504  1.00  1.00              
ATOM   4699  CG  GLU A 293      80.703 121.725  89.915  1.00  1.00              
ATOM   4700  HG1 GLU A 293      81.210 121.376  90.818  1.00  1.00              
ATOM   4701  HG2 GLU A 293      79.719 122.098  90.210  1.00  1.00              
ATOM   4702  CD  GLU A 293      81.521 122.870  89.295  1.00  1.00              
ATOM   4703  OE1 GLU A 293      81.132 123.431  88.239  1.00  1.00              
ATOM   4704  OE2 GLU A 293      82.597 123.198  89.840  1.00  1.00              
ATOM   4705  C   GLU A 293      79.328 118.290  88.645  1.00  1.00              
ATOM   4706  O   GLU A 293      78.549 118.694  87.778  1.00  1.00              
ATOM   4707  N   SER A 294      79.701 116.996  88.702  1.00  1.00              
ATOM   4708  H   SER A 294      80.327 116.723  89.455  1.00  1.00              
ATOM   4709  CA  SER A 294      79.616 116.130  87.512  1.00  1.00              
ATOM   4710  HA  SER A 294      78.984 116.626  86.777  1.00  1.00              
ATOM   4711  CB  SER A 294      81.010 116.036  86.868  1.00  1.00              
ATOM   4712  HB1 SER A 294      81.640 115.360  87.448  1.00  1.00              
ATOM   4713  HB2 SER A 294      81.473 117.024  86.868  1.00  1.00              
ATOM   4714  OG  SER A 294      80.929 115.588  85.523  1.00  1.00              
ATOM   4715  HG  SER A 294      80.529 114.701  85.533  1.00  1.00              
ATOM   4716  C   SER A 294      78.988 114.738  87.654  1.00  1.00              
ATOM   4717  O   SER A 294      78.900 114.012  86.662  1.00  1.00              
ATOM   4718  N   GLY A 295      78.490 114.346  88.828  1.00  1.00              
ATOM   4719  H   GLY A 295      78.578 114.970  89.618  1.00  1.00              
ATOM   4720  CA  GLY A 295      77.676 113.126  88.950  1.00  1.00              
ATOM   4721  HA1 GLY A 295      76.872 113.164  88.215  1.00  1.00              
ATOM   4722  HA2 GLY A 295      77.231 113.109  89.945  1.00  1.00              
ATOM   4723  C   GLY A 295      78.446 111.799  88.756  1.00  1.00              
ATOM   4724  O   GLY A 295      78.005 110.925  88.010  1.00  1.00              
ATOM   4725  N   ILE A 296      79.609 111.618  89.376  1.00  1.00              
ATOM   4726  H   ILE A 296      79.913 112.305  90.049  1.00  1.00              
ATOM   4727  CA  ILE A 296      80.527 110.532  89.001  1.00  1.00              
ATOM   4728  HA  ILE A 296      80.370 110.303  87.946  1.00  1.00              
ATOM   4729  CB  ILE A 296      81.992 111.020  89.111  1.00  1.00              
ATOM   4730  HB  ILE A 296      82.194 111.249  90.159  1.00  1.00              
ATOM   4731  CG2 ILE A 296      83.001 109.945  88.663  1.00  1.00              
ATOM   4732 1HG2 ILE A 296      84.014 110.346  88.695  1.00  1.00              
ATOM   4733 2HG2 ILE A 296      82.968 109.077  89.323  1.00  1.00              
ATOM   4734 3HG2 ILE A 296      82.787 109.619  87.648  1.00  1.00              
ATOM   4735  CG1 ILE A 296      82.254 112.314  88.303  1.00  1.00              
ATOM   4736 1HG1 ILE A 296      83.300 112.579  88.431  1.00  1.00              
ATOM   4737 2HG1 ILE A 296      81.669 113.131  88.727  1.00  1.00              
ATOM   4738  CD1 ILE A 296      81.968 112.246  86.794  1.00  1.00              
ATOM   4739  HD1 ILE A 296      82.226 113.200  86.337  1.00  1.00              
ATOM   4740  HD2 ILE A 296      82.569 111.470  86.321  1.00  1.00              
ATOM   4741  HD3 ILE A 296      80.912 112.049  86.612  1.00  1.00              
ATOM   4742  C   ILE A 296      80.294 109.207  89.768  1.00  1.00              
ATOM   4743  O   ILE A 296      80.865 108.984  90.833  1.00  1.00              
ATOM   4744  N   LYS A 297      79.469 108.312  89.203  1.00  1.00              
ATOM   4745  H   LYS A 297      79.013 108.610  88.354  1.00  1.00              
ATOM   4746  CA  LYS A 297      78.997 107.062  89.841  1.00  1.00              
ATOM   4747  HA  LYS A 297      78.597 107.337  90.822  1.00  1.00              
ATOM   4748  CB  LYS A 297      77.822 106.494  89.010  1.00  1.00              
ATOM   4749  HB1 LYS A 297      78.120 106.426  87.963  1.00  1.00              
ATOM   4750  HB2 LYS A 297      76.980 107.184  89.088  1.00  1.00              
ATOM   4751  CG  LYS A 297      77.371 105.096  89.474  1.00  1.00              
ATOM   4752  HG1 LYS A 297      77.233 105.115  90.555  1.00  1.00              
ATOM   4753  HG2 LYS A 297      78.156 104.378  89.230  1.00  1.00              
ATOM   4754  CD  LYS A 297      76.069 104.609  88.821  1.00  1.00              
ATOM   4755  HD1 LYS A 297      76.089 104.840  87.755  1.00  1.00              
ATOM   4756  HD2 LYS A 297      75.224 105.132  89.274  1.00  1.00              
ATOM   4757  CE  LYS A 297      75.890 103.088  88.983  1.00  1.00              
ATOM   4758  HE1 LYS A 297      76.657 102.585  88.387  1.00  1.00              
ATOM   4759  HE2 LYS A 297      74.911 102.795  88.600  1.00  1.00              
ATOM   4760  NZ  LYS A 297      76.031 102.642  90.386  1.00  1.00              
ATOM   4761  HZ1 LYS A 297      76.200 101.640  90.439  1.00  1.00              
ATOM   4762  HZ2 LYS A 297      76.855 103.057  90.787  1.00  1.00              
ATOM   4763  HZ3 LYS A 297      75.251 102.937  90.984  1.00  1.00              
ATOM   4764  C   LYS A 297      80.029 105.962  90.145  1.00  1.00              
ATOM   4765  O   LYS A 297      79.937 105.265  91.168  1.00  1.00              
ATOM   4766  N   ALA A 298      80.957 105.762  89.220  1.00  1.00              
ATOM   4767  H   ALA A 298      81.017 106.412  88.451  1.00  1.00              
ATOM   4768  CA  ALA A 298      81.971 104.717  89.309  1.00  1.00              
ATOM   4769  HA  ALA A 298      81.943 104.267  90.303  1.00  1.00              
ATOM   4770  CB  ALA A 298      81.680 103.610  88.292  1.00  1.00              
ATOM   4771  HB1 ALA A 298      80.682 103.203  88.463  1.00  1.00              
ATOM   4772  HB2 ALA A 298      81.745 104.008  87.283  1.00  1.00              
ATOM   4773  HB3 ALA A 298      82.413 102.811  88.408  1.00  1.00              
ATOM   4774  C   ALA A 298      83.327 105.369  89.148  1.00  1.00              
ATOM   4775  O   ALA A 298      83.478 106.373  88.453  1.00  1.00              
ATOM   4776  N   LEU A 299      84.317 104.805  89.814  1.00  1.00              
ATOM   4777  H   LEU A 299      84.129 104.026  90.441  1.00  1.00              
ATOM   4778  CA  LEU A 299      85.688 105.244  89.627  1.00  1.00              
ATOM   4779  HA  LEU A 299      85.809 105.638  88.618  1.00  1.00              
ATOM   4780  CB  LEU A 299      86.011 106.342  90.659  1.00  1.00              
ATOM   4781  HB1 LEU A 299      86.272 105.860  91.597  1.00  1.00              
ATOM   4782  HB2 LEU A 299      85.122 106.949  90.832  1.00  1.00              
ATOM   4783  CG  LEU A 299      87.141 107.287  90.232  1.00  1.00              
ATOM   4784  HG  LEU A 299      87.974 106.690  89.878  1.00  1.00              
ATOM   4785  CD1 LEU A 299      86.694 108.257  89.129  1.00  1.00              
ATOM   4786 1HD1 LEU A 299      87.516 108.921  88.872  1.00  1.00              
ATOM   4787 2HD1 LEU A 299      86.398 107.707  88.237  1.00  1.00              
ATOM   4788 3HD1 LEU A 299      85.848 108.849  89.474  1.00  1.00              
ATOM   4789  CD2 LEU A 299      87.595 108.131  91.427  1.00  1.00              
ATOM   4790 1HD2 LEU A 299      88.435 108.761  91.138  1.00  1.00              
ATOM   4791 2HD2 LEU A 299      86.775 108.761  91.765  1.00  1.00              
ATOM   4792 3HD2 LEU A 299      87.898 107.487  92.249  1.00  1.00              
ATOM   4793  C   LEU A 299      86.525 103.976  89.746  1.00  1.00              
ATOM   4794  O   LEU A 299      86.424 103.274  90.760  1.00  1.00              
ATOM   4795  N   ASP A 300      87.316 103.659  88.715  1.00  1.00              
ATOM   4796  H   ASP A 300      87.359 104.271  87.912  1.00  1.00              
ATOM   4797  CA  ASP A 300      88.477 102.801  88.947  1.00  1.00              
ATOM   4798  HA  ASP A 300      88.355 102.400  89.951  1.00  1.00              
ATOM   4799  CB  ASP A 300      88.547 101.491  88.159  1.00  1.00              
ATOM   4800  HB1 ASP A 300      87.540 101.087  88.044  1.00  1.00              
ATOM   4801  HB2 ASP A 300      89.121 100.767  88.740  1.00  1.00              
ATOM   4802  CG  ASP A 300      89.220 101.618  86.816  1.00  1.00              
ATOM   4803  OD1 ASP A 300      88.434 101.706  85.858  1.00  1.00              
ATOM   4804  OD2 ASP A 300      90.481 101.586  86.760  1.00  1.00              
ATOM   4805  C   ASP A 300      89.753 103.565  89.131  1.00  1.00              
ATOM   4806  O   ASP A 300      89.747 104.771  89.004  1.00  1.00              
ATOM   4807  N   LEU A 301      90.747 102.886  89.673  1.00  1.00              
ATOM   4808  H   LEU A 301      90.590 101.900  89.846  1.00  1.00              
ATOM   4809  CA  LEU A 301      91.905 103.477  90.323  1.00  1.00              
ATOM   4810  HA  LEU A 301      92.309 104.305  89.751  1.00  1.00              
ATOM   4811  CB  LEU A 301      91.451 103.860  91.771  1.00  1.00              
ATOM   4812  HB1 LEU A 301      92.347 104.144  92.264  1.00  1.00              
ATOM   4813  HB2 LEU A 301      91.119 102.946  92.262  1.00  1.00              
ATOM   4814  CG  LEU A 301      90.503 104.974  92.253  1.00  1.00              
ATOM   4815  HG  LEU A 301      90.675 105.043  93.328  1.00  1.00              
ATOM   4816  CD1 LEU A 301      90.851 106.340  91.689  1.00  1.00              
ATOM   4817 1HD1 LEU A 301      90.172 107.095  92.080  1.00  1.00              
ATOM   4818 2HD1 LEU A 301      91.861 106.606  91.990  1.00  1.00              
ATOM   4819 3HD1 LEU A 301      90.771 106.292  90.612  1.00  1.00              
ATOM   4820  CD2 LEU A 301      89.011 104.691  92.125  1.00  1.00              
ATOM   4821 1HD2 LEU A 301      88.476 105.308  92.840  1.00  1.00              
ATOM   4822 2HD2 LEU A 301      88.658 104.940  91.135  1.00  1.00              
ATOM   4823 3HD2 LEU A 301      88.807 103.645  92.335  1.00  1.00              
ATOM   4824  C   LEU A 301      92.920 102.312  90.450  1.00  1.00              
ATOM   4825  O   LEU A 301      93.372 101.950  91.539  1.00  1.00              
ATOM   4826  N   SER A 302      93.104 101.555  89.373  1.00  1.00              
ATOM   4827  H   SER A 302      92.732 101.894  88.498  1.00  1.00              
ATOM   4828  CA  SER A 302      93.413 100.141  89.502  1.00  1.00              
ATOM   4829  HA  SER A 302      92.948  99.793  90.424  1.00  1.00              
ATOM   4830  CB  SER A 302      92.693  99.361  88.391  1.00  1.00              
ATOM   4831  HB1 SER A 302      91.628  99.318  88.626  1.00  1.00              
ATOM   4832  HB2 SER A 302      93.079  98.340  88.353  1.00  1.00              
ATOM   4833  OG  SER A 302      92.844  99.983  87.129  1.00  1.00              
ATOM   4834  HG  SER A 302      92.026 100.487  86.932  1.00  1.00              
ATOM   4835  C   SER A 302      94.871  99.757  89.651  1.00  1.00              
ATOM   4836  O   SER A 302      95.310  99.446  90.756  1.00  1.00              
ATOM   4837  N   LYS A 303      95.640  99.727  88.559  1.00  1.00              
ATOM   4838  H   LYS A 303      95.218 100.038  87.691  1.00  1.00              
ATOM   4839  CA  LYS A 303      96.927  98.990  88.535  1.00  1.00              
ATOM   4840  HA  LYS A 303      96.824  98.214  89.293  1.00  1.00              
ATOM   4841  CB  LYS A 303      96.996  98.215  87.211  1.00  1.00              
ATOM   4842  HB1 LYS A 303      97.138  98.900  86.387  1.00  1.00              
ATOM   4843  HB2 LYS A 303      96.018  97.756  87.066  1.00  1.00              
ATOM   4844  CG  LYS A 303      98.055  97.097  87.178  1.00  1.00              
ATOM   4845  HG1 LYS A 303      98.027  96.540  88.115  1.00  1.00              
ATOM   4846  HG2 LYS A 303      99.042  97.547  87.081  1.00  1.00              
ATOM   4847  CD  LYS A 303      97.849  96.135  85.999  1.00  1.00              
ATOM   4848  HD1 LYS A 303      98.706  95.463  85.942  1.00  1.00              
ATOM   4849  HD2 LYS A 303      97.827  96.715  85.074  1.00  1.00              
ATOM   4850  CE  LYS A 303      96.560  95.296  86.080  1.00  1.00              
ATOM   4851  HE1 LYS A 303      96.473  94.717  85.154  1.00  1.00              
ATOM   4852  HE2 LYS A 303      95.698  95.966  86.132  1.00  1.00              
ATOM   4853  NZ  LYS A 303      96.554  94.372  87.243  1.00  1.00              
ATOM   4854  HZ1 LYS A 303      97.378  93.788  87.268  1.00  1.00              
ATOM   4855  HZ2 LYS A 303      96.512  94.859  88.139  1.00  1.00              
ATOM   4856  HZ3 LYS A 303      95.736  93.777  87.260  1.00  1.00              
ATOM   4857  C   LYS A 303      98.161  99.706  89.039  1.00  1.00              
ATOM   4858  O   LYS A 303      99.321  99.385  88.799  1.00  1.00              
ATOM   4859  N   VAL A 304      97.780 100.755  89.727  1.00  1.00              
ATOM   4860  H   VAL A 304      96.794 100.713  89.958  1.00  1.00              
ATOM   4861  CA  VAL A 304      98.481 101.897  90.217  1.00  1.00              
ATOM   4862  HA  VAL A 304      98.783 102.452  89.368  1.00  1.00              
ATOM   4863  CB  VAL A 304      97.445 102.668  91.023  1.00  1.00              
ATOM   4864  HB  VAL A 304      96.535 102.704  90.445  1.00  1.00              
ATOM   4865  CG1 VAL A 304      97.090 101.894  92.278  1.00  1.00              
ATOM   4866 1HG1 VAL A 304      96.109 102.138  92.650  1.00  1.00              
ATOM   4867 2HG1 VAL A 304      97.020 100.832  92.061  1.00  1.00              
ATOM   4868 3HG1 VAL A 304      97.847 102.076  93.030  1.00  1.00              
ATOM   4869  CG2 VAL A 304      97.833 104.122  91.316  1.00  1.00              
ATOM   4870 1HG2 VAL A 304      97.352 104.456  92.222  1.00  1.00              
ATOM   4871 2HG2 VAL A 304      98.898 104.270  91.354  1.00  1.00              
ATOM   4872 3HG2 VAL A 304      97.508 104.731  90.488  1.00  1.00              
ATOM   4873  C   VAL A 304      99.709 101.557  91.013  1.00  1.00              
ATOM   4874  O   VAL A 304      99.748 100.584  91.748  1.00  1.00              
ATOM   4875  N   SER A 305     100.622 102.519  91.009  1.00  1.00              
ATOM   4876  H   SER A 305     100.559 103.328  90.392  1.00  1.00              
ATOM   4877  CA  SER A 305     101.537 102.583  92.154  1.00  1.00              
ATOM   4878  HA  SER A 305     101.491 101.689  92.726  1.00  1.00              
ATOM   4879  CB  SER A 305     103.022 102.565  91.714  1.00  1.00              
ATOM   4880  HB1 SER A 305     103.243 101.545  91.391  1.00  1.00              
ATOM   4881  HB2 SER A 305     103.643 102.799  92.579  1.00  1.00              
ATOM   4882  OG  SER A 305     103.285 103.445  90.657  1.00  1.00              
ATOM   4883  HG  SER A 305     102.879 103.064  89.860  1.00  1.00              
ATOM   4884  C   SER A 305     101.166 103.661  93.170  1.00  1.00              
ATOM   4885  O   SER A 305     102.014 104.406  93.625  1.00  1.00              
ATOM   4886  N   ILE A 306      99.866 103.779  93.541  1.00  1.00              
ATOM   4887  H   ILE A 306      99.166 103.163  93.147  1.00  1.00              
ATOM   4888  CA  ILE A 306      99.474 104.706  94.612  1.00  1.00              
ATOM   4889  HA  ILE A 306      99.886 105.663  94.334  1.00  1.00              
ATOM   4890  CB  ILE A 306      97.972 104.960  94.932  1.00  1.00              
ATOM   4891  HB  ILE A 306      97.545 105.549  94.121  1.00  1.00              
ATOM   4892  CG2 ILE A 306      97.154 103.690  95.090  1.00  1.00              
ATOM   4893 1HG2 ILE A 306      96.659 103.508  94.162  1.00  1.00              
ATOM   4894 2HG2 ILE A 306      97.788 102.849  95.334  1.00  1.00              
ATOM   4895 3HG2 ILE A 306      96.371 103.795  95.838  1.00  1.00              
ATOM   4896  CG1 ILE A 306      97.800 105.769  96.247  1.00  1.00              
ATOM   4897 1HG1 ILE A 306      98.534 106.554  96.280  1.00  1.00              
ATOM   4898 2HG1 ILE A 306      97.974 105.143  97.123  1.00  1.00              
ATOM   4899  CD1 ILE A 306      96.441 106.443  96.432  1.00  1.00              
ATOM   4900  HD1 ILE A 306      95.724 105.722  96.816  1.00  1.00              
ATOM   4901  HD2 ILE A 306      96.534 107.254  97.147  1.00  1.00              
ATOM   4902  HD3 ILE A 306      96.099 106.858  95.488  1.00  1.00              
ATOM   4903  C   ILE A 306     100.183 104.270  95.901  1.00  1.00              
ATOM   4904  O   ILE A 306      99.737 103.397  96.631  1.00  1.00              
ATOM   4905  N   PHE A 307     101.287 104.940  96.179  1.00  1.00              
ATOM   4906  H   PHE A 307     101.738 105.388  95.394  1.00  1.00              
ATOM   4907  CA  PHE A 307     102.029 104.822  97.407  1.00  1.00              
ATOM   4908  HA  PHE A 307     102.200 103.763  97.595  1.00  1.00              
ATOM   4909  CB  PHE A 307     103.395 105.485  97.166  1.00  1.00              
ATOM   4910  HB1 PHE A 307     103.232 106.523  96.880  1.00  1.00              
ATOM   4911  HB2 PHE A 307     103.877 104.984  96.325  1.00  1.00              
ATOM   4912  CG  PHE A 307     104.365 105.450  98.332  1.00  1.00              
ATOM   4913  CD1 PHE A 307     104.708 104.223  98.931  1.00  1.00              
ATOM   4914  HD1 PHE A 307     104.269 103.299  98.580  1.00  1.00              
ATOM   4915  CE1 PHE A 307     105.632 104.190  99.990  1.00  1.00              
ATOM   4916  HE1 PHE A 307     105.909 103.245 100.440  1.00  1.00              
ATOM   4917  CZ  PHE A 307     106.207 105.381 100.461  1.00  1.00              
ATOM   4918  HZ  PHE A 307     106.918 105.346 101.276  1.00  1.00              
ATOM   4919  CE2 PHE A 307     105.871 106.608  99.864  1.00  1.00              
ATOM   4920  HE2 PHE A 307     106.334 107.519 100.218  1.00  1.00              
ATOM   4921  CD2 PHE A 307     104.960 106.642  98.794  1.00  1.00              
ATOM   4922  HD2 PHE A 307     104.733 107.586  98.321  1.00  1.00              
ATOM   4923  C   PHE A 307     101.344 105.387  98.660  1.00  1.00              
ATOM   4924  O   PHE A 307     101.520 104.859  99.749  1.00  1.00              
ATOM   4925  N   THR A 308     100.581 106.470  98.532  1.00  1.00              
ATOM   4926  H   THR A 308     100.397 106.802  97.602  1.00  1.00              
ATOM   4927  CA  THR A 308     100.071 107.251  99.671  1.00  1.00              
ATOM   4928  HA  THR A 308      99.743 106.546 100.438  1.00  1.00              
ATOM   4929  CB  THR A 308     101.134 108.165 100.333  1.00  1.00              
ATOM   4930  HB  THR A 308     100.713 109.156 100.505  1.00  1.00              
ATOM   4931  CG2 THR A 308     101.609 107.620 101.675  1.00  1.00              
ATOM   4932 1HG2 THR A 308     102.348 108.293 102.111  1.00  1.00              
ATOM   4933 2HG2 THR A 308     100.759 107.563 102.357  1.00  1.00              
ATOM   4934 3HG2 THR A 308     102.044 106.627 101.566  1.00  1.00              
ATOM   4935  OG1 THR A 308     102.295 108.298  99.533  1.00  1.00              
ATOM   4936  HG1 THR A 308     102.953 107.722  99.953  1.00  1.00              
ATOM   4937  C   THR A 308      98.847 108.048  99.285  1.00  1.00              
ATOM   4938  O   THR A 308      98.983 109.070  98.624  1.00  1.00
[truncated: 443,100 more chars]
