# Supplementary material for: Variation in selection constraints on teleost TLRs with emphasis on their repertoire in the Walking catfish, Clarias batrachus
Source: Sci Rep. 2020 Dec 7;10:21394. doi: 10.1038/s41598-020-78347-6 (PMC7721727; doi:10.1038/s41598-020-78347-6)
Supplement: Supplementary file 28 — Supplementary Information 28. [file 41598_2020_78347_MOESM28_ESM.zip › T5/struct/S508525_results/lscore.txt]

		%%%%%%%%%%%%%%%%%%%%%%%%%%%%%%%%%%%%%%%%%%%%%%%%%%%
		% B-factor and local structure quality estimation %
		%       in I-TASSER structure modeling            %
		%%%%%%%%%%%%%%%%%%%%%%%%%%%%%%%%%%%%%%%%%%%%%%%%%%%

1. How was the local accuracy estimated?

    The local accuracy was defined as the distance deviation (in Angstrom) between residue positions 
    in the model and the native structure. It was estimated using support vector regression that makes 
    use of the coverage of threading alignment, divergence of I-TASSER simulation decoys, and 
    sequence-based secondary structure and solvent accessibility predictions. Large-scale benchmark 
    tests show that the estimated local accuracy has an average error of 2.21 Angstrom and the
    Pearson's correlation coefficient between estimated and actual error is 0.7. 

    Based on these tests, the local accuracy estimations tend to be  more accurate for residues:
	 1) that have higher threading alignment coverage
	 2) that are located at alpha-helix and beta-strand regions
	 3) that are buried (at 25% threshold)

    The estimated local accuracy for each model is available at the columns 61-66 in the model's PDB file
    and also at the bottom of this page (columns with label RSQ_*).

2. What is normalized B-factor?

    Normalized B-factor for a target protein is defined as z-score-based normalization of the 
    raw B-factor values. The normalized B-factor (called B-factor profile, BFP) is predicted using a 
    combination of both template-based assignment and profile-based prediction. Based on the distributions
    and predictions of the BFP, residues with BFP values higher than 0 are less stable in experimental 
    structures. The estimated normalized B-factor is shown at the bottom of this page.

For more information about the local accuracy and normalized B-factor predictions, please refer to the 
following article:

J Yang, Y Wang, Y Zhang. ResQ: An approach to unified estimation of B-factor and residue-specific error 
in protein structure prediction, Journal of Molecular Biology, 428: 693-701 (2016).
#RES	SS	SA	COV	BFP	RSQ_1	RSQ_2	RSQ_3	RSQ_4	
1	C	E	0.27	1.54	25.70	7.16	21.86	24.97	
2	H	B	0.27	1.02	24.98	7.22	20.80	24.60	
3	H	E	0.27	0.27	23.30	7.10	19.51	23.12	
4	H	B	0.27	-0.19	22.44	7.14	19.94	22.21	
5	H	B	0.27	-0.45	21.70	7.10	19.39	21.32	
6	H	B	0.27	-0.46	20.60	7.09	17.87	20.25	
7	H	B	0.27	-0.60	19.47	7.12	17.58	19.28	
8	H	B	0.27	-0.65	19.01	7.19	18.17	18.69	
9	H	B	0.17	-0.65	19.01	7.43	17.99	18.63	
10	H	B	0.17	-0.62	18.17	7.43	17.71	18.21	
11	H	B	0.17	-0.64	17.08	8.30	17.53	16.85	
12	H	B	0.17	-0.62	17.38	8.13	18.20	17.02	
13	H	B	0.27	-0.66	16.14	7.88	18.47	16.84	
14	H	B	0.27	-0.61	14.39	7.76	17.51	15.55	
15	H	B	0.27	-0.56	14.75	7.90	18.30	15.44	
16	H	B	0.27	-0.46	16.06	8.13	19.66	16.91	
17	H	B	0.27	-0.40	14.88	8.08	18.72	16.28	
18	H	B	0.30	-0.28	13.07	7.92	17.06	14.48	
19	H	B	0.30	-0.22	11.08	7.79	15.45	12.49	
20	C	B	0.33	-0.08	9.35	7.88	13.53	11.04	
21	C	B	0.40	0.06	9.30	7.76	12.23	11.42	
22	C	E	0.47	0.50	10.06	7.57	10.95	12.30	
23	C	B	0.57	0.18	9.00	7.36	10.04	11.03	
24	C	B	0.67	0.05	7.13	7.80	8.75	9.04	
25	C	E	0.77	0.39	6.77	7.69	8.97	6.42	
26	C	E	0.90	0.56	6.62	6.90	7.75	5.70	
27	C	B	0.80	0.11	7.53	7.10	7.79	5.23	
28	S	E	0.80	0.22	5.77	7.07	7.14	5.15	
29	S	B	0.80	0.43	5.78	6.98	7.25	5.18	
30	S	E	0.87	0.79	3.79	6.58	6.79	5.05	
31	C	E	1.00	0.93	4.82	5.67	7.04	5.12	
32	C	E	1.00	0.83	6.95	5.73	7.64	5.25	
33	S	E	1.00	0.31	5.71	5.26	7.06	4.35	
34	S	B	1.00	0.07	5.92	5.25	7.10	4.41	
35	S	B	1.00	0.19	5.16	5.20	7.04	4.53	
36	C	B	1.00	0.25	6.19	5.57	7.35	5.31	
37	C	B	1.00	0.34	5.66	5.58	7.40	5.39	
38	C	E	1.00	0.50	4.55	5.59	7.22	5.43	
39	C	B	1.00	-0.03	5.08	5.52	7.34	5.36	
40	C	E	1.00	0.64	3.64	5.62	7.06	5.48	
41	C	E	1.00	0.33	4.12	5.57	7.22	5.40	
42	C	E	1.00	0.40	3.30	5.84	6.91	5.43	
43	C	B	1.00	0.27	3.48	5.63	6.41	4.99	
44	C	B	1.00	0.04	4.67	6.21	6.97	5.37	
45	C	B	1.00	0.13	3.59	7.17	6.84	5.44	
46	C	E	1.00	0.43	5.86	6.66	7.48	4.99	
47	C	B	1.00	0.10	5.18	6.79	7.33	4.76	
48	C	B	1.00	0.20	5.21	6.86	7.36	4.65	
49	C	E	1.00	0.29	5.22	6.30	7.21	5.03	
50	C	E	1.00	0.21	5.62	6.10	7.24	5.01	
51	C	B	1.00	-0.03	5.57	5.84	7.18	5.24	
52	C	E	1.00	-0.07	5.63	5.54	7.13	4.81	
53	S	E	1.00	-0.32	5.04	5.19	6.70	4.45	
54	S	B	1.00	-0.43	4.35	5.16	6.50	4.70	
55	S	B	1.00	-0.51	3.87	5.17	6.44	4.78	
56	C	B	1.00	-0.54	3.78	5.52	6.84	5.13	
57	C	E	1.00	-0.38	3.66	5.29	6.63	5.07	
58	C	E	1.00	-0.40	3.90	5.52	6.92	5.25	
59	C	B	1.00	-0.52	3.54	5.56	6.90	5.35	
60	C	E	1.00	-0.37	2.90	5.17	6.48	4.98	
61	C	E	1.00	-0.26	2.99	5.57	6.85	5.18	
62	C	E	1.00	0.01	3.16	5.60	6.91	5.12	
63	C	E	1.00	0.14	3.45	5.60	6.96	5.65	
64	C	B	1.00	-0.22	3.33	5.58	6.88	5.44	
65	C	E	1.00	-0.06	3.13	5.60	6.91	5.34	
66	H	E	1.00	0.18	3.05	5.65	6.87	5.34	
67	H	E	1.00	0.16	4.11	5.58	6.94	5.34	
68	H	B	1.00	-0.14	4.11	5.57	7.00	5.08	
69	H	B	1.00	-0.27	4.22	5.55	6.92	5.24	
70	C	E	1.00	0.21	4.67	5.62	6.98	5.58	
71	C	E	1.00	0.14	4.98	5.64	7.06	5.54	
72	C	B	1.00	-0.14	5.11	5.62	7.06	5.44	
73	C	E	1.00	-0.06	5.65	5.63	7.18	4.99	
74	C	E	1.00	-0.20	5.88	5.62	7.21	4.90	
75	C	B	1.00	-0.38	5.48	5.60	7.07	4.88	
76	C	E	1.00	-0.31	5.78	5.60	7.11	5.02	
77	S	B	1.00	-0.60	5.22	5.16	6.66	4.52	
78	S	B	1.00	-0.78	4.16	5.13	6.42	4.43	
79	S	B	1.00	-0.65	3.65	5.13	6.30	4.67	
80	C	B	1.00	-0.74	3.30	5.56	6.67	5.23	
81	C	B	1.00	-0.42	3.06	5.52	6.66	5.24	
82	C	E	1.00	-0.27	3.12	5.54	6.55	5.14	
83	C	B	1.00	-0.50	4.30	5.53	6.90	5.22	
84	C	E	1.00	-0.19	3.53	5.32	6.43	5.04	
85	C	B	1.00	-0.21	4.18	5.53	6.93	4.93	
86	C	E	1.00	0.13	3.69	5.61	6.75	4.80	
87	C	B	0.50	-0.19	4.46	6.69	7.78	6.19	
88	S	E	1.00	0.16	3.25	5.33	6.49	5.33	
89	S	B	1.00	-0.12	3.45	5.43	6.54	5.80	
90	C	E	1.00	0.01	3.08	5.62	6.78	5.23	
91	H	E	0.83	0.18	3.81	6.02	7.17	5.51	
92	H	E	1.00	0.07	4.31	6.38	6.92	5.14	
93	H	B	0.90	-0.38	3.99	7.07	7.03	5.33	
94	H	B	1.00	-0.28	4.86	6.30	7.01	5.08	
95	H	E	1.00	0.18	5.22	5.62	7.13	5.19	
96	C	E	1.00	-0.00	5.51	5.64	7.23	4.86	
97	C	B	1.00	-0.27	5.32	5.62	7.09	4.81	
98	C	E	1.00	-0.09	5.86	5.64	7.20	4.86	
99	C	E	1.00	-0.25	5.92	5.62	7.16	4.85	
100	C	B	1.00	-0.46	5.29	5.60	6.98	4.86	
101	C	E	1.00	-0.35	5.46	5.62	6.99	4.93	
102	S	E	1.00	-0.54	4.08	5.16	6.31	4.61	
103	S	B	1.00	-0.82	3.89	5.12	6.28	4.59	
104	S	E	1.00	-0.63	3.54	5.13	6.30	4.65	
105	S	B	1.00	-0.57	3.30	5.34	6.35	5.06	
106	C	E	1.00	-0.28	3.47	5.52	6.53	5.30	
107	C	E	1.00	-0.19	3.38	5.54	6.60	5.40	
108	C	B	1.00	-0.34	3.39	5.55	6.66	5.47	
109	C	E	1.00	-0.26	3.38	5.55	6.63	5.36	
110	C	B	1.00	-0.08	2.90	5.66	6.65	5.15	
111	C	E	1.00	0.08	2.79	5.62	6.74	4.76	
112	C	E	1.00	0.22	3.60	5.65	6.87	5.40	
113	C	E	1.00	-0.04	3.40	5.66	6.65	5.31	
114	C	E	0.97	-0.01	4.58	5.69	6.99	5.22	
115	H	E	1.00	0.05	4.55	5.67	6.99	5.01	
116	H	E	0.97	-0.02	5.25	5.73	7.17	5.06	
117	H	B	1.00	-0.39	4.63	5.67	6.94	4.93	
118	H	B	1.00	-0.48	4.84	5.64	6.92	5.02	
119	C	E	1.00	-0.18	5.93	5.67	7.23	4.98	
120	C	B	1.00	-0.27	6.27	5.68	7.29	5.15	
121	C	B	1.00	-0.32	5.72	5.65	7.08	5.15	
122	C	E	1.00	-0.10	6.35	5.68	7.19	5.37	
123	C	E	1.00	-0.23	6.17	5.66	7.12	5.25	
124	C	E	1.00	-0.34	5.02	5.62	6.85	5.00	
125	C	E	1.00	-0.26	4.73	5.62	6.71	5.00	
126	S	E	1.00	-0.45	4.10	5.24	6.27	4.68	
127	S	E	1.00	-0.68	3.83	5.17	6.20	4.58	
128	S	B	1.00	-0.76	3.47	5.15	6.12	4.57	
129	C	B	1.00	-0.74	3.62	5.57	6.49	5.03	
130	C	E	1.00	-0.55	3.35	5.51	6.39	5.33	
131	C	E	1.00	-0.50	3.06	5.54	6.51	5.19	
132	C	E	1.00	-0.55	3.26	5.53	6.49	5.02	
133	C	E	1.00	-0.34	2.93	5.36	6.31	5.13	
134	C	B	1.00	-0.20	3.00	5.59	6.50	4.96	
135	C	E	1.00	0.09	2.90	5.68	6.59	4.90	
136	C	E	0.97	0.37	3.84	5.71	6.73	5.80	
137	C	B	0.50	0.05	5.39	6.73	7.66	7.84	
138	C	B	0.57	-0.05	4.93	6.59	7.67	7.20	
139	C	B	1.00	-0.02	4.57	6.86	6.78	5.34	
140	C	E	0.73	0.10	6.16	7.97	7.66	5.85	
141	C	E	0.73	0.36	5.25	7.95	7.42	5.74	
142	H	E	1.00	0.06	5.11	6.96	6.93	5.35	
143	H	B	1.00	-0.48	4.77	5.75	6.86	5.15	
144	H	B	1.00	-0.56	4.85	5.73	6.84	5.04	
145	C	E	1.00	-0.24	5.31	5.71	6.95	4.87	
146	C	E	1.00	-0.16	5.38	5.72	6.98	5.15	
147	C	B	1.00	-0.34	5.09	5.69	6.87	5.07	
148	C	E	1.00	-0.20	5.59	5.72	7.01	5.02	
149	C	E	1.00	-0.22	5.43	5.68	6.95	4.89	
150	C	E	1.00	-0.26	4.46	5.64	6.62	4.92	
151	C	E	1.00	-0.30	4.31	5.66	6.56	4.95	
152	S	E	1.00	-0.46	3.81	5.20	6.08	4.62	
153	S	E	1.00	-0.66	3.46	5.18	6.00	4.62	
154	S	B	1.00	-0.65	3.27	5.18	5.97	4.55	
155	C	E	1.00	-0.51	3.61	5.60	6.41	5.03	
156	C	E	1.00	-0.46	3.00	5.53	6.26	4.90	
157	C	E	1.00	-0.36	2.86	5.58	6.39	4.95	
158	C	E	1.00	-0.44	3.24	5.56	6.46	4.91	
159	C	E	1.00	-0.26	3.32	5.37	6.33	4.67	
160	C	E	1.00	-0.24	3.77	5.60	6.51	5.15	
161	C	E	1.00	-0.11	3.77	5.69	6.58	5.17	
162	C	E	1.00	-0.17	3.77	5.69	6.52	5.04	
163	C	B	1.00	-0.35	3.73	5.63	6.36	5.10	
164	C	E	1.00	-0.23	4.53	5.67	6.60	5.24	
165	C	B	1.00	-0.31	5.52	5.73	6.91	5.18	
166	H	E	0.80	0.00	5.34	6.02	7.07	5.60	
167	H	E	0.83	0.05	7.07	5.94	7.30	6.36	
168	H	B	0.63	-0.35	6.90	6.42	7.86	6.83	
169	H	B	0.80	-0.48	7.71	6.58	7.38	7.18	
170	C	E	0.70	-0.19	6.85	6.79	7.72	6.33	
171	C	E	1.00	-0.20	5.88	6.14	6.98	5.59	
172	C	B	1.00	-0.39	5.22	5.73	6.84	4.94	
173	C	E	1.00	-0.25	5.81	5.76	7.02	4.77	
174	C	E	1.00	-0.36	5.45	5.72	6.91	4.78	
175	C	E	1.00	-0.46	4.48	5.68	6.59	4.81	
176	C	E	1.00	-0.45	4.32	5.68	6.50	4.81	
177	S	E	1.00	-0.53	3.61	5.26	5.96	4.70	
178	S	B	1.00	-0.73	3.55	5.22	5.96	4.64	
179	S	E	1.00	-0.61	3.28	5.21	5.92	4.65	
180	C	E	1.00	-0.45	3.51	5.65	6.35	5.06	
181	C	E	1.00	-0.29	2.85	5.54	6.18	4.98	
182	C	E	1.00	-0.32	2.93	5.62	6.39	5.11	
183	C	E	1.00	-0.48	3.24	5.62	6.42	5.17	
184	C	E	1.00	-0.30	3.29	5.29	6.18	4.80	
185	C	E	1.00	-0.27	3.62	5.67	6.52	5.05	
186	C	E	1.00	-0.02	3.80	5.81	6.56	5.23	
187	C	E	1.00	-0.07	3.84	5.82	6.50	5.22	
188	C	B	1.00	-0.22	3.67	5.63	6.24	5.17	
189	C	E	1.00	-0.03	4.15	5.76	6.55	5.11	
190	H	E	1.00	0.27	4.45	5.82	6.51	5.27	
191	H	E	1.00	0.38	4.82	5.76	6.65	5.30	
192	H	B	0.97	0.06	4.78	5.79	6.66	5.26	
193	H	B	0.97	-0.27	4.81	5.75	6.63	5.24	
194	H	E	0.97	0.05	4.82	5.81	6.67	5.19	
195	C	E	1.00	-0.04	5.41	5.85	6.89	5.15	
196	C	B	1.00	-0.26	5.15	5.75	6.76	5.14	
197	C	E	0.97	0.01	5.36	7.16	6.91	4.96	
198	C	E	0.60	0.09	4.81	7.46	7.23	6.06	
199	C	E	0.63	-0.10	5.53	8.27	7.38	5.72	
200	C	E	1.00	-0.17	5.45	6.89	6.83	5.02	
201	C	B	1.00	-0.41	6.53	5.59	7.03	4.90	
202	C	E	1.00	-0.34	4.74	5.70	6.69	4.91	
203	S	E	1.00	-0.42	5.02	5.28	6.47	4.69	
204	S	B	1.00	-0.72	4.86	5.26	6.38	4.65	
205	S	B	1.00	-0.68	5.01	5.25	6.43	4.62	
206	C	B	1.00	-0.62	5.51	5.67	6.84	5.03	
207	C	E	1.00	-0.46	4.87	5.66	6.74	5.16	
208	C	E	1.00	-0.41	5.78	5.65	7.01	5.09	
209	C	B	1.00	-0.48	4.73	5.63	6.62	5.06	
210	C	E	1.00	-0.28	5.42	5.58	6.67	4.84	
211	C	B	1.00	-0.29	5.28	5.73	6.81	5.24	
212	C	E	1.00	-0.06	5.34	5.76	6.96	5.09	
213	C	E	1.00	-0.02	5.32	5.80	6.91	5.39	
214	C	B	1.00	-0.16	4.63	5.80	6.74	5.27	
215	C	E	1.00	-0.03	5.36	5.78	6.94	5.25	
216	C	E	0.97	-0.03	5.20	5.84	6.90	5.25	
217	C	E	0.80	0.00	5.11	7.23	7.08	5.54	
218	C	B	0.80	-0.23	4.68	8.52	6.98	5.47	
219	C	B	0.83	-0.20	6.10	9.01	7.32	5.41	
220	C	E	0.80	0.03	6.52	8.87	7.45	5.64	
221	C	E	0.47	0.16	6.47	8.76	7.85	7.17	
222	C	E	0.33	0.11	6.55	7.15	8.56	8.47	
223	C	E	0.27	0.15	6.89	7.34	9.58	9.13	
224	C	B	0.20	0.18	7.92	7.46	9.95	9.88	
225	C	E	0.27	0.25	8.34	7.33	8.94	10.49	
226	C	E	0.37	0.25	8.26	7.20	8.19	9.95	
227	C	B	0.37	-0.05	8.59	7.12	8.52	10.31	
228	C	B	0.40	-0.16	7.59	7.11	8.17	9.70	
229	C	E	0.77	0.02	6.06	6.44	7.16	7.88	
230	C	E	0.90	-0.08	6.82	5.97	6.96	7.71	
231	C	B	0.90	-0.45	5.76	5.98	6.94	6.13	
232	C	E	1.00	-0.52	5.11	5.74	6.64	5.02	
233	C	B	1.00	-0.73	4.46	5.68	6.38	5.12	
234	C	B	1.00	-0.76	4.15	5.66	6.35	5.02	
235	S	B	1.00	-0.93	3.43	5.29	5.75	4.90	
236	S	B	1.00	-0.95	3.12	5.30	5.71	4.73	
237	S	B	1.00	-0.84	2.85	5.36	5.72	4.67	
238	C	B	1.00	-0.75	3.15	5.68	6.11	5.11	
239	C	B	1.00	-0.66	2.73	5.66	6.10	4.94	
240	C	E	1.00	-0.44	3.26	5.68	6.44	4.98	
241	C	B	1.00	-0.41	3.22	5.72	6.48	4.87	
242	C	E	1.00	-0.18	3.59	5.77	6.60	5.07	
243	C	B	1.00	-0.18	3.94	5.76	6.73	5.42	
244	C	E	0.97	-0.08	3.74	5.93	6.76	5.20	
245	C	B	0.87	-0.04	3.57	6.15	6.84	5.56	
246	C	E	0.90	0.02	3.36	6.07	6.75	5.54	
247	C	B	0.90	-0.35	3.38	6.09	6.81	5.51	
248	C	B	0.93	-0.35	3.30	5.99	6.66	5.39	
249	H	E	0.97	-0.15	2.92	5.93	6.27	5.22	
250	H	E	0.97	-0.21	2.89	5.93	6.21	5.21	
251	H	B	0.97	-0.41	2.88	5.80	6.18	5.18	
252	H	B	0.97	-0.34	3.02	5.83	6.16	5.16	
253	C	E	0.97	-0.10	3.17	5.95	6.23	5.30	
254	C	E	0.97	-0.18	2.90	5.84	6.25	4.98	
255	C	B	0.97	-0.42	3.13	5.84	6.27	5.24	
256	C	E	0.97	-0.30	3.66	5.80	6.43	5.65	
257	C	E	0.97	-0.34	4.33	5.78	6.55	6.49	
258	C	B	0.97	-0.47	4.40	5.73	6.39	6.77	
259	C	E	0.97	-0.47	4.81	5.63	6.43	7.24	
260	C	B	0.97	-0.54	4.18	5.58	6.25	6.65	
261	C	B	0.97	-0.70	5.25	5.55	6.63	7.25	
262	C	E	0.97	-0.63	5.11	5.68	6.62	7.42	
263	C	B	0.97	-0.70	5.01	5.71	6.68	7.34	
264	C	E	0.93	-0.70	5.48	5.84	6.57	7.98	
265	C	E	0.90	-0.68	8.18	6.00	6.96	10.90	
266	C	B	0.90	-0.68	9.11	6.03	6.67	11.87	
267	C	E	0.90	-0.42	9.84	6.00	6.69	12.59	
268	C	B	0.80	-0.47	11.58	6.27	7.22	14.26	
269	C	E	0.83	-0.22	12.86	6.22	7.35	15.54	
270	C	E	0.83	-0.10	13.88	6.22	7.76	16.47	
271	C	B	0.67	-0.22	14.14	6.54	7.76	16.42	
272	C	B	0.63	0.00	14.41	6.62	8.13	16.36	
273	C	E	0.60	0.31	15.33	6.70	8.54	17.33	
274	C	E	0.67	0.15	14.92	7.12	8.28	17.95	
275	C	B	0.70	-0.25	12.93	6.99	8.66	15.33	
276	C	E	0.70	-0.23	11.42	7.10	8.68	13.71	
277	C	E	0.83	-0.27	9.10	7.37	8.13	11.37	
278	C	B	0.93	-0.36	6.91	6.89	7.40	9.05	
279	C	E	0.73	-0.42	6.09	7.21	7.29	7.35	
280	C	B	0.80	-0.39	6.24	6.59	7.45	6.15	
281	C	E	0.80	-0.16	5.98	6.22	7.44	5.37	
282	C	E	0.80	-0.09	6.45	6.23	7.61	5.41	
283	C	B	0.80	-0.14	6.38	6.23	7.54	5.48	
284	C	E	0.80	0.05	4.48	6.20	6.99	5.57	
285	H	E	0.80	0.18	5.05	6.26	6.90	6.49	
286	H	E	0.80	0.14	5.76	6.20	6.64	7.33	
287	H	B	0.77	-0.16	4.42	6.25	6.48	6.47	
288	C	B	0.77	-0.31	4.04	6.29	6.69	6.34	
289	C	E	0.77	0.02	5.02	6.32	6.71	7.17	
290	C	E	0.77	-0.06	4.85	6.25	6.63	7.14	
291	C	B	0.77	-0.26	4.28	7.04	6.69	6.55	
292	C	E	0.60	-0.15	5.50	8.53	7.12	7.59	
293	C	E	0.63	0.06	4.73	8.33	7.04	6.87	
294	C	E	0.93	-0.15	3.39	7.79	6.38	5.07	
295	C	B	0.93	-0.35	3.53	5.88	6.44	4.89	
296	C	B	1.00	-0.50	2.86	5.67	6.12	5.10	
297	C	E	1.00	-0.48	2.75	5.61	5.97	5.07	
298	S	B	1.00	-0.62	2.30	5.24	5.55	4.77	
299	S	B	1.00	-0.82	2.42	5.24	5.56	4.92	
300	S	B	1.00	-0.81	2.19	5.35	5.68	4.58	
301	C	B	1.00	-0.71	3.04	5.73	6.12	5.22	
302	C	E	1.00	-0.65	3.24	5.68	6.17	5.07	
303	C	E	1.00	-0.59	3.41	5.74	6.23	5.22	
304	C	B	1.00	-0.60	3.50	5.77	6.22	5.65	
305	C	E	1.00	-0.29	3.52	5.43	6.01	4.96	
306	C	E	0.97	-0.22	4.01	5.84	6.44	5.65	
307	C	E	1.00	0.03	4.63	5.82	6.65	5.57	
308	C	E	1.00	0.01	4.85	5.81	6.83	6.05	
309	C	B	1.00	-0.23	4.63	5.86	6.78	5.94	
310	C	E	1.00	-0.04	5.13	5.79	6.92	6.47	
311	H	E	1.00	0.09	5.18	5.84	6.97	6.45	
312	H	E	0.97	-0.05	4.87	5.87	6.88	5.60	
313	H	B	0.97	-0.42	4.32	5.85	6.70	5.88	
314	H	B	1.00	-0.53	3.65	5.68	6.41	5.84	
315	C	E	1.00	-0.07	3.73	5.82	6.50	5.52	
316	C	E	1.00	-0.23	3.72	5.84	6.43	6.00	
317	C	B	1.00	-0.52	3.33	6.01	6.21	5.80	
318	C	E	0.97	-0.26	3.65	6.81	6.47	5.84	
319	C	E	1.00	-0.22	3.20	6.48	6.21	5.59	
320	C	E	1.00	-0.35	2.97	5.66	6.08	5.41	
321	C	E	1.00	-0.31	2.82	5.58	5.90	5.19	
322	S	E	1.00	-0.47	2.39	5.20	5.56	4.77	
323	S	E	1.00	-0.63	2.44	5.22	5.58	4.78	
324	S	B	1.00	-0.63	2.53	5.24	5.64	4.76	
325	C	E	1.00	-0.59	3.68	5.72	6.38	5.34	
326	C	E	1.00	-0.50	3.77	5.64	6.35	5.05	
327	C	E	1.00	-0.54	4.14	5.74	6.42	5.13	
328	C	B	1.00	-0.69	4.05	5.77	6.47	5.16	
329	C	E	1.00	-0.42	3.75	5.37	6.21	4.79	
330	C	E	1.00	-0.26	4.22	5.79	6.71	5.08	
331	C	E	1.00	-0.06	4.55	5.88	6.79	5.10	
332	C	E	1.00	0.04	4.06	5.82	6.71	5.29	
333	C	B	1.00	-0.16	4.15	5.71	6.60	4.96	
334	C	E	0.97	-0.15	4.33	5.79	6.75	5.13	
335	H	E	0.97	0.10	4.77	5.85	6.94	6.05	
336	H	E	0.93	0.10	4.78	5.80	6.89	6.95	
337	H	B	0.87	-0.32	4.55	6.01	6.91	6.28	
338	H	B	1.00	-0.30	4.23	5.68	6.63	6.06	
339	C	E	1.00	-0.07	4.65	5.78	6.70	6.88	
340	C	E	1.00	-0.09	4.01	5.81	6.55	6.11	
341	C	B	1.00	-0.36	3.52	5.71	6.39	5.59	
342	C	E	0.97	-0.27	3.47	5.72	6.41	5.62	
343	C	E	0.97	-0.40	3.45	5.69	6.40	5.50	
344	C	E	1.00	-0.37	3.19	5.62	6.24	5.44	
345	C	E	1.00	-0.41	3.04	5.58	6.13	5.35	
346	S	B	1.00	-0.58	2.66	5.20	5.69	4.81	
347	S	E	1.00	-0.73	2.96	5.19	5.78	4.87	
348	S	B	1.00	-0.73	3.21	5.26	5.90	4.71	
349	C	B	1.00	-0.67	3.83	5.69	6.47	5.06	
350	C	E	1.00	-0.46	3.91	5.57	6.38	4.87	
351	C	E	1.00	-0.56	4.19	5.73	6.50	5.40	
352	C	B	1.00	-0.69	4.51	5.76	6.51	6.54	
353	C	E	1.00	-0.53	4.63	5.37	6.41	5.99	
354	C	E	1.00	-0.29	6.10	5.75	7.01	6.94	
355	C	E	1.00	0.11	5.79	5.84	6.53	8.48	
356	C	E	1.00	0.03	5.99	5.82	6.78	8.62	
357	C	B	1.00	-0.43	5.74	5.68	6.64	8.30	
358	C	E	1.00	-0.26	6.00	5.69	6.73	8.29	
359	H	E	0.93	-0.11	6.38	5.82	6.95	8.67	
360	H	E	0.93	-0.10	6.01	5.72	6.95	7.48	
361	H	B	0.90	-0.42	5.28	5.77	6.87	6.16	
362	H	B	0.97	-0.49	3.96	5.64	6.58	5.49	
363	C	E	0.97	-0.08	4.16	5.78	6.72	5.55	
364	C	E	1.00	0.02	4.07	5.76	6.60	5.68	
365	C	E	1.00	-0.24	3.83	5.65	6.51	5.60	
366	C	E	1.00	-0.24	4.28	5.62	6.67	5.52	
367	C	E	1.00	-0.33	3.49	5.59	6.41	5.37	
368	C	E	1.00	-0.34	3.36	5.57	6.29	5.48	
369	C	E	1.00	-0.36	3.21	5.52	6.21	5.22	
370	S	B	1.00	-0.63	3.11	5.19	5.89	4.80	
371	S	E	1.00	-0.74	3.48	5.19	5.96	4.84	
372	S	B	1.00	-0.67	3.76	5.21	6.00	4.85	
373	C	E	1.00	-0.56	4.64	5.68	6.60	5.40	
374	C	E	1.00	-0.56	4.93	5.68	6.67	5.26	
375	C	E	1.00	-0.58	5.50	5.74	6.78	5.75	
376	C	B	1.00	-0.64	6.17	5.73	6.84	7.80	
377	C	B	1.00	-0.48	6.59	5.55	6.74	8.53	
378	C	B	1.00	-0.50	7.26	5.78	7.12	9.52	
379	C	E	1.00	-0.28	7.44	5.80	7.22	9.69	
380	C	E	1.00	-0.28	7.52	5.70	7.12	9.92	
381	C	B	1.00	-0.56	7.34	5.58	6.94	9.82	
382	C	E	1.00	-0.41	8.64	5.65	7.27	11.34	
383	H	E	0.97	-0.23	8.75	5.73	7.47	11.51	
384	H	E	0.93	-0.27	9.08	5.67	7.33	11.87	
385	H	B	0.93	-0.55	8.24	5.67	7.09	10.90	
386	H	B	0.90	-0.68	7.72	5.69	6.98	10.33	
387	C	E	0.90	-0.30	8.41	5.81	7.00	11.00	
388	C	E	1.00	-0.23	7.52	5.69	6.78	10.11	
389	C	B	1.00	-0.52	7.05	5.60	6.61	9.55	
390	C	E	1.00	-0.41	7.17	5.58	6.73	9.76	
391	C	E	1.00	-0.53	6.41	5.55	6.49	8.86	
392	C	B	1.00	-0.70	5.95	5.56	6.49	8.41	
393	C	E	1.00	-0.61	5.57	5.55	6.62	7.93	
394	S	E	1.00	-0.67	5.13	5.14	6.11	7.39	
395	S	E	1.00	-0.80	5.29	5.14	6.15	7.62	
396	S	B	1.00	-0.74	5.36	5.21	6.38	7.00	
397	C	E	1.00	-0.65	6.17	5.66	6.71	7.94	
398	C	E	1.00	-0.54	6.06	5.61	6.75	7.61	
399	C	E	1.00	-0.52	5.79	5.72	6.73	7.69	
400	C	B	1.00	-0.61	6.66	5.72	6.84	8.92	
401	C	E	0.97	-0.43	7.22	5.67	6.78	9.54	
402	C	B	1.00	-0.40	7.88	5.66	6.59	10.19	
403	C	E	1.00	-0.16	7.23	5.76	7.73	9.36	
404	C	E	0.93	0.04	6.37	6.14	9.37	8.84	
405	C	E	0.93	-0.12	6.46	6.59	10.42	9.00	
406	C	E	0.93	-0.10	5.71	7.53	10.79	8.17	
407	C	B	1.00	-0.26	4.48	6.42	9.12	6.52	
408	C	B	1.00	-0.35	5.44	6.03	6.98	6.74	
409	C	E	1.00	-0.17	5.73	5.56	7.11	6.95	
410	C	E	1.00	-0.16	5.72	5.57	7.11	7.14	
411	C	B	1.00	-0.31	5.42	5.55	6.99	6.66	
412	C	E	1.00	-0.11	5.86	5.56	7.19	6.33	
413	C	E	1.00	-0.35	4.56	5.53	6.72	6.35	
414	C	E	1.00	-0.50	4.98	5.54	6.85	6.14	
415	C	E	1.00	-0.41	4.44	5.56	6.69	5.75	
416	S	E	1.00	-0.60	4.54	5.16	6.36	5.50	
417	S	B	1.00	-0.77	5.07	5.18	6.49	5.54	
418	S	E	1.00	-0.57	5.04	5.19	6.44	5.37	
419	C	E	1.00	-0.37	5.63	5.66	6.94	6.00	
420	C	E	1.00	-0.72	5.35	5.59	6.80	5.69	
421	C	E	1.00	-0.32	5.27	5.72	6.89	5.69	
422	C	B	1.00	-0.58	5.28	5.71	6.87	6.11	
423	C	E	1.00	-0.51	5.14	5.69	6.81	5.99	
424	C	B	1.00	-0.51	4.93	5.65	6.74	6.45	
425	C	B	1.00	-0.36	5.92	5.74	6.96	6.47	
426	C	E	1.00	-0.30	5.92	6.40	7.19	5.63	
427	C	B	1.00	-0.37	5.58	6.81	7.11	5.23	
428	C	E	1.00	-0.32	7.44	6.67	7.38	5.83	
429	H	E	1.00	-0.19	8.29	7.08	7.88	6.03	
430	H	B	1.00	-0.50	7.92	7.25	7.93	5.87	
431	H	B	0.97	-0.63	5.89	6.43	7.56	5.25	
432	H	E	0.97	-0.20	5.64	5.73	7.60	5.37	
433	C	E	0.93	-0.17	5.37	5.72	7.55	5.37	
434	C	B	0.97	-0.50	4.97	5.62	7.14	5.20	
435	C	E	0.97	-0.36	5.45	5.63	7.07	5.18	
436	C	E	1.00	-0.54	5.30	5.56	6.94	5.04	
437	C	B	1.00	-0.72	4.95	5.57	6.81	5.00	
438	C	E	1.00	-0.59	4.63	5.59	6.72	5.00	
439	S	E	1.00	-0.70	4.50	5.17	6.31	4.45	
440	S	E	1.00	-0.78	4.90	5.17	6.39	4.47	
441	S	B	1.00	-0.69	4.89	5.22	6.38	4.52	
442	C	E	1.00	-0.61	5.63	5.67	6.93	4.94	
443	C	E	1.00	-0.67	5.59	5.66	6.86	4.83	
444	C	E	1.00	-0.52	5.84	5.72	6.98	4.89	
445	C	B	1.00	-0.69	5.62	5.68	6.93	4.95	
446	C	E	1.00	-0.43	5.20	5.56	6.72	4.80	
447	C	B	1.00	-0.34	5.23	5.66	6.91	5.04	
448	C	E	1.00	-0.15	5.28	5.75	6.95	5.09	
449	C	E	1.00	-0.15	5.75	6.39	7.11	5.14	
450	C	B	0.70	-0.07	4.70	7.07	7.66	5.75	
451	C	E	0.70	0.16	7.43	6.87	8.65	5.84	
452	C	E	0.97	0.17	8.19	6.53	7.96	5.40	
453	C	B	0.87	0.09	9.90	5.92	8.49	5.56	
454	H	B	0.87	-0.10	7.86	5.87	7.77	5.50	
455	H	E	0.87	-0.39	7.18	5.85	7.63	5.47	
456	H	B	1.00	-0.57	6.85	5.58	7.34	5.19	
457	H	B	1.00	-0.64	5.30	5.57	6.88	5.14	
458	C	E	1.00	-0.22	5.38	5.70	6.99	5.17	
459	C	E	1.00	-0.21	5.66	5.69	7.07	5.19	
460	C	B	1.00	-0.44	5.29	5.61	6.95	5.09	
461	C	E	1.00	-0.30	4.86	5.63	6.86	5.07	
462	C	E	1.00	-0.37	4.81	5.61	6.82	4.98	
463	C	E	1.00	-0.52	4.83	5.62	6.78	5.02	
464	C	E	1.00	-0.46	4.54	5.65	6.71	4.94	
465	S	E	1.00	-0.63	4.52	5.21	6.35	4.40	
466	S	E	1.00	-0.78	4.79	5.21	6.40	4.41	
467	S	E	1.00	-0.63	4.77	5.25	6.29	4.46	
468	C	B	1.00	-0.65	5.45	5.69	6.87	4.91	
469	C	E	1.00	-0.60	5.64	5.70	7.01	4.81	
470	C	E	1.00	-0.45	5.32	5.74	6.91	4.84	
471	C	B	1.00	-0.63	5.68	5.79	6.98	4.89	
472	C	E	1.00	-0.50	5.42	5.68	6.86	4.85	
473	C	B	1.00	-0.51	5.43	5.64	6.90	5.06	
474	C	E	1.00	-0.20	6.21	5.70	7.06	6.03	
475	C	E	1.00	-0.10	5.47	5.71	6.94	5.17	
476	C	B	1.00	-0.16	4.55	5.66	6.64	4.85	
477	C	E	1.00	-0.06	5.01	5.70	6.79	5.40	
478	C	E	0.90	0.14	4.88	5.88	6.73	5.94	
479	C	E	0.83	0.25	5.46	6.07	6.93	6.16	
480	C	B	0.83	0.15	6.68	6.04	6.91	7.82	
481	C	E	0.80	0.21	7.11	6.10	7.60	8.42	
482	C	E	0.83	0.10	6.01	6.15	8.12	8.05	
483	C	E	0.67	-0.18	7.72	6.48	7.60	9.19	
484	C	B	0.80	-0.33	6.19	6.02	7.51	7.11	
485	C	E	0.73	-0.18	6.46	6.18	7.44	8.50	
486	C	E	0.73	-0.26	6.47	6.16	7.38	8.59	
487	C	B	0.90	-0.33	4.94	5.81	6.86	6.94	
488	C	E	0.90	-0.35	6.17	5.90	6.76	8.44	
489	C	E	1.00	-0.61	6.82	5.69	6.49	8.84	
490	C	B	1.00	-0.67	6.05	7.20	6.38	7.82	
491	C	E	0.90	-0.77	7.96	8.75	6.65	9.49	
492	S	B	0.90	-0.66	8.08	8.35	6.40	9.29	
493	S	B	0.90	-0.74	7.53	7.08	6.52	9.03	
494	S	E	1.00	-0.80	7.37	7.00	6.18	8.76	
495	C	B	1.00	-0.71	6.53	7.34	6.61	7.59	
496	C	B	1.00	-0.70	8.05	6.53	6.68	8.84	
497	C	E	1.00	-0.54	8.21	6.31	6.69	9.18	
498	C	B	1.00	-0.70	8.21	6.76	6.69	9.37	
499	C	B	0.97	-0.65	8.02	6.87	6.64	8.92	
500	C	B	0.93	-0.59	6.80	7.02	6.62	7.80	
501	C	E	0.93	-0.32	7.28	9.61	6.96	7.66	
502	C	E	0.47	-0.25	7.99	9.78	7.38	9.04	
503	C	B	0.47	-0.26	9.39	6.69	7.59	10.83	
504	C	E	0.47	-0.02	9.14	6.66	7.52	9.98	
505	C	E	0.43	0.43	7.12	6.74	7.48	8.11	
506	C	E	0.40	0.51	9.48	6.98	7.73	9.72	
507	C	E	0.73	0.28	10.03	6.43	7.14	9.90	
508	C	E	0.73	-0.05	10.64	6.35	7.53	9.48	
509	C	B	0.77	-0.24	9.95	6.32	7.37	9.13	
510	H	B	0.83	-0.32	8.39	6.29	7.29	8.74	
511	H	E	0.93	-0.21	7.99	6.04	7.55	6.25	
512	H	B	1.00	-0.52	7.18	5.79	7.47	5.59	
513	H	B	1.00	-0.69	6.68	5.78	7.32	5.05	
514	C	E	1.00	-0.27	7.90	5.94	7.67	5.02	
515	C	E	1.00	-0.32	6.78	5.92	7.33	5.00	
516	C	B	1.00	-0.49	6.43	5.82	7.23	4.92	
517	C	E	1.00	-0.44	7.12	5.83	7.47	4.92	
518	C	E	1.00	-0.64	7.95	5.80	7.70	4.83	
519	C	B	1.00	-0.80	7.29	5.79	7.42	4.80	
520	C	E	1.00	-0.67	8.07	5.81	7.67	4.71	
521	S	B	1.00	-0.76	7.60	5.38	7.29	4.26	
522	S	B	1.00	-0.91	6.06	5.37	6.83	4.28	
523	S	B	1.00	-0.83	6.03	5.42	6.88	4.38	
524	C	B	1.00	-0.74	4.72	5.92	6.73	4.78	
525	C	B	1.00	-0.56	5.92	5.84	7.06	4.70	
526	C	E	1.00	-0.48	6.09	5.87	7.08	4.74	
527	C	B	1.00	-0.62	6.07	5.84	7.07	4.82	
528	C	E	1.00	-0.43	4.75	5.62	6.51	4.52	
529	C	E	1.00	-0.24	3.56	5.93	6.41	4.84	
530	C	E	1.00	-0.07	4.07	5.90	6.57	4.85	
531	C	E	1.00	0.03	4.14	5.94	6.67	4.95	
532	C	B	1.00	-0.33	3.50	5.94	6.36	4.92	
533	C	E	1.00	-0.34	4.32	5.95	6.66	5.00	
534	H	E	1.00	-0.14	4.42	5.96	6.68	4.99	
535	H	E	1.00	-0.11	4.65	5.97	6.78	5.02	
536	H	B	0.97	-0.41	3.97	5.91	6.57	5.00	
537	H	B	1.00	-0.45	3.07	5.84	6.35	4.91	
538	C	E	1.00	-0.05	3.51	6.00	6.53	5.00	
539	C	E	1.00	-0.26	3.96	5.98	6.71	5.57	
540	C	B	1.00	-0.51	3.14	5.88	6.39	4.86	
541	C	E	1.00	-0.35	3.16	5.89	6.45	4.96	
542	C	E	1.00	-0.42	2.81	5.84	6.31	4.80	
543	C	E	1.00	-0.43	2.79	5.85	6.26	4.75	
544	C	E	1.00	-0.39	2.89	5.87	6.29	4.73	
545	S	E	1.00	-0.58	2.65	5.45	5.92	4.23	
546	S	E	1.00	-0.64	2.36	5.43	5.74	4.23	
547	S	B	1.00	-0.70	2.83	5.46	5.88	4.24	
548	C	E	1.00	-0.64	3.12	5.91	6.28	4.73	
549	C	B	1.00	-0.58	3.19	5.90	6.30	4.64	
550	C	E	1.00	-0.50	3.56	5.93	6.43	4.68	
551	C	B	1.00	-0.65	3.50	5.91	6.38	4.75	
552	C	E	1.00	-0.44	2.94	5.51	5.92	4.34	
553	C	B	0.97	-0.35	2.80	5.99	6.22	4.83	
554	C	E	0.97	-0.20	2.84	6.39	6.25	4.83	
555	C	E	0.97	-0.05	3.06	6.09	6.29	4.86	
556	C	B	0.97	-0.29	3.12	6.17	6.25	4.78	
557	C	E	0.97	-0.17	3.89	6.89	6.57	5.00	
558	H	E	0.97	0.11	4.60	6.66	6.77	5.21	
559	H	E	0.97	-0.05	4.33	7.25	6.74	5.06	
560	H	B	0.97	-0.28	4.46	7.00	6.72	4.95	
561	H	B	0.97	-0.37	5.19	7.01	7.07	4.97	
562	H	E	0.93	-0.03	5.30	7.53	7.05	5.96	
563	C	E	0.93	-0.13	3.96	6.94	6.75	5.55	
564	C	B	0.97	-0.42	3.63	6.82	6.53	5.29	
565	C	B	0.97	-0.60	3.22	6.46	6.46	5.01	
566	C	E	0.97	-0.49	3.49	6.34	6.53	4.87	
567	S	E	0.97	-0.58	2.97	5.53	6.07	4.33	
568	S	B	0.97	-0.75	2.79	5.53	5.97	4.71	
569	S	B	0.97	-0.73	2.79	5.62	5.97	4.14	
570	C	B	0.97	-0.64	3.23	6.02	6.41	4.72	
571	C	E	0.97	-0.57	3.11	6.00	6.36	4.64	
572	C	E	0.97	-0.37	3.19	6.02	6.38	4.68	
573	C	B	0.97	-0.62	2.92	6.02	6.28	4.73	
574	C	E	0.97	-0.51	2.71	6.08	6.17	4.72	
575	C	B	0.97	-0.45	2.87	6.04	6.21	4.74	
576	C	E	0.97	-0.04	3.38	6.12	6.41	4.80	
577	C	E	0.97	0.02	4.19	6.14	6.70	4.84	
578	C	B	0.97	0.09	4.38	6.09	6.77	4.78	
579	C	E	0.97	0.24	4.87	6.12	6.94	4.88	
580	H	E	0.97	0.40	4.84	6.13	7.04	5.10	
581	H	E	0.97	0.60	4.42	6.19	6.85	5.23	
582	H	B	0.93	0.05	4.54	6.16	6.82	5.15	
583	C	B	0.97	-0.10	5.08	6.48	6.91	5.18	
584	C	E	0.97	0.15	5.19	6.63	6.99	5.39	
585	C	E	0.97	-0.11	4.59	6.98	6.78	5.34	
586	C	B	0.97	-0.46	4.10	6.10	6.76	4.94	
587	C	E	0.97	-0.36	4.65	6.02	6.92	4.99	
588	S	E	0.97	-0.45	4.04	5.59	6.39	4.20	
589	S	E	0.97	-0.57	3.99	5.60	6.42	4.25	
590	S	B	0.97	-0.47	3.60	5.73	6.32	4.28	
591	C	E	0.97	-0.28	3.59	6.06	6.58	4.68	
592	C	E	0.97	-0.06	3.68	6.02	6.56	4.51	
593	C	E	0.97	-0.05	3.62	6.09	6.60	4.69	
594	C	B	0.97	-0.35	2.77	6.09	6.32	4.69	
595	C	B	0.97	-0.34	2.79	6.13	6.28	4.73	
596	C	B	0.97	-0.23	2.74	6.13	6.29	4.77	
597	C	B	0.97	0.01	2.98	6.12	6.35	4.76	
598	C	B	0.97	0.18	3.14	7.38	6.48	4.86	
599	C	B	0.87	0.38	4.15	8.44	6.82	5.08	
600	C	B	0.80	0.39	5.39	10.92	7.46	5.37	
601	C	E	0.83	0.54	6.10	12.16	7.54	5.45	
602	C	B	0.73	0.29	6.03	11.44	7.60	5.22	
603	H	E	0.73	0.37	6.24	11.12	7.74	5.44	
604	H	E	0.70	0.21	6.49	12.22	7.86	5.45	
605	H	B	0.73	0.06	6.04	11.52	7.63	5.25	
606	H	E	0.73	0.13	6.01	10.19	7.64	5.44	
607	H	E	0.73	0.25	6.71	11.01	7.90	5.65	
608	H	B	0.70	-0.03	6.67	10.73	7.91	5.44	
609	H	B	0.73	0.09	6.22	10.06	7.72	5.39	
610	H	E	0.77	0.41	6.81	10.76	7.92	5.59	
611	H	E	0.77	0.64	7.71	12.15	8.20	5.67	
612	C	E	0.77	0.47	6.83	12.63	7.98	5.45	
613	C	E	0.73	0.26	7.50	13.49	8.24	5.52	
614	C	B	0.70	0.03	6.30	14.92	7.89	5.28	
615	C	E	0.83	0.25	7.27	14.92	7.97	5.10	
616	C	E	0.80	0.12	7.42	13.99	7.96	4.97	
617	C	B	0.80	-0.09	7.62	15.06	7.94	4.90	
618	C	E	0.73	0.08	7.10	16.01	7.94	5.25	
619	C	E	0.73	0.15	4.68	14.86	7.25	5.25	
620	C	B	0.77	0.15	5.64	14.64	7.59	5.30	
621	C	E	0.77	0.31	5.45	14.59	7.55	5.15	
622	C	E	0.77	0.11	4.40	13.39	7.17	5.17	
623	S	B	0.67	-0.12	3.57	12.53	6.91	5.21	
624	S	E	0.67	0.03	3.09	10.63	6.72	5.13	
625	C	E	0.67	0.24	3.26	9.49	7.00	5.53	
626	C	E	0.70	0.43	3.44	7.94	6.81	5.40	
627	C	E	0.70	0.61	3.86	6.69	6.96	5.32	
628	C	B	0.70	0.58	3.75	6.64	6.94	5.38	
629	H	E	0.70	1.04	3.64	6.65	7.06	5.26	
630	H	E	0.67	0.76	3.54	6.64	7.03	5.58	
631	H	B	0.67	0.49	3.36	6.61	7.03	5.67	
632	C	B	0.70	0.83	3.87	6.75	7.12	5.72	
633	C	E	0.70	0.70	4.28	6.73	7.24	5.64	
634	C	E	0.70	0.36	4.23	6.57	7.27	5.54	
635	C	E	0.70	0.07	4.31	6.70	6.95	5.16	
636	C	B	0.80	-0.01	4.10	6.42	6.91	5.13	
637	C	B	0.80	0.13	4.90	6.67	7.29	5.14	
638	C	E	0.77	0.38	4.94	6.80	7.42	5.50	
639	C	B	0.77	0.49	4.20	7.08	7.13	5.51	
640	C	E	0.77	0.83	5.11	6.91	7.51	5.74	
641	C	E	0.63	1.07	6.54	7.28	8.48	5.92	
642	C	E	0.57	1.40	7.35	7.35	9.54	6.33	
643	C	E	0.27	1.51	7.73	10.15	11.74	7.09	
644	C	E	0.40	1.77	6.91	9.73	12.76	7.09	
645	C	E	0.27	1.82	8.79	11.58	15.83	9.46	
646	C	E	0.20	1.42	10.75	11.27	18.40	12.00	
647	C	E	0.20	1.81	12.34	12.99	19.98	13.93	


RES:   Residue number
SS:    Predicted secondary structure: C - random coil; H - alpha-helix; S - beta-strand
SA:    Predicted solvent accessibility at 25% cutoff: E - exposed; B - buried
COV:   Threading alignment coverage defined as the number of threading alignments on the residue divided 
       by the number of total threading programs
BFP:   Predicted normalized B-factor 
RSQ_*: Residue-Specific Quality of models defined as the estimated deviation of the residue on the model
       from the native structure of the protein


You are requested to cite the following article when you use the ResQ prediction results:

     J Yang, Y Wang, Y Zhang. ResQ: An approach to unified estimation of B-factor and residue-specific 
     error in protein structure prediction, Journal of Molecular Biology, 428: 693-701 (2016).
