# Supplementary material for: Variation in selection constraints on teleost TLRs with emphasis on their repertoire in the Walking catfish, Clarias batrachus
Source: Sci Rep. 2020 Dec 7;10:21394. doi: 10.1038/s41598-020-78347-6 (PMC7721727; doi:10.1038/s41598-020-78347-6)
Supplement: Supplementary file 28 — Supplementary Information 28. [file 41598_2020_78347_MOESM28_ESM.zip › T5/struct/S508525_results/model2.pdb]

HEADER protein
METHOD
METHOD    The models are generated by I-TASSER which combines the
METHOD    methods of threading, ab initio modeling and structural
METHOD    refinement. The procedure is fully automated.
METHOD
METHOD    Please cite following articles when you use the I-TASSER server:
METHOD 1. Ambrish Roy, Alper Kucukural, Yang Zhang. I-TASSER: a unified
METHOD    platform for automated protein structure and function prediction.
METHOD    Nature Protocols, vol 5, 725-738 (2010). 
METHOD 2. Yang Zhang. I-TASSER server for protein 3D structure prediction. 
METHOD    BMC Bioinformatics, 9:40 (2008).
METHOD
MODEL  2
REMARK PARENT 3j0a 2a0z_A 4mn8_A 2a0z 3cig_A 5hz0_B 
ATOM      1  N   MET A   1      69.102  59.629 119.296  1.00  7.16              
ATOM      2  CA  MET A   1      67.828  58.921 119.451  1.00  7.16              
ATOM      3  HA  MET A   1      67.066  59.488 118.917  1.00  7.16              
ATOM      4  CB  MET A   1      67.950  57.531 118.797  1.00  7.16              
ATOM      5  HB1 MET A   1      67.009  56.993 118.908  1.00  7.16              
ATOM      6  HB2 MET A   1      68.732  56.961 119.298  1.00  7.16              
ATOM      7  CG  MET A   1      68.275  57.606 117.304  1.00  7.16              
ATOM      8  HG1 MET A   1      69.294  57.978 117.192  1.00  7.16              
ATOM      9  HG2 MET A   1      67.602  58.320 116.830  1.00  7.16              
ATOM     10  SD  MET A   1      68.154  56.023 116.423  1.00  7.16              
ATOM     11  CE  MET A   1      66.355  55.812 116.335  1.00  7.16              
ATOM     12  HE1 MET A   1      66.126  54.921 115.749  1.00  7.16              
ATOM     13  HE2 MET A   1      65.945  55.692 117.337  1.00  7.16              
ATOM     14  HE3 MET A   1      65.905  56.682 115.857  1.00  7.16              
ATOM     15  C   MET A   1      67.356  58.800 120.908  1.00  7.16              
ATOM     16  O   MET A   1      68.018  59.219 121.856  1.00  7.16              
ATOM     17  N   THR A   2      66.173  58.195 121.040  1.00  7.22              
ATOM     18  H   THR A   2      65.727  57.871 120.195  1.00  7.22              
ATOM     19  CA  THR A   2      65.388  57.959 122.250  1.00  7.22              
ATOM     20  HA  THR A   2      64.759  58.836 122.390  1.00  7.22              
ATOM     21  CB  THR A   2      64.459  56.751 122.016  1.00  7.22              
ATOM     22  HB  THR A   2      65.015  55.825 122.169  1.00  7.22              
ATOM     23  CG2 THR A   2      63.242  56.769 122.939  1.00  7.22              
ATOM     24 1HG2 THR A   2      62.616  55.899 122.742  1.00  7.22              
ATOM     25 2HG2 THR A   2      63.562  56.739 123.979  1.00  7.22              
ATOM     26 3HG2 THR A   2      62.663  57.678 122.770  1.00  7.22              
ATOM     27  OG1 THR A   2      63.957  56.750 120.694  1.00  7.22              
ATOM     28  HG1 THR A   2      63.307  56.048 120.622  1.00  7.22              
ATOM     29  C   THR A   2      66.210  57.756 123.523  1.00  7.22              
ATOM     30  O   THR A   2      66.944  56.776 123.644  1.00  7.22              
ATOM     31  N   ASP A   3      65.942  58.612 124.512  1.00  7.10              
ATOM     32  H   ASP A   3      65.402  59.430 124.272  1.00  7.10              
ATOM     33  CA  ASP A   3      66.406  58.541 125.908  1.00  7.10              
ATOM     34  HA  ASP A   3      67.408  58.968 125.966  1.00  7.10              
ATOM     35  CB  ASP A   3      65.456  59.427 126.738  1.00  7.10              
ATOM     36  HB1 ASP A   3      64.430  59.080 126.593  1.00  7.10              
ATOM     37  HB2 ASP A   3      65.515  60.452 126.366  1.00  7.10              
ATOM     38  CG  ASP A   3      65.761  59.422 128.240  1.00  7.10              
ATOM     39  OD1 ASP A   3      66.485  60.324 128.711  1.00  7.10              
ATOM     40  OD2 ASP A   3      65.306  58.506 128.953  1.00  7.10              
ATOM     41  C   ASP A   3      66.480  57.126 126.510  1.00  7.10              
ATOM     42  O   ASP A   3      67.381  56.843 127.296  1.00  7.10              
ATOM     43  N   ARG A   4      65.606  56.193 126.103  1.00  7.14              
ATOM     44  H   ARG A   4      64.901  56.474 125.443  1.00  7.14              
ATOM     45  CA  ARG A   4      65.649  54.809 126.591  1.00  7.14              
ATOM     46  HA  ARG A   4      65.627  54.922 127.675  1.00  7.14              
ATOM     47  CB  ARG A   4      64.394  54.011 126.190  1.00  7.14              
ATOM     48  HB1 ARG A   4      64.584  53.444 125.278  1.00  7.14              
ATOM     49  HB2 ARG A   4      63.559  54.694 126.020  1.00  7.14              
ATOM     50  CG  ARG A   4      64.019  53.069 127.349  1.00  7.14              
ATOM     51  HG1 ARG A   4      63.799  53.677 128.227  1.00  7.14              
ATOM     52  HG2 ARG A   4      64.862  52.420 127.579  1.00  7.14              
ATOM     53  CD  ARG A   4      62.808  52.178 127.079  1.00  7.14              
ATOM     54  HD1 ARG A   4      63.030  51.546 126.217  1.00  7.14              
ATOM     55  HD2 ARG A   4      61.944  52.806 126.856  1.00  7.14              
ATOM     56  NE  ARG A   4      62.532  51.350 128.272  1.00  7.14              
ATOM     57  HE  ARG A   4      62.898  51.702 129.144  1.00  7.14              
ATOM     58  CZ  ARG A   4      61.908  50.188 128.313  1.00  7.14              
ATOM     59  NH1 ARG A   4      61.401  49.639 127.244  1.00  7.14              
ATOM     60 1HH1 ARG A   4      61.476  50.133 126.373  1.00  7.14              
ATOM     61 2HH1 ARG A   4      60.941  48.749 127.287  1.00  7.14              
ATOM     62  NH2 ARG A   4      61.783  49.547 129.441  1.00  7.14              
ATOM     63 1HH2 ARG A   4      62.161  49.947 130.283  1.00  7.14              
ATOM     64 2HH2 ARG A   4      61.322  48.656 129.471  1.00  7.14              
ATOM     65  C   ARG A   4      66.967  54.051 126.334  1.00  7.14              
ATOM     66  O   ARG A   4      67.212  53.057 127.008  1.00  7.14              
ATOM     67  N   ILE A   5      67.867  54.538 125.472  1.00  7.10              
ATOM     68  H   ILE A   5      67.613  55.369 124.944  1.00  7.10              
ATOM     69  CA  ILE A   5      69.269  54.059 125.374  1.00  7.10              
ATOM     70  HA  ILE A   5      69.260  53.033 125.003  1.00  7.10              
ATOM     71  CB  ILE A   5      70.024  54.940 124.345  1.00  7.10              
ATOM     72  HB  ILE A   5      69.828  55.988 124.585  1.00  7.10              
ATOM     73  CG2 ILE A   5      71.550  54.728 124.378  1.00  7.10              
ATOM     74 1HG2 ILE A   5      72.043  55.368 123.648  1.00  7.10              
ATOM     75 2HG2 ILE A   5      71.952  54.988 125.357  1.00  7.10              
ATOM     76 3HG2 ILE A   5      71.790  53.686 124.167  1.00  7.10              
ATOM     77  CG1 ILE A   5      69.487  54.644 122.923  1.00  7.10              
ATOM     78 1HG1 ILE A   5      68.398  54.633 122.935  1.00  7.10              
ATOM     79 2HG1 ILE A   5      69.820  53.653 122.611  1.00  7.10              
ATOM     80  CD1 ILE A   5      69.910  55.668 121.862  1.00  7.10              
ATOM     81  HD1 ILE A   5      69.424  55.419 120.920  1.00  7.10              
ATOM     82  HD2 ILE A   5      69.601  56.669 122.168  1.00  7.10              
ATOM     83  HD3 ILE A   5      70.988  55.649 121.709  1.00  7.10              
ATOM     84  C   ILE A   5      69.962  54.019 126.742  1.00  7.10              
ATOM     85  O   ILE A   5      70.701  53.086 127.034  1.00  7.10              
ATOM     86  N   ARG A   6      69.654  54.961 127.638  1.00  7.09              
ATOM     87  H   ARG A   6      68.977  55.669 127.360  1.00  7.09              
ATOM     88  CA  ARG A   6      70.194  55.035 129.006  1.00  7.09              
ATOM     89  HA  ARG A   6      71.283  55.091 128.954  1.00  7.09              
ATOM     90  CB  ARG A   6      69.652  56.308 129.666  1.00  7.09              
ATOM     91  HB1 ARG A   6      70.056  56.381 130.677  1.00  7.09              
ATOM     92  HB2 ARG A   6      68.567  56.211 129.745  1.00  7.09              
ATOM     93  CG  ARG A   6      69.987  57.608 128.905  1.00  7.09              
ATOM     94  HG1 ARG A   6      69.840  57.488 127.834  1.00  7.09              
ATOM     95  HG2 ARG A   6      71.028  57.879 129.073  1.00  7.09              
ATOM     96  CD  ARG A   6      69.062  58.731 129.377  1.00  7.09              
ATOM     97  HD1 ARG A   6      68.036  58.407 129.204  1.00  7.09              
ATOM     98  HD2 ARG A   6      69.234  59.629 128.785  1.00  7.09              
ATOM     99  NE  ARG A   6      69.266  59.015 130.804  1.00  7.09              
ATOM    100  HE  ARG A   6      70.185  58.797 131.168  1.00  7.09              
ATOM    101  CZ  ARG A   6      68.327  59.353 131.661  1.00  7.09              
ATOM    102  NH1 ARG A   6      67.121  59.700 131.310  1.00  7.09              
ATOM    103 1HH1 ARG A   6      66.881  59.741 130.307  1.00  7.09              
ATOM    104 2HH1 ARG A   6      66.394  59.910 131.956  1.00  7.09              
ATOM    105  NH2 ARG A   6      68.607  59.341 132.934  1.00  7.09              
ATOM    106 1HH2 ARG A   6      69.498  58.981 133.226  1.00  7.09              
ATOM    107 2HH2 ARG A   6      67.899  59.604 133.591  1.00  7.09              
ATOM    108  C   ARG A   6      69.877  53.820 129.889  1.00  7.09              
ATOM    109  O   ARG A   6      70.504  53.647 130.931  1.00  7.09              
ATOM    110  N   PHE A   7      68.918  52.989 129.476  1.00  7.12              
ATOM    111  H   PHE A   7      68.476  53.181 128.588  1.00  7.12              
ATOM    112  CA  PHE A   7      68.549  51.759 130.164  1.00  7.12              
ATOM    113  HA  PHE A   7      68.649  51.916 131.240  1.00  7.12              
ATOM    114  CB  PHE A   7      67.080  51.394 129.874  1.00  7.12              
ATOM    115  HB1 PHE A   7      66.908  50.385 130.249  1.00  7.12              
ATOM    116  HB2 PHE A   7      66.924  51.345 128.798  1.00  7.12              
ATOM    117  CG  PHE A   7      66.023  52.300 130.494  1.00  7.12              
ATOM    118  CD1 PHE A   7      65.107  51.769 131.425  1.00  7.12              
ATOM    119  HD1 PHE A   7      65.183  50.734 131.731  1.00  7.12              
ATOM    120  CE1 PHE A   7      64.114  52.589 131.991  1.00  7.12              
ATOM    121  HE1 PHE A   7      63.438  52.189 132.735  1.00  7.12              
ATOM    122  CZ  PHE A   7      64.027  53.944 131.626  1.00  7.12              
ATOM    123  HZ  PHE A   7      63.279  54.584 132.074  1.00  7.12              
ATOM    124  CE2 PHE A   7      64.938  54.481 130.700  1.00  7.12              
ATOM    125  HE2 PHE A   7      64.889  55.531 130.429  1.00  7.12              
ATOM    126  CD2 PHE A   7      65.932  53.661 130.140  1.00  7.12              
ATOM    127  HD2 PHE A   7      66.630  54.094 129.442  1.00  7.12              
ATOM    128  C   PHE A   7      69.469  50.577 129.811  1.00  7.12              
ATOM    129  O   PHE A   7      69.362  49.534 130.457  1.00  7.12              
ATOM    130  N   ILE A   8      70.367  50.692 128.819  1.00  7.19              
ATOM    131  H   ILE A   8      70.472  51.581 128.338  1.00  7.19              
ATOM    132  CA  ILE A   8      71.133  49.544 128.298  1.00  7.19              
ATOM    133  HA  ILE A   8      70.569  48.655 128.581  1.00  7.19              
ATOM    134  CB  ILE A   8      71.129  49.467 126.744  1.00  7.19              
ATOM    135  HB  ILE A   8      71.402  48.442 126.487  1.00  7.19              
ATOM    136  CG2 ILE A   8      69.684  49.661 126.231  1.00  7.19              
ATOM    137 1HG2 ILE A   8      69.616  49.358 125.186  1.00  7.19              
ATOM    138 2HG2 ILE A   8      68.996  49.042 126.807  1.00  7.19              
ATOM    139 3HG2 ILE A   8      69.391  50.709 126.318  1.00  7.19              
ATOM    140  CG1 ILE A   8      72.160  50.370 126.029  1.00  7.19              
ATOM    141 1HG1 ILE A   8      73.117  49.852 126.050  1.00  7.19              
ATOM    142 2HG1 ILE A   8      72.283  51.298 126.580  1.00  7.19              
ATOM    143  CD1 ILE A   8      71.887  50.701 124.555  1.00  7.19              
ATOM    144  HD1 ILE A   8      72.735  51.257 124.154  1.00  7.19              
ATOM    145  HD2 ILE A   8      71.766  49.781 123.984  1.00  7.19              
ATOM    146  HD3 ILE A   8      70.993  51.316 124.463  1.00  7.19              
ATOM    147  C   ILE A   8      72.472  49.347 129.022  1.00  7.19              
ATOM    148  O   ILE A   8      73.544  49.343 128.430  1.00  7.19              
ATOM    149  N   LEU A   9      72.365  49.164 130.343  1.00  7.43              
ATOM    150  H   LEU A   9      71.407  49.138 130.677  1.00  7.43              
ATOM    151  CA  LEU A   9      73.392  49.350 131.385  1.00  7.43              
ATOM    152  HA  LEU A   9      73.254  50.380 131.710  1.00  7.43              
ATOM    153  CB  LEU A   9      73.095  48.469 132.626  1.00  7.43              
ATOM    154  HB1 LEU A   9      73.639  48.895 133.470  1.00  7.43              
ATOM    155  HB2 LEU A   9      73.504  47.477 132.459  1.00  7.43              
ATOM    156  CG  LEU A   9      71.623  48.277 133.046  1.00  7.43              
ATOM    157  HG  LEU A   9      71.074  47.800 132.234  1.00  7.43              
ATOM    158  CD1 LEU A   9      71.559  47.357 134.268  1.00  7.43              
ATOM    159 1HD1 LEU A   9      70.521  47.206 134.561  1.00  7.43              
ATOM    160 2HD1 LEU A   9      71.996  46.389 134.022  1.00  7.43              
ATOM    161 3HD1 LEU A   9      72.108  47.802 135.098  1.00  7.43              
ATOM    162  CD2 LEU A   9      70.923  49.581 133.415  1.00  7.43              
ATOM    163 1HD2 LEU A   9      69.879  49.378 133.650  1.00  7.43              
ATOM    164 2HD2 LEU A   9      71.402  50.029 134.284  1.00  7.43              
ATOM    165 3HD2 LEU A   9      70.953  50.275 132.577  1.00  7.43              
ATOM    166  C   LEU A   9      74.869  49.277 130.990  1.00  7.43              
ATOM    167  O   LEU A   9      75.605  50.203 131.333  1.00  7.43              
ATOM    168  N   PRO A  10      75.346  48.201 130.337  1.00  7.43              
ATOM    169  CD  PRO A  10      74.668  46.946 130.011  1.00  7.43              
ATOM    170  HD1 PRO A  10      73.746  47.090 129.452  1.00  7.43              
ATOM    171  HD2 PRO A  10      74.464  46.388 130.923  1.00  7.43              
ATOM    172  CG  PRO A  10      75.659  46.150 129.170  1.00  7.43              
ATOM    173  HG1 PRO A  10      75.602  46.467 128.127  1.00  7.43              
ATOM    174  HG2 PRO A  10      75.501  45.075 129.263  1.00  7.43              
ATOM    175  CB  PRO A  10      76.986  46.589 129.778  1.00  7.43              
ATOM    176  HB1 PRO A  10      77.819  46.403 129.099  1.00  7.43              
ATOM    177  HB2 PRO A  10      77.147  46.063 130.721  1.00  7.43              
ATOM    178  CA  PRO A  10      76.759  48.083 130.057  1.00  7.43              
ATOM    179  HA  PRO A  10      77.326  48.356 130.948  1.00  7.43              
ATOM    180  C   PRO A  10      77.313  48.933 128.899  1.00  7.43              
ATOM    181  O   PRO A  10      78.535  48.870 128.701  1.00  7.43              
ATOM    182  N   LEU A  11      76.507  49.657 128.098  1.00  8.30              
ATOM    183  H   LEU A  11      75.505  49.700 128.270  1.00  8.30              
ATOM    184  CA  LEU A  11      77.056  50.433 126.976  1.00  8.30              
ATOM    185  HA  LEU A  11      77.920  50.959 127.380  1.00  8.30              
ATOM    186  CB  LEU A  11      77.521  49.462 125.851  1.00  8.30              
ATOM    187  HB1 LEU A  11      77.018  49.718 124.916  1.00  8.30              
ATOM    188  HB2 LEU A  11      77.198  48.447 126.088  1.00  8.30              
ATOM    189  CG  LEU A  11      79.040  49.426 125.584  1.00  8.30              
ATOM    190  HG  LEU A  11      79.534  48.945 126.421  1.00  8.30              
ATOM    191  CD1 LEU A  11      79.323  48.580 124.344  1.00  8.30              
ATOM    192 1HD1 LEU A  11      80.401  48.485 124.206  1.00  8.30              
ATOM    193 2HD1 LEU A  11      78.900  47.584 124.476  1.00  8.30              
ATOM    194 3HD1 LEU A  11      78.880  49.044 123.462  1.00  8.30              
ATOM    195  CD2 LEU A  11      79.705  50.785 125.359  1.00  8.30              
ATOM    196 1HD2 LEU A  11      80.767  50.634 125.175  1.00  8.30              
ATOM    197 2HD2 LEU A  11      79.264  51.287 124.501  1.00  8.30              
ATOM    198 3HD2 LEU A  11      79.627  51.419 126.240  1.00  8.30              
ATOM    199  C   LEU A  11      76.195  51.536 126.309  1.00  8.30              
ATOM    200  O   LEU A  11      74.982  51.548 126.452  1.00  8.30              
ATOM    201  N   LEU A  12      76.812  52.368 125.437  1.00  8.13              
ATOM    202  H   LEU A  12      77.823  52.369 125.421  1.00  8.13              
ATOM    203  CA  LEU A  12      76.150  53.009 124.271  1.00  8.13              
ATOM    204  HA  LEU A  12      75.439  52.277 123.884  1.00  8.13              
ATOM    205  CB  LEU A  12      75.318  54.248 124.686  1.00  8.13              
ATOM    206  HB1 LEU A  12      74.843  54.061 125.650  1.00  8.13              
ATOM    207  HB2 LEU A  12      74.514  54.347 123.956  1.00  8.13              
ATOM    208  CG  LEU A  12      76.055  55.603 124.737  1.00  8.13              
ATOM    209  HG  LEU A  12      76.515  55.817 123.773  1.00  8.13              
ATOM    210  CD1 LEU A  12      75.047  56.719 125.010  1.00  8.13              
ATOM    211 1HD1 LEU A  12      74.445  56.469 125.882  1.00  8.13              
ATOM    212 2HD1 LEU A  12      75.574  57.657 125.184  1.00  8.13              
ATOM    213 3HD1 LEU A  12      74.389  56.839 124.148  1.00  8.13              
ATOM    214  CD2 LEU A  12      77.143  55.634 125.803  1.00  8.13              
ATOM    215 1HD2 LEU A  12      77.586  56.627 125.865  1.00  8.13              
ATOM    216 2HD2 LEU A  12      76.712  55.373 126.769  1.00  8.13              
ATOM    217 3HD2 LEU A  12      77.929  54.921 125.561  1.00  8.13              
ATOM    218  C   LEU A  12      77.103  53.366 123.097  1.00  8.13              
ATOM    219  O   LEU A  12      78.315  53.406 123.279  1.00  8.13              
ATOM    220  N   GLN A  13      76.564  53.696 121.902  1.00  7.88              
ATOM    221  H   GLN A  13      75.562  53.601 121.792  1.00  7.88              
ATOM    222  CA  GLN A  13      77.282  54.291 120.741  1.00  7.88              
ATOM    223  HA  GLN A  13      77.796  55.185 121.092  1.00  7.88              
ATOM    224  CB  GLN A  13      78.358  53.322 120.197  1.00  7.88              
ATOM    225  HB1 GLN A  13      79.194  53.333 120.888  1.00  7.88              
ATOM    226  HB2 GLN A  13      78.740  53.704 119.249  1.00  7.88              
ATOM    227  CG  GLN A  13      77.915  51.859 120.003  1.00  7.88              
ATOM    228  HG1 GLN A  13      77.194  51.802 119.186  1.00  7.88              
ATOM    229  HG2 GLN A  13      77.439  51.482 120.907  1.00  7.88              
ATOM    230  CD  GLN A  13      79.103  50.950 119.705  1.00  7.88              
ATOM    231  OE1 GLN A  13      79.644  50.266 120.560  1.00  7.88              
ATOM    232  NE2 GLN A  13      79.583  50.919 118.483  1.00  7.88              
ATOM    233 1HE2 GLN A  13      79.128  51.443 117.754  1.00  7.88              
ATOM    234 2HE2 GLN A  13      80.296  50.242 118.281  1.00  7.88              
ATOM    235  C   GLN A  13      76.335  54.739 119.601  1.00  7.88              
ATOM    236  O   GLN A  13      75.209  54.254 119.548  1.00  7.88              
ATOM    237  N   PHE A  14      76.784  55.605 118.673  1.00  7.76              
ATOM    238  H   PHE A  14      77.715  55.987 118.738  1.00  7.76              
ATOM    239  CA  PHE A  14      76.067  55.928 117.422  1.00  7.76              
ATOM    240  HA  PHE A  14      75.388  55.099 117.215  1.00  7.76              
ATOM    241  CB  PHE A  14      75.192  57.185 117.608  1.00  7.76              
ATOM    242  HB1 PHE A  14      75.733  58.078 117.298  1.00  7.76              
ATOM    243  HB2 PHE A  14      74.938  57.301 118.663  1.00  7.76              
ATOM    244  CG  PHE A  14      73.898  57.082 116.832  1.00  7.76              
ATOM    245  CD1 PHE A  14      73.747  57.747 115.602  1.00  7.76              
ATOM    246  HD1 PHE A  14      74.524  58.407 115.238  1.00  7.76              
ATOM    247  CE1 PHE A  14      72.594  57.541 114.826  1.00  7.76              
ATOM    248  HE1 PHE A  14      72.499  58.039 113.871  1.00  7.76              
ATOM    249  CZ  PHE A  14      71.585  56.677 115.286  1.00  7.76              
ATOM    250  HZ  PHE A  14      70.710  56.488 114.683  1.00  7.76              
ATOM    251  CE2 PHE A  14      71.719  56.040 116.531  1.00  7.76              
ATOM    252  HE2 PHE A  14      70.943  55.374 116.884  1.00  7.76              
ATOM    253  CD2 PHE A  14      72.874  56.241 117.303  1.00  7.76              
ATOM    254  HD2 PHE A  14      72.984  55.722 118.247  1.00  7.76              
ATOM    255  C   PHE A  14      77.021  55.968 116.211  1.00  7.76              
ATOM    256  O   PHE A  14      78.143  55.473 116.325  1.00  7.76              
ATOM    257  N   CYS A  15      76.567  56.434 115.039  1.00  7.90              
ATOM    258  H   CYS A  15      75.628  56.804 114.990  1.00  7.90              
ATOM    259  CA  CYS A  15      77.370  56.563 113.815  1.00  7.90              
ATOM    260  HA  CYS A  15      78.283  57.109 114.045  1.00  7.90              
ATOM    261  CB  CYS A  15      77.734  55.142 113.317  1.00  7.90              
ATOM    262  HB1 CYS A  15      76.935  54.750 112.685  1.00  7.90              
ATOM    263  HB2 CYS A  15      77.856  54.455 114.155  1.00  7.90              
ATOM    264  SG  CYS A  15      79.301  55.167 112.396  1.00  7.90              
ATOM    265  HG  CYS A  15      80.110  55.437 113.431  1.00  7.90              
ATOM    266  C   CYS A  15      76.630  57.346 112.708  1.00  7.90              
ATOM    267  O   CYS A  15      75.584  57.944 112.957  1.00  7.90              
ATOM    268  N   ILE A  16      77.158  57.289 111.480  1.00  8.13              
ATOM    269  H   ILE A  16      78.014  56.762 111.386  1.00  8.13              
ATOM    270  CA  ILE A  16      76.632  57.895 110.249  1.00  8.13              
ATOM    271  HA  ILE A  16      76.499  58.951 110.494  1.00  8.13              
ATOM    272  CB  ILE A  16      77.708  57.870 109.136  1.00  8.13              
ATOM    273  HB  ILE A  16      78.607  58.297 109.581  1.00  8.13              
ATOM    274  CG2 ILE A  16      78.093  56.456 108.655  1.00  8.13              
ATOM    275 1HG2 ILE A  16      79.028  56.497 108.098  1.00  8.13              
ATOM    276 2HG2 ILE A  16      78.231  55.785 109.501  1.00  8.13              
ATOM    277 3HG2 ILE A  16      77.320  56.047 108.005  1.00  8.13              
ATOM    278  CG1 ILE A  16      77.306  58.806 107.975  1.00  8.13              
ATOM    279 1HG1 ILE A  16      77.008  59.771 108.388  1.00  8.13              
ATOM    280 2HG1 ILE A  16      76.451  58.390 107.442  1.00  8.13              
ATOM    281  CD1 ILE A  16      78.433  59.057 106.966  1.00  8.13              
ATOM    282  HD1 ILE A  16      78.102  59.792 106.232  1.00  8.13              
ATOM    283  HD2 ILE A  16      79.315  59.441 107.479  1.00  8.13              
ATOM    284  HD3 ILE A  16      78.687  58.135 106.443  1.00  8.13              
ATOM    285  C   ILE A  16      75.230  57.426 109.817  1.00  8.13              
ATOM    286  O   ILE A  16      75.056  56.652 108.879  1.00  8.13              
ATOM    287  N   CYS A  17      74.197  57.910 110.502  1.00  8.08              
ATOM    288  H   CYS A  17      74.407  58.497 111.304  1.00  8.08              
ATOM    289  CA  CYS A  17      72.788  57.736 110.145  1.00  8.08              
ATOM    290  HA  CYS A  17      72.697  57.540 109.075  1.00  8.08              
ATOM    291  CB  CYS A  17      72.210  56.547 110.928  1.00  8.08              
ATOM    292  HB1 CYS A  17      71.124  56.617 110.970  1.00  8.08              
ATOM    293  HB2 CYS A  17      72.605  56.548 111.946  1.00  8.08              
ATOM    294  SG  CYS A  17      72.642  54.994 110.099  1.00  8.08              
ATOM    295  HG  CYS A  17      73.900  55.340 109.771  1.00  8.08              
ATOM    296  C   CYS A  17      72.032  59.038 110.458  1.00  8.08              
ATOM    297  O   CYS A  17      72.354  59.731 111.418  1.00  8.08              
ATOM    298  N   LEU A  18      71.019  59.366 109.651  1.00  7.92              
ATOM    299  H   LEU A  18      70.779  58.694 108.938  1.00  7.92              
ATOM    300  CA  LEU A  18      70.437  60.715 109.482  1.00  7.92              
ATOM    301  HA  LEU A  18      71.279  61.405 109.431  1.00  7.92              
ATOM    302  CB  LEU A  18      69.712  60.721 108.104  1.00  7.92              
ATOM    303  HB1 LEU A  18      68.635  60.814 108.248  1.00  7.92              
ATOM    304  HB2 LEU A  18      69.851  59.757 107.611  1.00  7.92              
ATOM    305  CG  LEU A  18      70.161  61.793 107.090  1.00  7.92              
ATOM    306  HG  LEU A  18      69.579  61.641 106.181  1.00  7.92              
ATOM    307  CD1 LEU A  18      69.894  63.216 107.573  1.00  7.92              
ATOM    308 1HD1 LEU A  18      70.124  63.923 106.777  1.00  7.92              
ATOM    309 2HD1 LEU A  18      68.845  63.319 107.848  1.00  7.92              
ATOM    310 3HD1 LEU A  18      70.516  63.441 108.437  1.00  7.92              
ATOM    311  CD2 LEU A  18      71.641  61.658 106.717  1.00  7.92              
ATOM    312 1HD2 LEU A  18      71.870  62.337 105.896  1.00  7.92              
ATOM    313 2HD2 LEU A  18      72.282  61.910 107.560  1.00  7.92              
ATOM    314 3HD2 LEU A  18      71.852  60.638 106.393  1.00  7.92              
ATOM    315  C   LEU A  18      69.566  61.268 110.644  1.00  7.92              
ATOM    316  O   LEU A  18      68.555  61.949 110.430  1.00  7.92              
ATOM    317  N   LEU A  19      69.899  60.928 111.890  1.00  7.79              
ATOM    318  H   LEU A  19      70.781  60.446 112.012  1.00  7.79              
ATOM    319  CA  LEU A  19      69.061  61.172 113.061  1.00  7.79              
ATOM    320  HA  LEU A  19      68.029  61.041 112.738  1.00  7.79              
ATOM    321  CB  LEU A  19      69.337  60.104 114.131  1.00  7.79              
ATOM    322  HB1 LEU A  19      68.914  60.450 115.074  1.00  7.79              
ATOM    323  HB2 LEU A  19      70.414  60.008 114.266  1.00  7.79              
ATOM    324  CG  LEU A  19      68.759  58.698 113.871  1.00  7.79              
ATOM    325  HG  LEU A  19      69.051  58.096 114.723  1.00  7.79              
ATOM    326  CD1 LEU A  19      67.231  58.676 113.790  1.00  7.79              
ATOM    327 1HD1 LEU A  19      66.890  57.641 113.763  1.00  7.79              
ATOM    328 2HD1 LEU A  19      66.804  59.161 114.667  1.00  7.79              
ATOM    329 3HD1 LEU A  19      66.883  59.178 112.887  1.00  7.79              
ATOM    330  CD2 LEU A  19      69.323  58.009 112.628  1.00  7.79              
ATOM    331 1HD2 LEU A  19      69.047  56.955 112.646  1.00  7.79              
ATOM    332 2HD2 LEU A  19      68.924  58.462 111.721  1.00  7.79              
ATOM    333 3HD2 LEU A  19      70.407  58.090 112.641  1.00  7.79              
ATOM    334  C   LEU A  19      69.166  62.611 113.591  1.00  7.79              
ATOM    335  O   LEU A  19      70.241  63.195 113.795  1.00  7.79              
ATOM    336  N   VAL A  20      67.972  63.142 113.837  1.00  7.88              
ATOM    337  H   VAL A  20      67.179  62.533 113.716  1.00  7.88              
ATOM    338  CA  VAL A  20      67.679  64.529 114.202  1.00  7.88              
ATOM    339  HA  VAL A  20      68.452  65.158 113.759  1.00  7.88              
ATOM    340  CB  VAL A  20      66.338  64.917 113.523  1.00  7.88              
ATOM    341  HB  VAL A  20      66.437  64.626 112.476  1.00  7.88              
ATOM    342  CG1 VAL A  20      65.127  64.149 114.069  1.00  7.88              
ATOM    343 1HG1 VAL A  20      64.230  64.436 113.519  1.00  7.88              
ATOM    344 2HG1 VAL A  20      65.270  63.076 113.954  1.00  7.88              
ATOM    345 3HG1 VAL A  20      64.977  64.372 115.123  1.00  7.88              
ATOM    346  CG2 VAL A  20      66.030  66.420 113.486  1.00  7.88              
ATOM    347 1HG2 VAL A  20      65.278  66.612 112.719  1.00  7.88              
ATOM    348 2HG2 VAL A  20      65.624  66.761 114.439  1.00  7.88              
ATOM    349 3HG2 VAL A  20      66.930  66.983 113.242  1.00  7.88              
ATOM    350  C   VAL A  20      67.782  64.761 115.717  1.00  7.88              
ATOM    351  O   VAL A  20      68.194  63.854 116.447  1.00  7.88              
ATOM    352  N   ALA A  21      67.394  65.963 116.146  1.00  7.76              
ATOM    353  H   ALA A  21      67.216  66.657 115.440  1.00  7.76              
ATOM    354  CA  ALA A  21      66.957  66.311 117.494  1.00  7.76              
ATOM    355  HA  ALA A  21      66.602  67.343 117.466  1.00  7.76              
ATOM    356  CB  ALA A  21      65.724  65.452 117.835  1.00  7.76              
ATOM    357  HB1 ALA A  21      65.276  65.779 118.772  1.00  7.76              
ATOM    358  HB2 ALA A  21      64.965  65.563 117.063  1.00  7.76              
ATOM    359  HB3 ALA A  21      66.002  64.403 117.937  1.00  7.76              
ATOM    360  C   ALA A  21      68.036  66.296 118.580  1.00  7.76              
ATOM    361  O   ALA A  21      69.225  66.102 118.327  1.00  7.76              
ATOM    362  N   GLU A  22      67.585  66.611 119.783  1.00  7.57              
ATOM    363  H   GLU A  22      66.610  66.904 119.816  1.00  7.57              
ATOM    364  CA  GLU A  22      68.275  66.550 121.063  1.00  7.57              
ATOM    365  HA  GLU A  22      68.876  67.446 121.192  1.00  7.57              
ATOM    366  CB  GLU A  22      67.239  66.473 122.213  1.00  7.57              
ATOM    367  HB1 GLU A  22      67.789  66.543 123.152  1.00  7.57              
ATOM    368  HB2 GLU A  22      66.770  65.487 122.191  1.00  7.57              
ATOM    369  CG  GLU A  22      66.110  67.528 122.262  1.00  7.57              
ATOM    370  HG1 GLU A  22      66.543  68.528 122.280  1.00  7.57              
ATOM    371  HG2 GLU A  22      65.569  67.401 123.203  1.00  7.57              
ATOM    372  CD  GLU A  22      65.114  67.394 121.099  1.00  7.57              
ATOM    373  OE1 GLU A  22      65.293  68.115 120.089  1.00  7.57              
ATOM    374  OE2 GLU A  22      64.283  66.462 121.130  1.00  7.57              
ATOM    375  C   GLU A  22      69.203  65.332 121.143  1.00  7.57              
ATOM    376  O   GLU A  22      68.863  64.223 120.713  1.00  7.57              
ATOM    377  N   SER A  23      70.370  65.506 121.757  1.00  7.36              
ATOM    378  H   SER A  23      70.564  66.394 122.194  1.00  7.36              
ATOM    379  CA  SER A  23      71.034  64.328 122.294  1.00  7.36              
ATOM    380  HA  SER A  23      71.091  63.550 121.533  1.00  7.36              
ATOM    381  CB  SER A  23      72.456  64.646 122.763  1.00  7.36              
ATOM    382  HB1 SER A  23      72.833  63.802 123.337  1.00  7.36              
ATOM    383  HB2 SER A  23      72.452  65.530 123.404  1.00  7.36              
ATOM    384  OG  SER A  23      73.317  64.839 121.664  1.00  7.36              
ATOM    385  HG  SER A  23      73.553  65.793 121.665  1.00  7.36              
ATOM    386  C   SER A  23      70.265  63.795 123.489  1.00  7.36              
ATOM    387  O   SER A  23      69.581  64.520 124.209  1.00  7.36              
ATOM    388  N   THR A  24      70.457  62.513 123.761  1.00  7.80              
ATOM    389  H   THR A  24      70.986  61.949 123.116  1.00  7.80              
ATOM    390  CA  THR A  24      70.037  61.946 125.034  1.00  7.80              
ATOM    391  HA  THR A  24      68.960  62.090 125.104  1.00  7.80              
ATOM    392  CB  THR A  24      70.309  60.424 125.032  1.00  7.80              
ATOM    393  HB  THR A  24      69.731  59.983 124.218  1.00  7.80              
ATOM    394  CG2 THR A  24      71.776  60.018 124.844  1.00  7.80              
ATOM    395 1HG2 THR A  24      71.852  58.931 124.856  1.00  7.80              
ATOM    396 2HG2 THR A  24      72.144  60.379 123.885  1.00  7.80              
ATOM    397 3HG2 THR A  24      72.393  60.427 125.644  1.00  7.80              
ATOM    398  OG1 THR A  24      69.899  59.809 126.228  1.00  7.80              
ATOM    399  HG1 THR A  24      70.507  60.096 126.923  1.00  7.80              
ATOM    400  C   THR A  24      70.711  62.606 126.242  1.00  7.80              
ATOM    401  O   THR A  24      71.884  62.977 126.160  1.00  7.80              
ATOM    402  N   PRO A  25      70.033  62.670 127.400  1.00  7.69              
ATOM    403  CD  PRO A  25      68.592  62.532 127.576  1.00  7.69              
ATOM    404  HD1 PRO A  25      68.237  61.553 127.253  1.00  7.69              
ATOM    405  HD2 PRO A  25      68.083  63.318 127.014  1.00  7.69              
ATOM    406  CG  PRO A  25      68.331  62.718 129.071  1.00  7.69              
ATOM    407  HG1 PRO A  25      68.352  61.754 129.576  1.00  7.69              
ATOM    408  HG2 PRO A  25      67.389  63.234 129.258  1.00  7.69              
ATOM    409  CB  PRO A  25      69.533  63.532 129.529  1.00  7.69              
ATOM    410  HB1 PRO A  25      69.696  63.443 130.603  1.00  7.69              
ATOM    411  HB2 PRO A  25      69.380  64.579 129.263  1.00  7.69              
ATOM    412  CA  PRO A  25      70.670  62.951 128.676  1.00  7.69              
ATOM    413  HA  PRO A  25      71.434  63.719 128.551  1.00  7.69              
ATOM    414  C   PRO A  25      71.335  61.711 129.288  1.00  7.69              
ATOM    415  O   PRO A  25      71.505  60.687 128.627  1.00  7.69              
ATOM    416  N   LYS A  26      71.744  61.830 130.563  1.00  6.90              
ATOM    417  H   LYS A  26      71.523  62.713 131.000  1.00  6.90              
ATOM    418  CA  LYS A  26      72.706  60.970 131.272  1.00  6.90              
ATOM    419  HA  LYS A  26      73.672  61.335 130.919  1.00  6.90              
ATOM    420  CB  LYS A  26      72.717  61.248 132.792  1.00  6.90              
ATOM    421  HB1 LYS A  26      71.779  60.893 133.221  1.00  6.90              
ATOM    422  HB2 LYS A  26      72.761  62.328 132.945  1.00  6.90              
ATOM    423  CG  LYS A  26      73.891  60.611 133.583  1.00  6.90              
ATOM    424  HG1 LYS A  26      73.783  59.528 133.560  1.00  6.90              
ATOM    425  HG2 LYS A  26      73.795  60.922 134.624  1.00  6.90              
ATOM    426  CD  LYS A  26      75.307  60.999 133.095  1.00  6.90              
ATOM    427  HD1 LYS A  26      75.375  62.088 133.071  1.00  6.90              
ATOM    428  HD2 LYS A  26      75.456  60.649 132.073  1.00  6.90              
ATOM    429  CE  LYS A  26      76.471  60.472 133.966  1.00  6.90              
ATOM    430  HE1 LYS A  26      76.368  60.865 134.982  1.00  6.90              
ATOM    431  HE2 LYS A  26      77.395  60.886 133.549  1.00  6.90              
ATOM    432  NZ  LYS A  26      76.563  58.984 133.993  1.00  6.90              
ATOM    433  HZ1 LYS A  26      77.461  58.628 134.292  1.00  6.90              
ATOM    434  HZ2 LYS A  26      75.851  58.565 134.572  1.00  6.90              
ATOM    435  HZ3 LYS A  26      76.388  58.605 133.062  1.00  6.90              
ATOM    436  C   LYS A  26      72.737  59.475 130.906  1.00  6.90              
ATOM    437  O   LYS A  26      72.027  58.686 131.530  1.00  6.90              
ATOM    438  N   CYS A  27      73.608  59.105 129.956  1.00  7.10              
ATOM    439  H   CYS A  27      74.068  59.828 129.426  1.00  7.10              
ATOM    440  CA  CYS A  27      74.123  57.743 129.783  1.00  7.10              
ATOM    441  HA  CYS A  27      73.259  57.079 129.724  1.00  7.10              
ATOM    442  CB  CYS A  27      74.813  57.637 128.421  1.00  7.10              
ATOM    443  HB1 CYS A  27      74.131  58.002 127.651  1.00  7.10              
ATOM    444  HB2 CYS A  27      75.040  56.591 128.206  1.00  7.10              
ATOM    445  SG  CYS A  27      76.331  58.608 128.359  1.00  7.10              
ATOM    446  HG  CYS A  27      77.082  57.587 128.822  1.00  7.10              
ATOM    447  C   CYS A  27      74.897  57.262 131.038  1.00  7.10              
ATOM    448  O   CYS A  27      75.155  58.072 131.928  1.00  7.10              
ATOM    449  N   LEU A  28      75.138  55.965 131.238  1.00  7.07              
ATOM    450  H   LEU A  28      75.325  55.376 130.430  1.00  7.07              
ATOM    451  CA  LEU A  28      75.090  55.357 132.576  1.00  7.07              
ATOM    452  HA  LEU A  28      74.554  56.063 133.206  1.00  7.07              
ATOM    453  CB  LEU A  28      74.203  54.090 132.505  1.00  7.07              
ATOM    454  HB1 LEU A  28      74.789  53.263 132.103  1.00  7.07              
ATOM    455  HB2 LEU A  28      73.382  54.266 131.807  1.00  7.07              
ATOM    456  CG  LEU A  28      73.583  53.683 133.857  1.00  7.07              
ATOM    457  HG  LEU A  28      74.356  53.639 134.612  1.00  7.07              
ATOM    458  CD1 LEU A  28      72.500  54.656 134.333  1.00  7.07              
ATOM    459 1HD1 LEU A  28      71.707  54.710 133.585  1.00  7.07              
ATOM    460 2HD1 LEU A  28      72.079  54.304 135.274  1.00  7.07              
ATOM    461 3HD1 LEU A  28      72.912  55.650 134.489  1.00  7.07              
ATOM    462  CD2 LEU A  28      72.937  52.307 133.773  1.00  7.07              
ATOM    463 1HD2 LEU A  28      72.487  52.052 134.732  1.00  7.07              
ATOM    464 2HD2 LEU A  28      72.170  52.312 132.997  1.00  7.07              
ATOM    465 3HD2 LEU A  28      73.690  51.560 133.533  1.00  7.07              
ATOM    466  C   LEU A  28      76.447  55.168 133.276  1.00  7.07              
ATOM    467  O   LEU A  28      76.754  55.981 134.158  1.00  7.07              
ATOM    468  N   ILE A  29      77.209  54.117 132.943  1.00  6.98              
ATOM    469  H   ILE A  29      77.007  53.649 132.063  1.00  6.98              
ATOM    470  CA  ILE A  29      78.242  53.561 133.842  1.00  6.98              
ATOM    471  HA  ILE A  29      78.627  54.387 134.441  1.00  6.98              
ATOM    472  CB  ILE A  29      77.668  52.516 134.837  1.00  6.98              
ATOM    473  HB  ILE A  29      78.510  51.984 135.283  1.00  6.98              
ATOM    474  CG2 ILE A  29      76.971  53.207 136.022  1.00  6.98              
ATOM    475 1HG2 ILE A  29      76.631  52.469 136.747  1.00  6.98              
ATOM    476 2HG2 ILE A  29      77.683  53.862 136.524  1.00  6.98              
ATOM    477 3HG2 ILE A  29      76.132  53.808 135.696  1.00  6.98              
ATOM    478  CG1 ILE A  29      76.813  51.448 134.120  1.00  6.98              
ATOM    479 1HG1 ILE A  29      77.398  51.022 133.305  1.00  6.98              
ATOM    480 2HG1 ILE A  29      75.931  51.912 133.688  1.00  6.98              
ATOM    481  CD1 ILE A  29      76.358  50.290 135.016  1.00  6.98              
ATOM    482  HD1 ILE A  29      75.642  50.643 135.757  1.00  6.98              
ATOM    483  HD2 ILE A  29      75.876  49.530 134.401  1.00  6.98              
ATOM    484  HD3 ILE A  29      77.219  49.847 135.517  1.00  6.98              
ATOM    485  C   ILE A  29      79.503  52.949 133.228  1.00  6.98              
ATOM    486  O   ILE A  29      80.521  52.891 133.917  1.00  6.98              
ATOM    487  N   LYS A  30      79.488  52.498 131.973  1.00  6.58              
ATOM    488  H   LYS A  30      78.671  52.699 131.395  1.00  6.58              
ATOM    489  CA  LYS A  30      80.605  51.747 131.365  1.00  6.58              
ATOM    490  HA  LYS A  30      81.518  51.961 131.924  1.00  6.58              
ATOM    491  CB  LYS A  30      80.316  50.235 131.449  1.00  6.58              
ATOM    492  HB1 LYS A  30      79.593  49.983 130.677  1.00  6.58              
ATOM    493  HB2 LYS A  30      79.864  49.999 132.414  1.00  6.58              
ATOM    494  CG  LYS A  30      81.599  49.389 131.303  1.00  6.58              
ATOM    495  HG1 LYS A  30      82.002  49.222 132.302  1.00  6.58              
ATOM    496  HG2 LYS A  30      82.360  49.941 130.751  1.00  6.58              
ATOM    497  CD  LYS A  30      81.375  48.021 130.625  1.00  6.58              
ATOM    498  HD1 LYS A  30      80.309  47.797 130.547  1.00  6.58              
ATOM    499  HD2 LYS A  30      81.824  47.253 131.257  1.00  6.58              
ATOM    500  CE  LYS A  30      82.037  47.931 129.239  1.00  6.58              
ATOM    501  HE1 LYS A  30      81.970  46.903 128.874  1.00  6.58              
ATOM    502  HE2 LYS A  30      83.096  48.183 129.340  1.00  6.58              
ATOM    503  NZ  LYS A  30      81.422  48.844 128.253  1.00  6.58              
ATOM    504  HZ1 LYS A  30      81.416  49.794 128.609  1.00  6.58              
ATOM    505  HZ2 LYS A  30      81.977  48.895 127.391  1.00  6.58              
ATOM    506  HZ3 LYS A  30      80.452  48.617 128.063  1.00  6.58              
ATOM    507  C   LYS A  30      80.850  52.226 129.929  1.00  6.58              
ATOM    508  O   LYS A  30      81.111  51.434 129.031  1.00  6.58              
ATOM    509  N   ASP A  31      80.638  53.510 129.695  1.00  5.67              
ATOM    510  H   ASP A  31      80.399  54.067 130.499  1.00  5.67              
ATOM    511  CA  ASP A  31      80.091  53.967 128.423  1.00  5.67              
ATOM    512  HA  ASP A  31      79.418  53.210 128.017  1.00  5.67              
ATOM    513  CB  ASP A  31      79.269  55.224 128.726  1.00  5.67              
ATOM    514  HB1 ASP A  31      79.043  55.734 127.790  1.00  5.67              
ATOM    515  HB2 ASP A  31      79.871  55.907 129.328  1.00  5.67              
ATOM    516  CG  ASP A  31      77.953  54.930 129.454  1.00  5.67              
ATOM    517  OD1 ASP A  31      77.841  53.908 130.171  1.00  5.67              
ATOM    518  OD2 ASP A  31      77.044  55.772 129.311  1.00  5.67              
ATOM    519  C   ASP A  31      81.132  54.278 127.335  1.00  5.67              
ATOM    520  O   ASP A  31      80.760  54.384 126.167  1.00  5.67              
ATOM    521  N   GLU A  32      82.424  54.371 127.681  1.00  5.73              
ATOM    522  H   GLU A  32      82.620  54.452 128.674  1.00  5.73              
ATOM    523  CA  GLU A  32      83.564  53.937 126.849  1.00  5.73              
ATOM    524  HA  GLU A  32      84.440  53.853 127.493  1.00  5.73              
ATOM    525  CB  GLU A  32      83.205  52.516 126.353  1.00  5.73              
ATOM    526  HB1 GLU A  32      82.458  52.603 125.568  1.00  5.73              
ATOM    527  HB2 GLU A  32      82.738  51.988 127.183  1.00  5.73              
ATOM    528  CG  GLU A  32      84.290  51.575 125.841  1.00  5.73              
ATOM    529  HG1 GLU A  32      85.018  51.385 126.633  1.00  5.73              
ATOM    530  HG2 GLU A  32      84.797  52.029 124.987  1.00  5.73              
ATOM    531  CD  GLU A  32      83.589  50.267 125.425  1.00  5.73              
ATOM    532  OE1 GLU A  32      83.243  49.450 126.313  1.00  5.73              
ATOM    533  OE2 GLU A  32      83.284  50.134 124.216  1.00  5.73              
ATOM    534  C   GLU A  32      83.936  54.903 125.702  1.00  5.73              
ATOM    535  O   GLU A  32      85.086  55.339 125.569  1.00  5.73              
ATOM    536  N   LYS A  33      82.983  55.268 124.839  1.00  5.26              
ATOM    537  H   LYS A  33      82.040  54.948 125.042  1.00  5.26              
ATOM    538  CA  LYS A  33      83.341  55.548 123.444  1.00  5.26              
ATOM    539  HA  LYS A  33      84.410  55.749 123.407  1.00  5.26              
ATOM    540  CB  LYS A  33      83.136  54.271 122.620  1.00  5.26              
ATOM    541  HB1 LYS A  33      83.659  53.462 123.134  1.00  5.26              
ATOM    542  HB2 LYS A  33      83.606  54.391 121.643  1.00  5.26              
ATOM    543  CG  LYS A  33      81.655  53.900 122.421  1.00  5.26              
ATOM    544  HG1 LYS A  33      81.327  54.253 121.443  1.00  5.26              
ATOM    545  HG2 LYS A  33      81.038  54.380 123.181  1.00  5.26              
ATOM    546  CD  LYS A  33      81.436  52.389 122.533  1.00  5.26              
ATOM    547  HD1 LYS A  33      80.382  52.162 122.383  1.00  5.26              
ATOM    548  HD2 LYS A  33      81.688  52.090 123.547  1.00  5.26              
ATOM    549  CE  LYS A  33      82.278  51.575 121.548  1.00  5.26              
ATOM    550  HE1 LYS A  33      83.331  51.842 121.674  1.00  5.26              
ATOM    551  HE2 LYS A  33      81.966  51.809 120.528  1.00  5.26              
ATOM    552  NZ  LYS A  33      82.102  50.136 121.826  1.00  5.26              
ATOM    553  HZ1 LYS A  33      82.706  49.570 121.256  1.00  5.26              
ATOM    554  HZ2 LYS A  33      82.371  49.968 122.802  1.00  5.26              
ATOM    555  HZ3 LYS A  33      81.130  49.876 121.682  1.00  5.26              
ATOM    556  C   LYS A  33      82.765  56.770 122.756  1.00  5.26              
ATOM    557  O   LYS A  33      83.341  57.139 121.741  1.00  5.26              
ATOM    558  N   ALA A  34      81.664  57.328 123.261  1.00  5.25              
ATOM    559  H   ALA A  34      81.499  57.139 124.234  1.00  5.25              
ATOM    560  CA  ALA A  34      80.510  57.749 122.449  1.00  5.25              
ATOM    561  HA  ALA A  34      79.981  56.827 122.208  1.00  5.25              
ATOM    562  CB  ALA A  34      79.543  58.560 123.316  1.00  5.25              
ATOM    563  HB1 ALA A  34      78.639  58.786 122.751  1.00  5.25              
ATOM    564  HB2 ALA A  34      79.271  57.991 124.206  1.00  5.25              
ATOM    565  HB3 ALA A  34      80.007  59.495 123.619  1.00  5.25              
ATOM    566  C   ALA A  34      80.843  58.429 121.118  1.00  5.25              
ATOM    567  O   ALA A  34      81.516  59.448 121.023  1.00  5.25              
ATOM    568  N   TYR A  35      80.287  57.824 120.077  1.00  5.20              
ATOM    569  H   TYR A  35      79.734  57.003 120.245  1.00  5.20              
ATOM    570  CA  TYR A  35      80.397  58.264 118.699  1.00  5.20              
ATOM    571  HA  TYR A  35      81.160  59.041 118.614  1.00  5.20              
ATOM    572  CB  TYR A  35      80.849  57.044 117.878  1.00  5.20              
ATOM    573  HB1 TYR A  35      80.002  56.418 117.619  1.00  5.20              
ATOM    574  HB2 TYR A  35      81.521  56.432 118.483  1.00  5.20              
ATOM    575  CG  TYR A  35      81.607  57.452 116.649  1.00  5.20              
ATOM    576  CD1 TYR A  35      80.921  57.729 115.455  1.00  5.20              
ATOM    577  HD1 TYR A  35      79.857  57.560 115.403  1.00  5.20              
ATOM    578  CE1 TYR A  35      81.606  58.322 114.378  1.00  5.20              
ATOM    579  HE1 TYR A  35      81.084  58.624 113.484  1.00  5.20              
ATOM    580  CZ  TYR A  35      82.967  58.662 114.528  1.00  5.20              
ATOM    581  OH  TYR A  35      83.570  59.463 113.621  1.00  5.20              
ATOM    582  HH  TYR A  35      84.173  60.049 114.119  1.00  5.20              
ATOM    583  CE2 TYR A  35      83.667  58.305 115.699  1.00  5.20              
ATOM    584  HE2 TYR A  35      84.704  58.591 115.809  1.00  5.20              
ATOM    585  CD2 TYR A  35      82.986  57.693 116.760  1.00  5.20              
ATOM    586  HD2 TYR A  35      83.507  57.497 117.689  1.00  5.20              
ATOM    587  C   TYR A  35      79.044  58.861 118.341  1.00  5.20              
ATOM    588  O   TYR A  35      78.165  58.199 117.794  1.00  5.20              
ATOM    589  N   CYS A  36      78.817  60.082 118.826  1.00  5.57              
ATOM    590  H   CYS A  36      79.548  60.538 119.362  1.00  5.57              
ATOM    591  CA  CYS A  36      77.579  60.828 118.588  1.00  5.57              
ATOM    592  HA  CYS A  36      76.718  60.195 118.800  1.00  5.57              
ATOM    593  CB  CYS A  36      77.550  62.064 119.503  1.00  5.57              
ATOM    594  HB1 CYS A  36      76.553  62.508 119.471  1.00  5.57              
ATOM    595  HB2 CYS A  36      78.257  62.802 119.125  1.00  5.57              
ATOM    596  SG  CYS A  36      77.984  61.675 121.227  1.00  5.57              
ATOM    597  HG  CYS A  36      79.314  61.828 121.081  1.00  5.57              
ATOM    598  C   CYS A  36      77.493  61.302 117.087  1.00  5.57              
ATOM    599  O   CYS A  36      76.405  61.620 116.604  1.00  5.57              
ATOM    600  N   ALA A  37      78.650  61.357 116.392  1.00  5.58              
ATOM    601  H   ALA A  37      79.445  60.987 116.883  1.00  5.58              
ATOM    602  CA  ALA A  37      79.008  62.059 115.132  1.00  5.58              
ATOM    603  HA  ALA A  37      78.804  63.120 115.297  1.00  5.58              
ATOM    604  CB  ALA A  37      80.529  61.918 114.986  1.00  5.58              
ATOM    605  HB1 ALA A  37      80.811  60.867 114.948  1.00  5.58              
ATOM    606  HB2 ALA A  37      80.880  62.404 114.077  1.00  5.58              
ATOM    607  HB3 ALA A  37      81.013  62.399 115.833  1.00  5.58              
ATOM    608  C   ALA A  37      78.279  61.684 113.822  1.00  5.58              
ATOM    609  O   ALA A  37      77.653  60.631 113.695  1.00  5.58              
ATOM    610  N   LEU A  38      78.467  62.572 112.829  1.00  5.59              
ATOM    611  H   LEU A  38      79.029  63.381 113.086  1.00  5.59              
ATOM    612  CA  LEU A  38      78.046  62.538 111.417  1.00  5.59              
ATOM    613  HA  LEU A  38      78.346  63.483 110.964  1.00  5.59              
ATOM    614  CB  LEU A  38      78.808  61.400 110.692  1.00  5.59              
ATOM    615  HB1 LEU A  38      78.676  61.535 109.618  1.00  5.59              
ATOM    616  HB2 LEU A  38      78.348  60.451 110.967  1.00  5.59              
ATOM    617  CG  LEU A  38      80.319  61.286 111.006  1.00  5.59              
ATOM    618  HG  LEU A  38      80.451  60.991 112.047  1.00  5.59              
ATOM    619  CD1 LEU A  38      80.968  60.200 110.148  1.00  5.59              
ATOM    620 1HD1 LEU A  38      82.030  60.133 110.392  1.00  5.59              
ATOM    621 2HD1 LEU A  38      80.511  59.239 110.370  1.00  5.59              
ATOM    622 3HD1 LEU A  38      80.852  60.433 109.091  1.00  5.59              
ATOM    623  CD2 LEU A  38      81.082  62.592 110.776  1.00  5.59              
ATOM    624 1HD2 LEU A  38      82.151  62.421 110.904  1.00  5.59              
ATOM    625 2HD2 LEU A  38      80.891  62.969 109.773  1.00  5.59              
ATOM    626 3HD2 LEU A  38      80.778  63.322 111.521  1.00  5.59              
ATOM    627  C   LEU A  38      76.515  62.463 111.297  1.00  5.59              
ATOM    628  O   LEU A  38      75.951  61.557 110.680  1.00  5.59              
ATOM    629  N   ARG A  39      75.860  63.409 111.981  1.00  5.52              
ATOM    630  H   ARG A  39      76.424  64.191 112.306  1.00  5.52              
ATOM    631  CA  ARG A  39      74.444  63.383 112.388  1.00  5.52              
ATOM    632  HA  ARG A  39      73.863  62.825 111.649  1.00  5.52              
ATOM    633  CB  ARG A  39      74.350  62.705 113.783  1.00  5.52              
ATOM    634  HB1 ARG A  39      74.157  63.458 114.551  1.00  5.52              
ATOM    635  HB2 ARG A  39      75.301  62.234 114.038  1.00  5.52              
ATOM    636  CG  ARG A  39      73.271  61.619 113.865  1.00  5.52              
ATOM    637  HG1 ARG A  39      73.658  60.751 113.333  1.00  5.52              
ATOM    638  HG2 ARG A  39      72.361  61.942 113.366  1.00  5.52              
ATOM    639  CD  ARG A  39      72.969  61.189 115.314  1.00  5.52              
ATOM    640  HD1 ARG A  39      73.813  61.450 115.957  1.00  5.52              
ATOM    641  HD2 ARG A  39      72.881  60.108 115.303  1.00  5.52              
ATOM    642  NE  ARG A  39      71.709  61.738 115.872  1.00  5.52              
ATOM    643  HE  ARG A  39      71.276  62.509 115.375  1.00  5.52              
ATOM    644  CZ  ARG A  39      71.050  61.250 116.918  1.00  5.52              
ATOM    645  NH1 ARG A  39      71.482  60.211 117.571  1.00  5.52              
ATOM    646 1HH1 ARG A  39      72.342  59.780 117.291  1.00  5.52              
ATOM    647 2HH1 ARG A  39      70.927  59.855 118.337  1.00  5.52              
ATOM    648  NH2 ARG A  39      69.935  61.765 117.347  1.00  5.52              
ATOM    649 1HH2 ARG A  39      69.550  62.628 116.968  1.00  5.52              
ATOM    650 2HH2 ARG A  39      69.504  61.389 118.181  1.00  5.52              
ATOM    651  C   ARG A  39      73.878  64.799 112.478  1.00  5.52              
ATOM    652  O   ARG A  39      74.599  65.777 112.317  1.00  5.52              
ATOM    653  N   ASN A  40      72.610  64.932 112.837  1.00  5.62              
ATOM    654  H   ASN A  40      72.041  64.098 112.931  1.00  5.62              
ATOM    655  CA  ASN A  40      71.928  66.222 112.849  1.00  5.62              
ATOM    656  HA  ASN A  40      72.633  67.023 112.618  1.00  5.62              
ATOM    657  CB  ASN A  40      70.847  66.248 111.716  1.00  5.62              
ATOM    658  HB1 ASN A  40      71.315  66.708 110.847  1.00  5.62              
ATOM    659  HB2 ASN A  40      70.027  66.899 112.013  1.00  5.62              
ATOM    660  CG  ASN A  40      70.275  64.918 111.197  1.00  5.62              
ATOM    661  OD1 ASN A  40      70.978  63.967 110.896  1.00  5.62              
ATOM    662  ND2 ASN A  40      68.982  64.813 110.982  1.00  5.62              
ATOM    663 1HD2 ASN A  40      68.357  65.569 111.173  1.00  5.62              
ATOM    664 2HD2 ASN A  40      68.678  63.906 110.632  1.00  5.62              
ATOM    665  C   ASN A  40      71.448  66.526 114.280  1.00  5.62              
ATOM    666  O   ASN A  40      70.290  66.874 114.516  1.00  5.62              
ATOM    667  N   LEU A  41      72.365  66.324 115.238  1.00  5.57              
ATOM    668  H   LEU A  41      73.284  66.035 114.942  1.00  5.57              
ATOM    669  CA  LEU A  41      72.157  66.539 116.668  1.00  5.57              
ATOM    670  HA  LEU A  41      71.207  66.080 116.934  1.00  5.57              
ATOM    671  CB  LEU A  41      73.279  65.868 117.478  1.00  5.57              
ATOM    672  HB1 LEU A  41      73.326  66.329 118.466  1.00  5.57              
ATOM    673  HB2 LEU A  41      74.233  66.047 116.983  1.00  5.57              
ATOM    674  CG  LEU A  41      73.067  64.360 117.673  1.00  5.57              
ATOM    675  HG  LEU A  41      72.887  63.904 116.703  1.00  5.57              
ATOM    676  CD1 LEU A  41      74.315  63.721 118.271  1.00  5.57              
ATOM    677 1HD1 LEU A  41      75.166  63.888 117.612  1.00  5.57              
ATOM    678 2HD1 LEU A  41      74.527  64.166 119.245  1.00  5.57              
ATOM    679 3HD1 LEU A  41      74.173  62.647 118.385  1.00  5.57              
ATOM    680  CD2 LEU A  41      71.890  64.069 118.606  1.00  5.57              
ATOM    681 1HD2 LEU A  41      70.945  64.228 118.089  1.00  5.57              
ATOM    682 2HD2 LEU A  41      71.924  63.043 118.968  1.00  5.57              
ATOM    683 3HD2 LEU A  41      71.925  64.734 119.466  1.00  5.57              
ATOM    684  C   LEU A  41      72.049  68.012 117.041  1.00  5.57              
ATOM    685  O   LEU A  41      72.812  68.828 116.527  1.00  5.57              
ATOM    686  N   TYR A  42      71.139  68.314 117.965  1.00  5.84              
ATOM    687  H   TYR A  42      70.536  67.562 118.284  1.00  5.84              
ATOM    688  CA  TYR A  42      70.860  69.657 118.466  1.00  5.84              
ATOM    689  HA  TYR A  42      71.131  70.373 117.689  1.00  5.84              
ATOM    690  CB  TYR A  42      69.340  69.821 118.698  1.00  5.84              
ATOM    691  HB1 TYR A  42      68.934  68.868 119.028  1.00  5.84              
ATOM    692  HB2 TYR A  42      68.859  70.067 117.751  1.00  5.84              
ATOM    693  CG  TYR A  42      68.961  70.866 119.734  1.00  5.84              
ATOM    694  CD1 TYR A  42      69.297  72.221 119.545  1.00  5.84              
ATOM    695  HD1 TYR A  42      69.729  72.545 118.611  1.00  5.84              
ATOM    696  CE1 TYR A  42      69.219  73.119 120.628  1.00  5.84              
ATOM    697  HE1 TYR A  42      69.566  74.133 120.528  1.00  5.84              
ATOM    698  CZ  TYR A  42      68.820  72.656 121.901  1.00  5.84              
ATOM    699  OH  TYR A  42      68.947  73.460 122.987  1.00  5.84              
ATOM    700  HH  TYR A  42      69.120  72.898 123.780  1.00  5.84              
ATOM    701  CE2 TYR A  42      68.370  71.331 122.054  1.00  5.84              
ATOM    702  HE2 TYR A  42      68.057  70.981 123.029  1.00  5.84              
ATOM    703  CD2 TYR A  42      68.422  70.447 120.963  1.00  5.84              
ATOM    704  HD2 TYR A  42      68.124  69.424 121.101  1.00  5.84              
ATOM    705  C   TYR A  42      71.703  70.067 119.690  1.00  5.84              
ATOM    706  O   TYR A  42      72.104  71.226 119.756  1.00  5.84              
ATOM    707  N   GLU A  43      72.052  69.150 120.600  1.00  5.63              
ATOM    708  H   GLU A  43      71.792  68.190 120.459  1.00  5.63              
ATOM    709  CA  GLU A  43      72.660  69.504 121.898  1.00  5.63              
ATOM    710  HA  GLU A  43      73.120  70.493 121.835  1.00  5.63              
ATOM    711  CB  GLU A  43      71.516  69.587 122.934  1.00  5.63              
ATOM    712  HB1 GLU A  43      71.308  68.589 123.325  1.00  5.63              
ATOM    713  HB2 GLU A  43      70.618  69.926 122.425  1.00  5.63              
ATOM    714  CG  GLU A  43      71.762  70.563 124.094  1.00  5.63              
ATOM    715  HG1 GLU A  43      72.069  71.528 123.685  1.00  5.63              
ATOM    716  HG2 GLU A  43      72.570  70.179 124.719  1.00  5.63              
ATOM    717  CD  GLU A  43      70.492  70.742 124.945  1.00  5.63              
ATOM    718  OE1 GLU A  43      70.154  69.790 125.681  1.00  5.63              
ATOM    719  OE2 GLU A  43      69.839  71.812 124.835  1.00  5.63              
ATOM    720  C   GLU A  43      73.741  68.520 122.369  1.00  5.63              
ATOM    721  O   GLU A  43      73.810  67.393 121.868  1.00  5.63              
ATOM    722  N   VAL A  44      74.592  68.923 123.319  1.00  6.21              
ATOM    723  H   VAL A  44      74.495  69.866 123.710  1.00  6.21              
ATOM    724  CA  VAL A  44      75.602  68.046 123.933  1.00  6.21              
ATOM    725  HA  VAL A  44      76.080  67.469 123.146  1.00  6.21              
ATOM    726  CB  VAL A  44      76.695  68.871 124.668  1.00  6.21              
ATOM    727  HB  VAL A  44      76.221  69.523 125.401  1.00  6.21              
ATOM    728  CG1 VAL A  44      77.720  68.001 125.419  1.00  6.21              
ATOM    729 1HG1 VAL A  44      78.483  68.634 125.870  1.00  6.21              
ATOM    730 2HG1 VAL A  44      77.234  67.464 126.231  1.00  6.21              
ATOM    731 3HG1 VAL A  44      78.193  67.293 124.741  1.00  6.21              
ATOM    732  CG2 VAL A  44      77.539  69.732 123.721  1.00  6.21              
ATOM    733 1HG2 VAL A  44      78.249  70.328 124.293  1.00  6.21              
ATOM    734 2HG2 VAL A  44      78.073  69.105 123.009  1.00  6.21              
ATOM    735 3HG2 VAL A  44      76.892  70.425 123.194  1.00  6.21              
ATOM    736  C   VAL A  44      74.956  67.130 124.973  1.00  6.21              
ATOM    737  O   VAL A  44      74.270  67.605 125.879  1.00  6.21              
ATOM    738  N   PRO A  45      75.240  65.820 124.948  1.00  7.17              
ATOM    739  CD  PRO A  45      75.998  65.092 123.937  1.00  7.17              
ATOM    740  HD1 PRO A  45      76.988  65.525 123.799  1.00  7.17              
ATOM    741  HD2 PRO A  45      75.456  65.102 122.993  1.00  7.17              
ATOM    742  CG  PRO A  45      76.132  63.658 124.446  1.00  7.17              
ATOM    743  HG1 PRO A  45      77.105  63.529 124.921  1.00  7.17              
ATOM    744  HG2 PRO A  45      76.004  62.934 123.641  1.00  7.17              
ATOM    745  CB  PRO A  45      75.023  63.541 125.492  1.00  7.17              
ATOM    746  HB1 PRO A  45      75.271  62.813 126.266  1.00  7.17              
ATOM    747  HB2 PRO A  45      74.105  63.244 124.992  1.00  7.17              
ATOM    748  CA  PRO A  45      74.870  64.962 126.055  1.00  7.17              
ATOM    749  HA  PRO A  45      73.831  65.128 126.348  1.00  7.17              
ATOM    750  C   PRO A  45      75.792  65.148 127.261  1.00  7.17              
ATOM    751  O   PRO A  45      77.010  65.052 127.137  1.00  7.17              
ATOM    752  N   ALA A  46      75.234  65.342 128.454  1.00  6.66              
ATOM    753  H   ALA A  46      74.240  65.502 128.500  1.00  6.66              
ATOM    754  CA  ALA A  46      76.012  65.317 129.693  1.00  6.66              
ATOM    755  HA  ALA A  46      76.779  66.092 129.630  1.00  6.66              
ATOM    756  CB  ALA A  46      75.070  65.673 130.851  1.00  6.66              
ATOM    757  HB1 ALA A  46      75.631  65.693 131.785  1.00  6.66              
ATOM    758  HB2 ALA A  46      74.631  66.658 130.681  1.00  6.66              
ATOM    759  HB3 ALA A  46      74.274  64.930 130.927  1.00  6.66              
ATOM    760  C   ALA A  46      76.694  63.962 129.914  1.00  6.66              
ATOM    761  O   ALA A  46      76.043  62.925 130.085  1.00  6.66              
ATOM    762  N   LEU A  47      78.024  63.999 129.900  1.00  6.79              
ATOM    763  H   LEU A  47      78.464  64.897 129.766  1.00  6.79              
ATOM    764  CA  LEU A  47      78.874  62.825 129.799  1.00  6.79              
ATOM    765  HA  LEU A  47      78.398  62.123 129.120  1.00  6.79              
ATOM    766  CB  LEU A  47      80.222  63.284 129.186  1.00  6.79              
ATOM    767  HB1 LEU A  47      80.876  62.416 129.096  1.00  6.79              
ATOM    768  HB2 LEU A  47      80.688  63.974 129.889  1.00  6.79              
ATOM    769  CG  LEU A  47      80.138  63.984 127.808  1.00  6.79              
ATOM    770  HG  LEU A  47      79.484  64.850 127.886  1.00  6.79              
ATOM    771  CD1 LEU A  47      81.502  64.505 127.347  1.00  6.79              
ATOM    772 1HD1 LEU A  47      81.413  64.916 126.340  1.00  6.79              
ATOM    773 2HD1 LEU A  47      81.819  65.310 128.007  1.00  6.79              
ATOM    774 3HD1 LEU A  47      82.238  63.701 127.357  1.00  6.79              
ATOM    775  CD2 LEU A  47      79.580  63.039 126.745  1.00  6.79              
ATOM    776 1HD2 LEU A  47      79.541  63.559 125.789  1.00  6.79              
ATOM    777 2HD2 LEU A  47      80.211  62.155 126.667  1.00  6.79              
ATOM    778 3HD2 LEU A  47      78.563  62.746 127.002  1.00  6.79              
ATOM    779  C   LEU A  47      79.126  62.165 131.160  1.00  6.79              
ATOM    780  O   LEU A  47      79.162  62.831 132.198  1.00  6.79              
ATOM    781  N   PRO A  48      79.338  60.848 131.184  1.00  6.86              
ATOM    782  CD  PRO A  48      78.921  59.890 130.180  1.00  6.86              
ATOM    783  HD1 PRO A  48      79.713  59.756 129.440  1.00  6.86              
ATOM    784  HD2 PRO A  48      77.992  60.196 129.705  1.00  6.86              
ATOM    785  CG  PRO A  48      78.700  58.601 130.956  1.00  6.86              
ATOM    786  HG1 PRO A  48      78.801  57.724 130.320  1.00  6.86              
ATOM    787  HG2 PRO A  48      77.723  58.623 131.436  1.00  6.86              
ATOM    788  CB  PRO A  48      79.803  58.683 132.002  1.00  6.86              
ATOM    789  HB1 PRO A  48      80.702  58.275 131.540  1.00  6.86              
ATOM    790  HB2 PRO A  48      79.551  58.122 132.902  1.00  6.86              
ATOM    791  CA  PRO A  48      79.994  60.186 132.293  1.00  6.86              
ATOM    792  HA  PRO A  48      79.486  60.455 133.217  1.00  6.86              
ATOM    793  C   PRO A  48      81.493  60.489 132.397  1.00  6.86              
ATOM    794  O   PRO A  48      82.139  60.757 131.388  1.00  6.86              
ATOM    795  N   PRO A  49      82.112  60.293 133.570  1.00  6.30              
ATOM    796  CD  PRO A  49      81.516  60.269 134.899  1.00  6.30              
ATOM    797  HD1 PRO A  49      80.637  59.625 134.932  1.00  6.30              
ATOM    798  HD2 PRO A  49      81.254  61.285 135.195  1.00  6.30              
ATOM    799  CG  PRO A  49      82.593  59.715 135.837  1.00  6.30              
ATOM    800  HG1 PRO A  49      82.417  58.651 136.005  1.00  6.30              
ATOM    801  HG2 PRO A  49      82.614  60.251 136.787  1.00  6.30              
ATOM    802  CB  PRO A  49      83.897  59.901 135.058  1.00  6.30              
ATOM    803  HB1 PRO A  49      84.653  59.171 135.350  1.00  6.30              
ATOM    804  HB2 PRO A  49      84.272  60.915 135.212  1.00  6.30              
ATOM    805  CA  PRO A  49      83.457  59.739 133.601  1.00  6.30              
ATOM    806  HA  PRO A  49      84.128  60.298 132.946  1.00  6.30              
ATOM    807  C   PRO A  49      83.420  58.263 133.177  1.00  6.30              
ATOM    808  O   PRO A  49      82.372  57.624 133.231  1.00  6.30              
ATOM    809  N   TYR A  50      84.561  57.720 132.752  1.00  6.10              
ATOM    810  H   TYR A  50      85.399  58.281 132.799  1.00  6.10              
ATOM    811  CA  TYR A  50      84.629  56.478 131.964  1.00  6.10              
ATOM    812  HA  TYR A  50      85.690  56.293 131.801  1.00  6.10              
ATOM    813  CB  TYR A  50      84.089  55.235 132.706  1.00  6.10              
ATOM    814  HB1 TYR A  50      84.390  54.350 132.144  1.00  6.10              
ATOM    815  HB2 TYR A  50      82.999  55.251 132.684  1.00  6.10              
ATOM    816  CG  TYR A  50      84.557  55.033 134.134  1.00  6.10              
ATOM    817  CD1 TYR A  50      83.607  54.851 135.157  1.00  6.10              
ATOM    818  HD1 TYR A  50      82.549  54.882 134.925  1.00  6.10              
ATOM    819  CE1 TYR A  50      84.029  54.596 136.475  1.00  6.10              
ATOM    820  HE1 TYR A  50      83.308  54.435 137.262  1.00  6.10              
ATOM    821  CZ  TYR A  50      85.405  54.523 136.773  1.00  6.10              
ATOM    822  OH  TYR A  50      85.806  54.253 138.042  1.00  6.10              
ATOM    823  HH  TYR A  50      86.758  54.202 138.118  1.00  6.10              
ATOM    824  CE2 TYR A  50      86.360  54.708 135.749  1.00  6.10              
ATOM    825  HE2 TYR A  50      87.413  54.645 135.974  1.00  6.10              
ATOM    826  CD2 TYR A  50      85.933  54.957 134.430  1.00  6.10              
ATOM    827  HD2 TYR A  50      86.661  55.071 133.641  1.00  6.10              
ATOM    828  C   TYR A  50      84.031  56.609 130.543  1.00  6.10              
ATOM    829  O   TYR A  50      83.676  55.595 129.944  1.00  6.10              
ATOM    830  N   ILE A  51      84.000  57.824 129.961  1.00  5.84              
ATOM    831  H   ILE A  51      84.245  58.634 130.515  1.00  5.84              
ATOM    832  CA  ILE A  51      84.224  57.944 128.509  1.00  5.84              
ATOM    833  HA  ILE A  51      84.056  56.955 128.082  1.00  5.84              
ATOM    834  CB  ILE A  51      83.228  58.845 127.733  1.00  5.84              
ATOM    835  HB  ILE A  51      83.641  58.982 126.732  1.00  5.84              
ATOM    836  CG2 ILE A  51      81.889  58.104 127.558  1.00  5.84              
ATOM    837 1HG2 ILE A  51      81.204  58.704 126.957  1.00  5.84              
ATOM    838 2HG2 ILE A  51      82.050  57.156 127.046  1.00  5.84              
ATOM    839 3HG2 ILE A  51      81.438  57.908 128.531  1.00  5.84              
ATOM    840  CG1 ILE A  51      82.898  60.250 128.271  1.00  5.84              
ATOM    841 1HG1 ILE A  51      82.200  60.151 129.094  1.00  5.84              
ATOM    842 2HG1 ILE A  51      82.383  60.799 127.481  1.00  5.84              
ATOM    843  CD1 ILE A  51      84.091  61.095 128.719  1.00  5.84              
ATOM    844  HD1 ILE A  51      83.759  62.114 128.914  1.00  5.84              
ATOM    845  HD2 ILE A  51      84.516  60.688 129.635  1.00  5.84              
ATOM    846  HD3 ILE A  51      84.842  61.106 127.933  1.00  5.84              
ATOM    847  C   ILE A  51      85.692  58.220 128.182  1.00  5.84              
ATOM    848  O   ILE A  51      86.361  58.980 128.879  1.00  5.84              
ATOM    849  N   THR A  52      86.191  57.561 127.133  1.00  5.54              
ATOM    850  H   THR A  52      85.590  56.911 126.641  1.00  5.54              
ATOM    851  CA  THR A  52      87.559  57.694 126.630  1.00  5.54              
ATOM    852  HA  THR A  52      88.012  58.523 127.170  1.00  5.54              
ATOM    853  CB  THR A  52      88.495  56.503 126.937  1.00  5.54              
ATOM    854  HB  THR A  52      88.755  56.526 127.995  1.00  5.54              
ATOM    855  CG2 THR A  52      87.941  55.122 126.604  1.00  5.54              
ATOM    856 1HG2 THR A  52      88.700  54.367 126.806  1.00  5.54              
ATOM    857 2HG2 THR A  52      87.073  54.913 127.227  1.00  5.54              
ATOM    858 3HG2 THR A  52      87.666  55.078 125.550  1.00  5.54              
ATOM    859  OG1 THR A  52      89.666  56.633 126.168  1.00  5.54              
ATOM    860  HG1 THR A  52      90.403  56.156 126.582  1.00  5.54              
ATOM    861  C   THR A  52      87.648  58.152 125.165  1.00  5.54              
ATOM    862  O   THR A  52      88.483  59.020 124.833  1.00  5.54              
ATOM    863  N   TYR A  53      86.715  57.712 124.307  1.00  5.19              
ATOM    864  H   TYR A  53      86.023  57.033 124.592  1.00  5.19              
ATOM    865  CA  TYR A  53      86.555  58.416 123.038  1.00  5.19              
ATOM    866  HA  TYR A  53      87.363  59.124 122.854  1.00  5.19              
ATOM    867  CB  TYR A  53      86.616  57.360 121.914  1.00  5.19              
ATOM    868  HB1 TYR A  53      85.729  56.738 121.938  1.00  5.19              
ATOM    869  HB2 TYR A  53      87.451  56.696 122.144  1.00  5.19              
ATOM    870  CG  TYR A  53      86.824  57.862 120.493  1.00  5.19              
ATOM    871  CD1 TYR A  53      85.888  58.719 119.887  1.00  5.19              
ATOM    872  HD1 TYR A  53      84.988  59.000 120.414  1.00  5.19              
ATOM    873  CE1 TYR A  53      86.117  59.203 118.587  1.00  5.19              
ATOM    874  HE1 TYR A  53      85.454  59.910 118.127  1.00  5.19              
ATOM    875  CZ  TYR A  53      87.228  58.769 117.847  1.00  5.19              
ATOM    876  OH  TYR A  53      87.409  59.237 116.585  1.00  5.19              
ATOM    877  HH  TYR A  53      88.159  58.845 116.142  1.00  5.19              
ATOM    878  CE2 TYR A  53      88.137  57.859 118.425  1.00  5.19              
ATOM    879  HE2 TYR A  53      88.989  57.518 117.861  1.00  5.19              
ATOM    880  CD2 TYR A  53      87.944  57.426 119.753  1.00  5.19              
ATOM    881  HD2 TYR A  53      88.658  56.752 120.203  1.00  5.19              
ATOM    882  C   TYR A  53      85.246  59.213 123.156  1.00  5.19              
ATOM    883  O   TYR A  53      84.292  58.810 123.839  1.00  5.19              
ATOM    884  N   LEU A  54      85.249  60.391 122.544  1.00  5.16              
ATOM    885  H   LEU A  54      86.123  60.735 122.161  1.00  5.16              
ATOM    886  CA  LEU A  54      84.098  61.265 122.465  1.00  5.16              
ATOM    887  HA  LEU A  54      83.232  60.608 122.440  1.00  5.16              
ATOM    888  CB  LEU A  54      84.016  62.135 123.739  1.00  5.16              
ATOM    889  HB1 LEU A  54      84.748  62.941 123.686  1.00  5.16              
ATOM    890  HB2 LEU A  54      84.298  61.499 124.579  1.00  5.16              
ATOM    891  CG  LEU A  54      82.631  62.706 124.101  1.00  5.16              
ATOM    892  HG  LEU A  54      82.668  62.975 125.155  1.00  5.16              
ATOM    893  CD1 LEU A  54      82.244  63.967 123.337  1.00  5.16              
ATOM    894 1HD1 LEU A  54      81.250  64.293 123.643  1.00  5.16              
ATOM    895 2HD1 LEU A  54      82.956  64.758 123.553  1.00  5.16              
ATOM    896 3HD1 LEU A  54      82.244  63.766 122.267  1.00  5.16              
ATOM    897  CD2 LEU A  54      81.512  61.682 123.930  1.00  5.16              
ATOM    898 1HD2 LEU A  54      80.587  62.064 124.349  1.00  5.16              
ATOM    899 2HD2 LEU A  54      81.335  61.496 122.869  1.00  5.16              
ATOM    900 3HD2 LEU A  54      81.789  60.755 124.432  1.00  5.16              
ATOM    901  C   LEU A  54      84.098  62.029 121.144  1.00  5.16              
ATOM    902  O   LEU A  54      84.549  63.172 121.059  1.00  5.16              
ATOM    903  N   ASP A  55      83.624  61.361 120.089  1.00  5.17              
ATOM    904  H   ASP A  55      83.166  60.474 120.259  1.00  5.17              
ATOM    905  CA  ASP A  55      83.273  62.097 118.876  1.00  5.17              
ATOM    906  HA  ASP A  55      84.106  62.769 118.666  1.00  5.17              
ATOM    907  CB  ASP A  55      83.063  61.208 117.637  1.00  5.17              
ATOM    908  HB1 ASP A  55      81.996  61.081 117.452  1.00  5.17              
ATOM    909  HB2 ASP A  55      83.460  60.214 117.812  1.00  5.17              
ATOM    910  CG  ASP A  55      83.731  61.855 116.409  1.00  5.17              
ATOM    911  OD1 ASP A  55      83.633  63.096 116.298  1.00  5.17              
ATOM    912  OD2 ASP A  55      84.365  61.145 115.599  1.00  5.17              
ATOM    913  C   ASP A  55      82.047  62.967 119.139  1.00  5.17              
ATOM    914  O   ASP A  55      81.152  62.556 119.865  1.00  5.17              
ATOM    915  N   LEU A  56      81.977  64.129 118.505  1.00  5.52              
ATOM    916  H   LEU A  56      82.812  64.449 118.016  1.00  5.52              
ATOM    917  CA  LEU A  56      80.755  64.923 118.319  1.00  5.52              
ATOM    918  HA  LEU A  56      79.874  64.286 118.367  1.00  5.52              
ATOM    919  CB  LEU A  56      80.700  66.025 119.410  1.00  5.52              
ATOM    920  HB1 LEU A  56      80.090  66.861 119.066  1.00  5.52              
ATOM    921  HB2 LEU A  56      81.711  66.411 119.544  1.00  5.52              
ATOM    922  CG  LEU A  56      80.137  65.592 120.773  1.00  5.52              
ATOM    923  HG  LEU A  56      80.570  64.644 121.071  1.00  5.52              
ATOM    924  CD1 LEU A  56      80.479  66.631 121.846  1.00  5.52              
ATOM    925 1HD1 LEU A  56      80.009  66.353 122.789  1.00  5.52              
ATOM    926 2HD1 LEU A  56      81.558  66.666 121.983  1.00  5.52              
ATOM    927 3HD1 LEU A  56      80.124  67.614 121.537  1.00  5.52              
ATOM    928  CD2 LEU A  56      78.617  65.451 120.756  1.00  5.52              
ATOM    929 1HD2 LEU A  56      78.170  66.439 120.705  1.00  5.52              
ATOM    930 2HD2 LEU A  56      78.294  64.885 119.886  1.00  5.52              
ATOM    931 3HD2 LEU A  56      78.280  64.945 121.659  1.00  5.52              
ATOM    932  C   LEU A  56      80.782  65.583 116.916  1.00  5.52              
ATOM    933  O   LEU A  56      80.008  66.495 116.626  1.00  5.52              
ATOM    934  N   THR A  57      81.699  65.150 116.046  1.00  5.29              
ATOM    935  H   THR A  57      82.322  64.401 116.327  1.00  5.29              
ATOM    936  CA  THR A  57      81.977  65.759 114.746  1.00  5.29              
ATOM    937  HA  THR A  57      82.329  66.766 114.926  1.00  5.29              
ATOM    938  CB  THR A  57      83.085  64.977 114.004  1.00  5.29              
ATOM    939  HB  THR A  57      82.787  63.930 113.930  1.00  5.29              
ATOM    940  CG2 THR A  57      83.412  65.462 112.587  1.00  5.29              
ATOM    941 1HG2 THR A  57      84.351  65.019 112.255  1.00  5.29              
ATOM    942 2HG2 THR A  57      82.629  65.152 111.898  1.00  5.29              
ATOM    943 3HG2 THR A  57      83.496  66.546 112.570  1.00  5.29              
ATOM    944  OG1 THR A  57      84.287  65.037 114.722  1.00  5.29              
ATOM    945  HG1 THR A  57      84.189  64.323 115.396  1.00  5.29              
ATOM    946  C   THR A  57      80.768  65.796 113.830  1.00  5.29              
ATOM    947  O   THR A  57      80.010  64.837 113.759  1.00  5.29              
ATOM    948  N   LEU A  58      80.650  66.855 113.032  1.00  5.52              
ATOM    949  H   LEU A  58      81.283  67.626 113.224  1.00  5.52              
ATOM    950  CA  LEU A  58      79.614  67.076 112.025  1.00  5.52              
ATOM    951  HA  LEU A  58      79.682  68.131 111.767  1.00  5.52              
ATOM    952  CB  LEU A  58      79.942  66.330 110.718  1.00  5.52              
ATOM    953  HB1 LEU A  58      79.972  65.265 110.928  1.00  5.52              
ATOM    954  HB2 LEU A  58      80.937  66.642 110.396  1.00  5.52              
ATOM    955  CG  LEU A  58      78.954  66.556 109.553  1.00  5.52              
ATOM    956  HG  LEU A  58      78.014  66.053 109.772  1.00  5.52              
ATOM    957  CD1 LEU A  58      78.654  68.030 109.265  1.00  5.52              
ATOM    958 1HD1 LEU A  58      78.153  68.487 110.118  1.00  5.52              
ATOM    959 2HD1 LEU A  58      79.581  68.566 109.057  1.00  5.52              
ATOM    960 3HD1 LEU A  58      77.994  68.108 108.401  1.00  5.52              
ATOM    961  CD2 LEU A  58      79.532  65.944 108.275  1.00  5.52              
ATOM    962 1HD2 LEU A  58      78.815  66.042 107.461  1.00  5.52              
ATOM    963 2HD2 LEU A  58      80.456  66.457 108.004  1.00  5.52              
ATOM    964 3HD2 LEU A  58      79.739  64.886 108.436  1.00  5.52              
ATOM    965  C   LEU A  58      78.206  66.889 112.577  1.00  5.52              
ATOM    966  O   LEU A  58      77.525  65.892 112.321  1.00  5.52              
ATOM    967  N   ASN A  59      77.814  67.875 113.381  1.00  5.56              
ATOM    968  H   ASN A  59      78.445  68.669 113.476  1.00  5.56              
ATOM    969  CA  ASN A  59      76.554  67.943 114.125  1.00  5.56              
ATOM    970  HA  ASN A  59      75.770  67.376 113.629  1.00  5.56              
ATOM    971  CB  ASN A  59      76.808  67.410 115.561  1.00  5.56              
ATOM    972  HB1 ASN A  59      76.015  67.765 116.207  1.00  5.56              
ATOM    973  HB2 ASN A  59      77.751  67.809 115.939  1.00  5.56              
ATOM    974  CG  ASN A  59      76.833  65.900 115.753  1.00  5.56              
ATOM    975  OD1 ASN A  59      77.065  65.400 116.840  1.00  5.56              
ATOM    976  ND2 ASN A  59      76.459  65.124 114.766  1.00  5.56              
ATOM    977 1HD2 ASN A  59      76.497  65.503 113.823  1.00  5.56              
ATOM    978 2HD2 ASN A  59      76.490  64.135 114.945  1.00  5.56              
ATOM    979  C   ASN A  59      76.110  69.422 114.175  1.00  5.56              
ATOM    980  O   ASN A  59      76.844  70.323 113.771  1.00  5.56              
ATOM    981  N   TYR A  60      74.918  69.711 114.707  1.00  5.17              
ATOM    982  H   TYR A  60      74.337  68.977 115.092  1.00  5.17              
ATOM    983  CA  TYR A  60      74.391  71.083 114.770  1.00  5.17              
ATOM    984  HA  TYR A  60      74.995  71.723 114.130  1.00  5.17              
ATOM    985  CB  TYR A  60      72.960  71.137 114.204  1.00  5.17              
ATOM    986  HB1 TYR A  60      72.644  72.181 114.179  1.00  5.17              
ATOM    987  HB2 TYR A  60      72.288  70.625 114.890  1.00  5.17              
ATOM    988  CG  TYR A  60      72.751  70.575 112.804  1.00  5.17              
ATOM    989  CD1 TYR A  60      73.777  70.623 111.834  1.00  5.17              
ATOM    990  HD1 TYR A  60      74.751  71.026 112.071  1.00  5.17              
ATOM    991  CE1 TYR A  60      73.547  70.139 110.534  1.00  5.17              
ATOM    992  HE1 TYR A  60      74.333  70.169 109.792  1.00  5.17              
ATOM    993  CZ  TYR A  60      72.285  69.624 110.187  1.00  5.17              
ATOM    994  OH  TYR A  60      72.066  69.185 108.923  1.00  5.17              
ATOM    995  HH  TYR A  60      71.174  68.866 108.791  1.00  5.17              
ATOM    996  CE2 TYR A  60      71.253  69.579 111.151  1.00  5.17              
ATOM    997  HE2 TYR A  60      70.282  69.191 110.886  1.00  5.17              
ATOM    998  CD2 TYR A  60      71.491  70.046 112.458  1.00  5.17              
ATOM    999  HD2 TYR A  60      70.697  70.017 113.194  1.00  5.17              
ATOM   1000  C   TYR A  60      74.489  71.742 116.166  1.00  5.17              
ATOM   1001  O   TYR A  60      73.984  72.849 116.387  1.00  5.17              
ATOM   1002  N   ILE A  61      75.148  71.041 117.087  1.00  5.57              
ATOM   1003  H   ILE A  61      75.554  70.179 116.764  1.00  5.57              
ATOM   1004  CA  ILE A  61      75.277  71.292 118.526  1.00  5.57              
ATOM   1005  HA  ILE A  61      74.285  71.310 118.966  1.00  5.57              
ATOM   1006  CB  ILE A  61      76.054  70.101 119.136  1.00  5.57              
ATOM   1007  HB  ILE A  61      77.009  70.016 118.618  1.00  5.57              
ATOM   1008  CG2 ILE A  61      76.326  70.313 120.627  1.00  5.57              
ATOM   1009 1HG2 ILE A  61      76.868  69.462 121.032  1.00  5.57              
ATOM   1010 2HG2 ILE A  61      76.926  71.202 120.809  1.00  5.57              
ATOM   1011 3HG2 ILE A  61      75.386  70.430 121.163  1.00  5.57              
ATOM   1012  CG1 ILE A  61      75.290  68.769 118.939  1.00  5.57              
ATOM   1013 1HG1 ILE A  61      75.007  68.654 117.899  1.00  5.57              
ATOM   1014 2HG1 ILE A  61      74.374  68.790 119.518  1.00  5.57              
ATOM   1015  CD1 ILE A  61      76.090  67.522 119.328  1.00  5.57              
ATOM   1016  HD1 ILE A  61      75.571  66.627 118.992  1.00  5.57              
ATOM   1017  HD2 ILE A  61      77.075  67.553 118.862  1.00  5.57              
ATOM   1018  HD3 ILE A  61      76.186  67.464 120.410  1.00  5.57              
ATOM   1019  C   ILE A  61      75.942  72.642 118.842  1.00  5.57              
ATOM   1020  O   ILE A  61      76.917  73.022 118.195  1.00  5.57              
ATOM   1021  N   SER A  62      75.449  73.385 119.835  1.00  5.60              
ATOM   1022  H   SER A  62      74.929  72.908 120.575  1.00  5.60              
ATOM   1023  CA  SER A  62      75.187  74.828 119.675  1.00  5.60              
ATOM   1024  HA  SER A  62      75.780  75.203 118.845  1.00  5.60              
ATOM   1025  CB  SER A  62      73.694  74.979 119.326  1.00  5.60              
ATOM   1026  HB1 SER A  62      73.278  75.862 119.811  1.00  5.60              
ATOM   1027  HB2 SER A  62      73.127  74.113 119.677  1.00  5.60              
ATOM   1028  OG  SER A  62      73.533  75.125 117.927  1.00  5.60              
ATOM   1029  HG  SER A  62      73.655  74.253 117.507  1.00  5.60              
ATOM   1030  C   SER A  62      75.526  75.756 120.845  1.00  5.60              
ATOM   1031  O   SER A  62      75.338  76.975 120.754  1.00  5.60              
ATOM   1032  N   GLU A  63      76.065  75.206 121.914  1.00  5.60              
ATOM   1033  H   GLU A  63      76.079  74.186 121.936  1.00  5.60              
ATOM   1034  CA  GLU A  63      76.456  75.881 123.144  1.00  5.60              
ATOM   1035  HA  GLU A  63      76.098  76.910 123.140  1.00  5.60              
ATOM   1036  CB  GLU A  63      75.751  75.132 124.306  1.00  5.60              
ATOM   1037  HB1 GLU A  63      74.671  75.178 124.159  1.00  5.60              
ATOM   1038  HB2 GLU A  63      75.959  75.680 125.227  1.00  5.60              
ATOM   1039  CG  GLU A  63      76.168  73.657 124.524  1.00  5.60              
ATOM   1040  HG1 GLU A  63      76.084  73.458 125.594  1.00  5.60              
ATOM   1041  HG2 GLU A  63      77.220  73.531 124.267  1.00  5.60              
ATOM   1042  CD  GLU A  63      75.335  72.599 123.766  1.00  5.60              
ATOM   1043  OE1 GLU A  63      75.146  72.730 122.533  1.00  5.60              
ATOM   1044  OE2 GLU A  63      74.962  71.594 124.404  1.00  5.60              
ATOM   1045  C   GLU A  63      77.985  75.925 123.255  1.00  5.60              
ATOM   1046  O   GLU A  63      78.715  75.870 122.271  1.00  5.60              
ATOM   1047  N   ILE A  64      78.480  76.085 124.470  1.00  5.58              
ATOM   1048  H   ILE A  64      77.820  76.079 125.230  1.00  5.58              
ATOM   1049  CA  ILE A  64      79.898  76.150 124.819  1.00  5.58              
ATOM   1050  HA  ILE A  64      80.373  76.947 124.257  1.00  5.58              
ATOM   1051  CB  ILE A  64      79.999  76.464 126.355  1.00  5.58              
ATOM   1052  HB  ILE A  64      80.319  75.549 126.854  1.00  5.58              
ATOM   1053  CG2 ILE A  64      81.077  77.518 126.618  1.00  5.58              
ATOM   1054 1HG2 ILE A  64      80.703  78.489 126.315  1.00  5.58              
ATOM   1055 2HG2 ILE A  64      81.309  77.547 127.684  1.00  5.58              
ATOM   1056 3HG2 ILE A  64      81.995  77.295 126.076  1.00  5.58              
ATOM   1057  CG1 ILE A  64      78.713  76.871 127.129  1.00  5.58              
ATOM   1058 1HG1 ILE A  64      78.958  76.908 128.192  1.00  5.58              
ATOM   1059 2HG1 ILE A  64      77.969  76.080 127.024  1.00  5.58              
ATOM   1060  CD1 ILE A  64      78.059  78.216 126.764  1.00  5.58              
ATOM   1061  HD1 ILE A  64      77.901  78.303 125.690  1.00  5.58              
ATOM   1062  HD2 ILE A  64      77.095  78.292 127.268  1.00  5.58              
ATOM   1063  HD3 ILE A  64      78.683  79.044 127.099  1.00  5.58              
ATOM   1064  C   ILE A  64      80.651  74.837 124.518  1.00  5.58              
ATOM   1065  O   ILE A  64      80.087  73.854 124.043  1.00  5.58              
ATOM   1066  N   SER A  65      81.920  74.759 124.923  1.00  5.60              
ATOM   1067  H   SER A  65      82.336  75.621 125.248  1.00  5.60              
ATOM   1068  CA  SER A  65      82.339  73.568 125.674  1.00  5.60              
ATOM   1069  HA  SER A  65      81.500  72.871 125.723  1.00  5.60              
ATOM   1070  CB  SER A  65      83.465  72.793 124.977  1.00  5.60              
ATOM   1071  HB1 SER A  65      83.059  72.355 124.063  1.00  5.60              
ATOM   1072  HB2 SER A  65      83.793  71.979 125.624  1.00  5.60              
ATOM   1073  OG  SER A  65      84.571  73.605 124.630  1.00  5.60              
ATOM   1074  HG  SER A  65      84.200  74.390 124.205  1.00  5.60              
ATOM   1075  C   SER A  65      82.599  73.991 127.103  1.00  5.60              
ATOM   1076  O   SER A  65      83.071  75.098 127.337  1.00  5.60              
ATOM   1077  N   GLU A  66      82.210  73.148 128.049  1.00  5.65              
ATOM   1078  H   GLU A  66      81.903  72.219 127.799  1.00  5.65              
ATOM   1079  CA  GLU A  66      82.016  73.556 129.438  1.00  5.65              
ATOM   1080  HA  GLU A  66      81.845  74.634 129.491  1.00  5.65              
ATOM   1081  CB  GLU A  66      80.759  72.813 129.947  1.00  5.65              
ATOM   1082  HB1 GLU A  66      81.060  71.890 130.441  1.00  5.65              
ATOM   1083  HB2 GLU A  66      80.133  72.532 129.097  1.00  5.65              
ATOM   1084  CG  GLU A  66      79.869  73.638 130.882  1.00  5.65              
ATOM   1085  HG1 GLU A  66      79.023  73.025 131.201  1.00  5.65              
ATOM   1086  HG2 GLU A  66      79.475  74.497 130.333  1.00  5.65              
ATOM   1087  CD  GLU A  66      80.660  74.102 132.096  1.00  5.65              
ATOM   1088  OE1 GLU A  66      80.955  73.238 132.953  1.00  5.65              
ATOM   1089  OE2 GLU A  66      81.113  75.265 132.070  1.00  5.65              
ATOM   1090  C   GLU A  66      83.287  73.215 130.249  1.00  5.65              
ATOM   1091  O   GLU A  66      84.037  72.255 129.982  1.00  5.65              
ATOM   1092  N   GLU A  67      83.555  74.024 131.264  1.00  5.58              
ATOM   1093  H   GLU A  67      82.870  74.737 131.531  1.00  5.58              
ATOM   1094  CA  GLU A  67      84.724  73.859 132.124  1.00  5.58              
ATOM   1095  HA  GLU A  67      85.613  73.914 131.497  1.00  5.58              
ATOM   1096  CB  GLU A  67      84.768  75.023 133.136  1.00  5.58              
ATOM   1097  HB1 GLU A  67      84.293  74.708 134.067  1.00  5.58              
ATOM   1098  HB2 GLU A  67      84.197  75.870 132.753  1.00  5.58              
ATOM   1099  CG  GLU A  67      86.192  75.518 133.443  1.00  5.58              
ATOM   1100  HG1 GLU A  67      86.787  74.673 133.799  1.00  5.58              
ATOM   1101  HG2 GLU A  67      86.137  76.248 134.254  1.00  5.58              
ATOM   1102  CD  GLU A  67      86.874  76.173 132.229  1.00  5.58              
ATOM   1103  OE1 GLU A  67      87.982  75.728 131.867  1.00  5.58              
ATOM   1104  OE2 GLU A  67      86.294  77.095 131.612  1.00  5.58              
ATOM   1105  C   GLU A  67      84.737  72.486 132.812  1.00  5.58              
ATOM   1106  O   GLU A  67      85.806  71.890 132.957  1.00  5.58              
ATOM   1107  N   SER A  68      83.544  71.939 133.095  1.00  5.57              
ATOM   1108  H   SER A  68      82.726  72.535 132.975  1.00  5.57              
ATOM   1109  CA  SER A  68      83.285  70.556 133.527  1.00  5.57              
ATOM   1110  HA  SER A  68      83.876  70.391 134.429  1.00  5.57              
ATOM   1111  CB  SER A  68      81.818  70.359 133.912  1.00  5.57              
ATOM   1112  HB1 SER A  68      81.580  71.000 134.762  1.00  5.57              
ATOM   1113  HB2 SER A  68      81.653  69.320 134.201  1.00  5.57              
ATOM   1114  OG  SER A  68      80.966  70.688 132.837  1.00  5.57              
ATOM   1115  HG  SER A  68      80.882  71.677 132.867  1.00  5.57              
ATOM   1116  C   SER A  68      83.707  69.443 132.560  1.00  5.57              
ATOM   1117  O   SER A  68      83.763  68.283 132.969  1.00  5.57              
ATOM   1118  N   PHE A  69      84.058  69.753 131.305  1.00  5.55              
ATOM   1119  H   PHE A  69      83.980  70.721 131.009  1.00  5.55              
ATOM   1120  CA  PHE A  69      84.778  68.808 130.447  1.00  5.55              
ATOM   1121  HA  PHE A  69      84.207  67.882 130.393  1.00  5.55              
ATOM   1122  CB  PHE A  69      84.985  69.348 129.020  1.00  5.55              
ATOM   1123  HB1 PHE A  69      85.752  68.727 128.555  1.00  5.55              
ATOM   1124  HB2 PHE A  69      85.402  70.345 129.100  1.00  5.55              
ATOM   1125  CG  PHE A  69      83.803  69.398 128.053  1.00  5.55              
ATOM   1126  CD1 PHE A  69      84.010  69.045 126.703  1.00  5.55              
ATOM   1127  HD1 PHE A  69      84.978  68.690 126.381  1.00  5.55              
ATOM   1128  CE1 PHE A  69      82.966  69.148 125.765  1.00  5.55              
ATOM   1129  HE1 PHE A  69      83.127  68.870 124.732  1.00  5.55              
ATOM   1130  CZ  PHE A  69      81.702  69.607 126.171  1.00  5.55              
ATOM   1131  HZ  PHE A  69      80.895  69.683 125.453  1.00  5.55              
ATOM   1132  CE2 PHE A  69      81.482  69.951 127.515  1.00  5.55              
ATOM   1133  HE2 PHE A  69      80.501  70.282 127.834  1.00  5.55              
ATOM   1134  CD2 PHE A  69      82.528  69.848 128.452  1.00  5.55              
ATOM   1135  HD2 PHE A  69      82.339  70.122 129.479  1.00  5.55              
ATOM   1136  C   PHE A  69      86.131  68.482 131.058  1.00  5.55              
ATOM   1137  O   PHE A  69      86.524  67.312 131.114  1.00  5.55              
ATOM   1138  N   SER A  70      86.837  69.507 131.552  1.00  5.62              
ATOM   1139  H   SER A  70      86.381  70.411 131.656  1.00  5.62              
ATOM   1140  CA  SER A  70      87.932  69.156 132.477  1.00  5.62              
ATOM   1141  HA  SER A  70      88.525  68.364 132.020  1.00  5.62              
ATOM   1142  CB  SER A  70      88.886  70.275 132.771  1.00  5.62              
ATOM   1143  HB1 SER A  70      89.179  70.644 131.799  1.00  5.62              
ATOM   1144  HB2 SER A  70      89.772  69.865 133.259  1.00  5.62              
ATOM   1145  OG  SER A  70      88.366  71.301 133.591  1.00  5.62              
ATOM   1146  HG  SER A  70      87.407  71.436 133.427  1.00  5.62              
ATOM   1147  C   SER A  70      87.343  68.626 133.780  1.00  5.62              
ATOM   1148  O   SER A  70      86.480  69.251 134.387  1.00  5.62              
ATOM   1149  N   GLY A  71      87.776  67.436 134.169  1.00  5.64              
ATOM   1150  H   GLY A  71      88.492  66.980 133.626  1.00  5.64              
ATOM   1151  CA  GLY A  71      87.087  66.652 135.189  1.00  5.64              
ATOM   1152  HA1 GLY A  71      86.216  67.184 135.573  1.00  5.64              
ATOM   1153  HA2 GLY A  71      87.768  66.462 136.020  1.00  5.64              
ATOM   1154  C   GLY A  71      86.605  65.306 134.644  1.00  5.64              
ATOM   1155  O   GLY A  71      86.471  64.336 135.384  1.00  5.64              
ATOM   1156  N   LEU A  72      86.439  65.203 133.324  1.00  5.62              
ATOM   1157  H   LEU A  72      86.489  66.043 132.760  1.00  5.62              
ATOM   1158  CA  LEU A  72      86.224  63.935 132.630  1.00  5.62              
ATOM   1159  HA  LEU A  72      85.707  63.240 133.292  1.00  5.62              
ATOM   1160  CB  LEU A  72      85.338  64.187 131.391  1.00  5.62              
ATOM   1161  HB1 LEU A  72      85.115  63.227 130.922  1.00  5.62              
ATOM   1162  HB2 LEU A  72      85.907  64.780 130.676  1.00  5.62              
ATOM   1163  CG  LEU A  72      84.017  64.924 131.674  1.00  5.62              
ATOM   1164  HG  LEU A  72      84.225  65.884 132.136  1.00  5.62              
ATOM   1165  CD1 LEU A  72      83.293  65.189 130.358  1.00  5.62              
ATOM   1166 1HD1 LEU A  72      82.392  65.772 130.550  1.00  5.62              
ATOM   1167 2HD1 LEU A  72      83.943  65.748 129.687  1.00  5.62              
ATOM   1168 3HD1 LEU A  72      83.031  64.240 129.893  1.00  5.62              
ATOM   1169  CD2 LEU A  72      83.089  64.123 132.588  1.00  5.62              
ATOM   1170 1HD2 LEU A  72      82.146  64.658 132.705  1.00  5.62              
ATOM   1171 2HD2 LEU A  72      82.896  63.143 132.157  1.00  5.62              
ATOM   1172 3HD2 LEU A  72      83.545  64.013 133.571  1.00  5.62              
ATOM   1173  C   LEU A  72      87.569  63.300 132.249  1.00  5.62              
ATOM   1174  O   LEU A  72      87.919  63.176 131.076  1.00  5.62              
ATOM   1175  N   GLU A  73      88.385  63.006 133.259  1.00  5.63              
ATOM   1176  H   GLU A  73      88.031  63.145 134.201  1.00  5.63              
ATOM   1177  CA  GLU A  73      89.832  62.766 133.109  1.00  5.63              
ATOM   1178  HA  GLU A  73      90.293  63.699 132.785  1.00  5.63              
ATOM   1179  CB  GLU A  73      90.439  62.412 134.474  1.00  5.63              
ATOM   1180  HB1 GLU A  73      91.498  62.184 134.344  1.00  5.63              
ATOM   1181  HB2 GLU A  73      89.937  61.527 134.869  1.00  5.63              
ATOM   1182  CG  GLU A  73      90.305  63.579 135.466  1.00  5.63              
ATOM   1183  HG1 GLU A  73      89.253  63.842 135.589  1.00  5.63              
ATOM   1184  HG2 GLU A  73      90.819  64.451 135.052  1.00  5.63              
ATOM   1185  CD  GLU A  73      90.886  63.217 136.835  1.00  5.63              
ATOM   1186  OE1 GLU A  73      90.368  62.249 137.438  1.00  5.63              
ATOM   1187  OE2 GLU A  73      91.832  63.912 137.261  1.00  5.63              
ATOM   1188  C   GLU A  73      90.208  61.728 132.056  1.00  5.63              
ATOM   1189  O   GLU A  73      91.181  61.921 131.335  1.00  5.63              
ATOM   1190  N   ALA A  74      89.392  60.679 131.941  1.00  5.62              
ATOM   1191  H   ALA A  74      88.585  60.673 132.539  1.00  5.62              
ATOM   1192  CA  ALA A  74      89.577  59.533 131.060  1.00  5.62              
ATOM   1193  HA  ALA A  74      90.569  59.124 131.260  1.00  5.62              
ATOM   1194  CB  ALA A  74      88.535  58.475 131.456  1.00  5.62              
ATOM   1195  HB1 ALA A  74      88.672  57.580 130.846  1.00  5.62              
ATOM   1196  HB2 ALA A  74      88.654  58.210 132.507  1.00  5.62              
ATOM   1197  HB3 ALA A  74      87.531  58.866 131.288  1.00  5.62              
ATOM   1198  C   ALA A  74      89.540  59.823 129.546  1.00  5.62              
ATOM   1199  O   ALA A  74      89.816  58.912 128.765  1.00  5.62              
ATOM   1200  N   LEU A  75      89.217  61.048 129.118  1.00  5.60              
ATOM   1201  H   LEU A  75      89.035  61.763 129.812  1.00  5.60              
ATOM   1202  CA  LEU A  75      89.247  61.434 127.708  1.00  5.60              
ATOM   1203  HA  LEU A  75      88.576  60.765 127.171  1.00  5.60              
ATOM   1204  CB  LEU A  75      88.741  62.881 127.553  1.00  5.60              
ATOM   1205  HB1 LEU A  75      89.138  63.306 126.631  1.00  5.60              
ATOM   1206  HB2 LEU A  75      89.131  63.466 128.385  1.00  5.60              
ATOM   1207  CG  LEU A  75      87.208  63.002 127.512  1.00  5.60              
ATOM   1208  HG  LEU A  75      86.778  62.459 128.353  1.00  5.60              
ATOM   1209  CD1 LEU A  75      86.782  64.466 127.613  1.00  5.60              
ATOM   1210 1HD1 LEU A  75      85.693  64.530 127.615  1.00  5.60              
ATOM   1211 2HD1 LEU A  75      87.147  64.881 128.552  1.00  5.60              
ATOM   1212 3HD1 LEU A  75      87.185  65.032 126.774  1.00  5.60              
ATOM   1213  CD2 LEU A  75      86.623  62.468 126.201  1.00  5.60              
ATOM   1214 1HD2 LEU A  75      85.547  62.634 126.193  1.00  5.60              
ATOM   1215 2HD2 LEU A  75      87.072  62.973 125.344  1.00  5.60              
ATOM   1216 3HD2 LEU A  75      86.801  61.398 126.112  1.00  5.60              
ATOM   1217  C   LEU A  75      90.641  61.271 127.085  1.00  5.60              
ATOM   1218  O   LEU A  75      91.650  61.771 127.584  1.00  5.60              
ATOM   1219  N   GLN A  76      90.680  60.614 125.936  1.00  5.60              
ATOM   1220  H   GLN A  76      89.829  60.140 125.649  1.00  5.60              
ATOM   1221  CA  GLN A  76      91.852  60.439 125.086  1.00  5.60              
ATOM   1222  HA  GLN A  76      92.718  60.938 125.517  1.00  5.60              
ATOM   1223  CB  GLN A  76      92.161  58.937 124.958  1.00  5.60              
ATOM   1224  HB1 GLN A  76      92.930  58.802 124.197  1.00  5.60              
ATOM   1225  HB2 GLN A  76      91.266  58.409 124.625  1.00  5.60              
ATOM   1226  CG  GLN A  76      92.663  58.312 126.266  1.00  5.60              
ATOM   1227  HG1 GLN A  76      91.919  58.443 127.051  1.00  5.60              
ATOM   1228  HG2 GLN A  76      93.577  58.819 126.558  1.00  5.60              
ATOM   1229  CD  GLN A  76      92.961  56.824 126.116  1.00  5.60              
ATOM   1230  OE1 GLN A  76      92.279  55.955 126.641  1.00  5.60              
ATOM   1231  NE2 GLN A  76      94.000  56.447 125.405  1.00  5.60              
ATOM   1232 1HE2 GLN A  76      94.611  57.127 124.992  1.00  5.60              
ATOM   1233 2HE2 GLN A  76      94.142  55.457 125.336  1.00  5.60              
ATOM   1234  C   GLN A  76      91.609  61.014 123.701  1.00  5.60              
ATOM   1235  O   GLN A  76      92.553  61.504 123.080  1.00  5.60              
ATOM   1236  N   ILE A  77      90.362  61.027 123.231  1.00  5.16              
ATOM   1237  H   ILE A  77      89.607  60.595 123.751  1.00  5.16              
ATOM   1238  CA  ILE A  77      90.060  61.672 121.943  1.00  5.16              
ATOM   1239  HA  ILE A  77      90.847  62.365 121.648  1.00  5.16              
ATOM   1240  CB  ILE A  77      89.912  60.560 120.865  1.00  5.16              
ATOM   1241  HB  ILE A  77      89.259  59.784 121.269  1.00  5.16              
ATOM   1242  CG2 ILE A  77      89.198  61.088 119.604  1.00  5.16              
ATOM   1243 1HG2 ILE A  77      88.140  61.238 119.823  1.00  5.16              
ATOM   1244 2HG2 ILE A  77      89.604  62.040 119.280  1.00  5.16              
ATOM   1245 3HG2 ILE A  77      89.252  60.373 118.791  1.00  5.16              
ATOM   1246  CG1 ILE A  77      91.291  59.888 120.614  1.00  5.16              
ATOM   1247 1HG1 ILE A  77      91.561  59.325 121.507  1.00  5.16              
ATOM   1248 2HG1 ILE A  77      92.058  60.647 120.483  1.00  5.16              
ATOM   1249  CD1 ILE A  77      91.398  58.910 119.440  1.00  5.16              
ATOM   1250  HD1 ILE A  77      92.396  58.472 119.434  1.00  5.16              
ATOM   1251  HD2 ILE A  77      90.669  58.112 119.557  1.00  5.16              
ATOM   1252  HD3 ILE A  77      91.247  59.428 118.493  1.00  5.16              
ATOM   1253  C   ILE A  77      88.771  62.467 122.128  1.00  5.16              
ATOM   1254  O   ILE A  77      87.771  61.919 122.592  1.00  5.16              
ATOM   1255  N   LEU A  78      88.795  63.745 121.754  1.00  5.13              
ATOM   1256  H   LEU A  78      89.666  64.129 121.396  1.00  5.13              
ATOM   1257  CA  LEU A  78      87.638  64.634 121.820  1.00  5.13              
ATOM   1258  HA  LEU A  78      86.736  64.050 122.002  1.00  5.13              
ATOM   1259  CB  LEU A  78      87.831  65.630 122.987  1.00  5.13              
ATOM   1260  HB1 LEU A  78      88.806  66.107 122.873  1.00  5.13              
ATOM   1261  HB2 LEU A  78      87.835  65.074 123.926  1.00  5.13              
ATOM   1262  CG  LEU A  78      86.759  66.738 123.054  1.00  5.13              
ATOM   1263  HG  LEU A  78      86.740  67.294 122.119  1.00  5.13              
ATOM   1264  CD1 LEU A  78      85.368  66.168 123.329  1.00  5.13              
ATOM   1265 1HD1 LEU A  78      84.642  66.974 123.417  1.00  5.13              
ATOM   1266 2HD1 LEU A  78      85.057  65.525 122.505  1.00  5.13              
ATOM   1267 3HD1 LEU A  78      85.374  65.584 124.249  1.00  5.13              
ATOM   1268  CD2 LEU A  78      87.078  67.731 124.175  1.00  5.13              
ATOM   1269 1HD2 LEU A  78      86.343  68.534 124.155  1.00  5.13              
ATOM   1270 2HD2 LEU A  78      87.051  67.225 125.140  1.00  5.13              
ATOM   1271 3HD2 LEU A  78      88.069  68.148 124.003  1.00  5.13              
ATOM   1272  C   LEU A  78      87.486  65.346 120.493  1.00  5.13              
ATOM   1273  O   LEU A  78      88.348  66.165 120.184  1.00  5.13              
ATOM   1274  N   CYS A  79      86.413  65.082 119.732  1.00  5.13              
ATOM   1275  H   CYS A  79      85.706  64.415 120.034  1.00  5.13              
ATOM   1276  CA  CYS A  79      86.370  65.622 118.366  1.00  5.13              
ATOM   1277  HA  CYS A  79      87.252  66.228 118.163  1.00  5.13              
ATOM   1278  CB  CYS A  79      86.413  64.486 117.336  1.00  5.13              
ATOM   1279  HB1 CYS A  79      86.243  64.893 116.339  1.00  5.13              
ATOM   1280  HB2 CYS A  79      85.628  63.764 117.546  1.00  5.13              
ATOM   1281  SG  CYS A  79      88.033  63.669 117.358  1.00  5.13              
ATOM   1282  HG  CYS A  79      87.712  62.752 116.436  1.00  5.13              
ATOM   1283  C   CYS A  79      85.199  66.568 118.189  1.00  5.13              
ATOM   1284  O   CYS A  79      84.159  66.105 117.763  1.00  5.13              
ATOM   1285  N   ILE A  80      85.325  67.871 118.485  1.00  5.56              
ATOM   1286  H   ILE A  80      86.210  68.227 118.836  1.00  5.56              
ATOM   1287  CA  ILE A  80      84.176  68.804 118.376  1.00  5.56              
ATOM   1288  HA  ILE A  80      83.274  68.195 118.298  1.00  5.56              
ATOM   1289  CB  ILE A  80      83.937  69.617 119.681  1.00  5.56              
ATOM   1290  HB  ILE A  80      82.960  70.087 119.578  1.00  5.56              
ATOM   1291  CG2 ILE A  80      83.847  68.655 120.882  1.00  5.56              
ATOM   1292 1HG2 ILE A  80      83.408  69.160 121.741  1.00  5.56              
ATOM   1293 2HG2 ILE A  80      83.207  67.813 120.625  1.00  5.56              
ATOM   1294 3HG2 ILE A  80      84.835  68.277 121.139  1.00  5.56              
ATOM   1295  CG1 ILE A  80      84.944  70.751 119.966  1.00  5.56              
ATOM   1296 1HG1 ILE A  80      84.955  71.425 119.114  1.00  5.56              
ATOM   1297 2HG1 ILE A  80      85.941  70.335 120.102  1.00  5.56              
ATOM   1298  CD1 ILE A  80      84.587  71.601 121.195  1.00  5.56              
ATOM   1299  HD1 ILE A  80      85.235  72.476 121.230  1.00  5.56              
ATOM   1300  HD2 ILE A  80      83.552  71.938 121.127  1.00  5.56              
ATOM   1301  HD3 ILE A  80      84.728  71.028 122.111  1.00  5.56              
ATOM   1302  C   ILE A  80      84.144  69.606 117.065  1.00  5.56              
ATOM   1303  O   ILE A  80      83.720  70.755 117.023  1.00  5.56              
ATOM   1304  N   GLN A  81      84.641  68.989 115.998  1.00  5.52              
ATOM   1305  H   GLN A  81      84.900  68.023 116.120  1.00  5.52              
ATOM   1306  CA  GLN A  81      84.695  69.509 114.632  1.00  5.52              
ATOM   1307  HA  GLN A  81      85.249  70.445 114.642  1.00  5.52              
ATOM   1308  CB  GLN A  81      85.501  68.470 113.836  1.00  5.52              
ATOM   1309  HB1 GLN A  81      85.027  67.497 113.943  1.00  5.52              
ATOM   1310  HB2 GLN A  81      86.496  68.397 114.266  1.00  5.52              
ATOM   1311  CG  GLN A  81      85.626  68.790 112.345  1.00  5.52              
ATOM   1312  HG1 GLN A  81      86.132  69.742 112.209  1.00  5.52              
ATOM   1313  HG2 GLN A  81      84.628  68.852 111.923  1.00  5.52              
ATOM   1314  CD  GLN A  81      86.355  67.712 111.565  1.00  5.52              
ATOM   1315  OE1 GLN A  81      85.791  67.126 110.650  1.00  5.52              
ATOM   1316  NE2 GLN A  81      87.610  67.438 111.848  1.00  5.52              
ATOM   1317 1HE2 GLN A  81      88.129  67.886 112.611  1.00  5.52              
ATOM   1318 2HE2 GLN A  81      88.055  66.728 111.305  1.00  5.52              
ATOM   1319  C   GLN A  81      83.314  69.744 114.002  1.00  5.52              
ATOM   1320  O   GLN A  81      82.410  68.933 114.168  1.00  5.52              
ATOM   1321  N   GLN A  82      83.192  70.769 113.152  1.00  5.54              
ATOM   1322  H   GLN A  82      83.942  71.451 113.163  1.00  5.54              
ATOM   1323  CA  GLN A  82      82.005  71.087 112.351  1.00  5.54              
ATOM   1324  HA  GLN A  82      82.101  72.099 111.975  1.00  5.54              
ATOM   1325  CB  GLN A  82      81.899  70.141 111.136  1.00  5.54              
ATOM   1326  HB1 GLN A  82      80.924  70.291 110.666  1.00  5.54              
ATOM   1327  HB2 GLN A  82      81.937  69.110 111.491  1.00  5.54              
ATOM   1328  CG  GLN A  82      82.951  70.320 110.036  1.00  5.54              
ATOM   1329  HG1 GLN A  82      83.957  70.313 110.448  1.00  5.54              
ATOM   1330  HG2 GLN A  82      82.795  71.276 109.537  1.00  5.54              
ATOM   1331  CD  GLN A  82      82.800  69.196 109.015  1.00  5.54              
ATOM   1332  OE1 GLN A  82      82.029  69.273 108.072  1.00  5.54              
ATOM   1333  NE2 GLN A  82      83.468  68.072 109.163  1.00  5.54              
ATOM   1334 1HE2 GLN A  82      84.201  67.949 109.854  1.00  5.54              
ATOM   1335 2HE2 GLN A  82      83.332  67.390 108.443  1.00  5.54              
ATOM   1336  C   GLN A  82      80.723  71.049 113.183  1.00  5.54              
ATOM   1337  O   GLN A  82      79.861  70.164 113.033  1.00  5.54              
ATOM   1338  N   GLN A  83      80.618  72.035 114.070  1.00  5.53              
ATOM   1339  H   GLN A  83      81.337  72.751 114.115  1.00  5.53              
ATOM   1340  CA  GLN A  83      79.362  72.259 114.779  1.00  5.53              
ATOM   1341  HA  GLN A  83      78.562  71.927 114.122  1.00  5.53              
ATOM   1342  CB  GLN A  83      79.236  71.384 116.044  1.00  5.53              
ATOM   1343  HB1 GLN A  83      79.357  70.337 115.760  1.00  5.53              
ATOM   1344  HB2 GLN A  83      78.228  71.489 116.444  1.00  5.53              
ATOM   1345  CG  GLN A  83      80.250  71.705 117.137  1.00  5.53              
ATOM   1346  HG1 GLN A  83      80.178  72.757 117.383  1.00  5.53              
ATOM   1347  HG2 GLN A  83      81.254  71.493 116.775  1.00  5.53              
ATOM   1348  CD  GLN A  83      79.998  70.913 118.408  1.00  5.53              
ATOM   1349  OE1 GLN A  83      80.582  69.879 118.666  1.00  5.53              
ATOM   1350  NE2 GLN A  83      79.166  71.414 119.293  1.00  5.53              
ATOM   1351 1HE2 GLN A  83      78.569  72.200 119.066  1.00  5.53              
ATOM   1352 2HE2 GLN A  83      79.095  70.900 120.151  1.00  5.53              
ATOM   1353  C   GLN A  83      79.106  73.764 114.903  1.00  5.53              
ATOM   1354  O   GLN A  83      79.663  74.581 114.167  1.00  5.53              
ATOM   1355  N   GLN A  84      78.201  74.141 115.797  1.00  5.32              
ATOM   1356  H   GLN A  84      77.792  73.433 116.400  1.00  5.32              
ATOM   1357  CA  GLN A  84      77.868  75.523 116.104  1.00  5.32              
ATOM   1358  HA  GLN A  84      78.292  76.192 115.355  1.00  5.32              
ATOM   1359  CB  GLN A  84      76.340  75.673 116.095  1.00  5.32              
ATOM   1360  HB1 GLN A  84      76.091  76.616 116.573  1.00  5.32              
ATOM   1361  HB2 GLN A  84      75.894  74.876 116.686  1.00  5.32              
ATOM   1362  CG  GLN A  84      75.666  75.688 114.725  1.00  5.32              
ATOM   1363  HG1 GLN A  84      75.643  74.678 114.314  1.00  5.32              
ATOM   1364  HG2 GLN A  84      76.217  76.338 114.045  1.00  5.32              
ATOM   1365  CD  GLN A  84      74.252  76.240 114.889  1.00  5.32              
ATOM   1366  OE1 GLN A  84      74.052  77.369 115.327  1.00  5.32              
ATOM   1367  NE2 GLN A  84      73.226  75.467 114.614  1.00  5.32              
ATOM   1368 1HE2 GLN A  84      73.372  74.497 114.399  1.00  5.32              
ATOM   1369 2HE2 GLN A  84      72.316  75.840 114.816  1.00  5.32              
ATOM   1370  C   GLN A  84      78.422  75.966 117.473  1.00  5.32              
ATOM   1371  O   GLN A  84      77.915  76.922 118.069  1.00  5.32              
ATOM   1372  N   CYS A  85      79.426  75.270 118.009  1.00  5.53              
ATOM   1373  H   CYS A  85      79.939  74.615 117.432  1.00  5.53              
ATOM   1374  CA  CYS A  85      79.921  75.543 119.351  1.00  5.53              
ATOM   1375  HA  CYS A  85      79.083  75.462 120.038  1.00  5.53              
ATOM   1376  CB  CYS A  85      80.980  74.487 119.704  1.00  5.53              
ATOM   1377  HB1 CYS A  85      81.792  74.521 118.977  1.00  5.53              
ATOM   1378  HB2 CYS A  85      80.533  73.497 119.683  1.00  5.53              
ATOM   1379  SG  CYS A  85      81.661  74.772 121.358  1.00  5.53              
ATOM   1380  HG  CYS A  85      80.507  74.551 122.026  1.00  5.53              
ATOM   1381  C   CYS A  85      80.528  76.949 119.440  1.00  5.53              
ATOM   1382  O   CYS A  85      81.232  77.396 118.530  1.00  5.53              
ATOM   1383  N   ARG A  86      80.284  77.656 120.543  1.00  5.61              
ATOM   1384  H   ARG A  86      79.739  77.204 121.277  1.00  5.61              
ATOM   1385  CA  ARG A  86      80.635  79.070 120.704  1.00  5.61              
ATOM   1386  HA  ARG A  86      81.596  79.223 120.214  1.00  5.61              
ATOM   1387  CB  ARG A  86      79.600  79.944 119.968  1.00  5.61              
ATOM   1388  HB1 ARG A  86      79.761  79.775 118.906  1.00  5.61              
ATOM   1389  HB2 ARG A  86      79.801  80.999 120.162  1.00  5.61              
ATOM   1390  CG  ARG A  86      78.126  79.634 120.290  1.00  5.61              
ATOM   1391  HG1 ARG A  86      77.836  80.120 121.223  1.00  5.61              
ATOM   1392  HG2 ARG A  86      77.986  78.561 120.415  1.00  5.61              
ATOM   1393  CD  ARG A  86      77.204  80.089 119.148  1.00  5.61              
ATOM   1394  HD1 ARG A  86      77.715  79.936 118.196  1.00  5.61              
ATOM   1395  HD2 ARG A  86      76.971  81.148 119.264  1.00  5.61              
ATOM   1396  NE  ARG A  86      75.975  79.285 119.155  1.00  5.61              
ATOM   1397  HE  ARG A  86      75.787  78.769 120.008  1.00  5.61              
ATOM   1398  CZ  ARG A  86      75.250  78.892 118.124  1.00  5.61              
ATOM   1399  NH1 ARG A  86      75.408  79.341 116.914  1.00  5.61              
ATOM   1400 1HH1 ARG A  86      76.143  79.987 116.721  1.00  5.61              
ATOM   1401 2HH1 ARG A  86      74.872  78.894 116.175  1.00  5.61              
ATOM   1402  NH2 ARG A  86      74.332  77.997 118.302  1.00  5.61              
ATOM   1403 1HH2 ARG A  86      74.292  77.540 119.204  1.00  5.61              
ATOM   1404 2HH2 ARG A  86      73.867  77.570 117.512  1.00  5.61              
ATOM   1405  C   ARG A  86      80.832  79.494 122.152  1.00  5.61              
ATOM   1406  O   ARG A  86      80.203  78.951 123.051  1.00  5.61              
ATOM   1407  N   LEU A  87      81.759  80.438 122.316  1.00  6.69              
ATOM   1408  H   LEU A  87      82.177  80.759 121.454  1.00  6.69              
ATOM   1409  CA  LEU A  87      82.412  80.957 123.529  1.00  6.69              
ATOM   1410  HA  LEU A  87      82.470  82.031 123.364  1.00  6.69              
ATOM   1411  CB  LEU A  87      81.624  80.765 124.843  1.00  6.69              
ATOM   1412  HB1 LEU A  87      81.894  79.787 125.224  1.00  6.69              
ATOM   1413  HB2 LEU A  87      80.554  80.786 124.638  1.00  6.69              
ATOM   1414  CG  LEU A  87      81.881  81.824 125.940  1.00  6.69              
ATOM   1415  HG  LEU A  87      82.940  81.880 126.175  1.00  6.69              
ATOM   1416  CD1 LEU A  87      81.417  83.227 125.541  1.00  6.69              
ATOM   1417 1HD1 LEU A  87      81.521  83.902 126.391  1.00  6.69              
ATOM   1418 2HD1 LEU A  87      82.032  83.618 124.732  1.00  6.69              
ATOM   1419 3HD1 LEU A  87      80.373  83.203 125.231  1.00  6.69              
ATOM   1420  CD2 LEU A  87      81.157  81.427 127.225  1.00  6.69              
ATOM   1421 1HD2 LEU A  87      80.083  81.371 127.047  1.00  6.69              
ATOM   1422 2HD2 LEU A  87      81.518  80.457 127.569  1.00  6.69              
ATOM   1423 3HD2 LEU A  87      81.353  82.164 128.004  1.00  6.69              
ATOM   1424  C   LEU A  87      83.882  80.511 123.561  1.00  6.69              
ATOM   1425  O   LEU A  87      84.446  80.212 122.517  1.00  6.69              
ATOM   1426  N   THR A  88      84.530  80.522 124.718  1.00  5.33              
ATOM   1427  H   THR A  88      84.035  80.848 125.532  1.00  5.33              
ATOM   1428  CA  THR A  88      85.939  80.167 124.928  1.00  5.33              
ATOM   1429  HA  THR A  88      86.550  80.618 124.145  1.00  5.33              
ATOM   1430  CB  THR A  88      86.337  80.772 126.296  1.00  5.33              
ATOM   1431  HB  THR A  88      85.677  80.359 127.061  1.00  5.33              
ATOM   1432  CG2 THR A  88      87.776  80.585 126.786  1.00  5.33              
ATOM   1433 1HG2 THR A  88      87.946  81.193 127.674  1.00  5.33              
ATOM   1434 2HG2 THR A  88      87.941  79.555 127.086  1.00  5.33              
ATOM   1435 3HG2 THR A  88      88.487  80.865 126.009  1.00  5.33              
ATOM   1436  OG1 THR A  88      86.127  82.162 126.254  1.00  5.33              
ATOM   1437  HG1 THR A  88      86.864  82.592 126.722  1.00  5.33              
ATOM   1438  C   THR A  88      86.177  78.654 124.934  1.00  5.33              
ATOM   1439  O   THR A  88      85.241  77.853 125.004  1.00  5.33              
ATOM   1440  N   LEU A  89      87.448  78.245 124.926  1.00  5.43              
ATOM   1441  H   LEU A  89      88.171  78.934 124.787  1.00  5.43              
ATOM   1442  CA  LEU A  89      87.869  76.853 125.045  1.00  5.43              
ATOM   1443  HA  LEU A  89      86.959  76.256 125.095  1.00  5.43              
ATOM   1444  CB  LEU A  89      88.557  76.357 123.749  1.00  5.43              
ATOM   1445  HB1 LEU A  89      87.936  76.618 122.893  1.00  5.43              
ATOM   1446  HB2 LEU A  89      88.575  75.268 123.803  1.00  5.43              
ATOM   1447  CG  LEU A  89      89.997  76.826 123.473  1.00  5.43              
ATOM   1448  HG  LEU A  89      90.601  76.628 124.345  1.00  5.43              
ATOM   1449  CD1 LEU A  89      90.600  76.021 122.324  1.00  5.43              
ATOM   1450 1HD1 LEU A  89      91.643  76.308 122.196  1.00  5.43              
ATOM   1451 2HD1 LEU A  89      90.573  74.957 122.556  1.00  5.43              
ATOM   1452 3HD1 LEU A  89      90.056  76.224 121.404  1.00  5.43              
ATOM   1453  CD2 LEU A  89      90.114  78.309 123.128  1.00  5.43              
ATOM   1454 1HD2 LEU A  89      91.145  78.534 122.860  1.00  5.43              
ATOM   1455 2HD2 LEU A  89      89.470  78.551 122.285  1.00  5.43              
ATOM   1456 3HD2 LEU A  89      89.859  78.924 123.986  1.00  5.43              
ATOM   1457  C   LEU A  89      88.577  76.484 126.358  1.00  5.43              
ATOM   1458  O   LEU A  89      89.572  75.771 126.350  1.00  5.43              
ATOM   1459  N   ARG A  90      87.978  76.878 127.490  1.00  5.62              
ATOM   1460  H   ARG A  90      87.142  77.438 127.392  1.00  5.62              
ATOM   1461  CA  ARG A  90      88.171  76.209 128.794  1.00  5.62              
ATOM   1462  HA  ARG A  90      87.643  76.773 129.569  1.00  5.62              
ATOM   1463  CB  ARG A  90      87.510  74.837 128.723  1.00  5.62              
ATOM   1464  HB1 ARG A  90      87.526  74.409 129.716  1.00  5.62              
ATOM   1465  HB2 ARG A  90      88.137  74.254 128.050  1.00  5.62              
ATOM   1466  CG  ARG A  90      86.049  74.718 128.280  1.00  5.62              
ATOM   1467  HG1 ARG A  90      85.744  75.577 127.683  1.00  5.62              
ATOM   1468  HG2 ARG A  90      85.413  74.680 129.162  1.00  5.62              
ATOM   1469  CD  ARG A  90      85.863  73.446 127.438  1.00  5.62              
ATOM   1470  HD1 ARG A  90      86.185  73.699 126.429  1.00  5.62              
ATOM   1471  HD2 ARG A  90      84.821  73.163 127.434  1.00  5.62              
ATOM   1472  NE  ARG A  90      86.637  72.287 127.904  1.00  5.62              
ATOM   1473  HE  ARG A  90      86.914  72.303 128.876  1.00  5.62              
ATOM   1474  CZ  ARG A  90      87.185  71.377 127.124  1.00  5.62              
ATOM   1475  NH1 ARG A  90      86.769  71.178 125.903  1.00  5.62              
ATOM   1476 1HH1 ARG A  90      85.991  71.731 125.579  1.00  5.62              
ATOM   1477 2HH1 ARG A  90      87.213  70.498 125.321  1.00  5.62              
ATOM   1478  NH2 ARG A  90      88.200  70.686 127.556  1.00  5.62              
ATOM   1479 1HH2 ARG A  90      88.598  70.964 128.448  1.00  5.62              
ATOM   1480 2HH2 ARG A  90      88.780  70.175 126.912  1.00  5.62              
ATOM   1481  C   ARG A  90      89.645  76.093 129.259  1.00  5.62              
ATOM   1482  O   ARG A  90      90.333  75.047 129.150  1.00  5.62              
ATOM   1483  N   ASN A  91      90.130  77.240 129.730  1.00  6.02              
ATOM   1484  H   ASN A  91      89.454  77.967 129.896  1.00  6.02              
ATOM   1485  CA  ASN A  91      91.483  77.411 130.238  1.00  6.02              
ATOM   1486  HA  ASN A  91      92.159  76.946 129.520  1.00  6.02              
ATOM   1487  CB  ASN A  91      91.825  78.909 130.322  1.00  6.02              
ATOM   1488  HB1 ASN A  91      91.234  79.367 131.115  1.00  6.02              
ATOM   1489  HB2 ASN A  91      91.584  79.395 129.377  1.00  6.02              
ATOM   1490  CG  ASN A  91      93.307  79.113 130.589  1.00  6.02              
ATOM   1491  OD1 ASN A  91      94.160  78.515 129.957  1.00  6.02              
ATOM   1492  ND2 ASN A  91      93.678  79.904 131.567  1.00  6.02              
ATOM   1493 1HD2 ASN A  91      92.994  80.415 132.093  1.00  6.02              
ATOM   1494 2HD2 ASN A  91      94.663  79.966 131.754  1.00  6.02              
ATOM   1495  C   ASN A  91      91.709  76.695 131.574  1.00  6.02              
ATOM   1496  O   ASN A  91      90.791  76.446 132.329  1.00  6.02              
ATOM   1497  N   ASN A  92      92.928  76.282 131.901  1.00  6.38              
ATOM   1498  H   ASN A  92      93.690  76.520 131.279  1.00  6.38              
ATOM   1499  CA  ASN A  92      93.166  75.251 132.932  1.00  6.38              
ATOM   1500  HA  ASN A  92      94.240  75.083 132.928  1.00  6.38              
ATOM   1501  CB  ASN A  92      92.840  75.730 134.369  1.00  6.38              
ATOM   1502  HB1 ASN A  92      93.463  75.178 135.072  1.00  6.38              
ATOM   1503  HB2 ASN A  92      91.805  75.475 134.599  1.00  6.38              
ATOM   1504  CG  ASN A  92      93.026  77.214 134.638  1.00  6.38              
ATOM   1505  OD1 ASN A  92      94.088  77.697 134.990  1.00  6.38              
ATOM   1506  ND2 ASN A  92      91.968  77.976 134.484  1.00  6.38              
ATOM   1507 1HD2 ASN A  92      91.129  77.550 134.098  1.00  6.38              
ATOM   1508 2HD2 ASN A  92      92.031  78.938 134.752  1.00  6.38              
ATOM   1509  C   ASN A  92      92.528  73.877 132.628  1.00  6.38              
ATOM   1510  O   ASN A  92      93.142  72.841 132.886  1.00  6.38              
ATOM   1511  N   SER A  93      91.346  73.859 132.000  1.00  7.07              
ATOM   1512  H   SER A  93      90.833  74.732 131.928  1.00  7.07              
ATOM   1513  CA  SER A  93      90.625  72.669 131.606  1.00  7.07              
ATOM   1514  HA  SER A  93      90.453  72.154 132.543  1.00  7.07              
ATOM   1515  CB  SER A  93      89.270  72.993 130.972  1.00  7.07              
ATOM   1516  HB1 SER A  93      89.176  74.064 130.962  1.00  7.07              
ATOM   1517  HB2 SER A  93      88.444  72.620 131.571  1.00  7.07              
ATOM   1518  OG  SER A  93      89.153  72.507 129.642  1.00  7.07              
ATOM   1519  HG  SER A  93      89.510  73.252 129.120  1.00  7.07              
ATOM   1520  C   SER A  93      91.475  71.764 130.747  1.00  7.07              
ATOM   1521  O   SER A  93      91.691  70.596 131.089  1.00  7.07              
ATOM   1522  N   PHE A  94      92.045  72.334 129.685  1.00  6.30              
ATOM   1523  H   PHE A  94      91.850  73.303 129.461  1.00  6.30              
ATOM   1524  CA  PHE A  94      92.988  71.569 128.876  1.00  6.30              
ATOM   1525  HA  PHE A  94      92.634  70.543 128.790  1.00  6.30              
ATOM   1526  CB  PHE A  94      93.016  72.167 127.468  1.00  6.30              
ATOM   1527  HB1 PHE A  94      93.922  71.828 126.974  1.00  6.30              
ATOM   1528  HB2 PHE A  94      93.071  73.255 127.525  1.00  6.30              
ATOM   1529  CG  PHE A  94      91.847  71.744 126.601  1.00  6.30              
ATOM   1530  CD1 PHE A  94      90.895  72.687 126.179  1.00  6.30              
ATOM   1531  HD1 PHE A  94      90.981  73.718 126.494  1.00  6.30              
ATOM   1532  CE1 PHE A  94      89.867  72.304 125.301  1.00  6.30              
ATOM   1533  HE1 PHE A  94      89.169  73.049 124.946  1.00  6.30              
ATOM   1534  CZ  PHE A  94      89.780  70.973 124.855  1.00  6.30              
ATOM   1535  HZ  PHE A  94      89.022  70.698 124.136  1.00  6.30              
ATOM   1536  CE2 PHE A  94      90.711  70.017 125.302  1.00  6.30              
ATOM   1537  HE2 PHE A  94      90.668  68.998 124.941  1.00  6.30              
ATOM   1538  CD2 PHE A  94      91.750  70.409 126.164  1.00  6.30              
ATOM   1539  HD2 PHE A  94      92.503  69.690 126.463  1.00  6.30              
ATOM   1540  C   PHE A  94      94.408  71.447 129.476  1.00  6.30              
ATOM   1541  O   PHE A  94      95.242  70.865 128.793  1.00  6.30              
ATOM   1542  N   ILE A  95      94.709  71.876 130.722  1.00  5.62              
ATOM   1543  H   ILE A  95      94.021  72.378 131.276  1.00  5.62              
ATOM   1544  CA  ILE A  95      95.898  71.269 131.408  1.00  5.62              
ATOM   1545  HA  ILE A  95      96.413  70.627 130.699  1.00  5.62              
ATOM   1546  CB  ILE A  95      96.966  72.294 131.847  1.00  5.62              
ATOM   1547  HB  ILE A  95      97.029  73.004 131.039  1.00  5.62              
ATOM   1548  CG2 ILE A  95      96.591  73.023 133.149  1.00  5.62              
ATOM   1549 1HG2 ILE A  95      97.224  73.896 133.298  1.00  5.62              
ATOM   1550 2HG2 ILE A  95      95.558  73.345 133.111  1.00  5.62              
ATOM   1551 3HG2 ILE A  95      96.708  72.356 134.005  1.00  5.62              
ATOM   1552  CG1 ILE A  95      98.379  71.677 131.968  1.00  5.62              
ATOM   1553 1HG1 ILE A  95      98.547  71.014 131.120  1.00  5.62              
ATOM   1554 2HG1 ILE A  95      98.452  71.081 132.877  1.00  5.62              
ATOM   1555  CD1 ILE A  95      99.511  72.715 131.997  1.00  5.62              
ATOM   1556  HD1 ILE A  95     100.466  72.202 132.116  1.00  5.62              
ATOM   1557  HD2 ILE A  95      99.528  73.276 131.064  1.00  5.62              
ATOM   1558  HD3 ILE A  95      99.386  73.399 132.835  1.00  5.62              
ATOM   1559  C   ILE A  95      95.517  70.291 132.526  1.00  5.62              
ATOM   1560  O   ILE A  95      96.392  69.750 133.201  1.00  5.62              
ATOM   1561  N   GLY A  96      94.227  69.980 132.675  1.00  5.64              
ATOM   1562  H   GLY A  96      93.529  70.495 132.155  1.00  5.64              
ATOM   1563  CA  GLY A  96      93.869  68.679 133.239  1.00  5.64              
ATOM   1564  HA1 GLY A  96      92.837  68.716 133.585  1.00  5.64              
ATOM   1565  HA2 GLY A  96      94.499  68.446 134.099  1.00  5.64              
ATOM   1566  C   GLY A  96      94.022  67.573 132.204  1.00  5.64              
ATOM   1567  O   GLY A  96      95.146  67.273 131.809  1.00  5.64              
ATOM   1568  N   LEU A  97      92.882  67.010 131.768  1.00  5.62              
ATOM   1569  H   LEU A  97      92.038  67.336 132.217  1.00  5.62              
ATOM   1570  CA  LEU A  97      92.689  66.109 130.610  1.00  5.62              
ATOM   1571  HA  LEU A  97      91.991  65.335 130.924  1.00  5.62              
ATOM   1572  CB  LEU A  97      92.024  66.909 129.467  1.00  5.62              
ATOM   1573  HB1 LEU A  97      92.031  66.314 128.555  1.00  5.62              
ATOM   1574  HB2 LEU A  97      92.613  67.810 129.284  1.00  5.62              
ATOM   1575  CG  LEU A  97      90.562  67.296 129.768  1.00  5.62              
ATOM   1576  HG  LEU A  97      90.501  67.774 130.746  1.00  5.62              
ATOM   1577  CD1 LEU A  97      90.036  68.282 128.726  1.00  5.62              
ATOM   1578 1HD1 LEU A  97      89.000  68.523 128.962  1.00  5.62              
ATOM   1579 2HD1 LEU A  97      90.634  69.193 128.765  1.00  5.62              
ATOM   1580 3HD1 LEU A  97      90.099  67.841 127.732  1.00  5.62              
ATOM   1581  CD2 LEU A  97      89.618  66.093 129.747  1.00  5.62              
ATOM   1582 1HD2 LEU A  97      88.599  66.412 129.956  1.00  5.62              
ATOM   1583 2HD2 LEU A  97      89.646  65.623 128.767  1.00  5.62              
ATOM   1584 3HD2 LEU A  97      89.893  65.356 130.500  1.00  5.62              
ATOM   1585  C   LEU A  97      93.946  65.314 130.195  1.00  5.62              
ATOM   1586  O   LEU A  97      94.382  65.372 129.050  1.00  5.62              
ATOM   1587  N   SER A  98      94.589  64.626 131.142  1.00  5.64              
ATOM   1588  H   SER A  98      94.205  64.644 132.077  1.00  5.64              
ATOM   1589  CA  SER A  98      96.037  64.381 131.042  1.00  5.64              
ATOM   1590  HA  SER A  98      96.505  65.275 130.628  1.00  5.64              
ATOM   1591  CB  SER A  98      96.626  64.172 132.440  1.00  5.64              
ATOM   1592  HB1 SER A  98      97.714  64.227 132.385  1.00  5.64              
ATOM   1593  HB2 SER A  98      96.338  63.189 132.816  1.00  5.64              
ATOM   1594  OG  SER A  98      96.145  65.164 133.332  1.00  5.64              
ATOM   1595  HG  SER A  98      96.083  66.013 132.860  1.00  5.64              
ATOM   1596  C   SER A  98      96.433  63.220 130.121  1.00  5.64              
ATOM   1597  O   SER A  98      97.599  63.067 129.744  1.00  5.64              
ATOM   1598  N   SER A  99      95.439  62.430 129.719  1.00  5.62              
ATOM   1599  H   SER A  99      94.524  62.579 130.127  1.00  5.62              
ATOM   1600  CA  SER A  99      95.514  61.385 128.701  1.00  5.62              
ATOM   1601  HA  SER A  99      96.535  61.005 128.651  1.00  5.62              
ATOM   1602  CB  SER A  99      94.598  60.234 129.124  1.00  5.62              
ATOM   1603  HB1 SER A  99      95.045  59.740 129.988  1.00  5.62              
ATOM   1604  HB2 SER A  99      94.512  59.500 128.328  1.00  5.62              
ATOM   1605  OG  SER A  99      93.322  60.708 129.509  1.00  5.62              
ATOM   1606  HG  SER A  99      92.809  61.075 128.762  1.00  5.62              
ATOM   1607  C   SER A  99      95.135  61.840 127.287  1.00  5.62              
ATOM   1608  O   SER A  99      95.162  61.026 126.363  1.00  5.62              
ATOM   1609  N   LEU A 100      94.764  63.110 127.110  1.00  5.60              
ATOM   1610  H   LEU A 100      94.798  63.747 127.896  1.00  5.60              
ATOM   1611  CA  LEU A 100      94.222  63.633 125.862  1.00  5.60              
ATOM   1612  HA  LEU A 100      93.432  62.948 125.561  1.00  5.60              
ATOM   1613  CB  LEU A 100      93.535  64.973 126.173  1.00  5.60              
ATOM   1614  HB1 LEU A 100      94.297  65.711 126.413  1.00  5.60              
ATOM   1615  HB2 LEU A 100      92.940  64.809 127.071  1.00  5.60              
ATOM   1616  CG  LEU A 100      92.551  65.574 125.160  1.00  5.60              
ATOM   1617  HG  LEU A 100      92.020  66.376 125.675  1.00  5.60              
ATOM   1618  CD1 LEU A 100      93.253  66.208 123.966  1.00  5.60              
ATOM   1619 1HD1 LEU A 100      92.514  66.715 123.353  1.00  5.60              
ATOM   1620 2HD1 LEU A 100      93.989  66.933 124.308  1.00  5.60              
ATOM   1621 3HD1 LEU A 100      93.748  65.446 123.368  1.00  5.60              
ATOM   1622  CD2 LEU A 100      91.501  64.580 124.669  1.00  5.60              
ATOM   1623 1HD2 LEU A 100      90.730  65.110 124.113  1.00  5.60              
ATOM   1624 2HD2 LEU A 100      91.961  63.856 124.000  1.00  5.60              
ATOM   1625 3HD2 LEU A 100      91.052  64.063 125.515  1.00  5.60              
ATOM   1626  C   LEU A 100      95.265  63.639 124.736  1.00  5.60              
ATOM   1627  O   LEU A 100      96.162  64.480 124.702  1.00  5.60              
ATOM   1628  N   THR A 101      95.123  62.685 123.813  1.00  5.62              
ATOM   1629  H   THR A 101      94.332  62.059 123.902  1.00  5.62              
ATOM   1630  CA  THR A 101      95.964  62.524 122.623  1.00  5.62              
ATOM   1631  HA  THR A 101      96.896  63.022 122.834  1.00  5.62              
ATOM   1632  CB  THR A 101      96.388  61.061 122.387  1.00  5.62              
ATOM   1633  HB  THR A 101      96.995  60.738 123.233  1.00  5.62              
ATOM   1634  CG2 THR A 101      95.231  60.079 122.229  1.00  5.62              
ATOM   1635 1HG2 THR A 101      94.552  60.423 121.449  1.00  5.62              
ATOM   1636 2HG2 THR A 101      95.620  59.098 121.960  1.00  5.62              
ATOM   1637 3HG2 THR A 101      94.699  59.996 123.174  1.00  5.62              
ATOM   1638  OG1 THR A 101      97.169  60.962 121.218  1.00  5.62              
ATOM   1639  HG1 THR A 101      97.911  60.355 121.369  1.00  5.62              
ATOM   1640  C   THR A 101      95.399  63.201 121.367  1.00  5.62              
ATOM   1641  O   THR A 101      96.150  63.619 120.478  1.00  5.62              
ATOM   1642  N   THR A 102      94.094  63.465 121.300  1.00  5.16              
ATOM   1643  H   THR A 102      93.454  63.057 121.974  1.00  5.16              
ATOM   1644  CA  THR A 102      93.588  64.355 120.238  1.00  5.16              
ATOM   1645  HA  THR A 102      94.401  64.961 119.849  1.00  5.16              
ATOM   1646  CB  THR A 102      93.014  63.570 119.044  1.00  5.16              
ATOM   1647  HB  THR A 102      92.721  64.280 118.273  1.00  5.16              
ATOM   1648  CG2 THR A 102      93.970  62.534 118.443  1.00  5.16              
ATOM   1649 1HG2 THR A 102      93.551  62.141 117.518  1.00  5.16              
ATOM   1650 2HG2 THR A 102      94.935  62.990 118.226  1.00  5.16              
ATOM   1651 3HG2 THR A 102      94.124  61.711 119.142  1.00  5.16              
ATOM   1652  OG1 THR A 102      91.876  62.853 119.412  1.00  5.16              
ATOM   1653  HG1 THR A 102      91.372  62.690 118.611  1.00  5.16              
ATOM   1654  C   THR A 102      92.536  65.336 120.752  1.00  5.16              
ATOM   1655  O   THR A 102      91.548  64.972 121.408  1.00  5.16              
ATOM   1656  N   LEU A 103      92.728  66.597 120.365  1.00  5.12              
ATOM   1657  H   LEU A 103      93.534  66.819 119.788  1.00  5.12              
ATOM   1658  CA  LEU A 103      91.620  67.546 120.358  1.00  5.12              
ATOM   1659  HA  LEU A 103      90.728  67.106 120.802  1.00  5.12              
ATOM   1660  CB  LEU A 103      91.992  68.842 121.113  1.00  5.12              
ATOM   1661  HB1 LEU A 103      92.913  69.246 120.688  1.00  5.12              
ATOM   1662  HB2 LEU A 103      92.179  68.610 122.159  1.00  5.12              
ATOM   1663  CG  LEU A 103      90.894  69.928 121.027  1.00  5.12              
ATOM   1664  HG  LEU A 103      90.708  70.186 119.986  1.00  5.12              
ATOM   1665  CD1 LEU A 103      89.587  69.443 121.659  1.00  5.12              
ATOM   1666 1HD1 LEU A 103      88.857  70.251 121.662  1.00  5.12              
ATOM   1667 2HD1 LEU A 103      89.169  68.625 121.075  1.00  5.12              
ATOM   1668 3HD1 LEU A 103      89.780  69.091 122.668  1.00  5.12              
ATOM   1669  CD2 LEU A 103      91.319  71.210 121.745  1.00  5.12              
ATOM   1670 1HD2 LEU A 103      90.532  71.956 121.665  1.00  5.12              
ATOM   1671 2HD2 LEU A 103      91.532  71.013 122.792  1.00  5.12              
ATOM   1672 3HD2 LEU A 103      92.213  71.616 121.274  1.00  5.12              
ATOM   1673  C   LEU A 103      91.336  67.857 118.882  1.00  5.12              
ATOM   1674  O   LEU A 103      92.264  68.266 118.183  1.00  5.12              
ATOM   1675  N   ASP A 104      90.082  67.768 118.430  1.00  5.13              
ATOM   1676  H   ASP A 104      89.345  67.378 119.015  1.00  5.13              
ATOM   1677  CA  ASP A 104      89.666  68.635 117.331  1.00  5.13              
ATOM   1678  HA  ASP A 104      90.507  69.214 116.948  1.00  5.13              
ATOM   1679  CB  ASP A 104      89.123  67.765 116.183  1.00  5.13              
ATOM   1680  HB1 ASP A 104      88.107  67.442 116.412  1.00  5.13              
ATOM   1681  HB2 ASP A 104      89.749  66.875 116.084  1.00  5.13              
ATOM   1682  CG  ASP A 104      89.129  68.507 114.847  1.00  5.13              
ATOM   1683  OD1 ASP A 104      88.712  69.681 114.826  1.00  5.13              
ATOM   1684  OD2 ASP A 104      89.573  67.923 113.833  1.00  5.13              
ATOM   1685  C   ASP A 104      88.642  69.613 117.884  1.00  5.13              
ATOM   1686  O   ASP A 104      87.954  69.306 118.844  1.00  5.13              
ATOM   1687  N   LEU A 105      88.588  70.808 117.330  1.00  5.34              
ATOM   1688  H   LEU A 105      89.237  70.963 116.569  1.00  5.34              
ATOM   1689  CA  LEU A 105      87.739  71.929 117.719  1.00  5.34              
ATOM   1690  HA  LEU A 105      86.842  71.537 118.186  1.00  5.34              
ATOM   1691  CB  LEU A 105      88.556  72.746 118.742  1.00  5.34              
ATOM   1692  HB1 LEU A 105      89.385  73.233 118.226  1.00  5.34              
ATOM   1693  HB2 LEU A 105      89.002  72.045 119.448  1.00  5.34              
ATOM   1694  CG  LEU A 105      87.748  73.789 119.538  1.00  5.34              
ATOM   1695  HG  LEU A 105      86.683  73.679 119.333  1.00  5.34              
ATOM   1696  CD1 LEU A 105      87.971  73.608 121.043  1.00  5.34              
ATOM   1697 1HD1 LEU A 105      87.385  74.344 121.593  1.00  5.34              
ATOM   1698 2HD1 LEU A 105      87.659  72.607 121.341  1.00  5.34              
ATOM   1699 3HD1 LEU A 105      89.027  73.737 121.275  1.00  5.34              
ATOM   1700  CD2 LEU A 105      88.184  75.214 119.200  1.00  5.34              
ATOM   1701 1HD2 LEU A 105      88.053  75.404 118.136  1.00  5.34              
ATOM   1702 2HD2 LEU A 105      87.585  75.926 119.763  1.00  5.34              
ATOM   1703 3HD2 LEU A 105      89.233  75.346 119.454  1.00  5.34              
ATOM   1704  C   LEU A 105      87.318  72.749 116.483  1.00  5.34              
ATOM   1705  O   LEU A 105      86.785  73.849 116.618  1.00  5.34              
ATOM   1706  N   ALA A 106      87.598  72.224 115.289  1.00  5.52              
ATOM   1707  H   ALA A 106      87.937  71.265 115.253  1.00  5.52              
ATOM   1708  CA  ALA A 106      87.561  72.923 114.017  1.00  5.52              
ATOM   1709  HA  ALA A 106      88.142  73.834 114.129  1.00  5.52              
ATOM   1710  CB  ALA A 106      88.244  72.051 112.957  1.00  5.52              
ATOM   1711  HB1 ALA A 106      88.177  72.523 111.978  1.00  5.52              
ATOM   1712  HB2 ALA A 106      89.293  71.908 113.213  1.00  5.52              
ATOM   1713  HB3 ALA A 106      87.759  71.080 112.902  1.00  5.52              
ATOM   1714  C   ALA A 106      86.159  73.319 113.565  1.00  5.52              
ATOM   1715  O   ALA A 106      85.172  72.741 114.007  1.00  5.52              
ATOM   1716  N   TYR A 107      86.092  74.252 112.610  1.00  5.54              
ATOM   1717  H   TYR A 107      86.964  74.660 112.294  1.00  5.54              
ATOM   1718  CA  TYR A 107      84.855  74.705 111.970  1.00  5.54              
ATOM   1719  HA  TYR A 107      85.070  75.660 111.490  1.00  5.54              
ATOM   1720  CB  TYR A 107      84.481  73.722 110.846  1.00  5.54              
ATOM   1721  HB1 TYR A 107      84.080  72.811 111.284  1.00  5.54              
ATOM   1722  HB2 TYR A 107      85.400  73.431 110.333  1.00  5.54              
ATOM   1723  CG  TYR A 107      83.517  74.245 109.791  1.00  5.54              
ATOM   1724  CD1 TYR A 107      84.029  74.667 108.550  1.00  5.54              
ATOM   1725  HD1 TYR A 107      85.095  74.644 108.375  1.00  5.54              
ATOM   1726  CE1 TYR A 107      83.168  75.082 107.517  1.00  5.54              
ATOM   1727  HE1 TYR A 107      83.573  75.392 106.566  1.00  5.54              
ATOM   1728  CZ  TYR A 107      81.775  75.065 107.720  1.00  5.54              
ATOM   1729  OH  TYR A 107      80.940  75.435 106.713  1.00  5.54              
ATOM   1730  HH  TYR A 107      80.025  75.331 106.971  1.00  5.54              
ATOM   1731  CE2 TYR A 107      81.252  74.660 108.968  1.00  5.54              
ATOM   1732  HE2 TYR A 107      80.188  74.651 109.136  1.00  5.54              
ATOM   1733  CD2 TYR A 107      82.121  74.257 110.001  1.00  5.54              
ATOM   1734  HD2 TYR A 107      81.703  73.941 110.944  1.00  5.54              
ATOM   1735  C   TYR A 107      83.732  74.948 112.991  1.00  5.54              
ATOM   1736  O   TYR A 107      82.749  74.197 113.145  1.00  5.54              
ATOM   1737  N   ASN A 108      83.978  76.006 113.761  1.00  5.55              
ATOM   1738  H   ASN A 108      84.783  76.577 113.522  1.00  5.55              
ATOM   1739  CA  ASN A 108      83.187  76.372 114.931  1.00  5.55              
ATOM   1740  HA  ASN A 108      82.154  76.035 114.800  1.00  5.55              
ATOM   1741  CB  ASN A 108      83.795  75.723 116.187  1.00  5.55              
ATOM   1742  HB1 ASN A 108      83.646  76.339 117.070  1.00  5.55              
ATOM   1743  HB2 ASN A 108      84.870  75.596 116.052  1.00  5.55              
ATOM   1744  CG  ASN A 108      83.148  74.395 116.507  1.00  5.55              
ATOM   1745  OD1 ASN A 108      81.934  74.237 116.492  1.00  5.55              
ATOM   1746  ND2 ASN A 108      83.952  73.464 116.926  1.00  5.55              
ATOM   1747 1HD2 ASN A 108      84.947  73.617 116.825  1.00  5.55              
ATOM   1748 2HD2 ASN A 108      83.587  72.522 117.024  1.00  5.55              
ATOM   1749  C   ASN A 108      83.161  77.905 115.025  1.00  5.55              
ATOM   1750  O   ASN A 108      83.743  78.653 114.228  1.00  5.55              
ATOM   1751  N   MET A 109      82.515  78.393 116.075  1.00  5.55              
ATOM   1752  H   MET A 109      82.041  77.743 116.701  1.00  5.55              
ATOM   1753  CA  MET A 109      82.502  79.794 116.463  1.00  5.55              
ATOM   1754  HA  MET A 109      83.163  80.353 115.803  1.00  5.55              
ATOM   1755  CB  MET A 109      81.083  80.364 116.286  1.00  5.55              
ATOM   1756  HB1 MET A 109      81.010  81.341 116.763  1.00  5.55              
ATOM   1757  HB2 MET A 109      80.364  79.696 116.759  1.00  5.55              
ATOM   1758  CG  MET A 109      80.708  80.519 114.804  1.00  5.55              
ATOM   1759  HG1 MET A 109      79.681  80.882 114.747  1.00  5.55              
ATOM   1760  HG2 MET A 109      80.730  79.533 114.338  1.00  5.55              
ATOM   1761  SD  MET A 109      81.759  81.633 113.817  1.00  5.55              
ATOM   1762  CE  MET A 109      81.430  83.223 114.626  1.00  5.55              
ATOM   1763  HE1 MET A 109      81.930  84.020 114.076  1.00  5.55              
ATOM   1764  HE2 MET A 109      80.357  83.417 114.633  1.00  5.55              
ATOM   1765  HE3 MET A 109      81.803  83.208 115.650  1.00  5.55              
ATOM   1766  C   MET A 109      83.110  80.003 117.859  1.00  5.55              
ATOM   1767  O   MET A 109      82.666  80.858 118.627  1.00  5.55              
ATOM   1768  N   ASN A 110      84.151  79.228 118.189  1.00  5.66              
ATOM   1769  H   ASN A 110      84.462  78.533 117.532  1.00  5.66              
ATOM   1770  CA  ASN A 110      84.967  79.473 119.375  1.00  5.66              
ATOM   1771  HA  ASN A 110      84.274  79.607 120.205  1.00  5.66              
ATOM   1772  CB  ASN A 110      85.836  78.242 119.680  1.00  5.66              
ATOM   1773  HB1 ASN A 110      86.777  78.298 119.131  1.00  5.66              
ATOM   1774  HB2 ASN A 110      85.315  77.333 119.379  1.00  5.66              
ATOM   1775  CG  ASN A 110      86.132  78.153 121.169  1.00  5.66              
ATOM   1776  OD1 ASN A 110      86.987  78.839 121.705  1.00  5.66              
ATOM   1777  ND2 ASN A 110      85.398  77.328 121.884  1.00  5.66              
ATOM   1778 1HD2 ASN A 110      84.639  76.831 121.453  1.00  5.66              
ATOM   1779 2HD2 ASN A 110      85.499  77.383 122.888  1.00  5.66              
ATOM   1780  C   ASN A 110      85.786  80.761 119.246  1.00  5.66              
ATOM   1781  O   ASN A 110      86.326  81.043 118.181  1.00  5.66              
ATOM   1782  N   LEU A 111      85.854  81.544 120.314  1.00  5.62              
ATOM   1783  H   LEU A 111      85.425  81.193 121.166  1.00  5.62              
ATOM   1784  CA  LEU A 111      86.318  82.925 120.336  1.00  5.62              
ATOM   1785  HA  LEU A 111      87.125  83.066 119.613  1.00  5.62              
ATOM   1786  CB  LEU A 111      85.124  83.832 119.937  1.00  5.62              
ATOM   1787  HB1 LEU A 111      84.254  83.516 120.516  1.00  5.62              
ATOM   1788  HB2 LEU A 111      84.891  83.651 118.888  1.00  5.62              
ATOM   1789  CG  LEU A 111      85.287  85.355 120.157  1.00  5.62              
ATOM   1790  HG  LEU A 111      85.418  85.565 121.216  1.00  5.62              
ATOM   1791  CD1 LEU A 111      86.462  85.977 119.408  1.00  5.62              
ATOM   1792 1HD1 LEU A 111      86.511  87.046 119.620  1.00  5.62              
ATOM   1793 2HD1 LEU A 111      87.398  85.523 119.731  1.00  5.62              
ATOM   1794 3HD1 LEU A 111      86.348  85.838 118.334  1.00  5.62              
ATOM   1795  CD2 LEU A 111      84.014  86.073 119.710  1.00  5.62              
ATOM   1796 1HD2 LEU A 111      84.102  87.139 119.921  1.00  5.62              
ATOM   1797 2HD2 LEU A 111      83.856  85.933 118.641  1.00  5.62              
ATOM   1798 3HD2 LEU A 111      83.160  85.681 120.262  1.00  5.62              
ATOM   1799  C   LEU A 111      86.836  83.263 121.736  1.00  5.62              
ATOM   1800  O   LEU A 111      86.045  83.581 122.620  1.00  5.62              
ATOM   1801  N   GLN A 112      88.156  83.194 121.915  1.00  5.65              
ATOM   1802  H   GLN A 112      88.680  82.791 121.157  1.00  5.65              
ATOM   1803  CA  GLN A 112      88.917  84.007 122.866  1.00  5.65              
ATOM   1804  HA  GLN A 112      88.620  85.044 122.703  1.00  5.65              
ATOM   1805  CB  GLN A 112      88.578  83.653 124.333  1.00  5.65              
ATOM   1806  HB1 GLN A 112      88.975  82.675 124.605  1.00  5.65              
ATOM   1807  HB2 GLN A 112      87.502  83.600 124.455  1.00  5.65              
ATOM   1808  CG  GLN A 112      89.067  84.722 125.320  1.00  5.65              
ATOM   1809  HG1 GLN A 112      88.948  85.710 124.874  1.00  5.65              
ATOM   1810  HG2 GLN A 112      90.122  84.571 125.548  1.00  5.65              
ATOM   1811  CD  GLN A 112      88.257  84.662 126.608  1.00  5.65              
ATOM   1812  OE1 GLN A 112      88.225  83.667 127.307  1.00  5.65              
ATOM   1813  NE2 GLN A 112      87.527  85.698 126.958  1.00  5.65              
ATOM   1814 1HE2 GLN A 112      87.491  86.519 126.384  1.00  5.65              
ATOM   1815 2HE2 GLN A 112      86.996  85.602 127.806  1.00  5.65              
ATOM   1816  C   GLN A 112      90.400  83.931 122.537  1.00  5.65              
ATOM   1817  O   GLN A 112      90.825  84.555 121.575  1.00  5.65              
ATOM   1818  N   VAL A 113      91.157  83.125 123.268  1.00  5.66              
ATOM   1819  H   VAL A 113      90.709  82.546 123.963  1.00  5.66              
ATOM   1820  CA  VAL A 113      92.591  82.901 123.100  1.00  5.66              
ATOM   1821  HA  VAL A 113      92.875  83.079 122.067  1.00  5.66              
ATOM   1822  CB  VAL A 113      93.422  83.819 124.033  1.00  5.66              
ATOM   1823  HB  VAL A 113      93.183  83.577 125.070  1.00  5.66              
ATOM   1824  CG1 VAL A 113      94.932  83.631 123.834  1.00  5.66              
ATOM   1825 1HG1 VAL A 113      95.485  84.385 124.393  1.00  5.66              
ATOM   1826 2HG1 VAL A 113      95.246  82.658 124.211  1.00  5.66              
ATOM   1827 3HG1 VAL A 113      95.184  83.705 122.777  1.00  5.66              
ATOM   1828  CG2 VAL A 113      93.098  85.303 123.811  1.00  5.66              
ATOM   1829 1HG2 VAL A 113      93.780  85.929 124.386  1.00  5.66              
ATOM   1830 2HG2 VAL A 113      93.192  85.545 122.754  1.00  5.66              
ATOM   1831 3HG2 VAL A 113      92.084  85.525 124.137  1.00  5.66              
ATOM   1832  C   VAL A 113      92.848  81.435 123.427  1.00  5.66              
ATOM   1833  O   VAL A 113      92.091  80.822 124.190  1.00  5.66              
ATOM   1834  N   ASP A 114      93.880  80.874 122.804  1.00  5.69              
ATOM   1835  H   ASP A 114      94.447  81.444 122.196  1.00  5.69              
ATOM   1836  CA  ASP A 114      94.338  79.521 123.087  1.00  5.69              
ATOM   1837  HA  ASP A 114      93.584  78.810 122.754  1.00  5.69              
ATOM   1838  CB  ASP A 114      95.636  79.262 122.299  1.00  5.69              
ATOM   1839  HB1 ASP A 114      96.402  79.973 122.618  1.00  5.69              
ATOM   1840  HB2 ASP A 114      95.462  79.419 121.235  1.00  5.69              
ATOM   1841  CG  ASP A 114      96.141  77.832 122.508  1.00  5.69              
ATOM   1842  OD1 ASP A 114      95.388  76.915 122.117  1.00  5.69              
ATOM   1843  OD2 ASP A 114      97.267  77.671 123.033  1.00  5.69              
ATOM   1844  C   ASP A 114      94.637  79.346 124.588  1.00  5.69              
ATOM   1845  O   ASP A 114      95.281  80.202 125.205  1.00  5.69              
ATOM   1846  N   PRO A 115      94.209  78.251 125.218  1.00  5.67              
ATOM   1847  CD  PRO A 115      93.255  77.277 124.733  1.00  5.67              
ATOM   1848  HD1 PRO A 115      93.562  76.827 123.790  1.00  5.67              
ATOM   1849  HD2 PRO A 115      92.306  77.792 124.629  1.00  5.67              
ATOM   1850  CG  PRO A 115      93.146  76.211 125.815  1.00  5.67              
ATOM   1851  HG1 PRO A 115      93.867  75.428 125.615  1.00  5.67              
ATOM   1852  HG2 PRO A 115      92.145  75.791 125.882  1.00  5.67              
ATOM   1853  CB  PRO A 115      93.529  76.971 127.080  1.00  5.67              
ATOM   1854  HB1 PRO A 115      93.928  76.312 127.852  1.00  5.67              
ATOM   1855  HB2 PRO A 115      92.649  77.501 127.444  1.00  5.67              
ATOM   1856  CA  PRO A 115      94.556  77.998 126.595  1.00  5.67              
ATOM   1857  HA  PRO A 115      94.433  78.907 127.186  1.00  5.67              
ATOM   1858  C   PRO A 115      96.012  77.506 126.725  1.00  5.67              
ATOM   1859  O   PRO A 115      96.371  76.353 126.459  1.00  5.67              
ATOM   1860  N   GLY A 116      96.875  78.395 127.226  1.00  5.73              
ATOM   1861  H   GLY A 116      96.562  79.355 127.262  1.00  5.73              
ATOM   1862  CA  GLY A 116      98.286  78.097 127.510  1.00  5.73              
ATOM   1863  HA1 GLY A 116      98.688  78.876 128.158  1.00  5.73              
ATOM   1864  HA2 GLY A 116      98.836  78.108 126.571  1.00  5.73              
ATOM   1865  C   GLY A 116      98.518  76.734 128.180  1.00  5.73              
ATOM   1866  O   GLY A 116      99.332  75.906 127.744  1.00  5.73              
ATOM   1867  N   ALA A 117      97.665  76.494 129.172  1.00  5.67              
ATOM   1868  H   ALA A 117      97.036  77.255 129.375  1.00  5.67              
ATOM   1869  CA  ALA A 117      97.230  75.216 129.712  1.00  5.67              
ATOM   1870  HA  ALA A 117      98.099  74.651 130.045  1.00  5.67              
ATOM   1871  CB  ALA A 117      96.366  75.618 130.923  1.00  5.67              
ATOM   1872  HB1 ALA A 117      95.649  76.385 130.628  1.00  5.67              
ATOM   1873  HB2 ALA A 117      95.791  74.771 131.281  1.00  5.67              
ATOM   1874  HB3 ALA A 117      96.996  76.001 131.726  1.00  5.67              
ATOM   1875  C   ALA A 117      96.438  74.356 128.697  1.00  5.67              
ATOM   1876  O   ALA A 117      95.237  74.139 128.828  1.00  5.67              
ATOM   1877  N   PHE A 118      97.186  73.902 127.705  1.00  5.64              
ATOM   1878  H   PHE A 118      98.096  74.336 127.680  1.00  5.64              
ATOM   1879  CA  PHE A 118      96.946  72.912 126.647  1.00  5.64              
ATOM   1880  HA  PHE A 118      96.280  72.132 127.008  1.00  5.64              
ATOM   1881  CB  PHE A 118      96.314  73.565 125.412  1.00  5.64              
ATOM   1882  HB1 PHE A 118      96.962  74.358 125.037  1.00  5.64              
ATOM   1883  HB2 PHE A 118      95.374  74.004 125.721  1.00  5.64              
ATOM   1884  CG  PHE A 118      96.032  72.602 124.282  1.00  5.64              
ATOM   1885  CD1 PHE A 118      94.806  71.916 124.220  1.00  5.64              
ATOM   1886  HD1 PHE A 118      94.019  72.150 124.912  1.00  5.64              
ATOM   1887  CE1 PHE A 118      94.597  70.924 123.252  1.00  5.64              
ATOM   1888  HE1 PHE A 118      93.677  70.362 123.242  1.00  5.64              
ATOM   1889  CZ  PHE A 118      95.591  70.668 122.297  1.00  5.64              
ATOM   1890  HZ  PHE A 118      95.425  69.908 121.550  1.00  5.64              
ATOM   1891  CE2 PHE A 118      96.787  71.411 122.308  1.00  5.64              
ATOM   1892  HE2 PHE A 118      97.549  71.239 121.561  1.00  5.64              
ATOM   1893  CD2 PHE A 118      97.014  72.368 123.306  1.00  5.64              
ATOM   1894  HD2 PHE A 118      97.942  72.924 123.319  1.00  5.64              
ATOM   1895  C   PHE A 118      98.275  72.284 126.314  1.00  5.64              
ATOM   1896  O   PHE A 118      98.442  71.071 126.223  1.00  5.64              
ATOM   1897  N   ASN A 119      99.276  73.151 126.343  1.00  5.67              
ATOM   1898  H   ASN A 119      99.050  74.138 126.393  1.00  5.67              
ATOM   1899  CA  ASN A 119     100.641  72.763 126.023  1.00  5.67              
ATOM   1900  HA  ASN A 119     100.607  72.067 125.183  1.00  5.67              
ATOM   1901  CB  ASN A 119     101.247  74.048 125.529  1.00  5.67              
ATOM   1902  HB1 ASN A 119     102.200  73.731 125.141  1.00  5.67              
ATOM   1903  HB2 ASN A 119     101.385  74.743 126.353  1.00  5.67              
ATOM   1904  CG  ASN A 119     100.390  74.701 124.436  1.00  5.67              
ATOM   1905  OD1 ASN A 119     100.249  74.170 123.350  1.00  5.67              
ATOM   1906  ND2 ASN A 119      99.701  75.784 124.733  1.00  5.67              
ATOM   1907 1HD2 ASN A 119      99.745  76.183 125.652  1.00  5.67              
ATOM   1908 2HD2 ASN A 119      99.014  76.120 124.058  1.00  5.67              
ATOM   1909  C   ASN A 119     101.387  72.025 127.157  1.00  5.67              
ATOM   1910  O   ASN A 119     102.585  71.768 127.061  1.00  5.67              
ATOM   1911  N   GLY A 120     100.640  71.650 128.206  1.00  5.68              
ATOM   1912  H   GLY A 120      99.669  71.916 128.159  1.00  5.68              
ATOM   1913  CA  GLY A 120     101.020  70.693 129.249  1.00  5.68              
ATOM   1914  HA1 GLY A 120     100.525  70.957 130.177  1.00  5.68              
ATOM   1915  HA2 GLY A 120     102.097  70.743 129.412  1.00  5.68              
ATOM   1916  C   GLY A 120     100.661  69.238 128.924  1.00  5.68              
ATOM   1917  O   GLY A 120     101.190  68.333 129.570  1.00  5.68              
ATOM   1918  N   LEU A 121      99.778  68.993 127.945  1.00  5.65              
ATOM   1919  H   LEU A 121      99.419  69.762 127.389  1.00  5.65              
ATOM   1920  CA  LEU A 121      99.339  67.646 127.565  1.00  5.65              
ATOM   1921  HA  LEU A 121      99.177  67.071 128.477  1.00  5.65              
ATOM   1922  CB  LEU A 121      97.991  67.691 126.815  1.00  5.65              
ATOM   1923  HB1 LEU A 121      97.937  66.848 126.124  1.00  5.65              
ATOM   1924  HB2 LEU A 121      97.949  68.595 126.209  1.00  5.65              
ATOM   1925  CG  LEU A 121      96.740  67.583 127.712  1.00  5.65              
ATOM   1926  HG  LEU A 121      96.543  66.526 127.891  1.00  5.65              
ATOM   1927  CD1 LEU A 121      96.853  68.269 129.075  1.00  5.65              
ATOM   1928 1HD1 LEU A 121      95.879  68.265 129.562  1.00  5.65              
ATOM   1929 2HD1 LEU A 121      97.550  67.740 129.722  1.00  5.65              
ATOM   1930 3HD1 LEU A 121      97.189  69.294 128.940  1.00  5.65              
ATOM   1931  CD2 LEU A 121      95.549  68.183 126.968  1.00  5.65              
ATOM   1932 1HD2 LEU A 121      94.639  68.021 127.545  1.00  5.65              
ATOM   1933 2HD2 LEU A 121      95.705  69.252 126.819  1.00  5.65              
ATOM   1934 3HD2 LEU A 121      95.454  67.705 125.996  1.00  5.65              
ATOM   1935  C   LEU A 121     100.431  66.882 126.809  1.00  5.65              
ATOM   1936  O   LEU A 121     100.450  66.789 125.585  1.00  5.65              
ATOM   1937  N   ILE A 122     101.339  66.301 127.584  1.00  5.68              
ATOM   1938  H   ILE A 122     101.296  66.542 128.569  1.00  5.68              
ATOM   1939  CA  ILE A 122     102.517  65.545 127.141  1.00  5.68              
ATOM   1940  HA  ILE A 122     103.080  66.211 126.486  1.00  5.68              
ATOM   1941  CB  ILE A 122     103.389  65.282 128.393  1.00  5.68              
ATOM   1942  HB  ILE A 122     103.421  66.219 128.954  1.00  5.68              
ATOM   1943  CG2 ILE A 122     102.743  64.222 129.307  1.00  5.68              
ATOM   1944 1HG2 ILE A 122     103.290  64.157 130.246  1.00  5.68              
ATOM   1945 2HG2 ILE A 122     101.712  64.489 129.537  1.00  5.68              
ATOM   1946 3HG2 ILE A 122     102.760  63.245 128.820  1.00  5.68              
ATOM   1947  CG1 ILE A 122     104.853  64.939 128.041  1.00  5.68              
ATOM   1948 1HG1 ILE A 122     105.193  65.607 127.248  1.00  5.68              
ATOM   1949 2HG1 ILE A 122     104.921  63.913 127.677  1.00  5.68              
ATOM   1950  CD1 ILE A 122     105.817  65.092 129.225  1.00  5.68              
ATOM   1951  HD1 ILE A 122     106.835  64.899 128.886  1.00  5.68              
ATOM   1952  HD2 ILE A 122     105.763  66.107 129.620  1.00  5.68              
ATOM   1953  HD3 ILE A 122     105.571  64.380 130.011  1.00  5.68              
ATOM   1954  C   ILE A 122     102.260  64.273 126.314  1.00  5.68              
ATOM   1955  O   ILE A 122     103.196  63.619 125.871  1.00  5.68              
ATOM   1956  N   ASN A 123     100.995  63.927 126.093  1.00  5.66              
ATOM   1957  H   ASN A 123     100.284  64.526 126.478  1.00  5.66              
ATOM   1958  CA  ASN A 123     100.565  62.783 125.290  1.00  5.66              
ATOM   1959  HA  ASN A 123     101.436  62.226 124.937  1.00  5.66              
ATOM   1960  CB  ASN A 123      99.722  61.863 126.203  1.00  5.66              
ATOM   1961  HB1 ASN A 123      99.415  60.986 125.633  1.00  5.66              
ATOM   1962  HB2 ASN A 123      98.818  62.389 126.511  1.00  5.66              
ATOM   1963  CG  ASN A 123     100.473  61.370 127.431  1.00  5.66              
ATOM   1964  OD1 ASN A 123     101.476  60.686 127.341  1.00  5.66              
ATOM   1965  ND2 ASN A 123     100.024  61.678 128.627  1.00  5.66              
ATOM   1966 1HD2 ASN A 123      99.196  62.249 128.758  1.00  5.66              
ATOM   1967 2HD2 ASN A 123     100.547  61.313 129.402  1.00  5.66              
ATOM   1968  C   ASN A 123      99.774  63.209 124.042  1.00  5.66              
ATOM   1969  O   ASN A 123      99.220  62.357 123.350  1.00  5.66              
ATOM   1970  N   LEU A 124      99.678  64.518 123.777  1.00  5.62              
ATOM   1971  H   LEU A 124     100.168  65.177 124.370  1.00  5.62              
ATOM   1972  CA  LEU A 124      98.948  65.056 122.639  1.00  5.62              
ATOM   1973  HA  LEU A 124      97.972  64.591 122.608  1.00  5.62              
ATOM   1974  CB  LEU A 124      98.712  66.556 122.807  1.00  5.62              
ATOM   1975  HB1 LEU A 124      99.668  67.070 122.691  1.00  5.62              
ATOM   1976  HB2 LEU A 124      98.330  66.764 123.806  1.00  5.62              
ATOM   1977  CG  LEU A 124      97.694  67.056 121.765  1.00  5.62              
ATOM   1978  HG  LEU A 124      97.798  66.527 120.821  1.00  5.62              
ATOM   1979  CD1 LEU A 124      96.243  66.929 122.228  1.00  5.62              
ATOM   1980 1HD1 LEU A 124      95.569  67.260 121.438  1.00  5.62              
ATOM   1981 2HD1 LEU A 124      96.029  65.888 122.459  1.00  5.62              
ATOM   1982 3HD1 LEU A 124      96.088  67.532 123.121  1.00  5.62              
ATOM   1983  CD2 LEU A 124      97.981  68.512 121.490  1.00  5.62              
ATOM   1984 1HD2 LEU A 124      97.254  68.882 120.775  1.00  5.62              
ATOM   1985 2HD2 LEU A 124      97.934  69.064 122.429  1.00  5.62              
ATOM   1986 3HD2 LEU A 124      98.971  68.620 121.059  1.00  5.62              
ATOM   1987  C   LEU A 124      99.678  64.770 121.316  1.00  5.62              
ATOM   1988  O   LEU A 124     100.845  65.121 121.147  1.00  5.62              
ATOM   1989  N   GLN A 125      98.952  64.212 120.353  1.00  5.62              
ATOM   1990  H   GLN A 125      98.011  63.918 120.596  1.00  5.62              
ATOM   1991  CA  GLN A 125      99.399  63.866 119.012  1.00  5.62              
ATOM   1992  HA  GLN A 125     100.455  64.115 118.918  1.00  5.62              
ATOM   1993  CB  GLN A 125      99.289  62.349 118.799  1.00  5.62              
ATOM   1994  HB1 GLN A 125      99.463  62.123 117.746  1.00  5.62              
ATOM   1995  HB2 GLN A 125      98.282  62.019 119.054  1.00  5.62              
ATOM   1996  CG  GLN A 125     100.325  61.579 119.632  1.00  5.62              
ATOM   1997  HG1 GLN A 125     100.243  61.861 120.682  1.00  5.62              
ATOM   1998  HG2 GLN A 125     101.326  61.826 119.282  1.00  5.62              
ATOM   1999  CD  GLN A 125     100.117  60.076 119.529  1.00  5.62              
ATOM   2000  OE1 GLN A 125      99.559  59.447 120.419  1.00  5.62              
ATOM   2001  NE2 GLN A 125     100.535  59.440 118.456  1.00  5.62              
ATOM   2002 1HE2 GLN A 125     100.925  59.950 117.652  1.00  5.62              
ATOM   2003 2HE2 GLN A 125     100.327  58.465 118.405  1.00  5.62              
ATOM   2004  C   GLN A 125      98.686  64.609 117.876  1.00  5.62              
ATOM   2005  O   GLN A 125      99.327  64.883 116.853  1.00  5.62              
ATOM   2006  N   ILE A 126      97.437  65.061 118.050  1.00  5.24              
ATOM   2007  H   ILE A 126      96.920  64.809 118.886  1.00  5.24              
ATOM   2008  CA  ILE A 126      96.905  66.104 117.142  1.00  5.24              
ATOM   2009  HA  ILE A 126      97.751  66.602 116.670  1.00  5.24              
ATOM   2010  CB  ILE A 126      96.048  65.545 115.967  1.00  5.24              
ATOM   2011  HB  ILE A 126      96.010  66.335 115.215  1.00  5.24              
ATOM   2012  CG2 ILE A 126      96.680  64.323 115.273  1.00  5.24              
ATOM   2013 1HG2 ILE A 126      96.108  64.068 114.381  1.00  5.24              
ATOM   2014 2HG2 ILE A 126      97.702  64.540 114.968  1.00  5.24              
ATOM   2015 3HG2 ILE A 126      96.685  63.464 115.947  1.00  5.24              
ATOM   2016  CG1 ILE A 126      94.589  65.207 116.335  1.00  5.24              
ATOM   2017 1HG1 ILE A 126      94.520  65.088 117.409  1.00  5.24              
ATOM   2018 2HG1 ILE A 126      94.284  64.267 115.874  1.00  5.24              
ATOM   2019  CD1 ILE A 126      93.594  66.284 115.891  1.00  5.24              
ATOM   2020  HD1 ILE A 126      92.592  66.018 116.229  1.00  5.24              
ATOM   2021  HD2 ILE A 126      93.867  67.249 116.312  1.00  5.24              
ATOM   2022  HD3 ILE A 126      93.594  66.355 114.803  1.00  5.24              
ATOM   2023  C   ILE A 126      96.182  67.204 117.910  1.00  5.24              
ATOM   2024  O   ILE A 126      95.452  66.928 118.854  1.00  5.24              
ATOM   2025  N   LEU A 127      96.341  68.435 117.446  1.00  5.17              
ATOM   2026  H   LEU A 127      97.020  68.578 116.703  1.00  5.17              
ATOM   2027  CA  LEU A 127      95.454  69.550 117.727  1.00  5.17              
ATOM   2028  HA  LEU A 127      94.622  69.228 118.355  1.00  5.17              
ATOM   2029  CB  LEU A 127      96.211  70.700 118.423  1.00  5.17              
ATOM   2030  HB1 LEU A 127      97.160  70.854 117.907  1.00  5.17              
ATOM   2031  HB2 LEU A 127      96.430  70.414 119.447  1.00  5.17              
ATOM   2032  CG  LEU A 127      95.444  72.045 118.429  1.00  5.17              
ATOM   2033  HG  LEU A 127      95.249  72.367 117.406  1.00  5.17              
ATOM   2034  CD1 LEU A 127      94.110  71.959 119.175  1.00  5.17              
ATOM   2035 1HD1 LEU A 127      93.630  72.935 119.204  1.00  5.17              
ATOM   2036 2HD1 LEU A 127      93.427  71.259 118.699  1.00  5.17              
ATOM   2037 3HD1 LEU A 127      94.287  71.640 120.198  1.00  5.17              
ATOM   2038  CD2 LEU A 127      96.288  73.141 119.077  1.00  5.17              
ATOM   2039 1HD2 LEU A 127      95.786  74.103 118.979  1.00  5.17              
ATOM   2040 2HD2 LEU A 127      96.431  72.937 120.136  1.00  5.17              
ATOM   2041 3HD2 LEU A 127      97.260  73.203 118.589  1.00  5.17              
ATOM   2042  C   LEU A 127      94.909  70.047 116.382  1.00  5.17              
ATOM   2043  O   LEU A 127      95.701  70.457 115.515  1.00  5.17              
ATOM   2044  N   ASN A 128      93.575  70.145 116.278  1.00  5.15              
ATOM   2045  H   ASN A 128      92.966  69.778 117.008  1.00  5.15              
ATOM   2046  CA  ASN A 128      93.006  71.047 115.290  1.00  5.15              
ATOM   2047  HA  ASN A 128      93.792  71.581 114.752  1.00  5.15              
ATOM   2048  CB  ASN A 128      92.193  70.246 114.261  1.00  5.15              
ATOM   2049  HB1 ASN A 128      91.596  70.918 113.645  1.00  5.15              
ATOM   2050  HB2 ASN A 128      91.507  69.604 114.804  1.00  5.15              
ATOM   2051  CG  ASN A 128      93.032  69.386 113.329  1.00  5.15              
ATOM   2052  OD1 ASN A 128      94.111  69.751 112.877  1.00  5.15              
ATOM   2053  ND2 ASN A 128      92.534  68.229 112.975  1.00  5.15              
ATOM   2054 1HD2 ASN A 128      91.605  67.948 113.284  1.00  5.15              
ATOM   2055 2HD2 ASN A 128      93.123  67.654 112.392  1.00  5.15              
ATOM   2056  C   ASN A 128      92.158  72.089 116.006  1.00  5.15              
ATOM   2057  O   ASN A 128      91.367  71.787 116.895  1.00  5.15              
ATOM   2058  N   LEU A 129      92.342  73.332 115.588  1.00  5.57              
ATOM   2059  H   LEU A 129      93.077  73.476 114.902  1.00  5.57              
ATOM   2060  CA  LEU A 129      91.739  74.549 116.129  1.00  5.57              
ATOM   2061  HA  LEU A 129      90.804  74.293 116.628  1.00  5.57              
ATOM   2062  CB  LEU A 129      92.751  75.136 117.140  1.00  5.57              
ATOM   2063  HB1 LEU A 129      93.342  75.919 116.664  1.00  5.57              
ATOM   2064  HB2 LEU A 129      93.455  74.361 117.442  1.00  5.57              
ATOM   2065  CG  LEU A 129      92.110  75.681 118.421  1.00  5.57              
ATOM   2066  HG  LEU A 129      91.545  74.886 118.907  1.00  5.57              
ATOM   2067  CD1 LEU A 129      93.207  76.145 119.379  1.00  5.57              
ATOM   2068 1HD1 LEU A 129      92.772  76.604 120.265  1.00  5.57              
ATOM   2069 2HD1 LEU A 129      93.808  75.296 119.702  1.00  5.57              
ATOM   2070 3HD1 LEU A 129      93.863  76.865 118.895  1.00  5.57              
ATOM   2071  CD2 LEU A 129      91.169  76.850 118.138  1.00  5.57              
ATOM   2072 1HD2 LEU A 129      90.816  77.283 119.074  1.00  5.57              
ATOM   2073 2HD2 LEU A 129      91.683  77.611 117.553  1.00  5.57              
ATOM   2074 3HD2 LEU A 129      90.307  76.503 117.571  1.00  5.57              
ATOM   2075  C   LEU A 129      91.433  75.502 114.958  1.00  5.57              
ATOM   2076  O   LEU A 129      91.505  76.723 115.077  1.00  5.57              
ATOM   2077  N   THR A 130      91.206  74.927 113.779  1.00  5.51              
ATOM   2078  H   THR A 130      91.109  73.926 113.746  1.00  5.51              
ATOM   2079  CA  THR A 130      91.019  75.660 112.531  1.00  5.51              
ATOM   2080  HA  THR A 130      91.791  76.423 112.450  1.00  5.51              
ATOM   2081  CB  THR A 130      91.113  74.722 111.292  1.00  5.51              
ATOM   2082  HB  THR A 130      91.415  75.322 110.436  1.00  5.51              
ATOM   2083  CG2 THR A 130      92.079  73.537 111.460  1.00  5.51              
ATOM   2084 1HG2 THR A 130      92.919  73.804 112.091  1.00  5.51              
ATOM   2085 2HG2 THR A 130      91.566  72.698 111.930  1.00  5.51              
ATOM   2086 3HG2 THR A 130      92.435  73.222 110.480  1.00  5.51              
ATOM   2087  OG1 THR A 130      89.884  74.107 110.986  1.00  5.51              
ATOM   2088  HG1 THR A 130      89.659  74.250 110.030  1.00  5.51              
ATOM   2089  C   THR A 130      89.647  76.338 112.512  1.00  5.51              
ATOM   2090  O   THR A 130      88.700  75.921 113.187  1.00  5.51              
ATOM   2091  N   GLU A 131      89.512  77.332 111.645  1.00  5.54              
ATOM   2092  H   GLU A 131      90.350  77.631 111.157  1.00  5.54              
ATOM   2093  CA  GLU A 131      88.241  77.893 111.206  1.00  5.54              
ATOM   2094  HA  GLU A 131      88.464  78.834 110.704  1.00  5.54              
ATOM   2095  CB  GLU A 131      87.594  76.969 110.164  1.00  5.54              
ATOM   2096  HB1 GLU A 131      86.605  77.348 109.900  1.00  5.54              
ATOM   2097  HB2 GLU A 131      87.470  75.980 110.608  1.00  5.54              
ATOM   2098  CG  GLU A 131      88.423  76.865 108.876  1.00  5.54              
ATOM   2099  HG1 GLU A 131      89.488  76.993 109.086  1.00  5.54              
ATOM   2100  HG2 GLU A 131      88.125  77.660 108.188  1.00  5.54              
ATOM   2101  CD  GLU A 131      88.204  75.491 108.253  1.00  5.54              
ATOM   2102  OE1 GLU A 131      89.031  74.601 108.561  1.00  5.54              
ATOM   2103  OE2 GLU A 131      87.182  75.329 107.552  1.00  5.54              
ATOM   2104  C   GLU A 131      87.299  78.239 112.362  1.00  5.54              
ATOM   2105  O   GLU A 131      86.119  77.855 112.429  1.00  5.54              
ATOM   2106  N   CYS A 132      87.858  79.043 113.255  1.00  5.53              
ATOM   2107  H   CYS A 132      88.842  79.276 113.130  1.00  5.53              
ATOM   2108  CA  CYS A 132      87.169  79.688 114.348  1.00  5.53              
ATOM   2109  HA  CYS A 132      86.102  79.700 114.134  1.00  5.53              
ATOM   2110  CB  CYS A 132      87.357  78.841 115.614  1.00  5.53              
ATOM   2111  HB1 CYS A 132      87.141  77.796 115.376  1.00  5.53              
ATOM   2112  HB2 CYS A 132      86.672  79.171 116.393  1.00  5.53              
ATOM   2113  SG  CYS A 132      89.055  78.969 116.216  1.00  5.53              
ATOM   2114  HG  CYS A 132      89.672  78.644 115.063  1.00  5.53              
ATOM   2115  C   CYS A 132      87.626  81.144 114.444  1.00  5.53              
ATOM   2116  O   CYS A 132      88.243  81.693 113.529  1.00  5.53              
ATOM   2117  N   ARG A 133      87.252  81.824 115.519  1.00  5.36              
ATOM   2118  H   ARG A 133      86.806  81.328 116.288  1.00  5.36              
ATOM   2119  CA  ARG A 133      87.569  83.238 115.728  1.00  5.36              
ATOM   2120  HA  ARG A 133      88.123  83.624 114.871  1.00  5.36              
ATOM   2121  CB  ARG A 133      86.287  84.087 115.838  1.00  5.36              
ATOM   2122  HB1 ARG A 133      86.551  85.130 115.657  1.00  5.36              
ATOM   2123  HB2 ARG A 133      85.908  84.012 116.856  1.00  5.36              
ATOM   2124  CG  ARG A 133      85.136  83.691 114.889  1.00  5.36              
ATOM   2125  HG1 ARG A 133      84.359  84.453 114.957  1.00  5.36              
ATOM   2126  HG2 ARG A 133      84.702  82.767 115.276  1.00  5.36              
ATOM   2127  CD  ARG A 133      85.493  83.492 113.397  1.00  5.36              
ATOM   2128  HD1 ARG A 133      86.574  83.485 113.266  1.00  5.36              
ATOM   2129  HD2 ARG A 133      85.108  84.339 112.827  1.00  5.36              
ATOM   2130  NE  ARG A 133      84.893  82.237 112.887  1.00  5.36              
ATOM   2131  HE  ARG A 133      84.003  81.983 113.288  1.00  5.36              
ATOM   2132  CZ  ARG A 133      85.357  81.371 111.996  1.00  5.36              
ATOM   2133  NH1 ARG A 133      86.474  81.530 111.341  1.00  5.36              
ATOM   2134 1HH1 ARG A 133      87.184  82.132 111.744  1.00  5.36              
ATOM   2135 2HH1 ARG A 133      86.785  80.860 110.660  1.00  5.36              
ATOM   2136  NH2 ARG A 133      84.691  80.269 111.810  1.00  5.36              
ATOM   2137 1HH2 ARG A 133      83.976  80.001 112.473  1.00  5.36              
ATOM   2138 2HH2 ARG A 133      85.128  79.508 111.314  1.00  5.36              
ATOM   2139  C   ARG A 133      88.554  83.399 116.887  1.00  5.36              
ATOM   2140  O   ARG A 133      88.559  84.411 117.580  1.00  5.36              
ATOM   2141  N   LEU A 134      89.393  82.383 117.116  1.00  5.59              
ATOM   2142  H   LEU A 134      89.328  81.565 116.529  1.00  5.59              
ATOM   2143  CA  LEU A 134      90.475  82.462 118.085  1.00  5.59              
ATOM   2144  HA  LEU A 134      90.019  82.660 119.054  1.00  5.59              
ATOM   2145  CB  LEU A 134      91.247  81.137 118.150  1.00  5.59              
ATOM   2146  HB1 LEU A 134      91.982  81.113 117.344  1.00  5.59              
ATOM   2147  HB2 LEU A 134      90.567  80.301 118.011  1.00  5.59              
ATOM   2148  CG  LEU A 134      91.946  80.956 119.506  1.00  5.59              
ATOM   2149  HG  LEU A 134      92.401  81.888 119.837  1.00  5.59              
ATOM   2150  CD1 LEU A 134      90.933  80.491 120.553  1.00  5.59              
ATOM   2151 1HD1 LEU A 134      91.436  80.340 121.501  1.00  5.59              
ATOM   2152 2HD1 LEU A 134      90.149  81.229 120.688  1.00  5.59              
ATOM   2153 3HD1 LEU A 134      90.487  79.545 120.243  1.00  5.59              
ATOM   2154  CD2 LEU A 134      93.040  79.906 119.390  1.00  5.59              
ATOM   2155 1HD2 LEU A 134      93.418  79.657 120.376  1.00  5.59              
ATOM   2156 2HD2 LEU A 134      92.649  79.000 118.943  1.00  5.59              
ATOM   2157 3HD2 LEU A 134      93.861  80.289 118.786  1.00  5.59              
ATOM   2158  C   LEU A 134      91.423  83.608 117.769  1.00  5.59              
ATOM   2159  O   LEU A 134      91.787  83.828 116.615  1.00  5.59              
ATOM   2160  N   SER A 135      91.823  84.298 118.822  1.00  5.68              
ATOM   2161  H   SER A 135      91.521  84.000 119.741  1.00  5.68              
ATOM   2162  CA  SER A 135      92.615  85.513 118.816  1.00  5.68              
ATOM   2163  HA  SER A 135      93.047  85.665 117.827  1.00  5.68              
ATOM   2164  CB  SER A 135      91.714  86.715 119.130  1.00  5.68              
ATOM   2165  HB1 SER A 135      92.306  87.631 119.125  1.00  5.68              
ATOM   2166  HB2 SER A 135      91.264  86.598 120.115  1.00  5.68              
ATOM   2167  OG  SER A 135      90.695  86.847 118.157  1.00  5.68              
ATOM   2168  HG  SER A 135      90.130  86.065 118.187  1.00  5.68              
ATOM   2169  C   SER A 135      93.777  85.409 119.804  1.00  5.68              
ATOM   2170  O   SER A 135      93.981  84.395 120.472  1.00  5.68              
ATOM   2171  N   ASP A 136      94.544  86.486 119.882  1.00  5.71              
ATOM   2172  H   ASP A 136      94.301  87.266 119.295  1.00  5.71              
ATOM   2173  CA  ASP A 136      95.849  86.541 120.529  1.00  5.71              
ATOM   2174  HA  ASP A 136      96.261  87.470 120.157  1.00  5.71              
ATOM   2175  CB  ASP A 136      95.765  86.791 122.042  1.00  5.71              
ATOM   2176  HB1 ASP A 136      95.908  85.861 122.584  1.00  5.71              
ATOM   2177  HB2 ASP A 136      94.786  87.204 122.292  1.00  5.71              
ATOM   2178  CG  ASP A 136      96.835  87.807 122.442  1.00  5.71              
ATOM   2179  OD1 ASP A 136      96.530  89.020 122.365  1.00  5.71              
ATOM   2180  OD2 ASP A 136      97.981  87.370 122.683  1.00  5.71              
ATOM   2181  C   ASP A 136      96.893  85.544 120.019  1.00  5.71              
ATOM   2182  O   ASP A 136      96.768  85.056 118.895  1.00  5.71              
ATOM   2183  N   SER A 137      97.994  85.360 120.741  1.00  6.73              
ATOM   2184  H   SER A 137      98.070  85.839 121.639  1.00  6.73              
ATOM   2185  CA  SER A 137      99.183  84.725 120.197  1.00  6.73              
ATOM   2186  HA  SER A 137      99.062  84.601 119.121  1.00  6.73              
ATOM   2187  CB  SER A 137     100.388  85.606 120.418  1.00  6.73              
ATOM   2188  HB1 SER A 137     100.787  85.462 121.424  1.00  6.73              
ATOM   2189  HB2 SER A 137     100.094  86.648 120.293  1.00  6.73              
ATOM   2190  OG  SER A 137     101.335  85.239 119.434  1.00  6.73              
ATOM   2191  HG  SER A 137     100.935  85.472 118.569  1.00  6.73              
ATOM   2192  C   SER A 137      99.415  83.351 120.785  1.00  6.73              
ATOM   2193  O   SER A 137      99.367  83.164 122.002  1.00  6.73              
ATOM   2194  N   ILE A 138      99.786  82.410 119.918  1.00  6.59              
ATOM   2195  H   ILE A 138      99.829  82.660 118.945  1.00  6.59              
ATOM   2196  CA  ILE A 138     100.478  81.202 120.357  1.00  6.59              
ATOM   2197  HA  ILE A 138      99.803  80.719 121.069  1.00  6.59              
ATOM   2198  CB  ILE A 138     100.770  80.177 119.222  1.00  6.59              
ATOM   2199  HB  ILE A 138     101.850  80.042 119.137  1.00  6.59              
ATOM   2200  CG2 ILE A 138     100.170  78.831 119.662  1.00  6.59              
ATOM   2201 1HG2 ILE A 138     100.335  78.069 118.904  1.00  6.59              
ATOM   2202 2HG2 ILE A 138     100.628  78.492 120.592  1.00  6.59              
ATOM   2203 3HG2 ILE A 138      99.094  78.919 119.823  1.00  6.59              
ATOM   2204  CG1 ILE A 138     100.227  80.526 117.813  1.00  6.59              
ATOM   2205 1HG1 ILE A 138      99.188  80.848 117.886  1.00  6.59              
ATOM   2206 2HG1 ILE A 138     100.241  79.627 117.196  1.00  6.59              
ATOM   2207  CD1 ILE A 138     101.055  81.585 117.074  1.00  6.59              
ATOM   2208  HD1 ILE A 138     101.148  82.500 117.656  1.00  6.59              
ATOM   2209  HD2 ILE A 138     102.049  81.193 116.870  1.00  6.59              
ATOM   2210  HD3 ILE A 138     100.578  81.823 116.124  1.00  6.59              
ATOM   2211  C   ILE A 138     101.735  81.632 121.119  1.00  6.59              
ATOM   2212  O   ILE A 138     102.476  82.467 120.634  1.00  6.59              
ATOM   2213  N   LEU A 139     101.860  81.105 122.343  1.00  6.86              
ATOM   2214  H   LEU A 139     101.329  80.264 122.484  1.00  6.86              
ATOM   2215  CA  LEU A 139     102.022  81.869 123.597  1.00  6.86              
ATOM   2216  HA  LEU A 139     101.137  82.495 123.709  1.00  6.86              
ATOM   2217  CB  LEU A 139     102.031  80.839 124.757  1.00  6.86              
ATOM   2218  HB1 LEU A 139     102.364  81.331 125.667  1.00  6.86              
ATOM   2219  HB2 LEU A 139     102.773  80.076 124.534  1.00  6.86              
ATOM   2220  CG  LEU A 139     100.705  80.127 125.118  1.00  6.86              
ATOM   2221  HG  LEU A 139     100.906  79.511 125.994  1.00  6.86              
ATOM   2222  CD1 LEU A 139      99.595  81.107 125.508  1.00  6.86              
ATOM   2223 1HD1 LEU A 139      98.723  80.558 125.860  1.00  6.86              
ATOM   2224 2HD1 LEU A 139      99.940  81.768 126.300  1.00  6.86              
ATOM   2225 3HD1 LEU A 139      99.286  81.696 124.644  1.00  6.86              
ATOM   2226  CD2 LEU A 139     100.168  79.197 124.030  1.00  6.86              
ATOM   2227 1HD2 LEU A 139      99.733  79.765 123.210  1.00  6.86              
ATOM   2228 2HD2 LEU A 139     100.950  78.531 123.672  1.00  6.86              
ATOM   2229 3HD2 LEU A 139      99.362  78.593 124.443  1.00  6.86              
ATOM   2230  C   LEU A 139     103.216  82.839 123.671  1.00  6.86              
ATOM   2231  O   LEU A 139     104.021  82.978 122.753  1.00  6.86              
ATOM   2232  N   SER A 140     103.323  83.536 124.808  1.00  7.97              
ATOM   2233  H   SER A 140     102.626  83.382 125.531  1.00  7.97              
ATOM   2234  CA  SER A 140     104.151  84.736 125.023  1.00  7.97              
ATOM   2235  HA  SER A 140     103.595  85.576 124.603  1.00  7.97              
ATOM   2236  CB  SER A 140     104.265  85.035 126.530  1.00  7.97              
ATOM   2237  HB1 SER A 140     104.701  86.029 126.648  1.00  7.97              
ATOM   2238  HB2 SER A 140     104.929  84.298 126.984  1.00  7.97              
ATOM   2239  OG  SER A 140     102.985  84.977 127.116  1.00  7.97              
ATOM   2240  HG  SER A 140     102.977  85.522 127.911  1.00  7.97              
ATOM   2241  C   SER A 140     105.538  84.769 124.374  1.00  7.97              
ATOM   2242  O   SER A 140     105.919  85.801 123.831  1.00  7.97              
ATOM   2243  N   GLY A 141     106.216  83.629 124.328  1.00  7.95              
ATOM   2244  H   GLY A 141     105.790  82.813 124.736  1.00  7.95              
ATOM   2245  CA  GLY A 141     107.250  83.393 123.315  1.00  7.95              
ATOM   2246  HA1 GLY A 141     108.169  83.899 123.616  1.00  7.95              
ATOM   2247  HA2 GLY A 141     106.904  83.735 122.341  1.00  7.95              
ATOM   2248  C   GLY A 141     107.604  81.895 123.162  1.00  7.95              
ATOM   2249  O   GLY A 141     108.093  81.551 122.085  1.00  7.95              
ATOM   2250  N   ASP A 142     107.295  81.037 124.151  1.00  6.96              
ATOM   2251  H   ASP A 142     107.289  81.439 125.090  1.00  6.96              
ATOM   2252  CA  ASP A 142     106.396  79.870 123.977  1.00  6.96              
ATOM   2253  HA  ASP A 142     105.533  80.227 123.411  1.00  6.96              
ATOM   2254  CB  ASP A 142     107.042  78.786 123.108  1.00  6.96              
ATOM   2255  HB1 ASP A 142     107.588  78.104 123.758  1.00  6.96              
ATOM   2256  HB2 ASP A 142     107.733  79.210 122.398  1.00  6.96              
ATOM   2257  CG  ASP A 142     106.020  78.031 122.286  1.00  6.96              
ATOM   2258  OD1 ASP A 142     104.801  78.298 122.406  1.00  6.96              
ATOM   2259  OD2 ASP A 142     106.467  77.125 121.573  1.00  6.96              
ATOM   2260  C   ASP A 142     105.905  79.289 125.291  1.00  6.96              
ATOM   2261  O   ASP A 142     106.468  79.513 126.351  1.00  6.96              
ATOM   2262  N   TYR A 143     104.868  78.463 125.156  1.00  5.75              
ATOM   2263  H   TYR A 143     104.447  78.398 124.235  1.00  5.75              
ATOM   2264  CA  TYR A 143     104.530  77.377 126.074  1.00  5.75              
ATOM   2265  HA  TYR A 143     105.443  77.079 126.591  1.00  5.75              
ATOM   2266  CB  TYR A 143     103.523  77.873 127.128  1.00  5.75              
ATOM   2267  HB1 TYR A 143     102.507  77.663 126.793  1.00  5.75              
ATOM   2268  HB2 TYR A 143     103.610  78.955 127.236  1.00  5.75              
ATOM   2269  CG  TYR A 143     103.747  77.258 128.498  1.00  5.75              
ATOM   2270  CD1 TYR A 143     104.672  77.851 129.382  1.00  5.75              
ATOM   2271  HD1 TYR A 143     105.205  78.749 129.093  1.00  5.75              
ATOM   2272  CE1 TYR A 143     104.915  77.271 130.640  1.00  5.75              
ATOM   2273  HE1 TYR A 143     105.615  77.719 131.329  1.00  5.75              
ATOM   2274  CZ  TYR A 143     104.241  76.093 131.018  1.00  5.75              
ATOM   2275  OH  TYR A 143     104.485  75.548 132.237  1.00  5.75              
ATOM   2276  HH  TYR A 143     103.941  74.779 132.408  1.00  5.75              
ATOM   2277  CE2 TYR A 143     103.311  75.497 130.137  1.00  5.75              
ATOM   2278  HE2 TYR A 143     102.803  74.587 130.412  1.00  5.75              
ATOM   2279  CD2 TYR A 143     103.068  76.085 128.881  1.00  5.75              
ATOM   2280  HD2 TYR A 143     102.375  75.618 128.197  1.00  5.75              
ATOM   2281  C   TYR A 143     104.014  76.148 125.316  1.00  5.75              
ATOM   2282  O   TYR A 143     103.834  75.150 125.986  1.00  5.75              
ATOM   2283  N   LEU A 144     103.830  76.190 123.975  1.00  5.73              
ATOM   2284  H   LEU A 144     104.028  77.061 123.496  1.00  5.73              
ATOM   2285  CA  LEU A 144     103.497  75.082 123.051  1.00  5.73              
ATOM   2286  HA  LEU A 144     102.740  74.446 123.459  1.00  5.73              
ATOM   2287  CB  LEU A 144     102.886  75.701 121.774  1.00  5.73              
ATOM   2288  HB1 LEU A 144     103.661  76.206 121.197  1.00  5.73              
ATOM   2289  HB2 LEU A 144     102.172  76.461 122.095  1.00  5.73              
ATOM   2290  CG  LEU A 144     102.147  74.676 120.888  1.00  5.73              
ATOM   2291  HG  LEU A 144     101.851  73.823 121.491  1.00  5.73              
ATOM   2292  CD1 LEU A 144     100.880  75.278 120.274  1.00  5.73              
ATOM   2293 1HD1 LEU A 144     100.283  74.477 119.848  1.00  5.73              
ATOM   2294 2HD1 LEU A 144     100.277  75.747 121.054  1.00  5.73              
ATOM   2295 3HD1 LEU A 144     101.141  76.009 119.513  1.00  5.73              
ATOM   2296  CD2 LEU A 144     103.005  74.156 119.736  1.00  5.73              
ATOM   2297 1HD2 LEU A 144     103.933  73.733 120.115  1.00  5.73              
ATOM   2298 2HD2 LEU A 144     102.452  73.382 119.205  1.00  5.73              
ATOM   2299 3HD2 LEU A 144     103.236  74.959 119.042  1.00  5.73              
ATOM   2300  C   LEU A 144     104.681  74.179 122.728  1.00  5.73              
ATOM   2301  O   LEU A 144     104.521  72.971 122.584  1.00  5.73              
ATOM   2302  N   ARG A 145     105.891  74.737 122.761  1.00  5.71              
ATOM   2303  H   ARG A 145     105.917  75.743 122.613  1.00  5.71              
ATOM   2304  CA  ARG A 145     107.179  74.037 122.737  1.00  5.71              
ATOM   2305  HA  ARG A 145     107.425  73.885 121.684  1.00  5.71              
ATOM   2306  CB  ARG A 145     108.283  74.923 123.330  1.00  5.71              
ATOM   2307  HB1 ARG A 145     108.106  75.911 122.934  1.00  5.71              
ATOM   2308  HB2 ARG A 145     109.215  74.566 122.916  1.00  5.71              
ATOM   2309  CG  ARG A 145     108.516  75.081 124.846  1.00  5.71              
ATOM   2310  HG1 ARG A 145     107.582  75.232 125.375  1.00  5.71              
ATOM   2311  HG2 ARG A 145     109.053  76.018 124.985  1.00  5.71              
ATOM   2312  CD  ARG A 145     109.347  73.960 125.527  1.00  5.71              
ATOM   2313  HD1 ARG A 145     108.729  73.075 125.645  1.00  5.71              
ATOM   2314  HD2 ARG A 145     109.623  74.290 126.530  1.00  5.71              
ATOM   2315  NE  ARG A 145     110.566  73.566 124.784  1.00  5.71              
ATOM   2316  HE  ARG A 145     110.641  72.601 124.476  1.00  5.71              
ATOM   2317  CZ  ARG A 145     111.524  74.361 124.352  1.00  5.71              
ATOM   2318  NH1 ARG A 145     111.582  75.616 124.686  1.00  5.71              
ATOM   2319 1HH1 ARG A 145     110.892  75.955 125.327  1.00  5.71              
ATOM   2320 2HH1 ARG A 145     112.054  76.279 124.088  1.00  5.71              
ATOM   2321  NH2 ARG A 145     112.440  73.904 123.556  1.00  5.71              
ATOM   2322 1HH2 ARG A 145     112.404  72.917 123.315  1.00  5.71              
ATOM   2323 2HH2 ARG A 145     113.203  74.481 123.259  1.00  5.71              
ATOM   2324  C   ARG A 145     107.207  72.645 123.375  1.00  5.71              
ATOM   2325  O   ARG A 145     107.903  71.790 122.833  1.00  5.71              
ATOM   2326  N   PRO A 146     106.548  72.363 124.523  1.00  5.72              
ATOM   2327  CD  PRO A 146     105.718  73.186 125.375  1.00  5.72              
ATOM   2328  HD1 PRO A 146     104.674  72.905 125.222  1.00  5.72              
ATOM   2329  HD2 PRO A 146     105.851  74.239 125.181  1.00  5.72              
ATOM   2330  CG  PRO A 146     106.103  72.879 126.811  1.00  5.72              
ATOM   2331  HG1 PRO A 146     105.271  73.052 127.495  1.00  5.72              
ATOM   2332  HG2 PRO A 146     106.970  73.469 127.107  1.00  5.72              
ATOM   2333  CB  PRO A 146     106.470  71.407 126.723  1.00  5.72              
ATOM   2334  HB1 PRO A 146     105.615  70.814 127.056  1.00  5.72              
ATOM   2335  HB2 PRO A 146     107.333  71.185 127.352  1.00  5.72              
ATOM   2336  CA  PRO A 146     106.785  71.139 125.236  1.00  5.72              
ATOM   2337  HA  PRO A 146     107.841  70.878 125.156  1.00  5.72              
ATOM   2338  C   PRO A 146     105.984  69.920 124.804  1.00  5.72              
ATOM   2339  O   PRO A 146     106.272  68.839 125.315  1.00  5.72              
ATOM   2340  N   LEU A 147     104.984  70.033 123.925  1.00  5.69              
ATOM   2341  H   LEU A 147     104.784  70.939 123.513  1.00  5.69              
ATOM   2342  CA  LEU A 147     104.215  68.863 123.476  1.00  5.69              
ATOM   2343  HA  LEU A 147     104.141  68.194 124.335  1.00  5.69              
ATOM   2344  CB  LEU A 147     102.736  69.179 123.165  1.00  5.69              
ATOM   2345  HB1 LEU A 147     102.191  69.080 124.105  1.00  5.69              
ATOM   2346  HB2 LEU A 147     102.338  68.414 122.502  1.00  5.69              
ATOM   2347  CG  LEU A 147     102.404  70.572 122.614  1.00  5.69              
ATOM   2348  HG  LEU A 147     102.733  71.323 123.329  1.00  5.69              
ATOM   2349  CD1 LEU A 147     103.055  70.825 121.259  1.00  5.69              
ATOM   2350 1HD1 LEU A 147     102.802  71.823 120.930  1.00  5.69              
ATOM   2351 2HD1 LEU A 147     104.138  70.739 121.323  1.00  5.69              
ATOM   2352 3HD1 LEU A 147     102.681  70.130 120.529  1.00  5.69              
ATOM   2353  CD2 LEU A 147     100.893  70.720 122.457  1.00  5.69              
ATOM   2354 1HD2 LEU A 147     100.652  71.736 122.143  1.00  5.69              
ATOM   2355 2HD2 LEU A 147     100.532  70.022 121.710  1.00  5.69              
ATOM   2356 3HD2 LEU A 147     100.395  70.523 123.405  1.00  5.69              
ATOM   2357  C   LEU A 147     105.007  68.041 122.455  1.00  5.69              
ATOM   2358  O   LEU A 147     104.760  68.059 121.255  1.00  5.69              
ATOM   2359  N   VAL A 148     106.019  67.325 122.952  1.00  5.72              
ATOM   2360  H   VAL A 148     106.208  67.438 123.942  1.00  5.72              
ATOM   2361  CA  VAL A 148     107.013  66.613 122.137  1.00  5.72              
ATOM   2362  HA  VAL A 148     107.421  67.342 121.438  1.00  5.72              
ATOM   2363  CB  VAL A 148     108.195  66.069 122.981  1.00  5.72              
ATOM   2364  HB  VAL A 148     107.907  65.119 123.433  1.00  5.72              
ATOM   2365  CG1 VAL A 148     109.454  65.847 122.124  1.00  5.72              
ATOM   2366 1HG1 VAL A 148     110.267  65.471 122.746  1.00  5.72              
ATOM   2367 2HG1 VAL A 148     109.266  65.101 121.354  1.00  5.72              
ATOM   2368 3HG1 VAL A 148     109.762  66.779 121.653  1.00  5.72              
ATOM   2369  CG2 VAL A 148     108.617  67.019 124.111  1.00  5.72              
ATOM   2370 1HG2 VAL A 148     109.566  66.703 124.542  1.00  5.72              
ATOM   2371 2HG2 VAL A 148     108.711  68.040 123.738  1.00  5.72              
ATOM   2372 3HG2 VAL A 148     107.879  66.982 124.911  1.00  5.72              
ATOM   2373  C   VAL A 148     106.433  65.486 121.290  1.00  5.72              
ATOM   2374  O   VAL A 148     107.028  65.114 120.290  1.00  5.72              
ATOM   2375  N   SER A 149     105.269  64.975 121.680  1.00  5.68              
ATOM   2376  H   SER A 149     104.855  65.344 122.527  1.00  5.68              
ATOM   2377  CA  SER A 149     104.433  64.011 120.957  1.00  5.68              
ATOM   2378  HA  SER A 149     105.054  63.183 120.617  1.00  5.68              
ATOM   2379  CB  SER A 149     103.411  63.470 121.968  1.00  5.68              
ATOM   2380  HB1 SER A 149     103.924  62.801 122.660  1.00  5.68              
ATOM   2381  HB2 SER A 149     102.628  62.908 121.457  1.00  5.68              
ATOM   2382  OG  SER A 149     102.845  64.535 122.717  1.00  5.68              
ATOM   2383  HG  SER A 149     102.083  64.869 122.198  1.00  5.68              
ATOM   2384  C   SER A 149     103.704  64.568 119.728  1.00  5.68              
ATOM   2385  O   SER A 149     103.212  63.788 118.918  1.00  5.68              
ATOM   2386  N   LEU A 150     103.601  65.892 119.591  1.00  5.64              
ATOM   2387  H   LEU A 150     104.080  66.486 120.256  1.00  5.64              
ATOM   2388  CA  LEU A 150     102.586  66.522 118.750  1.00  5.64              
ATOM   2389  HA  LEU A 150     101.674  65.945 118.891  1.00  5.64              
ATOM   2390  CB  LEU A 150     102.303  67.921 119.282  1.00  5.64              
ATOM   2391  HB1 LEU A 150     103.187  68.537 119.117  1.00  5.64              
ATOM   2392  HB2 LEU A 150     102.155  67.820 120.355  1.00  5.64              
ATOM   2393  CG  LEU A 150     101.058  68.646 118.747  1.00  5.64              
ATOM   2394  HG  LEU A 150     100.786  69.412 119.472  1.00  5.64              
ATOM   2395  CD1 LEU A 150     101.343  69.357 117.436  1.00  5.64              
ATOM   2396 1HD1 LEU A 150     100.472  69.961 117.194  1.00  5.64              
ATOM   2397 2HD1 LEU A 150     102.213  70.004 117.547  1.00  5.64              
ATOM   2398 3HD1 LEU A 150     101.519  68.647 116.629  1.00  5.64              
ATOM   2399  CD2 LEU A 150      99.827  67.771 118.528  1.00  5.64              
ATOM   2400 1HD2 LEU A 150      98.953  68.410 118.407  1.00  5.64              
ATOM   2401 2HD2 LEU A 150      99.951  67.178 117.628  1.00  5.64              
ATOM   2402 3HD2 LEU A 150      99.676  67.114 119.381  1.00  5.64              
ATOM   2403  C   LEU A 150     102.934  66.454 117.256  1.00  5.64              
ATOM   2404  O   LEU A 150     103.876  67.077 116.769  1.00  5.64              
ATOM   2405  N   GLU A 151     102.121  65.693 116.534  1.00  5.66              
ATOM   2406  H   GLU A 151     101.357  65.226 117.004  1.00  5.66              
ATOM   2407  CA  GLU A 151     102.266  65.396 115.119  1.00  5.66              
ATOM   2408  HA  GLU A 151     103.322  65.442 114.857  1.00  5.66              
ATOM   2409  CB  GLU A 151     101.752  63.975 114.796  1.00  5.66              
ATOM   2410  HB1 GLU A 151     102.161  63.698 113.824  1.00  5.66              
ATOM   2411  HB2 GLU A 151     100.665  63.980 114.711  1.00  5.66              
ATOM   2412  CG  GLU A 151     102.147  62.930 115.843  1.00  5.66              
ATOM   2413  HG1 GLU A 151     101.545  63.078 116.742  1.00  5.66              
ATOM   2414  HG2 GLU A 151     103.185  63.096 116.100  1.00  5.66              
ATOM   2415  CD  GLU A 151     102.011  61.485 115.361  1.00  5.66              
ATOM   2416  OE1 GLU A 151     101.510  60.655 116.149  1.00  5.66              
ATOM   2417  OE2 GLU A 151     102.546  61.182 114.267  1.00  5.66              
ATOM   2418  C   GLU A 151     101.502  66.364 114.225  1.00  5.66              
ATOM   2419  O   GLU A 151     102.034  66.718 113.165  1.00  5.66              
ATOM   2420  N   GLN A 152     100.294  66.822 114.608  1.00  5.20              
ATOM   2421  H   GLN A 152      99.857  66.492 115.464  1.00  5.20              
ATOM   2422  CA  GLN A 152      99.586  67.748 113.702  1.00  5.20              
ATOM   2423  HA  GLN A 152     100.230  68.095 112.896  1.00  5.20              
ATOM   2424  CB  GLN A 152      98.404  66.997 113.077  1.00  5.20              
ATOM   2425  HB1 GLN A 152      97.816  66.544 113.870  1.00  5.20              
ATOM   2426  HB2 GLN A 152      98.804  66.197 112.453  1.00  5.20              
ATOM   2427  CG  GLN A 152      97.466  67.888 112.245  1.00  5.20              
ATOM   2428  HG1 GLN A 152      98.049  68.483 111.542  1.00  5.20              
ATOM   2429  HG2 GLN A 152      96.920  68.563 112.906  1.00  5.20              
ATOM   2430  CD  GLN A 152      96.459  67.054 111.466  1.00  5.20              
ATOM   2431  OE1 GLN A 152      95.262  67.066 111.692  1.00  5.20              
ATOM   2432  NE2 GLN A 152      96.917  66.258 110.523  1.00  5.20              
ATOM   2433 1HE2 GLN A 152      97.902  66.126 110.391  1.00  5.20              
ATOM   2434 2HE2 GLN A 152      96.222  65.681 110.082  1.00  5.20              
ATOM   2435  C   GLN A 152      99.113  68.977 114.460  1.00  5.20              
ATOM   2436  O   GLN A 152      98.562  68.858 115.552  1.00  5.20              
ATOM   2437  N   LEU A 153      99.355  70.155 113.889  1.00  5.18              
ATOM   2438  H   LEU A 153      99.793  70.175 112.977  1.00  5.18              
ATOM   2439  CA  LEU A 153      99.316  71.395 114.665  1.00  5.18              
ATOM   2440  HA  LEU A 153      98.736  71.243 115.576  1.00  5.18              
ATOM   2441  CB  LEU A 153     100.791  71.741 115.018  1.00  5.18              
ATOM   2442  HB1 LEU A 153     101.310  72.050 114.111  1.00  5.18              
ATOM   2443  HB2 LEU A 153     101.295  70.820 115.299  1.00  5.18              
ATOM   2444  CG  LEU A 153     101.070  72.766 116.140  1.00  5.18              
ATOM   2445  HG  LEU A 153     101.835  72.344 116.791  1.00  5.18              
ATOM   2446  CD1 LEU A 153     101.648  74.069 115.591  1.00  5.18              
ATOM   2447 1HD1 LEU A 153     101.804  74.777 116.405  1.00  5.18              
ATOM   2448 2HD1 LEU A 153     102.617  73.866 115.141  1.00  5.18              
ATOM   2449 3HD1 LEU A 153     100.966  74.506 114.863  1.00  5.18              
ATOM   2450  CD2 LEU A 153      99.871  73.103 117.020  1.00  5.18              
ATOM   2451 1HD2 LEU A 153     100.164  73.843 117.761  1.00  5.18              
ATOM   2452 2HD2 LEU A 153      99.057  73.511 116.426  1.00  5.18              
ATOM   2453 3HD2 LEU A 153      99.534  72.207 117.541  1.00  5.18              
ATOM   2454  C   LEU A 153      98.640  72.482 113.840  1.00  5.18              
ATOM   2455  O   LEU A 153      99.311  73.269 113.164  1.00  5.18              
ATOM   2456  N   SER A 154      97.310  72.454 113.819  1.00  5.18              
ATOM   2457  H   SER A 154      96.824  71.748 114.365  1.00  5.18              
ATOM   2458  CA  SER A 154      96.562  73.213 112.810  1.00  5.18              
ATOM   2459  HA  SER A 154      97.252  73.657 112.097  1.00  5.18              
ATOM   2460  CB  SER A 154      95.658  72.284 111.991  1.00  5.18              
ATOM   2461  HB1 SER A 154      95.297  72.817 111.112  1.00  5.18              
ATOM   2462  HB2 SER A 154      94.795  72.016 112.597  1.00  5.18              
ATOM   2463  OG  SER A 154      96.323  71.099 111.579  1.00  5.18              
ATOM   2464  HG  SER A 154      95.751  70.375 111.891  1.00  5.18              
ATOM   2465  C   SER A 154      95.771  74.333 113.440  1.00  5.18              
ATOM   2466  O   SER A 154      94.763  74.060 114.050  1.00  5.18              
ATOM   2467  N   LEU A 155      96.188  75.579 113.268  1.00  5.60              
ATOM   2468  H   LEU A 155      97.046  75.698 112.735  1.00  5.60              
ATOM   2469  CA  LEU A 155      95.510  76.794 113.710  1.00  5.60              
ATOM   2470  HA  LEU A 155      94.740  76.546 114.441  1.00  5.60              
ATOM   2471  CB  LEU A 155      96.589  77.684 114.381  1.00  5.60              
ATOM   2472  HB1 LEU A 155      96.095  78.590 114.711  1.00  5.60              
ATOM   2473  HB2 LEU A 155      97.309  77.987 113.620  1.00  5.60              
ATOM   2474  CG  LEU A 155      97.370  77.186 115.610  1.00  5.60              
ATOM   2475  HG  LEU A 155      97.918  78.046 116.000  1.00  5.60              
ATOM   2476  CD1 LEU A 155      96.433  76.697 116.709  1.00  5.60              
ATOM   2477 1HD1 LEU A 155      95.909  75.795 116.392  1.00  5.60              
ATOM   2478 2HD1 LEU A 155      97.007  76.472 117.610  1.00  5.60              
ATOM   2479 3HD1 LEU A 155      95.706  77.473 116.951  1.00  5.60              
ATOM   2480  CD2 LEU A 155      98.405  76.098 115.322  1.00  5.60              
ATOM   2481 1HD2 LEU A 155      99.117  76.054 116.146  1.00  5.60              
ATOM   2482 2HD2 LEU A 155      97.916  75.131 115.225  1.00  5.60              
ATOM   2483 3HD2 LEU A 155      98.943  76.320 114.401  1.00  5.60              
ATOM   2484  C   LEU A 155      94.831  77.618 112.572  1.00  5.60              
ATOM   2485  O   LEU A 155      94.586  78.809 112.800  1.00  5.60              
ATOM   2486  N   PRO A 156      94.612  77.124 111.329  1.00  5.53              
ATOM   2487  CD  PRO A 156      94.832  75.799 110.766  1.00  5.53              
ATOM   2488  HD1 PRO A 156      94.310  75.041 111.332  1.00  5.53              
ATOM   2489  HD2 PRO A 156      95.898  75.589 110.745  1.00  5.53              
ATOM   2490  CG  PRO A 156      94.329  75.834 109.328  1.00  5.53              
ATOM   2491  HG1 PRO A 156      93.250  75.693 109.294  1.00  5.53              
ATOM   2492  HG2 PRO A 156      94.835  75.101 108.700  1.00  5.53              
ATOM   2493  CB  PRO A 156      94.680  77.261 108.944  1.00  5.53              
ATOM   2494  HB1 PRO A 156      94.105  77.608 108.084  1.00  5.53              
ATOM   2495  HB2 PRO A 156      95.748  77.333 108.742  1.00  5.53              
ATOM   2496  CA  PRO A 156      94.359  78.035 110.225  1.00  5.53              
ATOM   2497  HA  PRO A 156      95.063  78.855 110.319  1.00  5.53              
ATOM   2498  C   PRO A 156      92.960  78.635 110.149  1.00  5.53              
ATOM   2499  O   PRO A 156      91.977  78.019 110.541  1.00  5.53              
ATOM   2500  N   GLY A 157      92.872  79.822 109.553  1.00  5.58              
ATOM   2501  H   GLY A 157      93.736  80.271 109.265  1.00  5.58              
ATOM   2502  CA  GLY A 157      91.615  80.530 109.327  1.00  5.58              
ATOM   2503  HA1 GLY A 157      90.869  79.832 108.944  1.00  5.58              
ATOM   2504  HA2 GLY A 157      91.765  81.312 108.587  1.00  5.58              
ATOM   2505  C   GLY A 157      91.052  81.192 110.569  1.00  5.58              
ATOM   2506  O   GLY A 157      89.836  81.177 110.784  1.00  5.58              
ATOM   2507  N   ASN A 158      91.960  81.729 111.378  1.00  5.56              
ATOM   2508  H   ASN A 158      92.900  81.840 111.020  1.00  5.56              
ATOM   2509  CA  ASN A 158      91.676  82.266 112.704  1.00  5.56              
ATOM   2510  HA  ASN A 158      90.605  82.230 112.902  1.00  5.56              
ATOM   2511  CB  ASN A 158      92.400  81.418 113.769  1.00  5.56              
ATOM   2512  HB1 ASN A 158      92.453  81.965 114.708  1.00  5.56              
ATOM   2513  HB2 ASN A 158      93.415  81.206 113.446  1.00  5.56              
ATOM   2514  CG  ASN A 158      91.741  80.098 114.092  1.00  5.56              
ATOM   2515  OD1 ASN A 158      90.678  79.727 113.618  1.00  5.56              
ATOM   2516  ND2 ASN A 158      92.352  79.374 114.995  1.00  5.56              
ATOM   2517 1HD2 ASN A 158      93.288  79.620 115.254  1.00  5.56              
ATOM   2518 2HD2 ASN A 158      91.992  78.433 115.129  1.00  5.56              
ATOM   2519  C   ASN A 158      92.078  83.747 112.691  1.00  5.56              
ATOM   2520  O   ASN A 158      92.354  84.358 111.654  1.00  5.56              
ATOM   2521  N   ASN A 159      92.088  84.364 113.862  1.00  5.37              
ATOM   2522  H   ASN A 159      91.838  83.853 114.703  1.00  5.37              
ATOM   2523  CA  ASN A 159      92.472  85.754 114.037  1.00  5.37              
ATOM   2524  HA  ASN A 159      92.824  86.170 113.093  1.00  5.37              
ATOM   2525  CB  ASN A 159      91.195  86.527 114.449  1.00  5.37              
ATOM   2526  HB1 ASN A 159      91.421  87.592 114.452  1.00  5.37              
ATOM   2527  HB2 ASN A 159      90.926  86.245 115.466  1.00  5.37              
ATOM   2528  CG  ASN A 159      89.961  86.304 113.559  1.00  5.37              
ATOM   2529  OD1 ASN A 159      88.828  86.300 114.012  1.00  5.37              
ATOM   2530  ND2 ASN A 159      90.105  86.114 112.263  1.00  5.37              
ATOM   2531 1HD2 ASN A 159      91.022  85.902 111.890  1.00  5.37              
ATOM   2532 2HD2 ASN A 159      89.270  85.996 111.720  1.00  5.37              
ATOM   2533  C   ASN A 159      93.676  85.858 114.993  1.00  5.37              
ATOM   2534  O   ASN A 159      93.846  86.845 115.707  1.00  5.37              
ATOM   2535  N   ILE A 160      94.505  84.805 115.000  1.00  5.60              
ATOM   2536  H   ILE A 160      94.305  84.055 114.355  1.00  5.60              
ATOM   2537  CA  ILE A 160      95.736  84.692 115.780  1.00  5.60              
ATOM   2538  HA  ILE A 160      95.485  84.884 116.823  1.00  5.60              
ATOM   2539  CB  ILE A 160      96.303  83.257 115.681  1.00  5.60              
ATOM   2540  HB  ILE A 160      96.341  82.983 114.629  1.00  5.60              
ATOM   2541  CG2 ILE A 160      97.737  83.113 116.233  1.00  5.60              
ATOM   2542 1HG2 ILE A 160      98.095  82.099 116.074  1.00  5.60              
ATOM   2543 2HG2 ILE A 160      98.419  83.788 115.718  1.00  5.60              
ATOM   2544 3HG2 ILE A 160      97.753  83.338 117.298  1.00  5.60              
ATOM   2545  CG1 ILE A 160      95.344  82.294 116.423  1.00  5.60              
ATOM   2546 1HG1 ILE A 160      94.310  82.532 116.178  1.00  5.60              
ATOM   2547 2HG1 ILE A 160      95.461  82.416 117.501  1.00  5.60              
ATOM   2548  CD1 ILE A 160      95.558  80.826 116.053  1.00  5.60              
ATOM   2549  HD1 ILE A 160      94.795  80.215 116.535  1.00  5.60              
ATOM   2550  HD2 ILE A 160      95.472  80.718 114.972  1.00  5.60              
ATOM   2551  HD3 ILE A 160      96.538  80.485 116.385  1.00  5.60              
ATOM   2552  C   ILE A 160      96.725  85.749 115.335  1.00  5.60              
ATOM   2553  O   ILE A 160      96.955  85.923 114.138  1.00  5.60              
ATOM   2554  N   HIS A 161      97.341  86.417 116.304  1.00  5.69              
ATOM   2555  H   HIS A 161      97.146  86.143 117.261  1.00  5.69              
ATOM   2556  CA  HIS A 161      98.319  87.472 116.065  1.00  5.69              
ATOM   2557  HA  HIS A 161      98.553  87.468 115.000  1.00  5.69              
ATOM   2558  CB  HIS A 161      97.710  88.868 116.335  1.00  5.69              
ATOM   2559  HB1 HIS A 161      96.686  88.890 115.958  1.00  5.69              
ATOM   2560  HB2 HIS A 161      98.274  89.596 115.753  1.00  5.69              
ATOM   2561  CG  HIS A 161      97.719  89.343 117.767  1.00  5.69              
ATOM   2562  ND1 HIS A 161      98.846  89.813 118.445  1.00  5.69              
ATOM   2563  CE1 HIS A 161      98.440  90.082 119.695  1.00  5.69              
ATOM   2564  HE1 HIS A 161      99.081  90.397 120.508  1.00  5.69              
ATOM   2565  NE2 HIS A 161      97.129  89.844 119.820  1.00  5.69              
ATOM   2566  HE2 HIS A 161      96.651  89.822 120.729  1.00  5.69              
ATOM   2567  CD2 HIS A 161      96.650  89.387 118.610  1.00  5.69              
ATOM   2568  HD2 HIS A 161      95.643  89.078 118.378  1.00  5.69              
ATOM   2569  C   HIS A 161      99.669  87.174 116.744  1.00  5.69              
ATOM   2570  O   HIS A 161      99.939  86.062 117.215  1.00  5.69              
ATOM   2571  N   LYS A 162     100.554  88.173 116.732  1.00  5.69              
ATOM   2572  H   LYS A 162     100.167  89.084 116.528  1.00  5.69              
ATOM   2573  CA  LYS A 162     101.991  88.089 117.010  1.00  5.69              
ATOM   2574  HA  LYS A 162     102.398  89.033 116.649  1.00  5.69              
ATOM   2575  CB  LYS A 162     102.254  88.142 118.544  1.00  5.69              
ATOM   2576  HB1 LYS A 162     101.377  87.752 119.045  1.00  5.69              
ATOM   2577  HB2 LYS A 162     102.309  89.190 118.843  1.00  5.69              
ATOM   2578  CG  LYS A 162     103.503  87.416 119.085  1.00  5.69              
ATOM   2579  HG1 LYS A 162     104.398  87.955 118.772  1.00  5.69              
ATOM   2580  HG2 LYS A 162     103.522  86.427 118.642  1.00  5.69              
ATOM   2581  CD  LYS A 162     103.549  87.243 120.613  1.00  5.69              
ATOM   2582  HD1 LYS A 162     102.540  87.129 121.005  1.00  5.69              
ATOM   2583  HD2 LYS A 162     103.964  88.149 121.059  1.00  5.69              
ATOM   2584  CE  LYS A 162     104.390  86.029 121.061  1.00  5.69              
ATOM   2585  HE1 LYS A 162     104.332  85.974 122.151  1.00  5.69              
ATOM   2586  HE2 LYS A 162     105.438  86.187 120.796  1.00  5.69              
ATOM   2587  NZ  LYS A 162     103.912  84.739 120.492  1.00  5.69              
ATOM   2588  HZ1 LYS A 162     104.087  83.943 121.108  1.00  5.69              
ATOM   2589  HZ2 LYS A 162     102.899  84.732 120.378  1.00  5.69              
ATOM   2590  HZ3 LYS A 162     104.263  84.556 119.560  1.00  5.69              
ATOM   2591  C   LYS A 162     102.761  87.076 116.140  1.00  5.69              
ATOM   2592  O   LYS A 162     102.215  86.429 115.252  1.00  5.69              
ATOM   2593  N   LEU A 163     104.085  87.049 116.252  1.00  5.63              
ATOM   2594  H   LEU A 163     104.537  87.752 116.811  1.00  5.63              
ATOM   2595  CA  LEU A 163     104.912  86.018 115.649  1.00  5.63              
ATOM   2596  HA  LEU A 163     104.718  86.046 114.574  1.00  5.63              
ATOM   2597  CB  LEU A 163     106.407  86.375 115.844  1.00  5.63              
ATOM   2598  HB1 LEU A 163     106.529  87.372 115.434  1.00  5.63              
ATOM   2599  HB2 LEU A 163     107.017  85.709 115.232  1.00  5.63              
ATOM   2600  CG  LEU A 163     107.002  86.409 117.273  1.00  5.63              
ATOM   2601  HG  LEU A 163     106.290  86.874 117.953  1.00  5.63              
ATOM   2602  CD1 LEU A 163     107.412  85.044 117.844  1.00  5.63              
ATOM   2603 1HD1 LEU A 163     107.881  85.176 118.820  1.00  5.63              
ATOM   2604 2HD1 LEU A 163     106.550  84.397 117.970  1.00  5.63              
ATOM   2605 3HD1 LEU A 163     108.125  84.561 117.172  1.00  5.63              
ATOM   2606  CD2 LEU A 163     108.271  87.264 117.256  1.00  5.63              
ATOM   2607 1HD2 LEU A 163     109.007  86.827 116.578  1.00  5.63              
ATOM   2608 2HD2 LEU A 163     108.040  88.275 116.918  1.00  5.63              
ATOM   2609 3HD2 LEU A 163     108.703  87.326 118.254  1.00  5.63              
ATOM   2610  C   LEU A 163     104.616  84.597 116.126  1.00  5.63              
ATOM   2611  O   LEU A 163     104.189  84.340 117.259  1.00  5.63              
ATOM   2612  N   ARG A 164     104.974  83.694 115.217  1.00  5.67              
ATOM   2613  H   ARG A 164     105.413  84.057 114.386  1.00  5.67              
ATOM   2614  CA  ARG A 164     105.033  82.256 115.409  1.00  5.67              
ATOM   2615  HA  ARG A 164     104.106  81.966 115.893  1.00  5.67              
ATOM   2616  CB  ARG A 164     104.991  81.567 114.057  1.00  5.67              
ATOM   2617  HB1 ARG A 164     104.003  81.733 113.625  1.00  5.67              
ATOM   2618  HB2 ARG A 164     105.074  80.505 114.274  1.00  5.67              
ATOM   2619  CG  ARG A 164     106.048  82.024 113.024  1.00  5.67              
ATOM   2620  HG1 ARG A 164     107.046  81.861 113.419  1.00  5.67              
ATOM   2621  HG2 ARG A 164     105.947  83.090 112.825  1.00  5.67              
ATOM   2622  CD  ARG A 164     105.880  81.279 111.693  1.00  5.67              
ATOM   2623  HD1 ARG A 164     106.800  81.371 111.113  1.00  5.67              
ATOM   2624  HD2 ARG A 164     105.067  81.761 111.164  1.00  5.67              
ATOM   2625  NE  ARG A 164     105.539  79.866 111.926  1.00  5.67              
ATOM   2626  HE  ARG A 164     105.554  79.626 112.913  1.00  5.67              
ATOM   2627  CZ  ARG A 164     105.788  78.803 111.200  1.00  5.67              
ATOM   2628  NH1 ARG A 164     106.450  78.846 110.086  1.00  5.67              
ATOM   2629 1HH1 ARG A 164     107.105  79.615 110.064  1.00  5.67              
ATOM   2630 2HH1 ARG A 164     106.730  77.993 109.648  1.00  5.67              
ATOM   2631  NH2 ARG A 164     105.399  77.639 111.640  1.00  5.67              
ATOM   2632 1HH2 ARG A 164     105.066  77.608 112.590  1.00  5.67              
ATOM   2633 2HH2 ARG A 164     105.643  76.812 111.134  1.00  5.67              
ATOM   2634  C   ARG A 164     106.205  81.871 116.320  1.00  5.67              
ATOM   2635  O   ARG A 164     107.331  82.251 116.016  1.00  5.67              
ATOM   2636  N   PRO A 165     105.953  81.271 117.496  1.00  5.73              
ATOM   2637  CD  PRO A 165     104.641  81.017 118.090  1.00  5.73              
ATOM   2638  HD1 PRO A 165     104.217  80.112 117.655  1.00  5.73              
ATOM   2639  HD2 PRO A 165     103.964  81.860 117.958  1.00  5.73              
ATOM   2640  CG  PRO A 165     104.876  80.820 119.583  1.00  5.73              
ATOM   2641  HG1 PRO A 165     104.148  80.147 120.035  1.00  5.73              
ATOM   2642  HG2 PRO A 165     104.895  81.786 120.088  1.00  5.73              
ATOM   2643  CB  PRO A 165     106.271  80.234 119.597  1.00  5.73              
ATOM   2644  HB1 PRO A 165     106.202  79.173 119.373  1.00  5.73              
ATOM   2645  HB2 PRO A 165     106.744  80.363 120.558  1.00  5.73              
ATOM   2646  CA  PRO A 165     106.993  80.988 118.475  1.00  5.73              
ATOM   2647  HA  PRO A 165     107.367  81.935 118.867  1.00  5.73              
ATOM   2648  C   PRO A 165     108.187  80.119 117.996  1.00  5.73              
ATOM   2649  O   PRO A 165     108.085  78.911 117.750  1.00  5.73              
ATOM   2650  N   ALA A 166     109.382  80.706 118.077  1.00  6.02              
ATOM   2651  H   ALA A 166     109.415  81.699 118.238  1.00  6.02              
ATOM   2652  CA  ALA A 166     110.653  80.001 117.910  1.00  6.02              
ATOM   2653  HA  ALA A 166     110.757  79.719 116.866  1.00  6.02              
ATOM   2654  CB  ALA A 166     111.789  80.972 118.248  1.00  6.02              
ATOM   2655  HB1 ALA A 166     112.749  80.470 118.124  1.00  6.02              
ATOM   2656  HB2 ALA A 166     111.760  81.827 117.571  1.00  6.02              
ATOM   2657  HB3 ALA A 166     111.704  81.316 119.278  1.00  6.02              
ATOM   2658  C   ALA A 166     110.774  78.682 118.716  1.00  6.02              
ATOM   2659  O   ALA A 166     111.286  77.631 118.281  1.00  6.02              
ATOM   2660  N   SER A 167     110.226  78.735 119.931  1.00  5.94              
ATOM   2661  H   SER A 167     109.748  79.578 120.208  1.00  5.94              
ATOM   2662  CA  SER A 167     110.205  77.576 120.801  1.00  5.94              
ATOM   2663  HA  SER A 167     111.195  77.132 120.688  1.00  5.94              
ATOM   2664  CB  SER A 167     110.149  77.979 122.281  1.00  5.94              
ATOM   2665  HB1 SER A 167     109.477  77.334 122.824  1.00  5.94              
ATOM   2666  HB2 SER A 167     109.813  79.009 122.370  1.00  5.94              
ATOM   2667  OG  SER A 167     111.434  77.881 122.884  1.00  5.94              
ATOM   2668  HG  SER A 167     111.998  78.525 122.437  1.00  5.94              
ATOM   2669  C   SER A 167     109.309  76.424 120.332  1.00  5.94              
ATOM   2670  O   SER A 167     109.610  75.316 120.761  1.00  5.94              
ATOM   2671  N   PHE A 168     108.389  76.601 119.361  1.00  6.42              
ATOM   2672  H   PHE A 168     108.217  77.536 119.014  1.00  6.42              
ATOM   2673  CA  PHE A 168     107.745  75.490 118.629  1.00  6.42              
ATOM   2674  HA  PHE A 168     106.992  75.030 119.271  1.00  6.42              
ATOM   2675  CB  PHE A 168     107.070  75.950 117.314  1.00  6.42              
ATOM   2676  HB1 PHE A 168     107.032  75.078 116.661  1.00  6.42              
ATOM   2677  HB2 PHE A 168     107.720  76.666 116.816  1.00  6.42              
ATOM   2678  CG  PHE A 168     105.655  76.512 117.321  1.00  6.42              
ATOM   2679  CD1 PHE A 168     105.028  76.983 118.487  1.00  6.42              
ATOM   2680  HD1 PHE A 168     105.550  76.953 119.425  1.00  6.42              
ATOM   2681  CE1 PHE A 168     103.718  77.496 118.438  1.00  6.42              
ATOM   2682  HE1 PHE A 168     103.251  77.854 119.346  1.00  6.42              
ATOM   2683  CZ  PHE A 168     103.016  77.516 117.221  1.00  6.42              
ATOM   2684  HZ  PHE A 168     102.003  77.890 117.181  1.00  6.42              
ATOM   2685  CE2 PHE A 168     103.631  77.045 116.052  1.00  6.42              
ATOM   2686  HE2 PHE A 168     103.091  77.060 115.117  1.00  6.42              
ATOM   2687  CD2 PHE A 168     104.946  76.551 116.105  1.00  6.42              
ATOM   2688  HD2 PHE A 168     105.419  76.189 115.205  1.00  6.42              
ATOM   2689  C   PHE A 168     108.768  74.432 118.314  1.00  6.42              
ATOM   2690  O   PHE A 168     108.624  73.281 118.720  1.00  6.42              
ATOM   2691  N   PHE A 169     109.839  74.858 117.653  1.00  6.58              
ATOM   2692  H   PHE A 169     109.926  75.844 117.432  1.00  6.58              
ATOM   2693  CA  PHE A 169     110.656  73.893 116.912  1.00  6.58              
ATOM   2694  HA  PHE A 169     110.162  72.920 116.905  1.00  6.58              
ATOM   2695  CB  PHE A 169     110.649  74.363 115.479  1.00  6.58              
ATOM   2696  HB1 PHE A 169     111.252  73.669 114.895  1.00  6.58              
ATOM   2697  HB2 PHE A 169     111.088  75.356 115.498  1.00  6.58              
ATOM   2698  CG  PHE A 169     109.310  74.497 114.786  1.00  6.58              
ATOM   2699  CD1 PHE A 169     108.794  75.776 114.504  1.00  6.58              
ATOM   2700  HD1 PHE A 169     109.298  76.664 114.863  1.00  6.58              
ATOM   2701  CE1 PHE A 169     107.640  75.909 113.719  1.00  6.58              
ATOM   2702  HE1 PHE A 169     107.257  76.893 113.509  1.00  6.58              
ATOM   2703  CZ  PHE A 169     107.003  74.770 113.205  1.00  6.58              
ATOM   2704  HZ  PHE A 169     106.116  74.870 112.609  1.00  6.58              
ATOM   2705  CE2 PHE A 169     107.524  73.496 113.472  1.00  6.58              
ATOM   2706  HE2 PHE A 169     107.031  72.621 113.085  1.00  6.58              
ATOM   2707  CD2 PHE A 169     108.674  73.361 114.267  1.00  6.58              
ATOM   2708  HD2 PHE A 169     109.081  72.385 114.475  1.00  6.58              
ATOM   2709  C   PHE A 169     112.032  73.624 117.513  1.00  6.58              
ATOM   2710  O   PHE A 169     112.638  72.612 117.190  1.00  6.58              
ATOM   2711  N   ILE A 170     112.461  74.372 118.539  1.00  6.79              
ATOM   2712  H   ILE A 170     111.990  75.247 118.731  1.00  6.79              
ATOM   2713  CA  ILE A 170     113.480  73.818 119.485  1.00  6.79              
ATOM   2714  HA  ILE A 170     114.373  73.564 118.913  1.00  6.79              
ATOM   2715  CB  ILE A 170     113.866  74.927 120.509  1.00  6.79              
ATOM   2716  HB  ILE A 170     112.979  75.150 121.104  1.00  6.79              
ATOM   2717  CG2 ILE A 170     114.997  74.487 121.465  1.00  6.79              
ATOM   2718 1HG2 ILE A 170     115.209  75.260 122.200  1.00  6.79              
ATOM   2719 2HG2 ILE A 170     114.739  73.582 122.007  1.00  6.79              
ATOM   2720 3HG2 ILE A 170     115.904  74.295 120.889  1.00  6.79              
ATOM   2721  CG1 ILE A 170     114.305  76.238 119.805  1.00  6.79              
ATOM   2722 1HG1 ILE A 170     113.531  76.560 119.112  1.00  6.79              
ATOM   2723 2HG1 ILE A 170     115.210  76.052 119.226  1.00  6.79              
ATOM   2724  CD1 ILE A 170     114.558  77.431 120.737  1.00  6.79              
ATOM   2725  HD1 ILE A 170     113.716  77.561 121.414  1.00  6.79              
ATOM   2726  HD2 ILE A 170     115.475  77.286 121.306  1.00  6.79              
ATOM   2727  HD3 ILE A 170     114.672  78.333 120.135  1.00  6.79              
ATOM   2728  C   ILE A 170     113.011  72.517 120.173  1.00  6.79              
ATOM   2729  O   ILE A 170     113.820  71.757 120.702  1.00  6.79              
ATOM   2730  N   ASN A 171     111.707  72.219 120.144  1.00  6.14              
ATOM   2731  H   ASN A 171     111.085  72.895 119.720  1.00  6.14              
ATOM   2732  CA  ASN A 171     111.238  70.835 120.184  1.00  6.14              
ATOM   2733  HA  ASN A 171     112.095  70.180 120.019  1.00  6.14              
ATOM   2734  CB  ASN A 171     110.654  70.476 121.554  1.00  6.14              
ATOM   2735  HB1 ASN A 171     110.131  69.521 121.506  1.00  6.14              
ATOM   2736  HB2 ASN A 171     109.959  71.255 121.839  1.00  6.14              
ATOM   2737  CG  ASN A 171     111.713  70.368 122.624  1.00  6.14              
ATOM   2738  OD1 ASN A 171     111.786  71.198 123.521  1.00  6.14              
ATOM   2739  ND2 ASN A 171     112.559  69.364 122.564  1.00  6.14              
ATOM   2740 1HD2 ASN A 171     112.567  68.763 121.758  1.00  6.14              
ATOM   2741 2HD2 ASN A 171     113.306  69.349 123.233  1.00  6.14              
ATOM   2742  C   ASN A 171     110.338  70.554 118.984  1.00  6.14              
ATOM   2743  O   ASN A 171     110.860  70.357 117.892  1.00  6.14              
ATOM   2744  N   MET A 172     109.028  70.417 119.195  1.00  5.73              
ATOM   2745  H   MET A 172     108.653  70.775 120.063  1.00  5.73              
ATOM   2746  CA  MET A 172     108.104  69.668 118.337  1.00  5.73              
ATOM   2747  HA  MET A 172     107.588  69.032 119.058  1.00  5.73              
ATOM   2748  CB  MET A 172     106.940  70.518 117.787  1.00  5.73              
ATOM   2749  HB1 MET A 172     106.587  71.155 118.599  1.00  5.73              
ATOM   2750  HB2 MET A 172     106.126  69.834 117.545  1.00  5.73              
ATOM   2751  CG  MET A 172     107.178  71.393 116.550  1.00  5.73              
ATOM   2752  HG1 MET A 172     107.610  70.786 115.757  1.00  5.73              
ATOM   2753  HG2 MET A 172     107.902  72.167 116.782  1.00  5.73              
ATOM   2754  SD  MET A 172     105.667  72.175 115.891  1.00  5.73              
ATOM   2755  CE  MET A 172     104.977  72.968 117.365  1.00  5.73              
ATOM   2756  HE1 MET A 172     104.190  73.663 117.070  1.00  5.73              
ATOM   2757  HE2 MET A 172     104.556  72.208 118.025  1.00  5.73              
ATOM   2758  HE3 MET A 172     105.756  73.510 117.898  1.00  5.73              
ATOM   2759  C   MET A 172     108.705  68.628 117.401  1.00  5.73              
ATOM   2760  O   MET A 172     108.268  68.473 116.279  1.00  5.73              
ATOM   2761  N   SER A 173     109.688  67.855 117.856  1.00  5.76              
ATOM   2762  H   SER A 173     110.055  68.061 118.772  1.00  5.76              
ATOM   2763  CA  SER A 173     110.504  66.946 117.041  1.00  5.76              
ATOM   2764  HA  SER A 173     110.811  67.470 116.137  1.00  5.76              
ATOM   2765  CB  SER A 173     111.773  66.604 117.839  1.00  5.76              
ATOM   2766  HB1 SER A 173     112.546  66.244 117.159  1.00  5.76              
ATOM   2767  HB2 SER A 173     111.545  65.815 118.557  1.00  5.76              
ATOM   2768  OG  SER A 173     112.253  67.738 118.559  1.00  5.76              
ATOM   2769  HG  SER A 173     112.354  68.481 117.940  1.00  5.76              
ATOM   2770  C   SER A 173     109.761  65.672 116.620  1.00  5.76              
ATOM   2771  O   SER A 173     110.382  64.727 116.142  1.00  5.76              
ATOM   2772  N   LYS A 174     108.428  65.663 116.762  1.00  5.72              
ATOM   2773  H   LYS A 174     108.027  66.487 117.185  1.00  5.72              
ATOM   2774  CA  LYS A 174     107.490  64.643 116.277  1.00  5.72              
ATOM   2775  HA  LYS A 174     108.064  63.933 115.684  1.00  5.72              
ATOM   2776  CB  LYS A 174     106.914  63.917 117.506  1.00  5.72              
ATOM   2777  HB1 LYS A 174     106.306  64.643 118.044  1.00  5.72              
ATOM   2778  HB2 LYS A 174     107.737  63.599 118.149  1.00  5.72              
ATOM   2779  CG  LYS A 174     106.012  62.705 117.255  1.00  5.72              
ATOM   2780  HG1 LYS A 174     105.125  63.077 116.764  1.00  5.72              
ATOM   2781  HG2 LYS A 174     105.686  62.309 118.218  1.00  5.72              
ATOM   2782  CD  LYS A 174     106.622  61.553 116.438  1.00  5.72              
ATOM   2783  HD1 LYS A 174     107.064  60.833 117.129  1.00  5.72              
ATOM   2784  HD2 LYS A 174     107.405  61.904 115.769  1.00  5.72              
ATOM   2785  CE  LYS A 174     105.529  60.862 115.613  1.00  5.72              
ATOM   2786  HE1 LYS A 174     104.645  60.719 116.247  1.00  5.72              
ATOM   2787  HE2 LYS A 174     105.873  59.875 115.295  1.00  5.72              
ATOM   2788  NZ  LYS A 174     105.153  61.668 114.425  1.00  5.72              
ATOM   2789  HZ1 LYS A 174     104.230  61.359 114.098  1.00  5.72              
ATOM   2790  HZ2 LYS A 174     105.046  62.650 114.671  1.00  5.72              
ATOM   2791  HZ3 LYS A 174     105.817  61.584 113.676  1.00  5.72              
ATOM   2792  C   LYS A 174     106.419  65.208 115.331  1.00  5.72              
ATOM   2793  O   LYS A 174     105.673  64.427 114.738  1.00  5.72              
ATOM   2794  N   LEU A 175     106.414  66.531 115.151  1.00  5.68              
ATOM   2795  H   LEU A 175     107.091  67.070 115.671  1.00  5.68              
ATOM   2796  CA  LEU A 175     105.681  67.291 114.145  1.00  5.68              
ATOM   2797  HA  LEU A 175     104.623  67.295 114.408  1.00  5.68              
ATOM   2798  CB  LEU A 175     106.190  68.745 114.157  1.00  5.68              
ATOM   2799  HB1 LEU A 175     107.267  68.733 114.013  1.00  5.68              
ATOM   2800  HB2 LEU A 175     105.990  69.139 115.152  1.00  5.68              
ATOM   2801  CG  LEU A 175     105.627  69.766 113.152  1.00  5.68              
ATOM   2802  HG  LEU A 175     106.033  70.729 113.442  1.00  5.68              
ATOM   2803  CD1 LEU A 175     106.082  69.532 111.705  1.00  5.68              
ATOM   2804 1HD1 LEU A 175     106.073  70.465 111.152  1.00  5.68              
ATOM   2805 2HD1 LEU A 175     107.102  69.143 111.694  1.00  5.68              
ATOM   2806 3HD1 LEU A 175     105.427  68.834 111.197  1.00  5.68              
ATOM   2807  CD2 LEU A 175     104.106  69.864 113.265  1.00  5.68              
ATOM   2808 1HD2 LEU A 175     103.747  70.692 112.664  1.00  5.68              
ATOM   2809 2HD2 LEU A 175     103.634  68.943 112.933  1.00  5.68              
ATOM   2810 3HD2 LEU A 175     103.831  70.042 114.306  1.00  5.68              
ATOM   2811  C   LEU A 175     105.860  66.636 112.771  1.00  5.68              
ATOM   2812  O   LEU A 175     106.956  66.357 112.300  1.00  5.68              
ATOM   2813  N   HIS A 176     104.740  66.444 112.105  1.00  5.68              
ATOM   2814  H   HIS A 176     103.872  66.615 112.600  1.00  5.68              
ATOM   2815  CA  HIS A 176     104.637  65.948 110.744  1.00  5.68              
ATOM   2816  HA  HIS A 176     105.624  65.779 110.312  1.00  5.68              
ATOM   2817  CB  HIS A 176     103.899  64.605 110.846  1.00  5.68              
ATOM   2818  HB1 HIS A 176     102.971  64.750 111.402  1.00  5.68              
ATOM   2819  HB2 HIS A 176     104.516  63.910 111.417  1.00  5.68              
ATOM   2820  CG  HIS A 176     103.541  63.950 109.541  1.00  5.68              
ATOM   2821  ND1 HIS A 176     102.273  63.961 108.964  1.00  5.68              
ATOM   2822  CE1 HIS A 176     102.356  63.179 107.879  1.00  5.68              
ATOM   2823  HE1 HIS A 176     101.538  62.985 107.197  1.00  5.68              
ATOM   2824  NE2 HIS A 176     103.601  62.692 107.748  1.00  5.68              
ATOM   2825  HE2 HIS A 176     103.914  62.091 107.002  1.00  5.68              
ATOM   2826  CD2 HIS A 176     104.366  63.171 108.788  1.00  5.68              
ATOM   2827  HD2 HIS A 176     105.405  62.957 108.998  1.00  5.68              
ATOM   2828  C   HIS A 176     103.897  66.959 109.858  1.00  5.68              
ATOM   2829  O   HIS A 176     104.186  67.105 108.663  1.00  5.68              
ATOM   2830  N   THR A 177     103.000  67.754 110.454  1.00  5.26              
ATOM   2831  H   THR A 177     102.729  67.556 111.411  1.00  5.26              
ATOM   2832  CA  THR A 177     102.266  68.772 109.697  1.00  5.26              
ATOM   2833  HA  THR A 177     102.932  69.160 108.931  1.00  5.26              
ATOM   2834  CB  THR A 177     101.083  68.116 108.925  1.00  5.26              
ATOM   2835  HB  THR A 177     101.467  67.690 107.997  1.00  5.26              
ATOM   2836  CG2 THR A 177     100.347  67.006 109.682  1.00  5.26              
ATOM   2837 1HG2 THR A 177      99.494  66.665 109.096  1.00  5.26              
ATOM   2838 2HG2 THR A 177     101.008  66.154 109.833  1.00  5.26              
ATOM   2839 3HG2 THR A 177     100.016  67.368 110.652  1.00  5.26              
ATOM   2840  OG1 THR A 177     100.064  69.045 108.610  1.00  5.26              
ATOM   2841  HG1 THR A 177      99.888  69.466 109.469  1.00  5.26              
ATOM   2842  C   THR A 177     101.800  69.985 110.486  1.00  5.26              
ATOM   2843  O   THR A 177     100.754  69.914 111.126  1.00  5.26              
ATOM   2844  N   VAL A 178     102.490  71.123 110.346  1.00  5.22              
ATOM   2845  H   VAL A 178     103.264  71.123 109.689  1.00  5.22              
ATOM   2846  CA  VAL A 178     102.012  72.439 110.825  1.00  5.22              
ATOM   2847  HA  VAL A 178     101.454  72.301 111.753  1.00  5.22              
ATOM   2848  CB  VAL A 178     103.148  73.470 111.047  1.00  5.22              
ATOM   2849  HB  VAL A 178     102.920  74.387 110.501  1.00  5.22              
ATOM   2850  CG1 VAL A 178     103.187  73.856 112.520  1.00  5.22              
ATOM   2851 1HG1 VAL A 178     102.203  74.224 112.812  1.00  5.22              
ATOM   2852 2HG1 VAL A 178     103.455  72.993 113.130  1.00  5.22              
ATOM   2853 3HG1 VAL A 178     103.909  74.652 112.685  1.00  5.22              
ATOM   2854  CG2 VAL A 178     104.551  73.044 110.610  1.00  5.22              
ATOM   2855 1HG2 VAL A 178     105.240  73.878 110.714  1.00  5.22              
ATOM   2856 2HG2 VAL A 178     104.893  72.233 111.243  1.00  5.22              
ATOM   2857 3HG2 VAL A 178     104.545  72.731 109.568  1.00  5.22              
ATOM   2858  C   VAL A 178     101.071  73.064 109.799  1.00  5.22              
ATOM   2859  O   VAL A 178     101.437  73.168 108.615  1.00  5.22              
ATOM   2860  N   ASP A 179      99.926  73.595 110.260  1.00  5.21              
ATOM   2861  H   ASP A 179      99.661  73.524 111.245  1.00  5.21              
ATOM   2862  CA  ASP A 179      99.199  74.543 109.426  1.00  5.21              
ATOM   2863  HA  ASP A 179      99.794  74.827 108.556  1.00  5.21              
ATOM   2864  CB  ASP A 179      97.900  73.912 108.934  1.00  5.21              
ATOM   2865  HB1 ASP A 179      97.125  73.963 109.699  1.00  5.21              
ATOM   2866  HB2 ASP A 179      98.085  72.861 108.720  1.00  5.21              
ATOM   2867  CG  ASP A 179      97.419  74.584 107.656  1.00  5.21              
ATOM   2868  OD1 ASP A 179      97.539  75.820 107.481  1.00  5.21              
ATOM   2869  OD2 ASP A 179      96.991  73.848 106.740  1.00  5.21              
ATOM   2870  C   ASP A 179      98.930  75.806 110.233  1.00  5.21              
ATOM   2871  O   ASP A 179      98.316  75.748 111.290  1.00  5.21              
ATOM   2872  N   VAL A 180      99.388  76.958 109.763  1.00  5.65              
ATOM   2873  H   VAL A 180      99.996  76.953 108.949  1.00  5.65              
ATOM   2874  CA  VAL A 180      99.207  78.210 110.509  1.00  5.65              
ATOM   2875  HA  VAL A 180      98.422  78.052 111.248  1.00  5.65              
ATOM   2876  CB  VAL A 180     100.488  78.621 111.291  1.00  5.65              
ATOM   2877  HB  VAL A 180     100.989  79.430 110.758  1.00  5.65              
ATOM   2878  CG1 VAL A 180     100.099  79.118 112.690  1.00  5.65              
ATOM   2879 1HG1 VAL A 180     100.968  79.554 113.183  1.00  5.65              
ATOM   2880 2HG1 VAL A 180      99.319  79.875 112.612  1.00  5.65              
ATOM   2881 3HG1 VAL A 180      99.726  78.288 113.290  1.00  5.65              
ATOM   2882  CG2 VAL A 180     101.533  77.509 111.503  1.00  5.65              
ATOM   2883 1HG2 VAL A 180     102.360  77.893 112.100  1.00  5.65              
ATOM   2884 2HG2 VAL A 180     101.082  76.659 112.016  1.00  5.65              
ATOM   2885 3HG2 VAL A 180     101.930  77.189 110.539  1.00  5.65              
ATOM   2886  C   VAL A 180      98.663  79.352 109.645  1.00  5.65              
ATOM   2887  O   VAL A 180      98.700  80.521 110.025  1.00  5.65              
ATOM   2888  N   SER A 181      98.142  78.971 108.481  1.00  5.54              
ATOM   2889  H   SER A 181      98.059  77.976 108.330  1.00  5.54              
ATOM   2890  CA  SER A 181      97.689  79.864 107.419  1.00  5.54              
ATOM   2891  HA  SER A 181      98.458  80.625 107.294  1.00  5.54              
ATOM   2892  CB  SER A 181      97.595  79.075 106.106  1.00  5.54              
ATOM   2893  HB1 SER A 181      98.582  78.684 105.856  1.00  5.54              
ATOM   2894  HB2 SER A 181      97.277  79.735 105.298  1.00  5.54              
ATOM   2895  OG  SER A 181      96.674  78.004 106.195  1.00  5.54              
ATOM   2896  HG  SER A 181      96.996  77.365 106.869  1.00  5.54              
ATOM   2897  C   SER A 181      96.391  80.614 107.684  1.00  5.54              
ATOM   2898  O   SER A 181      95.652  80.278 108.598  1.00  5.54              
ATOM   2899  N   HIS A 182      96.094  81.610 106.846  1.00  5.62              
ATOM   2900  H   HIS A 182      96.794  81.839 106.147  1.00  5.62              
ATOM   2901  CA  HIS A 182      94.951  82.522 106.973  1.00  5.62              
ATOM   2902  HA  HIS A 182      95.115  83.379 106.321  1.00  5.62              
ATOM   2903  CB  HIS A 182      93.651  81.832 106.520  1.00  5.62              
ATOM   2904  HB1 HIS A 182      92.836  82.555 106.562  1.00  5.62              
ATOM   2905  HB2 HIS A 182      93.429  81.032 107.220  1.00  5.62              
ATOM   2906  CG  HIS A 182      93.655  81.213 105.152  1.00  5.62              
ATOM   2907  ND1 HIS A 182      93.717  81.903 103.943  1.00  5.62              
ATOM   2908  CE1 HIS A 182      93.585  80.967 102.989  1.00  5.62              
ATOM   2909  HE1 HIS A 182      93.582  81.171 101.927  1.00  5.62              
ATOM   2910  NE2 HIS A 182      93.435  79.748 103.533  1.00  5.62              
ATOM   2911  HE2 HIS A 182      93.249  78.899 103.018  1.00  5.62              
ATOM   2912  CD2 HIS A 182      93.478  79.884 104.902  1.00  5.62              
ATOM   2913  HD2 HIS A 182      93.345  79.113 105.651  1.00  5.62              
ATOM   2914  C   HIS A 182      94.812  83.061 108.408  1.00  5.62              
ATOM   2915  O   HIS A 182      93.878  82.737 109.157  1.00  5.62              
ATOM   2916  N   ASN A 183      95.825  83.823 108.808  1.00  5.62              
ATOM   2917  H   ASN A 183      96.516  84.103 108.118  1.00  5.62              
ATOM   2918  CA  ASN A 183      95.964  84.370 110.153  1.00  5.62              
ATOM   2919  HA  ASN A 183      94.972  84.485 110.600  1.00  5.62              
ATOM   2920  CB  ASN A 183      96.785  83.388 111.021  1.00  5.62              
ATOM   2921  HB1 ASN A 183      97.297  83.923 111.816  1.00  5.62              
ATOM   2922  HB2 ASN A 183      97.537  82.884 110.416  1.00  5.62              
ATOM   2923  CG  ASN A 183      95.907  82.367 111.717  1.00  5.62              
ATOM   2924  OD1 ASN A 183      95.047  82.710 112.513  1.00  5.62              
ATOM   2925  ND2 ASN A 183      96.124  81.095 111.481  1.00  5.62              
ATOM   2926 1HD2 ASN A 183      96.833  80.841 110.805  1.00  5.62              
ATOM   2927 2HD2 ASN A 183      95.521  80.420 111.934  1.00  5.62              
ATOM   2928  C   ASN A 183      96.576  85.775 110.096  1.00  5.62              
ATOM   2929  O   ASN A 183      96.976  86.261 109.040  1.00  5.62              
ATOM   2930  N   TRP A 184      96.729  86.425 111.249  1.00  5.29              
ATOM   2931  H   TRP A 184      96.432  85.980 112.112  1.00  5.29              
ATOM   2932  CA  TRP A 184      97.368  87.737 111.367  1.00  5.29              
ATOM   2933  HA  TRP A 184      97.589  88.082 110.357  1.00  5.29              
ATOM   2934  CB  TRP A 184      96.407  88.785 111.944  1.00  5.29              
ATOM   2935  HB1 TRP A 184      96.533  88.851 113.026  1.00  5.29              
ATOM   2936  HB2 TRP A 184      95.379  88.469 111.757  1.00  5.29              
ATOM   2937  CG  TRP A 184      96.576  90.144 111.322  1.00  5.29              
ATOM   2938  CD1 TRP A 184      96.090  90.496 110.110  1.00  5.29              
ATOM   2939  HD1 TRP A 184      95.522  89.835 109.465  1.00  5.29              
ATOM   2940  NE1 TRP A 184      96.400  91.814 109.842  1.00  5.29              
ATOM   2941  HE1 TRP A 184      96.072  92.304 109.020  1.00  5.29              
ATOM   2942  CE2 TRP A 184      97.114  92.382 110.876  1.00  5.29              
ATOM   2943  CZ2 TRP A 184      97.623  93.671 111.089  1.00  5.29              
ATOM   2944  HZ2 TRP A 184      97.450  94.450 110.361  1.00  5.29              
ATOM   2945  CH2 TRP A 184      98.307  93.950 112.285  1.00  5.29              
ATOM   2946  HH2 TRP A 184      98.665  94.950 112.487  1.00  5.29              
ATOM   2947  CZ3 TRP A 184      98.501  92.929 113.233  1.00  5.29              
ATOM   2948  HZ3 TRP A 184      99.006  93.145 114.167  1.00  5.29              
ATOM   2949  CE3 TRP A 184      97.990  91.637 113.003  1.00  5.29              
ATOM   2950  HE3 TRP A 184      98.120  90.861 113.743  1.00  5.29              
ATOM   2951  CD2 TRP A 184      97.266  91.330 111.830  1.00  5.29              
ATOM   2952  C   TRP A 184      98.749  87.704 112.049  1.00  5.29              
ATOM   2953  O   TRP A 184      99.180  88.638 112.730  1.00  5.29              
ATOM   2954  N   ILE A 185      99.460  86.591 111.864  1.00  5.67              
ATOM   2955  H   ILE A 185      99.052  85.891 111.270  1.00  5.67              
ATOM   2956  CA  ILE A 185     100.799  86.344 112.407  1.00  5.67              
ATOM   2957  HA  ILE A 185     100.756  86.587 113.465  1.00  5.67              
ATOM   2958  CB  ILE A 185     101.148  84.842 112.261  1.00  5.67              
ATOM   2959  HB  ILE A 185     100.896  84.538 111.244  1.00  5.67              
ATOM   2960  CG2 ILE A 185     102.639  84.506 112.490  1.00  5.67              
ATOM   2961 1HG2 ILE A 185     102.824  83.462 112.241  1.00  5.67              
ATOM   2962 2HG2 ILE A 185     103.284  85.107 111.851  1.00  5.67              
ATOM   2963 3HG2 ILE A 185     102.902  84.672 113.532  1.00  5.67              
ATOM   2964  CG1 ILE A 185     100.265  84.041 113.248  1.00  5.67              
ATOM   2965 1HG1 ILE A 185      99.222  84.330 113.122  1.00  5.67              
ATOM   2966 2HG1 ILE A 185     100.550  84.285 114.272  1.00  5.67              
ATOM   2967  CD1 ILE A 185     100.334  82.523 113.066  1.00  5.67              
ATOM   2968  HD1 ILE A 185     100.123  82.263 112.028  1.00  5.67              
ATOM   2969  HD2 ILE A 185     101.317  82.148 113.349  1.00  5.67              
ATOM   2970  HD3 ILE A 185      99.586  82.056 113.708  1.00  5.67              
ATOM   2971  C   ILE A 185     101.832  87.252 111.761  1.00  5.67              
ATOM   2972  O   ILE A 185     101.801  87.446 110.546  1.00  5.67              
ATOM   2973  N   ASN A 186     102.753  87.803 112.559  1.00  5.81              
ATOM   2974  H   ASN A 186     102.728  87.575 113.544  1.00  5.81              
ATOM   2975  CA  ASN A 186     103.674  88.840 112.083  1.00  5.81              
ATOM   2976  HA  ASN A 186     103.851  88.665 111.026  1.00  5.81              
ATOM   2977  CB  ASN A 186     102.988  90.218 112.252  1.00  5.81              
ATOM   2978  HB1 ASN A 186     102.637  90.307 113.280  1.00  5.81              
ATOM   2979  HB2 ASN A 186     102.120  90.257 111.597  1.00  5.81              
ATOM   2980  CG  ASN A 186     103.863  91.439 111.961  1.00  5.81              
ATOM   2981  OD1 ASN A 186     103.910  92.388 112.731  1.00  5.81              
ATOM   2982  ND2 ASN A 186     104.508  91.535 110.823  1.00  5.81              
ATOM   2983 1HD2 ASN A 186     104.381  90.831 110.099  1.00  5.81              
ATOM   2984 2HD2 ASN A 186     105.117  92.324 110.688  1.00  5.81              
ATOM   2985  C   ASN A 186     105.040  88.820 112.772  1.00  5.81              
ATOM   2986  O   ASN A 186     105.117  88.801 114.000  1.00  5.81              
ATOM   2987  N   SER A 187     106.066  88.862 111.915  1.00  5.82              
ATOM   2988  H   SER A 187     105.804  88.804 110.940  1.00  5.82              
ATOM   2989  CA  SER A 187     107.526  88.888 112.093  1.00  5.82              
ATOM   2990  HA  SER A 187     107.869  89.830 111.666  1.00  5.82              
ATOM   2991  CB  SER A 187     108.021  88.884 113.547  1.00  5.82              
ATOM   2992  HB1 SER A 187     107.960  87.873 113.946  1.00  5.82              
ATOM   2993  HB2 SER A 187     107.418  89.562 114.151  1.00  5.82              
ATOM   2994  OG  SER A 187     109.364  89.330 113.612  1.00  5.82              
ATOM   2995  HG  SER A 187     109.457  90.185 113.174  1.00  5.82              
ATOM   2996  C   SER A 187     108.166  87.799 111.218  1.00  5.82              
ATOM   2997  O   SER A 187     107.489  87.268 110.331  1.00  5.82              
ATOM   2998  N   PHE A 188     109.448  87.507 111.416  1.00  5.63              
ATOM   2999  H   PHE A 188     109.966  88.032 112.107  1.00  5.63              
ATOM   3000  CA  PHE A 188     110.165  86.518 110.635  1.00  5.63              
ATOM   3001  HA  PHE A 188     110.047  86.804 109.591  1.00  5.63              
ATOM   3002  CB  PHE A 188     111.662  86.557 111.006  1.00  5.63              
ATOM   3003  HB1 PHE A 188     111.769  86.146 112.012  1.00  5.63              
ATOM   3004  HB2 PHE A 188     111.991  87.594 111.053  1.00  5.63              
ATOM   3005  CG  PHE A 188     112.631  85.830 110.081  1.00  5.63              
ATOM   3006  CD1 PHE A 188     112.372  85.678 108.701  1.00  5.63              
ATOM   3007  HD1 PHE A 188     111.474  86.079 108.258  1.00  5.63              
ATOM   3008  CE1 PHE A 188     113.296  85.021 107.873  1.00  5.63              
ATOM   3009  HE1 PHE A 188     113.080  84.914 106.825  1.00  5.63              
ATOM   3010  CZ  PHE A 188     114.502  84.536 108.405  1.00  5.63              
ATOM   3011  HZ  PHE A 188     115.228  84.042 107.777  1.00  5.63              
ATOM   3012  CE2 PHE A 188     114.775  84.699 109.771  1.00  5.63              
ATOM   3013  HE2 PHE A 188     115.709  84.335 110.176  1.00  5.63              
ATOM   3014  CD2 PHE A 188     113.843  85.339 110.606  1.00  5.63              
ATOM   3015  HD2 PHE A 188     114.064  85.454 111.657  1.00  5.63              
ATOM   3016  C   PHE A 188     109.579  85.109 110.842  1.00  5.63              
ATOM   3017  O   PHE A 188     108.932  84.807 111.852  1.00  5.63              
ATOM   3018  N   CYS A 189     109.826  84.213 109.887  1.00  5.76              
ATOM   3019  H   CYS A 189     110.421  84.493 109.120  1.00  5.76              
ATOM   3020  CA  CYS A 189     109.696  82.789 110.166  1.00  5.76              
ATOM   3021  HA  CYS A 189     108.726  82.606 110.628  1.00  5.76              
ATOM   3022  CB  CYS A 189     109.775  82.013 108.841  1.00  5.76              
ATOM   3023  HB1 CYS A 189     110.794  82.069 108.454  1.00  5.76              
ATOM   3024  HB2 CYS A 189     109.104  82.468 108.110  1.00  5.76              
ATOM   3025  SG  CYS A 189     109.300  80.271 109.084  1.00  5.76              
ATOM   3026  HG  CYS A 189     110.276  79.929 109.948  1.00  5.76              
ATOM   3027  C   CYS A 189     110.787  82.340 111.140  1.00  5.76              
ATOM   3028  O   CYS A 189     111.910  82.832 111.087  1.00  5.76              
ATOM   3029  N   GLU A 190     110.481  81.377 111.996  1.00  5.82              
ATOM   3030  H   GLU A 190     109.578  80.916 111.932  1.00  5.82              
ATOM   3031  CA  GLU A 190     111.444  80.846 112.947  1.00  5.82              
ATOM   3032  HA  GLU A 190     111.882  81.670 113.511  1.00  5.82              
ATOM   3033  CB  GLU A 190     110.769  79.864 113.936  1.00  5.82              
ATOM   3034  HB1 GLU A 190     111.407  79.835 114.817  1.00  5.82              
ATOM   3035  HB2 GLU A 190     110.763  78.857 113.524  1.00  5.82              
ATOM   3036  CG  GLU A 190     109.332  80.174 114.379  1.00  5.82              
ATOM   3037  HG1 GLU A 190     109.207  81.254 114.465  1.00  5.82              
ATOM   3038  HG2 GLU A 190     109.192  79.739 115.365  1.00  5.82              
ATOM   3039  CD  GLU A 190     108.257  79.578 113.456  1.00  5.82              
ATOM   3040  OE1 GLU A 190     107.164  79.224 113.961  1.00  5.82              
ATOM   3041  OE2 GLU A 190     108.453  79.541 112.213  1.00  5.82              
ATOM   3042  C   GLU A 190     112.560  80.068 112.210  1.00  5.82              
ATOM   3043  O   GLU A 190     112.322  79.047 111.542  1.00  5.82              
ATOM   3044  N   GLU A 191     113.815  80.473 112.392  1.00  5.76              
ATOM   3045  H   GLU A 191     114.005  81.320 112.903  1.00  5.76              
ATOM   3046  CA  GLU A 191     114.938  79.637 111.951  1.00  5.76              
ATOM   3047  HA  GLU A 191     114.801  79.431 110.890  1.00  5.76              
ATOM   3048  CB  GLU A 191     116.287  80.385 112.095  1.00  5.76              
ATOM   3049  HB1 GLU A 191     117.043  79.816 111.551  1.00  5.76              
ATOM   3050  HB2 GLU A 191     116.576  80.404 113.146  1.00  5.76              
ATOM   3051  CG  GLU A 191     116.259  81.841 111.567  1.00  5.76              
ATOM   3052  HG1 GLU A 191     116.153  82.519 112.417  1.00  5.76              
ATOM   3053  HG2 GLU A 191     115.376  81.980 110.941  1.00  5.76              
ATOM   3054  CD  GLU A 191     117.482  82.239 110.721  1.00  5.76              
ATOM   3055  OE1 GLU A 191     118.388  82.955 111.215  1.00  5.76              
ATOM   3056  OE2 GLU A 191     117.490  81.868 109.527  1.00  5.76              
ATOM   3057  C   GLU A 191     114.917  78.262 112.660  1.00  5.76              
ATOM   3058  O   GLU A 191     115.130  77.172 112.097  1.00  5.76              
ATOM   3059  N   ASP A 192     114.449  78.317 113.901  1.00  5.79              
ATOM   3060  H   ASP A 192     114.376  79.224 114.353  1.00  5.79              
ATOM   3061  CA  ASP A 192     114.087  77.170 114.704  1.00  5.79              
ATOM   3062  HA  ASP A 192     114.993  76.589 114.820  1.00  5.79              
ATOM   3063  CB  ASP A 192     113.625  77.656 116.082  1.00  5.79              
ATOM   3064  HB1 ASP A 192     113.505  76.796 116.741  1.00  5.79              
ATOM   3065  HB2 ASP A 192     112.655  78.144 115.979  1.00  5.79              
ATOM   3066  CG  ASP A 192     114.628  78.642 116.681  1.00  5.79              
ATOM   3067  OD1 ASP A 192     115.533  78.186 117.421  1.00  5.79              
ATOM   3068  OD2 ASP A 192     114.522  79.843 116.330  1.00  5.79              
ATOM   3069  C   ASP A 192     113.068  76.242 114.062  1.00  5.79              
ATOM   3070  O   ASP A 192     113.117  75.076 114.402  1.00  5.79              
ATOM   3071  N   LEU A 193     112.217  76.644 113.104  1.00  5.75              
ATOM   3072  H   LEU A 193     112.283  77.602 112.778  1.00  5.75              
ATOM   3073  CA  LEU A 193     111.394  75.705 112.316  1.00  5.75              
ATOM   3074  HA  LEU A 193     110.755  75.144 112.977  1.00  5.75              
ATOM   3075  CB  LEU A 193     110.497  76.461 111.313  1.00  5.75              
ATOM   3076  HB1 LEU A 193     111.110  77.099 110.680  1.00  5.75              
ATOM   3077  HB2 LEU A 193     109.835  77.103 111.894  1.00  5.75              
ATOM   3078  CG  LEU A 193     109.656  75.537 110.398  1.00  5.75              
ATOM   3079  HG  LEU A 193     109.407  74.616 110.924  1.00  5.75              
ATOM   3080  CD1 LEU A 193     108.343  76.221 110.027  1.00  5.75              
ATOM   3081 1HD1 LEU A 193     107.736  75.519 109.461  1.00  5.75              
ATOM   3082 2HD1 LEU A 193     107.831  76.490 110.948  1.00  5.75              
ATOM   3083 3HD1 LEU A 193     108.558  77.116 109.442  1.00  5.75              
ATOM   3084  CD2 LEU A 193     110.338  75.201 109.059  1.00  5.75              
ATOM   3085 1HD2 LEU A 193     109.657  74.645 108.415  1.00  5.75              
ATOM   3086 2HD2 LEU A 193     110.646  76.116 108.553  1.00  5.75              
ATOM   3087 3HD2 LEU A 193     111.208  74.570 109.223  1.00  5.75              
ATOM   3088  C   LEU A 193     112.243  74.684 111.600  1.00  5.75              
ATOM   3089  O   LEU A 193     111.861  73.515 111.534  1.00  5.75              
ATOM   3090  N   PHE A 194     113.396  75.117 111.084  1.00  5.81              
ATOM   3091  H   PHE A 194     113.710  76.063 111.287  1.00  5.81              
ATOM   3092  CA  PHE A 194     114.325  74.158 110.469  1.00  5.81              
ATOM   3093  HA  PHE A 194     113.729  73.517 109.817  1.00  5.81              
ATOM   3094  CB  PHE A 194     115.340  74.891 109.571  1.00  5.81              
ATOM   3095  HB1 PHE A 194     116.181  75.229 110.179  1.00  5.81              
ATOM   3096  HB2 PHE A 194     114.866  75.780 109.152  1.00  5.81              
ATOM   3097  CG  PHE A 194     115.843  74.045 108.407  1.00  5.81              
ATOM   3098  CD1 PHE A 194     115.054  73.901 107.247  1.00  5.81              
ATOM   3099  HD1 PHE A 194     114.104  74.414 107.175  1.00  5.81              
ATOM   3100  CE1 PHE A 194     115.474  73.060 106.199  1.00  5.81              
ATOM   3101  HE1 PHE A 194     114.840  72.923 105.331  1.00  5.81              
ATOM   3102  CZ  PHE A 194     116.690  72.361 106.301  1.00  5.81              
ATOM   3103  HZ  PHE A 194     116.988  71.684 105.512  1.00  5.81              
ATOM   3104  CE2 PHE A 194     117.491  72.517 107.447  1.00  5.81              
ATOM   3105  HE2 PHE A 194     118.416  71.967 107.544  1.00  5.81              
ATOM   3106  CD2 PHE A 194     117.068  73.357 108.496  1.00  5.81              
ATOM   3107  HD2 PHE A 194     117.663  73.444 109.395  1.00  5.81              
ATOM   3108  C   PHE A 194     114.994  73.199 111.480  1.00  5.81              
ATOM   3109  O   PHE A 194     115.679  72.266 111.070  1.00  5.81              
ATOM   3110  N   HIS A 195     114.764  73.362 112.788  1.00  5.85              
ATOM   3111  H   HIS A 195     114.291  74.203 113.100  1.00  5.85              
ATOM   3112  CA  HIS A 195     114.977  72.299 113.808  1.00  5.85              
ATOM   3113  HA  HIS A 195     115.898  71.774 113.557  1.00  5.85              
ATOM   3114  CB  HIS A 195     115.176  72.880 115.219  1.00  5.85              
ATOM   3115  HB1 HIS A 195     115.490  72.076 115.885  1.00  5.85              
ATOM   3116  HB2 HIS A 195     114.202  73.208 115.552  1.00  5.85              
ATOM   3117  CG  HIS A 195     116.096  74.045 115.467  1.00  5.85              
ATOM   3118  ND1 HIS A 195     117.230  74.426 114.748  1.00  5.85              
ATOM   3119  CE1 HIS A 195     117.635  75.583 115.306  1.00  5.85              
ATOM   3120  HE1 HIS A 195     118.446  76.191 114.928  1.00  5.85              
ATOM   3121  NE2 HIS A 195     116.849  75.918 116.346  1.00  5.85              
ATOM   3122  HE2 HIS A 195     116.809  76.831 116.810  1.00  5.85              
ATOM   3123  CD2 HIS A 195     115.885  74.946 116.466  1.00  5.85              
ATOM   3124  HD2 HIS A 195     115.038  74.953 117.135  1.00  5.85              
ATOM   3125  C   HIS A 195     113.884  71.240 113.977  1.00  5.85              
ATOM   3126  O   HIS A 195     114.217  70.145 114.454  1.00  5.85              
ATOM   3127  N   PHE A 196     112.629  71.443 113.527  1.00  5.75              
ATOM   3128  H   PHE A 196     112.401  72.347 113.124  1.00  5.75              
ATOM   3129  CA  PHE A 196     111.968  70.255 112.976  1.00  5.75              
ATOM   3130  HA  PHE A 196     112.108  69.459 113.710  1.00  5.75              
ATOM   3131  CB  PHE A 196     110.467  70.253 112.725  1.00  5.75              
ATOM   3132  HB1 PHE A 196     110.206  70.895 111.882  1.00  5.75              
ATOM   3133  HB2 PHE A 196     109.941  70.576 113.621  1.00  5.75              
ATOM   3134  CG  PHE A 196     110.138  68.794 112.441  1.00  5.75              
ATOM   3135  CD1 PHE A 196     109.832  67.924 113.496  1.00  5.75              
ATOM   3136  HD1 PHE A 196     109.683  68.338 114.472  1.00  5.75              
ATOM   3137  CE1 PHE A 196     109.749  66.535 113.286  1.00  5.75              
ATOM   3138  HE1 PHE A 196     109.440  65.876 114.076  1.00  5.75              
ATOM   3139  CZ  PHE A 196     110.025  65.993 112.025  1.00  5.75              
ATOM   3140  HZ  PHE A 196     109.932  64.929 111.861  1.00  5.75              
ATOM   3141  CE2 PHE A 196     110.388  66.854 110.984  1.00  5.75              
ATOM   3142  HE2 PHE A 196     110.625  66.470 110.013  1.00  5.75              
ATOM   3143  CD2 PHE A 196     110.432  68.236 111.189  1.00  5.75              
ATOM   3144  HD2 PHE A 196     110.738  68.875 110.377  1.00  5.75              
ATOM   3145  C   PHE A 196     112.771  69.895 111.720  1.00  5.75              
ATOM   3146  O   PHE A 196     112.562  70.361 110.602  1.00  5.75              
ATOM   3147  N   GLN A 197     113.718  69.015 111.981  1.00  7.16              
ATOM   3148  H   GLN A 197     113.945  68.912 112.966  1.00  7.16              
ATOM   3149  CA  GLN A 197     114.494  68.261 111.034  1.00  7.16              
ATOM   3150  HA  GLN A 197     113.912  68.147 110.117  1.00  7.16              
ATOM   3151  CB  GLN A 197     115.805  69.022 110.715  1.00  7.16              
ATOM   3152  HB1 GLN A 197     116.656  68.344 110.687  1.00  7.16              
ATOM   3153  HB2 GLN A 197     116.014  69.735 111.514  1.00  7.16              
ATOM   3154  CG  GLN A 197     115.748  69.770 109.371  1.00  7.16              
ATOM   3155  HG1 GLN A 197     116.610  70.433 109.304  1.00  7.16              
ATOM   3156  HG2 GLN A 197     114.852  70.391 109.335  1.00  7.16              
ATOM   3157  CD  GLN A 197     115.784  68.841 108.162  1.00  7.16              
ATOM   3158  OE1 GLN A 197     116.592  67.921 108.084  1.00  7.16              
ATOM   3159  NE2 GLN A 197     114.909  69.010 107.196  1.00  7.16              
ATOM   3160 1HE2 GLN A 197     114.252  69.775 107.253  1.00  7.16              
ATOM   3161 2HE2 GLN A 197     114.980  68.438 106.371  1.00  7.16              
ATOM   3162  C   GLN A 197     114.727  66.847 111.587  1.00  7.16              
ATOM   3163  O   GLN A 197     115.677  66.162 111.204  1.00  7.16              
ATOM   3164  N   GLY A 198     113.816  66.382 112.457  1.00  7.46              
ATOM   3165  H   GLY A 198     113.098  67.017 112.779  1.00  7.46              
ATOM   3166  CA  GLY A 198     113.610  64.952 112.683  1.00  7.46              
ATOM   3167  HA1 GLY A 198     112.725  64.805 113.301  1.00  7.46              
ATOM   3168  HA2 GLY A 198     114.475  64.534 113.200  1.00  7.46              
ATOM   3169  C   GLY A 198     113.416  64.194 111.364  1.00  7.46              
ATOM   3170  O   GLY A 198     113.969  63.116 111.181  1.00  7.46              
ATOM   3171  N   LYS A 199     112.715  64.870 110.442  1.00  8.27              
ATOM   3172  H   LYS A 199     112.220  65.652 110.846  1.00  8.27              
ATOM   3173  CA  LYS A 199     112.867  64.962 108.974  1.00  8.27              
ATOM   3174  HA  LYS A 199     113.145  65.992 108.749  1.00  8.27              
ATOM   3175  CB  LYS A 199     113.957  64.057 108.337  1.00  8.27              
ATOM   3176  HB1 LYS A 199     113.688  63.883 107.292  1.00  8.27              
ATOM   3177  HB2 LYS A 199     113.975  63.066 108.786  1.00  8.27              
ATOM   3178  CG  LYS A 199     115.351  64.702 108.295  1.00  8.27              
ATOM   3179  HG1 LYS A 199     115.300  65.695 108.734  1.00  8.27              
ATOM   3180  HG2 LYS A 199     115.646  64.825 107.252  1.00  8.27              
ATOM   3181  CD  LYS A 199     116.427  63.870 109.006  1.00  8.27              
ATOM   3182  HD1 LYS A 199     116.468  62.878 108.553  1.00  8.27              
ATOM   3183  HD2 LYS A 199     116.163  63.749 110.056  1.00  8.27              
ATOM   3184  CE  LYS A 199     117.816  64.516 108.913  1.00  8.27              
ATOM   3185  HE1 LYS A 199     118.126  64.551 107.864  1.00  8.27              
ATOM   3186  HE2 LYS A 199     118.519  63.879 109.458  1.00  8.27              
ATOM   3187  NZ  LYS A 199     117.822  65.881 109.490  1.00  8.27              
ATOM   3188  HZ1 LYS A 199     117.281  65.899 110.354  1.00  8.27              
ATOM   3189  HZ2 LYS A 199     118.753  66.223 109.665  1.00  8.27              
ATOM   3190  HZ3 LYS A 199     117.352  66.537 108.863  1.00  8.27              
ATOM   3191  C   LYS A 199     111.597  64.775 108.171  1.00  8.27              
ATOM   3192  O   LYS A 199     111.455  65.435 107.152  1.00  8.27              
ATOM   3193  N   HIS A 200     110.666  63.960 108.652  1.00  6.89              
ATOM   3194  H   HIS A 200     110.925  63.355 109.421  1.00  6.89              
ATOM   3195  CA  HIS A 200     109.340  63.753 108.056  1.00  6.89              
ATOM   3196  HA  HIS A 200     109.447  63.710 106.970  1.00  6.89              
ATOM   3197  CB  HIS A 200     108.794  62.400 108.549  1.00  6.89              
ATOM   3198  HB1 HIS A 200     107.924  62.126 107.951  1.00  6.89              
ATOM   3199  HB2 HIS A 200     108.472  62.502 109.587  1.00  6.89              
ATOM   3200  CG  HIS A 200     109.807  61.284 108.490  1.00  6.89              
ATOM   3201  ND1 HIS A 200     110.787  61.054 109.459  1.00  6.89              
ATOM   3202  CE1 HIS A 200     111.512  60.021 109.010  1.00  6.89              
ATOM   3203  HE1 HIS A 200     112.350  59.586 109.540  1.00  6.89              
ATOM   3204  NE2 HIS A 200     111.048  59.603 107.817  1.00  6.89              
ATOM   3205  HE2 HIS A 200     111.429  58.836 107.280  1.00  6.89              
ATOM   3206  CD2 HIS A 200     109.974  60.396 107.467  1.00  6.89              
ATOM   3207  HD2 HIS A 200     109.386  60.344 106.560  1.00  6.89              
ATOM   3208  C   HIS A 200     108.365  64.906 108.371  1.00  6.89              
ATOM   3209  O   HIS A 200     107.189  64.697 108.659  1.00  6.89              
ATOM   3210  N   PHE A 201     108.873  66.135 108.336  1.00  5.59              
ATOM   3211  H   PHE A 201     109.832  66.191 108.022  1.00  5.59              
ATOM   3212  CA  PHE A 201     108.100  67.332 108.086  1.00  5.59              
ATOM   3213  HA  PHE A 201     107.275  67.399 108.798  1.00  5.59              
ATOM   3214  CB  PHE A 201     109.003  68.554 108.246  1.00  5.59              
ATOM   3215  HB1 PHE A 201     110.028  68.298 107.968  1.00  5.59              
ATOM   3216  HB2 PHE A 201     108.969  68.770 109.302  1.00  5.59              
ATOM   3217  CG  PHE A 201     108.652  69.852 107.556  1.00  5.59              
ATOM   3218  CD1 PHE A 201     108.178  70.926 108.329  1.00  5.59              
ATOM   3219  HD1 PHE A 201     107.976  70.795 109.382  1.00  5.59              
ATOM   3220  CE1 PHE A 201     108.048  72.199 107.757  1.00  5.59              
ATOM   3221  HE1 PHE A 201     107.741  73.023 108.383  1.00  5.59              
ATOM   3222  CZ  PHE A 201     108.373  72.401 106.403  1.00  5.59              
ATOM   3223  HZ  PHE A 201     108.302  73.386 105.964  1.00  5.59              
ATOM   3224  CE2 PHE A 201     108.829  71.326 105.622  1.00  5.59              
ATOM   3225  HE2 PHE A 201     109.109  71.480 104.590  1.00  5.59              
ATOM   3226  CD2 PHE A 201     108.982  70.056 106.202  1.00  5.59              
ATOM   3227  HD2 PHE A 201     109.399  69.250 105.614  1.00  5.59              
ATOM   3228  C   PHE A 201     107.548  67.151 106.678  1.00  5.59              
ATOM   3229  O   PHE A 201     108.292  66.996 105.708  1.00  5.59              
ATOM   3230  N   THR A 202     106.228  67.070 106.594  1.00  5.70              
ATOM   3231  H   THR A 202     105.693  67.106 107.456  1.00  5.70              
ATOM   3232  CA  THR A 202     105.512  66.807 105.351  1.00  5.70              
ATOM   3233  HA  THR A 202     106.220  66.838 104.524  1.00  5.70              
ATOM   3234  CB  THR A 202     104.828  65.438 105.292  1.00  5.70              
ATOM   3235  HB  THR A 202     104.421  65.320 104.287  1.00  5.70              
ATOM   3236  CG2 THR A 202     105.754  64.253 105.540  1.00  5.70              
ATOM   3237 1HG2 THR A 202     105.239  63.333 105.270  1.00  5.70              
ATOM   3238 2HG2 THR A 202     106.653  64.353 104.931  1.00  5.70              
ATOM   3239 3HG2 THR A 202     106.031  64.208 106.586  1.00  5.70              
ATOM   3240  OG1 THR A 202     103.750  65.379 106.193  1.00  5.70              
ATOM   3241  HG1 THR A 202     104.099  65.342 107.093  1.00  5.70              
ATOM   3242  C   THR A 202     104.445  67.838 105.017  1.00  5.70              
ATOM   3243  O   THR A 202     104.146  67.960 103.828  1.00  5.70              
ATOM   3244  N   ARG A 203     103.966  68.667 105.971  1.00  5.28              
ATOM   3245  H   ARG A 203     104.142  68.476 106.952  1.00  5.28              
ATOM   3246  CA  ARG A 203     103.587  70.023 105.525  1.00  5.28              
ATOM   3247  HA  ARG A 203     103.977  70.228 104.525  1.00  5.28              
ATOM   3248  CB  ARG A 203     102.052  70.191 105.509  1.00  5.28              
ATOM   3249  HB1 ARG A 203     101.827  71.177 105.097  1.00  5.28              
ATOM   3250  HB2 ARG A 203     101.691  70.175 106.539  1.00  5.28              
ATOM   3251  CG  ARG A 203     101.267  69.140 104.708  1.00  5.28              
ATOM   3252  HG1 ARG A 203     101.362  68.165 105.189  1.00  5.28              
ATOM   3253  HG2 ARG A 203     101.682  69.075 103.702  1.00  5.28              
ATOM   3254  CD  ARG A 203      99.779  69.510 104.598  1.00  5.28              
ATOM   3255  HD1 ARG A 203      99.273  68.735 104.017  1.00  5.28              
ATOM   3256  HD2 ARG A 203      99.706  70.445 104.041  1.00  5.28              
ATOM   3257  NE  ARG A 203      99.119  69.631 105.919  1.00  5.28              
ATOM   3258  HE  ARG A 203      99.409  68.981 106.640  1.00  5.28              
ATOM   3259  CZ  ARG A 203      98.308  70.586 106.343  1.00  5.28              
ATOM   3260  NH1 ARG A 203      97.968  71.589 105.587  1.00  5.28              
ATOM   3261 1HH1 ARG A 203      98.327  71.621 104.656  1.00  5.28              
ATOM   3262 2HH1 ARG A 203      97.444  72.371 105.986  1.00  5.28              
ATOM   3263  NH2 ARG A 203      97.825  70.568 107.548  1.00  5.28              
ATOM   3264 1HH2 ARG A 203      98.109  69.830 108.172  1.00  5.28              
ATOM   3265 2HH2 ARG A 203      97.250  71.327 107.871  1.00  5.28              
ATOM   3266  C   ARG A 203     104.147  71.071 106.492  1.00  5.28              
ATOM   3267  O   ARG A 203     103.943  70.980 107.705  1.00  5.28              
ATOM   3268  N   LEU A 204     104.668  72.155 105.919  1.00  5.26              
ATOM   3269  H   LEU A 204     104.884  72.092 104.936  1.00  5.26              
ATOM   3270  CA  LEU A 204     104.332  73.490 106.405  1.00  5.26              
ATOM   3271  HA  LEU A 204     103.937  73.425 107.420  1.00  5.26              
ATOM   3272  CB  LEU A 204     105.567  74.409 106.411  1.00  5.26              
ATOM   3273  HB1 LEU A 204     106.020  74.393 105.417  1.00  5.26              
ATOM   3274  HB2 LEU A 204     106.279  74.008 107.120  1.00  5.26              
ATOM   3275  CG  LEU A 204     105.298  75.878 106.804  1.00  5.26              
ATOM   3276  HG  LEU A 204     104.557  76.313 106.136  1.00  5.26              
ATOM   3277  CD1 LEU A 204     104.806  76.018 108.248  1.00  5.26              
ATOM   3278 1HD1 LEU A 204     104.646  77.070 108.484  1.00  5.26              
ATOM   3279 2HD1 LEU A 204     103.857  75.503 108.376  1.00  5.26              
ATOM   3280 3HD1 LEU A 204     105.534  75.591 108.933  1.00  5.26              
ATOM   3281  CD2 LEU A 204     106.578  76.696 106.654  1.00  5.26              
ATOM   3282 1HD2 LEU A 204     106.406  77.728 106.959  1.00  5.26              
ATOM   3283 2HD2 LEU A 204     107.378  76.265 107.254  1.00  5.26              
ATOM   3284 3HD2 LEU A 204     106.894  76.694 105.609  1.00  5.26              
ATOM   3285  C   LEU A 204     103.249  74.082 105.495  1.00  5.26              
ATOM   3286  O   LEU A 204     103.384  74.064 104.273  1.00  5.26              
ATOM   3287  N   LYS A 205     102.261  74.735 106.109  1.00  5.25              
ATOM   3288  H   LYS A 205     102.151  74.603 107.111  1.00  5.25              
ATOM   3289  CA  LYS A 205     101.637  75.926 105.510  1.00  5.25              
ATOM   3290  HA  LYS A 205     102.176  76.223 104.611  1.00  5.25              
ATOM   3291  CB  LYS A 205     100.166  75.635 105.150  1.00  5.25              
ATOM   3292  HB1 LYS A 205      99.632  76.585 105.102  1.00  5.25              
ATOM   3293  HB2 LYS A 205      99.713  75.024 105.932  1.00  5.25              
ATOM   3294  CG  LYS A 205     100.021  74.931 103.791  1.00  5.25              
ATOM   3295  HG1 LYS A 205     100.598  74.006 103.805  1.00  5.25              
ATOM   3296  HG2 LYS A 205     100.441  75.578 103.021  1.00  5.25              
ATOM   3297  CD  LYS A 205      98.573  74.590 103.388  1.00  5.25              
ATOM   3298  HD1 LYS A 205      98.222  73.750 103.983  1.00  5.25              
ATOM   3299  HD2 LYS A 205      98.596  74.266 102.345  1.00  5.25              
ATOM   3300  CE  LYS A 205      97.584  75.760 103.503  1.00  5.25              
ATOM   3301  HE1 LYS A 205      96.917  75.744 102.635  1.00  5.25              
ATOM   3302  HE2 LYS A 205      98.147  76.698 103.467  1.00  5.25              
ATOM   3303  NZ  LYS A 205      96.773  75.684 104.746  1.00  5.25              
ATOM   3304  HZ1 LYS A 205      96.340  76.573 104.984  1.00  5.25              
ATOM   3305  HZ2 LYS A 205      96.071  74.960 104.727  1.00  5.25              
ATOM   3306  HZ3 LYS A 205      97.338  75.454 105.567  1.00  5.25              
ATOM   3307  C   LYS A 205     101.716  77.063 106.511  1.00  5.25              
ATOM   3308  O   LYS A 205     101.544  76.862 107.712  1.00  5.25              
ATOM   3309  N   LEU A 206     101.945  78.254 105.985  1.00  5.67              
ATOM   3310  H   LEU A 206     102.051  78.283 104.978  1.00  5.67              
ATOM   3311  CA  LEU A 206     102.133  79.497 106.738  1.00  5.67              
ATOM   3312  HA  LEU A 206     101.806  79.357 107.768  1.00  5.67              
ATOM   3313  CB  LEU A 206     103.641  79.814 106.698  1.00  5.67              
ATOM   3314  HB1 LEU A 206     103.954  79.929 105.659  1.00  5.67              
ATOM   3315  HB2 LEU A 206     104.187  78.971 107.123  1.00  5.67              
ATOM   3316  CG  LEU A 206     104.033  81.086 107.462  1.00  5.67              
ATOM   3317  HG  LEU A 206     103.531  81.945 107.024  1.00  5.67              
ATOM   3318  CD1 LEU A 206     103.628  80.956 108.929  1.00  5.67              
ATOM   3319 1HD1 LEU A 206     103.999  81.817 109.467  1.00  5.67              
ATOM   3320 2HD1 LEU A 206     102.543  80.960 109.029  1.00  5.67              
ATOM   3321 3HD1 LEU A 206     104.030  80.042 109.360  1.00  5.67              
ATOM   3322  CD2 LEU A 206     105.539  81.332 107.383  1.00  5.67              
ATOM   3323 1HD2 LEU A 206     105.799  82.231 107.943  1.00  5.67              
ATOM   3324 2HD2 LEU A 206     106.088  80.483 107.787  1.00  5.67              
ATOM   3325 3HD2 LEU A 206     105.831  81.484 106.343  1.00  5.67              
ATOM   3326  C   LEU A 206     101.316  80.638 106.135  1.00  5.67              
ATOM   3327  O   LEU A 206     100.860  81.514 106.842  1.00  5.67              
ATOM   3328  N   HIS A 207     101.108  80.551 104.830  1.00  5.66              
ATOM   3329  H   HIS A 207     101.500  79.735 104.388  1.00  5.66              
ATOM   3330  CA  HIS A 207     100.519  81.477 103.881  1.00  5.66              
ATOM   3331  HA  HIS A 207     101.285  82.210 103.627  1.00  5.66              
ATOM   3332  CB  HIS A 207     100.188  80.666 102.611  1.00  5.66              
ATOM   3333  HB1 HIS A 207     100.073  81.351 101.769  1.00  5.66              
ATOM   3334  HB2 HIS A 207      99.229  80.168 102.760  1.00  5.66              
ATOM   3335  CG  HIS A 207     101.189  79.590 102.241  1.00  5.66              
ATOM   3336  ND1 HIS A 207     101.392  78.396 102.953  1.00  5.66              
ATOM   3337  CE1 HIS A 207     102.246  77.675 102.207  1.00  5.66              
ATOM   3338  HE1 HIS A 207     102.549  76.653 102.403  1.00  5.66              
ATOM   3339  NE2 HIS A 207     102.604  78.357 101.115  1.00  5.66              
ATOM   3340  HE2 HIS A 207     103.046  77.903 100.312  1.00  5.66              
ATOM   3341  CD2 HIS A 207     101.948  79.568 101.112  1.00  5.66              
ATOM   3342  HD2 HIS A 207     101.944  80.306 100.322  1.00  5.66              
ATOM   3343  C   HIS A 207      99.280  82.251 104.314  1.00  5.66              
ATOM   3344  O   HIS A 207      98.544  81.846 105.204  1.00  5.66              
ATOM   3345  N   ASN A 208      98.981  83.338 103.603  1.00  5.65              
ATOM   3346  H   ASN A 208      99.514  83.542 102.773  1.00  5.65              
ATOM   3347  CA  ASN A 208      97.969  84.313 104.009  1.00  5.65              
ATOM   3348  HA  ASN A 208      98.110  85.200 103.389  1.00  5.65              
ATOM   3349  CB  ASN A 208      96.543  83.794 103.714  1.00  5.65              
ATOM   3350  HB1 ASN A 208      95.829  84.465 104.191  1.00  5.65              
ATOM   3351  HB2 ASN A 208      96.400  82.802 104.137  1.00  5.65              
ATOM   3352  CG  ASN A 208      96.187  83.750 102.241  1.00  5.65              
ATOM   3353  OD1 ASN A 208      97.027  83.773 101.361  1.00  5.65              
ATOM   3354  ND2 ASN A 208      94.914  83.681 101.935  1.00  5.65              
ATOM   3355 1HD2 ASN A 208      94.250  83.495 102.677  1.00  5.65              
ATOM   3356 2HD2 ASN A 208      94.686  83.682 100.959  1.00  5.65              
ATOM   3357  C   ASN A 208      98.190  84.791 105.450  1.00  5.65              
ATOM   3358  O   ASN A 208      97.301  84.695 106.302  1.00  5.65              
ATOM   3359  N   ILE A 209      99.404  85.292 105.701  1.00  5.63              
ATOM   3360  H   ILE A 209     100.063  85.373 104.941  1.00  5.63              
ATOM   3361  CA  ILE A 209      99.767  85.975 106.939  1.00  5.63              
ATOM   3362  HA  ILE A 209      98.847  86.361 107.379  1.00  5.63              
ATOM   3363  CB  ILE A 209     100.409  85.046 108.000  1.00  5.63              
ATOM   3364  HB  ILE A 209     100.510  85.641 108.908  1.00  5.63              
ATOM   3365  CG2 ILE A 209      99.488  83.880 108.389  1.00  5.63              
ATOM   3366 1HG2 ILE A 209      99.935  83.256 109.161  1.00  5.63              
ATOM   3367 2HG2 ILE A 209      98.553  84.279 108.760  1.00  5.63              
ATOM   3368 3HG2 ILE A 209      99.272  83.256 107.525  1.00  5.63              
ATOM   3369  CG1 ILE A 209     101.824  84.577 107.612  1.00  5.63              
ATOM   3370 1HG1 ILE A 209     102.372  85.380 107.128  1.00  5.63              
ATOM   3371 2HG1 ILE A 209     101.769  83.761 106.898  1.00  5.63              
ATOM   3372  CD1 ILE A 209     102.624  84.161 108.849  1.00  5.63              
ATOM   3373  HD1 ILE A 209     103.599  83.798 108.543  1.00  5.63              
ATOM   3374  HD2 ILE A 209     102.764  85.023 109.500  1.00  5.63              
ATOM   3375  HD3 ILE A 209     102.114  83.370 109.396  1.00  5.63              
ATOM   3376  C   ILE A 209     100.634  87.199 106.669  1.00  5.63              
ATOM   3377  O   ILE A 209     101.099  87.437 105.556  1.00  5.63              
ATOM   3378  N   ARG A 210     100.900  87.936 107.747  1.00  5.58              
ATOM   3379  H   ARG A 210     100.585  87.579 108.642  1.00  5.58              
ATOM   3380  CA  ARG A 210     101.690  89.161 107.789  1.00  5.58              
ATOM   3381  HA  ARG A 210     101.774  89.549 106.770  1.00  5.58              
ATOM   3382  CB  ARG A 210     100.885  90.172 108.634  1.00  5.58              
ATOM   3383  HB1 ARG A 210     100.901  89.866 109.680  1.00  5.58              
ATOM   3384  HB2 ARG A 210      99.846  90.145 108.299  1.00  5.58              
ATOM   3385  CG  ARG A 210     101.362  91.625 108.517  1.00  5.58              
ATOM   3386  HG1 ARG A 210     101.431  91.908 107.466  1.00  5.58              
ATOM   3387  HG2 ARG A 210     102.350  91.714 108.964  1.00  5.58              
ATOM   3388  CD  ARG A 210     100.405  92.587 109.237  1.00  5.58              
ATOM   3389  HD1 ARG A 210     100.022  92.107 110.140  1.00  5.58              
ATOM   3390  HD2 ARG A 210      99.552  92.798 108.589  1.00  5.58              
ATOM   3391  NE  ARG A 210     101.109  93.841 109.573  1.00  5.58              
ATOM   3392  HE  ARG A 210     101.314  94.463 108.807  1.00  5.58              
ATOM   3393  CZ  ARG A 210     101.738  94.066 110.711  1.00  5.58              
ATOM   3394  NH1 ARG A 210     101.429  93.441 111.809  1.00  5.58              
ATOM   3395 1HH1 ARG A 210     100.593  92.875 111.843  1.00  5.58              
ATOM   3396 2HH1 ARG A 210     102.074  93.439 112.587  1.00  5.58              
ATOM   3397  NH2 ARG A 210     102.734  94.902 110.770  1.00  5.58              
ATOM   3398 1HH2 ARG A 210     103.054  95.381 109.949  1.00  5.58              
ATOM   3399 2HH2 ARG A 210     103.248  94.979 111.631  1.00  5.58              
ATOM   3400  C   ARG A 210     103.133  88.886 108.238  1.00  5.58              
ATOM   3401  O   ARG A 210     103.750  89.696 108.924  1.00  5.58              
ATOM   3402  N   MET A 211     103.670  87.726 107.860  1.00  5.73              
ATOM   3403  H   MET A 211     103.092  87.158 107.266  1.00  5.73              
ATOM   3404  CA  MET A 211     105.100  87.400 107.895  1.00  5.73              
ATOM   3405  HA  MET A 211     105.410  87.253 108.929  1.00  5.73              
ATOM   3406  CB  MET A 211     105.336  86.091 107.119  1.00  5.73              
ATOM   3407  HB1 MET A 211     104.783  85.299 107.606  1.00  5.73              
ATOM   3408  HB2 MET A 211     106.392  85.822 107.162  1.00  5.73              
ATOM   3409  CG  MET A 211     104.902  86.171 105.644  1.00  5.73              
ATOM   3410  HG1 MET A 211     105.679  86.690 105.081  1.00  5.73              
ATOM   3411  HG2 MET A 211     103.990  86.760 105.556  1.00  5.73              
ATOM   3412  SD  MET A 211     104.573  84.573 104.857  1.00  5.73              
ATOM   3413  CE  MET A 211     104.235  85.176 103.178  1.00  5.73              
ATOM   3414  HE1 MET A 211     104.014  84.336 102.520  1.00  5.73              
ATOM   3415  HE2 MET A 211     103.383  85.858 103.194  1.00  5.73              
ATOM   3416  HE3 MET A 211     105.106  85.711 102.797  1.00  5.73              
ATOM   3417  C   MET A 211     105.957  88.506 107.275  1.00  5.73              
ATOM   3418  O   MET A 211     105.479  89.299 106.464  1.00  5.73              
ATOM   3419  N   SER A 212     107.231  88.526 107.634  1.00  5.76              
ATOM   3420  H   SER A 212     107.579  87.838 108.294  1.00  5.76              
ATOM   3421  CA  SER A 212     108.176  89.528 107.163  1.00  5.76              
ATOM   3422  HA  SER A 212     107.816  89.975 106.236  1.00  5.76              
ATOM   3423  CB  SER A 212     108.254  90.636 108.223  1.00  5.76              
ATOM   3424  HB1 SER A 212     108.712  90.249 109.133  1.00  5.76              
ATOM   3425  HB2 SER A 212     107.238  90.950 108.466  1.00  5.76              
ATOM   3426  OG  SER A 212     108.956  91.774 107.771  1.00  5.76              
ATOM   3427  HG  SER A 212     109.877  91.711 108.141  1.00  5.76              
ATOM   3428  C   SER A 212     109.538  88.884 106.863  1.00  5.76              
ATOM   3429  O   SER A 212     109.787  87.728 107.205  1.00  5.76              
ATOM   3430  N   ASP A 213     110.413  89.648 106.214  1.00  5.80              
ATOM   3431  H   ASP A 213     110.054  90.558 105.963  1.00  5.80              
ATOM   3432  CA  ASP A 213     111.873  89.609 106.371  1.00  5.80              
ATOM   3433  HA  ASP A 213     112.175  90.650 106.242  1.00  5.80              
ATOM   3434  CB  ASP A 213     112.324  89.287 107.812  1.00  5.80              
ATOM   3435  HB1 ASP A 213     113.384  89.523 107.912  1.00  5.80              
ATOM   3436  HB2 ASP A 213     112.201  88.227 108.010  1.00  5.80              
ATOM   3437  CG  ASP A 213     111.531  90.105 108.844  1.00  5.80              
ATOM   3438  OD1 ASP A 213     110.979  89.505 109.788  1.00  5.80              
ATOM   3439  OD2 ASP A 213     111.371  91.330 108.637  1.00  5.80              
ATOM   3440  C   ASP A 213     112.643  88.892 105.252  1.00  5.80              
ATOM   3441  O   ASP A 213     113.166  89.548 104.349  1.00  5.80              
ATOM   3442  N   MET A 214     112.714  87.564 105.292  1.00  5.80              
ATOM   3443  H   MET A 214     112.163  87.098 105.999  1.00  5.80              
ATOM   3444  CA  MET A 214     113.455  86.726 104.343  1.00  5.80              
ATOM   3445  HA  MET A 214     113.492  87.220 103.372  1.00  5.80              
ATOM   3446  CB  MET A 214     114.909  86.501 104.831  1.00  5.80              
ATOM   3447  HB1 MET A 214     115.461  85.975 104.051  1.00  5.80              
ATOM   3448  HB2 MET A 214     114.897  85.871 105.718  1.00  5.80              
ATOM   3449  CG  MET A 214     115.716  87.762 105.162  1.00  5.80              
ATOM   3450  HG1 MET A 214     115.284  88.237 106.043  1.00  5.80              
ATOM   3451  HG2 MET A 214     115.630  88.457 104.326  1.00  5.80              
ATOM   3452  SD  MET A 214     117.486  87.466 105.472  1.00  5.80              
ATOM   3453  CE  MET A 214     117.411  86.319 106.881  1.00  5.80              
ATOM   3454  HE1 MET A 214     118.412  86.174 107.289  1.00  5.80              
ATOM   3455  HE2 MET A 214     116.763  86.725 107.657  1.00  5.80              
ATOM   3456  HE3 MET A 214     117.025  85.353 106.555  1.00  5.80              
ATOM   3457  C   MET A 214     112.698  85.398 104.150  1.00  5.80              
ATOM   3458  O   MET A 214     111.493  85.309 104.363  1.00  5.80              
ATOM   3459  N   ASN A 215     113.432  84.330 103.851  1.00  5.78              
ATOM   3460  H   ASN A 215     114.400  84.499 103.611  1.00  5.78              
ATOM   3461  CA  ASN A 215     113.210  83.071 104.551  1.00  5.78              
ATOM   3462  HA  ASN A 215     112.478  83.227 105.342  1.00  5.78              
ATOM   3463  CB  ASN A 215     112.669  82.026 103.594  1.00  5.78              
ATOM   3464  HB1 ASN A 215     113.036  81.038 103.871  1.00  5.78              
ATOM   3465  HB2 ASN A 215     113.036  82.285 102.604  1.00  5.78              
ATOM   3466  CG  ASN A 215     111.155  81.969 103.589  1.00  5.78              
ATOM   3467  OD1 ASN A 215     110.499  81.942 104.620  1.00  5.78              
ATOM   3468  ND2 ASN A 215     110.553  81.889 102.425  1.00  5.78              
ATOM   3469 1HD2 ASN A 215     111.125  81.750 101.603  1.00  5.78              
ATOM   3470 2HD2 ASN A 215     109.553  81.835 102.445  1.00  5.78              
ATOM   3471  C   ASN A 215     114.520  82.663 105.233  1.00  5.78              
ATOM   3472  O   ASN A 215     115.579  83.140 104.822  1.00  5.78              
ATOM   3473  N   PRO A 216     114.489  81.799 106.258  1.00  5.84              
ATOM   3474  CD  PRO A 216     113.323  81.369 107.013  1.00  5.84              
ATOM   3475  HD1 PRO A 216     112.782  80.606 106.452  1.00  5.84              
ATOM   3476  HD2 PRO A 216     112.667  82.207 107.245  1.00  5.84              
ATOM   3477  CG  PRO A 216     113.880  80.778 108.305  1.00  5.84              
ATOM   3478  HG1 PRO A 216     113.228  80.006 108.718  1.00  5.84              
ATOM   3479  HG2 PRO A 216     114.032  81.577 109.032  1.00  5.84              
ATOM   3480  CB  PRO A 216     115.231  80.215 107.865  1.00  5.84              
ATOM   3481  HB1 PRO A 216     115.084  79.217 107.465  1.00  5.84              
ATOM   3482  HB2 PRO A 216     115.931  80.163 108.695  1.00  5.84              
ATOM   3483  CA  PRO A 216     115.704  81.169 106.756  1.00  5.84              
ATOM   3484  HA  PRO A 216     116.345  81.936 107.194  1.00  5.84              
ATOM   3485  C   PRO A 216     116.476  80.431 105.672  1.00  5.84              
ATOM   3486  O   PRO A 216     115.883  80.103 104.643  1.00  5.84              
ATOM   3487  N   TYR A 217     117.757  80.152 105.946  1.00  7.23              
ATOM   3488  H   TYR A 217     118.093  80.515 106.833  1.00  7.23              
ATOM   3489  CA  TYR A 217     118.800  79.616 105.048  1.00  7.23              
ATOM   3490  HA  TYR A 217     118.870  80.333 104.228  1.00  7.23              
ATOM   3491  CB  TYR A 217     120.170  79.630 105.749  1.00  7.23              
ATOM   3492  HB1 TYR A 217     120.959  79.609 104.998  1.00  7.23              
ATOM   3493  HB2 TYR A 217     120.263  78.730 106.358  1.00  7.23              
ATOM   3494  CG  TYR A 217     120.365  80.840 106.643  1.00  7.23              
ATOM   3495  CD1 TYR A 217     120.317  82.144 106.104  1.00  7.23              
ATOM   3496  HD1 TYR A 217     120.254  82.293 105.036  1.00  7.23              
ATOM   3497  CE1 TYR A 217     120.225  83.257 106.964  1.00  7.23              
ATOM   3498  HE1 TYR A 217     120.110  84.255 106.570  1.00  7.23              
ATOM   3499  CZ  TYR A 217     120.168  83.063 108.361  1.00  7.23              
ATOM   3500  OH  TYR A 217     119.884  84.099 109.192  1.00  7.23              
ATOM   3501  HH  TYR A 217     119.472  83.743 110.007  1.00  7.23              
ATOM   3502  CE2 TYR A 217     120.308  81.765 108.890  1.00  7.23              
ATOM   3503  HE2 TYR A 217     120.228  81.622 109.958  1.00  7.23              
ATOM   3504  CD2 TYR A 217     120.396  80.654 108.037  1.00  7.23              
ATOM   3505  HD2 TYR A 217     120.393  79.662 108.466  1.00  7.23              
ATOM   3506  C   TYR A 217     118.479  78.257 104.379  1.00  7.23              
ATOM   3507  O   TYR A 217     119.136  77.224 104.542  1.00  7.23              
ATOM   3508  N   TRP A 218     117.411  78.274 103.600  1.00  8.52              
ATOM   3509  H   TRP A 218     116.942  79.175 103.568  1.00  8.52              
ATOM   3510  CA  TRP A 218     116.812  77.207 102.823  1.00  8.52              
ATOM   3511  HA  TRP A 218     117.612  76.633 102.371  1.00  8.52              
ATOM   3512  CB  TRP A 218     115.979  76.265 103.719  1.00  8.52              
ATOM   3513  HB1 TRP A 218     116.619  75.865 104.505  1.00  8.52              
ATOM   3514  HB2 TRP A 218     115.644  75.422 103.112  1.00  8.52              
ATOM   3515  CG  TRP A 218     114.762  76.848 104.377  1.00  8.52              
ATOM   3516  CD1 TRP A 218     114.691  77.260 105.661  1.00  8.52              
ATOM   3517  HD1 TRP A 218     115.506  77.203 106.373  1.00  8.52              
ATOM   3518  NE1 TRP A 218     113.443  77.798 105.912  1.00  8.52              
ATOM   3519  HE1 TRP A 218     113.175  78.185 106.805  1.00  8.52              
ATOM   3520  CE2 TRP A 218     112.641  77.759 104.795  1.00  8.52              
ATOM   3521  CZ2 TRP A 218     111.339  78.212 104.535  1.00  8.52              
ATOM   3522  HZ2 TRP A 218     110.775  78.730 105.296  1.00  8.52              
ATOM   3523  CH2 TRP A 218     110.782  77.980 103.267  1.00  8.52              
ATOM   3524  HH2 TRP A 218     109.780  78.322 103.045  1.00  8.52              
ATOM   3525  CZ3 TRP A 218     111.516  77.280 102.293  1.00  8.52              
ATOM   3526  HZ3 TRP A 218     111.073  77.084 101.326  1.00  8.52              
ATOM   3527  CE3 TRP A 218     112.826  76.837 102.564  1.00  8.52              
ATOM   3528  HE3 TRP A 218     113.376  76.291 101.808  1.00  8.52              
ATOM   3529  CD2 TRP A 218     113.434  77.091 103.813  1.00  8.52              
ATOM   3530  C   TRP A 218     115.945  77.765 101.696  1.00  8.52              
ATOM   3531  O   TRP A 218     115.959  77.223 100.598  1.00  8.52              
ATOM   3532  N   THR A 219     115.323  78.921 101.922  1.00  9.01              
ATOM   3533  H   THR A 219     115.313  79.254 102.882  1.00  9.01              
ATOM   3534  CA  THR A 219     115.256  79.949 100.881  1.00  9.01              
ATOM   3535  HA  THR A 219     115.820  79.598 100.023  1.00  9.01              
ATOM   3536  CB  THR A 219     113.822  80.149 100.330  1.00  9.01              
ATOM   3537  HB  THR A 219     113.786  81.017  99.672  1.00  9.01              
ATOM   3538  CG2 THR A 219     113.270  78.922  99.573  1.00  9.01              
ATOM   3539 1HG2 THR A 219     112.268  79.146  99.205  1.00  9.01              
ATOM   3540 2HG2 THR A 219     113.908  78.671  98.734  1.00  9.01              
ATOM   3541 3HG2 THR A 219     113.236  78.065 100.240  1.00  9.01              
ATOM   3542  OG1 THR A 219     112.854  80.287 101.326  1.00  9.01              
ATOM   3543  HG1 THR A 219     112.849  79.467 101.839  1.00  9.01              
ATOM   3544  C   THR A 219     116.078  81.128 101.386  1.00  9.01              
ATOM   3545  O   THR A 219     117.158  80.842 101.923  1.00  9.01              
ATOM   3546  N   GLY A 220     115.711  82.395 101.212  1.00  8.87              
ATOM   3547  H   GLY A 220     114.844  82.638 100.770  1.00  8.87              
ATOM   3548  CA  GLY A 220     116.605  83.453 101.674  1.00  8.87              
ATOM   3549  HA1 GLY A 220     117.625  83.160 101.446  1.00  8.87              
ATOM   3550  HA2 GLY A 220     116.538  83.541 102.757  1.00  8.87              
ATOM   3551  C   GLY A 220     116.405  84.836 101.086  1.00  8.87              
ATOM   3552  O   GLY A 220     115.290  85.284 100.834  1.00  8.87              
ATOM   3553  N   TRP A 221     117.555  85.467 100.821  1.00  8.76              
ATOM   3554  H   TRP A 221     118.387  85.059 101.203  1.00  8.76              
ATOM   3555  CA  TRP A 221     117.770  86.295  99.632  1.00  8.76              
ATOM   3556  HA  TRP A 221     117.325  87.270  99.808  1.00  8.76              
ATOM   3557  CB  TRP A 221     119.290  86.480  99.388  1.00  8.76              
ATOM   3558  HB1 TRP A 221     119.438  87.465  98.947  1.00  8.76              
ATOM   3559  HB2 TRP A 221     119.595  85.752  98.634  1.00  8.76              
ATOM   3560  CG  TRP A 221     120.175  86.302 100.579  1.00  8.76              
ATOM   3561  CD1 TRP A 221     120.686  87.284 101.353  1.00  8.76              
ATOM   3562  HD1 TRP A 221     120.542  88.352 101.191  1.00  8.76              
ATOM   3563  NE1 TRP A 221     121.402  86.724 102.398  1.00  8.76              
ATOM   3564  HE1 TRP A 221     121.843  87.274 103.120  1.00  8.76              
ATOM   3565  CE2 TRP A 221     121.391  85.347 102.344  1.00  8.76              
ATOM   3566  CZ2 TRP A 221     121.942  84.347 103.150  1.00  8.76              
ATOM   3567  HZ2 TRP A 221     122.520  84.610 104.023  1.00  8.76              
ATOM   3568  CH2 TRP A 221     121.733  82.997 102.814  1.00  8.76              
ATOM   3569  HH2 TRP A 221     122.158  82.212 103.424  1.00  8.76              
ATOM   3570  CZ3 TRP A 221     120.969  82.666 101.680  1.00  8.76              
ATOM   3571  HZ3 TRP A 221     120.807  81.631 101.422  1.00  8.76              
ATOM   3572  CE3 TRP A 221     120.419  83.681 100.872  1.00  8.76              
ATOM   3573  HE3 TRP A 221     119.835  83.435  99.996  1.00  8.76              
ATOM   3574  CD2 TRP A 221     120.619  85.044 101.178  1.00  8.76              
ATOM   3575  C   TRP A 221     117.100  85.637  98.446  1.00  8.76              
ATOM   3576  O   TRP A 221     117.126  84.417  98.345  1.00  8.76              
ATOM   3577  N   ASP A 222     116.522  86.460  97.577  1.00  7.15              
ATOM   3578  H   ASP A 222     116.614  87.448  97.727  1.00  7.15              
ATOM   3579  CA  ASP A 222     115.791  86.039  96.391  1.00  7.15              
ATOM   3580  HA  ASP A 222     115.156  86.871  96.104  1.00  7.15              
ATOM   3581  CB  ASP A 222     116.780  85.798  95.224  1.00  7.15              
ATOM   3582  HB1 ASP A 222     117.052  86.780  94.884  1.00  7.15              
ATOM   3583  HB2 ASP A 222     116.266  85.312  94.395  1.00  7.15              
ATOM   3584  CG  ASP A 222     118.069  85.021  95.569  1.00  7.15              
ATOM   3585  OD1 ASP A 222     119.083  85.708  95.817  1.00  7.15              
ATOM   3586  OD2 ASP A 222     118.018  83.766  95.621  1.00  7.15              
ATOM   3587  C   ASP A 222     114.839  84.851  96.575  1.00  7.15              
ATOM   3588  O   ASP A 222     113.647  85.052  96.808  1.00  7.15              
ATOM   3589  N   LYS A 223     115.351  83.632  96.411  1.00  7.34              
ATOM   3590  H   LYS A 223     116.340  83.608  96.159  1.00  7.34              
ATOM   3591  CA  LYS A 223     114.723  82.355  96.724  1.00  7.34              
ATOM   3592  HA  LYS A 223     113.932  82.504  97.460  1.00  7.34              
ATOM   3593  CB  LYS A 223     114.129  81.750  95.425  1.00  7.34              
ATOM   3594  HB1 LYS A 223     113.941  80.690  95.601  1.00  7.34              
ATOM   3595  HB2 LYS A 223     114.885  81.796  94.638  1.00  7.34              
ATOM   3596  CG  LYS A 223     112.796  82.349  94.923  1.00  7.34              
ATOM   3597  HG1 LYS A 223     112.385  83.046  95.654  1.00  7.34              
ATOM   3598  HG2 LYS A 223     112.082  81.528  94.839  1.00  7.34              
ATOM   3599  CD  LYS A 223     112.876  83.024  93.539  1.00  7.34              
ATOM   3600  HD1 LYS A 223     111.875  83.064  93.108  1.00  7.34              
ATOM   3601  HD2 LYS A 223     113.517  82.432  92.883  1.00  7.34              
ATOM   3602  CE  LYS A 223     113.410  84.451  93.654  1.00  7.34              
ATOM   3603  HE1 LYS A 223     114.337  84.419  94.230  1.00  7.34              
ATOM   3604  HE2 LYS A 223     112.694  85.062  94.208  1.00  7.34              
ATOM   3605  NZ  LYS A 223     113.703  85.071  92.342  1.00  7.34              
ATOM   3606  HZ1 LYS A 223     114.051  86.019  92.483  1.00  7.34              
ATOM   3607  HZ2 LYS A 223     114.504  84.605  91.925  1.00  7.34              
ATOM   3608  HZ3 LYS A 223     112.935  85.088  91.684  1.00  7.34              
ATOM   3609  C   LYS A 223     115.707  81.342  97.328  1.00  7.34              
ATOM   3610  O   LYS A 223     115.281  80.274  97.742  1.00  7.34              
ATOM   3611  N   CYS A 224     117.003  81.626  97.381  1.00  7.46              
ATOM   3612  H   CYS A 224     117.286  82.558  97.077  1.00  7.46              
ATOM   3613  CA  CYS A 224     118.064  80.617  97.415  1.00  7.46              
ATOM   3614  HA  CYS A 224     118.954  81.208  97.191  1.00  7.46              
ATOM   3615  CB  CYS A 224     118.274  80.052  98.820  1.00  7.46              
ATOM   3616  HB1 CYS A 224     117.644  79.174  98.958  1.00  7.46              
ATOM   3617  HB2 CYS A 224     117.995  80.812  99.550  1.00  7.46              
ATOM   3618  SG  CYS A 224     120.038  79.666  99.052  1.00  7.46              
ATOM   3619  HG  CYS A 224     120.469  80.940  99.034  1.00  7.46              
ATOM   3620  C   CYS A 224     117.990  79.589  96.264  1.00  7.46              
ATOM   3621  O   CYS A 224     116.958  79.338  95.644  1.00  7.46              
ATOM   3622  N   GLY A 225     119.115  78.922  96.000  1.00  7.33              
ATOM   3623  H   GLY A 225     119.957  79.227  96.465  1.00  7.33              
ATOM   3624  CA  GLY A 225     119.135  77.674  95.227  1.00  7.33              
ATOM   3625  HA1 GLY A 225     120.095  77.593  94.722  1.00  7.33              
ATOM   3626  HA2 GLY A 225     118.349  77.683  94.469  1.00  7.33              
ATOM   3627  C   GLY A 225     118.954  76.440  96.112  1.00  7.33              
ATOM   3628  O   GLY A 225     118.640  75.366  95.608  1.00  7.33              
ATOM   3629  N   ASN A 226     119.090  76.614  97.431  1.00  7.20              
ATOM   3630  H   ASN A 226     119.299  77.550  97.747  1.00  7.20              
ATOM   3631  CA  ASN A 226     118.786  75.624  98.461  1.00  7.20              
ATOM   3632  HA  ASN A 226     119.567  74.865  98.466  1.00  7.20              
ATOM   3633  CB  ASN A 226     118.789  76.313  99.841  1.00  7.20              
ATOM   3634  HB1 ASN A 226     118.000  75.856 100.432  1.00  7.20              
ATOM   3635  HB2 ASN A 226     118.544  77.366  99.764  1.00  7.20              
ATOM   3636  CG  ASN A 226     120.029  76.114 100.678  1.00  7.20              
ATOM   3637  OD1 ASN A 226     120.183  75.093 101.330  1.00  7.20              
ATOM   3638  ND2 ASN A 226     120.902  77.089 100.763  1.00  7.20              
ATOM   3639 1HD2 ASN A 226     120.726  77.971 100.309  1.00  7.20              
ATOM   3640 2HD2 ASN A 226     121.673  76.965 101.396  1.00  7.20              
ATOM   3641  C   ASN A 226     117.456  74.882  98.346  1.00  7.20              
ATOM   3642  O   ASN A 226     117.505  73.739  98.776  1.00  7.20              
ATOM   3643  N   PRO A 227     116.335  75.392  97.782  1.00  7.12              
ATOM   3644  CD  PRO A 227     115.986  76.757  97.407  1.00  7.12              
ATOM   3645  HD1 PRO A 227     116.804  77.324  96.997  1.00  7.12              
ATOM   3646  HD2 PRO A 227     115.588  77.285  98.268  1.00  7.12              
ATOM   3647  CG  PRO A 227     114.884  76.621  96.364  1.00  7.12              
ATOM   3648  HG1 PRO A 227     115.328  76.401  95.392  1.00  7.12              
ATOM   3649  HG2 PRO A 227     114.263  77.516  96.314  1.00  7.12              
ATOM   3650  CB  PRO A 227     114.106  75.408  96.867  1.00  7.12              
ATOM   3651  HB1 PRO A 227     113.624  74.877  96.045  1.00  7.12              
ATOM   3652  HB2 PRO A 227     113.360  75.734  97.593  1.00  7.12              
ATOM   3653  CA  PRO A 227     115.161  74.551  97.579  1.00  7.12              
ATOM   3654  HA  PRO A 227     114.766  74.281  98.556  1.00  7.12              
ATOM   3655  C   PRO A 227     115.484  73.254  96.844  1.00  7.12              
ATOM   3656  O   PRO A 227     114.764  72.275  97.019  1.00  7.12              
ATOM   3657  N   PHE A 228     116.587  73.192  96.082  1.00  7.11              
ATOM   3658  H   PHE A 228     117.160  74.023  95.986  1.00  7.11              
ATOM   3659  CA  PHE A 228     117.093  71.934  95.537  1.00  7.11              
ATOM   3660  HA  PHE A 228     116.560  71.744  94.657  1.00  7.11              
ATOM   3661  CB  PHE A 228     118.541  72.093  95.017  1.00  7.11              
ATOM   3662  HB1 PHE A 228     118.694  73.119  94.710  1.00  7.11              
ATOM   3663  HB2 PHE A 228     118.633  71.484  94.117  1.00  7.11              
ATOM   3664  CG  PHE A 228     119.688  71.691  95.934  1.00  7.11              
ATOM   3665  CD1 PHE A 228     120.319  72.648  96.748  1.00  7.11              
ATOM   3666  HD1 PHE A 228     120.002  73.673  96.709  1.00  7.11              
ATOM   3667  CE1 PHE A 228     121.351  72.274  97.624  1.00  7.11              
ATOM   3668  HE1 PHE A 228     121.818  73.013  98.260  1.00  7.11              
ATOM   3669  CZ  PHE A 228     121.768  70.933  97.682  1.00  7.11              
ATOM   3670  HZ  PHE A 228     122.555  70.638  98.363  1.00  7.11              
ATOM   3671  CE2 PHE A 228     121.157  69.973  96.857  1.00  7.11              
ATOM   3672  HE2 PHE A 228     121.476  68.940  96.903  1.00  7.11              
ATOM   3673  CD2 PHE A 228     120.123  70.351  95.983  1.00  7.11              
ATOM   3674  HD2 PHE A 228     119.642  69.600  95.370  1.00  7.11              
ATOM   3675  C   PHE A 228     117.061  70.751  96.544  1.00  7.11              
ATOM   3676  O   PHE A 228     116.707  69.618  96.235  1.00  7.11              
ATOM   3677  N   LYS A 229     117.435  70.976  97.794  1.00  6.44              
ATOM   3678  H   LYS A 229     117.654  71.917  98.105  1.00  6.44              
ATOM   3679  CA  LYS A 229     117.574  69.874  98.726  1.00  6.44              
ATOM   3680  HA  LYS A 229     118.186  69.101  98.257  1.00  6.44              
ATOM   3681  CB  LYS A 229     118.330  70.346  99.981  1.00  6.44              
ATOM   3682  HB1 LYS A 229     119.230  70.869  99.655  1.00  6.44              
ATOM   3683  HB2 LYS A 229     118.645  69.472 100.553  1.00  6.44              
ATOM   3684  CG  LYS A 229     117.500  71.259 100.903  1.00  6.44              
ATOM   3685  HG1 LYS A 229     116.837  70.651 101.520  1.00  6.44              
ATOM   3686  HG2 LYS A 229     116.886  71.921 100.302  1.00  6.44              
ATOM   3687  CD  LYS A 229     118.403  72.109 101.802  1.00  6.44              
ATOM   3688  HD1 LYS A 229     119.148  72.608 101.179  1.00  6.44              
ATOM   3689  HD2 LYS A 229     118.911  71.462 102.518  1.00  6.44              
ATOM   3690  CE  LYS A 229     117.583  73.174 102.535  1.00  6.44              
ATOM   3691  HE1 LYS A 229     116.822  72.683 103.152  1.00  6.44              
ATOM   3692  HE2 LYS A 229     117.052  73.767 101.782  1.00  6.44              
ATOM   3693  NZ  LYS A 229     118.472  74.041 103.355  1.00  6.44              
ATOM   3694  HZ1 LYS A 229     119.192  74.454 102.760  1.00  6.44              
ATOM   3695  HZ2 LYS A 229     117.963  74.790 103.804  1.00  6.44              
ATOM   3696  HZ3 LYS A 229     118.928  73.508 104.079  1.00  6.44              
ATOM   3697  C   LYS A 229     116.253  69.197  99.086  1.00  6.44              
ATOM   3698  O   LYS A 229     116.220  68.009  99.395  1.00  6.44              
ATOM   3699  N   ASP A 230     115.151  69.937  98.994  1.00  5.97              
ATOM   3700  H   ASP A 230     115.248  70.910  98.725  1.00  5.97              
ATOM   3701  CA  ASP A 230     113.835  69.492  99.450  1.00  5.97              
ATOM   3702  HA  ASP A 230     113.948  68.822 100.304  1.00  5.97              
ATOM   3703  CB  ASP A 230     113.038  70.730  99.900  1.00  5.97              
ATOM   3704  HB1 ASP A 230     112.134  70.408 100.420  1.00  5.97              
ATOM   3705  HB2 ASP A 230     112.742  71.294  99.016  1.00  5.97              
ATOM   3706  CG  ASP A 230     113.865  71.651 100.805  1.00  5.97              
ATOM   3707  OD1 ASP A 230     114.035  71.313 101.996  1.00  5.97              
ATOM   3708  OD2 ASP A 230     114.386  72.653 100.268  1.00  5.97              
ATOM   3709  C   ASP A 230     113.167  68.734  98.290  1.00  5.97              
ATOM   3710  O   ASP A 230     112.141  69.132  97.731  1.00  5.97              
ATOM   3711  N   MET A 231     113.833  67.696  97.780  1.00  5.98              
ATOM   3712  H   MET A 231     114.725  67.461  98.215  1.00  5.98              
ATOM   3713  CA  MET A 231     113.386  66.931  96.605  1.00  5.98              
ATOM   3714  HA  MET A 231     113.348  67.583  95.746  1.00  5.98              
ATOM   3715  CB  MET A 231     114.423  65.837  96.307  1.00  5.98              
ATOM   3716  HB1 MET A 231     114.414  65.092  97.104  1.00  5.98              
ATOM   3717  HB2 MET A 231     115.416  66.290  96.268  1.00  5.98              
ATOM   3718  CG  MET A 231     114.161  65.148  94.965  1.00  5.98              
ATOM   3719  HG1 MET A 231     114.166  65.906  94.184  1.00  5.98              
ATOM   3720  HG2 MET A 231     113.179  64.676  94.982  1.00  5.98              
ATOM   3721  SD  MET A 231     115.387  63.886  94.542  1.00  5.98              
ATOM   3722  CE  MET A 231     114.851  63.492  92.855  1.00  5.98              
ATOM   3723  HE1 MET A 231     115.509  62.731  92.435  1.00  5.98              
ATOM   3724  HE2 MET A 231     113.829  63.114  92.872  1.00  5.98              
ATOM   3725  HE3 MET A 231     114.901  64.388  92.237  1.00  5.98              
ATOM   3726  C   MET A 231     111.981  66.346  96.768  1.00  5.98              
ATOM   3727  O   MET A 231     111.213  66.297  95.812  1.00  5.98              
ATOM   3728  N   SER A 232     111.624  65.981  97.998  1.00  5.74              
ATOM   3729  H   SER A 232     112.321  66.099  98.719  1.00  5.74              
ATOM   3730  CA  SER A 232     110.300  65.508  98.408  1.00  5.74              
ATOM   3731  HA  SER A 232     109.938  64.819  97.644  1.00  5.74              
ATOM   3732  CB  SER A 232     110.473  64.723  99.714  1.00  5.74              
ATOM   3733  HB1 SER A 232     110.746  65.403 100.523  1.00  5.74              
ATOM   3734  HB2 SER A 232     111.265  63.982  99.591  1.00  5.74              
ATOM   3735  OG  SER A 232     109.278  64.053 100.039  1.00  5.74              
ATOM   3736  HG  SER A 232     108.632  64.743 100.247  1.00  5.74              
ATOM   3737  C   SER A 232     109.244  66.625  98.554  1.00  5.74              
ATOM   3738  O   SER A 232     108.312  66.514  99.362  1.00  5.74              
ATOM   3739  N   MET A 233     109.374  67.689  97.758  1.00  5.68              
ATOM   3740  H   MET A 233     110.184  67.711  97.152  1.00  5.68              
ATOM   3741  CA  MET A 233     108.315  68.662  97.473  1.00  5.68              
ATOM   3742  HA  MET A 233     108.024  69.136  98.411  1.00  5.68              
ATOM   3743  CB  MET A 233     108.874  69.750  96.531  1.00  5.68              
ATOM   3744  HB1 MET A 233     108.094  70.147  95.882  1.00  5.68              
ATOM   3745  HB2 MET A 233     109.651  69.327  95.892  1.00  5.68              
ATOM   3746  CG  MET A 233     109.444  70.923  97.335  1.00  5.68              
ATOM   3747  HG1 MET A 233     110.155  70.547  98.068  1.00  5.68              
ATOM   3748  HG2 MET A 233     108.627  71.400  97.879  1.00  5.68              
ATOM   3749  SD  MET A 233     110.263  72.180  96.319  1.00  5.68              
ATOM   3750  CE  MET A 233     110.749  73.338  97.630  1.00  5.68              
ATOM   3751  HE1 MET A 233     111.219  74.217  97.190  1.00  5.68              
ATOM   3752  HE2 MET A 233     109.869  73.646  98.195  1.00  5.68              
ATOM   3753  HE3 MET A 233     111.451  72.862  98.311  1.00  5.68              
ATOM   3754  C   MET A 233     107.035  67.999  96.910  1.00  5.68              
ATOM   3755  O   MET A 233     106.943  66.773  96.809  1.00  5.68              
ATOM   3756  N   THR A 234     106.013  68.799  96.584  1.00  5.66              
ATOM   3757  H   THR A 234     106.138  69.782  96.783  1.00  5.66              
ATOM   3758  CA  THR A 234     104.902  68.453  95.662  1.00  5.66              
ATOM   3759  HA  THR A 234     105.294  67.970  94.769  1.00  5.66              
ATOM   3760  CB  THR A 234     103.842  67.523  96.301  1.00  5.66              
ATOM   3761  HB  THR A 234     103.482  67.971  97.229  1.00  5.66              
ATOM   3762  CG2 THR A 234     102.642  67.203  95.405  1.00  5.66              
ATOM   3763 1HG2 THR A 234     102.025  66.436  95.874  1.00  5.66              
ATOM   3764 2HG2 THR A 234     102.025  68.088  95.258  1.00  5.66              
ATOM   3765 3HG2 THR A 234     102.989  66.837  94.438  1.00  5.66              
ATOM   3766  OG1 THR A 234     104.391  66.270  96.592  1.00  5.66              
ATOM   3767  HG1 THR A 234     105.347  66.419  96.718  1.00  5.66              
ATOM   3768  C   THR A 234     104.132  69.702  95.222  1.00  5.66              
ATOM   3769  O   THR A 234     103.783  69.886  94.056  1.00  5.66              
ATOM   3770  N   VAL A 235     103.909  70.582  96.189  1.00  5.29              
ATOM   3771  H   VAL A 235     104.248  70.373  97.115  1.00  5.29              
ATOM   3772  CA  VAL A 235     103.296  71.897  96.044  1.00  5.29              
ATOM   3773  HA  VAL A 235     103.179  72.127  94.987  1.00  5.29              
ATOM   3774  CB  VAL A 235     101.899  71.921  96.706  1.00  5.29              
ATOM   3775  HB  VAL A 235     101.311  71.126  96.245  1.00  5.29              
ATOM   3776  CG1 VAL A 235     101.917  71.658  98.222  1.00  5.29              
ATOM   3777 1HG1 VAL A 235     100.894  71.630  98.596  1.00  5.29              
ATOM   3778 2HG1 VAL A 235     102.396  70.705  98.440  1.00  5.29              
ATOM   3779 3HG1 VAL A 235     102.452  72.459  98.735  1.00  5.29              
ATOM   3780  CG2 VAL A 235     101.168  73.237  96.428  1.00  5.29              
ATOM   3781 1HG2 VAL A 235     101.657  74.063  96.947  1.00  5.29              
ATOM   3782 2HG2 VAL A 235     101.152  73.441  95.358  1.00  5.29              
ATOM   3783 3HG2 VAL A 235     100.141  73.170  96.789  1.00  5.29              
ATOM   3784  C   VAL A 235     104.259  72.909  96.662  1.00  5.29              
ATOM   3785  O   VAL A 235     104.977  72.566  97.610  1.00  5.29              
ATOM   3786  N   LEU A 236     104.356  74.101  96.075  1.00  5.30              
ATOM   3787  H   LEU A 236     103.760  74.290  95.277  1.00  5.30              
ATOM   3788  CA  LEU A 236     105.317  75.120  96.476  1.00  5.30              
ATOM   3789  HA  LEU A 236     105.337  75.123  97.567  1.00  5.30              
ATOM   3790  CB  LEU A 236     106.726  74.718  95.967  1.00  5.30              
ATOM   3791  HB1 LEU A 236     106.744  74.766  94.878  1.00  5.30              
ATOM   3792  HB2 LEU A 236     106.895  73.674  96.232  1.00  5.30              
ATOM   3793  CG  LEU A 236     107.937  75.494  96.527  1.00  5.30              
ATOM   3794  HG  LEU A 236     108.815  74.883  96.333  1.00  5.30              
ATOM   3795  CD1 LEU A 236     108.188  76.838  95.845  1.00  5.30              
ATOM   3796 1HD1 LEU A 236     109.142  77.245  96.174  1.00  5.30              
ATOM   3797 2HD1 LEU A 236     108.212  76.700  94.765  1.00  5.30              
ATOM   3798 3HD1 LEU A 236     107.400  77.548  96.090  1.00  5.30              
ATOM   3799  CD2 LEU A 236     107.872  75.720  98.038  1.00  5.30              
ATOM   3800 1HD2 LEU A 236     108.825  76.114  98.388  1.00  5.30              
ATOM   3801 2HD2 LEU A 236     107.081  76.426  98.290  1.00  5.30              
ATOM   3802 3HD2 LEU A 236     107.678  74.770  98.537  1.00  5.30              
ATOM   3803  C   LEU A 236     104.899  76.521  96.019  1.00  5.30              
ATOM   3804  O   LEU A 236     105.090  76.904  94.871  1.00  5.30              
ATOM   3805  N   ASP A 237     104.301  77.269  96.937  1.00  5.36              
ATOM   3806  H   ASP A 237     104.181  76.836  97.851  1.00  5.36              
ATOM   3807  CA  ASP A 237     103.285  78.279  96.616  1.00  5.36              
ATOM   3808  HA  ASP A 237     102.730  77.917  95.749  1.00  5.36              
ATOM   3809  CB  ASP A 237     102.283  78.376  97.769  1.00  5.36              
ATOM   3810  HB1 ASP A 237     101.376  78.873  97.419  1.00  5.36              
ATOM   3811  HB2 ASP A 237     102.729  78.994  98.546  1.00  5.36              
ATOM   3812  CG  ASP A 237     101.941  77.001  98.351  1.00  5.36              
ATOM   3813  OD1 ASP A 237     100.842  76.487  98.064  1.00  5.36              
ATOM   3814  OD2 ASP A 237     102.822  76.490  99.090  1.00  5.36              
ATOM   3815  C   ASP A 237     103.815  79.657  96.249  1.00  5.36              
ATOM   3816  O   ASP A 237     103.124  80.341  95.504  1.00  5.36              
ATOM   3817  N   LEU A 238     105.004  80.007  96.761  1.00  5.68              
ATOM   3818  H   LEU A 238     105.501  79.213  97.132  1.00  5.68              
ATOM   3819  CA  LEU A 238     105.616  81.322  97.061  1.00  5.68              
ATOM   3820  HA  LEU A 238     105.264  81.588  98.057  1.00  5.68              
ATOM   3821  CB  LEU A 238     107.150  81.133  97.172  1.00  5.68              
ATOM   3822  HB1 LEU A 238     107.604  82.095  97.410  1.00  5.68              
ATOM   3823  HB2 LEU A 238     107.516  80.830  96.195  1.00  5.68              
ATOM   3824  CG  LEU A 238     107.660  80.099  98.200  1.00  5.68              
ATOM   3825  HG  LEU A 238     107.250  79.117  97.966  1.00  5.68              
ATOM   3826  CD1 LEU A 238     109.186  80.019  98.108  1.00  5.68              
ATOM   3827 1HD1 LEU A 238     109.552  79.230  98.765  1.00  5.68              
ATOM   3828 2HD1 LEU A 238     109.483  79.789  97.084  1.00  5.68              
ATOM   3829 3HD1 LEU A 238     109.633  80.970  98.403  1.00  5.68              
ATOM   3830  CD2 LEU A 238     107.294  80.459  99.642  1.00  5.68              
ATOM   3831 1HD2 LEU A 238     107.755  79.742 100.323  1.00  5.68              
ATOM   3832 2HD2 LEU A 238     107.651  81.460  99.882  1.00  5.68              
ATOM   3833 3HD2 LEU A 238     106.214  80.413  99.775  1.00  5.68              
ATOM   3834  C   LEU A 238     105.223  82.536  96.202  1.00  5.68              
ATOM   3835  O   LEU A 238     106.079  83.224  95.654  1.00  5.68              
ATOM   3836  N   SER A 239     103.931  82.828  96.147  1.00  5.66              
ATOM   3837  H   SER A 239     103.308  82.196  96.628  1.00  5.66              
ATOM   3838  CA  SER A 239     103.289  83.878  95.365  1.00  5.66              
ATOM   3839  HA  SER A 239     104.046  84.408  94.789  1.00  5.66              
ATOM   3840  CB  SER A 239     102.298  83.246  94.380  1.00  5.66              
ATOM   3841  HB1 SER A 239     102.856  82.662  93.650  1.00  5.66              
ATOM   3842  HB2 SER A 239     101.747  84.032  93.866  1.00  5.66              
ATOM   3843  OG  SER A 239     101.383  82.375  94.999  1.00  5.66              
ATOM   3844  HG  SER A 239     101.870  81.565  95.249  1.00  5.66              
ATOM   3845  C   SER A 239     102.614  84.901  96.281  1.00  5.66              
ATOM   3846  O   SER A 239     102.405  84.639  97.463  1.00  5.66              
ATOM   3847  N   LEU A 240     102.323  86.085  95.721  1.00  5.68              
ATOM   3848  H   LEU A 240     102.555  86.219  94.755  1.00  5.68              
ATOM   3849  CA  LEU A 240     101.963  87.287  96.479  1.00  5.68              
ATOM   3850  HA  LEU A 240     102.008  88.146  95.817  1.00  5.68              
ATOM   3851  CB  LEU A 240     100.512  87.167  97.027  1.00  5.68              
ATOM   3852  HB1 LEU A 240     100.367  87.901  97.821  1.00  5.68              
ATOM   3853  HB2 LEU A 240     100.396  86.190  97.496  1.00  5.68              
ATOM   3854  CG  LEU A 240      99.385  87.370  96.002  1.00  5.68              
ATOM   3855  HG  LEU A 240      99.694  86.980  95.033  1.00  5.68              
ATOM   3856  CD1 LEU A 240      98.112  86.637  96.432  1.00  5.68              
ATOM   3857 1HD1 LEU A 240      97.321  86.809  95.701  1.00  5.68              
ATOM   3858 2HD1 LEU A 240      98.309  85.566  96.492  1.00  5.68              
ATOM   3859 3HD1 LEU A 240      97.788  86.992  97.410  1.00  5.68              
ATOM   3860  CD2 LEU A 240      99.028  88.854  95.876  1.00  5.68              
ATOM   3861 1HD2 LEU A 240      98.322  88.995  95.058  1.00  5.68              
ATOM   3862 2HD2 LEU A 240      98.574  89.209  96.802  1.00  5.68              
ATOM   3863 3HD2 LEU A 240      99.921  89.447  95.692  1.00  5.68              
ATOM   3864  C   LEU A 240     102.976  87.590  97.598  1.00  5.68              
ATOM   3865  O   LEU A 240     102.658  87.532  98.784  1.00  5.68              
ATOM   3866  N   ASN A 241     104.217  87.905  97.228  1.00  5.72              
ATOM   3867  H   ASN A 241     104.409  88.075  96.246  1.00  5.72              
ATOM   3868  CA  ASN A 241     105.214  88.334  98.214  1.00  5.72              
ATOM   3869  HA  ASN A 241     104.687  88.825  99.036  1.00  5.72              
ATOM   3870  CB  ASN A 241     105.946  87.100  98.801  1.00  5.72              
ATOM   3871  HB1 ASN A 241     106.759  86.808  98.139  1.00  5.72              
ATOM   3872  HB2 ASN A 241     105.251  86.264  98.868  1.00  5.72              
ATOM   3873  CG  ASN A 241     106.467  87.346 100.216  1.00  5.72              
ATOM   3874  OD1 ASN A 241     105.780  87.836 101.093  1.00  5.72              
ATOM   3875  ND2 ASN A 241     107.721  87.078 100.492  1.00  5.72              
ATOM   3876 1HD2 ASN A 241     108.319  86.598  99.838  1.00  5.72              
ATOM   3877 2HD2 ASN A 241     108.011  87.261 101.439  1.00  5.72              
ATOM   3878  C   ASN A 241     106.141  89.402  97.611  1.00  5.72              
ATOM   3879  O   ASN A 241     105.931  89.857  96.490  1.00  5.72              
ATOM   3880  N   GLY A 242     107.190  89.807  98.322  1.00  5.77              
ATOM   3881  H   GLY A 242     107.300  89.470  99.269  1.00  5.77              
ATOM   3882  CA  GLY A 242     108.189  90.749  97.808  1.00  5.77              
ATOM   3883  HA1 GLY A 242     108.344  91.539  98.543  1.00  5.77              
ATOM   3884  HA2 GLY A 242     107.851  91.216  96.882  1.00  5.77              
ATOM   3885  C   GLY A 242     109.538  90.091  97.531  1.00  5.77              
ATOM   3886  O   GLY A 242     110.588  90.688  97.753  1.00  5.77              
ATOM   3887  N   PHE A 243     109.529  88.823  97.111  1.00  5.76              
ATOM   3888  H   PHE A 243     108.641  88.395  96.908  1.00  5.76              
ATOM   3889  CA  PHE A 243     110.763  88.150  96.712  1.00  5.76              
ATOM   3890  HA  PHE A 243     111.479  88.268  97.526  1.00  5.76              
ATOM   3891  CB  PHE A 243     110.517  86.641  96.522  1.00  5.76              
ATOM   3892  HB1 PHE A 243     111.411  86.194  96.089  1.00  5.76              
ATOM   3893  HB2 PHE A 243     109.713  86.510  95.801  1.00  5.76              
ATOM   3894  CG  PHE A 243     110.194  85.878  97.801  1.00  5.76              
ATOM   3895  CD1 PHE A 243     111.083  85.912  98.895  1.00  5.76              
ATOM   3896  HD1 PHE A 243     112.016  86.453  98.826  1.00  5.76              
ATOM   3897  CE1 PHE A 243     110.775  85.226 100.085  1.00  5.76              
ATOM   3898  HE1 PHE A 243     111.458  85.261 100.926  1.00  5.76              
ATOM   3899  CZ  PHE A 243     109.583  84.490 100.183  1.00  5.76              
ATOM   3900  HZ  PHE A 243     109.340  83.977 101.103  1.00  5.76              
ATOM   3901  CE2 PHE A 243     108.706  84.427  99.087  1.00  5.76              
ATOM   3902  HE2 PHE A 243     107.790  83.857  99.160  1.00  5.76              
ATOM   3903  CD2 PHE A 243     109.014  85.113  97.900  1.00  5.76              
ATOM   3904  HD2 PHE A 243     108.337  85.039  97.066  1.00  5.76              
ATOM   3905  C   PHE A 243     111.395  88.788  95.482  1.00  5.76              
ATOM   3906  O   PHE A 243     110.715  89.340  94.621  1.00  5.76              
ATOM   3907  N   SER A 244     112.714  88.673  95.405  1.00  5.93              
ATOM   3908  H   SER A 244     113.164  88.080  96.084  1.00  5.93              
ATOM   3909  CA  SER A 244     113.583  89.471  94.540  1.00  5.93              
ATOM   3910  HA  SER A 244     112.990  89.991  93.791  1.00  5.93              
ATOM   3911  CB  SER A 244     114.258  90.521  95.442  1.00  5.93              
ATOM   3912  HB1 SER A 244     114.957  90.021  96.115  1.00  5.93              
ATOM   3913  HB2 SER A 244     113.490  91.009  96.045  1.00  5.93              
ATOM   3914  OG  SER A 244     114.944  91.521  94.712  1.00  5.93              
ATOM   3915  HG  SER A 244     115.320  92.150  95.340  1.00  5.93              
ATOM   3916  C   SER A 244     114.577  88.556  93.817  1.00  5.93              
ATOM   3917  O   SER A 244     114.398  87.339  93.803  1.00  5.93              
ATOM   3918  N   VAL A 245     115.615  89.152  93.234  1.00  6.15              
ATOM   3919  H   VAL A 245     115.621  90.161  93.323  1.00  6.15              
ATOM   3920  CA  VAL A 245     116.763  88.555  92.524  1.00  6.15              
ATOM   3921  HA  VAL A 245     116.930  89.280  91.730  1.00  6.15              
ATOM   3922  CB  VAL A 245     118.101  88.576  93.322  1.00  6.15              
ATOM   3923  HB  VAL A 245     118.420  87.565  93.556  1.00  6.15              
ATOM   3924  CG1 VAL A 245     119.218  89.185  92.462  1.00  6.15              
ATOM   3925 1HG1 VAL A 245     120.169  89.108  92.991  1.00  6.15              
ATOM   3926 2HG1 VAL A 245     119.309  88.643  91.521  1.00  6.15              
ATOM   3927 3HG1 VAL A 245     119.009  90.235  92.253  1.00  6.15              
ATOM   3928  CG2 VAL A 245     118.060  89.390  94.627  1.00  6.15              
ATOM   3929 1HG2 VAL A 245     119.034  89.336  95.114  1.00  6.15              
ATOM   3930 2HG2 VAL A 245     117.820  90.432  94.417  1.00  6.15              
ATOM   3931 3HG2 VAL A 245     117.323  88.973  95.311  1.00  6.15              
ATOM   3932  C   VAL A 245     116.493  87.289  91.691  1.00  6.15              
ATOM   3933  O   VAL A 245     115.364  87.095  91.229  1.00  6.15              
ATOM   3934  N   ASP A 246     117.531  86.524  91.348  1.00  6.07              
ATOM   3935  H   ASP A 246     118.430  86.675  91.774  1.00  6.07              
ATOM   3936  CA  ASP A 246     117.444  85.467  90.339  1.00  6.07              
ATOM   3937  HA  ASP A 246     117.090  85.940  89.426  1.00  6.07              
ATOM   3938  CB  ASP A 246     118.834  84.894  90.007  1.00  6.07              
ATOM   3939  HB1 ASP A 246     119.187  84.301  90.854  1.00  6.07              
ATOM   3940  HB2 ASP A 246     119.529  85.723  89.860  1.00  6.07              
ATOM   3941  CG  ASP A 246     118.839  84.032  88.729  1.00  6.07              
ATOM   3942  OD1 ASP A 246     117.990  84.271  87.834  1.00  6.07              
ATOM   3943  OD2 ASP A 246     119.715  83.152  88.615  1.00  6.07              
ATOM   3944  C   ASP A 246     116.458  84.355  90.700  1.00  6.07              
ATOM   3945  O   ASP A 246     116.160  84.089  91.868  1.00  6.07              
ATOM   3946  N   VAL A 247     115.904  83.714  89.680  1.00  6.09              
ATOM   3947  H   VAL A 247     116.239  83.975  88.755  1.00  6.09              
ATOM   3948  CA  VAL A 247     115.048  82.541  89.809  1.00  6.09              
ATOM   3949  HA  VAL A 247     114.201  82.808  90.438  1.00  6.09              
ATOM   3950  CB  VAL A 247     114.508  82.085  88.449  1.00  6.09              
ATOM   3951  HB  VAL A 247     113.772  81.317  88.658  1.00  6.09              
ATOM   3952  CG1 VAL A 247     113.786  83.252  87.769  1.00  6.09              
ATOM   3953 1HG1 VAL A 247     113.126  82.886  86.996  1.00  6.09              
ATOM   3954 2HG1 VAL A 247     113.199  83.811  88.494  1.00  6.09              
ATOM   3955 3HG1 VAL A 247     114.514  83.911  87.303  1.00  6.09              
ATOM   3956  CG2 VAL A 247     115.559  81.459  87.520  1.00  6.09              
ATOM   3957 1HG2 VAL A 247     115.065  80.973  86.685  1.00  6.09              
ATOM   3958 2HG2 VAL A 247     116.244  82.228  87.159  1.00  6.09              
ATOM   3959 3HG2 VAL A 247     116.143  80.703  88.037  1.00  6.09              
ATOM   3960  C   VAL A 247     115.802  81.395  90.496  1.00  6.09              
ATOM   3961  O   VAL A 247     117.026  81.350  90.521  1.00  6.09              
ATOM   3962  N   ALA A 248     115.081  80.399  91.012  1.00  5.99              
ATOM   3963  H   ALA A 248     114.079  80.417  90.924  1.00  5.99              
ATOM   3964  CA  ALA A 248     115.718  79.366  91.829  1.00  5.99              
ATOM   3965  HA  ALA A 248     116.279  79.891  92.608  1.00  5.99              
ATOM   3966  CB  ALA A 248     114.651  78.534  92.545  1.00  5.99              
ATOM   3967  HB1 ALA A 248     115.130  77.947  93.329  1.00  5.99              
ATOM   3968  HB2 ALA A 248     113.912  79.189  93.009  1.00  5.99              
ATOM   3969  HB3 ALA A 248     114.171  77.856  91.844  1.00  5.99              
ATOM   3970  C   ALA A 248     116.750  78.470  91.118  1.00  5.99              
ATOM   3971  O   ALA A 248     117.538  77.793  91.787  1.00  5.99              
ATOM   3972  N   VAL A 249     116.715  78.451  89.777  1.00  5.93              
ATOM   3973  H   VAL A 249     116.152  79.188  89.378  1.00  5.93              
ATOM   3974  CA  VAL A 249     117.347  77.525  88.808  1.00  5.93              
ATOM   3975  HA  VAL A 249     116.847  77.677  87.852  1.00  5.93              
ATOM   3976  CB  VAL A 249     118.836  77.879  88.581  1.00  5.93              
ATOM   3977  HB  VAL A 249     119.402  77.675  89.492  1.00  5.93              
ATOM   3978  CG1 VAL A 249     119.431  77.045  87.441  1.00  5.93              
ATOM   3979 1HG1 VAL A 249     120.473  77.324  87.282  1.00  5.93              
ATOM   3980 2HG1 VAL A 249     119.395  75.983  87.680  1.00  5.93              
ATOM   3981 3HG1 VAL A 249     118.875  77.225  86.520  1.00  5.93              
ATOM   3982  CG2 VAL A 249     119.035  79.354  88.213  1.00  5.93              
ATOM   3983 1HG2 VAL A 249     118.746  80.006  89.039  1.00  5.93              
ATOM   3984 2HG2 VAL A 249     120.086  79.555  88.000  1.00  5.93              
ATOM   3985 3HG2 VAL A 249     118.445  79.615  87.335  1.00  5.93              
ATOM   3986  C   VAL A 249     117.160  76.043  89.154  1.00  5.93              
ATOM   3987  O   VAL A 249     116.441  75.314  88.472  1.00  5.93              
ATOM   3988  N   ARG A 250     117.734  75.629  90.284  1.00  5.93              
ATOM   3989  H   ARG A 250     118.162  76.375  90.825  1.00  5.93              
ATOM   3990  CA  ARG A 250     117.679  74.313  90.921  1.00  5.93              
ATOM   3991  HA  ARG A 250     118.063  73.585  90.205  1.00  5.93              
ATOM   3992  CB  ARG A 250     118.589  74.292  92.154  1.00  5.93              
ATOM   3993  HB1 ARG A 250     118.530  73.293  92.575  1.00  5.93              
ATOM   3994  HB2 ARG A 250     118.225  75.014  92.888  1.00  5.93              
ATOM   3995  CG  ARG A 250     120.066  74.563  91.843  1.00  5.93              
ATOM   3996  HG1 ARG A 250     120.172  75.554  91.402  1.00  5.93              
ATOM   3997  HG2 ARG A 250     120.424  73.817  91.131  1.00  5.93              
ATOM   3998  CD  ARG A 250     120.904  74.482  93.129  1.00  5.93              
ATOM   3999  HD1 ARG A 250     120.738  73.509  93.598  1.00  5.93              
ATOM   4000  HD2 ARG A 250     120.573  75.251  93.829  1.00  5.93              
ATOM   4001  NE  ARG A 250     122.345  74.634  92.856  1.00  5.93              
ATOM   4002  HE  ARG A 250     122.905  73.799  92.934  1.00  5.93              
ATOM   4003  CZ  ARG A 250     122.970  75.746  92.508  1.00  5.93              
ATOM   4004  NH1 ARG A 250     122.357  76.895  92.432  1.00  5.93              
ATOM   4005 1HH1 ARG A 250     121.370  76.938  92.622  1.00  5.93              
ATOM   4006 2HH1 ARG A 250     122.838  77.727  92.135  1.00  5.93              
ATOM   4007  NH2 ARG A 250     124.239  75.718  92.211  1.00  5.93              
ATOM   4008 1HH2 ARG A 250     124.749  74.851  92.232  1.00  5.93              
ATOM   4009 2HH2 ARG A 250     124.696  76.554  91.890  1.00  5.93              
ATOM   4010  C   ARG A 250     116.282  73.797  91.284  1.00  5.93              
ATOM   4011  O   ARG A 250     116.181  72.668  91.770  1.00  5.93              
ATOM   4012  N   PHE A 251     115.209  74.548  90.997  1.00  5.80              
ATOM   4013  H   PHE A 251     115.334  75.430  90.523  1.00  5.80              
ATOM   4014  CA  PHE A 251     113.864  73.995  91.139  1.00  5.80              
ATOM   4015  HA  PHE A 251     113.748  73.745  92.196  1.00  5.80              
ATOM   4016  CB  PHE A 251     112.722  74.967  90.816  1.00  5.80              
ATOM   4017  HB1 PHE A 251     112.640  75.083  89.738  1.00  5.80              
ATOM   4018  HB2 PHE A 251     112.941  75.939  91.258  1.00  5.80              
ATOM   4019  CG  PHE A 251     111.393  74.471  91.366  1.00  5.80              
ATOM   4020  CD1 PHE A 251     110.983  74.852  92.658  1.00  5.80              
ATOM   4021  HD1 PHE A 251     111.568  75.559  93.226  1.00  5.80              
ATOM   4022  CE1 PHE A 251     109.819  74.299  93.224  1.00  5.80              
ATOM   4023  HE1 PHE A 251     109.515  74.586  94.219  1.00  5.80              
ATOM   4024  CZ  PHE A 251     109.058  73.364  92.504  1.00  5.80              
ATOM   4025  HZ  PHE A 251     108.165  72.937  92.941  1.00  5.80              
ATOM   4026  CE2 PHE A 251     109.455  72.990  91.209  1.00  5.80              
ATOM   4027  HE2 PHE A 251     108.872  72.266  90.653  1.00  5.80              
ATOM   4028  CD2 PHE A 251     110.612  73.549  90.637  1.00  5.80              
ATOM   4029  HD2 PHE A 251     110.918  73.232  89.651  1.00  5.80              
ATOM   4030  C   PHE A 251     113.695  72.667  90.388  1.00  5.80              
ATOM   4031  O   PHE A 251     113.092  71.724  90.901  1.00  5.80              
ATOM   4032  N   PHE A 252     114.344  72.548  89.227  1.00  5.83              
ATOM   4033  H   PHE A 252     114.836  73.357  88.873  1.00  5.83              
ATOM   4034  CA  PHE A 252     114.351  71.339  88.403  1.00  5.83              
ATOM   4035  HA  PHE A 252     113.314  71.147  88.122  1.00  5.83              
ATOM   4036  CB  PHE A 252     115.125  71.633  87.104  1.00  5.83              
ATOM   4037  HB1 PHE A 252     116.183  71.413  87.257  1.00  5.83              
ATOM   4038  HB2 PHE A 252     115.052  72.697  86.872  1.00  5.83              
ATOM   4039  CG  PHE A 252     114.612  70.885  85.884  1.00  5.83              
ATOM   4040  CD1 PHE A 252     113.382  71.256  85.304  1.00  5.83              
ATOM   4041  HD1 PHE A 252     112.797  72.053  85.736  1.00  5.83              
ATOM   4042  CE1 PHE A 252     112.901  70.581  84.167  1.00  5.83              
ATOM   4043  HE1 PHE A 252     111.953  70.859  83.729  1.00  5.83              
ATOM   4044  CZ  PHE A 252     113.652  69.540  83.595  1.00  5.83              
ATOM   4045  HZ  PHE A 252     113.284  69.022  82.718  1.00  5.83              
ATOM   4046  CE2 PHE A 252     114.879  69.166  84.170  1.00  5.83              
ATOM   4047  HE2 PHE A 252     115.450  68.357  83.737  1.00  5.83              
ATOM   4048  CD2 PHE A 252     115.357  69.835  85.313  1.00  5.83              
ATOM   4049  HD2 PHE A 252     116.296  69.532  85.754  1.00  5.83              
ATOM   4050  C   PHE A 252     114.826  70.051  89.076  1.00  5.83              
ATOM   4051  O   PHE A 252     114.606  68.963  88.551  1.00  5.83              
ATOM   4052  N   LYS A 253     115.412  70.140  90.271  1.00  5.95              
ATOM   4053  H   LYS A 253     115.542  71.053  90.692  1.00  5.95              
ATOM   4054  CA  LYS A 253     115.720  68.952  91.063  1.00  5.95              
ATOM   4055  HA  LYS A 253     116.254  68.263  90.404  1.00  5.95              
ATOM   4056  CB  LYS A 253     116.684  69.348  92.151  1.00  5.95              
ATOM   4057  HB1 LYS A 253     117.225  70.258  91.882  1.00  5.95              
ATOM   4058  HB2 LYS A 253     117.428  68.555  92.249  1.00  5.95              
ATOM   4059  CG  LYS A 253     116.024  69.517  93.501  1.00  5.95              
ATOM   4060  HG1 LYS A 253     116.873  69.876  94.040  1.00  5.95              
ATOM   4061  HG2 LYS A 253     115.802  68.518  93.881  1.00  5.95              
ATOM   4062  CD  LYS A 253     114.773  70.425  93.733  1.00  5.95              
ATOM   4063  HD1 LYS A 253     114.185  70.476  92.846  1.00  5.95              
ATOM   4064  HD2 LYS A 253     114.946  71.483  93.850  1.00  5.95              
ATOM   4065  CE  LYS A 253     113.981  69.860  94.929  1.00  5.95              
ATOM   4066  HE1 LYS A 253     114.683  69.497  95.680  1.00  5.95              
ATOM   4067  HE2 LYS A 253     113.429  68.995  94.577  1.00  5.95              
ATOM   4068  NZ  LYS A 253     113.044  70.794  95.595  1.00  5.95              
ATOM   4069  HZ1 LYS A 253     113.569  71.534  96.052  1.00  5.95              
ATOM   4070  HZ2 LYS A 253     112.361  71.203  94.976  1.00  5.95              
ATOM   4071  HZ3 LYS A 253     112.557  70.314  96.353  1.00  5.95              
ATOM   4072  C   LYS A 253     114.478  68.158  91.546  1.00  5.95              
ATOM   4073  O   LYS A 253     114.589  67.025  92.001  1.00  5.95              
ATOM   4074  N   ALA A 254     113.292  68.772  91.548  1.00  5.84              
ATOM   4075  H   ALA A 254     113.241  69.676  91.096  1.00  5.84              
ATOM   4076  CA  ALA A 254     112.204  68.451  92.476  1.00  5.84              
ATOM   4077  HA  ALA A 254     112.572  67.909  93.345  1.00  5.84              
ATOM   4078  CB  ALA A 254     111.491  69.772  92.887  1.00  5.84              
ATOM   4079  HB1 ALA A 254     110.773  69.570  93.682  1.00  5.84              
ATOM   4080  HB2 ALA A 254     112.155  70.559  93.196  1.00  5.84              
ATOM   4081  HB3 ALA A 254     110.951  70.185  92.031  1.00  5.84              
ATOM   4082  C   ALA A 254     111.164  67.579  91.776  1.00  5.84              
ATOM   4083  O   ALA A 254     109.999  67.957  91.709  1.00  5.84              
ATOM   4084  N   ILE A 255     111.593  66.477  91.165  1.00  5.84              
ATOM   4085  H   ILE A 255     112.574  66.249  91.249  1.00  5.84              
ATOM   4086  CA  ILE A 255     110.795  65.777  90.148  1.00  5.84              
ATOM   4087  HA  ILE A 255     110.757  66.414  89.263  1.00  5.84              
ATOM   4088  CB  ILE A 255     111.484  64.452  89.731  1.00  5.84              
ATOM   4089  HB  ILE A 255     111.527  63.797  90.604  1.00  5.84              
ATOM   4090  CG2 ILE A 255     110.667  63.743  88.635  1.00  5.84              
ATOM   4091 1HG2 ILE A 255     111.116  62.788  88.368  1.00  5.84              
ATOM   4092 2HG2 ILE A 255     109.653  63.530  88.975  1.00  5.84              
ATOM   4093 3HG2 ILE A 255     110.604  64.369  87.743  1.00  5.84              
ATOM   4094  CG1 ILE A 255     112.933  64.709  89.239  1.00  5.84              
ATOM   4095 1HG1 ILE A 255     113.496  65.230  90.011  1.00  5.84              
ATOM   4096 2HG1 ILE A 255     112.907  65.349  88.355  1.00  5.84              
ATOM   4097  CD1 ILE A 255     113.728  63.440  88.905  1.00  5.84              
ATOM   4098  HD1 ILE A 255     114.768  63.708  88.717  1.00  5.84              
ATOM   4099  HD2 ILE A 255     113.689  62.745  89.745  1.00  5.84              
ATOM   4100  HD3 ILE A 255     113.331  62.961  88.011  1.00  5.84              
ATOM   4101  C   ILE A 255     109.325  65.565  90.575  1.00  5.84              
ATOM   4102  O   ILE A 255     108.399  65.830  89.814  1.00  5.84              
ATOM   4103  N   ARG A 256     109.112  65.219  91.850  1.00  5.80              
ATOM   4104  H   ARG A 256     109.936  65.093  92.416  1.00  5.80              
ATOM   4105  CA  ARG A 256     107.822  65.320  92.543  1.00  5.80              
ATOM   4106  HA  ARG A 256     107.049  64.904  91.892  1.00  5.80              
ATOM   4107  CB  ARG A 256     107.917  64.461  93.824  1.00  5.80              
ATOM   4108  HB1 ARG A 256     108.656  64.915  94.490  1.00  5.80              
ATOM   4109  HB2 ARG A 256     108.285  63.469  93.553  1.00  5.80              
ATOM   4110  CG  ARG A 256     106.593  64.279  94.592  1.00  5.80              
ATOM   4111  HG1 ARG A 256     105.919  63.651  94.007  1.00  5.80              
ATOM   4112  HG2 ARG A 256     106.115  65.242  94.755  1.00  5.80              
ATOM   4113  CD  ARG A 256     106.873  63.618  95.952  1.00  5.80              
ATOM   4114  HD1 ARG A 256     107.603  64.225  96.491  1.00  5.80              
ATOM   4115  HD2 ARG A 256     107.322  62.639  95.774  1.00  5.80              
ATOM   4116  NE  ARG A 256     105.646  63.438  96.762  1.00  5.80              
ATOM   4117  HE  ARG A 256     104.895  62.936  96.321  1.00  5.80              
ATOM   4118  CZ  ARG A 256     105.435  63.849  98.006  1.00  5.80              
ATOM   4119  NH1 ARG A 256     106.260  64.628  98.646  1.00  5.80              
ATOM   4120 1HH1 ARG A 256     106.954  65.129  98.104  1.00  5.80              
ATOM   4121 2HH1 ARG A 256     106.085  64.930  99.585  1.00  5.80              
ATOM   4122  NH2 ARG A 256     104.364  63.488  98.658  1.00  5.80              
ATOM   4123 1HH2 ARG A 256     103.669  62.920  98.214  1.00  5.80              
ATOM   4124 2HH2 ARG A 256     104.203  63.850  99.577  1.00  5.80              
ATOM   4125  C   ARG A 256     107.434  66.782  92.844  1.00  5.80              
ATOM   4126  O   ARG A 256     107.542  67.237  93.981  1.00  5.80              
ATOM   4127  N   GLY A 257     107.001  67.539  91.840  1.00  5.78              
ATOM   4128  H   GLY A 257     107.052  67.127  90.913  1.00  5.78              
ATOM   4129  CA  GLY A 257     106.892  69.003  91.941  1.00  5.78              
ATOM   4130  HA1 GLY A 257     107.763  69.442  91.453  1.00  5.78              
ATOM   4131  HA2 GLY A 257     106.911  69.315  92.985  1.00  5.78              
ATOM   4132  C   GLY A 257     105.650  69.630  91.316  1.00  5.78              
ATOM   4133  O   GLY A 257     105.706  70.738  90.787  1.00  5.78              
ATOM   4134  N   THR A 258     104.543  68.900  91.373  1.00  5.73              
ATOM   4135  H   THR A 258     104.596  68.044  91.906  1.00  5.73              
ATOM   4136  CA  THR A 258     103.249  69.121  90.720  1.00  5.73              
ATOM   4137  HA  THR A 258     103.356  68.765  89.695  1.00  5.73              
ATOM   4138  CB  THR A 258     102.207  68.213  91.404  1.00  5.73              
ATOM   4139  HB  THR A 258     101.945  68.651  92.368  1.00  5.73              
ATOM   4140  CG2 THR A 258     100.928  68.018  90.594  1.00  5.73              
ATOM   4141 1HG2 THR A 258     100.277  67.308  91.107  1.00  5.73              
ATOM   4142 2HG2 THR A 258     100.401  68.967  90.499  1.00  5.73              
ATOM   4143 3HG2 THR A 258     101.167  67.638  89.600  1.00  5.73              
ATOM   4144  OG1 THR A 258     102.738  66.923  91.644  1.00  5.73              
ATOM   4145  HG1 THR A 258     102.716  66.438  90.812  1.00  5.73              
ATOM   4146  C   THR A 258     102.705  70.542  90.600  1.00  5.73              
ATOM   4147  O   THR A 258     102.227  70.874  89.512  1.00  5.73              
ATOM   4148  N   LYS A 259     102.759  71.410  91.628  1.00  5.63              
ATOM   4149  H   LYS A 259     103.160  71.104  92.511  1.00  5.63              
ATOM   4150  CA  LYS A 259     102.511  72.848  91.367  1.00  5.63              
ATOM   4151  HA  LYS A 259     102.870  72.976  90.348  1.00  5.63              
ATOM   4152  CB  LYS A 259     101.018  73.239  91.291  1.00  5.63              
ATOM   4153  HB1 LYS A 259     100.604  73.257  92.301  1.00  5.63              
ATOM   4154  HB2 LYS A 259     100.478  72.479  90.724  1.00  5.63              
ATOM   4155  CG  LYS A 259     100.756  74.616  90.615  1.00  5.63              
ATOM   4156  HG1 LYS A 259     101.184  75.396  91.245  1.00  5.63              
ATOM   4157  HG2 LYS A 259      99.677  74.766  90.599  1.00  5.63              
ATOM   4158  CD  LYS A 259     101.284  74.815  89.170  1.00  5.63              
ATOM   4159  HD1 LYS A 259     100.879  74.034  88.524  1.00  5.63              
ATOM   4160  HD2 LYS A 259     102.365  74.742  89.181  1.00  5.63              
ATOM   4161  CE  LYS A 259     100.915  76.204  88.605  1.00  5.63              
ATOM   4162  HE1 LYS A 259     101.239  76.957  89.330  1.00  5.63              
ATOM   4163  HE2 LYS A 259      99.826  76.275  88.528  1.00  5.63              
ATOM   4164  NZ  LYS A 259     101.533  76.523  87.283  1.00  5.63              
ATOM   4165  HZ1 LYS A 259     101.219  75.930  86.522  1.00  5.63              
ATOM   4166  HZ2 LYS A 259     101.282  77.480  86.998  1.00  5.63              
ATOM   4167  HZ3 LYS A 259     102.544  76.524  87.316  1.00  5.63              
ATOM   4168  C   LYS A 259     103.334  73.831  92.160  1.00  5.63              
ATOM   4169  O   LYS A 259     103.170  73.964  93.367  1.00  5.63              
ATOM   4170  N   ILE A 260     104.122  74.600  91.406  1.00  5.58              
ATOM   4171  H   ILE A 260     104.211  74.372  90.432  1.00  5.58              
ATOM   4172  CA  ILE A 260     104.778  75.814  91.866  1.00  5.58              
ATOM   4173  HA  ILE A 260     104.716  75.769  92.946  1.00  5.58              
ATOM   4174  CB  ILE A 260     106.308  75.789  91.593  1.00  5.58              
ATOM   4175  HB  ILE A 260     106.715  75.207  92.422  1.00  5.58              
ATOM   4176  CG2 ILE A 260     106.731  74.999  90.340  1.00  5.58              
ATOM   4177 1HG2 ILE A 260     106.465  73.945  90.438  1.00  5.58              
ATOM   4178 2HG2 ILE A 260     106.271  75.410  89.452  1.00  5.58              
ATOM   4179 3HG2 ILE A 260     107.813  75.060  90.219  1.00  5.58              
ATOM   4180  CG1 ILE A 260     107.038  77.149  91.687  1.00  5.58              
ATOM   4181 1HG1 ILE A 260     108.094  76.943  91.870  1.00  5.58              
ATOM   4182 2HG1 ILE A 260     106.669  77.697  92.555  1.00  5.58              
ATOM   4183  CD1 ILE A 260     106.965  78.056  90.449  1.00  5.58              
ATOM   4184  HD1 ILE A 260     107.584  78.934  90.614  1.00  5.58              
ATOM   4185  HD2 ILE A 260     107.349  77.537  89.572  1.00  5.58              
ATOM   4186  HD3 ILE A 260     105.944  78.380  90.263  1.00  5.58              
ATOM   4187  C   ILE A 260     103.981  77.076  91.519  1.00  5.58              
ATOM   4188  O   ILE A 260     103.494  77.167  90.391  1.00  5.58              
ATOM   4189  N   TYR A 261     103.877  78.054  92.437  1.00  5.55              
ATOM   4190  H   TYR A 261     104.272  77.915  93.365  1.00  5.55              
ATOM   4191  CA  TYR A 261     103.629  79.426  92.025  1.00  5.55              
ATOM   4192  HA  TYR A 261     103.715  79.479  90.940  1.00  5.55              
ATOM   4193  CB  TYR A 261     102.205  79.904  92.359  1.00  5.55              
ATOM   4194  HB1 TYR A 261     102.056  80.877  91.890  1.00  5.55              
ATOM   4195  HB2 TYR A 261     102.119  80.063  93.423  1.00  5.55              
ATOM   4196  CG  TYR A 261     101.055  78.998  91.954  1.00  5.55              
ATOM   4197  CD1 TYR A 261     100.450  79.124  90.687  1.00  5.55              
ATOM   4198  HD1 TYR A 261     100.840  79.831  89.967  1.00  5.55              
ATOM   4199  CE1 TYR A 261      99.312  78.355  90.371  1.00  5.55              
ATOM   4200  HE1 TYR A 261      98.823  78.470  89.415  1.00  5.55              
ATOM   4201  CZ  TYR A 261      98.784  77.450  91.314  1.00  5.55              
ATOM   4202  OH  TYR A 261      97.688  76.712  91.003  1.00  5.55              
ATOM   4203  HH  TYR A 261      97.378  76.219  91.764  1.00  5.55              
ATOM   4204  CE2 TYR A 261      99.399  77.312  92.577  1.00  5.55              
ATOM   4205  HE2 TYR A 261      98.997  76.626  93.309  1.00  5.55              
ATOM   4206  CD2 TYR A 261     100.529  78.088  92.893  1.00  5.55              
ATOM   4207  HD2 TYR A 261     100.983  78.002  93.873  1.00  5.55              
ATOM   4208  C   TYR A 261     104.733  80.328  92.591  1.00  5.55              
ATOM   4209  O   TYR A 261     105.203  80.154  93.713  1.00  5.55              
ATOM   4210  N   ILE A 262     105.158  81.309  91.787  1.00  5.68              
ATOM   4211  H   ILE A 262     104.811  81.335  90.842  1.00  5.68              
ATOM   4212  CA  ILE A 262     105.959  82.448  92.262  1.00  5.68              
ATOM   4213  HA  ILE A 262     105.753  82.517  93.328  1.00  5.68              
ATOM   4214  CB  ILE A 262     107.502  82.274  92.187  1.00  5.68              
ATOM   4215  HB  ILE A 262     107.912  83.166  92.658  1.00  5.68              
ATOM   4216  CG2 ILE A 262     107.995  81.099  93.047  1.00  5.68              
ATOM   4217 1HG2 ILE A 262     109.081  81.103  93.129  1.00  5.68              
ATOM   4218 2HG2 ILE A 262     107.579  81.192  94.047  1.00  5.68              
ATOM   4219 3HG2 ILE A 262     107.671  80.151  92.621  1.00  5.68              
ATOM   4220  CG1 ILE A 262     108.121  82.187  90.780  1.00  5.68              
ATOM   4221 1HG1 ILE A 262     107.564  82.812  90.091  1.00  5.68              
ATOM   4222 2HG1 ILE A 262     108.080  81.164  90.409  1.00  5.68              
ATOM   4223  CD1 ILE A 262     109.577  82.681  90.797  1.00  5.68              
ATOM   4224  HD1 ILE A 262     109.977  82.679  89.791  1.00  5.68              
ATOM   4225  HD2 ILE A 262     109.624  83.701  91.176  1.00  5.68              
ATOM   4226  HD3 ILE A 262     110.195  82.037  91.420  1.00  5.68              
ATOM   4227  C   ILE A 262     105.446  83.801  91.736  1.00  5.68              
ATOM   4228  O   ILE A 262     106.186  84.601  91.191  1.00  5.68              
ATOM   4229  N   LEU A 263     104.136  84.021  91.822  1.00  5.71              
ATOM   4230  H   LEU A 263     103.600  83.324  92.309  1.00  5.71              
ATOM   4231  CA  LEU A 263     103.415  84.869  90.871  1.00  5.71              
ATOM   4232  HA  LEU A 263     103.726  84.523  89.891  1.00  5.71              
ATOM   4233  CB  LEU A 263     101.905  84.527  90.968  1.00  5.71              
ATOM   4234  HB1 LEU A 263     101.477  84.989  91.856  1.00  5.71              
ATOM   4235  HB2 LEU A 263     101.816  83.448  91.104  1.00  5.71              
ATOM   4236  CG  LEU A 263     101.005  84.872  89.759  1.00  5.71              
ATOM   4237  HG  LEU A 263     100.048  84.383  89.938  1.00  5.71              
ATOM   4238  CD1 LEU A 263     100.715  86.366  89.613  1.00  5.71              
ATOM   4239 1HD1 LEU A 263      99.949  86.508  88.850  1.00  5.71              
ATOM   4240 2HD1 LEU A 263     100.347  86.768  90.555  1.00  5.71              
ATOM   4241 3HD1 LEU A 263     101.610  86.902  89.299  1.00  5.71              
ATOM   4242  CD2 LEU A 263     101.550  84.335  88.434  1.00  5.71              
ATOM   4243 1HD2 LEU A 263     100.789  84.438  87.659  1.00  5.71              
ATOM   4244 2HD2 LEU A 263     102.432  84.892  88.118  1.00  5.71              
ATOM   4245 3HD2 LEU A 263     101.795  83.278  88.532  1.00  5.71              
ATOM   4246  C   LEU A 263     103.699  86.377  90.879  1.00  5.71              
ATOM   4247  O   LEU A 263     104.365  86.889  89.982  1.00  5.71              
ATOM   4248  N   ILE A 264     103.179  87.091  91.876  1.00  5.84              
ATOM   4249  H   ILE A 264     102.623  86.617  92.563  1.00  5.84              
ATOM   4250  CA  ILE A 264     103.337  88.540  91.994  1.00  5.84              
ATOM   4251  HA  ILE A 264     103.783  88.895  91.063  1.00  5.84              
ATOM   4252  CB  ILE A 264     101.983  89.282  92.035  1.00  5.84              
ATOM   4253  HB  ILE A 264     101.439  88.936  91.155  1.00  5.84              
ATOM   4254  CG2 ILE A 264     101.102  88.922  93.230  1.00  5.84              
ATOM   4255 1HG2 ILE A 264     100.970  87.844  93.294  1.00  5.84              
ATOM   4256 2HG2 ILE A 264     101.564  89.293  94.139  1.00  5.84              
ATOM   4257 3HG2 ILE A 264     100.123  89.389  93.113  1.00  5.84              
ATOM   4258  CG1 ILE A 264     102.117  90.811  91.846  1.00  5.84              
ATOM   4259 1HG1 ILE A 264     101.124  91.207  91.628  1.00  5.84              
ATOM   4260 2HG1 ILE A 264     102.734  90.999  90.966  1.00  5.84              
ATOM   4261  CD1 ILE A 264     102.689  91.629  93.015  1.00  5.84              
ATOM   4262  HD1 ILE A 264     102.676  92.686  92.745  1.00  5.84              
ATOM   4263  HD2 ILE A 264     102.084  91.497  93.911  1.00  5.84              
ATOM   4264  HD3 ILE A 264     103.719  91.346  93.221  1.00  5.84              
ATOM   4265  C   ILE A 264     104.365  88.812  93.081  1.00  5.84              
ATOM   4266  O   ILE A 264     104.128  88.607  94.273  1.00  5.84              
ATOM   4267  N   LEU A 265     105.554  89.109  92.562  1.00  6.00              
ATOM   4268  H   LEU A 265     105.605  89.121  91.551  1.00  6.00              
ATOM   4269  CA  LEU A 265     106.831  89.338  93.222  1.00  6.00              
ATOM   4270  HA  LEU A 265     106.703  90.183  93.903  1.00  6.00              
ATOM   4271  CB  LEU A 265     107.250  88.134  94.073  1.00  6.00              
ATOM   4272  HB1 LEU A 265     106.562  88.087  94.913  1.00  6.00              
ATOM   4273  HB2 LEU A 265     108.238  88.312  94.496  1.00  6.00              
ATOM   4274  CG  LEU A 265     107.214  86.777  93.362  1.00  6.00              
ATOM   4275  HG  LEU A 265     106.425  86.740  92.615  1.00  6.00              
ATOM   4276  CD1 LEU A 265     108.548  86.452  92.708  1.00  6.00              
ATOM   4277 1HD1 LEU A 265     108.528  85.433  92.328  1.00  6.00              
ATOM   4278 2HD1 LEU A 265     108.678  87.119  91.862  1.00  6.00              
ATOM   4279 3HD1 LEU A 265     109.366  86.567  93.417  1.00  6.00              
ATOM   4280  CD2 LEU A 265     106.913  85.713  94.397  1.00  6.00              
ATOM   4281 1HD2 LEU A 265     106.928  84.740  93.921  1.00  6.00              
ATOM   4282 2HD2 LEU A 265     107.662  85.734  95.177  1.00  6.00              
ATOM   4283 3HD2 LEU A 265     105.930  85.882  94.834  1.00  6.00              
ATOM   4284  C   LEU A 265     107.859  89.762  92.178  1.00  6.00              
ATOM   4285  O   LEU A 265     107.747  89.404  91.005  1.00  6.00              
ATOM   4286  N   ASN A 266     108.871  90.514  92.594  1.00  6.03              
ATOM   4287  H   ASN A 266     109.006  90.657  93.589  1.00  6.03              
ATOM   4288  CA  ASN A 266     109.874  91.077  91.698  1.00  6.03              
ATOM   4289  HA  ASN A 266     109.438  91.156  90.700  1.00  6.03              
ATOM   4290  CB  ASN A 266     110.205  92.512  92.150  1.00  6.03              
ATOM   4291  HB1 ASN A 266     109.285  93.093  92.213  1.00  6.03              
ATOM   4292  HB2 ASN A 266     110.838  92.982  91.398  1.00  6.03              
ATOM   4293  CG  ASN A 266     110.902  92.589  93.495  1.00  6.03              
ATOM   4294  OD1 ASN A 266     110.280  92.655  94.541  1.00  6.03              
ATOM   4295  ND2 ASN A 266     112.213  92.597  93.500  1.00  6.03              
ATOM   4296 1HD2 ASN A 266     112.698  92.356  92.648  1.00  6.03              
ATOM   4297 2HD2 ASN A 266     112.664  92.614  94.392  1.00  6.03              
ATOM   4298  C   ASN A 266     111.094  90.153  91.541  1.00  6.03              
ATOM   4299  O   ASN A 266     112.245  90.594  91.519  1.00  6.03              
ATOM   4300  N   SER A 267     110.835  88.850  91.402  1.00  6.00              
ATOM   4301  H   SER A 267     109.861  88.585  91.415  1.00  6.00              
ATOM   4302  CA  SER A 267     111.803  87.902  90.838  1.00  6.00              
ATOM   4303  HA  SER A 267     112.607  87.756  91.558  1.00  6.00              
ATOM   4304  CB  SER A 267     111.108  86.555  90.596  1.00  6.00              
ATOM   4305  HB1 SER A 267     110.214  86.712  89.994  1.00  6.00              
ATOM   4306  HB2 SER A 267     110.817  86.149  91.561  1.00  6.00              
ATOM   4307  OG  SER A 267     111.935  85.591  89.972  1.00  6.00              
ATOM   4308  HG  SER A 267     111.824  85.711  89.013  1.00  6.00              
ATOM   4309  C   SER A 267     112.416  88.459  89.557  1.00  6.00              
ATOM   4310  O   SER A 267     111.820  89.280  88.868  1.00  6.00              
ATOM   4311  N   SER A 268     113.602  88.018  89.186  1.00  6.27              
ATOM   4312  H   SER A 268     114.118  87.371  89.776  1.00  6.27              
ATOM   4313  CA  SER A 268     114.085  88.223  87.832  1.00  6.27              
ATOM   4314  HA  SER A 268     113.227  88.201  87.164  1.00  6.27              
ATOM   4315  CB  SER A 268     114.772  89.586  87.695  1.00  6.27              
ATOM   4316  HB1 SER A 268     115.807  89.521  88.032  1.00  6.27              
ATOM   4317  HB2 SER A 268     114.247  90.328  88.299  1.00  6.27              
ATOM   4318  OG  SER A 268     114.716  89.990  86.341  1.00  6.27              
ATOM   4319  HG  SER A 268     113.779  90.057  86.089  1.00  6.27              
ATOM   4320  C   SER A 268     114.970  87.080  87.404  1.00  6.27              
ATOM   4321  O   SER A 268     115.116  86.135  88.163  1.00  6.27              
ATOM   4322  N   GLY A 269     115.503  87.126  86.187  1.00  6.22              
ATOM   4323  H   GLY A 269     115.366  87.962  85.636  1.00  6.22              
ATOM   4324  CA  GLY A 269     116.415  86.092  85.731  1.00  6.22              
ATOM   4325  HA1 GLY A 269     116.485  85.310  86.479  1.00  6.22              
ATOM   4326  HA2 GLY A 269     117.413  86.512  85.615  1.00  6.22              
ATOM   4327  C   GLY A 269     116.026  85.434  84.436  1.00  6.22              
ATOM   4328  O   GLY A 269     115.619  86.078  83.475  1.00  6.22              
ATOM   4329  N   SER A 270     116.128  84.117  84.440  1.00  6.22              
ATOM   4330  H   SER A 270     116.429  83.684  85.307  1.00  6.22              
ATOM   4331  CA  SER A 270     115.706  83.248  83.349  1.00  6.22              
ATOM   4332  HA  SER A 270     115.162  83.823  82.603  1.00  6.22              
ATOM   4333  CB  SER A 270     116.960  82.667  82.668  1.00  6.22              
ATOM   4334  HB1 SER A 270     117.701  83.455  82.525  1.00  6.22              
ATOM   4335  HB2 SER A 270     116.683  82.281  81.686  1.00  6.22              
ATOM   4336  OG  SER A 270     117.527  81.608  83.427  1.00  6.22              
ATOM   4337  HG  SER A 270     118.008  81.997  84.170  1.00  6.22              
ATOM   4338  C   SER A 270     114.786  82.169  83.900  1.00  6.22              
ATOM   4339  O   SER A 270     114.160  82.360  84.928  1.00  6.22              
ATOM   4340  N   MET A 271     114.645  81.045  83.212  1.00  6.54              
ATOM   4341  H   MET A 271     115.187  80.942  82.366  1.00  6.54              
ATOM   4342  CA  MET A 271     113.678  80.003  83.547  1.00  6.54              
ATOM   4343  HA  MET A 271     113.238  80.202  84.513  1.00  6.54              
ATOM   4344  CB  MET A 271     112.596  80.012  82.437  1.00  6.54              
ATOM   4345  HB1 MET A 271     111.924  80.850  82.570  1.00  6.54              
ATOM   4346  HB2 MET A 271     111.983  79.126  82.540  1.00  6.54              
ATOM   4347  CG  MET A 271     113.102  80.102  80.983  1.00  6.54              
ATOM   4348  HG1 MET A 271     113.494  81.106  80.821  1.00  6.54              
ATOM   4349  HG2 MET A 271     112.241  79.995  80.324  1.00  6.54              
ATOM   4350  SD  MET A 271     114.374  78.926  80.436  1.00  6.54              
ATOM   4351  CE  MET A 271     114.828  79.695  78.857  1.00  6.54              
ATOM   4352  HE1 MET A 271     113.965  79.712  78.193  1.00  6.54              
ATOM   4353  HE2 MET A 271     115.162  80.720  79.024  1.00  6.54              
ATOM   4354  HE3 MET A 271     115.628  79.126  78.383  1.00  6.54              
ATOM   4355  C   MET A 271     114.300  78.587  83.574  1.00  6.54              
ATOM   4356  O   MET A 271     113.604  77.562  83.560  1.00  6.54              
ATOM   4357  N   GLY A 272     115.627  78.508  83.535  1.00  6.62              
ATOM   4358  H   GLY A 272     116.158  79.372  83.530  1.00  6.62              
ATOM   4359  CA  GLY A 272     116.326  77.282  83.885  1.00  6.62              
ATOM   4360  HA1 GLY A 272     115.821  76.828  84.740  1.00  6.62              
ATOM   4361  HA2 GLY A 272     117.320  77.568  84.231  1.00  6.62              
ATOM   4362  C   GLY A 272     116.534  76.178  82.866  1.00  6.62              
ATOM   4363  O   GLY A 272     116.931  75.094  83.273  1.00  6.62              
ATOM   4364  N   LYS A 273     116.229  76.389  81.581  1.00  6.70              
ATOM   4365  H   LYS A 273     115.952  77.323  81.309  1.00  6.70              
ATOM   4366  CA  LYS A 273     115.955  75.273  80.657  1.00  6.70              
ATOM   4367  HA  LYS A 273     115.355  75.686  79.847  1.00  6.70              
ATOM   4368  CB  LYS A 273     117.245  74.700  80.022  1.00  6.70              
ATOM   4369  HB1 LYS A 273     117.148  73.626  79.876  1.00  6.70              
ATOM   4370  HB2 LYS A 273     118.104  74.864  80.676  1.00  6.70              
ATOM   4371  CG  LYS A 273     117.494  75.349  78.649  1.00  6.70              
ATOM   4372  HG1 LYS A 273     117.827  76.376  78.803  1.00  6.70              
ATOM   4373  HG2 LYS A 273     116.561  75.385  78.086  1.00  6.70              
ATOM   4374  CD  LYS A 273     118.535  74.612  77.788  1.00  6.70              
ATOM   4375  HD1 LYS A 273     119.498  74.643  78.299  1.00  6.70              
ATOM   4376  HD2 LYS A 273     118.641  75.162  76.851  1.00  6.70              
ATOM   4377  CE  LYS A 273     118.206  73.144  77.453  1.00  6.70              
ATOM   4378  HE1 LYS A 273     118.329  72.532  78.351  1.00  6.70              
ATOM   4379  HE2 LYS A 273     118.935  72.801  76.714  1.00  6.70              
ATOM   4380  NZ  LYS A 273     116.835  72.968  76.914  1.00  6.70              
ATOM   4381  HZ1 LYS A 273     116.557  73.714  76.271  1.00  6.70              
ATOM   4382  HZ2 LYS A 273     116.711  72.132  76.359  1.00  6.70              
ATOM   4383  HZ3 LYS A 273     116.116  72.973  77.630  1.00  6.70              
ATOM   4384  C   LYS A 273     115.001  74.247  81.281  1.00  6.70              
ATOM   4385  O   LYS A 273     115.185  73.045  81.111  1.00  6.70              
ATOM   4386  N   GLY A 274     113.913  74.716  81.908  1.00  7.12              
ATOM   4387  H   GLY A 274     113.809  75.707  82.069  1.00  7.12              
ATOM   4388  CA  GLY A 274     112.813  73.794  82.181  1.00  7.12              
ATOM   4389  HA1 GLY A 274     113.199  73.029  82.856  1.00  7.12              
ATOM   4390  HA2 GLY A 274     112.550  73.284  81.252  1.00  7.12              
ATOM   4391  C   GLY A 274     111.510  74.283  82.805  1.00  7.12              
ATOM   4392  O   GLY A 274     110.475  73.792  82.380  1.00  7.12              
ATOM   4393  N   VAL A 275     111.476  75.220  83.758  1.00  6.99              
ATOM   4394  H   VAL A 275     112.323  75.705  84.030  1.00  6.99              
ATOM   4395  CA  VAL A 275     110.244  75.430  84.561  1.00  6.99              
ATOM   4396  HA  VAL A 275     109.423  74.897  84.085  1.00  6.99              
ATOM   4397  CB  VAL A 275     110.386  74.745  85.944  1.00  6.99              
ATOM   4398  HB  VAL A 275     110.816  73.759  85.764  1.00  6.99              
ATOM   4399  CG1 VAL A 275     111.333  75.481  86.892  1.00  6.99              
ATOM   4400 1HG1 VAL A 275     111.455  74.892  87.797  1.00  6.99              
ATOM   4401 2HG1 VAL A 275     112.306  75.608  86.422  1.00  6.99              
ATOM   4402 3HG1 VAL A 275     110.917  76.455  87.157  1.00  6.99              
ATOM   4403  CG2 VAL A 275     109.055  74.500  86.668  1.00  6.99              
ATOM   4404 1HG2 VAL A 275     109.207  73.783  87.475  1.00  6.99              
ATOM   4405 2HG2 VAL A 275     108.665  75.415  87.113  1.00  6.99              
ATOM   4406 3HG2 VAL A 275     108.320  74.079  85.980  1.00  6.99              
ATOM   4407  C   VAL A 275     109.780  76.895  84.569  1.00  6.99              
ATOM   4408  O   VAL A 275     110.380  77.764  83.925  1.00  6.99              
ATOM   4409  N   TRP A 276     108.645  77.192  85.195  1.00  7.10              
ATOM   4410  H   TRP A 276     108.179  76.487  85.750  1.00  7.10              
ATOM   4411  CA  TRP A 276     108.121  78.546  85.273  1.00  7.10              
ATOM   4412  HA  TRP A 276     108.442  79.093  84.391  1.00  7.10              
ATOM   4413  CB  TRP A 276     106.578  78.529  85.209  1.00  7.10              
ATOM   4414  HB1 TRP A 276     106.287  78.248  84.200  1.00  7.10              
ATOM   4415  HB2 TRP A 276     106.206  79.540  85.376  1.00  7.10              
ATOM   4416  CG  TRP A 276     105.844  77.616  86.138  1.00  7.10              
ATOM   4417  CD1 TRP A 276     105.353  77.960  87.346  1.00  7.10              
ATOM   4418  HD1 TRP A 276     105.421  78.951  87.780  1.00  7.10              
ATOM   4419  NE1 TRP A 276     104.777  76.858  87.942  1.00  7.10              
ATOM   4420  HE1 TRP A 276     104.406  76.894  88.890  1.00  7.10              
ATOM   4421  CE2 TRP A 276     104.891  75.733  87.154  1.00  7.10              
ATOM   4422  CZ2 TRP A 276     104.567  74.379  87.338  1.00  7.10              
ATOM   4423  HZ2 TRP A 276     104.209  74.016  88.286  1.00  7.10              
ATOM   4424  CH2 TRP A 276     104.761  73.480  86.277  1.00  7.10              
ATOM   4425  HH2 TRP A 276     104.533  72.428  86.406  1.00  7.10              
ATOM   4426  CZ3 TRP A 276     105.243  73.950  85.043  1.00  7.10              
ATOM   4427  HZ3 TRP A 276     105.370  73.264  84.217  1.00  7.10              
ATOM   4428  CE3 TRP A 276     105.580  75.304  84.881  1.00  7.10              
ATOM   4429  HE3 TRP A 276     105.914  75.658  83.924  1.00  7.10              
ATOM   4430  CD2 TRP A 276     105.471  76.218  85.946  1.00  7.10              
ATOM   4431  C   TRP A 276     108.652  79.312  86.473  1.00  7.10              
ATOM   4432  O   TRP A 276     108.868  78.760  87.545  1.00  7.10              
ATOM   4433  N   TYR A 277     108.870  80.603  86.234  1.00  7.37              
ATOM   4434  H   TYR A 277     108.587  80.983  85.343  1.00  7.37              
ATOM   4435  CA  TYR A 277     109.346  81.591  87.184  1.00  7.37              
ATOM   4436  HA  TYR A 277     108.877  81.406  88.150  1.00  7.37              
ATOM   4437  CB  TYR A 277     110.866  81.494  87.341  1.00  7.37              
ATOM   4438  HB1 TYR A 277     111.187  82.275  88.025  1.00  7.37              
ATOM   4439  HB2 TYR A 277     111.313  81.716  86.380  1.00  7.37              
ATOM   4440  CG  TYR A 277     111.491  80.191  87.803  1.00  7.37              
ATOM   4441  CD1 TYR A 277     111.615  79.885  89.171  1.00  7.37              
ATOM   4442  HD1 TYR A 277     111.114  80.489  89.912  1.00  7.37              
ATOM   4443  CE1 TYR A 277     112.422  78.803  89.572  1.00  7.37              
ATOM   4444  HE1 TYR A 277     112.501  78.552  90.614  1.00  7.37              
ATOM   4445  CZ  TYR A 277     113.146  78.064  88.611  1.00  7.37              
ATOM   4446  OH  TYR A 277     114.024  77.107  89.009  1.00  7.37              
ATOM   4447  HH  TYR A 277     114.445  76.670  88.263  1.00  7.37              
ATOM   4448  CE2 TYR A 277     112.962  78.324  87.239  1.00  7.37              
ATOM   4449  HE2 TYR A 277     113.476  77.733  86.498  1.00  7.37              
ATOM   4450  CD2 TYR A 277     112.097  79.359  86.846  1.00  7.37              
ATOM   4451  HD2 TYR A 277     111.907  79.538  85.804  1.00  7.37              
ATOM   4452  C   TYR A 277     108.941  82.986  86.696  1.00  7.37              
ATOM   4453  O   TYR A 277     108.566  83.132  85.530  1.00  7.37              
ATOM   4454  N   THR A 278     109.025  84.014  87.537  1.00  6.89              
ATOM   4455  H   THR A 278     109.357  83.882  88.482  1.00  6.89              
ATOM   4456  CA  THR A 278     108.393  85.309  87.245  1.00  6.89              
ATOM   4457  HA  THR A 278     107.891  85.264  86.279  1.00  6.89              
ATOM   4458  CB  THR A 278     107.320  85.637  88.275  1.00  6.89              
ATOM   4459  HB  THR A 278     106.936  86.646  88.123  1.00  6.89              
ATOM   4460  CG2 THR A 278     106.168  84.649  88.095  1.00  6.89              
ATOM   4461 1HG2 THR A 278     106.462  83.638  88.364  1.00  6.89              
ATOM   4462 2HG2 THR A 278     105.341  84.967  88.711  1.00  6.89              
ATOM   4463 3HG2 THR A 278     105.825  84.660  87.061  1.00  6.89              
ATOM   4464  OG1 THR A 278     107.920  85.547  89.541  1.00  6.89              
ATOM   4465  HG1 THR A 278     107.194  85.366  90.175  1.00  6.89              
ATOM   4466  C   THR A 278     109.375  86.473  87.147  1.00  6.89              
ATOM   4467  O   THR A 278     110.556  86.344  87.481  1.00  6.89              
ATOM   4468  N   ASN A 279     108.854  87.577  86.587  1.00  7.21              
ATOM   4469  H   ASN A 279     107.855  87.573  86.449  1.00  7.21              
ATOM   4470  CA  ASN A 279     109.548  88.776  86.092  1.00  7.21              
ATOM   4471  HA  ASN A 279     108.956  89.133  85.251  1.00  7.21              
ATOM   4472  CB  ASN A 279     109.371  89.895  87.122  1.00  7.21              
ATOM   4473  HB1 ASN A 279     109.661  89.570  88.112  1.00  7.21              
ATOM   4474  HB2 ASN A 279     108.312  90.141  87.193  1.00  7.21              
ATOM   4475  CG  ASN A 279     110.088  91.159  86.709  1.00  7.21              
ATOM   4476  OD1 ASN A 279     109.744  91.776  85.713  1.00  7.21              
ATOM   4477  ND2 ASN A 279     111.101  91.554  87.440  1.00  7.21              
ATOM   4478 1HD2 ASN A 279     111.448  90.906  88.140  1.00  7.21              
ATOM   4479 2HD2 ASN A 279     111.622  92.347  87.121  1.00  7.21              
ATOM   4480  C   ASN A 279     110.938  88.533  85.426  1.00  7.21              
ATOM   4481  O   ASN A 279     111.911  89.289  85.453  1.00  7.21              
ATOM   4482  N   LEU A 280     110.930  87.392  84.759  1.00  6.59              
ATOM   4483  H   LEU A 280     110.068  86.886  84.856  1.00  6.59              
ATOM   4484  CA  LEU A 280     111.882  86.753  83.879  1.00  6.59              
ATOM   4485  HA  LEU A 280     112.803  86.570  84.436  1.00  6.59              
ATOM   4486  CB  LEU A 280     111.176  85.430  83.538  1.00  6.59              
ATOM   4487  HB1 LEU A 280     110.619  85.541  82.619  1.00  6.59              
ATOM   4488  HB2 LEU A 280     110.415  85.228  84.295  1.00  6.59              
ATOM   4489  CG  LEU A 280     112.087  84.211  83.448  1.00  6.59              
ATOM   4490  HG  LEU A 280     112.987  84.389  84.030  1.00  6.59              
ATOM   4491  CD1 LEU A 280     111.303  83.052  84.047  1.00  6.59              
ATOM   4492 1HD1 LEU A 280     110.404  82.848  83.466  1.00  6.59              
ATOM   4493 2HD1 LEU A 280     111.918  82.172  84.136  1.00  6.59              
ATOM   4494 3HD1 LEU A 280     111.037  83.340  85.058  1.00  6.59              
ATOM   4495  CD2 LEU A 280     112.450  83.865  82.007  1.00  6.59              
ATOM   4496 1HD2 LEU A 280     113.120  83.015  81.971  1.00  6.59              
ATOM   4497 2HD2 LEU A 280     111.557  83.610  81.440  1.00  6.59              
ATOM   4498 3HD2 LEU A 280     112.931  84.717  81.537  1.00  6.59              
ATOM   4499  C   LEU A 280     112.191  87.556  82.601  1.00  6.59              
ATOM   4500  O   LEU A 280     111.298  88.177  82.026  1.00  6.59              
ATOM   4501  N   LYS A 281     113.435  87.458  82.125  1.00  6.22              
ATOM   4502  H   LYS A 281     114.099  86.932  82.688  1.00  6.22              
ATOM   4503  CA  LYS A 281     113.974  88.127  80.931  1.00  6.22              
ATOM   4504  HA  LYS A 281     113.390  89.022  80.708  1.00  6.22              
ATOM   4505  CB  LYS A 281     115.425  88.537  81.248  1.00  6.22              
ATOM   4506  HB1 LYS A 281     115.957  87.643  81.566  1.00  6.22              
ATOM   4507  HB2 LYS A 281     115.415  89.245  82.078  1.00  6.22              
ATOM   4508  CG  LYS A 281     116.203  89.155  80.069  1.00  6.22              
ATOM   4509  HG1 LYS A 281     115.677  90.047  79.726  1.00  6.22              
ATOM   4510  HG2 LYS A 281     116.252  88.446  79.242  1.00  6.22              
ATOM   4511  CD  LYS A 281     117.643  89.542  80.454  1.00  6.22              
ATOM   4512  HD1 LYS A 281     117.593  90.315  81.223  1.00  6.22              
ATOM   4513  HD2 LYS A 281     118.139  89.973  79.583  1.00  6.22              
ATOM   4514  CE  LYS A 281     118.478  88.369  80.998  1.00  6.22              
ATOM   4515  HE1 LYS A 281     117.923  87.886  81.807  1.00  6.22              
ATOM   4516  HE2 LYS A 281     119.403  88.760  81.431  1.00  6.22              
ATOM   4517  NZ  LYS A 281     118.807  87.360  79.962  1.00  6.22              
ATOM   4518  HZ1 LYS A 281     118.911  86.429  80.373  1.00  6.22              
ATOM   4519  HZ2 LYS A 281     118.032  87.151  79.328  1.00  6.22              
ATOM   4520  HZ3 LYS A 281     119.614  87.581  79.407  1.00  6.22              
ATOM   4521  C   LYS A 281     113.941  87.267  79.647  1.00  6.22              
ATOM   4522  O   LYS A 281     113.630  87.733  78.553  1.00  6.22              
ATOM   4523  N   ASP A 282     114.366  86.019  79.766  1.00  6.23              
ATOM   4524  H   ASP A 282     114.618  85.707  80.688  1.00  6.23              
ATOM   4525  CA  ASP A 282     114.738  85.170  78.624  1.00  6.23              
ATOM   4526  HA  ASP A 282     115.217  85.798  77.870  1.00  6.23              
ATOM   4527  CB  ASP A 282     115.791  84.184  79.177  1.00  6.23              
ATOM   4528  HB1 ASP A 282     115.945  83.330  78.521  1.00  6.23              
ATOM   4529  HB2 ASP A 282     115.453  83.785  80.136  1.00  6.23              
ATOM   4530  CG  ASP A 282     117.122  84.920  79.344  1.00  6.23              
ATOM   4531  OD1 ASP A 282     117.566  85.588  78.384  1.00  6.23              
ATOM   4532  OD2 ASP A 282     117.664  84.963  80.470  1.00  6.23              
ATOM   4533  C   ASP A 282     113.565  84.499  77.893  1.00  6.23              
ATOM   4534  O   ASP A 282     112.412  84.768  78.229  1.00  6.23              
ATOM   4535  N   PRO A 283     113.844  83.659  76.879  1.00  6.23              
ATOM   4536  CD  PRO A 283     115.016  83.738  76.015  1.00  6.23              
ATOM   4537  HD1 PRO A 283     115.939  83.975  76.537  1.00  6.23              
ATOM   4538  HD2 PRO A 283     114.838  84.509  75.268  1.00  6.23              
ATOM   4539  CG  PRO A 283     115.142  82.381  75.331  1.00  6.23              
ATOM   4540  HG1 PRO A 283     115.915  81.794  75.828  1.00  6.23              
ATOM   4541  HG2 PRO A 283     115.389  82.492  74.276  1.00  6.23              
ATOM   4542  CB  PRO A 283     113.785  81.703  75.524  1.00  6.23              
ATOM   4543  HB1 PRO A 283     113.946  80.793  76.100  1.00  6.23              
ATOM   4544  HB2 PRO A 283     113.322  81.448  74.571  1.00  6.23              
ATOM   4545  CA  PRO A 283     112.912  82.687  76.318  1.00  6.23              
ATOM   4546  HA  PRO A 283     112.259  83.202  75.625  1.00  6.23              
ATOM   4547  C   PRO A 283     112.025  81.931  77.310  1.00  6.23              
ATOM   4548  O   PRO A 283     112.362  81.762  78.485  1.00  6.23              
ATOM   4549  N   ASP A 284     110.974  81.287  76.794  1.00  6.20              
ATOM   4550  H   ASP A 284     110.721  81.450  75.823  1.00  6.20              
ATOM   4551  CA  ASP A 284     110.568  80.007  77.355  1.00  6.20              
ATOM   4552  HA  ASP A 284     110.545  80.123  78.435  1.00  6.20              
ATOM   4553  CB  ASP A 284     109.144  79.612  76.904  1.00  6.20              
ATOM   4554  HB1 ASP A 284     108.454  80.383  77.249  1.00  6.20              
ATOM   4555  HB2 ASP A 284     108.870  78.689  77.418  1.00  6.20              
ATOM   4556  CG  ASP A 284     108.919  79.423  75.395  1.00  6.20              
ATOM   4557  OD1 ASP A 284     108.585  78.285  74.999  1.00  6.20              
ATOM   4558  OD2 ASP A 284     108.926  80.451  74.688  1.00  6.20              
ATOM   4559  C   ASP A 284     111.599  78.924  77.029  1.00  6.20              
ATOM   4560  O   ASP A 284     112.226  78.873  75.975  1.00  6.20              
ATOM   4561  N   ARG A 285     111.770  78.043  78.004  1.00  6.26              
ATOM   4562  H   ARG A 285     111.238  78.192  78.842  1.00  6.26              
ATOM   4563  CA  ARG A 285     112.473  76.778  77.896  1.00  6.26              
ATOM   4564  HA  ARG A 285     113.528  76.948  77.680  1.00  6.26              
ATOM   4565  CB  ARG A 285     112.307  76.065  79.256  1.00  6.26              
ATOM   4566  HB1 ARG A 285     112.970  76.525  79.986  1.00  6.26              
ATOM   4567  HB2 ARG A 285     112.640  75.033  79.130  1.00  6.26              
ATOM   4568  CG  ARG A 285     110.867  76.041  79.840  1.00  6.26              
ATOM   4569  HG1 ARG A 285     110.776  75.117  80.392  1.00  6.26              
ATOM   4570  HG2 ARG A 285     110.122  75.972  79.059  1.00  6.26              
ATOM   4571  CD  ARG A 285     110.458  77.197  80.775  1.00  6.26              
ATOM   4572  HD1 ARG A 285     111.356  77.707  81.112  1.00  6.26              
ATOM   4573  HD2 ARG A 285     109.973  76.753  81.645  1.00  6.26              
ATOM   4574  NE  ARG A 285     109.508  78.155  80.149  1.00  6.26              
ATOM   4575  HE  ARG A 285     109.049  77.831  79.306  1.00  6.26              
ATOM   4576  CZ  ARG A 285     109.040  79.279  80.677  1.00  6.26              
ATOM   4577  NH1 ARG A 285     109.355  79.635  81.892  1.00  6.26              
ATOM   4578 1HH1 ARG A 285     109.848  78.959  82.475  1.00  6.26              
ATOM   4579 2HH1 ARG A 285     109.052  80.514  82.262  1.00  6.26              
ATOM   4580  NH2 ARG A 285     108.270  80.073  79.977  1.00  6.26              
ATOM   4581 1HH2 ARG A 285     108.065  79.852  79.013  1.00  6.26              
ATOM   4582 2HH2 ARG A 285     107.892  80.911  80.386  1.00  6.26              
ATOM   4583  C   ARG A 285     111.877  75.921  76.765  1.00  6.26              
ATOM   4584  O   ARG A 285     110.761  75.441  76.896  1.00  6.26              
ATOM   4585  N   ASP A 286     112.640  75.573  75.740  1.00  6.20              
ATOM   4586  H   ASP A 286     113.563  75.977  75.651  1.00  6.20              
ATOM   4587  CA  ASP A 286     112.277  74.473  74.830  1.00  6.20              
ATOM   4588  HA  ASP A 286     111.418  74.762  74.225  1.00  6.20              
ATOM   4589  CB  ASP A 286     113.497  74.201  73.922  1.00  6.20              
ATOM   4590  HB1 ASP A 286     113.732  75.104  73.356  1.00  6.20              
ATOM   4591  HB2 ASP A 286     113.240  73.414  73.210  1.00  6.20              
ATOM   4592  CG  ASP A 286     114.735  73.773  74.736  1.00  6.20              
ATOM   4593  OD1 ASP A 286     115.081  72.569  74.769  1.00  6.20              
ATOM   4594  OD2 ASP A 286     115.296  74.619  75.475  1.00  6.20              
ATOM   4595  C   ASP A 286     111.933  73.176  75.584  1.00  6.20              
ATOM   4596  O   ASP A 286     110.975  72.488  75.253  1.00  6.20              
ATOM   4597  N   THR A 287     112.688  72.872  76.646  1.00  6.25              
ATOM   4598  H   THR A 287     113.481  73.470  76.831  1.00  6.25              
ATOM   4599  CA  THR A 287     112.512  71.721  77.540  1.00  6.25              
ATOM   4600  HA  THR A 287     112.499  70.824  76.929  1.00  6.25              
ATOM   4601  CB  THR A 287     113.683  71.551  78.527  1.00  6.25              
ATOM   4602  HB  THR A 287     113.304  71.291  79.516  1.00  6.25              
ATOM   4603  CG2 THR A 287     114.656  70.465  78.075  1.00  6.25              
ATOM   4604 1HG2 THR A 287     115.512  70.431  78.750  1.00  6.25              
ATOM   4605 2HG2 THR A 287     114.156  69.499  78.125  1.00  6.25              
ATOM   4606 3HG2 THR A 287     114.987  70.655  77.055  1.00  6.25              
ATOM   4607  OG1 THR A 287     114.482  72.714  78.630  1.00  6.25              
ATOM   4608  HG1 THR A 287     114.753  72.717  79.573  1.00  6.25              
ATOM   4609  C   THR A 287     111.157  71.694  78.288  1.00  6.25              
ATOM   4610  O   THR A 287     110.770  70.668  78.862  1.00  6.25              
ATOM   4611  N   PHE A 288     110.348  72.763  78.201  1.00  6.29              
ATOM   4612  H   PHE A 288     110.629  73.565  77.648  1.00  6.29              
ATOM   4613  CA  PHE A 288     108.933  72.649  78.564  1.00  6.29              
ATOM   4614  HA  PHE A 288     108.858  72.384  79.614  1.00  6.29              
ATOM   4615  CB  PHE A 288     108.127  73.937  78.247  1.00  6.29              
ATOM   4616  HB1 PHE A 288     107.173  73.644  77.802  1.00  6.29              
ATOM   4617  HB2 PHE A 288     108.625  74.491  77.458  1.00  6.29              
ATOM   4618  CG  PHE A 288     107.724  74.898  79.351  1.00  6.29              
ATOM   4619  CD1 PHE A 288     107.910  74.617  80.718  1.00  6.29              
ATOM   4620  HD1 PHE A 288     108.367  73.697  81.043  1.00  6.29              
ATOM   4621  CE1 PHE A 288     107.487  75.531  81.694  1.00  6.29              
ATOM   4622  HE1 PHE A 288     107.651  75.295  82.733  1.00  6.29              
ATOM   4623  CZ  PHE A 288     106.831  76.714  81.314  1.00  6.29              
ATOM   4624  HZ  PHE A 288     106.464  77.394  82.067  1.00  6.29              
ATOM   4625  CE2 PHE A 288     106.623  76.994  79.953  1.00  6.29              
ATOM   4626  HE2 PHE A 288     106.101  77.892  79.657  1.00  6.29              
ATOM   4627  CD2 PHE A 288     107.074  76.091  78.975  1.00  6.29              
ATOM   4628  HD2 PHE A 288     106.897  76.292  77.924  1.00  6.29              
ATOM   4629  C   PHE A 288     108.194  71.531  77.816  1.00  6.29              
ATOM   4630  O   PHE A 288     107.250  70.960  78.355  1.00  6.29              
ATOM   4631  N   LYS A 289     108.632  71.219  76.590  1.00  6.32              
ATOM   4632  H   LYS A 289     109.389  71.784  76.214  1.00  6.32              
ATOM   4633  CA  LYS A 289     108.175  70.087  75.773  1.00  6.32              
ATOM   4634  HA  LYS A 289     107.151  70.267  75.449  1.00  6.32              
ATOM   4635  CB  LYS A 289     109.141  69.952  74.572  1.00  6.32              
ATOM   4636  HB1 LYS A 289     109.186  70.908  74.049  1.00  6.32              
ATOM   4637  HB2 LYS A 289     108.750  69.195  73.898  1.00  6.32              
ATOM   4638  CG  LYS A 289     110.564  69.499  74.944  1.00  6.32              
ATOM   4639  HG1 LYS A 289     110.548  68.437  75.192  1.00  6.32              
ATOM   4640  HG2 LYS A 289     110.889  70.039  75.826  1.00  6.32              
ATOM   4641  CD  LYS A 289     111.576  69.726  73.808  1.00  6.32              
ATOM   4642  HD1 LYS A 289     111.412  70.709  73.363  1.00  6.32              
ATOM   4643  HD2 LYS A 289     111.421  68.974  73.034  1.00  6.32              
ATOM   4644  CE  LYS A 289     113.025  69.676  74.315  1.00  6.32              
ATOM   4645  HE1 LYS A 289     113.197  70.541  74.963  1.00  6.32              
ATOM   4646  HE2 LYS A 289     113.701  69.772  73.462  1.00  6.32              
ATOM   4647  NZ  LYS A 289     113.307  68.425  75.061  1.00  6.32              
ATOM   4648  HZ1 LYS A 289     114.269  68.365  75.355  1.00  6.32              
ATOM   4649  HZ2 LYS A 289     112.755  68.396  75.927  1.00  6.32              
ATOM   4650  HZ3 LYS A 289     113.050  67.606  74.533  1.00  6.32              
ATOM   4651  C   LYS A 289     108.162  68.746  76.488  1.00  6.32              
ATOM   4652  O   LYS A 289     107.499  67.826  76.018  1.00  6.32              
ATOM   4653  N   ASP A 290     108.960  68.623  77.547  1.00  6.25              
ATOM   4654  H   ASP A 290     109.471  69.436  77.861  1.00  6.25              
ATOM   4655  CA  ASP A 290     108.997  67.437  78.370  1.00  6.25              
ATOM   4656  HA  ASP A 290     108.307  66.705  77.950  1.00  6.25              
ATOM   4657  CB  ASP A 290     110.377  66.750  78.327  1.00  6.25              
ATOM   4658  HB1 ASP A 290     110.469  66.251  77.360  1.00  6.25              
ATOM   4659  HB2 ASP A 290     110.403  65.969  79.089  1.00  6.25              
ATOM   4660  CG  ASP A 290     111.592  67.667  78.505  1.00  6.25              
ATOM   4661  OD1 ASP A 290     112.213  68.011  77.465  1.00  6.25              
ATOM   4662  OD2 ASP A 290     111.943  67.973  79.664  1.00  6.25              
ATOM   4663  C   ASP A 290     108.461  67.694  79.767  1.00  6.25              
ATOM   4664  O   ASP A 290     107.611  66.902  80.170  1.00  6.25              
ATOM   4665  N   LEU A 291     108.900  68.761  80.460  1.00  7.04              
ATOM   4666  H   LEU A 291     109.633  69.321  80.036  1.00  7.04              
ATOM   4667  CA  LEU A 291     108.553  69.037  81.880  1.00  7.04              
ATOM   4668  HA  LEU A 291     109.493  69.380  82.306  1.00  7.04              
ATOM   4669  CB  LEU A 291     107.545  70.198  81.988  1.00  7.04              
ATOM   4670  HB1 LEU A 291     106.545  69.822  81.770  1.00  7.04              
ATOM   4671  HB2 LEU A 291     107.788  70.917  81.206  1.00  7.04              
ATOM   4672  CG  LEU A 291     107.538  70.983  83.323  1.00  7.04              
ATOM   4673  HG  LEU A 291     107.080  71.949  83.110  1.00  7.04              
ATOM   4674  CD1 LEU A 291     106.735  70.351  84.461  1.00  7.04              
ATOM   4675 1HD1 LEU A 291     106.604  71.067  85.271  1.00  7.04              
ATOM   4676 2HD1 LEU A 291     105.760  70.039  84.089  1.00  7.04              
ATOM   4677 3HD1 LEU A 291     107.240  69.466  84.849  1.00  7.04              
ATOM   4678  CD2 LEU A 291     108.940  71.267  83.873  1.00  7.04              
ATOM   4679 1HD2 LEU A 291     108.887  72.055  84.621  1.00  7.04              
ATOM   4680 2HD2 LEU A 291     109.362  70.372  84.330  1.00  7.04              
ATOM   4681 3HD2 LEU A 291     109.586  71.589  83.059  1.00  7.04              
ATOM   4682  C   LEU A 291     108.187  67.772  82.686  1.00  7.04              
ATOM   4683  O   LEU A 291     107.052  67.593  83.111  1.00  7.04              
ATOM   4684  N   ALA A 292     109.156  66.853  82.742  1.00  8.53              
ATOM   4685  H   ALA A 292     110.056  67.157  82.412  1.00  8.53              
ATOM   4686  CA  ALA A 292     108.939  65.407  82.656  1.00  8.53              
ATOM   4687  HA  ALA A 292     108.669  65.199  81.621  1.00  8.53              
ATOM   4688  CB  ALA A 292     110.289  64.723  82.907  1.00  8.53              
ATOM   4689  HB1 ALA A 292     110.192  63.647  82.762  1.00  8.53              
ATOM   4690  HB2 ALA A 292     111.038  65.108  82.213  1.00  8.53              
ATOM   4691  HB3 ALA A 292     110.611  64.915  83.931  1.00  8.53              
ATOM   4692  C   ALA A 292     107.832  64.780  83.526  1.00  8.53              
ATOM   4693  O   ALA A 292     107.560  65.203  84.643  1.00  8.53              
ATOM   4694  N   GLU A 293     107.221  63.726  82.966  1.00  8.33              
ATOM   4695  H   GLU A 293     107.620  63.407  82.099  1.00  8.33              
ATOM   4696  CA  GLU A 293     105.838  63.268  83.212  1.00  8.33              
ATOM   4697  HA  GLU A 293     105.725  62.341  82.650  1.00  8.33              
ATOM   4698  CB  GLU A 293     105.604  62.889  84.694  1.00  8.33              
ATOM   4699  HB1 GLU A 293     105.385  63.784  85.278  1.00  8.33              
ATOM   4700  HB2 GLU A 293     106.523  62.442  85.077  1.00  8.33              
ATOM   4701  CG  GLU A 293     104.469  61.866  84.882  1.00  8.33              
ATOM   4702  HG1 GLU A 293     104.566  61.085  84.124  1.00  8.33              
ATOM   4703  HG2 GLU A 293     103.509  62.363  84.724  1.00  8.33              
ATOM   4704  CD  GLU A 293     104.512  61.208  86.275  1.00  8.33              
ATOM   4705  OE1 GLU A 293     105.328  60.272  86.447  1.00  8.33              
ATOM   4706  OE2 GLU A 293     103.730  61.631  87.158  1.00  8.33              
ATOM   4707  C   GLU A 293     104.789  64.226  82.603  1.00  8.33              
ATOM   4708  O   GLU A 293     103.719  63.800  82.167  1.00  8.33              
ATOM   4709  N   SER A 294     105.174  65.483  82.375  1.00  7.79              
ATOM   4710  H   SER A 294     106.010  65.818  82.845  1.00  7.79              
ATOM   4711  CA  SER A 294     104.445  66.497  81.625  1.00  7.79              
ATOM   4712  HA  SER A 294     105.057  67.397  81.660  1.00  7.79              
ATOM   4713  CB  SER A 294     104.326  66.156  80.124  1.00  7.79              
ATOM   4714  HB1 SER A 294     103.819  65.198  80.002  1.00  7.79              
ATOM   4715  HB2 SER A 294     105.326  66.064  79.701  1.00  7.79              
ATOM   4716  OG  SER A 294     103.605  67.155  79.406  1.00  7.79              
ATOM   4717  HG  SER A 294     103.872  67.104  78.477  1.00  7.79              
ATOM   4718  C   SER A 294     103.130  66.893  82.295  1.00  7.79              
ATOM   4719  O   SER A 294     103.126  67.636  83.273  1.00  7.79              
ATOM   4720  N   GLY A 295     101.996  66.427  81.774  1.00  5.88              
ATOM   4721  H   GLY A 295     102.086  65.781  81.005  1.00  5.88              
ATOM   4722  CA  GLY A 295     100.674  66.646  82.351  1.00  5.88              
ATOM   4723  HA1 GLY A 295     100.639  66.130  83.312  1.00  5.88              
ATOM   4724  HA2 GLY A 295      99.937  66.185  81.696  1.00  5.88              
ATOM   4725  C   GLY A 295     100.223  68.105  82.595  1.00  5.88              
ATOM   4726  O   GLY A 295      99.247  68.317  83.316  1.00  5.88              
ATOM   4727  N   ILE A 296     100.919  69.121  82.063  1.00  5.67              
ATOM   4728  H   ILE A 296     101.708  68.884  81.479  1.00  5.67              
ATOM   4729  CA  ILE A 296     100.879  70.482  82.634  1.00  5.67              
ATOM   4730  HA  ILE A 296     100.717  70.313  83.700  1.00  5.67              
ATOM   4731  CB  ILE A 296     102.236  71.234  82.567  1.00  5.67              
ATOM   4732  HB  ILE A 296     102.036  72.302  82.466  1.00  5.67              
ATOM   4733  CG2 ILE A 296     102.950  71.061  83.920  1.00  5.67              
ATOM   4734 1HG2 ILE A 296     103.871  71.633  83.939  1.00  5.67              
ATOM   4735 2HG2 ILE A 296     102.319  71.422  84.733  1.00  5.67              
ATOM   4736 3HG2 ILE A 296     103.190  70.012  84.093  1.00  5.67              
ATOM   4737  CG1 ILE A 296     103.139  70.815  81.386  1.00  5.67              
ATOM   4738 1HG1 ILE A 296     102.548  70.845  80.474  1.00  5.67              
ATOM   4739 2HG1 ILE A 296     103.492  69.793  81.531  1.00  5.67              
ATOM   4740  CD1 ILE A 296     104.361  71.726  81.203  1.00  5.67              
ATOM   4741  HD1 ILE A 296     104.892  71.445  80.293  1.00  5.67              
ATOM   4742  HD2 ILE A 296     104.053  72.768  81.135  1.00  5.67              
ATOM   4743  HD3 ILE A 296     105.035  71.619  82.046  1.00  5.67              
ATOM   4744  C   ILE A 296      99.683  71.353  82.252  1.00  5.67              
ATOM   4745  O   ILE A 296      99.762  72.200  81.361  1.00  5.67              
ATOM   4746  N   LYS A 297      98.577  71.188  82.993  1.00  5.61              
ATOM   4747  H   LYS A 297      98.552  70.381  83.607  1.00  5.61              
ATOM   4748  CA  LYS A 297      97.324  71.893  82.706  1.00  5.61              
ATOM   4749  HA  LYS A 297      97.150  71.696  81.652  1.00  5.61              
ATOM   4750  CB  LYS A 297      96.105  71.283  83.414  1.00  5.61              
ATOM   4751  HB1 LYS A 297      96.074  70.210  83.222  1.00  5.61              
ATOM   4752  HB2 LYS A 297      95.229  71.724  82.938  1.00  5.61              
ATOM   4753  CG  LYS A 297      96.014  71.530  84.926  1.00  5.61              
ATOM   4754  HG1 LYS A 297      96.553  72.441  85.184  1.00  5.61              
ATOM   4755  HG2 LYS A 297      96.491  70.699  85.449  1.00  5.61              
ATOM   4756  CD  LYS A 297      94.566  71.692  85.427  1.00  5.61              
ATOM   4757  HD1 LYS A 297      94.149  72.618  85.026  1.00  5.61              
ATOM   4758  HD2 LYS A 297      94.607  71.804  86.510  1.00  5.61              
ATOM   4759  CE  LYS A 297      93.610  70.526  85.115  1.00  5.61              
ATOM   4760  HE1 LYS A 297      92.834  70.520  85.885  1.00  5.61              
ATOM   4761  HE2 LYS A 297      94.153  69.577  85.165  1.00  5.61              
ATOM   4762  NZ  LYS A 297      92.949  70.664  83.795  1.00  5.61              
ATOM   4763  HZ1 LYS A 297      92.575  71.608  83.664  1.00  5.61              
ATOM   4764  HZ2 LYS A 297      93.580  70.400  83.030  1.00  5.61              
ATOM   4765  HZ3 LYS A 297      92.191  70.010  83.692  1.00  5.61              
ATOM   4766  C   LYS A 297      97.307  73.429  82.752  1.00  5.61              
ATOM   4767  O   LYS A 297      96.386  74.048  82.204  1.00  5.61              
ATOM   4768  N   ALA A 298      98.289  74.052  83.400  1.00  5.24              
ATOM   4769  H   ALA A 298      99.068  73.508  83.724  1.00  5.24              
ATOM   4770  CA  ALA A 298      98.254  75.482  83.685  1.00  5.24              
ATOM   4771  HA  ALA A 298      97.648  75.975  82.925  1.00  5.24              
ATOM   4772  CB  ALA A 298      97.561  75.693  85.039  1.00  5.24              
ATOM   4773  HB1 ALA A 298      97.488  76.762  85.248  1.00  5.24              
ATOM   4774  HB2 ALA A 298      96.552  75.279  85.005  1.00  5.24              
ATOM   4775  HB3 ALA A 298      98.131  75.210  85.832  1.00  5.24              
ATOM   4776  C   ALA A 298      99.636  76.162  83.667  1.00  5.24              
ATOM   4777  O   ALA A 298     100.599  75.705  84.297  1.00  5.24              
ATOM   4778  N   LEU A 299      99.696  77.258  82.906  1.00  5.24              
ATOM   4779  H   LEU A 299      98.823  77.560  82.476  1.00  5.24              
ATOM   4780  CA  LEU A 299     100.896  77.779  82.261  1.00  5.24              
ATOM   4781  HA  LEU A 299     101.767  77.558  82.879  1.00  5.24              
ATOM   4782  CB  LEU A 299     100.975  77.012  80.908  1.00  5.24              
ATOM   4783  HB1 LEU A 299     100.279  77.477  80.209  1.00  5.24              
ATOM   4784  HB2 LEU A 299     100.606  75.995  81.055  1.00  5.24              
ATOM   4785  CG  LEU A 299     102.324  76.860  80.190  1.00  5.24              
ATOM   4786  HG  LEU A 299     102.131  76.379  79.232  1.00  5.24              
ATOM   4787  CD1 LEU A 299     102.980  78.203  79.907  1.00  5.24              
ATOM   4788 1HD1 LEU A 299     103.831  78.059  79.245  1.00  5.24              
ATOM   4789 2HD1 LEU A 299     102.255  78.849  79.413  1.00  5.24              
ATOM   4790 3HD1 LEU A 299     103.304  78.666  80.837  1.00  5.24              
ATOM   4791  CD2 LEU A 299     103.289  75.966  80.970  1.00  5.24              
ATOM   4792 1HD2 LEU A 299     104.175  75.767  80.368  1.00  5.24              
ATOM   4793 2HD2 LEU A 299     103.582  76.438  81.907  1.00  5.24              
ATOM   4794 3HD2 LEU A 299     102.805  75.015  81.193  1.00  5.24              
ATOM   4795  C   LEU A 299     100.754  79.304  82.072  1.00  5.24              
ATOM   4796  O   LEU A 299      99.920  79.765  81.302  1.00  5.24              
ATOM   4797  N   ASP A 300     101.513  80.102  82.813  1.00  5.35              
ATOM   4798  H   ASP A 300     102.224  79.659  83.388  1.00  5.35              
ATOM   4799  CA  ASP A 300     100.973  81.321  83.447  1.00  5.35              
ATOM   4800  HA  ASP A 300     100.072  81.648  82.928  1.00  5.35              
ATOM   4801  CB  ASP A 300     100.583  80.891  84.894  1.00  5.35              
ATOM   4802  HB1 ASP A 300      99.599  80.423  84.829  1.00  5.35              
ATOM   4803  HB2 ASP A 300     100.466  81.767  85.532  1.00  5.35              
ATOM   4804  CG  ASP A 300     101.530  79.873  85.587  1.00  5.35              
ATOM   4805  OD1 ASP A 300     101.024  79.029  86.366  1.00  5.35              
ATOM   4806  OD2 ASP A 300     102.751  79.856  85.298  1.00  5.35              
ATOM   4807  C   ASP A 300     101.958  82.504  83.419  1.00  5.35              
ATOM   4808  O   ASP A 300     101.936  83.396  84.271  1.00  5.35              
ATOM   4809  N   LEU A 301     102.856  82.520  82.430  1.00  5.73              
ATOM   4810  H   LEU A 301     102.691  81.886  81.662  1.00  5.73              
ATOM   4811  CA  LEU A 301     103.949  83.497  82.369  1.00  5.73              
ATOM   4812  HA  LEU A 301     104.225  83.763  83.391  1.00  5.73              
ATOM   4813  CB  LEU A 301     105.221  82.953  81.673  1.00  5.73              
ATOM   4814  HB1 LEU A 301     105.924  83.785  81.625  1.00  5.73              
ATOM   4815  HB2 LEU A 301     105.000  82.693  80.644  1.00  5.73              
ATOM   4816  CG  LEU A 301     105.991  81.795  82.319  1.00  5.73              
ATOM   4817  HG  LEU A 301     106.979  81.782  81.856  1.00  5.73              
ATOM   4818  CD1 LEU A 301     106.193  81.993  83.815  1.00  5.73              
ATOM   4819 1HD1 LEU A 301     106.957  81.314  84.176  1.00  5.73              
ATOM   4820 2HD1 LEU A 301     106.509  83.018  84.012  1.00  5.73              
ATOM   4821 3HD1 LEU A 301     105.260  81.808  84.353  1.00  5.73              
ATOM   4822  CD2 LEU A 301     105.371  80.428  82.058  1.00  5.73              
ATOM   4823 1HD2 LEU A 301     106.056  79.651  82.382  1.00  5.73              
ATOM   4824 2HD2 LEU A 301     104.441  80.329  82.619  1.00  5.73              
ATOM   4825 3HD2 LEU A 301     105.165  80.305  80.995  1.00  5.73              
ATOM   4826  C   LEU A 301     103.480  84.793  81.708  1.00  5.73              
ATOM   4827  O   LEU A 301     103.857  85.112  80.581  1.00  5.73              
ATOM   4828  N   SER A 302     102.652  85.539  82.427  1.00  5.68              
ATOM   4829  H   SER A 302     102.367  85.182  83.334  1.00  5.68              
ATOM   4830  CA  SER A 302     102.152  86.841  82.000  1.00  5.68              
ATOM   4831  HA  SER A 302     102.530  87.040  81.004  1.00  5.68              
ATOM   4832  CB  SER A 302     100.624  86.825  81.928  1.00  5.68              
ATOM   4833  HB1 SER A 302     100.261  87.818  81.659  1.00  5.68              
ATOM   4834  HB2 SER A 302     100.210  86.544  82.898  1.00  5.68              
ATOM   4835  OG  SER A 302     100.203  85.906  80.943  1.00  5.68              
ATOM   4836  HG  SER A 302     100.484  85.024  81.230  1.00  5.68              
ATOM   4837  C   SER A 302     102.638  87.971  82.913  1.00  5.68              
ATOM   4838  O   SER A 302     103.033  87.765  84.061  1.00  5.68              
ATOM   4839  N   LYS A 303     102.619  89.173  82.331  1.00  5.74              
ATOM   4840  H   LYS A 303     102.308  89.160  81.363  1.00  5.74              
ATOM   4841  CA  LYS A 303     103.310  90.386  82.767  1.00  5.74              
ATOM   4842  HA  LYS A 303     103.380  91.005  81.881  1.00  5.74              
ATOM   4843  CB  LYS A 303     102.460  91.176  83.781  1.00  5.74              
ATOM   4844  HB1 LYS A 303     102.333  90.576  84.684  1.00  5.74              
ATOM   4845  HB2 LYS A 303     101.470  91.323  83.345  1.00  5.74              
ATOM   4846  CG  LYS A 303     103.002  92.565  84.190  1.00  5.74              
ATOM   4847  HG1 LYS A 303     103.812  92.446  84.910  1.00  5.74              
ATOM   4848  HG2 LYS A 303     102.194  93.079  84.713  1.00  5.74              
ATOM   4849  CD  LYS A 303     103.477  93.479  83.041  1.00  5.74              
ATOM   4850  HD1 LYS A 303     103.337  94.515  83.353  1.00  5.74              
ATOM   4851  HD2 LYS A 303     102.846  93.320  82.168  1.00  5.74              
ATOM   4852  CE  LYS A 303     104.970  93.288  82.711  1.00  5.74              
ATOM   4853  HE1 LYS A 303     105.349  92.422  83.261  1.00  5.74              
ATOM   4854  HE2 LYS A 303     105.524  94.155  83.084  1.00  5.74              
ATOM   4855  NZ  LYS A 303     105.234  93.112  81.260  1.00  5.74              
ATOM   4856  HZ1 LYS A 303     106.210  92.858  81.099  1.00  5.74              
ATOM   4857  HZ2 LYS A 303     104.728  92.321  80.866  1.00  5.74              
ATOM   4858  HZ3 LYS A 303     105.012  93.938  80.727  1.00  5.74              
ATOM   4859  C   LYS A 303     104.739  90.112  83.191  1.00  5.74              
ATOM   4860  O   LYS A 303     105.118  90.250  84.351  1.00  5.74              
ATOM   4861  N   VAL A 304     105.556  89.819  82.189  1.00  5.77              
ATOM   4862  H   VAL A 304     105.182  89.705  81.248  1.00  5.77              
ATOM   4863  CA  VAL A 304     106.965  89.479  82.408  1.00  5.77              
ATOM   4864  HA  VAL A 304     107.230  89.712  83.440  1.00  5.77              
ATOM   4865  CB  VAL A 304     107.175  87.954  82.199  1.00  5.77              
ATOM   4866  HB  VAL A 304     107.531  87.767  81.189  1.00  5.77              
ATOM   4867  CG1 VAL A 304     108.218  87.456  83.189  1.00  5.77              
ATOM   4868 1HG1 VAL A 304     108.476  86.422  82.968  1.00  5.77              
ATOM   4869 2HG1 VAL A 304     109.100  88.078  83.128  1.00  5.77              
ATOM   4870 3HG1 VAL A 304     107.801  87.504  84.191  1.00  5.77              
ATOM   4871  CG2 VAL A 304     105.971  87.038  82.479  1.00  5.77              
ATOM   4872 1HG2 VAL A 304     106.259  85.994  82.369  1.00  5.77              
ATOM   4873 2HG2 VAL A 304     105.590  87.205  83.487  1.00  5.77              
ATOM   4874 3HG2 VAL A 304     105.175  87.236  81.766  1.00  5.77              
ATOM   4875  C   VAL A 304     107.835  90.381  81.533  1.00  5.77              
ATOM   4876  O   VAL A 304     107.379  91.422  81.047  1.00  5.77              
ATOM   4877  N   SER A 305     109.088  89.997  81.330  1.00  5.43              
ATOM   4878  H   SER A 305     109.443  89.173  81.800  1.00  5.43              
ATOM   4879  CA  SER A 305     109.992  90.605  80.353  1.00  5.43              
ATOM   4880  HA  SER A 305     109.463  91.362  79.776  1.00  5.43              
ATOM   4881  CB  SER A 305     111.172  91.294  81.057  1.00  5.43              
ATOM   4882  HB1 SER A 305     111.776  91.811  80.310  1.00  5.43              
ATOM   4883  HB2 SER A 305     111.801  90.557  81.554  1.00  5.43              
ATOM   4884  OG  SER A 305     110.719  92.240  82.010  1.00  5.43              
ATOM   4885  HG  SER A 305     110.542  91.790  82.845  1.00  5.43              
ATOM   4886  C   SER A 305     110.486  89.551  79.357  1.00  5.43              
ATOM   4887  O   SER A 305     111.465  89.801  78.664  1.00  5.43              
ATOM   4888  N   ILE A 306     109.849  88.368  79.312  1.00  5.84              
ATOM   4889  H   ILE A 306     109.037  88.237  79.887  1.00  5.84              
ATOM   4890  CA  ILE A 306     110.320  87.235  78.514  1.00  5.84              
ATOM   4891  HA  ILE A 306     111.340  87.040  78.831  1.00  5.84              
ATOM   4892  CB  ILE A 306     109.524  85.927  78.745  1.00  5.84              
ATOM   4893  HB  ILE A 306     109.933  85.170  78.075  1.00  5.84              
ATOM   4894  CG2 ILE A 306     109.793  85.462  80.175  1.00  5.84              
ATOM   4895 1HG2 ILE A 306     110.865  85.511  80.354  1.00  5.84              
ATOM   4896 2HG2 ILE A 306     109.280  86.116  80.871  1.00  5.84              
ATOM   4897 3HG2 ILE A 306     109.468  84.432  80.312  1.00  5.84              
ATOM   4898  CG1 ILE A 306     108.013  86.001  78.457  1.00  5.84              
ATOM   4899 1HG1 ILE A 306     107.872  86.321  77.428  1.00  5.84              
ATOM   4900 2HG1 ILE A 306     107.557  86.734  79.117  1.00  5.84              
ATOM   4901  CD1 ILE A 306     107.288  84.658  78.624  1.00  5.84              
ATOM   4902  HD1 ILE A 306     106.251  84.760  78.309  1.00  5.84              
ATOM   4903  HD2 ILE A 306     107.768  83.896  78.009  1.00  5.84              
ATOM   4904  HD3 ILE A 306     107.294  84.347  79.667  1.00  5.84              
ATOM   4905  C   ILE A 306     110.378  87.537  77.031  1.00  5.84              
ATOM   4906  O   ILE A 306     109.454  88.136  76.464  1.00  5.84              
ATOM   4907  N   PHE A 307     111.459  87.049  76.431  1.00  5.82              
ATOM   4908  H   PHE A 307     112.117  86.541  77.009  1.00  5.82              
ATOM   4909  CA  PHE A 307     111.788  87.273  75.024  1.00  5.82              
ATOM   4910  HA  PHE A 307     111.089  87.991  74.596  1.00  5.82              
ATOM   4911  CB  PHE A 307     113.197  87.907  75.035  1.00  5.82              
ATOM   4912  HB1 PHE A 307     113.881  87.209  75.521  1.00  5.82              
ATOM   4913  HB2 PHE A 307     113.162  88.805  75.656  1.00  5.82              
ATOM   4914  CG  PHE A 307     113.775  88.309  73.692  1.00  5.82              
ATOM   4915  CD1 PHE A 307     115.024  87.800  73.284  1.00  5.82              
ATOM   4916  HD1 PHE A 307     115.597  87.166  73.947  1.00  5.82              
ATOM   4917  CE1 PHE A 307     115.527  88.103  72.007  1.00  5.82              
ATOM   4918  HE1 PHE A 307     116.484  87.705  71.696  1.00  5.82              
ATOM   4919  CZ  PHE A 307     114.786  88.921  71.138  1.00  5.82              
ATOM   4920  HZ  PHE A 307     115.170  89.155  70.155  1.00  5.82              
ATOM   4921  CE2 PHE A 307     113.548  89.444  71.549  1.00  5.82              
ATOM   4922  HE2 PHE A 307     112.982  90.083  70.886  1.00  5.82              
ATOM   4923  CD2 PHE A 307     113.042  89.139  72.824  1.00  5.82              
ATOM   4924  HD2 PHE A 307     112.082  89.535  73.128  1.00  5.82              
ATOM   4925  C   PHE A 307     111.660  85.990  74.186  1.00  5.82              
ATOM   4926  O   PHE A 307     111.132  84.982  74.648  1.00  5.82              
ATOM   4927  N   THR A 308     112.180  85.998  72.958  1.00  5.81              
ATOM   4928  H   THR A 308     112.550  86.871  72.608  1.00  5.81              
ATOM   4929  CA  THR A 308     112.226  84.837  72.056  1.00  5.81
[truncated: 443,160 more chars]
