# Supplementary material for: Variation in selection constraints on teleost TLRs with emphasis on their repertoire in the Walking catfish, Clarias batrachus
Source: Sci Rep. 2020 Dec 7;10:21394. doi: 10.1038/s41598-020-78347-6 (PMC7721727; doi:10.1038/s41598-020-78347-6)
Supplement: Supplementary file 28 — Supplementary Information 28. [file 41598_2020_78347_MOESM28_ESM.zip › T5/struct/S508525_results/model3.pdb]

HEADER protein
METHOD
METHOD    The models are generated by I-TASSER which combines the
METHOD    methods of threading, ab initio modeling and structural
METHOD    refinement. The procedure is fully automated.
METHOD
METHOD    Please cite following articles when you use the I-TASSER server:
METHOD 1. Ambrish Roy, Alper Kucukural, Yang Zhang. I-TASSER: a unified
METHOD    platform for automated protein structure and function prediction.
METHOD    Nature Protocols, vol 5, 725-738 (2010). 
METHOD 2. Yang Zhang. I-TASSER server for protein 3D structure prediction. 
METHOD    BMC Bioinformatics, 9:40 (2008).
METHOD
MODEL  3
REMARK PARENT 3j0a 2a0z_A 4mn8_A 2a0z 3cig_A 5hz0_B 
ATOM      1  N   MET A   1     116.856  76.997  44.728  1.00 21.86              
ATOM      2  CA  MET A   1     117.913  77.766  44.076  1.00 21.86              
ATOM      3  HA  MET A   1     118.772  77.784  44.750  1.00 21.86              
ATOM      4  CB  MET A   1     118.339  77.031  42.788  1.00 21.86              
ATOM      5  HB1 MET A   1     117.516  77.018  42.074  1.00 21.86              
ATOM      6  HB2 MET A   1     118.569  75.997  43.047  1.00 21.86              
ATOM      7  CG  MET A   1     119.594  77.617  42.124  1.00 21.86              
ATOM      8  HG1 MET A   1     119.957  76.894  41.393  1.00 21.86              
ATOM      9  HG2 MET A   1     120.365  77.715  42.888  1.00 21.86              
ATOM     10  SD  MET A   1     119.422  79.215  41.282  1.00 21.86              
ATOM     11  CE  MET A   1     118.403  78.769  39.849  1.00 21.86              
ATOM     12  HE1 MET A   1     117.428  78.414  40.178  1.00 21.86              
ATOM     13  HE2 MET A   1     118.267  79.646  39.219  1.00 21.86              
ATOM     14  HE3 MET A   1     118.899  77.991  39.272  1.00 21.86              
ATOM     15  C   MET A   1     117.476  79.211  43.845  1.00 21.86              
ATOM     16  O   MET A   1     117.988  80.127  44.491  1.00 21.86              
ATOM     17  N   THR A   2     116.466  79.436  43.005  1.00 20.80              
ATOM     18  H   THR A   2     116.098  78.647  42.489  1.00 20.80              
ATOM     19  CA  THR A   2     115.774  80.719  42.821  1.00 20.80              
ATOM     20  HA  THR A   2     115.701  81.230  43.782  1.00 20.80              
ATOM     21  CB  THR A   2     116.606  81.640  41.894  1.00 20.80              
ATOM     22  HB  THR A   2     116.975  81.057  41.047  1.00 20.80              
ATOM     23  CG2 THR A   2     115.882  82.874  41.339  1.00 20.80              
ATOM     24 1HG2 THR A   2     115.102  82.569  40.645  1.00 20.80              
ATOM     25 2HG2 THR A   2     115.453  83.448  42.158  1.00 20.80              
ATOM     26 3HG2 THR A   2     116.599  83.494  40.804  1.00 20.80              
ATOM     27  OG1 THR A   2     117.681  82.148  42.639  1.00 20.80              
ATOM     28  HG1 THR A   2     117.991  81.451  43.239  1.00 20.80              
ATOM     29  C   THR A   2     114.380  80.477  42.276  1.00 20.80              
ATOM     30  O   THR A   2     114.128  79.460  41.630  1.00 20.80              
ATOM     31  N   ASP A   3     113.457  81.369  42.646  1.00 19.51              
ATOM     32  H   ASP A   3     113.793  82.295  42.870  1.00 19.51              
ATOM     33  CA  ASP A   3     112.053  81.135  43.037  1.00 19.51              
ATOM     34  HA  ASP A   3     112.091  81.405  44.079  1.00 19.51              
ATOM     35  CB  ASP A   3     111.129  82.209  42.488  1.00 19.51              
ATOM     36  HB1 ASP A   3     110.093  81.935  42.653  1.00 19.51              
ATOM     37  HB2 ASP A   3     111.291  82.372  41.423  1.00 19.51              
ATOM     38  CG  ASP A   3     111.428  83.504  43.282  1.00 19.51              
ATOM     39  OD1 ASP A   3     110.680  83.822  44.228  1.00 19.51              
ATOM     40  OD2 ASP A   3     112.555  84.015  43.151  1.00 19.51              
ATOM     41  C   ASP A   3     111.566  79.646  43.216  1.00 19.51              
ATOM     42  O   ASP A   3     110.430  79.385  42.794  1.00 19.51              
ATOM     43  N   ARG A   4     112.152  78.580  43.865  1.00 19.94              
ATOM     44  H   ARG A   4     111.406  77.894  43.882  1.00 19.94              
ATOM     45  CA  ARG A   4     113.476  78.032  44.388  1.00 19.94              
ATOM     46  HA  ARG A   4     114.185  78.083  43.572  1.00 19.94              
ATOM     47  CB  ARG A   4     114.061  78.828  45.600  1.00 19.94              
ATOM     48  HB1 ARG A   4     115.142  78.888  45.498  1.00 19.94              
ATOM     49  HB2 ARG A   4     113.926  78.262  46.498  1.00 19.94              
ATOM     50  CG  ARG A   4     113.557  80.258  45.901  1.00 19.94              
ATOM     51  HG1 ARG A   4     112.490  80.287  45.770  1.00 19.94              
ATOM     52  HG2 ARG A   4     114.048  80.940  45.212  1.00 19.94              
ATOM     53  CD  ARG A   4     113.776  80.835  47.339  1.00 19.94              
ATOM     54  HD1 ARG A   4     114.804  81.190  47.419  1.00 19.94              
ATOM     55  HD2 ARG A   4     113.634  80.014  48.042  1.00 19.94              
ATOM     56  NE  ARG A   4     112.815  81.925  47.669  1.00 19.94              
ATOM     57  HE  ARG A   4     112.306  81.884  48.548  1.00 19.94              
ATOM     58  CZ  ARG A   4     112.344  82.846  46.848  1.00 19.94              
ATOM     59  NH1 ARG A   4     113.028  83.282  45.831  1.00 19.94              
ATOM     60 1HH1 ARG A   4     113.984  83.036  45.714  1.00 19.94              
ATOM     61 2HH1 ARG A   4     112.562  83.865  45.124  1.00 19.94              
ATOM     62  NH2 ARG A   4     111.157  83.336  47.006  1.00 19.94              
ATOM     63 1HH2 ARG A   4     110.693  83.223  47.909  1.00 19.94              
ATOM     64 2HH2 ARG A   4     110.718  83.784  46.201  1.00 19.94              
ATOM     65  C   ARG A   4     113.254  76.535  44.596  1.00 19.94              
ATOM     66  O   ARG A   4     112.122  76.136  44.849  1.00 19.94              
ATOM     67  N   ILE A   5     114.275  75.685  44.607  1.00 19.39              
ATOM     68  H   ILE A   5     115.178  76.031  44.325  1.00 19.39              
ATOM     69  CA  ILE A   5     114.185  74.371  45.286  1.00 19.39              
ATOM     70  HA  ILE A   5     113.144  74.057  45.305  1.00 19.39              
ATOM     71  CB  ILE A   5     114.958  73.288  44.512  1.00 19.39              
ATOM     72  HB  ILE A   5     114.539  73.243  43.505  1.00 19.39              
ATOM     73  CG2 ILE A   5     116.459  73.575  44.387  1.00 19.39              
ATOM     74 1HG2 ILE A   5     116.958  72.793  43.818  1.00 19.39              
ATOM     75 2HG2 ILE A   5     116.621  74.499  43.842  1.00 19.39              
ATOM     76 3HG2 ILE A   5     116.932  73.639  45.366  1.00 19.39              
ATOM     77  CG1 ILE A   5     114.712  71.883  45.137  1.00 19.39              
ATOM     78 1HG1 ILE A   5     113.651  71.801  45.373  1.00 19.39              
ATOM     79 2HG1 ILE A   5     115.280  71.819  46.068  1.00 19.39              
ATOM     80  CD1 ILE A   5     115.087  70.710  44.237  1.00 19.39              
ATOM     81  HD1 ILE A   5     114.797  69.781  44.723  1.00 19.39              
ATOM     82  HD2 ILE A   5     114.567  70.780  43.283  1.00 19.39              
ATOM     83  HD3 ILE A   5     116.159  70.681  44.059  1.00 19.39              
ATOM     84  C   ILE A   5     114.596  74.480  46.753  1.00 19.39              
ATOM     85  O   ILE A   5     114.133  73.710  47.559  1.00 19.39              
ATOM     86  N   ARG A   6     115.252  75.579  47.158  1.00 17.87              
ATOM     87  H   ARG A   6     115.705  76.168  46.471  1.00 17.87              
ATOM     88  CA  ARG A   6     114.970  76.113  48.495  1.00 17.87              
ATOM     89  HA  ARG A   6     114.870  75.268  49.179  1.00 17.87              
ATOM     90  CB  ARG A   6     116.151  76.958  49.038  1.00 17.87              
ATOM     91  HB1 ARG A   6     116.174  77.926  48.536  1.00 17.87              
ATOM     92  HB2 ARG A   6     117.082  76.444  48.790  1.00 17.87              
ATOM     93  CG  ARG A   6     116.113  77.137  50.586  1.00 17.87              
ATOM     94  HG1 ARG A   6     117.055  76.774  50.998  1.00 17.87              
ATOM     95  HG2 ARG A   6     115.330  76.501  51.002  1.00 17.87              
ATOM     96  CD  ARG A   6     115.908  78.589  51.081  1.00 17.87              
ATOM     97  HD1 ARG A   6     115.572  79.202  50.244  1.00 17.87              
ATOM     98  HD2 ARG A   6     116.865  78.990  51.416  1.00 17.87              
ATOM     99  NE  ARG A   6     114.892  78.710  52.157  1.00 17.87              
ATOM    100  HE  ARG A   6     113.954  78.927  51.853  1.00 17.87              
ATOM    101  CZ  ARG A   6     115.049  78.606  53.472  1.00 17.87              
ATOM    102  NH1 ARG A   6     116.178  78.304  54.031  1.00 17.87              
ATOM    103 1HH1 ARG A   6     116.993  78.105  53.499  1.00 17.87              
ATOM    104 2HH1 ARG A   6     116.236  78.311  55.059  1.00 17.87              
ATOM    105  NH2 ARG A   6     114.056  78.817  54.280  1.00 17.87              
ATOM    106 1HH2 ARG A   6     113.154  79.136  53.974  1.00 17.87              
ATOM    107 2HH2 ARG A   6     114.218  78.768  55.287  1.00 17.87              
ATOM    108  C   ARG A   6     113.613  76.853  48.581  1.00 17.87              
ATOM    109  O   ARG A   6     113.427  77.676  49.473  1.00 17.87              
ATOM    110  N   PHE A   7     112.668  76.587  47.666  1.00 17.58              
ATOM    111  H   PHE A   7     112.889  75.939  46.933  1.00 17.58              
ATOM    112  CA  PHE A   7     111.259  76.982  47.797  1.00 17.58              
ATOM    113  HA  PHE A   7     111.153  77.339  48.820  1.00 17.58              
ATOM    114  CB  PHE A   7     110.789  78.147  46.949  1.00 17.58              
ATOM    115  HB1 PHE A   7     110.523  77.823  45.928  1.00 17.58              
ATOM    116  HB2 PHE A   7     111.547  78.840  46.904  1.00 17.58              
ATOM    117  CG  PHE A   7     109.597  78.856  47.573  1.00 17.58              
ATOM    118  CD1 PHE A   7     108.282  78.459  47.270  1.00 17.58              
ATOM    119  HD1 PHE A   7     108.106  77.656  46.572  1.00 17.58              
ATOM    120  CE1 PHE A   7     107.194  79.073  47.914  1.00 17.58              
ATOM    121  HE1 PHE A   7     106.193  78.737  47.691  1.00 17.58              
ATOM    122  CZ  PHE A   7     107.413  80.085  48.861  1.00 17.58              
ATOM    123  HZ  PHE A   7     106.572  80.549  49.361  1.00 17.58              
ATOM    124  CE2 PHE A   7     108.723  80.485  49.168  1.00 17.58              
ATOM    125  HE2 PHE A   7     108.894  81.261  49.904  1.00 17.58              
ATOM    126  CD2 PHE A   7     109.812  79.870  48.529  1.00 17.58              
ATOM    127  HD2 PHE A   7     110.819  80.171  48.797  1.00 17.58              
ATOM    128  C   PHE A   7     110.312  75.767  47.767  1.00 17.58              
ATOM    129  O   PHE A   7     109.579  75.566  48.722  1.00 17.58              
ATOM    130  N   ILE A   8     110.515  74.808  46.864  1.00 18.17              
ATOM    131  H   ILE A   8     111.054  75.039  46.039  1.00 18.17              
ATOM    132  CA  ILE A   8     109.759  73.548  46.873  1.00 18.17              
ATOM    133  HA  ILE A   8     108.794  73.758  47.332  1.00 18.17              
ATOM    134  CB  ILE A   8     109.408  73.093  45.434  1.00 18.17              
ATOM    135  HB  ILE A   8     108.797  72.192  45.532  1.00 18.17              
ATOM    136  CG2 ILE A   8     108.549  74.164  44.742  1.00 18.17              
ATOM    137 1HG2 ILE A   8     109.134  75.058  44.521  1.00 18.17              
ATOM    138 2HG2 ILE A   8     108.136  73.778  43.811  1.00 18.17              
ATOM    139 3HG2 ILE A   8     107.712  74.449  45.382  1.00 18.17              
ATOM    140  CG1 ILE A   8     110.659  72.734  44.606  1.00 18.17              
ATOM    141 1HG1 ILE A   8     111.305  72.081  45.191  1.00 18.17              
ATOM    142 2HG1 ILE A   8     111.209  73.642  44.367  1.00 18.17              
ATOM    143  CD1 ILE A   8     110.341  72.008  43.294  1.00 18.17              
ATOM    144  HD1 ILE A   8     111.274  71.722  42.810  1.00 18.17              
ATOM    145  HD2 ILE A   8     109.757  71.111  43.499  1.00 18.17              
ATOM    146  HD3 ILE A   8     109.785  72.662  42.623  1.00 18.17              
ATOM    147  C   ILE A   8     110.333  72.374  47.697  1.00 18.17              
ATOM    148  O   ILE A   8     109.716  71.349  47.978  1.00 18.17              
ATOM    149  N   LEU A   9     111.552  72.544  48.178  1.00 17.99              
ATOM    150  H   LEU A   9     112.088  73.331  47.846  1.00 17.99              
ATOM    151  CA  LEU A   9     112.157  71.708  49.197  1.00 17.99              
ATOM    152  HA  LEU A   9     111.341  71.258  49.763  1.00 17.99              
ATOM    153  CB  LEU A   9     112.966  70.624  48.446  1.00 17.99              
ATOM    154  HB1 LEU A   9     113.789  71.117  47.934  1.00 17.99              
ATOM    155  HB2 LEU A   9     112.347  70.179  47.668  1.00 17.99              
ATOM    156  CG  LEU A   9     113.562  69.469  49.291  1.00 17.99              
ATOM    157  HG  LEU A   9     113.485  69.685  50.354  1.00 17.99              
ATOM    158  CD1 LEU A   9     112.820  68.156  49.049  1.00 17.99              
ATOM    159 1HD1 LEU A   9     112.889  67.877  47.998  1.00 17.99              
ATOM    160 2HD1 LEU A   9     113.260  67.365  49.655  1.00 17.99              
ATOM    161 3HD1 LEU A   9     111.776  68.268  49.327  1.00 17.99              
ATOM    162  CD2 LEU A   9     115.034  69.232  48.949  1.00 17.99              
ATOM    163 1HD2 LEU A   9     115.600  70.140  49.158  1.00 17.99              
ATOM    164 2HD2 LEU A   9     115.430  68.423  49.560  1.00 17.99              
ATOM    165 3HD2 LEU A   9     115.134  68.974  47.895  1.00 17.99              
ATOM    166  C   LEU A   9     112.995  72.549  50.157  1.00 17.99              
ATOM    167  O   LEU A   9     114.043  72.075  50.557  1.00 17.99              
ATOM    168  N   PRO A  10     112.545  73.697  50.697  1.00 17.71              
ATOM    169  CD  PRO A  10     111.480  74.530  50.279  1.00 17.71              
ATOM    170  HD1 PRO A  10     110.641  73.919  49.990  1.00 17.71              
ATOM    171  HD2 PRO A  10     111.885  75.096  49.462  1.00 17.71              
ATOM    172  CG  PRO A  10     111.068  75.497  51.394  1.00 17.71              
ATOM    173  HG1 PRO A  10     110.198  75.114  51.927  1.00 17.71              
ATOM    174  HG2 PRO A  10     110.865  76.498  51.014  1.00 17.71              
ATOM    175  CB  PRO A  10     112.275  75.480  52.294  1.00 17.71              
ATOM    176  HB1 PRO A  10     112.018  75.668  53.337  1.00 17.71              
ATOM    177  HB2 PRO A  10     113.020  76.193  51.940  1.00 17.71              
ATOM    178  CA  PRO A  10     112.774  74.049  52.056  1.00 17.71              
ATOM    179  HA  PRO A  10     113.840  74.040  52.274  1.00 17.71              
ATOM    180  C   PRO A  10     112.101  73.005  52.945  1.00 17.71              
ATOM    181  O   PRO A  10     111.025  73.152  53.496  1.00 17.71              
ATOM    182  N   LEU A  11     112.735  71.854  52.868  1.00 17.53              
ATOM    183  H   LEU A  11     113.565  71.889  52.293  1.00 17.53              
ATOM    184  CA  LEU A  11     112.301  70.535  53.281  1.00 17.53              
ATOM    185  HA  LEU A  11     113.003  69.822  52.848  1.00 17.53              
ATOM    186  CB  LEU A  11     112.428  70.395  54.811  1.00 17.53              
ATOM    187  HB1 LEU A  11     112.134  69.387  55.075  1.00 17.53              
ATOM    188  HB2 LEU A  11     111.726  71.079  55.285  1.00 17.53              
ATOM    189  CG  LEU A  11     113.840  70.647  55.381  1.00 17.53              
ATOM    190  HG  LEU A  11     114.139  71.673  55.170  1.00 17.53              
ATOM    191  CD1 LEU A  11     113.853  70.457  56.897  1.00 17.53              
ATOM    192 1HD1 LEU A  11     114.842  70.676  57.296  1.00 17.53              
ATOM    193 2HD1 LEU A  11     113.141  71.134  57.367  1.00 17.53              
ATOM    194 3HD1 LEU A  11     113.580  69.433  57.151  1.00 17.53              
ATOM    195  CD2 LEU A  11     114.888  69.699  54.794  1.00 17.53              
ATOM    196 1HD2 LEU A  11     115.840  69.840  55.302  1.00 17.53              
ATOM    197 2HD2 LEU A  11     114.573  68.665  54.919  1.00 17.53              
ATOM    198 3HD2 LEU A  11     115.043  69.909  53.739  1.00 17.53              
ATOM    199  C   LEU A  11     110.958  70.138  52.698  1.00 17.53              
ATOM    200  O   LEU A  11     109.990  70.139  53.422  1.00 17.53              
ATOM    201  N   LEU A  12     110.857  69.803  51.416  1.00 18.20              
ATOM    202  H   LEU A  12     111.686  69.769  50.862  1.00 18.20              
ATOM    203  CA  LEU A  12     109.626  69.525  50.698  1.00 18.20              
ATOM    204  HA  LEU A  12     109.882  69.591  49.638  1.00 18.20              
ATOM    205  CB  LEU A  12     109.162  68.071  50.854  1.00 18.20              
ATOM    206  HB1 LEU A  12     108.582  67.993  51.767  1.00 18.20              
ATOM    207  HB2 LEU A  12     110.056  67.507  51.059  1.00 18.20              
ATOM    208  CG  LEU A  12     108.447  67.385  49.676  1.00 18.20              
ATOM    209  HG  LEU A  12     107.973  66.477  50.040  1.00 18.20              
ATOM    210  CD1 LEU A  12     107.369  68.195  48.942  1.00 18.20              
ATOM    211 1HD1 LEU A  12     106.577  68.472  49.629  1.00 18.20              
ATOM    212 2HD1 LEU A  12     107.804  69.085  48.491  1.00 18.20              
ATOM    213 3HD1 LEU A  12     106.927  67.588  48.154  1.00 18.20              
ATOM    214  CD2 LEU A  12     109.445  66.946  48.588  1.00 18.20              
ATOM    215 1HD2 LEU A  12     108.916  66.337  47.855  1.00 18.20              
ATOM    216 2HD2 LEU A  12     109.864  67.824  48.098  1.00 18.20              
ATOM    217 3HD2 LEU A  12     110.223  66.338  49.048  1.00 18.20              
ATOM    218  C   LEU A  12     108.565  70.651  50.777  1.00 18.20              
ATOM    219  O   LEU A  12     107.431  70.394  51.053  1.00 18.20              
ATOM    220  N   GLN A  13     109.053  71.910  50.616  1.00 18.47              
ATOM    221  H   GLN A  13     110.010  72.032  50.337  1.00 18.47              
ATOM    222  CA  GLN A  13     108.195  73.104  50.788  1.00 18.47              
ATOM    223  HA  GLN A  13     108.766  73.988  50.546  1.00 18.47              
ATOM    224  CB  GLN A  13     107.004  73.068  49.781  1.00 18.47              
ATOM    225  HB1 GLN A  13     106.396  72.186  49.949  1.00 18.47              
ATOM    226  HB2 GLN A  13     107.408  72.979  48.775  1.00 18.47              
ATOM    227  CG  GLN A  13     105.989  74.227  49.774  1.00 18.47              
ATOM    228  HG1 GLN A  13     105.463  74.283  50.723  1.00 18.47              
ATOM    229  HG2 GLN A  13     105.237  74.004  49.018  1.00 18.47              
ATOM    230  CD  GLN A  13     106.591  75.578  49.426  1.00 18.47              
ATOM    231  OE1 GLN A  13     106.601  75.974  48.273  1.00 18.47              
ATOM    232  NE2 GLN A  13     107.072  76.328  50.397  1.00 18.47              
ATOM    233 1HE2 GLN A  13     107.058  75.996  51.355  1.00 18.47              
ATOM    234 2HE2 GLN A  13     107.487  77.206  50.136  1.00 18.47              
ATOM    235  C   GLN A  13     107.765  73.297  52.246  1.00 18.47              
ATOM    236  O   GLN A  13     107.090  74.274  52.538  1.00 18.47              
ATOM    237  N   PHE A  14     108.177  72.345  53.084  1.00 17.51              
ATOM    238  H   PHE A  14     108.904  71.763  52.706  1.00 17.51              
ATOM    239  CA  PHE A  14     107.902  72.017  54.466  1.00 17.51              
ATOM    240  HA  PHE A  14     108.769  72.342  55.034  1.00 17.51              
ATOM    241  CB  PHE A  14     106.633  72.702  55.040  1.00 17.51              
ATOM    242  HB1 PHE A  14     106.563  73.754  54.782  1.00 17.51              
ATOM    243  HB2 PHE A  14     106.731  72.701  56.123  1.00 17.51              
ATOM    244  CG  PHE A  14     105.324  71.981  54.726  1.00 17.51              
ATOM    245  CD1 PHE A  14     104.775  71.979  53.428  1.00 17.51              
ATOM    246  HD1 PHE A  14     105.251  72.545  52.645  1.00 17.51              
ATOM    247  CE1 PHE A  14     103.605  71.249  53.150  1.00 17.51              
ATOM    248  HE1 PHE A  14     103.196  71.261  52.151  1.00 17.51              
ATOM    249  CZ  PHE A  14     102.968  70.522  54.171  1.00 17.51              
ATOM    250  HZ  PHE A  14     102.067  69.967  53.952  1.00 17.51              
ATOM    251  CE2 PHE A  14     103.508  70.520  55.467  1.00 17.51              
ATOM    252  HE2 PHE A  14     103.020  69.986  56.263  1.00 17.51              
ATOM    253  CD2 PHE A  14     104.692  71.225  55.734  1.00 17.51              
ATOM    254  HD2 PHE A  14     105.109  71.210  56.730  1.00 17.51              
ATOM    255  C   PHE A  14     107.684  70.536  54.760  1.00 17.51              
ATOM    256  O   PHE A  14     107.854  70.063  55.878  1.00 17.51              
ATOM    257  N   CYS A  15     107.254  69.792  53.743  1.00 18.30              
ATOM    258  H   CYS A  15     107.158  70.263  52.854  1.00 18.30              
ATOM    259  CA  CYS A  15     106.740  68.447  53.842  1.00 18.30              
ATOM    260  HA  CYS A  15     106.045  68.502  54.656  1.00 18.30              
ATOM    261  CB  CYS A  15     105.905  68.190  52.577  1.00 18.30              
ATOM    262  HB1 CYS A  15     106.538  68.048  51.710  1.00 18.30              
ATOM    263  HB2 CYS A  15     105.285  69.068  52.375  1.00 18.30              
ATOM    264  SG  CYS A  15     104.807  66.757  52.688  1.00 18.30              
ATOM    265  HG  CYS A  15     105.755  65.893  53.082  1.00 18.30              
ATOM    266  C   CYS A  15     107.780  67.367  54.226  1.00 18.30              
ATOM    267  O   CYS A  15     107.526  66.173  54.065  1.00 18.30              
ATOM    268  N   ILE A  16     108.939  67.754  54.756  1.00 19.66              
ATOM    269  H   ILE A  16     109.080  68.750  54.838  1.00 19.66              
ATOM    270  CA  ILE A  16     110.000  66.900  55.273  1.00 19.66              
ATOM    271  HA  ILE A  16     109.579  65.900  55.345  1.00 19.66              
ATOM    272  CB  ILE A  16     111.161  66.657  54.251  1.00 19.66              
ATOM    273  HB  ILE A  16     111.405  67.616  53.797  1.00 19.66              
ATOM    274  CG2 ILE A  16     112.428  66.057  54.889  1.00 19.66              
ATOM    275 1HG2 ILE A  16     113.180  65.851  54.139  1.00 19.66              
ATOM    276 2HG2 ILE A  16     112.897  66.754  55.572  1.00 19.66              
ATOM    277 3HG2 ILE A  16     112.197  65.138  55.415  1.00 19.66              
ATOM    278  CG1 ILE A  16     110.678  65.681  53.146  1.00 19.66              
ATOM    279 1HG1 ILE A  16     109.753  66.048  52.719  1.00 19.66              
ATOM    280 2HG1 ILE A  16     110.446  64.716  53.604  1.00 19.66              
ATOM    281  CD1 ILE A  16     111.663  65.454  51.990  1.00 19.66              
ATOM    282  HD1 ILE A  16     112.064  66.403  51.636  1.00 19.66              
ATOM    283  HD2 ILE A  16     112.485  64.810  52.299  1.00 19.66              
ATOM    284  HD3 ILE A  16     111.144  64.969  51.163  1.00 19.66              
ATOM    285  C   ILE A  16     110.435  67.239  56.674  1.00 19.66              
ATOM    286  O   ILE A  16     111.339  68.028  56.916  1.00 19.66              
ATOM    287  N   CYS A  17     109.654  66.643  57.559  1.00 18.72              
ATOM    288  H   CYS A  17     109.036  65.927  57.188  1.00 18.72              
ATOM    289  CA  CYS A  17     109.260  67.130  58.869  1.00 18.72              
ATOM    290  HA  CYS A  17     109.353  66.296  59.555  1.00 18.72              
ATOM    291  CB  CYS A  17     110.043  68.282  59.390  1.00 18.72              
ATOM    292  HB1 CYS A  17     111.112  68.127  59.339  1.00 18.72              
ATOM    293  HB2 CYS A  17     109.835  68.418  60.440  1.00 18.72              
ATOM    294  SG  CYS A  17     109.591  69.795  58.478  1.00 18.72              
ATOM    295  HG  CYS A  17     110.237  69.508  57.339  1.00 18.72              
ATOM    296  C   CYS A  17     107.716  67.473  58.813  1.00 18.72              
ATOM    297  O   CYS A  17     107.130  67.555  59.856  1.00 18.72              
ATOM    298  N   LEU A  18     107.072  67.554  57.603  1.00 17.06              
ATOM    299  H   LEU A  18     107.602  67.708  56.762  1.00 17.06              
ATOM    300  CA  LEU A  18     105.814  66.775  57.479  1.00 17.06              
ATOM    301  HA  LEU A  18     105.159  67.168  58.262  1.00 17.06              
ATOM    302  CB  LEU A  18     104.935  66.924  56.233  1.00 17.06              
ATOM    303  HB1 LEU A  18     105.473  66.533  55.374  1.00 17.06              
ATOM    304  HB2 LEU A  18     104.718  67.983  56.118  1.00 17.06              
ATOM    305  CG  LEU A  18     103.599  66.156  56.370  1.00 17.06              
ATOM    306  HG  LEU A  18     103.339  66.069  57.425  1.00 17.06              
ATOM    307  CD1 LEU A  18     102.439  66.915  55.700  1.00 17.06              
ATOM    308 1HD1 LEU A  18     102.691  67.122  54.662  1.00 17.06              
ATOM    309 2HD1 LEU A  18     101.537  66.307  55.748  1.00 17.06              
ATOM    310 3HD1 LEU A  18     102.269  67.844  56.236  1.00 17.06              
ATOM    311  CD2 LEU A  18     103.646  64.752  55.767  1.00 17.06              
ATOM    312 1HD2 LEU A  18     104.448  64.169  56.213  1.00 17.06              
ATOM    313 2HD2 LEU A  18     102.714  64.228  55.959  1.00 17.06              
ATOM    314 3HD2 LEU A  18     103.810  64.806  54.694  1.00 17.06              
ATOM    315  C   LEU A  18     106.178  65.358  57.837  1.00 17.06              
ATOM    316  O   LEU A  18     107.041  64.736  57.221  1.00 17.06              
ATOM    317  N   LEU A  19     105.645  64.937  58.978  1.00 15.45              
ATOM    318  H   LEU A  19     104.993  65.507  59.444  1.00 15.45              
ATOM    319  CA  LEU A  19     106.150  63.778  59.686  1.00 15.45              
ATOM    320  HA  LEU A  19     106.548  63.102  58.931  1.00 15.45              
ATOM    321  CB  LEU A  19     107.331  64.204  60.595  1.00 15.45              
ATOM    322  HB1 LEU A  19     106.949  64.818  61.416  1.00 15.45              
ATOM    323  HB2 LEU A  19     107.993  64.851  60.004  1.00 15.45              
ATOM    324  CG  LEU A  19     108.206  63.058  61.135  1.00 15.45              
ATOM    325  HG  LEU A  19     107.598  62.338  61.679  1.00 15.45              
ATOM    326  CD1 LEU A  19     108.951  62.318  60.021  1.00 15.45              
ATOM    327 1HD1 LEU A  19     109.527  63.019  59.418  1.00 15.45              
ATOM    328 2HD1 LEU A  19     109.628  61.582  60.452  1.00 15.45              
ATOM    329 3HD1 LEU A  19     108.248  61.791  59.378  1.00 15.45              
ATOM    330  CD2 LEU A  19     109.242  63.620  62.108  1.00 15.45              
ATOM    331 1HD2 LEU A  19     109.905  64.315  61.595  1.00 15.45              
ATOM    332 2HD2 LEU A  19     108.741  64.144  62.924  1.00 15.45              
ATOM    333 3HD2 LEU A  19     109.833  62.808  62.532  1.00 15.45              
ATOM    334  C   LEU A  19     105.030  63.021  60.359  1.00 15.45              
ATOM    335  O   LEU A  19     104.144  62.497  59.692  1.00 15.45              
ATOM    336  N   VAL A  20     105.046  62.983  61.687  1.00 13.53              
ATOM    337  H   VAL A  20     105.792  63.439  62.188  1.00 13.53              
ATOM    338  CA  VAL A  20     103.877  62.600  62.446  1.00 13.53              
ATOM    339  HA  VAL A  20     103.521  61.652  62.042  1.00 13.53              
ATOM    340  CB  VAL A  20     104.206  62.337  63.931  1.00 13.53              
ATOM    341  HB  VAL A  20     103.280  62.053  64.422  1.00 13.53              
ATOM    342  CG1 VAL A  20     105.143  61.128  64.052  1.00 13.53              
ATOM    343 1HG1 VAL A  20     105.276  60.873  65.104  1.00 13.53              
ATOM    344 2HG1 VAL A  20     104.705  60.269  63.544  1.00 13.53              
ATOM    345 3HG1 VAL A  20     106.116  61.347  63.614  1.00 13.53              
ATOM    346  CG2 VAL A  20     104.852  63.499  64.701  1.00 13.53              
ATOM    347 1HG2 VAL A  20     105.021  63.191  65.732  1.00 13.53              
ATOM    348 2HG2 VAL A  20     105.800  63.787  64.252  1.00 13.53              
ATOM    349 3HG2 VAL A  20     104.193  64.364  64.723  1.00 13.53              
ATOM    350  C   VAL A  20     102.774  63.623  62.203  1.00 13.53              
ATOM    351  O   VAL A  20     102.777  64.716  62.755  1.00 13.53              
ATOM    352  N   ALA A  21     101.799  63.250  61.374  1.00 12.23              
ATOM    353  H   ALA A  21     101.954  62.415  60.829  1.00 12.23              
ATOM    354  CA  ALA A  21     100.498  63.909  61.232  1.00 12.23              
ATOM    355  HA  ALA A  21     100.678  64.960  61.002  1.00 12.23              
ATOM    356  CB  ALA A  21      99.776  63.262  60.041  1.00 12.23              
ATOM    357  HB1 ALA A  21      98.839  63.786  59.850  1.00 12.23              
ATOM    358  HB2 ALA A  21     100.397  63.321  59.147  1.00 12.23              
ATOM    359  HB3 ALA A  21      99.553  62.218  60.262  1.00 12.23              
ATOM    360  C   ALA A  21      99.655  63.875  62.538  1.00 12.23              
ATOM    361  O   ALA A  21      98.428  63.859  62.504  1.00 12.23              
ATOM    362  N   GLU A  22     100.334  63.801  63.687  1.00 10.95              
ATOM    363  H   GLU A  22     101.311  64.040  63.627  1.00 10.95              
ATOM    364  CA  GLU A  22      99.892  63.279  64.974  1.00 10.95              
ATOM    365  HA  GLU A  22      99.667  62.216  64.873  1.00 10.95              
ATOM    366  CB  GLU A  22     101.037  63.463  65.995  1.00 10.95              
ATOM    367  HB1 GLU A  22     101.028  64.487  66.367  1.00 10.95              
ATOM    368  HB2 GLU A  22     101.992  63.321  65.503  1.00 10.95              
ATOM    369  CG  GLU A  22     100.967  62.501  67.185  1.00 10.95              
ATOM    370  HG1 GLU A  22     101.154  61.483  66.834  1.00 10.95              
ATOM    371  HG2 GLU A  22      99.966  62.532  67.618  1.00 10.95              
ATOM    372  CD  GLU A  22     101.995  62.891  68.253  1.00 10.95              
ATOM    373  OE1 GLU A  22     103.185  62.519  68.150  1.00 10.95              
ATOM    374  OE2 GLU A  22     101.636  63.616  69.204  1.00 10.95              
ATOM    375  C   GLU A  22      98.654  63.965  65.519  1.00 10.95              
ATOM    376  O   GLU A  22      97.764  63.353  66.106  1.00 10.95              
ATOM    377  N   SER A  23      98.651  65.278  65.339  1.00 10.04              
ATOM    378  H   SER A  23      99.401  65.661  64.784  1.00 10.04              
ATOM    379  CA  SER A  23      97.841  66.178  66.114  1.00 10.04              
ATOM    380  HA  SER A  23      96.988  65.619  66.498  1.00 10.04              
ATOM    381  CB  SER A  23      98.591  66.674  67.358  1.00 10.04              
ATOM    382  HB1 SER A  23      99.374  67.358  67.063  1.00 10.04              
ATOM    383  HB2 SER A  23      99.045  65.823  67.869  1.00 10.04              
ATOM    384  OG  SER A  23      97.731  67.337  68.264  1.00 10.04              
ATOM    385  HG  SER A  23      98.315  67.769  68.909  1.00 10.04              
ATOM    386  C   SER A  23      97.268  67.290  65.261  1.00 10.04              
ATOM    387  O   SER A  23      97.700  68.438  65.282  1.00 10.04              
ATOM    388  N   THR A  24      96.226  66.939  64.512  1.00  8.75              
ATOM    389  H   THR A  24      95.984  65.956  64.492  1.00  8.75              
ATOM    390  CA  THR A  24      95.206  67.922  64.147  1.00  8.75              
ATOM    391  HA  THR A  24      95.625  68.926  64.213  1.00  8.75              
ATOM    392  CB  THR A  24      94.728  67.750  62.692  1.00  8.75              
ATOM    393  HB  THR A  24      94.099  66.863  62.603  1.00  8.75              
ATOM    394  CG2 THR A  24      93.966  68.984  62.208  1.00  8.75              
ATOM    395 1HG2 THR A  24      93.155  69.223  62.889  1.00  8.75              
ATOM    396 2HG2 THR A  24      94.645  69.837  62.161  1.00  8.75              
ATOM    397 3HG2 THR A  24      93.560  68.789  61.215  1.00  8.75              
ATOM    398  OG1 THR A  24      95.815  67.624  61.803  1.00  8.75              
ATOM    399  HG1 THR A  24      96.392  66.924  62.130  1.00  8.75              
ATOM    400  C   THR A  24      94.071  67.797  65.158  1.00  8.75              
ATOM    401  O   THR A  24      93.113  67.065  64.896  1.00  8.75              
ATOM    402  N   PRO A  25      94.150  68.432  66.347  1.00  8.97              
ATOM    403  CD  PRO A  25      95.159  69.377  66.813  1.00  8.97              
ATOM    404  HD1 PRO A  25      95.382  70.142  66.069  1.00  8.97              
ATOM    405  HD2 PRO A  25      96.064  68.840  67.083  1.00  8.97              
ATOM    406  CG  PRO A  25      94.582  70.009  68.077  1.00  8.97              
ATOM    407  HG1 PRO A  25      93.959  70.864  67.818  1.00  8.97              
ATOM    408  HG2 PRO A  25      95.365  70.296  68.775  1.00  8.97              
ATOM    409  CB  PRO A  25      93.697  68.907  68.646  1.00  8.97              
ATOM    410  HB1 PRO A  25      92.906  69.307  69.283  1.00  8.97              
ATOM    411  HB2 PRO A  25      94.314  68.201  69.204  1.00  8.97              
ATOM    412  CA  PRO A  25      93.149  68.226  67.390  1.00  8.97              
ATOM    413  HA  PRO A  25      93.041  67.160  67.592  1.00  8.97              
ATOM    414  C   PRO A  25      91.788  68.773  66.967  1.00  8.97              
ATOM    415  O   PRO A  25      90.781  68.157  67.301  1.00  8.97              
ATOM    416  N   LYS A  26      91.769  69.813  66.112  1.00  7.75              
ATOM    417  H   LYS A  26      92.669  70.212  65.885  1.00  7.75              
ATOM    418  CA  LYS A  26      90.573  70.457  65.538  1.00  7.75              
ATOM    419  HA  LYS A  26      90.890  71.215  64.821  1.00  7.75              
ATOM    420  CB  LYS A  26      89.658  69.470  64.769  1.00  7.75              
ATOM    421  HB1 LYS A  26      88.824  70.035  64.344  1.00  7.75              
ATOM    422  HB2 LYS A  26      89.215  68.770  65.473  1.00  7.75              
ATOM    423  CG  LYS A  26      90.329  68.699  63.623  1.00  7.75              
ATOM    424  HG1 LYS A  26      91.359  68.479  63.874  1.00  7.75              
ATOM    425  HG2 LYS A  26      90.331  69.339  62.740  1.00  7.75              
ATOM    426  CD  LYS A  26      89.619  67.376  63.288  1.00  7.75              
ATOM    427  HD1 LYS A  26      89.790  67.170  62.230  1.00  7.75              
ATOM    428  HD2 LYS A  26      88.541  67.476  63.431  1.00  7.75              
ATOM    429  CE  LYS A  26      90.160  66.164  64.072  1.00  7.75              
ATOM    430  HE1 LYS A  26      91.238  66.093  63.896  1.00  7.75              
ATOM    431  HE2 LYS A  26      89.701  65.260  63.662  1.00  7.75              
ATOM    432  NZ  LYS A  26      89.902  66.230  65.534  1.00  7.75              
ATOM    433  HZ1 LYS A  26      88.920  66.335  65.739  1.00  7.75              
ATOM    434  HZ2 LYS A  26      90.261  65.409  66.002  1.00  7.75              
ATOM    435  HZ3 LYS A  26      90.369  67.033  65.953  1.00  7.75              
ATOM    436  C   LYS A  26      89.776  71.212  66.609  1.00  7.75              
ATOM    437  O   LYS A  26      88.684  70.787  66.967  1.00  7.75              
ATOM    438  N   CYS A  27      90.359  72.282  67.154  1.00  7.79              
ATOM    439  H   CYS A  27      91.250  72.599  66.820  1.00  7.79              
ATOM    440  CA  CYS A  27      89.660  73.090  68.155  1.00  7.79              
ATOM    441  HA  CYS A  27      89.397  72.445  68.995  1.00  7.79              
ATOM    442  CB  CYS A  27      90.594  74.192  68.676  1.00  7.79              
ATOM    443  HB1 CYS A  27      90.634  75.018  67.967  1.00  7.79              
ATOM    444  HB2 CYS A  27      91.597  73.799  68.837  1.00  7.79              
ATOM    445  SG  CYS A  27      89.965  74.797  70.266  1.00  7.79              
ATOM    446  HG  CYS A  27      89.837  76.103  69.925  1.00  7.79              
ATOM    447  C   CYS A  27      88.325  73.664  67.602  1.00  7.79              
ATOM    448  O   CYS A  27      87.295  73.561  68.263  1.00  7.79              
ATOM    449  N   LEU A  28      88.317  74.148  66.347  1.00  7.14              
ATOM    450  H   LEU A  28      89.199  74.299  65.876  1.00  7.14              
ATOM    451  CA  LEU A  28      87.122  74.615  65.621  1.00  7.14              
ATOM    452  HA  LEU A  28      86.242  74.206  66.115  1.00  7.14              
ATOM    453  CB  LEU A  28      87.093  76.152  65.729  1.00  7.14              
ATOM    454  HB1 LEU A  28      87.781  76.537  64.980  1.00  7.14              
ATOM    455  HB2 LEU A  28      87.468  76.426  66.717  1.00  7.14              
ATOM    456  CG  LEU A  28      85.745  76.875  65.553  1.00  7.14              
ATOM    457  HG  LEU A  28      85.323  76.656  64.575  1.00  7.14              
ATOM    458  CD1 LEU A  28      84.727  76.479  66.621  1.00  7.14              
ATOM    459 1HD1 LEU A  28      83.824  77.077  66.509  1.00  7.14              
ATOM    460 2HD1 LEU A  28      84.464  75.427  66.526  1.00  7.14              
ATOM    461 3HD1 LEU A  28      85.151  76.651  67.612  1.00  7.14              
ATOM    462  CD2 LEU A  28      85.969  78.385  65.638  1.00  7.14              
ATOM    463 1HD2 LEU A  28      85.028  78.911  65.480  1.00  7.14              
ATOM    464 2HD2 LEU A  28      86.374  78.650  66.616  1.00  7.14              
ATOM    465 3HD2 LEU A  28      86.674  78.695  64.869  1.00  7.14              
ATOM    466  C   LEU A  28      87.112  74.116  64.158  1.00  7.14              
ATOM    467  O   LEU A  28      88.022  73.415  63.700  1.00  7.14              
ATOM    468  N   ILE A  29      86.057  74.469  63.420  1.00  7.25              
ATOM    469  H   ILE A  29      85.376  75.070  63.859  1.00  7.25              
ATOM    470  CA  ILE A  29      85.922  74.281  61.970  1.00  7.25              
ATOM    471  HA  ILE A  29      86.642  73.538  61.627  1.00  7.25              
ATOM    472  CB  ILE A  29      84.490  73.773  61.640  1.00  7.25              
ATOM    473  HB  ILE A  29      83.771  74.359  62.217  1.00  7.25              
ATOM    474  CG2 ILE A  29      84.125  73.942  60.151  1.00  7.25              
ATOM    475 1HG2 ILE A  29      83.129  73.537  59.963  1.00  7.25              
ATOM    476 2HG2 ILE A  29      84.095  75.000  59.885  1.00  7.25              
ATOM    477 3HG2 ILE A  29      84.843  73.420  59.520  1.00  7.25              
ATOM    478  CG1 ILE A  29      84.280  72.274  61.970  1.00  7.25              
ATOM    479 1HG1 ILE A  29      84.991  71.675  61.400  1.00  7.25              
ATOM    480 2HG1 ILE A  29      83.277  71.990  61.648  1.00  7.25              
ATOM    481  CD1 ILE A  29      84.391  71.878  63.448  1.00  7.25              
ATOM    482  HD1 ILE A  29      84.016  70.863  63.577  1.00  7.25              
ATOM    483  HD2 ILE A  29      85.431  71.897  63.770  1.00  7.25              
ATOM    484  HD3 ILE A  29      83.798  72.556  64.064  1.00  7.25              
ATOM    485  C   ILE A  29      86.248  75.625  61.292  1.00  7.25              
ATOM    486  O   ILE A  29      85.936  76.688  61.822  1.00  7.25              
ATOM    487  N   LYS A  30      86.856  75.548  60.101  1.00  6.79              
ATOM    488  H   LYS A  30      86.985  74.613  59.752  1.00  6.79              
ATOM    489  CA  LYS A  30      87.508  76.629  59.335  1.00  6.79              
ATOM    490  HA  LYS A  30      88.129  76.136  58.588  1.00  6.79              
ATOM    491  CB  LYS A  30      86.487  77.474  58.544  1.00  6.79              
ATOM    492  HB1 LYS A  30      85.901  78.078  59.236  1.00  6.79              
ATOM    493  HB2 LYS A  30      85.802  76.811  58.014  1.00  6.79              
ATOM    494  CG  LYS A  30      87.204  78.375  57.512  1.00  6.79              
ATOM    495  HG1 LYS A  30      87.658  77.732  56.756  1.00  6.79              
ATOM    496  HG2 LYS A  30      88.008  78.933  57.991  1.00  6.79              
ATOM    497  CD  LYS A  30      86.281  79.377  56.798  1.00  6.79              
ATOM    498  HD1 LYS A  30      85.426  78.837  56.390  1.00  6.79              
ATOM    499  HD2 LYS A  30      86.821  79.832  55.967  1.00  6.79              
ATOM    500  CE  LYS A  30      85.768  80.484  57.728  1.00  6.79              
ATOM    501  HE1 LYS A  30      85.303  80.013  58.599  1.00  6.79              
ATOM    502  HE2 LYS A  30      84.990  81.059  57.220  1.00  6.79              
ATOM    503  NZ  LYS A  30      86.840  81.401  58.187  1.00  6.79              
ATOM    504  HZ1 LYS A  30      86.563  81.838  59.074  1.00  6.79              
ATOM    505  HZ2 LYS A  30      87.702  80.923  58.428  1.00  6.79              
ATOM    506  HZ3 LYS A  30      87.048  82.143  57.531  1.00  6.79              
ATOM    507  C   LYS A  30      88.508  77.499  60.125  1.00  6.79              
ATOM    508  O   LYS A  30      89.707  77.380  59.888  1.00  6.79              
ATOM    509  N   ASP A  31      88.004  78.393  60.968  1.00  7.04              
ATOM    510  H   ASP A  31      86.998  78.354  61.119  1.00  7.04              
ATOM    511  CA  ASP A  31      88.689  79.582  61.492  1.00  7.04              
ATOM    512  HA  ASP A  31      89.153  80.134  60.674  1.00  7.04              
ATOM    513  CB  ASP A  31      87.644  80.487  62.172  1.00  7.04              
ATOM    514  HB1 ASP A  31      88.156  81.336  62.627  1.00  7.04              
ATOM    515  HB2 ASP A  31      87.136  79.935  62.963  1.00  7.04              
ATOM    516  CG  ASP A  31      86.606  81.005  61.185  1.00  7.04              
ATOM    517  OD1 ASP A  31      85.768  80.203  60.715  1.00  7.04              
ATOM    518  OD2 ASP A  31      86.733  82.169  60.750  1.00  7.04              
ATOM    519  C   ASP A  31      89.770  79.267  62.527  1.00  7.04              
ATOM    520  O   ASP A  31      90.857  79.837  62.465  1.00  7.04              
ATOM    521  N   GLU A  32      89.498  78.376  63.482  1.00  7.64              
ATOM    522  H   GLU A  32      88.601  77.913  63.485  1.00  7.64              
ATOM    523  CA  GLU A  32      90.431  78.121  64.583  1.00  7.64              
ATOM    524  HA  GLU A  32      91.288  78.782  64.471  1.00  7.64              
ATOM    525  CB  GLU A  32      89.857  78.491  65.962  1.00  7.64              
ATOM    526  HB1 GLU A  32      88.894  78.028  66.117  1.00  7.64              
ATOM    527  HB2 GLU A  32      89.711  79.570  66.002  1.00  7.64              
ATOM    528  CG  GLU A  32      90.808  78.056  67.089  1.00  7.64              
ATOM    529  HG1 GLU A  32      91.821  78.403  66.879  1.00  7.64              
ATOM    530  HG2 GLU A  32      90.852  76.967  67.119  1.00  7.64              
ATOM    531  CD  GLU A  32      90.356  78.576  68.451  1.00  7.64              
ATOM    532  OE1 GLU A  32      89.777  77.762  69.205  1.00  7.64              
ATOM    533  OE2 GLU A  32      90.647  79.758  68.737  1.00  7.64              
ATOM    534  C   GLU A  32      91.015  76.709  64.526  1.00  7.64              
ATOM    535  O   GLU A  32      90.312  75.709  64.709  1.00  7.64              
ATOM    536  N   LYS A  33      92.331  76.618  64.259  1.00  7.06              
ATOM    537  H   LYS A  33      92.867  77.480  64.172  1.00  7.06              
ATOM    538  CA  LYS A  33      92.922  75.353  63.790  1.00  7.06              
ATOM    539  HA  LYS A  33      92.174  74.586  63.983  1.00  7.06              
ATOM    540  CB  LYS A  33      93.110  75.353  62.254  1.00  7.06              
ATOM    541  HB1 LYS A  33      94.131  75.662  62.026  1.00  7.06              
ATOM    542  HB2 LYS A  33      92.420  76.064  61.796  1.00  7.06              
ATOM    543  CG  LYS A  33      92.821  73.952  61.658  1.00  7.06              
ATOM    544  HG1 LYS A  33      91.748  73.764  61.701  1.00  7.06              
ATOM    545  HG2 LYS A  33      93.302  73.188  62.264  1.00  7.06              
ATOM    546  CD  LYS A  33      93.303  73.765  60.212  1.00  7.06              
ATOM    547  HD1 LYS A  33      94.281  74.229  60.104  1.00  7.06              
ATOM    548  HD2 LYS A  33      92.593  74.238  59.533  1.00  7.06              
ATOM    549  CE  LYS A  33      93.436  72.268  59.895  1.00  7.06              
ATOM    550  HE1 LYS A  33      92.475  71.785  60.096  1.00  7.06              
ATOM    551  HE2 LYS A  33      94.178  71.845  60.582  1.00  7.06              
ATOM    552  NZ  LYS A  33      93.848  72.004  58.491  1.00  7.06              
ATOM    553  HZ1 LYS A  33      94.721  72.470  58.239  1.00  7.06              
ATOM    554  HZ2 LYS A  33      94.030  71.021  58.334  1.00  7.06              
ATOM    555  HZ3 LYS A  33      93.150  72.312  57.829  1.00  7.06              
ATOM    556  C   LYS A  33      94.129  74.788  64.546  1.00  7.06              
ATOM    557  O   LYS A  33      94.728  73.819  64.079  1.00  7.06              
ATOM    558  N   ALA A  34      94.398  75.258  65.762  1.00  7.10              
ATOM    559  H   ALA A  34      93.883  76.057  66.092  1.00  7.10              
ATOM    560  CA  ALA A  34      95.420  74.680  66.646  1.00  7.10              
ATOM    561  HA  ALA A  34      95.479  75.326  67.520  1.00  7.10              
ATOM    562  CB  ALA A  34      94.910  73.329  67.170  1.00  7.10              
ATOM    563  HB1 ALA A  34      95.556  72.983  67.974  1.00  7.10              
ATOM    564  HB2 ALA A  34      93.901  73.446  67.568  1.00  7.10              
ATOM    565  HB3 ALA A  34      94.907  72.594  66.366  1.00  7.10              
ATOM    566  C   ALA A  34      96.845  74.657  66.044  1.00  7.10              
ATOM    567  O   ALA A  34      97.115  75.447  65.134  1.00  7.10              
ATOM    568  N   TYR A  35      97.733  73.858  66.662  1.00  7.04              
ATOM    569  H   TYR A  35      97.687  73.911  67.678  1.00  7.04              
ATOM    570  CA  TYR A  35      98.656  72.820  66.141  1.00  7.04              
ATOM    571  HA  TYR A  35      98.072  72.055  65.630  1.00  7.04              
ATOM    572  CB  TYR A  35      99.629  73.453  65.128  1.00  7.04              
ATOM    573  HB1 TYR A  35     100.367  74.028  65.679  1.00  7.04              
ATOM    574  HB2 TYR A  35      99.093  74.131  64.468  1.00  7.04              
ATOM    575  CG  TYR A  35     100.370  72.504  64.232  1.00  7.04              
ATOM    576  CD1 TYR A  35     101.772  72.437  64.320  1.00  7.04              
ATOM    577  HD1 TYR A  35     102.297  73.031  65.058  1.00  7.04              
ATOM    578  CE1 TYR A  35     102.486  71.596  63.455  1.00  7.04              
ATOM    579  HE1 TYR A  35     103.562  71.558  63.516  1.00  7.04              
ATOM    580  CZ  TYR A  35     101.789  70.817  62.507  1.00  7.04              
ATOM    581  OH  TYR A  35     102.475  70.070  61.610  1.00  7.04              
ATOM    582  HH  TYR A  35     103.381  70.419  61.566  1.00  7.04              
ATOM    583  CE2 TYR A  35     100.381  70.871  62.435  1.00  7.04              
ATOM    584  HE2 TYR A  35      99.869  70.262  61.710  1.00  7.04              
ATOM    585  CD2 TYR A  35      99.669  71.740  63.280  1.00  7.04              
ATOM    586  HD2 TYR A  35      98.593  71.811  63.212  1.00  7.04              
ATOM    587  C   TYR A  35      99.372  72.155  67.320  1.00  7.04              
ATOM    588  O   TYR A  35     100.597  72.145  67.402  1.00  7.04              
ATOM    589  N   CYS A  36      98.581  71.698  68.297  1.00  7.35              
ATOM    590  H   CYS A  36      97.590  71.818  68.185  1.00  7.35              
ATOM    591  CA  CYS A  36      99.031  71.292  69.626  1.00  7.35              
ATOM    592  HA  CYS A  36      99.480  72.172  70.096  1.00  7.35              
ATOM    593  CB  CYS A  36      97.833  70.881  70.490  1.00  7.35              
ATOM    594  HB1 CYS A  36      98.186  70.686  71.504  1.00  7.35              
ATOM    595  HB2 CYS A  36      97.388  69.966  70.098  1.00  7.35              
ATOM    596  SG  CYS A  36      96.583  72.199  70.547  1.00  7.35              
ATOM    597  HG  CYS A  36      97.392  73.268  70.364  1.00  7.35              
ATOM    598  C   CYS A  36     100.133  70.180  69.585  1.00  7.35              
ATOM    599  O   CYS A  36      99.829  68.986  69.658  1.00  7.35              
ATOM    600  N   ALA A  37     101.407  70.604  69.498  1.00  7.40              
ATOM    601  H   ALA A  37     101.507  71.582  69.246  1.00  7.40              
ATOM    602  CA  ALA A  37     102.671  69.926  69.845  1.00  7.40              
ATOM    603  HA  ALA A  37     103.419  70.720  69.827  1.00  7.40              
ATOM    604  CB  ALA A  37     102.593  69.459  71.310  1.00  7.40              
ATOM    605  HB1 ALA A  37     103.588  69.186  71.661  1.00  7.40              
ATOM    606  HB2 ALA A  37     102.211  70.265  71.938  1.00  7.40              
ATOM    607  HB3 ALA A  37     101.933  68.594  71.388  1.00  7.40              
ATOM    608  C   ALA A  37     103.253  68.849  68.889  1.00  7.40              
ATOM    609  O   ALA A  37     104.082  68.041  69.326  1.00  7.40              
ATOM    610  N   LEU A  38     102.869  68.800  67.604  1.00  7.22              
ATOM    611  H   LEU A  38     102.203  69.494  67.287  1.00  7.22              
ATOM    612  CA  LEU A  38     103.258  67.722  66.661  1.00  7.22              
ATOM    613  HA  LEU A  38     103.385  66.851  67.304  1.00  7.22              
ATOM    614  CB  LEU A  38     102.114  67.271  65.741  1.00  7.22              
ATOM    615  HB1 LEU A  38     101.291  66.924  66.359  1.00  7.22              
ATOM    616  HB2 LEU A  38     102.460  66.397  65.187  1.00  7.22              
ATOM    617  CG  LEU A  38     101.607  68.311  64.739  1.00  7.22              
ATOM    618  HG  LEU A  38     102.458  68.758  64.228  1.00  7.22              
ATOM    619  CD1 LEU A  38     100.729  67.620  63.695  1.00  7.22              
ATOM    620 1HD1 LEU A  38     100.509  68.311  62.890  1.00  7.22              
ATOM    621 2HD1 LEU A  38     101.257  66.770  63.268  1.00  7.22              
ATOM    622 3HD1 LEU A  38      99.796  67.309  64.143  1.00  7.22              
ATOM    623  CD2 LEU A  38     100.805  69.396  65.463  1.00  7.22              
ATOM    624 1HD2 LEU A  38     100.006  69.757  64.827  1.00  7.22              
ATOM    625 2HD2 LEU A  38     100.334  69.025  66.366  1.00  7.22              
ATOM    626 3HD2 LEU A  38     101.462  70.220  65.725  1.00  7.22              
ATOM    627  C   LEU A  38     104.632  67.808  65.955  1.00  7.22              
ATOM    628  O   LEU A  38     104.803  67.305  64.850  1.00  7.22              
ATOM    629  N   ARG A  39     105.651  68.312  66.662  1.00  7.34              
ATOM    630  H   ARG A  39     105.399  68.733  67.550  1.00  7.34              
ATOM    631  CA  ARG A  39     107.094  68.061  66.403  1.00  7.34              
ATOM    632  HA  ARG A  39     107.620  68.874  66.902  1.00  7.34              
ATOM    633  CB  ARG A  39     107.568  66.742  67.087  1.00  7.34              
ATOM    634  HB1 ARG A  39     108.608  66.893  67.381  1.00  7.34              
ATOM    635  HB2 ARG A  39     107.578  65.938  66.348  1.00  7.34              
ATOM    636  CG  ARG A  39     106.803  66.210  68.326  1.00  7.34              
ATOM    637  HG1 ARG A  39     106.370  67.043  68.873  1.00  7.34              
ATOM    638  HG2 ARG A  39     107.509  65.699  68.980  1.00  7.34              
ATOM    639  CD  ARG A  39     105.733  65.184  67.890  1.00  7.34              
ATOM    640  HD1 ARG A  39     106.259  64.371  67.388  1.00  7.34              
ATOM    641  HD2 ARG A  39     105.087  65.625  67.139  1.00  7.34              
ATOM    642  NE  ARG A  39     104.877  64.558  68.926  1.00  7.34              
ATOM    643  HE  ARG A  39     104.355  63.742  68.590  1.00  7.34              
ATOM    644  CZ  ARG A  39     104.577  64.826  70.184  1.00  7.34              
ATOM    645  NH1 ARG A  39     105.016  65.854  70.847  1.00  7.34              
ATOM    646 1HH1 ARG A  39     105.267  66.649  70.277  1.00  7.34              
ATOM    647 2HH1 ARG A  39     104.682  66.009  71.774  1.00  7.34              
ATOM    648  NH2 ARG A  39     103.760  64.044  70.817  1.00  7.34              
ATOM    649 1HH2 ARG A  39     103.128  63.518  70.194  1.00  7.34              
ATOM    650 2HH2 ARG A  39     103.400  64.291  71.710  1.00  7.34              
ATOM    651  C   ARG A  39     107.568  68.151  64.936  1.00  7.34              
ATOM    652  O   ARG A  39     108.345  67.323  64.462  1.00  7.34              
ATOM    653  N   ASN A  40     107.115  69.184  64.231  1.00  7.06              
ATOM    654  H   ASN A  40     106.567  69.880  64.724  1.00  7.06              
ATOM    655  CA  ASN A  40     107.236  69.360  62.790  1.00  7.06              
ATOM    656  HA  ASN A  40     107.793  68.512  62.387  1.00  7.06              
ATOM    657  CB  ASN A  40     105.821  69.269  62.191  1.00  7.06              
ATOM    658  HB1 ASN A  40     105.072  69.384  62.976  1.00  7.06              
ATOM    659  HB2 ASN A  40     105.659  68.285  61.759  1.00  7.06              
ATOM    660  CG  ASN A  40     105.532  70.334  61.159  1.00  7.06              
ATOM    661  OD1 ASN A  40     104.866  71.291  61.483  1.00  7.06              
ATOM    662  ND2 ASN A  40     105.963  70.206  59.930  1.00  7.06              
ATOM    663 1HD2 ASN A  40     106.467  69.395  59.610  1.00  7.06              
ATOM    664 2HD2 ASN A  40     105.873  71.057  59.379  1.00  7.06              
ATOM    665  C   ASN A  40     108.067  70.614  62.457  1.00  7.06              
ATOM    666  O   ASN A  40     107.997  71.626  63.148  1.00  7.06              
ATOM    667  N   LEU A  41     108.951  70.507  61.460  1.00  7.22              
ATOM    668  H   LEU A  41     108.873  69.738  60.816  1.00  7.22              
ATOM    669  CA  LEU A  41     110.160  71.343  61.377  1.00  7.22              
ATOM    670  HA  LEU A  41     110.207  71.904  62.311  1.00  7.22              
ATOM    671  CB  LEU A  41     111.476  70.537  61.387  1.00  7.22              
ATOM    672  HB1 LEU A  41     112.296  71.242  61.537  1.00  7.22              
ATOM    673  HB2 LEU A  41     111.642  70.094  60.410  1.00  7.22              
ATOM    674  CG  LEU A  41     111.568  69.459  62.481  1.00  7.22              
ATOM    675  HG  LEU A  41     110.732  68.762  62.397  1.00  7.22              
ATOM    676  CD1 LEU A  41     112.855  68.657  62.298  1.00  7.22              
ATOM    677 1HD1 LEU A  41     112.921  67.886  63.065  1.00  7.22              
ATOM    678 2HD1 LEU A  41     112.855  68.185  61.317  1.00  7.22              
ATOM    679 3HD1 LEU A  41     113.718  69.318  62.379  1.00  7.22              
ATOM    680  CD2 LEU A  41     111.551  70.049  63.896  1.00  7.22              
ATOM    681 1HD2 LEU A  41     111.670  69.249  64.626  1.00  7.22              
ATOM    682 2HD2 LEU A  41     112.362  70.767  64.010  1.00  7.22              
ATOM    683 3HD2 LEU A  41     110.598  70.542  64.080  1.00  7.22              
ATOM    684  C   LEU A  41     110.131  72.485  60.359  1.00  7.22              
ATOM    685  O   LEU A  41     111.023  73.332  60.364  1.00  7.22              
ATOM    686  N   TYR A  42     109.039  72.553  59.613  1.00  6.91              
ATOM    687  H   TYR A  42     108.359  71.820  59.740  1.00  6.91              
ATOM    688  CA  TYR A  42     108.533  73.728  58.931  1.00  6.91              
ATOM    689  HA  TYR A  42     108.991  74.605  59.389  1.00  6.91              
ATOM    690  CB  TYR A  42     108.936  73.759  57.452  1.00  6.91              
ATOM    691  HB1 TYR A  42     108.198  74.334  56.893  1.00  6.91              
ATOM    692  HB2 TYR A  42     108.934  72.737  57.080  1.00  6.91              
ATOM    693  CG  TYR A  42     110.295  74.400  57.183  1.00  6.91              
ATOM    694  CD1 TYR A  42     111.432  73.604  56.951  1.00  6.91              
ATOM    695  HD1 TYR A  42     111.332  72.530  56.987  1.00  6.91              
ATOM    696  CE1 TYR A  42     112.680  74.205  56.679  1.00  6.91              
ATOM    697  HE1 TYR A  42     113.550  73.599  56.497  1.00  6.91              
ATOM    698  CZ  TYR A  42     112.806  75.611  56.677  1.00  6.91              
ATOM    699  OH  TYR A  42     114.016  76.184  56.428  1.00  6.91              
ATOM    700  HH  TYR A  42     114.006  77.135  56.644  1.00  6.91              
ATOM    701  CE2 TYR A  42     111.672  76.411  56.931  1.00  6.91              
ATOM    702  HE2 TYR A  42     111.757  77.488  56.939  1.00  6.91              
ATOM    703  CD2 TYR A  42     110.420  75.804  57.159  1.00  6.91              
ATOM    704  HD2 TYR A  42     109.543  76.418  57.318  1.00  6.91              
ATOM    705  C   TYR A  42     107.050  73.872  59.224  1.00  6.91              
ATOM    706  O   TYR A  42     106.451  72.960  59.783  1.00  6.91              
ATOM    707  N   GLU A  43     106.488  75.049  58.975  1.00  6.41              
ATOM    708  H   GLU A  43     107.040  75.754  58.481  1.00  6.41              
ATOM    709  CA  GLU A  43     105.083  75.359  59.224  1.00  6.41              
ATOM    710  HA  GLU A  43     104.899  75.171  60.282  1.00  6.41              
ATOM    711  CB  GLU A  43     104.806  76.858  58.975  1.00  6.41              
ATOM    712  HB1 GLU A  43     105.541  77.446  59.528  1.00  6.41              
ATOM    713  HB2 GLU A  43     103.833  77.096  59.403  1.00  6.41              
ATOM    714  CG  GLU A  43     104.793  77.322  57.506  1.00  6.41              
ATOM    715  HG1 GLU A  43     104.635  78.402  57.489  1.00  6.41              
ATOM    716  HG2 GLU A  43     103.941  76.866  56.999  1.00  6.41              
ATOM    717  CD  GLU A  43     106.094  76.989  56.760  1.00  6.41              
ATOM    718  OE1 GLU A  43     107.169  77.178  57.376  1.00  6.41              
ATOM    719  OE2 GLU A  43     106.002  76.494  55.617  1.00  6.41              
ATOM    720  C   GLU A  43     104.132  74.421  58.462  1.00  6.41              
ATOM    721  O   GLU A  43     104.519  73.417  57.867  1.00  6.41              
ATOM    722  N   VAL A  44     102.839  74.724  58.485  1.00  6.97              
ATOM    723  H   VAL A  44     102.550  75.591  58.908  1.00  6.97              
ATOM    724  CA  VAL A  44     101.826  73.709  58.216  1.00  6.97              
ATOM    725  HA  VAL A  44     102.307  72.778  57.916  1.00  6.97              
ATOM    726  CB  VAL A  44     101.026  73.409  59.501  1.00  6.97              
ATOM    727  HB  VAL A  44     100.237  74.143  59.620  1.00  6.97              
ATOM    728  CG1 VAL A  44     100.379  72.026  59.377  1.00  6.97              
ATOM    729 1HG1 VAL A  44      99.622  71.920  60.150  1.00  6.97              
ATOM    730 2HG1 VAL A  44      99.889  71.917  58.411  1.00  6.97              
ATOM    731 3HG1 VAL A  44     101.139  71.250  59.476  1.00  6.97              
ATOM    732  CG2 VAL A  44     101.855  73.508  60.787  1.00  6.97              
ATOM    733 1HG2 VAL A  44     101.213  73.307  61.638  1.00  6.97              
ATOM    734 2HG2 VAL A  44     102.690  72.808  60.754  1.00  6.97              
ATOM    735 3HG2 VAL A  44     102.238  74.516  60.931  1.00  6.97              
ATOM    736  C   VAL A  44     100.918  74.127  57.051  1.00  6.97              
ATOM    737  O   VAL A  44      99.722  74.312  57.262  1.00  6.97              
ATOM    738  N   PRO A  45     101.417  74.297  55.813  1.00  6.84              
ATOM    739  CD  PRO A  45     102.821  74.288  55.410  1.00  6.84              
ATOM    740  HD1 PRO A  45     103.171  73.263  55.386  1.00  6.84              
ATOM    741  HD2 PRO A  45     103.450  74.890  56.057  1.00  6.84              
ATOM    742  CG  PRO A  45     102.890  74.900  54.014  1.00  6.84              
ATOM    743  HG1 PRO A  45     103.708  74.492  53.422  1.00  6.84              
ATOM    744  HG2 PRO A  45     102.987  75.984  54.097  1.00  6.84              
ATOM    745  CB  PRO A  45     101.527  74.546  53.442  1.00  6.84              
ATOM    746  HB1 PRO A  45     101.532  73.512  53.094  1.00  6.84              
ATOM    747  HB2 PRO A  45     101.240  75.225  52.637  1.00  6.84              
ATOM    748  CA  PRO A  45     100.613  74.692  54.661  1.00  6.84              
ATOM    749  HA  PRO A  45     100.404  75.755  54.784  1.00  6.84              
ATOM    750  C   PRO A  45      99.252  74.016  54.391  1.00  6.84              
ATOM    751  O   PRO A  45      98.442  74.543  53.633  1.00  6.84              
ATOM    752  N   ALA A  46      98.925  72.891  55.030  1.00  7.48              
ATOM    753  H   ALA A  46      99.589  72.551  55.704  1.00  7.48              
ATOM    754  CA  ALA A  46      97.594  72.273  55.014  1.00  7.48              
ATOM    755  HA  ALA A  46      97.239  72.269  53.982  1.00  7.48              
ATOM    756  CB  ALA A  46      97.781  70.814  55.460  1.00  7.48              
ATOM    757  HB1 ALA A  46      96.835  70.278  55.379  1.00  7.48              
ATOM    758  HB2 ALA A  46      98.517  70.324  54.819  1.00  7.48              
ATOM    759  HB3 ALA A  46      98.126  70.782  56.494  1.00  7.48              
ATOM    760  C   ALA A  46      96.523  73.019  55.859  1.00  7.48              
ATOM    761  O   ALA A  46      95.653  72.415  56.502  1.00  7.48              
ATOM    762  N   LEU A  47      96.597  74.346  55.888  1.00  7.33              
ATOM    763  H   LEU A  47      97.287  74.764  55.271  1.00  7.33              
ATOM    764  CA  LEU A  47      95.847  75.278  56.729  1.00  7.33              
ATOM    765  HA  LEU A  47      95.059  74.774  57.281  1.00  7.33              
ATOM    766  CB  LEU A  47      96.841  75.915  57.729  1.00  7.33              
ATOM    767  HB1 LEU A  47      96.571  76.959  57.861  1.00  7.33              
ATOM    768  HB2 LEU A  47      97.832  75.941  57.275  1.00  7.33              
ATOM    769  CG  LEU A  47      96.935  75.315  59.145  1.00  7.33              
ATOM    770  HG  LEU A  47      96.018  75.546  59.674  1.00  7.33              
ATOM    771  CD1 LEU A  47      97.089  73.798  59.215  1.00  7.33              
ATOM    772 1HD1 LEU A  47      97.251  73.490  60.248  1.00  7.33              
ATOM    773 2HD1 LEU A  47      96.199  73.316  58.839  1.00  7.33              
ATOM    774 3HD1 LEU A  47      97.938  73.481  58.620  1.00  7.33              
ATOM    775  CD2 LEU A  47      98.067  76.008  59.892  1.00  7.33              
ATOM    776 1HD2 LEU A  47      98.188  75.570  60.882  1.00  7.33              
ATOM    777 2HD2 LEU A  47      98.996  75.909  59.335  1.00  7.33              
ATOM    778 3HD2 LEU A  47      97.843  77.069  59.987  1.00  7.33              
ATOM    779  C   LEU A  47      95.253  76.355  55.809  1.00  7.33              
ATOM    780  O   LEU A  47      96.020  77.077  55.180  1.00  7.33              
ATOM    781  N   PRO A  48      93.917  76.441  55.664  1.00  7.36              
ATOM    782  CD  PRO A  48      92.906  75.521  56.163  1.00  7.36              
ATOM    783  HD1 PRO A  48      92.720  75.717  57.216  1.00  7.36              
ATOM    784  HD2 PRO A  48      93.203  74.483  56.013  1.00  7.36              
ATOM    785  CG  PRO A  48      91.639  75.826  55.366  1.00  7.36              
ATOM    786  HG1 PRO A  48      90.738  75.631  55.948  1.00  7.36              
ATOM    787  HG2 PRO A  48      91.637  75.244  54.443  1.00  7.36              
ATOM    788  CB  PRO A  48      91.794  77.308  55.038  1.00  7.36              
ATOM    789  HB1 PRO A  48      91.468  77.900  55.897  1.00  7.36              
ATOM    790  HB2 PRO A  48      91.230  77.587  54.147  1.00  7.36              
ATOM    791  CA  PRO A  48      93.304  77.463  54.825  1.00  7.36              
ATOM    792  HA  PRO A  48      93.539  77.212  53.793  1.00  7.36              
ATOM    793  C   PRO A  48      93.753  78.894  55.153  1.00  7.36              
ATOM    794  O   PRO A  48      93.812  79.241  56.334  1.00  7.36              
ATOM    795  N   PRO A  49      93.924  79.761  54.137  1.00  7.21              
ATOM    796  CD  PRO A  49      94.069  79.425  52.726  1.00  7.21              
ATOM    797  HD1 PRO A  49      93.088  79.230  52.292  1.00  7.21              
ATOM    798  HD2 PRO A  49      94.725  78.564  52.587  1.00  7.21              
ATOM    799  CG  PRO A  49      94.697  80.649  52.059  1.00  7.21              
ATOM    800  HG1 PRO A  49      94.370  80.760  51.024  1.00  7.21              
ATOM    801  HG2 PRO A  49      95.784  80.574  52.109  1.00  7.21              
ATOM    802  CB  PRO A  49      94.220  81.805  52.932  1.00  7.21              
ATOM    803  HB1 PRO A  49      93.221  82.109  52.617  1.00  7.21              
ATOM    804  HB2 PRO A  49      94.909  82.650  52.892  1.00  7.21              
ATOM    805  CA  PRO A  49      94.169  81.186  54.331  1.00  7.21              
ATOM    806  HA  PRO A  49      95.158  81.288  54.779  1.00  7.21              
ATOM    807  C   PRO A  49      93.178  81.940  55.231  1.00  7.21              
ATOM    808  O   PRO A  49      93.496  82.995  55.768  1.00  7.21              
ATOM    809  N   TYR A  50      91.977  81.383  55.419  1.00  7.24              
ATOM    810  H   TYR A  50      91.813  80.503  54.963  1.00  7.24              
ATOM    811  CA  TYR A  50      90.912  81.924  56.268  1.00  7.24              
ATOM    812  HA  TYR A  50      91.116  82.987  56.406  1.00  7.24              
ATOM    813  CB  TYR A  50      89.587  81.787  55.491  1.00  7.24              
ATOM    814  HB1 TYR A  50      89.247  80.753  55.564  1.00  7.24              
ATOM    815  HB2 TYR A  50      89.797  81.978  54.437  1.00  7.24              
ATOM    816  CG  TYR A  50      88.428  82.708  55.854  1.00  7.24              
ATOM    817  CD1 TYR A  50      88.492  83.636  56.918  1.00  7.24              
ATOM    818  HD1 TYR A  50      89.379  83.728  57.534  1.00  7.24              
ATOM    819  CE1 TYR A  50      87.389  84.463  57.203  1.00  7.24              
ATOM    820  HE1 TYR A  50      87.436  85.169  58.022  1.00  7.24              
ATOM    821  CZ  TYR A  50      86.223  84.398  56.413  1.00  7.24              
ATOM    822  OH  TYR A  50      85.182  85.228  56.675  1.00  7.24              
ATOM    823  HH  TYR A  50      84.467  85.150  56.043  1.00  7.24              
ATOM    824  CE2 TYR A  50      86.150  83.464  55.358  1.00  7.24              
ATOM    825  HE2 TYR A  50      85.261  83.408  54.747  1.00  7.24              
ATOM    826  CD2 TYR A  50      87.249  82.626  55.083  1.00  7.24              
ATOM    827  HD2 TYR A  50      87.196  81.935  54.252  1.00  7.24              
ATOM    828  C   TYR A  50      90.891  81.288  57.670  1.00  7.24              
ATOM    829  O   TYR A  50      89.827  81.136  58.279  1.00  7.24              
ATOM    830  N   ILE A  51      92.070  80.875  58.144  1.00  7.18              
ATOM    831  H   ILE A  51      92.871  80.945  57.526  1.00  7.18              
ATOM    832  CA  ILE A  51      92.365  80.692  59.566  1.00  7.18              
ATOM    833  HA  ILE A  51      91.484  80.278  60.057  1.00  7.18              
ATOM    834  CB  ILE A  51      93.527  79.700  59.739  1.00  7.18              
ATOM    835  HB  ILE A  51      94.279  79.907  58.975  1.00  7.18              
ATOM    836  CG2 ILE A  51      94.215  79.774  61.116  1.00  7.18              
ATOM    837 1HG2 ILE A  51      95.043  79.071  61.173  1.00  7.18              
ATOM    838 2HG2 ILE A  51      94.630  80.767  61.282  1.00  7.18              
ATOM    839 3HG2 ILE A  51      93.499  79.543  61.906  1.00  7.18              
ATOM    840  CG1 ILE A  51      92.922  78.300  59.517  1.00  7.18              
ATOM    841 1HG1 ILE A  51      92.291  78.295  58.627  1.00  7.18              
ATOM    842 2HG1 ILE A  51      92.304  78.027  60.372  1.00  7.18              
ATOM    843  CD1 ILE A  51      93.993  77.245  59.313  1.00  7.18              
ATOM    844  HD1 ILE A  51      93.520  76.289  59.120  1.00  7.18              
ATOM    845  HD2 ILE A  51      94.594  77.531  58.456  1.00  7.18              
ATOM    846  HD3 ILE A  51      94.614  77.161  60.201  1.00  7.18              
ATOM    847  C   ILE A  51      92.644  82.059  60.194  1.00  7.18              
ATOM    848  O   ILE A  51      93.330  82.912  59.632  1.00  7.18              
ATOM    849  N   THR A  52      92.127  82.242  61.399  1.00  7.13              
ATOM    850  H   THR A  52      91.566  81.482  61.768  1.00  7.13              
ATOM    851  CA  THR A  52      92.182  83.490  62.162  1.00  7.13              
ATOM    852  HA  THR A  52      92.811  84.198  61.623  1.00  7.13              
ATOM    853  CB  THR A  52      90.779  84.117  62.206  1.00  7.13              
ATOM    854  HB  THR A  52      90.066  83.397  62.606  1.00  7.13              
ATOM    855  CG2 THR A  52      90.701  85.409  63.005  1.00  7.13              
ATOM    856 1HG2 THR A  52      89.736  85.890  62.842  1.00  7.13              
ATOM    857 2HG2 THR A  52      90.802  85.197  64.069  1.00  7.13              
ATOM    858 3HG2 THR A  52      91.503  86.072  62.688  1.00  7.13              
ATOM    859  OG1 THR A  52      90.402  84.455  60.888  1.00  7.13              
ATOM    860  HG1 THR A  52      91.008  85.141  60.590  1.00  7.13              
ATOM    861  C   THR A  52      92.845  83.319  63.539  1.00  7.13              
ATOM    862  O   THR A  52      93.321  84.275  64.168  1.00  7.13              
ATOM    863  N   TYR A  53      93.008  82.064  63.945  1.00  6.70              
ATOM    864  H   TYR A  53      92.641  81.323  63.364  1.00  6.70              
ATOM    865  CA  TYR A  53      93.552  81.674  65.232  1.00  6.70              
ATOM    866  HA  TYR A  53      94.106  82.503  65.659  1.00  6.70              
ATOM    867  CB  TYR A  53      92.381  81.292  66.169  1.00  6.70              
ATOM    868  HB1 TYR A  53      92.767  81.153  67.179  1.00  6.70              
ATOM    869  HB2 TYR A  53      92.004  80.331  65.843  1.00  6.70              
ATOM    870  CG  TYR A  53      91.176  82.236  66.211  1.00  6.70              
ATOM    871  CD1 TYR A  53      90.973  83.097  67.307  1.00  6.70              
ATOM    872  HD1 TYR A  53      91.640  83.056  68.152  1.00  6.70              
ATOM    873  CE1 TYR A  53      89.873  83.977  67.335  1.00  6.70              
ATOM    874  HE1 TYR A  53      89.722  84.641  68.171  1.00  6.70              
ATOM    875  CZ  TYR A  53      88.945  83.979  66.275  1.00  6.70              
ATOM    876  OH  TYR A  53      87.895  84.841  66.295  1.00  6.70              
ATOM    877  HH  TYR A  53      87.357  84.739  65.509  1.00  6.70              
ATOM    878  CE2 TYR A  53      89.110  83.082  65.199  1.00  6.70              
ATOM    879  HE2 TYR A  53      88.385  83.057  64.399  1.00  6.70              
ATOM    880  CD2 TYR A  53      90.215  82.210  65.176  1.00  6.70              
ATOM    881  HD2 TYR A  53      90.317  81.501  64.369  1.00  6.70              
ATOM    882  C   TYR A  53      94.520  80.531  64.989  1.00  6.70              
ATOM    883  O   TYR A  53      94.075  79.502  64.508  1.00  6.70              
ATOM    884  N   LEU A  54      95.824  80.707  65.222  1.00  6.50              
ATOM    885  H   LEU A  54      96.132  81.610  65.568  1.00  6.50              
ATOM    886  CA  LEU A  54      96.857  79.723  64.860  1.00  6.50              
ATOM    887  HA  LEU A  54      96.367  78.772  64.645  1.00  6.50              
ATOM    888  CB  LEU A  54      97.576  80.191  63.591  1.00  6.50              
ATOM    889  HB1 LEU A  54      98.025  81.165  63.781  1.00  6.50              
ATOM    890  HB2 LEU A  54      96.817  80.288  62.818  1.00  6.50              
ATOM    891  CG  LEU A  54      98.667  79.244  63.065  1.00  6.50              
ATOM    892  HG  LEU A  54      99.485  79.182  63.783  1.00  6.50              
ATOM    893  CD1 LEU A  54      98.118  77.848  62.798  1.00  6.50              
ATOM    894 1HD1 LEU A  54      98.903  77.229  62.366  1.00  6.50              
ATOM    895 2HD1 LEU A  54      97.829  77.376  63.732  1.00  6.50              
ATOM    896 3HD1 LEU A  54      97.260  77.892  62.129  1.00  6.50              
ATOM    897  CD2 LEU A  54      99.208  79.780  61.739  1.00  6.50              
ATOM    898 1HD2 LEU A  54      99.976  79.105  61.359  1.00  6.50              
ATOM    899 2HD2 LEU A  54      98.403  79.848  61.006  1.00  6.50              
ATOM    900 3HD2 LEU A  54      99.654  80.761  61.889  1.00  6.50              
ATOM    901  C   LEU A  54      97.819  79.496  66.035  1.00  6.50              
ATOM    902  O   LEU A  54      98.485  80.420  66.542  1.00  6.50              
ATOM    903  N   ASP A  55      97.879  78.230  66.449  1.00  6.44              
ATOM    904  H   ASP A  55      97.469  77.486  65.887  1.00  6.44              
ATOM    905  CA  ASP A  55      98.714  77.809  67.573  1.00  6.44              
ATOM    906  HA  ASP A  55      99.163  78.665  68.074  1.00  6.44              
ATOM    907  CB  ASP A  55      97.839  77.061  68.605  1.00  6.44              
ATOM    908  HB1 ASP A  55      96.930  76.719  68.117  1.00  6.44              
ATOM    909  HB2 ASP A  55      97.533  77.774  69.372  1.00  6.44              
ATOM    910  CG  ASP A  55      98.504  75.856  69.289  1.00  6.44              
ATOM    911  OD1 ASP A  55      97.886  74.764  69.273  1.00  6.44              
ATOM    912  OD2 ASP A  55      99.619  76.043  69.828  1.00  6.44              
ATOM    913  C   ASP A  55      99.837  76.969  66.985  1.00  6.44              
ATOM    914  O   ASP A  55      99.604  76.216  66.056  1.00  6.44              
ATOM    915  N   LEU A  56     101.072  77.178  67.433  1.00  6.84              
ATOM    916  H   LEU A  56     101.203  77.749  68.254  1.00  6.84              
ATOM    917  CA  LEU A  56     102.238  76.602  66.762  1.00  6.84              
ATOM    918  HA  LEU A  56     101.959  75.604  66.418  1.00  6.84              
ATOM    919  CB  LEU A  56     102.578  77.477  65.525  1.00  6.84              
ATOM    920  HB1 LEU A  56     103.372  78.186  65.759  1.00  6.84              
ATOM    921  HB2 LEU A  56     101.701  78.064  65.249  1.00  6.84              
ATOM    922  CG  LEU A  56     102.951  76.646  64.285  1.00  6.84              
ATOM    923  HG  LEU A  56     102.121  75.983  64.039  1.00  6.84              
ATOM    924  CD1 LEU A  56     103.206  77.569  63.090  1.00  6.84              
ATOM    925 1HD1 LEU A  56     103.407  76.968  62.203  1.00  6.84              
ATOM    926 2HD1 LEU A  56     102.321  78.178  62.905  1.00  6.84              
ATOM    927 3HD1 LEU A  56     104.057  78.219  63.290  1.00  6.84              
ATOM    928  CD2 LEU A  56     104.209  75.800  64.490  1.00  6.84              
ATOM    929 1HD2 LEU A  56     104.412  75.239  63.577  1.00  6.84              
ATOM    930 2HD2 LEU A  56     105.058  76.440  64.720  1.00  6.84              
ATOM    931 3HD2 LEU A  56     104.046  75.083  65.294  1.00  6.84              
ATOM    932  C   LEU A  56     103.390  76.415  67.750  1.00  6.84              
ATOM    933  O   LEU A  56     104.514  76.879  67.551  1.00  6.84              
ATOM    934  N   THR A  57     103.041  75.774  68.856  1.00  6.63              
ATOM    935  H   THR A  57     102.100  75.398  68.892  1.00  6.63              
ATOM    936  CA  THR A  57     103.795  75.664  70.106  1.00  6.63              
ATOM    937  HA  THR A  57     104.570  76.429  70.143  1.00  6.63              
ATOM    938  CB  THR A  57     102.794  75.904  71.257  1.00  6.63              
ATOM    939  HB  THR A  57     103.296  75.707  72.200  1.00  6.63              
ATOM    940  CG2 THR A  57     102.253  77.339  71.269  1.00  6.63              
ATOM    941 1HG2 THR A  57     101.712  77.513  72.200  1.00  6.63              
ATOM    942 2HG2 THR A  57     103.067  78.054  71.183  1.00  6.63              
ATOM    943 3HG2 THR A  57     101.579  77.503  70.432  1.00  6.63              
ATOM    944  OG1 THR A  57     101.691  75.030  71.164  1.00  6.63              
ATOM    945  HG1 THR A  57     100.934  75.493  70.737  1.00  6.63              
ATOM    946  C   THR A  57     104.466  74.293  70.259  1.00  6.63              
ATOM    947  O   THR A  57     104.078  73.335  69.594  1.00  6.63              
ATOM    948  N   LEU A  58     105.472  74.171  71.136  1.00  6.92              
ATOM    949  H   LEU A  58     105.776  74.986  71.656  1.00  6.92              
ATOM    950  CA  LEU A  58     106.223  72.922  71.376  1.00  6.92              
ATOM    951  HA  LEU A  58     107.126  73.198  71.922  1.00  6.92              
ATOM    952  CB  LEU A  58     105.421  71.975  72.295  1.00  6.92              
ATOM    953  HB1 LEU A  58     106.000  71.063  72.441  1.00  6.92              
ATOM    954  HB2 LEU A  58     104.496  71.705  71.786  1.00  6.92              
ATOM    955  CG  LEU A  58     105.069  72.547  73.683  1.00  6.92              
ATOM    956  HG  LEU A  58     104.450  73.435  73.565  1.00  6.92              
ATOM    957  CD1 LEU A  58     104.266  71.506  74.464  1.00  6.92              
ATOM    958 1HD1 LEU A  58     103.961  71.927  75.422  1.00  6.92              
ATOM    959 2HD1 LEU A  58     103.370  71.239  73.903  1.00  6.92              
ATOM    960 3HD1 LEU A  58     104.870  70.615  74.634  1.00  6.92              
ATOM    961  CD2 LEU A  58     106.298  72.904  74.522  1.00  6.92              
ATOM    962 1HD2 LEU A  58     105.994  73.182  75.530  1.00  6.92              
ATOM    963 2HD2 LEU A  58     106.984  72.058  74.567  1.00  6.92              
ATOM    964 3HD2 LEU A  58     106.810  73.751  74.074  1.00  6.92              
ATOM    965  C   LEU A  58     106.753  72.259  70.094  1.00  6.92              
ATOM    966  O   LEU A  58     106.574  71.059  69.864  1.00  6.92              
ATOM    967  N   ASN A  59     107.368  73.077  69.234  1.00  6.90              
ATOM    968  H   ASN A  59     107.521  74.029  69.531  1.00  6.90              
ATOM    969  CA  ASN A  59     107.612  72.769  67.825  1.00  6.90              
ATOM    970  HA  ASN A  59     107.806  71.702  67.700  1.00  6.90              
ATOM    971  CB  ASN A  59     106.303  73.161  67.108  1.00  6.90              
ATOM    972  HB1 ASN A  59     106.157  74.240  67.125  1.00  6.90              
ATOM    973  HB2 ASN A  59     105.458  72.691  67.609  1.00  6.90              
ATOM    974  CG  ASN A  59     106.283  72.641  65.705  1.00  6.90              
ATOM    975  OD1 ASN A  59     106.204  71.444  65.515  1.00  6.90              
ATOM    976  ND2 ASN A  59     106.396  73.474  64.697  1.00  6.90              
ATOM    977 1HD2 ASN A  59     106.389  74.470  64.813  1.00  6.90              
ATOM    978 2HD2 ASN A  59     106.505  73.035  63.787  1.00  6.90              
ATOM    979  C   ASN A  59     108.788  73.587  67.276  1.00  6.90              
ATOM    980  O   ASN A  59     108.860  74.773  67.575  1.00  6.90              
ATOM    981  N   TYR A  60     109.694  73.020  66.468  1.00  6.48              
ATOM    982  H   TYR A  60     109.480  72.103  66.110  1.00  6.48              
ATOM    983  CA  TYR A  60     111.130  73.353  66.605  1.00  6.48              
ATOM    984  HA  TYR A  60     111.208  74.174  67.318  1.00  6.48              
ATOM    985  CB  TYR A  60     111.862  72.172  67.268  1.00  6.48              
ATOM    986  HB1 TYR A  60     112.879  72.478  67.519  1.00  6.48              
ATOM    987  HB2 TYR A  60     111.927  71.349  66.557  1.00  6.48              
ATOM    988  CG  TYR A  60     111.174  71.695  68.537  1.00  6.48              
ATOM    989  CD1 TYR A  60     111.243  72.466  69.717  1.00  6.48              
ATOM    990  HD1 TYR A  60     111.847  73.363  69.755  1.00  6.48              
ATOM    991  CE1 TYR A  60     110.499  72.086  70.852  1.00  6.48              
ATOM    992  HE1 TYR A  60     110.534  72.675  71.759  1.00  6.48              
ATOM    993  CZ  TYR A  60     109.673  70.946  70.803  1.00  6.48              
ATOM    994  OH  TYR A  60     108.882  70.625  71.857  1.00  6.48              
ATOM    995  HH  TYR A  60     108.291  69.898  71.655  1.00  6.48              
ATOM    996  CE2 TYR A  60     109.621  70.163  69.630  1.00  6.48              
ATOM    997  HE2 TYR A  60     108.976  69.298  69.598  1.00  6.48              
ATOM    998  CD2 TYR A  60     110.376  70.535  68.503  1.00  6.48              
ATOM    999  HD2 TYR A  60     110.319  69.948  67.599  1.00  6.48              
ATOM   1000  C   TYR A  60     111.824  73.899  65.346  1.00  6.48              
ATOM   1001  O   TYR A  60     113.004  73.634  65.105  1.00  6.48              
ATOM   1002  N   ILE A  61     111.111  74.715  64.566  1.00  6.85              
ATOM   1003  H   ILE A  61     110.148  74.883  64.812  1.00  6.85              
ATOM   1004  CA  ILE A  61     111.747  75.634  63.615  1.00  6.85              
ATOM   1005  HA  ILE A  61     112.388  75.019  62.980  1.00  6.85              
ATOM   1006  CB  ILE A  61     110.687  76.250  62.669  1.00  6.85              
ATOM   1007  HB  ILE A  61     110.109  75.421  62.257  1.00  6.85              
ATOM   1008  CG2 ILE A  61     109.697  77.165  63.410  1.00  6.85              
ATOM   1009 1HG2 ILE A  61     108.898  77.480  62.738  1.00  6.85              
ATOM   1010 2HG2 ILE A  61     109.241  76.629  64.239  1.00  6.85              
ATOM   1011 3HG2 ILE A  61     110.210  78.050  63.787  1.00  6.85              
ATOM   1012  CG1 ILE A  61     111.373  76.946  61.477  1.00  6.85              
ATOM   1013 1HG1 ILE A  61     112.048  76.235  60.999  1.00  6.85              
ATOM   1014 2HG1 ILE A  61     111.962  77.781  61.842  1.00  6.85              
ATOM   1015  CD1 ILE A  61     110.410  77.467  60.402  1.00  6.85              
ATOM   1016  HD1 ILE A  61     110.986  77.842  59.555  1.00  6.85              
ATOM   1017  HD2 ILE A  61     109.762  76.661  60.061  1.00  6.85              
ATOM   1018  HD3 ILE A  61     109.803  78.283  60.792  1.00  6.85              
ATOM   1019  C   ILE A  61     112.664  76.639  64.335  1.00  6.85              
ATOM   1020  O   ILE A  61     112.263  77.242  65.336  1.00  6.85              
ATOM   1021  N   SER A  62     113.919  76.748  63.878  1.00  6.91              
ATOM   1022  H   SER A  62     114.186  76.177  63.093  1.00  6.91              
ATOM   1023  CA  SER A  62     114.941  77.566  64.553  1.00  6.91              
ATOM   1024  HA  SER A  62     114.404  78.211  65.237  1.00  6.91              
ATOM   1025  CB  SER A  62     115.863  76.711  65.428  1.00  6.91              
ATOM   1026  HB1 SER A  62     116.618  76.229  64.806  1.00  6.91              
ATOM   1027  HB2 SER A  62     115.276  75.942  65.934  1.00  6.91              
ATOM   1028  OG  SER A  62     116.487  77.528  66.404  1.00  6.91              
ATOM   1029  HG  SER A  62     116.113  77.337  67.287  1.00  6.91              
ATOM   1030  C   SER A  62     115.716  78.561  63.670  1.00  6.91              
ATOM   1031  O   SER A  62     116.199  79.583  64.168  1.00  6.91              
ATOM   1032  N   GLU A  63     115.719  78.354  62.354  1.00  6.96              
ATOM   1033  H   GLU A  63     115.306  77.498  62.028  1.00  6.96              
ATOM   1034  CA  GLU A  63     115.640  79.470  61.400  1.00  6.96              
ATOM   1035  HA  GLU A  63     116.510  80.120  61.497  1.00  6.96              
ATOM   1036  CB  GLU A  63     115.611  78.808  59.996  1.00  6.96              
ATOM   1037  HB1 GLU A  63     114.705  78.205  59.923  1.00  6.96              
ATOM   1038  HB2 GLU A  63     116.459  78.127  59.915  1.00  6.96              
ATOM   1039  CG  GLU A  63     115.659  79.738  58.775  1.00  6.96              
ATOM   1040  HG1 GLU A  63     116.626  80.244  58.749  1.00  6.96              
ATOM   1041  HG2 GLU A  63     114.889  80.496  58.871  1.00  6.96              
ATOM   1042  CD  GLU A  63     115.407  78.988  57.453  1.00  6.96              
ATOM   1043  OE1 GLU A  63     116.366  78.665  56.724  1.00  6.96              
ATOM   1044  OE2 GLU A  63     114.230  78.812  57.053  1.00  6.96              
ATOM   1045  C   GLU A  63     114.341  80.281  61.661  1.00  6.96              
ATOM   1046  O   GLU A  63     113.378  79.746  62.207  1.00  6.96              
ATOM   1047  N   ILE A  64     114.270  81.527  61.191  1.00  6.88              
ATOM   1048  H   ILE A  64     115.134  81.960  60.893  1.00  6.88              
ATOM   1049  CA  ILE A  64     113.086  82.045  60.478  1.00  6.88              
ATOM   1050  HA  ILE A  64     112.489  81.205  60.119  1.00  6.88              
ATOM   1051  CB  ILE A  64     112.178  82.974  61.312  1.00  6.88              
ATOM   1052  HB  ILE A  64     112.788  83.802  61.672  1.00  6.88              
ATOM   1053  CG2 ILE A  64     111.044  83.561  60.451  1.00  6.88              
ATOM   1054 1HG2 ILE A  64     110.365  84.141  61.074  1.00  6.88              
ATOM   1055 2HG2 ILE A  64     111.444  84.223  59.683  1.00  6.88              
ATOM   1056 3HG2 ILE A  64     110.481  82.768  59.955  1.00  6.88              
ATOM   1057  CG1 ILE A  64     111.553  82.286  62.539  1.00  6.88              
ATOM   1058 1HG1 ILE A  64     111.047  83.046  63.132  1.00  6.88              
ATOM   1059 2HG1 ILE A  64     112.362  81.883  63.145  1.00  6.88              
ATOM   1060  CD1 ILE A  64     110.534  81.169  62.259  1.00  6.88              
ATOM   1061  HD1 ILE A  64     110.947  80.431  61.574  1.00  6.88              
ATOM   1062  HD2 ILE A  64     110.278  80.670  63.193  1.00  6.88              
ATOM   1063  HD3 ILE A  64     109.624  81.584  61.827  1.00  6.88              
ATOM   1064  C   ILE A  64     113.647  82.782  59.273  1.00  6.88              
ATOM   1065  O   ILE A  64     114.653  83.489  59.378  1.00  6.88              
ATOM   1066  N   SER A  65     113.020  82.559  58.128  1.00  6.91              
ATOM   1067  H   SER A  65     112.199  81.969  58.142  1.00  6.91              
ATOM   1068  CA  SER A  65     113.379  83.079  56.813  1.00  6.91              
ATOM   1069  HA  SER A  65     114.292  83.671  56.887  1.00  6.91              
ATOM   1070  CB  SER A  65     113.654  81.903  55.863  1.00  6.91              
ATOM   1071  HB1 SER A  65     114.675  81.555  56.026  1.00  6.91              
ATOM   1072  HB2 SER A  65     113.567  82.235  54.828  1.00  6.91              
ATOM   1073  OG  SER A  65     112.773  80.811  56.086  1.00  6.91              
ATOM   1074  HG  SER A  65     113.241  80.097  56.572  1.00  6.91              
ATOM   1075  C   SER A  65     112.273  84.015  56.315  1.00  6.91              
ATOM   1076  O   SER A  65     111.197  84.091  56.902  1.00  6.91              
ATOM   1077  N   GLU A  66     112.582  84.807  55.292  1.00  6.87              
ATOM   1078  H   GLU A  66     113.469  84.668  54.836  1.00  6.87              
ATOM   1079  CA  GLU A  66     111.837  86.023  54.944  1.00  6.87              
ATOM   1080  HA  GLU A  66     112.007  86.771  55.719  1.00  6.87              
ATOM   1081  CB  GLU A  66     112.361  86.564  53.594  1.00  6.87              
ATOM   1082  HB1 GLU A  66     111.961  87.560  53.427  1.00  6.87              
ATOM   1083  HB2 GLU A  66     112.002  85.937  52.779  1.00  6.87              
ATOM   1084  CG  GLU A  66     113.887  86.633  53.462  1.00  6.87              
ATOM   1085  HG1 GLU A  66     114.139  87.228  52.582  1.00  6.87              
ATOM   1086  HG2 GLU A  66     114.271  85.622  53.301  1.00  6.87              
ATOM   1087  CD  GLU A  66     114.547  87.238  54.696  1.00  6.87              
ATOM   1088  OE1 GLU A  66     115.586  86.689  55.127  1.00  6.87              
ATOM   1089  OE2 GLU A  66     114.031  88.255  55.223  1.00  6.87              
ATOM   1090  C   GLU A  66     110.324  85.836  54.839  1.00  6.87              
ATOM   1091  O   GLU A  66     109.577  86.496  55.542  1.00  6.87              
ATOM   1092  N   GLU A  67     109.840  84.947  53.982  1.00  6.94              
ATOM   1093  H   GLU A  67     110.492  84.374  53.442  1.00  6.94              
ATOM   1094  CA  GLU A  67     108.435  84.950  53.567  1.00  6.94              
ATOM   1095  HA  GLU A  67     108.115  85.982  53.418  1.00  6.94              
ATOM   1096  CB  GLU A  67     108.342  84.191  52.212  1.00  6.94              
ATOM   1097  HB1 GLU A  67     107.343  84.365  51.811  1.00  6.94              
ATOM   1098  HB2 GLU A  67     108.426  83.118  52.395  1.00  6.94              
ATOM   1099  CG  GLU A  67     109.343  84.572  51.090  1.00  6.94              
ATOM   1100  HG1 GLU A  67     109.688  85.597  51.240  1.00  6.94              
ATOM   1101  HG2 GLU A  67     108.801  84.553  50.142  1.00  6.94              
ATOM   1102  CD  GLU A  67     110.558  83.621  50.966  1.00  6.94              
ATOM   1103  OE1 GLU A  67     111.248  83.431  51.992  1.00  6.94              
ATOM   1104  OE2 GLU A  67     110.814  83.096  49.846  1.00  6.94              
ATOM   1105  C   GLU A  67     107.452  84.299  54.567  1.00  6.94              
ATOM   1106  O   GLU A  67     106.290  84.087  54.201  1.00  6.94              
ATOM   1107  N   SER A  68     107.919  83.943  55.771  1.00  7.00              
ATOM   1108  H   SER A  68     108.835  84.328  55.975  1.00  7.00              
ATOM   1109  CA  SER A  68     107.545  82.757  56.586  1.00  7.00              
ATOM   1110  HA  SER A  68     108.083  81.910  56.156  1.00  7.00              
ATOM   1111  CB  SER A  68     108.100  82.955  58.007  1.00  7.00              
ATOM   1112  HB1 SER A  68     107.514  83.722  58.515  1.00  7.00              
ATOM   1113  HB2 SER A  68     109.130  83.301  57.949  1.00  7.00              
ATOM   1114  OG  SER A  68     108.074  81.756  58.767  1.00  7.00              
ATOM   1115  HG  SER A  68     107.372  81.180  58.421  1.00  7.00              
ATOM   1116  C   SER A  68     106.083  82.309  56.711  1.00  7.00              
ATOM   1117  O   SER A  68     105.861  81.158  57.070  1.00  7.00              
ATOM   1118  N   PHE A  69     105.095  83.163  56.460  1.00  6.92              
ATOM   1119  H   PHE A  69     105.351  84.072  56.104  1.00  6.92              
ATOM   1120  CA  PHE A  69     103.672  82.816  56.550  1.00  6.92              
ATOM   1121  HA  PHE A  69     103.566  81.742  56.388  1.00  6.92              
ATOM   1122  CB  PHE A  69     103.172  83.138  57.979  1.00  6.92              
ATOM   1123  HB1 PHE A  69     102.085  83.068  58.011  1.00  6.92              
ATOM   1124  HB2 PHE A  69     103.439  84.166  58.223  1.00  6.92              
ATOM   1125  CG  PHE A  69     103.703  82.205  59.053  1.00  6.92              
ATOM   1126  CD1 PHE A  69     103.065  80.970  59.281  1.00  6.92              
ATOM   1127  HD1 PHE A  69     102.180  80.708  58.722  1.00  6.92              
ATOM   1128  CE1 PHE A  69     103.596  80.054  60.205  1.00  6.92              
ATOM   1129  HE1 PHE A  69     103.109  79.102  60.361  1.00  6.92              
ATOM   1130  CZ  PHE A  69     104.786  80.362  60.885  1.00  6.92              
ATOM   1131  HZ  PHE A  69     105.228  79.634  61.547  1.00  6.92              
ATOM   1132  CE2 PHE A  69     105.415  81.605  60.680  1.00  6.92              
ATOM   1133  HE2 PHE A  69     106.351  81.825  61.181  1.00  6.92              
ATOM   1134  CD2 PHE A  69     104.865  82.534  59.779  1.00  6.92              
ATOM   1135  HD2 PHE A  69     105.367  83.474  59.599  1.00  6.92              
ATOM   1136  C   PHE A  69     102.794  83.486  55.472  1.00  6.92              
ATOM   1137  O   PHE A  69     101.606  83.734  55.683  1.00  6.92              
ATOM   1138  N   SER A  70     103.390  83.792  54.319  1.00  6.98              
ATOM   1139  H   SER A  70     104.375  83.564  54.234  1.00  6.98              
ATOM   1140  CA  SER A  70     102.699  84.236  53.098  1.00  6.98              
ATOM   1141  HA  SER A  70     102.079  85.106  53.325  1.00  6.98              
ATOM   1142  CB  SER A  70     103.728  84.643  52.031  1.00  6.98              
ATOM   1143  HB1 SER A  70     103.205  85.089  51.185  1.00  6.98              
ATOM   1144  HB2 SER A  70     104.267  83.760  51.684  1.00  6.98              
ATOM   1145  OG  SER A  70     104.670  85.571  52.544  1.00  6.98              
ATOM   1146  HG  SER A  70     105.244  85.087  53.165  1.00  6.98              
ATOM   1147  C   SER A  70     101.794  83.115  52.569  1.00  6.98              
ATOM   1148  O   SER A  70     102.261  82.203  51.887  1.00  6.98              
ATOM   1149  N   GLY A  71     100.536  83.093  53.005  1.00  7.06              
ATOM   1150  H   GLY A  71     100.115  83.967  53.320  1.00  7.06              
ATOM   1151  CA  GLY A  71      99.744  81.864  53.114  1.00  7.06              
ATOM   1152  HA1 GLY A  71     100.388  81.046  53.433  1.00  7.06              
ATOM   1153  HA2 GLY A  71      99.331  81.630  52.133  1.00  7.06              
ATOM   1154  C   GLY A  71      98.577  81.963  54.103  1.00  7.06              
ATOM   1155  O   GLY A  71      97.621  81.199  53.974  1.00  7.06              
ATOM   1156  N   LEU A  72      98.672  82.847  55.108  1.00  7.06              
ATOM   1157  H   LEU A  72      99.488  83.445  55.124  1.00  7.06              
ATOM   1158  CA  LEU A  72      97.738  82.938  56.233  1.00  7.06              
ATOM   1159  HA  LEU A  72      96.820  82.414  55.967  1.00  7.06              
ATOM   1160  CB  LEU A  72      98.339  82.251  57.491  1.00  7.06              
ATOM   1161  HB1 LEU A  72      97.644  82.435  58.309  1.00  7.06              
ATOM   1162  HB2 LEU A  72      99.268  82.761  57.748  1.00  7.06              
ATOM   1163  CG  LEU A  72      98.583  80.731  57.553  1.00  7.06              
ATOM   1164  HG  LEU A  72      98.797  80.507  58.599  1.00  7.06              
ATOM   1165  CD1 LEU A  72      97.364  79.898  57.165  1.00  7.06              
ATOM   1166 1HD1 LEU A  72      97.595  78.846  57.307  1.00  7.06              
ATOM   1167 2HD1 LEU A  72      96.510  80.177  57.780  1.00  7.06              
ATOM   1168 3HD1 LEU A  72      97.109  80.051  56.118  1.00  7.06              
ATOM   1169  CD2 LEU A  72      99.802  80.244  56.771  1.00  7.06              
ATOM   1170 1HD2 LEU A  72      99.563  80.150  55.715  1.00  7.06              
ATOM   1171 2HD2 LEU A  72     100.626  80.946  56.890  1.00  7.06              
ATOM   1172 3HD2 LEU A  72     100.104  79.264  57.140  1.00  7.06              
ATOM   1173  C   LEU A  72      97.300  84.381  56.580  1.00  7.06              
ATOM   1174  O   LEU A  72      97.194  84.772  57.746  1.00  7.06              
ATOM   1175  N   GLU A  73      97.074  85.227  55.584  1.00  7.18              
ATOM   1176  H   GLU A  73      97.165  84.858  54.634  1.00  7.18              
ATOM   1177  CA  GLU A  73      96.827  86.674  55.757  1.00  7.18              
ATOM   1178  HA  GLU A  73      97.419  86.973  56.623  1.00  7.18              
ATOM   1179  CB  GLU A  73      97.459  87.492  54.599  1.00  7.18              
ATOM   1180  HB1 GLU A  73      98.526  87.582  54.810  1.00  7.18              
ATOM   1181  HB2 GLU A  73      97.062  88.506  54.626  1.00  7.18              
ATOM   1182  CG  GLU A  73      97.324  86.952  53.162  1.00  7.18              
ATOM   1183  HG1 GLU A  73      97.596  87.752  52.468  1.00  7.18              
ATOM   1184  HG2 GLU A  73      96.278  86.698  52.976  1.00  7.18              
ATOM   1185  CD  GLU A  73      98.231  85.736  52.894  1.00  7.18              
ATOM   1186  OE1 GLU A  73      99.464  85.898  52.736  1.00  7.18              
ATOM   1187  OE2 GLU A  73      97.693  84.609  52.917  1.00  7.18              
ATOM   1188  C   GLU A  73      95.396  87.067  56.188  1.00  7.18              
ATOM   1189  O   GLU A  73      94.797  88.017  55.688  1.00  7.18              
ATOM   1190  N   ALA A  74      94.894  86.370  57.213  1.00  7.21              
ATOM   1191  H   ALA A  74      95.416  85.548  57.485  1.00  7.21              
ATOM   1192  CA  ALA A  74      93.716  86.730  58.014  1.00  7.21              
ATOM   1193  HA  ALA A  74      93.509  87.791  57.864  1.00  7.21              
ATOM   1194  CB  ALA A  74      92.515  85.924  57.494  1.00  7.21              
ATOM   1195  HB1 ALA A  74      91.609  86.227  58.019  1.00  7.21              
ATOM   1196  HB2 ALA A  74      92.388  86.101  56.425  1.00  7.21              
ATOM   1197  HB3 ALA A  74      92.689  84.859  57.660  1.00  7.21              
ATOM   1198  C   ALA A  74      93.916  86.531  59.526  1.00  7.21              
ATOM   1199  O   ALA A  74      93.006  86.821  60.310  1.00  7.21              
ATOM   1200  N   LEU A  75      95.097  86.061  59.953  1.00  7.07              
ATOM   1201  H   LEU A  75      95.789  85.830  59.253  1.00  7.07              
ATOM   1202  CA  LEU A  75      95.452  85.850  61.358  1.00  7.07              
ATOM   1203  HA  LEU A  75      94.837  85.034  61.730  1.00  7.07              
ATOM   1204  CB  LEU A  75      96.934  85.443  61.466  1.00  7.07              
ATOM   1205  HB1 LEU A  75      97.244  85.503  62.509  1.00  7.07              
ATOM   1206  HB2 LEU A  75      97.533  86.158  60.900  1.00  7.07              
ATOM   1207  CG  LEU A  75      97.236  84.020  60.966  1.00  7.07              
ATOM   1208  HG  LEU A  75      96.821  83.883  59.975  1.00  7.07              
ATOM   1209  CD1 LEU A  75      98.746  83.781  60.924  1.00  7.07              
ATOM   1210 1HD1 LEU A  75      98.946  82.770  60.571  1.00  7.07              
ATOM   1211 2HD1 LEU A  75      99.207  84.475  60.223  1.00  7.07              
ATOM   1212 3HD1 LEU A  75      99.177  83.917  61.914  1.00  7.07              
ATOM   1213  CD2 LEU A  75      96.638  82.950  61.867  1.00  7.07              
ATOM   1214 1HD2 LEU A  75      96.899  81.977  61.457  1.00  7.07              
ATOM   1215 2HD2 LEU A  75      97.014  83.056  62.885  1.00  7.07              
ATOM   1216 3HD2 LEU A  75      95.553  83.023  61.874  1.00  7.07              
ATOM   1217  C   LEU A  75      95.168  87.057  62.246  1.00  7.07              
ATOM   1218  O   LEU A  75      95.428  88.196  61.865  1.00  7.07              
ATOM   1219  N   GLN A  76      94.704  86.762  63.458  1.00  7.11              
ATOM   1220  H   GLN A  76      94.468  85.794  63.635  1.00  7.11              
ATOM   1221  CA  GLN A  76      94.469  87.691  64.560  1.00  7.11              
ATOM   1222  HA  GLN A  76      94.973  88.631  64.328  1.00  7.11              
ATOM   1223  CB  GLN A  76      92.972  88.009  64.689  1.00  7.11              
ATOM   1224  HB1 GLN A  76      92.769  88.421  65.679  1.00  7.11              
ATOM   1225  HB2 GLN A  76      92.398  87.090  64.587  1.00  7.11              
ATOM   1226  CG  GLN A  76      92.546  89.050  63.631  1.00  7.11              
ATOM   1227  HG1 GLN A  76      93.266  89.085  62.818  1.00  7.11              
ATOM   1228  HG2 GLN A  76      92.535  90.041  64.085  1.00  7.11              
ATOM   1229  CD  GLN A  76      91.178  88.776  63.019  1.00  7.11              
ATOM   1230  OE1 GLN A  76      90.168  88.679  63.693  1.00  7.11              
ATOM   1231  NE2 GLN A  76      91.087  88.608  61.715  1.00  7.11              
ATOM   1232 1HE2 GLN A  76      91.924  88.486  61.159  1.00  7.11              
ATOM   1233 2HE2 GLN A  76      90.173  88.413  61.351  1.00  7.11              
ATOM   1234  C   GLN A  76      95.119  87.191  65.855  1.00  7.11              
ATOM   1235  O   GLN A  76      95.805  88.022  66.480  1.00  7.11              
ATOM   1236  N   ILE A  77      95.076  85.863  66.156  1.00  6.66              
ATOM   1237  H   ILE A  77      94.519  85.210  65.610  1.00  6.66              
ATOM   1238  CA  ILE A  77      95.983  85.345  67.204  1.00  6.66              
ATOM   1239  HA  ILE A  77      96.551  86.180  67.604  1.00  6.66              
ATOM   1240  CB  ILE A  77      95.254  84.755  68.432  1.00  6.66              
ATOM   1241  HB  ILE A  77      94.617  85.544  68.835  1.00  6.66              
ATOM   1242  CG2 ILE A  77      94.354  83.566  68.079  1.00  6.66              
ATOM   1243 1HG2 ILE A  77      93.777  83.261  68.950  1.00  6.66              
ATOM   1244 2HG2 ILE A  77      93.659  83.867  67.296  1.00  6.66              
ATOM   1245 3HG2 ILE A  77      94.958  82.720  67.749  1.00  6.66              
ATOM   1246  CG1 ILE A  77      96.280  84.370  69.523  1.00  6.66              
ATOM   1247 1HG1 ILE A  77      96.971  85.201  69.670  1.00  6.66              
ATOM   1248 2HG1 ILE A  77      96.861  83.506  69.197  1.00  6.66              
ATOM   1249  CD1 ILE A  77      95.653  84.048  70.885  1.00  6.66              
ATOM   1250  HD1 ILE A  77      96.446  83.892  71.617  1.00  6.66              
ATOM   1251  HD2 ILE A  77      95.028  84.880  71.213  1.00  6.66              
ATOM   1252  HD3 ILE A  77      95.054  83.140  70.827  1.00  6.66              
ATOM   1253  C   ILE A  77      97.045  84.444  66.586  1.00  6.66              
ATOM   1254  O   ILE A  77      96.723  83.486  65.878  1.00  6.66              
ATOM   1255  N   LEU A  78      98.315  84.764  66.855  1.00  6.42              
ATOM   1256  H   LEU A  78      98.510  85.614  67.380  1.00  6.42              
ATOM   1257  CA  LEU A  78      99.435  83.927  66.440  1.00  6.42              
ATOM   1258  HA  LEU A  78      99.042  82.967  66.101  1.00  6.42              
ATOM   1259  CB  LEU A  78     100.188  84.564  65.258  1.00  6.42              
ATOM   1260  HB1 LEU A  78     100.569  85.532  65.579  1.00  6.42              
ATOM   1261  HB2 LEU A  78      99.494  84.713  64.429  1.00  6.42              
ATOM   1262  CG  LEU A  78     101.387  83.728  64.775  1.00  6.42              
ATOM   1263  HG  LEU A  78     102.093  83.634  65.594  1.00  6.42              
ATOM   1264  CD1 LEU A  78     100.998  82.322  64.313  1.00  6.42              
ATOM   1265 1HD1 LEU A  78     101.871  81.811  63.907  1.00  6.42              
ATOM   1266 2HD1 LEU A  78     100.620  81.732  65.146  1.00  6.42              
ATOM   1267 3HD1 LEU A  78     100.236  82.391  63.538  1.00  6.42              
ATOM   1268  CD2 LEU A  78     102.101  84.424  63.613  1.00  6.42              
ATOM   1269 1HD2 LEU A  78     102.924  83.806  63.256  1.00  6.42              
ATOM   1270 2HD2 LEU A  78     101.407  84.588  62.789  1.00  6.42              
ATOM   1271 3HD2 LEU A  78     102.509  85.380  63.939  1.00  6.42              
ATOM   1272  C   LEU A  78     100.344  83.659  67.637  1.00  6.42              
ATOM   1273  O   LEU A  78     101.089  84.518  68.134  1.00  6.42              
ATOM   1274  N   CYS A  79     100.268  82.419  68.103  1.00  6.30              
ATOM   1275  H   CYS A  79      99.662  81.747  67.637  1.00  6.30              
ATOM   1276  CA  CYS A  79     100.883  82.053  69.372  1.00  6.30              
ATOM   1277  HA  CYS A  79     100.947  82.938  70.008  1.00  6.30              
ATOM   1278  CB  CYS A  79      99.925  81.047  70.040  1.00  6.30              
ATOM   1279  HB1 CYS A  79     100.153  80.030  69.715  1.00  6.30              
ATOM   1280  HB2 CYS A  79      98.895  81.273  69.759  1.00  6.30              
ATOM   1281  SG  CYS A  79     100.044  81.162  71.844  1.00  6.30              
ATOM   1282  HG  CYS A  79      99.136  80.219  72.130  1.00  6.30              
ATOM   1283  C   CYS A  79     102.306  81.526  69.155  1.00  6.30              
ATOM   1284  O   CYS A  79     102.617  80.458  69.639  1.00  6.30              
ATOM   1285  N   ILE A  80     103.172  82.192  68.386  1.00  6.67              
ATOM   1286  H   ILE A  80     102.904  83.109  68.054  1.00  6.67              
ATOM   1287  CA  ILE A  80     104.365  81.548  67.797  1.00  6.67              
ATOM   1288  HA  ILE A  80     104.179  80.472  67.783  1.00  6.67              
ATOM   1289  CB  ILE A  80     104.466  81.967  66.312  1.00  6.67              
ATOM   1290  HB  ILE A  80     103.490  81.772  65.867  1.00  6.67              
ATOM   1291  CG2 ILE A  80     104.786  83.462  66.109  1.00  6.67              
ATOM   1292 1HG2 ILE A  80     104.532  83.763  65.095  1.00  6.67              
ATOM   1293 2HG2 ILE A  80     104.208  84.070  66.802  1.00  6.67              
ATOM   1294 3HG2 ILE A  80     105.846  83.662  66.264  1.00  6.67              
ATOM   1295  CG1 ILE A  80     105.478  81.073  65.581  1.00  6.67              
ATOM   1296 1HG1 ILE A  80     105.229  80.027  65.769  1.00  6.67              
ATOM   1297 2HG1 ILE A  80     106.469  81.272  65.979  1.00  6.67              
ATOM   1298  CD1 ILE A  80     105.514  81.284  64.067  1.00  6.67              
ATOM   1299  HD1 ILE A  80     106.193  80.554  63.623  1.00  6.67              
ATOM   1300  HD2 ILE A  80     104.516  81.146  63.650  1.00  6.67              
ATOM   1301  HD3 ILE A  80     105.876  82.283  63.827  1.00  6.67              
ATOM   1302  C   ILE A  80     105.664  81.756  68.569  1.00  6.67              
ATOM   1303  O   ILE A  80     106.293  82.812  68.552  1.00  6.67              
ATOM   1304  N   GLN A  81     106.066  80.708  69.281  1.00  6.66              
ATOM   1305  H   GLN A  81     105.541  79.846  69.170  1.00  6.66              
ATOM   1306  CA  GLN A  81     106.786  80.841  70.550  1.00  6.66              
ATOM   1307  HA  GLN A  81     107.749  81.302  70.400  1.00  6.66              
ATOM   1308  CB  GLN A  81     105.877  81.710  71.468  1.00  6.66              
ATOM   1309  HB1 GLN A  81     105.715  82.675  71.011  1.00  6.66              
ATOM   1310  HB2 GLN A  81     106.391  81.876  72.401  1.00  6.66              
ATOM   1311  CG  GLN A  81     104.473  81.127  71.754  1.00  6.66              
ATOM   1312  HG1 GLN A  81     104.375  80.124  71.348  1.00  6.66              
ATOM   1313  HG2 GLN A  81     103.773  81.749  71.233  1.00  6.66              
ATOM   1314  CD  GLN A  81     104.032  81.071  73.210  1.00  6.66              
ATOM   1315  OE1 GLN A  81     104.782  80.706  74.095  1.00  6.66              
ATOM   1316  NE2 GLN A  81     102.782  81.302  73.519  1.00  6.66              
ATOM   1317 1HE2 GLN A  81     102.088  81.466  72.806  1.00  6.66              
ATOM   1318 2HE2 GLN A  81     102.601  81.539  74.481  1.00  6.66              
ATOM   1319  C   GLN A  81     106.866  79.433  71.205  1.00  6.66              
ATOM   1320  O   GLN A  81     106.837  78.403  70.543  1.00  6.66              
ATOM   1321  N   GLN A  82     106.785  79.398  72.523  1.00  6.55              
ATOM   1322  H   GLN A  82     106.892  80.287  73.003  1.00  6.55              
ATOM   1323  CA  GLN A  82     106.435  78.309  73.401  1.00  6.55              
ATOM   1324  HA  GLN A  82     106.510  78.694  74.419  1.00  6.55              
ATOM   1325  CB  GLN A  82     105.001  77.779  73.200  1.00  6.55              
ATOM   1326  HB1 GLN A  82     104.973  77.184  72.292  1.00  6.55              
ATOM   1327  HB2 GLN A  82     104.297  78.578  73.036  1.00  6.55              
ATOM   1328  CG  GLN A  82     104.542  76.922  74.400  1.00  6.55              
ATOM   1329  HG1 GLN A  82     105.316  76.898  75.167  1.00  6.55              
ATOM   1330  HG2 GLN A  82     104.380  75.894  74.076  1.00  6.55              
ATOM   1331  CD  GLN A  82     103.269  77.445  75.053  1.00  6.55              
ATOM   1332  OE1 GLN A  82     102.312  76.732  75.289  1.00  6.55              
ATOM   1333  NE2 GLN A  82     103.213  78.713  75.391  1.00  6.55              
ATOM   1334 1HE2 GLN A  82     103.932  79.369  75.095  1.00  6.55              
ATOM   1335 2HE2 GLN A  82     102.357  79.029  75.808  1.00  6.55              
ATOM   1336  C   GLN A  82     107.415  77.149  73.272  1.00  6.55              
ATOM   1337  O   GLN A  82     107.074  76.064  72.793  1.00  6.55              
ATOM   1338  N   GLN A  83     108.666  77.418  73.617  1.00  6.90              
ATOM   1339  H   GLN A  83     108.904  78.334  73.977  1.00  6.90              
ATOM   1340  CA  GLN A  83     109.772  76.513  73.389  1.00  6.90              
ATOM   1341  HA  GLN A  83     110.670  77.043  73.705  1.00  6.90              
ATOM   1342  CB  GLN A  83     109.648  75.259  74.282  1.00  6.90              
ATOM   1343  HB1 GLN A  83     108.997  74.539  73.785  1.00  6.90              
ATOM   1344  HB2 GLN A  83     109.189  75.530  75.233  1.00  6.90              
ATOM   1345  CG  GLN A  83     111.000  74.588  74.575  1.00  6.90              
ATOM   1346  HG1 GLN A  83     111.608  75.258  75.179  1.00  6.90              
ATOM   1347  HG2 GLN A  83     111.553  74.382  73.666  1.00  6.90              
ATOM   1348  CD  GLN A  83     110.834  73.252  75.278  1.00  6.90              
ATOM   1349  OE1 GLN A  83     110.199  72.330  74.797  1.00  6.90              
ATOM   1350  NE2 GLN A  83     111.419  73.079  76.437  1.00  6.90              
ATOM   1351 1HE2 GLN A  83     111.992  73.810  76.838  1.00  6.90              
ATOM   1352 2HE2 GLN A  83     111.332  72.168  76.840  1.00  6.90              
ATOM   1353  C   GLN A  83     110.006  76.125  71.910  1.00  6.90              
ATOM   1354  O   GLN A  83     110.848  75.286  71.595  1.00  6.90              
ATOM   1355  N   GLN A  84     109.338  76.771  70.952  1.00  6.43              
ATOM   1356  H   GLN A  84     108.520  77.313  71.194  1.00  6.43              
ATOM   1357  CA  GLN A  84     109.922  76.973  69.635  1.00  6.43              
ATOM   1358  HA  GLN A  84     110.164  75.999  69.213  1.00  6.43              
ATOM   1359  CB  GLN A  84     108.928  77.666  68.703  1.00  6.43              
ATOM   1360  HB1 GLN A  84     108.739  78.676  69.064  1.00  6.43              
ATOM   1361  HB2 GLN A  84     108.005  77.091  68.772  1.00  6.43              
ATOM   1362  CG  GLN A  84     109.335  77.781  67.229  1.00  6.43              
ATOM   1363  HG1 GLN A  84     109.825  76.878  66.874  1.00  6.43              
ATOM   1364  HG2 GLN A  84     110.030  78.612  67.103  1.00  6.43              
ATOM   1365  CD  GLN A  84     108.074  78.033  66.415  1.00  6.43              
ATOM   1366  OE1 GLN A  84     107.849  79.131  65.926  1.00  6.43              
ATOM   1367  NE2 GLN A  84     107.168  77.076  66.353  1.00  6.43              
ATOM   1368 1HE2 GLN A  84     107.340  76.229  66.876  1.00  6.43              
ATOM   1369 2HE2 GLN A  84     106.213  77.356  66.174  1.00  6.43              
ATOM   1370  C   GLN A  84     111.228  77.755  69.781  1.00  6.43              
ATOM   1371  O   GLN A  84     111.224  78.985  69.726  1.00  6.43              
ATOM   1372  N   CYS A  85     112.317  77.044  70.095  1.00  6.93              
ATOM   1373  H   CYS A  85     112.164  76.060  70.287  1.00  6.93              
ATOM   1374  CA  CYS A  85     113.618  77.582  70.479  1.00  6.93              
ATOM   1375  HA  CYS A  85     113.437  78.403  71.175  1.00  6.93              
ATOM   1376  CB  CYS A  85     114.438  76.536  71.250  1.00  6.93              
ATOM   1377  HB1 CYS A  85     115.476  76.869  71.324  1.00  6.93              
ATOM   1378  HB2 CYS A  85     114.419  75.578  70.728  1.00  6.93              
ATOM   1379  SG  CYS A  85     113.766  76.360  72.931  1.00  6.93              
ATOM   1380  HG  CYS A  85     113.916  77.628  73.332  1.00  6.93              
ATOM   1381  C   CYS A  85     114.388  78.213  69.318  1.00  6.93              
ATOM   1382  O   CYS A  85     115.450  77.762  68.890  1.00  6.93              
ATOM   1383  N   ARG A  86     113.769  79.255  68.781  1.00  6.75              
ATOM   1384  H   ARG A  86     112.869  79.479  69.191  1.00  6.75              
ATOM   1385  CA  ARG A  86     114.170  80.084  67.660  1.00  6.75              
ATOM   1386  HA  ARG A  86     114.310  79.455  66.789  1.00  6.75              
ATOM   1387  CB  ARG A  86     112.983  80.999  67.398  1.00  6.75              
ATOM   1388  HB1 ARG A  86     112.703  81.485  68.334  1.00  6.75              
ATOM   1389  HB2 ARG A  86     112.154  80.362  67.080  1.00  6.75              
ATOM   1390  CG  ARG A  86     113.212  82.086  66.344  1.00  6.75              
ATOM   1391  HG1 ARG A  86     113.783  81.682  65.506  1.00  6.75              
ATOM   1392  HG2 ARG A  86     113.761  82.916  66.788  1.00  6.75              
ATOM   1393  CD  ARG A  86     111.855  82.572  65.825  1.00  6.75              
ATOM   1394  HD1 ARG A  86     111.500  81.808  65.137  1.00  6.75              
ATOM   1395  HD2 ARG A  86     111.995  83.503  65.279  1.00  6.75              
ATOM   1396  NE  ARG A  86     110.860  82.756  66.899  1.00  6.75              
ATOM   1397  HE  ARG A  86     111.168  83.222  67.743  1.00  6.75              
ATOM   1398  CZ  ARG A  86     109.667  82.194  66.965  1.00  6.75              
ATOM   1399  NH1 ARG A  86     109.141  81.564  65.953  1.00  6.75              
ATOM   1400 1HH1 ARG A  86     109.637  81.535  65.080  1.00  6.75              
ATOM   1401 2HH1 ARG A  86     108.394  80.887  66.096  1.00  6.75              
ATOM   1402  NH2 ARG A  86     109.003  82.304  68.071  1.00  6.75              
ATOM   1403 1HH2 ARG A  86     109.480  82.685  68.884  1.00  6.75              
ATOM   1404 2HH2 ARG A  86     107.993  82.242  68.066  1.00  6.75              
ATOM   1405  C   ARG A  86     115.483  80.830  67.899  1.00  6.75              
ATOM   1406  O   ARG A  86     115.532  81.761  68.703  1.00  6.75              
ATOM   1407  N   LEU A  87     116.526  80.444  67.157  1.00  7.78              
ATOM   1408  H   LEU A  87     116.406  79.649  66.538  1.00  7.78              
ATOM   1409  CA  LEU A  87     117.844  81.086  67.185  1.00  7.78              
ATOM   1410  HA  LEU A  87     118.189  81.146  68.220  1.00  7.78              
ATOM   1411  CB  LEU A  87     118.841  80.251  66.353  1.00  7.78              
ATOM   1412  HB1 LEU A  87     119.694  80.877  66.083  1.00  7.78              
ATOM   1413  HB2 LEU A  87     118.360  79.958  65.421  1.00  7.78              
ATOM   1414  CG  LEU A  87     119.375  79.000  67.064  1.00  7.78              
ATOM   1415  HG  LEU A  87     118.579  78.521  67.631  1.00  7.78              
ATOM   1416  CD1 LEU A  87     119.920  78.009  66.034  1.00  7.78              
ATOM   1417 1HD1 LEU A  87     120.303  77.125  66.544  1.00  7.78              
ATOM   1418 2HD1 LEU A  87     119.118  77.703  65.362  1.00  7.78              
ATOM   1419 3HD1 LEU A  87     120.719  78.470  65.453  1.00  7.78              
ATOM   1420  CD2 LEU A  87     120.515  79.358  68.020  1.00  7.78              
ATOM   1421 1HD2 LEU A  87     120.848  78.460  68.542  1.00  7.78              
ATOM   1422 2HD2 LEU A  87     121.354  79.780  67.467  1.00  7.78              
ATOM   1423 3HD2 LEU A  87     120.170  80.086  68.754  1.00  7.78              
ATOM   1424  C   LEU A  87     117.819  82.518  66.638  1.00  7.78              
ATOM   1425  O   LEU A  87     118.219  83.469  67.317  1.00  7.78              
ATOM   1426  N   THR A  88     117.321  82.666  65.407  1.00  6.49              
ATOM   1427  H   THR A  88     116.956  81.846  64.936  1.00  6.49              
ATOM   1428  CA  THR A  88     117.344  83.927  64.657  1.00  6.49              
ATOM   1429  HA  THR A  88     117.649  84.731  65.327  1.00  6.49              
ATOM   1430  CB  THR A  88     118.380  83.889  63.517  1.00  6.49              
ATOM   1431  HB  THR A  88     119.300  83.469  63.926  1.00  6.49              
ATOM   1432  CG2 THR A  88     117.976  83.048  62.306  1.00  6.49              
ATOM   1433 1HG2 THR A  88     118.811  82.999  61.607  1.00  6.49              
ATOM   1434 2HG2 THR A  88     117.725  82.037  62.625  1.00  6.49              
ATOM   1435 3HG2 THR A  88     117.118  83.490  61.797  1.00  6.49              
ATOM   1436  OG1 THR A  88     118.684  85.195  63.072  1.00  6.49              
ATOM   1437  HG1 THR A  88     117.983  85.516  62.476  1.00  6.49              
ATOM   1438  C   THR A  88     115.962  84.286  64.125  1.00  6.49              
ATOM   1439  O   THR A  88     115.137  83.414  63.845  1.00  6.49              
ATOM   1440  N   LEU A  89     115.738  85.586  63.956  1.00  6.54              
ATOM   1441  H   LEU A  89     116.462  86.229  64.255  1.00  6.54              
ATOM   1442  CA  LEU A  89     114.727  86.103  63.041  1.00  6.54              
ATOM   1443  HA  LEU A  89     114.024  85.314  62.782  1.00  6.54              
ATOM   1444  CB  LEU A  89     113.951  87.268  63.703  1.00  6.54              
ATOM   1445  HB1 LEU A  89     113.504  87.882  62.920  1.00  6.54              
ATOM   1446  HB2 LEU A  89     114.658  87.910  64.232  1.00  6.54              
ATOM   1447  CG  LEU A  89     112.805  86.886  64.664  1.00  6.54              
ATOM   1448  HG  LEU A  89     112.365  87.818  65.020  1.00  6.54              
ATOM   1449  CD1 LEU A  89     111.693  86.097  63.968  1.00  6.54              
ATOM   1450 1HD1 LEU A  89     110.857  85.965  64.654  1.00  6.54              
ATOM   1451 2HD1 LEU A  89     111.338  86.646  63.096  1.00  6.54              
ATOM   1452 3HD1 LEU A  89     112.055  85.121  63.656  1.00  6.54              
ATOM   1453  CD2 LEU A  89     113.276  86.108  65.896  1.00  6.54              
ATOM   1454 1HD2 LEU A  89     112.449  85.989  66.595  1.00  6.54              
ATOM   1455 2HD2 LEU A  89     113.644  85.127  65.605  1.00  6.54              
ATOM   1456 3HD2 LEU A  89     114.076  86.660  66.391  1.00  6.54              
ATOM   1457  C   LEU A  89     115.400  86.519  61.728  1.00  6.54              
ATOM   1458  O   LEU A  89     116.630  86.572  61.656  1.00  6.54              
ATOM   1459  N   ARG A  90     114.582  86.853  60.727  1.00  6.78              
ATOM   1460  H   ARG A  90     113.593  86.716  60.872  1.00  6.78              
ATOM   1461  CA  ARG A  90     114.969  87.575  59.508  1.00  6.78              
ATOM   1462  HA  ARG A  90     115.897  88.115  59.696  1.00  6.78              
ATOM   1463  CB  ARG A  90     115.187  86.595  58.346  1.00  6.78              
ATOM   1464  HB1 ARG A  90     115.045  87.120  57.412  1.00  6.78              
ATOM   1465  HB2 ARG A  90     114.422  85.820  58.386  1.00  6.78              
ATOM   1466  CG  ARG A  90     116.585  85.952  58.333  1.00  6.78              
ATOM   1467  HG1 ARG A  90     116.500  84.991  57.824  1.00  6.78              
ATOM   1468  HG2 ARG A  90     116.904  85.733  59.348  1.00  6.78              
ATOM   1469  CD  ARG A  90     117.703  86.735  57.611  1.00  6.78              
ATOM   1470  HD1 ARG A  90     117.595  86.567  56.540  1.00  6.78              
ATOM   1471  HD2 ARG A  90     118.656  86.288  57.898  1.00  6.78              
ATOM   1472  NE  ARG A  90     117.766  88.194  57.885  1.00  6.78              
ATOM   1473  HE  ARG A  90     118.193  88.509  58.747  1.00  6.78              
ATOM   1474  CZ  ARG A  90     117.456  89.152  57.025  1.00  6.78              
ATOM   1475  NH1 ARG A  90     116.819  88.958  55.919  1.00  6.78              
ATOM   1476 1HH1 ARG A  90     116.457  88.028  55.695  1.00  6.78              
ATOM   1477 2HH1 ARG A  90     116.491  89.746  55.382  1.00  6.78              
ATOM   1478  NH2 ARG A  90     117.747  90.388  57.257  1.00  6.78              
ATOM   1479 1HH2 ARG A  90     118.059  90.657  58.195  1.00  6.78              
ATOM   1480 2HH2 ARG A  90     117.360  91.095  56.654  1.00  6.78              
ATOM   1481  C   ARG A  90     113.918  88.647  59.163  1.00  6.78              
ATOM   1482  O   ARG A  90     112.897  88.765  59.850  1.00  6.78              
ATOM   1483  N   ASN A  91     114.154  89.474  58.144  1.00  7.17              
ATOM   1484  H   ASN A  91     114.909  89.262  57.504  1.00  7.17              
ATOM   1485  CA  ASN A  91     113.592  90.826  58.140  1.00  7.17              
ATOM   1486  HA  ASN A  91     113.399  91.075  59.185  1.00  7.17              
ATOM   1487  CB  ASN A  91     114.657  91.858  57.710  1.00  7.17              
ATOM   1488  HB1 ASN A  91     115.616  91.586  58.139  1.00  7.17              
ATOM   1489  HB2 ASN A  91     114.391  92.820  58.146  1.00  7.17              
ATOM   1490  CG  ASN A  91     114.822  92.067  56.215  1.00  7.17              
ATOM   1491  OD1 ASN A  91     115.764  91.590  55.597  1.00  7.17              
ATOM   1492  ND2 ASN A  91     113.927  92.801  55.600  1.00  7.17              
ATOM   1493 1HD2 ASN A  91     113.106  93.114  56.105  1.00  7.17              
ATOM   1494 2HD2 ASN A  91     114.025  92.960  54.614  1.00  7.17              
ATOM   1495  C   ASN A  91     112.243  91.068  57.465  1.00  7.17              
ATOM   1496  O   ASN A  91     111.745  92.189  57.514  1.00  7.17              
ATOM   1497  N   ASN A  92     111.641  90.044  56.875  1.00  6.92              
ATOM   1498  H   ASN A  92     112.161  89.181  56.773  1.00  6.92              
ATOM   1499  CA  ASN A  92     110.311  90.132  56.265  1.00  6.92              
ATOM   1500  HA  ASN A  92     109.903  91.130  56.433  1.00  6.92              
ATOM   1501  CB  ASN A  92     110.460  89.933  54.747  1.00  6.92              
ATOM   1502  HB1 ASN A  92     109.512  90.148  54.263  1.00  6.92              
ATOM   1503  HB2 ASN A  92     110.700  88.894  54.552  1.00  6.92              
ATOM   1504  CG  ASN A  92     111.516  90.828  54.106  1.00  6.92              
ATOM   1505  OD1 ASN A  92     111.280  91.980  53.780  1.00  6.92              
ATOM   1506  ND2 ASN A  92     112.732  90.356  53.941  1.00  6.92              
ATOM   1507 1HD2 ASN A  92     113.019  89.466  54.351  1.00  6.92              
ATOM   1508 2HD2 ASN A  92     113.411  90.954  53.517  1.00  6.92              
ATOM   1509  C   ASN A  92     109.349  89.140  56.938  1.00  6.92              
ATOM   1510  O   ASN A  92     108.263  88.901  56.435  1.00  6.92              
ATOM   1511  N   SER A  93     109.731  88.583  58.092  1.00  7.03              
ATOM   1512  H   SER A  93     110.627  88.862  58.460  1.00  7.03              
ATOM   1513  CA  SER A  93     109.106  87.392  58.690  1.00  7.03              
ATOM   1514  HA  SER A  93     109.196  86.564  57.985  1.00  7.03              
ATOM   1515  CB  SER A  93     109.858  86.991  59.957  1.00  7.03              
ATOM   1516  HB1 SER A  93     109.419  86.074  60.351  1.00  7.03              
ATOM   1517  HB2 SER A  93     109.766  87.777  60.709  1.00  7.03              
ATOM   1518  OG  SER A  93     111.220  86.767  59.662  1.00  7.03              
ATOM   1519  HG  SER A  93     111.714  87.600  59.768  1.00  7.03              
ATOM   1520  C   SER A  93     107.635  87.496  59.056  1.00  7.03              
ATOM   1521  O   SER A  93     106.958  86.486  59.222  1.00  7.03              
ATOM   1522  N   PHE A  94     107.145  88.723  59.178  1.00  7.01              
ATOM   1523  H   PHE A  94     107.784  89.487  59.031  1.00  7.01              
ATOM   1524  CA  PHE A  94     105.751  89.049  59.437  1.00  7.01              
ATOM   1525  HA  PHE A  94     105.126  88.188  59.192  1.00  7.01              
ATOM   1526  CB  PHE A  94     105.596  89.378  60.934  1.00  7.01              
ATOM   1527  HB1 PHE A  94     104.532  89.488  61.131  1.00  7.01              
ATOM   1528  HB2 PHE A  94     106.069  90.343  61.123  1.00  7.01              
ATOM   1529  CG  PHE A  94     106.151  88.363  61.928  1.00  7.01              
ATOM   1530  CD1 PHE A  94     107.216  88.713  62.784  1.00  7.01              
ATOM   1531  HD1 PHE A  94     107.656  89.699  62.727  1.00  7.01              
ATOM   1532  CE1 PHE A  94     107.714  87.783  63.718  1.00  7.01              
ATOM   1533  HE1 PHE A  94     108.534  88.058  64.367  1.00  7.01              
ATOM   1534  CZ  PHE A  94     107.148  86.498  63.802  1.00  7.01              
ATOM   1535  HZ  PHE A  94     107.535  85.778  64.512  1.00  7.01              
ATOM   1536  CE2 PHE A  94     106.085  86.143  62.954  1.00  7.01              
ATOM   1537  HE2 PHE A  94     105.657  85.150  63.004  1.00  7.01              
ATOM   1538  CD2 PHE A  94     105.594  87.072  62.018  1.00  7.01              
ATOM   1539  HD2 PHE A  94     104.801  86.777  61.349  1.00  7.01              
ATOM   1540  C   PHE A  94     105.304  90.212  58.526  1.00  7.01              
ATOM   1541  O   PHE A  94     104.532  91.085  58.927  1.00  7.01              
ATOM   1542  N   ILE A  95     105.824  90.256  57.289  1.00  7.13              
ATOM   1543  H   ILE A  95     106.521  89.555  57.048  1.00  7.13              
ATOM   1544  CA  ILE A  95     105.070  90.804  56.157  1.00  7.13              
ATOM   1545  HA  ILE A  95     104.730  91.801  56.439  1.00  7.13              
ATOM   1546  CB  ILE A  95     105.906  90.955  54.862  1.00  7.13              
ATOM   1547  HB  ILE A  95     105.288  91.495  54.143  1.00  7.13              
ATOM   1548  CG2 ILE A  95     107.114  91.870  55.126  1.00  7.13              
ATOM   1549 1HG2 ILE A  95     107.665  92.038  54.199  1.00  7.13              
ATOM   1550 2HG2 ILE A  95     106.776  92.832  55.510  1.00  7.13              
ATOM   1551 3HG2 ILE A  95     107.779  91.418  55.855  1.00  7.13              
ATOM   1552  CG1 ILE A  95     106.313  89.612  54.204  1.00  7.13              
ATOM   1553 1HG1 ILE A  95     106.275  88.805  54.935  1.00  7.13              
ATOM   1554 2HG1 ILE A  95     107.335  89.682  53.834  1.00  7.13              
ATOM   1555  CD1 ILE A  95     105.431  89.211  53.014  1.00  7.13              
ATOM   1556  HD1 ILE A  95     105.824  88.296  52.570  1.00  7.13              
ATOM   1557  HD2 ILE A  95     104.410  89.025  53.340  1.00  7.13              
ATOM   1558  HD3 ILE A  95     105.439  89.999  52.261  1.00  7.13              
ATOM   1559  C   ILE A  95     103.819  89.947  55.934  1.00  7.13              
ATOM   1560  O   ILE A  95     103.675  88.862  56.496  1.00  7.13              
ATOM   1561  N   GLY A  96     102.879  90.435  55.130  1.00  7.23              
ATOM   1562  H   GLY A  96     103.020  91.332  54.696  1.00  7.23              
ATOM   1563  CA  GLY A  96     101.627  89.729  54.864  1.00  7.23              
ATOM   1564  HA1 GLY A  96     101.814  88.657  54.777  1.00  7.23              
ATOM   1565  HA2 GLY A  96     101.211  90.072  53.917  1.00  7.23              
ATOM   1566  C   GLY A  96     100.573  89.947  55.957  1.00  7.23              
ATOM   1567  O   GLY A  96      99.434  90.325  55.694  1.00  7.23              
ATOM   1568  N   LEU A  97     100.991  89.772  57.206  1.00  7.09              
ATOM   1569  H   LEU A  97     101.953  89.463  57.299  1.00  7.09              
ATOM   1570  CA  LEU A  97     100.145  89.656  58.392  1.00  7.09              
ATOM   1571  HA  LEU A  97      99.263  89.084  58.100  1.00  7.09              
ATOM   1572  CB  LEU A  97     100.918  88.810  59.428  1.00  7.09              
ATOM   1573  HB1 LEU A  97     100.268  88.636  60.281  1.00  7.09              
ATOM   1574  HB2 LEU A  97     101.779  89.386  59.773  1.00  7.09              
ATOM   1575  CG  LEU A  97     101.410  87.435  58.923  1.00  7.09              
ATOM   1576  HG  LEU A  97     102.148  87.577  58.138  1.00  7.09              
ATOM   1577  CD1 LEU A  97     102.099  86.699  60.067  1.00  7.09              
ATOM   1578 1HD1 LEU A  97     102.580  85.800  59.686  1.00  7.09              
ATOM   1579 2HD1 LEU A  97     102.851  87.348  60.510  1.00  7.09              
ATOM   1580 3HD1 LEU A  97     101.368  86.418  60.822  1.00  7.09              
ATOM   1581  CD2 LEU A  97     100.286  86.552  58.376  1.00  7.09              
ATOM   1582 1HD2 LEU A  97     100.671  85.559  58.142  1.00  7.09              
ATOM   1583 2HD2 LEU A  97      99.477  86.469  59.100  1.00  7.09              
ATOM   1584 3HD2 LEU A  97      99.893  86.974  57.451  1.00  7.09              
ATOM   1585  C   LEU A  97      99.587  90.975  58.958  1.00  7.09              
ATOM   1586  O   LEU A  97      99.537  91.155  60.169  1.00  7.09              
ATOM   1587  N   SER A  98      99.131  91.906  58.115  1.00  7.20              
ATOM   1588  H   SER A  98      99.172  91.698  57.122  1.00  7.20              
ATOM   1589  CA  SER A  98      98.612  93.228  58.536  1.00  7.20              
ATOM   1590  HA  SER A  98      99.314  93.620  59.274  1.00  7.20              
ATOM   1591  CB  SER A  98      98.621  94.214  57.362  1.00  7.20              
ATOM   1592  HB1 SER A  98      98.282  95.192  57.707  1.00  7.20              
ATOM   1593  HB2 SER A  98      97.953  93.860  56.576  1.00  7.20              
ATOM   1594  OG  SER A  98      99.937  94.340  56.853  1.00  7.20              
ATOM   1595  HG  SER A  98     100.547  94.407  57.606  1.00  7.20              
ATOM   1596  C   SER A  98      97.256  93.236  59.264  1.00  7.20              
ATOM   1597  O   SER A  98      96.702  94.303  59.535  1.00  7.20              
ATOM   1598  N   SER A  99      96.715  92.061  59.596  1.00  7.16              
ATOM   1599  H   SER A  99      97.156  91.221  59.249  1.00  7.16              
ATOM   1600  CA  SER A  99      95.591  91.882  60.532  1.00  7.16              
ATOM   1601  HA  SER A  99      95.114  92.845  60.716  1.00  7.16              
ATOM   1602  CB  SER A  99      94.542  90.953  59.905  1.00  7.16              
ATOM   1603  HB1 SER A  99      94.184  91.399  58.976  1.00  7.16              
ATOM   1604  HB2 SER A  99      93.694  90.842  60.583  1.00  7.16              
ATOM   1605  OG  SER A  99      95.080  89.673  59.615  1.00  7.16              
ATOM   1606  HG  SER A  99      95.212  89.187  60.453  1.00  7.16              
ATOM   1607  C   SER A  99      96.007  91.324  61.901  1.00  7.16              
ATOM   1608  O   SER A  99      95.148  91.127  62.759  1.00  7.16              
ATOM   1609  N   LEU A 100      97.294  91.014  62.097  1.00  6.98              
ATOM   1610  H   LEU A 100      97.972  91.261  61.386  1.00  6.98              
ATOM   1611  CA  LEU A 100      97.775  90.219  63.218  1.00  6.98              
ATOM   1612  HA  LEU A 100      97.054  89.412  63.340  1.00  6.98              
ATOM   1613  CB  LEU A 100      99.110  89.543  62.875  1.00  6.98              
ATOM   1614  HB1 LEU A 100      99.836  90.306  62.599  1.00  6.98              
ATOM   1615  HB2 LEU A 100      98.932  88.897  62.018  1.00  6.98              
ATOM   1616  CG  LEU A 100      99.704  88.696  64.014  1.00  6.98              
ATOM   1617  HG  LEU A 100     100.093  89.358  64.787  1.00  6.98              
ATOM   1618  CD1 LEU A 100      98.694  87.740  64.652  1.00  6.98              
ATOM   1619 1HD1 LEU A 100      99.172  87.201  65.464  1.00  6.98              
ATOM   1620 2HD1 LEU A 100      97.875  88.292  65.094  1.00  6.98              
ATOM   1621 3HD1 LEU A 100      98.310  87.041  63.912  1.00  6.98              
ATOM   1622  CD2 LEU A 100     100.851  87.837  63.489  1.00  6.98              
ATOM   1623 1HD2 LEU A 100     101.383  87.404  64.334  1.00  6.98              
ATOM   1624 2HD2 LEU A 100     100.464  87.045  62.850  1.00  6.98              
ATOM   1625 3HD2 LEU A 100     101.542  88.454  62.921  1.00  6.98              
ATOM   1626  C   LEU A 100      97.774  90.986  64.542  1.00  6.98              
ATOM   1627  O   LEU A 100      98.704  91.741  64.825  1.00  6.98              
ATOM   1628  N   THR A 101      96.733  90.776  65.360  1.00  6.99              
ATOM   1629  H   THR A 101      95.994  90.140  65.097  1.00  6.99              
ATOM   1630  CA  THR A 101      96.515  91.633  66.533  1.00  6.99              
ATOM   1631  HA  THR A 101      96.833  92.640  66.269  1.00  6.99              
ATOM   1632  CB  THR A 101      95.029  91.752  66.917  1.00  6.99              
ATOM   1633  HB  THR A 101      94.949  92.186  67.915  1.00  6.99              
ATOM   1634  CG2 THR A 101      94.253  92.640  65.948  1.00  6.99              
ATOM   1635 1HG2 THR A 101      94.706  93.632  65.920  1.00  6.99              
ATOM   1636 2HG2 THR A 101      94.262  92.212  64.947  1.00  6.99              
ATOM   1637 3HG2 THR A 101      93.224  92.751  66.290  1.00  6.99              
ATOM   1638  OG1 THR A 101      94.369  90.505  66.896  1.00  6.99              
ATOM   1639  HG1 THR A 101      93.434  90.695  67.007  1.00  6.99              
ATOM   1640  C   THR A 101      97.357  91.272  67.752  1.00  6.99              
ATOM   1641  O   THR A 101      97.684  92.124  68.601  1.00  6.99              
ATOM   1642  N   THR A 102      97.757  90.003  67.838  1.00  6.31              
ATOM   1643  H   THR A 102      97.442  89.351  67.127  1.00  6.31              
ATOM   1644  CA  THR A 102      98.444  89.490  69.029  1.00  6.31              
ATOM   1645  HA  THR A 102      98.930  90.306  69.561  1.00  6.31              
ATOM   1646  CB  THR A 102      97.392  88.850  69.967  1.00  6.31              
ATOM   1647  HB  THR A 102      97.899  88.412  70.827  1.00  6.31              
ATOM   1648  CG2 THR A 102      96.328  89.841  70.459  1.00  6.31              
ATOM   1649 1HG2 THR A 102      95.782  89.397  71.290  1.00  6.31              
ATOM   1650 2HG2 THR A 102      96.785  90.771  70.786  1.00  6.31              
ATOM   1651 3HG2 THR A 102      95.621  90.076  69.663  1.00  6.31              
ATOM   1652  OG1 THR A 102      96.621  87.862  69.330  1.00  6.31              
ATOM   1653  HG1 THR A 102      96.248  88.245  68.522  1.00  6.31              
ATOM   1654  C   THR A 102      99.515  88.478  68.658  1.00  6.31              
ATOM   1655  O   THR A 102      99.225  87.415  68.083  1.00  6.31              
ATOM   1656  N   LEU A 103     100.762  88.826  68.999  1.00  6.28              
ATOM   1657  H   LEU A 103     100.934  89.702  69.481  1.00  6.28              
ATOM   1658  CA  LEU A 103     101.860  87.854  68.876  1.00  6.28              
ATOM   1659  HA  LEU A 103     101.536  86.986  68.305  1.00  6.28              
ATOM   1660  CB  LEU A 103     103.043  88.515  68.148  1.00  6.28              
ATOM   1661  HB1 LEU A 103     103.518  89.206  68.841  1.00  6.28              
ATOM   1662  HB2 LEU A 103     102.667  89.100  67.308  1.00  6.28              
ATOM   1663  CG  LEU A 103     104.093  87.518  67.620  1.00  6.28              
ATOM   1664  HG  LEU A 103     104.285  86.742  68.361  1.00  6.28              
ATOM   1665  CD1 LEU A 103     103.623  86.872  66.314  1.00  6.28              
ATOM   1666 1HD1 LEU A 103     104.408  86.230  65.918  1.00  6.28              
ATOM   1667 2HD1 LEU A 103     102.726  86.283  66.497  1.00  6.28              
ATOM   1668 3HD1 LEU A 103     103.408  87.647  65.577  1.00  6.28              
ATOM   1669  CD2 LEU A 103     105.405  88.244  67.321  1.00  6.28              
ATOM   1670 1HD2 LEU A 103     106.144  87.540  66.937  1.00  6.28              
ATOM   1671 2HD2 LEU A 103     105.240  89.036  66.589  1.00  6.28              
ATOM   1672 3HD2 LEU A 103     105.785  88.685  68.242  1.00  6.28              
ATOM   1673  C   LEU A 103     102.226  87.407  70.282  1.00  6.28              
ATOM   1674  O   LEU A 103     102.354  88.268  71.175  1.00  6.28              
ATOM   1675  N   ASP A 104     102.409  86.087  70.479  1.00  6.30              
ATOM   1676  H   ASP A 104     102.211  85.400  69.761  1.00  6.30              
ATOM   1677  CA  ASP A 104     103.061  85.738  71.742  1.00  6.30              
ATOM   1678  HA  ASP A 104     102.624  86.386  72.499  1.00  6.30              
ATOM   1679  CB  ASP A 104     102.622  84.359  72.203  1.00  6.30              
ATOM   1680  HB1 ASP A 104     103.186  83.622  71.656  1.00  6.30              
ATOM   1681  HB2 ASP A 104     101.561  84.217  71.989  1.00  6.30              
ATOM   1682  CG  ASP A 104     102.842  84.247  73.707  1.00  6.30              
ATOM   1683  OD1 ASP A 104     103.998  83.985  74.074  1.00  6.30              
ATOM   1684  OD2 ASP A 104     101.895  84.460  74.487  1.00  6.30              
ATOM   1685  C   ASP A 104     104.568  86.122  71.739  1.00  6.30              
ATOM   1686  O   ASP A 104     104.902  87.298  71.546  1.00  6.30              
ATOM   1687  N   LEU A 105     105.420  85.114  71.944  1.00  6.35              
ATOM   1688  H   LEU A 105     104.960  84.324  72.380  1.00  6.35              
ATOM   1689  CA  LEU A 105     106.876  84.935  71.756  1.00  6.35              
ATOM   1690  HA  LEU A 105     107.011  84.256  70.924  1.00  6.35              
ATOM   1691  CB  LEU A 105     107.652  86.234  71.402  1.00  6.35              
ATOM   1692  HB1 LEU A 105     108.694  86.135  71.708  1.00  6.35              
ATOM   1693  HB2 LEU A 105     107.261  87.070  71.977  1.00  6.35              
ATOM   1694  CG  LEU A 105     107.662  86.559  69.896  1.00  6.35              
ATOM   1695  HG  LEU A 105     106.647  86.519  69.503  1.00  6.35              
ATOM   1696  CD1 LEU A 105     108.238  87.953  69.647  1.00  6.35              
ATOM   1697 1HD1 LEU A 105     108.183  88.196  68.587  1.00  6.35              
ATOM   1698 2HD1 LEU A 105     107.659  88.683  70.209  1.00  6.35              
ATOM   1699 3HD1 LEU A 105     109.278  87.984  69.969  1.00  6.35              
ATOM   1700  CD2 LEU A 105     108.548  85.576  69.114  1.00  6.35              
ATOM   1701 1HD2 LEU A 105     108.122  84.580  69.174  1.00  6.35              
ATOM   1702 2HD2 LEU A 105     108.587  85.866  68.064  1.00  6.35              
ATOM   1703 3HD2 LEU A 105     109.554  85.569  69.536  1.00  6.35              
ATOM   1704  C   LEU A 105     107.513  84.221  72.961  1.00  6.35              
ATOM   1705  O   LEU A 105     108.730  84.051  72.988  1.00  6.35              
ATOM   1706  N   ALA A 106     106.721  83.783  73.944  1.00  6.53              
ATOM   1707  H   ALA A 106     105.732  84.021  73.928  1.00  6.53              
ATOM   1708  CA  ALA A 106     107.194  83.138  75.150  1.00  6.53              
ATOM   1709  HA  ALA A 106     107.753  83.934  75.645  1.00  6.53              
ATOM   1710  CB  ALA A 106     106.067  82.815  76.135  1.00  6.53              
ATOM   1711  HB1 ALA A 106     106.500  82.584  77.105  1.00  6.53              
ATOM   1712  HB2 ALA A 106     105.390  83.662  76.219  1.00  6.53              
ATOM   1713  HB3 ALA A 106     105.501  81.950  75.839  1.00  6.53              
ATOM   1714  C   ALA A 106     108.207  82.011  75.013  1.00  6.53              
ATOM   1715  O   ALA A 106     108.272  81.319  74.000  1.00  6.53              
ATOM   1716  N   TYR A 107     108.990  81.836  76.079  1.00  6.60              
ATOM   1717  H   TYR A 107     108.878  82.509  76.833  1.00  6.60              
ATOM   1718  CA  TYR A 107     110.057  80.862  76.249  1.00  6.60              
ATOM   1719  HA  TYR A 107     110.800  81.296  76.918  1.00  6.60              
ATOM   1720  CB  TYR A 107     109.471  79.622  76.944  1.00  6.60              
ATOM   1721  HB1 TYR A 107     108.654  79.244  76.327  1.00  6.60              
ATOM   1722  HB2 TYR A 107     109.042  79.940  77.896  1.00  6.60              
ATOM   1723  CG  TYR A 107     110.414  78.465  77.233  1.00  6.60              
ATOM   1724  CD1 TYR A 107     109.856  77.194  77.470  1.00  6.60              
ATOM   1725  HD1 TYR A 107     108.782  77.067  77.463  1.00  6.60              
ATOM   1726  CE1 TYR A 107     110.689  76.088  77.712  1.00  6.60              
ATOM   1727  HE1 TYR A 107     110.262  75.111  77.890  1.00  6.60              
ATOM   1728  CZ  TYR A 107     112.089  76.250  77.706  1.00  6.60              
ATOM   1729  OH  TYR A 107     112.895  75.169  77.868  1.00  6.60              
ATOM   1730  HH  TYR A 107     113.817  75.435  77.874  1.00  6.60              
ATOM   1731  CE2 TYR A 107     112.654  77.524  77.488  1.00  6.60              
ATOM   1732  HE2 TYR A 107     113.725  77.655  77.473  1.00  6.60              
ATOM   1733  CD2 TYR A 107     111.816  78.632  77.266  1.00  6.60              
ATOM   1734  HD2 TYR A 107     112.267  79.603  77.097  1.00  6.60              
ATOM   1735  C   TYR A 107     110.765  80.567  74.910  1.00  6.60              
ATOM   1736  O   TYR A 107     110.692  79.482  74.334  1.00  6.60              
ATOM   1737  N   ASN A 108     111.357  81.617  74.358  1.00  6.66              
ATOM   1738  H   ASN A 108     111.431  82.440  74.950  1.00  6.66              
ATOM   1739  CA  ASN A 108     112.156  81.611  73.148  1.00  6.66              
ATOM   1740  HA  ASN A 108     111.968  80.692  72.589  1.00  6.66              
ATOM   1741  CB  ASN A 108     111.729  82.824  72.275  1.00  6.66              
ATOM   1742  HB1 ASN A 108     112.579  83.302  71.792  1.00  6.66              
ATOM   1743  HB2 ASN A 108     111.230  83.576  72.882  1.00  6.66              
ATOM   1744  CG  ASN A 108     110.768  82.380  71.198  1.00  6.66              
ATOM   1745  OD1 ASN A 108     110.924  82.635  70.012  1.00  6.66              
ATOM   1746  ND2 ASN A 108     109.781  81.609  71.572  1.00  6.66              
ATOM   1747 1HD2 ASN A 108     109.575  81.529  72.567  1.00  6.66              
ATOM   1748 2HD2 ASN A 108     109.360  81.024  70.885  1.00  6.66              
ATOM   1749  C   ASN A 108     113.647  81.563  73.511  1.00  6.66              
ATOM   1750  O   ASN A 108     114.030  81.219  74.629  1.00  6.66              
ATOM   1751  N   MET A 109     114.508  81.812  72.530  1.00  6.63              
ATOM   1752  H   MET A 109     114.151  82.081  71.626  1.00  6.63              
ATOM   1753  CA  MET A 109     115.952  81.666  72.680  1.00  6.63              
ATOM   1754  HA  MET A 109     116.241  81.910  73.694  1.00  6.63              
ATOM   1755  CB  MET A 109     116.273  80.178  72.427  1.00  6.63              
ATOM   1756  HB1 MET A 109     116.214  79.981  71.357  1.00  6.63              
ATOM   1757  HB2 MET A 109     115.526  79.553  72.918  1.00  6.63              
ATOM   1758  CG  MET A 109     117.639  79.740  72.967  1.00  6.63              
ATOM   1759  HG1 MET A 109     117.614  79.812  74.055  1.00  6.63              
ATOM   1760  HG2 MET A 109     118.423  80.403  72.605  1.00  6.63              
ATOM   1761  SD  MET A 109     118.079  78.041  72.515  1.00  6.63              
ATOM   1762  CE  MET A 109     118.447  78.264  70.753  1.00  6.63              
ATOM   1763  HE1 MET A 109     119.254  78.988  70.642  1.00  6.63              
ATOM   1764  HE2 MET A 109     118.756  77.311  70.323  1.00  6.63              
ATOM   1765  HE3 MET A 109     117.568  78.625  70.221  1.00  6.63              
ATOM   1766  C   MET A 109     116.708  82.576  71.690  1.00  6.63              
ATOM   1767  O   MET A 109     117.728  82.184  71.123  1.00  6.63              
ATOM   1768  N   ASN A 110     116.149  83.749  71.382  1.00  6.65              
ATOM   1769  H   ASN A 110     115.435  84.135  71.992  1.00  6.65              
ATOM   1770  CA  ASN A 110     116.645  84.554  70.271  1.00  6.65              
ATOM   1771  HA  ASN A 110     116.813  83.883  69.428  1.00  6.65              
ATOM   1772  CB  ASN A 110     115.571  85.578  69.870  1.00  6.65              
ATOM   1773  HB1 ASN A 110     115.351  86.219  70.725  1.00  6.65              
ATOM   1774  HB2 ASN A 110     114.665  85.045  69.588  1.00  6.65              
ATOM   1775  CG  ASN A 110     115.967  86.469  68.703  1.00  6.65              
ATOM   1776  OD1 ASN A 110     115.579  87.618  68.622  1.00  6.65              
ATOM   1777  ND2 ASN A 110     116.696  85.971  67.727  1.00  6.65              
ATOM   1778 1HD2 ASN A 110     117.033  85.017  67.741  1.00  6.65              
ATOM   1779 2HD2 ASN A 110     116.952  86.622  66.991  1.00  6.65              
ATOM   1780  C   ASN A 110     117.994  85.205  70.631  1.00  6.65              
ATOM   1781  O   ASN A 110     118.104  85.895  71.640  1.00  6.65              
ATOM   1782  N   LEU A 111     119.013  85.003  69.791  1.00  6.74              
ATOM   1783  H   LEU A 111     118.869  84.374  69.008  1.00  6.74              
ATOM   1784  CA  LEU A 111     120.383  85.492  70.029  1.00  6.74              
ATOM   1785  HA  LEU A 111     120.407  86.139  70.908  1.00  6.74              
ATOM   1786  CB  LEU A 111     121.301  84.268  70.262  1.00  6.74              
ATOM   1787  HB1 LEU A 111     122.332  84.613  70.361  1.00  6.74              
ATOM   1788  HB2 LEU A 111     121.252  83.639  69.373  1.00  6.74              
ATOM   1789  CG  LEU A 111     120.976  83.404  71.492  1.00  6.74              
ATOM   1790  HG  LEU A 111     119.935  83.112  71.471  1.00  6.74              
ATOM   1791  CD1 LEU A 111     121.821  82.131  71.489  1.00  6.74              
ATOM   1792 1HD1 LEU A 111     121.558  81.509  72.344  1.00  6.74              
ATOM   1793 2HD1 LEU A 111     121.627  81.565  70.577  1.00  6.74              
ATOM   1794 3HD1 LEU A 111     122.880  82.386  71.533  1.00  6.74              
ATOM   1795  CD2 LEU A 111     121.241  84.152  72.796  1.00  6.74              
ATOM   1796 1HD2 LEU A 111     121.037  83.494  73.641  1.00  6.74              
ATOM   1797 2HD2 LEU A 111     122.276  84.494  72.820  1.00  6.74              
ATOM   1798 3HD2 LEU A 111     120.562  85.005  72.848  1.00  6.74              
ATOM   1799  C   LEU A 111     120.912  86.338  68.852  1.00  6.74              
ATOM   1800  O   LEU A 111     122.114  86.526  68.690  1.00  6.74              
ATOM   1801  N   GLN A 112     119.997  86.783  67.991  1.00  6.87              
ATOM   1802  H   GLN A 112     119.040  86.547  68.199  1.00  6.87              
ATOM   1803  CA  GLN A 112     120.213  87.740  66.909  1.00  6.87              
ATOM   1804  HA  GLN A 112     120.942  88.498  67.202  1.00  6.87              
ATOM   1805  CB  GLN A 112     120.665  87.047  65.596  1.00  6.87              
ATOM   1806  HB1 GLN A 112     120.713  87.818  64.824  1.00  6.87              
ATOM   1807  HB2 GLN A 112     119.900  86.328  65.299  1.00  6.87              
ATOM   1808  CG  GLN A 112     122.005  86.300  65.593  1.00  6.87              
ATOM   1809  HG1 GLN A 112     121.911  85.399  66.198  1.00  6.87              
ATOM   1810  HG2 GLN A 112     122.769  86.941  66.035  1.00  6.87              
ATOM   1811  CD  GLN A 112     122.467  85.894  64.187  1.00  6.87              
ATOM   1812  OE1 GLN A 112     123.646  85.889  63.878  1.00  6.87              
ATOM   1813  NE2 GLN A 112     121.609  85.528  63.255  1.00  6.87              
ATOM   1814 1HE2 GLN A 112     120.606  85.559  63.412  1.00  6.87              
ATOM   1815 2HE2 GLN A 112     122.013  85.309  62.363  1.00  6.87              
ATOM   1816  C   GLN A 112     118.858  88.396  66.608  1.00  6.87              
ATOM   1817  O   GLN A 112     117.982  87.778  65.982  1.00  6.87              
ATOM   1818  N   VAL A 113     118.651  89.626  67.078  1.00  6.65              
ATOM   1819  H   VAL A 113     119.365  90.055  67.647  1.00  6.65              
ATOM   1820  CA  VAL A 113     117.610  90.488  66.494  1.00  6.65              
ATOM   1821  HA  VAL A 113     116.679  89.918  66.476  1.00  6.65              
ATOM   1822  CB  VAL A 113     117.343  91.753  67.334  1.00  6.65              
ATOM   1823  HB  VAL A 113     116.552  92.325  66.848  1.00  6.65              
ATOM   1824  CG1 VAL A 113     116.836  91.376  68.730  1.00  6.65              
ATOM   1825 1HG1 VAL A 113     116.568  92.279  69.280  1.00  6.65              
ATOM   1826 2HG1 VAL A 113     115.952  90.742  68.649  1.00  6.65              
ATOM   1827 3HG1 VAL A 113     117.605  90.838  69.285  1.00  6.65              
ATOM   1828  CG2 VAL A 113     118.570  92.662  67.459  1.00  6.65              
ATOM   1829 1HG2 VAL A 113     118.288  93.578  67.980  1.00  6.65              
ATOM   1830 2HG2 VAL A 113     119.360  92.166  68.023  1.00  6.65              
ATOM   1831 3HG2 VAL A 113     118.946  92.930  66.473  1.00  6.65              
ATOM   1832  C   VAL A 113     117.945  90.838  65.045  1.00  6.65              
ATOM   1833  O   VAL A 113     119.069  90.667  64.574  1.00  6.65              
ATOM   1834  N   ASP A 114     116.967  91.399  64.347  1.00  6.99              
ATOM   1835  H   ASP A 114     116.065  91.534  64.780  1.00  6.99              
ATOM   1836  CA  ASP A 114     117.155  92.032  63.048  1.00  6.99              
ATOM   1837  HA  ASP A 114     118.204  92.294  62.926  1.00  6.99              
ATOM   1838  CB  ASP A 114     116.802  91.034  61.939  1.00  6.99              
ATOM   1839  HB1 ASP A 114     115.734  90.813  61.957  1.00  6.99              
ATOM   1840  HB2 ASP A 114     117.338  90.100  62.119  1.00  6.99              
ATOM   1841  CG  ASP A 114     117.185  91.569  60.564  1.00  6.99              
ATOM   1842  OD1 ASP A 114     116.663  92.636  60.175  1.00  6.99              
ATOM   1843  OD2 ASP A 114     117.938  90.862  59.856  1.00  6.99              
ATOM   1844  C   ASP A 114     116.276  93.256  63.031  1.00  6.99              
ATOM   1845  O   ASP A 114     115.085  93.109  63.324  1.00  6.99              
ATOM   1846  N   PRO A 115     116.845  94.450  62.797  1.00  6.99              
ATOM   1847  CD  PRO A 115     118.235  94.749  62.474  1.00  6.99              
ATOM   1848  HD1 PRO A 115     118.430  94.479  61.434  1.00  6.99              
ATOM   1849  HD2 PRO A 115     118.926  94.231  63.139  1.00  6.99              
ATOM   1850  CG  PRO A 115     118.390  96.258  62.661  1.00  6.99              
ATOM   1851  HG1 PRO A 115     119.117  96.680  61.967  1.00  6.99              
ATOM   1852  HG2 PRO A 115     118.674  96.470  63.693  1.00  6.99              
ATOM   1853  CB  PRO A 115     116.982  96.785  62.401  1.00  6.99              
ATOM   1854  HB1 PRO A 115     116.832  96.895  61.325  1.00  6.99              
ATOM   1855  HB2 PRO A 115     116.801  97.731  62.911  1.00  6.99              
ATOM   1856  CA  PRO A 115     116.093  95.666  62.954  1.00  6.99              
ATOM   1857  HA  PRO A 115     115.929  95.838  64.019  1.00  6.99              
ATOM   1858  C   PRO A 115     114.736  95.616  62.264  1.00  6.99              
ATOM   1859  O   PRO A 115     113.727  95.839  62.908  1.00  6.99              
ATOM   1860  N   GLY A 116     114.647  95.196  61.003  1.00  7.17              
ATOM   1861  H   GLY A 116     115.467  94.832  60.532  1.00  7.17              
ATOM   1862  CA  GLY A 116     113.358  95.237  60.320  1.00  7.17              
ATOM   1863  HA1 GLY A 116     113.526  95.073  59.257  1.00  7.17              
ATOM   1864  HA2 GLY A 116     112.920  96.229  60.440  1.00  7.17              
ATOM   1865  C   GLY A 116     112.318  94.205  60.793  1.00  7.17              
ATOM   1866  O   GLY A 116     111.176  94.278  60.356  1.00  7.17              
ATOM   1867  N   ALA A 117     112.650  93.237  61.652  1.00  6.94              
ATOM   1868  H   ALA A 117     113.562  93.294  62.097  1.00  6.94              
ATOM   1869  CA  ALA A 117     111.891  91.989  61.823  1.00  6.94              
ATOM   1870  HA  ALA A 117     112.044  91.396  60.922  1.00  6.94              
ATOM   1871  CB  ALA A 117     112.516  91.203  62.984  1.00  6.94              
ATOM   1872  HB1 ALA A 117     111.985  90.260  63.115  1.00  6.94              
ATOM   1873  HB2 ALA A 117     113.562  90.987  62.769  1.00  6.94              
ATOM   1874  HB3 ALA A 117     112.448  91.782  63.907  1.00  6.94              
ATOM   1875  C   ALA A 117     110.357  92.071  62.004  1.00  6.94              
ATOM   1876  O   ALA A 117     109.651  91.150  61.590  1.00  6.94              
ATOM   1877  N   PHE A 118     109.812  93.148  62.578  1.00  6.92              
ATOM   1878  H   PHE A 118     110.436  93.886  62.873  1.00  6.92              
ATOM   1879  CA  PHE A 118     108.364  93.312  62.767  1.00  6.92              
ATOM   1880  HA  PHE A 118     107.928  92.329  62.949  1.00  6.92              
ATOM   1881  CB  PHE A 118     108.117  94.162  64.024  1.00  6.92              
ATOM   1882  HB1 PHE A 118     107.044  94.308  64.146  1.00  6.92              
ATOM   1883  HB2 PHE A 118     108.565  95.146  63.878  1.00  6.92              
ATOM   1884  CG  PHE A 118     108.638  93.549  65.312  1.00  6.92              
ATOM   1885  CD1 PHE A 118     108.105  92.333  65.788  1.00  6.92              
ATOM   1886  HD1 PHE A 118     107.332  91.820  65.236  1.00  6.92              
ATOM   1887  CE1 PHE A 118     108.572  91.779  66.992  1.00  6.92              
ATOM   1888  HE1 PHE A 118     108.160  90.849  67.359  1.00  6.92              
ATOM   1889  CZ  PHE A 118     109.575  92.438  67.726  1.00  6.92              
ATOM   1890  HZ  PHE A 118     109.937  92.016  68.654  1.00  6.92              
ATOM   1891  CE2 PHE A 118     110.109  93.651  67.256  1.00  6.92              
ATOM   1892  HE2 PHE A 118     110.875  94.161  67.828  1.00  6.92              
ATOM   1893  CD2 PHE A 118     109.642  94.203  66.052  1.00  6.92              
ATOM   1894  HD2 PHE A 118     110.049  95.142  65.706  1.00  6.92              
ATOM   1895  C   PHE A 118     107.584  93.898  61.550  1.00  6.92              
ATOM   1896  O   PHE A 118     106.367  94.076  61.639  1.00  6.92              
ATOM   1897  N   ASN A 119     108.240  94.272  60.442  1.00  7.23              
ATOM   1898  H   ASN A 119     109.224  94.026  60.394  1.00  7.23              
ATOM   1899  CA  ASN A 119     107.843  95.435  59.620  1.00  7.23              
ATOM   1900  HA  ASN A 119     107.786  96.252  60.342  1.00  7.23              
ATOM   1901  CB  ASN A 119     108.967  95.823  58.620  1.00  7.23              
ATOM   1902  HB1 ASN A 119     108.613  95.683  57.598  1.00  7.23              
ATOM   1903  HB2 ASN A 119     109.834  95.182  58.707  1.00  7.23              
ATOM   1904  CG  ASN A 119     109.411  97.276  58.767  1.00  7.23              
ATOM   1905  OD1 ASN A 119     110.526  97.590  59.153  1.00  7.23              
ATOM   1906  ND2 ASN A 119     108.537  98.213  58.483  1.00  7.23              
ATOM   1907 1HD2 ASN A 119     107.597  97.948  58.201  1.00  7.23              
ATOM   1908 2HD2 ASN A 119     108.840  99.166  58.550  1.00  7.23              
ATOM   1909  C   ASN A 119     106.484  95.526  58.894  1.00  7.23              
ATOM   1910  O   ASN A 119     106.227  96.571  58.295  1.00  7.23              
ATOM   1911  N   GLY A 120     105.612  94.523  58.925  1.00  7.29              
ATOM   1912  H   GLY A 120     105.844  93.699  59.465  1.00  7.29              
ATOM   1913  CA  GLY A 120     104.269  94.616  58.330  1.00  7.29              
ATOM   1914  HA1 GLY A 120     104.149  93.789  57.631  1.00  7.29              
ATOM   1915  HA2 GLY A 120     104.146  95.544  57.773  1.00  7.29              
ATOM   1916  C   GLY A 120     103.127  94.526  59.340  1.00  7.29              
ATOM   1917  O   GLY A 120     101.959  94.556  58.949  1.00  7.29              
ATOM   1918  N   LEU A 121     103.472  94.451  60.630  1.00  7.08              
ATOM   1919  H   LEU A 121     104.462  94.447  60.847  1.00  7.08              
ATOM   1920  CA  LEU A 121     102.575  94.270  61.767  1.00  7.08              
ATOM   1921  HA  LEU A 121     101.791  93.577  61.458  1.00  7.08              
ATOM   1922  CB  LEU A 121     103.365  93.600  62.915  1.00  7.08              
ATOM   1923  HB1 LEU A 121     102.744  93.584  63.804  1.00  7.08              
ATOM   1924  HB2 LEU A 121     104.238  94.209  63.141  1.00  7.08              
ATOM   1925  CG  LEU A 121     103.808  92.147  62.657  1.00  7.08              
ATOM   1926  HG  LEU A 121     104.441  92.105  61.773  1.00  7.08              
ATOM   1927  CD1 LEU A 121     104.610  91.628  63.855  1.00  7.08              
ATOM   1928 1HD1 LEU A 121     104.999  90.634  63.638  1.00  7.08              
ATOM   1929 2HD1 LEU A 121     105.442  92.300  64.051  1.00  7.08              
ATOM   1930 3HD1 LEU A 121     103.971  91.569  64.738  1.00  7.08              
ATOM   1931  CD2 LEU A 121     102.614  91.210  62.465  1.00  7.08              
ATOM   1932 1HD2 LEU A 121     102.942  90.175  62.476  1.00  7.08              
ATOM   1933 2HD2 LEU A 121     101.895  91.356  63.272  1.00  7.08              
ATOM   1934 3HD2 LEU A 121     102.127  91.413  61.511  1.00  7.08              
ATOM   1935  C   LEU A 121     101.804  95.528  62.210  1.00  7.08              
ATOM   1936  O   LEU A 121     101.669  95.823  63.396  1.00  7.08              
ATOM   1937  N   ILE A 122     101.246  96.273  61.258  1.00  7.19              
ATOM   1938  H   ILE A 122     101.328  95.924  60.311  1.00  7.19              
ATOM   1939  CA  ILE A 122     100.156  97.214  61.550  1.00  7.19              
ATOM   1940  HA  ILE A 122     100.509  97.940  62.284  1.00  7.19              
ATOM   1941  CB  ILE A 122      99.738  97.968  60.266  1.00  7.19              
ATOM   1942  HB  ILE A 122      99.301  97.242  59.576  1.00  7.19              
ATOM   1943  CG2 ILE A 122      98.661  99.028  60.565  1.00  7.19              
ATOM   1944 1HG2 ILE A 122      98.447  99.607  59.666  1.00  7.19              
ATOM   1945 2HG2 ILE A 122      97.734  98.544  60.875  1.00  7.19              
ATOM   1946 3HG2 ILE A 122      98.992  99.702  61.355  1.00  7.19              
ATOM   1947  CG1 ILE A 122     100.932  98.627  59.532  1.00  7.19              
ATOM   1948 1HG1 ILE A 122     100.554  99.161  58.660  1.00  7.19              
ATOM   1949 2HG1 ILE A 122     101.595  97.847  59.156  1.00  7.19              
ATOM   1950  CD1 ILE A 122     101.771  99.606  60.370  1.00  7.19              
ATOM   1951  HD1 ILE A 122     102.561 100.023  59.747  1.00  7.19              
ATOM   1952  HD2 ILE A 122     101.150 100.423  60.738  1.00  7.19              
ATOM   1953  HD3 ILE A 122     102.232  99.091  61.213  1.00  7.19              
ATOM   1954  C   ILE A 122      98.982  96.436  62.168  1.00  7.19              
ATOM   1955  O   ILE A 122      98.709  95.310  61.756  1.00  7.19              
ATOM   1956  N   ASN A 123      98.322  97.037  63.161  1.00  7.12              
ATOM   1957  H   ASN A 123      98.657  97.943  63.459  1.00  7.12              
ATOM   1958  CA  ASN A 123      97.274  96.435  64.000  1.00  7.12              
ATOM   1959  HA  ASN A 123      96.810  97.269  64.529  1.00  7.12              
ATOM   1960  CB  ASN A 123      96.133  95.780  63.196  1.00  7.12              
ATOM   1961  HB1 ASN A 123      95.350  95.461  63.885  1.00  7.12              
ATOM   1962  HB2 ASN A 123      96.482  94.889  62.677  1.00  7.12              
ATOM   1963  CG  ASN A 123      95.505  96.753  62.224  1.00  7.12              
ATOM   1964  OD1 ASN A 123      94.968  97.780  62.603  1.00  7.12              
ATOM   1965  ND2 ASN A 123      95.578  96.488  60.943  1.00  7.12              
ATOM   1966 1HD2 ASN A 123      96.073  95.657  60.620  1.00  7.12              
ATOM   1967 2HD2 ASN A 123      95.146  97.129  60.308  1.00  7.12              
ATOM   1968  C   ASN A 123      97.792  95.535  65.134  1.00  7.12              
ATOM   1969  O   ASN A 123      96.987  95.055  65.928  1.00  7.12              
ATOM   1970  N   LEU A 124      99.108  95.332  65.274  1.00  6.85              
ATOM   1971  H   LEU A 124      99.750  95.680  64.574  1.00  6.85              
ATOM   1972  CA  LEU A 124      99.653  94.674  66.461  1.00  6.85              
ATOM   1973  HA  LEU A 124      99.132  93.722  66.569  1.00  6.85              
ATOM   1974  CB  LEU A 124     101.142  94.380  66.249  1.00  6.85              
ATOM   1975  HB1 LEU A 124     101.689  95.325  66.245  1.00  6.85              
ATOM   1976  HB2 LEU A 124     101.253  93.912  65.275  1.00  6.85              
ATOM   1977  CG  LEU A 124     101.736  93.433  67.307  1.00  6.85              
ATOM   1978  HG  LEU A 124     101.401  93.736  68.299  1.00  6.85              
ATOM   1979  CD1 LEU A 124     101.331  91.974  67.075  1.00  6.85              
ATOM   1980 1HD1 LEU A 124     101.796  91.344  67.831  1.00  6.85              
ATOM   1981 2HD1 LEU A 124     100.250  91.872  67.161  1.00  6.85              
ATOM   1982 3HD1 LEU A 124     101.638  91.644  66.082  1.00  6.85              
ATOM   1983  CD2 LEU A 124     103.261  93.535  67.284  1.00  6.85              
ATOM   1984 1HD2 LEU A 124     103.686  92.827  67.994  1.00  6.85              
ATOM   1985 2HD2 LEU A 124     103.642  93.319  66.286  1.00  6.85              
ATOM   1986 3HD2 LEU A 124     103.559  94.536  67.584  1.00  6.85              
ATOM   1987  C   LEU A 124      99.399  95.515  67.723  1.00  6.85              
ATOM   1988  O   LEU A 124      99.848  96.661  67.820  1.00  6.85              
ATOM   1989  N   GLN A 125      98.682  94.922  68.678  1.00  6.71              
ATOM   1990  H   GLN A 125      98.342  93.988  68.478  1.00  6.71              
ATOM   1991  CA  GLN A 125      98.129  95.575  69.866  1.00  6.71              
ATOM   1992  HA  GLN A 125      98.479  96.603  69.922  1.00  6.71              
ATOM   1993  CB  GLN A 125      96.586  95.589  69.782  1.00  6.71              
ATOM   1994  HB1 GLN A 125      96.180  95.765  70.779  1.00  6.71              
ATOM   1995  HB2 GLN A 125      96.241  94.606  69.455  1.00  6.71              
ATOM   1996  CG  GLN A 125      96.001  96.668  68.857  1.00  6.71              
ATOM   1997  HG1 GLN A 125      96.456  96.597  67.872  1.00  6.71              
ATOM   1998  HG2 GLN A 125      96.229  97.654  69.259  1.00  6.71              
ATOM   1999  CD  GLN A 125      94.486  96.522  68.701  1.00  6.71              
ATOM   2000  OE1 GLN A 125      93.984  95.588  68.100  1.00  6.71              
ATOM   2001  NE2 GLN A 125      93.679  97.407  69.237  1.00  6.71              
ATOM   2002 1HE2 GLN A 125      94.050  98.115  69.882  1.00  6.71              
ATOM   2003 2HE2 GLN A 125      92.697  97.252  69.141  1.00  6.71              
ATOM   2004  C   GLN A 125      98.544  94.884  71.170  1.00  6.71              
ATOM   2005  O   GLN A 125      98.675  95.579  72.180  1.00  6.71              
ATOM   2006  N   ILE A 126      98.859  93.581  71.162  1.00  6.27              
ATOM   2007  H   ILE A 126      98.717  93.037  70.317  1.00  6.27              
ATOM   2008  CA  ILE A 126      99.661  93.004  72.275  1.00  6.27              
ATOM   2009  HA  ILE A 126     100.016  93.807  72.920  1.00  6.27              
ATOM   2010  CB  ILE A 126      98.870  92.005  73.178  1.00  6.27              
ATOM   2011  HB  ILE A 126      99.371  92.007  74.139  1.00  6.27              
ATOM   2012  CG2 ILE A 126      97.427  92.482  73.417  1.00  6.27              
ATOM   2013 1HG2 ILE A 126      96.972  91.940  74.245  1.00  6.27              
ATOM   2014 2HG2 ILE A 126      97.429  93.541  73.675  1.00  6.27              
ATOM   2015 3HG2 ILE A 126      96.826  92.341  72.520  1.00  6.27              
ATOM   2016  CG1 ILE A 126      98.962  90.519  72.761  1.00  6.27              
ATOM   2017 1HG1 ILE A 126      99.994  90.183  72.871  1.00  6.27              
ATOM   2018 2HG1 ILE A 126      98.705  90.431  71.716  1.00  6.27              
ATOM   2019  CD1 ILE A 126      98.105  89.550  73.586  1.00  6.27              
ATOM   2020  HD1 ILE A 126      98.327  88.527  73.282  1.00  6.27              
ATOM   2021  HD2 ILE A 126      98.338  89.661  74.646  1.00  6.27              
ATOM   2022  HD3 ILE A 126      97.045  89.740  73.422  1.00  6.27              
ATOM   2023  C   ILE A 126     100.892  92.312  71.709  1.00  6.27              
ATOM   2024  O   ILE A 126     100.851  91.778  70.599  1.00  6.27              
ATOM   2025  N   LEU A 127     101.942  92.249  72.526  1.00  6.20              
ATOM   2026  H   LEU A 127     101.914  92.770  73.396  1.00  6.20              
ATOM   2027  CA  LEU A 127     103.160  91.498  72.225  1.00  6.20              
ATOM   2028  HA  LEU A 127     102.939  90.705  71.509  1.00  6.20              
ATOM   2029  CB  LEU A 127     104.133  92.513  71.588  1.00  6.20              
ATOM   2030  HB1 LEU A 127     104.308  93.314  72.306  1.00  6.20              
ATOM   2031  HB2 LEU A 127     103.643  92.952  70.717  1.00  6.20              
ATOM   2032  CG  LEU A 127     105.499  91.976  71.140  1.00  6.20              
ATOM   2033  HG  LEU A 127     106.033  91.598  72.010  1.00  6.20              
ATOM   2034  CD1 LEU A 127     105.396  90.862  70.106  1.00  6.20              
ATOM   2035 1HD1 LEU A 127     106.392  90.606  69.749  1.00  6.20              
ATOM   2036 2HD1 LEU A 127     104.956  89.974  70.561  1.00  6.20              
ATOM   2037 3HD1 LEU A 127     104.785  91.184  69.266  1.00  6.20              
ATOM   2038  CD2 LEU A 127     106.306  93.122  70.521  1.00  6.20              
ATOM   2039 1HD2 LEU A 127     107.299  92.772  70.239  1.00  6.20              
ATOM   2040 2HD2 LEU A 127     105.804  93.504  69.632  1.00  6.20              
ATOM   2041 3HD2 LEU A 127     106.419  93.933  71.242  1.00  6.20              
ATOM   2042  C   LEU A 127     103.697  90.869  73.516  1.00  6.20              
ATOM   2043  O   LEU A 127     103.821  91.589  74.523  1.00  6.20              
ATOM   2044  N   ASN A 128     103.962  89.547  73.505  1.00  6.12              
ATOM   2045  H   ASN A 128     103.835  88.994  72.658  1.00  6.12              
ATOM   2046  CA  ASN A 128     104.271  88.859  74.772  1.00  6.12              
ATOM   2047  HA  ASN A 128     104.352  89.587  75.571  1.00  6.12              
ATOM   2048  CB  ASN A 128     103.121  87.914  75.166  1.00  6.12              
ATOM   2049  HB1 ASN A 128     102.990  87.165  74.393  1.00  6.12              
ATOM   2050  HB2 ASN A 128     102.191  88.469  75.269  1.00  6.12              
ATOM   2051  CG  ASN A 128     103.407  87.196  76.478  1.00  6.12              
ATOM   2052  OD1 ASN A 128     104.065  87.728  77.361  1.00  6.12              
ATOM   2053  ND2 ASN A 128     102.929  85.987  76.657  1.00  6.12              
ATOM   2054 1HD2 ASN A 128     102.489  85.472  75.880  1.00  6.12              
ATOM   2055 2HD2 ASN A 128     103.197  85.518  77.494  1.00  6.12              
ATOM   2056  C   ASN A 128     105.629  88.130  74.751  1.00  6.12              
ATOM   2057  O   ASN A 128     105.751  86.960  74.378  1.00  6.12              
ATOM   2058  N   LEU A 129     106.667  88.826  75.219  1.00  6.49              
ATOM   2059  H   LEU A 129     106.506  89.760  75.582  1.00  6.49              
ATOM   2060  CA  LEU A 129     108.063  88.398  75.069  1.00  6.49              
ATOM   2061  HA  LEU A 129     108.138  87.689  74.244  1.00  6.49              
ATOM   2062  CB  LEU A 129     108.892  89.650  74.708  1.00  6.49              
ATOM   2063  HB1 LEU A 129     109.957  89.417  74.751  1.00  6.49              
ATOM   2064  HB2 LEU A 129     108.710  90.405  75.469  1.00  6.49              
ATOM   2065  CG  LEU A 129     108.581  90.226  73.314  1.00  6.49              
ATOM   2066  HG  LEU A 129     107.593  89.907  72.982  1.00  6.49              
ATOM   2067  CD1 LEU A 129     108.596  91.754  73.346  1.00  6.49              
ATOM   2068 1HD1 LEU A 129     108.394  92.150  72.353  1.00  6.49              
ATOM   2069 2HD1 LEU A 129     107.830  92.106  74.037  1.00  6.49              
ATOM   2070 3HD1 LEU A 129     109.573  92.114  73.668  1.00  6.49              
ATOM   2071  CD2 LEU A 129     109.617  89.742  72.301  1.00  6.49              
ATOM   2072 1HD2 LEU A 129     109.364  90.135  71.317  1.00  6.49              
ATOM   2073 2HD2 LEU A 129     110.609  90.097  72.582  1.00  6.49              
ATOM   2074 3HD2 LEU A 129     109.608  88.653  72.270  1.00  6.49              
ATOM   2075  C   LEU A 129     108.631  87.692  76.319  1.00  6.49              
ATOM   2076  O   LEU A 129     109.770  87.939  76.724  1.00  6.49              
ATOM   2077  N   THR A 130     107.832  86.852  76.983  1.00  6.39              
ATOM   2078  H   THR A 130     106.929  86.635  76.583  1.00  6.39              
ATOM   2079  CA  THR A 130     108.186  86.314  78.309  1.00  6.39              
ATOM   2080  HA  THR A 130     108.667  87.139  78.832  1.00  6.39              
ATOM   2081  CB  THR A 130     106.953  86.038  79.187  1.00  6.39              
ATOM   2082  HB  THR A 130     106.468  86.995  79.380  1.00  6.39              
ATOM   2083  CG2 THR A 130     105.903  85.104  78.611  1.00  6.39              
ATOM   2084 1HG2 THR A 130     105.011  85.139  79.235  1.00  6.39              
ATOM   2085 2HG2 THR A 130     105.636  85.421  77.605  1.00  6.39              
ATOM   2086 3HG2 THR A 130     106.287  84.089  78.604  1.00  6.39              
ATOM   2087  OG1 THR A 130     107.344  85.477  80.419  1.00  6.39              
ATOM   2088  HG1 THR A 130     107.737  84.622  80.216  1.00  6.39              
ATOM   2089  C   THR A 130     109.228  85.194  78.310  1.00  6.39              
ATOM   2090  O   THR A 130     108.918  84.070  77.938  1.00  6.39              
ATOM   2091  N   GLU A 131     110.443  85.496  78.775  1.00  6.51              
ATOM   2092  H   GLU A 131     110.548  86.415  79.199  1.00  6.51              
ATOM   2093  CA  GLU A 131     111.694  84.757  78.539  1.00  6.51              
ATOM   2094  HA  GLU A 131     112.469  85.461  78.843  1.00  6.51              
ATOM   2095  CB  GLU A 131     111.882  83.556  79.489  1.00  6.51              
ATOM   2096  HB1 GLU A 131     111.094  82.827  79.296  1.00  6.51              
ATOM   2097  HB2 GLU A 131     111.752  83.915  80.511  1.00  6.51              
ATOM   2098  CG  GLU A 131     113.244  82.823  79.417  1.00  6.51              
ATOM   2099  HG1 GLU A 131     113.272  82.220  78.508  1.00  6.51              
ATOM   2100  HG2 GLU A 131     113.284  82.119  80.252  1.00  6.51              
ATOM   2101  CD  GLU A 131     114.505  83.713  79.448  1.00  6.51              
ATOM   2102  OE1 GLU A 131     114.668  84.576  78.559  1.00  6.51              
ATOM   2103  OE2 GLU A 131     115.431  83.481  80.260  1.00  6.51              
ATOM   2104  C   GLU A 131     111.988  84.522  77.057  1.00  6.51              
ATOM   2105  O   GLU A 131     112.009  83.400  76.563  1.00  6.51              
ATOM   2106  N   CYS A 132     112.171  85.620  76.318  1.00  6.49              
ATOM   2107  H   CYS A 132     112.086  86.514  76.778  1.00  6.49              
ATOM   2108  CA  CYS A 132     112.610  85.596  74.919  1.00  6.49              
ATOM   2109  HA  CYS A 132     112.031  84.826  74.419  1.00  6.49              
ATOM   2110  CB  CYS A 132     112.250  86.948  74.281  1.00  6.49              
ATOM   2111  HB1 CYS A 132     113.050  87.668  74.467  1.00  6.49              
ATOM   2112  HB2 CYS A 132     111.323  87.325  74.713  1.00  6.49              
ATOM   2113  SG  CYS A 132     111.994  86.735  72.494  1.00  6.49              
ATOM   2114  HG  CYS A 132     111.896  88.034  72.189  1.00  6.49              
ATOM   2115  C   CYS A 132     114.097  85.232  74.709  1.00  6.49              
ATOM   2116  O   CYS A 132     114.562  85.114  73.570  1.00  6.49              
ATOM   2117  N   ARG A 133     114.834  85.042  75.806  1.00  6.31              
ATOM   2118  H   ARG A 133     114.340  85.031  76.698  1.00  6.31              
ATOM   2119  CA  ARG A 133     116.288  84.983  75.935  1.00  6.31              
ATOM   2120  HA  ARG A 133     116.412  85.023  77.004  1.00  6.31              
ATOM   2121  CB  ARG A 133     116.871  83.639  75.482  1.00  6.31              
ATOM   2122  HB1 ARG A 133     116.987  83.702  74.402  1.00  6.31              
ATOM   2123  HB2 ARG A 133     116.166  82.841  75.722  1.00  6.31              
ATOM   2124  CG  ARG A 133     118.245  83.272  76.083  1.00  6.31              
ATOM   2125  HG1 ARG A 133     118.927  84.117  76.008  1.00  6.31              
ATOM   2126  HG2 ARG A 133     118.664  82.482  75.459  1.00  6.31              
ATOM   2127  CD  ARG A 133     118.244  82.740  77.532  1.00  6.31              
ATOM   2128  HD1 ARG A 133     119.269  82.493  77.812  1.00  6.31              
ATOM   2129  HD2 ARG A 133     117.665  81.816  77.553  1.00  6.31              
ATOM   2130  NE  ARG A 133     117.681  83.653  78.544  1.00  6.31              
ATOM   2131  HE  ARG A 133     116.841  83.348  79.043  1.00  6.31              
ATOM   2132  CZ  ARG A 133     118.035  84.879  78.878  1.00  6.31              
ATOM   2133  NH1 ARG A 133     119.049  85.519  78.366  1.00  6.31              
ATOM   2134 1HH1 ARG A 133     119.615  85.094  77.654  1.00  6.31              
ATOM   2135 2HH1 ARG A 133     119.217  86.461  78.707  1.00  6.31              
ATOM   2136  NH2 ARG A 133     117.323  85.513  79.755  1.00  6.31              
ATOM   2137 1HH2 ARG A 133     116.455  85.046  80.058  1.00  6.31              
ATOM   2138 2HH2 ARG A 133     117.577  86.444  80.038  1.00  6.31              
ATOM   2139  C   ARG A 133     117.040  86.224  75.470  1.00  6.31              
ATOM   2140  O   ARG A 133     118.038  86.103  74.768  1.00  6.31              
ATOM   2141  N   LEU A 134     116.609  87.410  75.920  1.00  6.50              
ATOM   2142  H   LEU A 134     115.760  87.418  76.473  1.00  6.50              
ATOM   2143  CA  LEU A 134     117.322  88.683  75.716  1.00  6.50              
ATOM   2144  HA  LEU A 134     117.476  88.792  74.641  1.00  6.50              
ATOM   2145  CB  LEU A 134     116.488  89.894  76.194  1.00  6.50              
ATOM   2146  HB1 LEU A 134     117.131  90.776  76.173  1.00  6.50              
ATOM   2147  HB2 LEU A 134     116.201  89.727  77.230  1.00  6.50              
ATOM   2148  CG  LEU A 134     115.238  90.237  75.362  1.00  6.50              
ATOM   2149  HG  LEU A 134     114.542  89.400  75.364  1.00  6.50              
ATOM   2150  CD1 LEU A 134     114.542  91.471  75.947  1.00  6.50              
ATOM   2151 1HD1 LEU A 134     113.646  91.693  75.368  1.00  6.50              
ATOM   2152 2HD1 LEU A 134     114.249  91.292  76.978  1.00  6.50              
ATOM   2153 3HD1 LEU A 134     115.210  92.332  75.903  1.00  6.50              
ATOM   2154  CD2 LEU A 134     115.601  90.565  73.914  1.00  6.50              
ATOM   2155 1HD2 LEU A 134     114.727  90.945  73.384  1.00  6.50              
ATOM   2156 2HD2 LEU A 134     116.390  91.318  73.880  1.00  6.50              
ATOM   2157 3HD2 LEU A 134     115.936  89.666  73.397  1.00  6.50              
ATOM   2158  C   LEU A 134     118.745  88.738  76.315  1.00  6.50              
ATOM   2159  O   LEU A 134     119.018  89.421  77.307  1.00  6.50              
ATOM   2160  N   SER A 135     119.670  88.039  75.659  1.00  6.59              
ATOM   2161  H   SER A 135     119.336  87.417  74.927  1.00  6.59              
ATOM   2162  CA  SER A 135     121.120  88.203  75.788  1.00  6.59              
ATOM   2163  HA  SER A 135     121.415  87.910  76.795  1.00  6.59              
ATOM   2164  CB  SER A 135     121.840  87.287  74.804  1.00  6.59              
ATOM   2165  HB1 SER A 135     122.913  87.481  74.829  1.00  6.59              
ATOM   2166  HB2 SER A 135     121.462  87.452  73.792  1.00  6.59              
ATOM   2167  OG  SER A 135     121.583  85.957  75.219  1.00  6.59              
ATOM   2168  HG  SER A 135     121.513  85.417  74.421  1.00  6.59              
ATOM   2169  C   SER A 135     121.492  89.681  75.623  1.00  6.59              
ATOM   2170  O   SER A 135     121.992  90.310  76.558  1.00  6.59              
ATOM   2171  N   ASP A 136     121.106  90.265  74.492  1.00  6.73              
ATOM   2172  H   ASP A 136     120.837  89.660  73.716  1.00  6.73              
ATOM   2173  CA  ASP A 136     121.074  91.692  74.167  1.00  6.73              
ATOM   2174  HA  ASP A 136     122.073  92.110  74.293  1.00  6.73              
ATOM   2175  CB  ASP A 136     120.692  91.802  72.682  1.00  6.73              
ATOM   2176  HB1 ASP A 136     120.736  92.850  72.379  1.00  6.73              
ATOM   2177  HB2 ASP A 136     119.669  91.447  72.537  1.00  6.73              
ATOM   2178  CG  ASP A 136     121.625  90.968  71.803  1.00  6.73              
ATOM   2179  OD1 ASP A 136     122.544  91.589  71.230  1.00  6.73              
ATOM   2180  OD2 ASP A 136     121.425  89.728  71.766  1.00  6.73              
ATOM   2181  C   ASP A 136     120.087  92.479  75.047  1.00  6.73              
ATOM   2182  O   ASP A 136     118.951  92.790  74.691  1.00  6.73              
ATOM   2183  N   SER A 137     120.527  92.770  76.262  1.00  7.66              
ATOM   2184  H   SER A 137     121.476  92.489  76.471  1.00  7.66              
ATOM   2185  CA  SER A 137     119.711  93.207  77.399  1.00  7.66              
ATOM   2186  HA  SER A 137     118.685  92.875  77.231  1.00  7.66              
ATOM   2187  CB  SER A 137     120.218  92.500  78.658  1.00  7.66              
ATOM   2188  HB1 SER A 137     119.568  91.643  78.826  1.00  7.66              
ATOM   2189  HB2 SER A 137     120.126  93.170  79.507  1.00  7.66              
ATOM   2190  OG  SER A 137     121.567  92.048  78.580  1.00  7.66              
ATOM   2191  HG  SER A 137     121.628  91.371  77.874  1.00  7.66              
ATOM   2192  C   SER A 137     119.656  94.728  77.545  1.00  7.66              
ATOM   2193  O   SER A 137     119.553  95.292  78.640  1.00  7.66              
ATOM   2194  N   ILE A 138     119.710  95.398  76.401  1.00  7.67              
ATOM   2195  H   ILE A 138     119.714  94.845  75.550  1.00  7.67              
ATOM   2196  CA  ILE A 138     119.603  96.838  76.245  1.00  7.67              
ATOM   2197  HA  ILE A 138     119.230  97.268  77.176  1.00  7.67              
ATOM   2198  CB  ILE A 138     120.973  97.501  75.948  1.00  7.67              
ATOM   2199  HB  ILE A 138     120.774  98.504  75.568  1.00  7.67              
ATOM   2200  CG2 ILE A 138     121.740  97.657  77.276  1.00  7.67              
ATOM   2201 1HG2 ILE A 138     122.647  98.241  77.126  1.00  7.67              
ATOM   2202 2HG2 ILE A 138     121.121  98.178  78.007  1.00  7.67              
ATOM   2203 3HG2 ILE A 138     122.006  96.675  77.670  1.00  7.67              
ATOM   2204  CG1 ILE A 138     121.829  96.745  74.900  1.00  7.67              
ATOM   2205 1HG1 ILE A 138     121.226  96.531  74.020  1.00  7.67              
ATOM   2206 2HG1 ILE A 138     122.165  95.793  75.313  1.00  7.67              
ATOM   2207  CD1 ILE A 138     123.057  97.532  74.427  1.00  7.67              
ATOM   2208  HD1 ILE A 138     123.544  96.986  73.618  1.00  7.67              
ATOM   2209  HD2 ILE A 138     122.752  98.512  74.057  1.00  7.67              
ATOM   2210  HD3 ILE A 138     123.772  97.653  75.240  1.00  7.67              
ATOM   2211  C   ILE A 138     118.543  97.107  75.187  1.00  7.67              
ATOM   2212  O   ILE A 138     118.784  96.957  73.990  1.00  7.67              
ATOM   2213  N   LEU A 139     117.357  97.525  75.645  1.00  6.78              
ATOM   2214  H   LEU A 139     117.226  97.576  76.642  1.00  6.78              
ATOM   2215  CA  LEU A 139     116.214  97.878  74.794  1.00  6.78              
ATOM   2216  HA  LEU A 139     115.928  96.994  74.223  1.00  6.78              
ATOM   2217  CB  LEU A 139     115.022  98.303  75.681  1.00  6.78              
ATOM   2218  HB1 LEU A 139     114.244  98.730  75.045  1.00  6.78              
ATOM   2219  HB2 LEU A 139     115.362  99.092  76.353  1.00  6.78              
ATOM   2220  CG  LEU A 139     114.381  97.172  76.509  1.00  6.78              
ATOM   2221  HG  LEU A 139     115.159  96.626  77.043  1.00  6.78              
ATOM   2222  CD1 LEU A 139     113.436  97.784  77.545  1.00  6.78              
ATOM   2223 1HD1 LEU A 139     112.926  97.005  78.105  1.00  6.78              
ATOM   2224 2HD1 LEU A 139     114.000  98.406  78.240  1.00  6.78              
ATOM   2225 3HD1 LEU A 139     112.689  98.398  77.042  1.00  6.78              
ATOM   2226  CD2 LEU A 139     113.593  96.186  75.642  1.00  6.78              
ATOM   2227 1HD2 LEU A 139     113.157  95.407  76.265  1.00  6.78              
ATOM   2228 2HD2 LEU A 139     112.794  96.704  75.110  1.00  6.78              
ATOM   2229 3HD2 LEU A 139     114.247  95.716  74.909  1.00  6.78              
ATOM   2230  C   LEU A 139     116.517  98.970  73.745  1.00  6.78              
ATOM   2231  O   LEU A 139     115.684  99.279  72.905  1.00  6.78              
ATOM   2232  N   SER A 140     117.718  99.545  73.761  1.00  7.66              
ATOM   2233  H   SER A 140     118.361  99.250  74.477  1.00  7.66              
ATOM   2234  CA  SER A 140     118.242 100.504  72.796  1.00  7.66              
ATOM   2235  HA  SER A 140     117.638 101.410  72.843  1.00  7.66              
ATOM   2236  CB  SER A 140     119.687 100.847  73.187  1.00  7.66              
ATOM   2237  HB1 SER A 140     120.011 101.737  72.645  1.00  7.66              
ATOM   2238  HB2 SER A 140     120.336 100.016  72.906  1.00  7.66              
ATOM   2239  OG  SER A 140     119.818 101.055  74.584  1.00  7.66              
ATOM   2240  HG  SER A 140     119.403 101.897  74.800  1.00  7.66              
ATOM   2241  C   SER A 140     118.274 100.051  71.342  1.00  7.66              
ATOM   2242  O   SER A 140     118.207 100.901  70.460  1.00  7.66              
ATOM   2243  N   GLY A 141     118.401  98.744  71.098  1.00  7.42              
ATOM   2244  H   GLY A 141     118.496  98.111  71.883  1.00  7.42              
ATOM   2245  CA  GLY A 141     118.298  98.173  69.756  1.00  7.42              
ATOM   2246  HA1 GLY A 141     118.924  97.283  69.702  1.00  7.42              
ATOM   2247  HA2 GLY A 141     118.656  98.888  69.014  1.00  7.42              
ATOM   2248  C   GLY A 141     116.873  97.764  69.369  1.00  7.42              
ATOM   2249  O   GLY A 141     116.672  97.326  68.238  1.00  7.42              
ATOM   2250  N   ASP A 142     115.902  97.860  70.288  1.00  6.93              
ATOM   2251  H   ASP A 142     116.065  98.370  71.147  1.00  6.93              
ATOM   2252  CA  ASP A 142     114.579  97.264  70.112  1.00  6.93              
ATOM   2253  HA  ASP A 142     114.748  96.263  69.711  1.00  6.93              
ATOM   2254  CB  ASP A 142     113.852  97.077  71.453  1.00  6.93              
ATOM   2255  HB1 ASP A 142     113.538  98.051  71.830  1.00  6.93              
ATOM   2256  HB2 ASP A 142     114.545  96.635  72.172  1.00  6.93              
ATOM   2257  CG  ASP A 142     112.624  96.157  71.347  1.00  6.93              
ATOM   2258  OD1 ASP A 142     112.465  95.473  70.306  1.00  6.93              
ATOM   2259  OD2 ASP A 142     111.830  96.169  72.311  1.00  6.93              
ATOM   2260  C   ASP A 142     113.722  98.017  69.088  1.00  6.93              
ATOM   2261  O   ASP A 142     113.609  99.246  69.103  1.00  6.93              
ATOM   2262  N   TYR A 143     113.109  97.270  68.173  1.00  6.86              
ATOM   2263  H   TYR A 143     113.079  96.269  68.338  1.00  6.86              
ATOM   2264  CA  TYR A 143     112.482  97.814  66.974  1.00  6.86              
ATOM   2265  HA  TYR A 143     112.840  98.836  66.860  1.00  6.86              
ATOM   2266  CB  TYR A 143     112.920  97.099  65.698  1.00  6.86              
ATOM   2267  HB1 TYR A 143     112.471  96.105  65.666  1.00  6.86              
ATOM   2268  HB2 TYR A 143     114.002  96.963  65.729  1.00  6.86              
ATOM   2269  CG  TYR A 143     112.576  97.865  64.422  1.00  6.86              
ATOM   2270  CD1 TYR A 143     113.446  98.870  63.951  1.00  6.86              
ATOM   2271  HD1 TYR A 143     114.290  99.170  64.557  1.00  6.86              
ATOM   2272  CE1 TYR A 143     113.273  99.402  62.657  1.00  6.86              
ATOM   2273  HE1 TYR A 143     113.970 100.123  62.263  1.00  6.86              
ATOM   2274  CZ  TYR A 143     112.245  98.911  61.823  1.00  6.86              
ATOM   2275  OH  TYR A 143     112.171  99.306  60.525  1.00  6.86              
ATOM   2276  HH  TYR A 143     111.577  98.726  60.017  1.00  6.86              
ATOM   2277  CE2 TYR A 143     111.334  97.957  62.317  1.00  6.86              
ATOM   2278  HE2 TYR A 143     110.571  97.554  61.671  1.00  6.86              
ATOM   2279  CD2 TYR A 143     111.487  97.455  63.621  1.00  6.86              
ATOM   2280  HD2 TYR A 143     110.834  96.669  63.969  1.00  6.86              
ATOM   2281  C   TYR A 143     110.957  97.933  67.111  1.00  6.86              
ATOM   2282  O   TYR A 143     110.187  97.591  66.215  1.00  6.86              
ATOM   2283  N   LEU A 144     110.477  98.457  68.236  1.00  6.84              
ATOM   2284  H   LEU A 144     111.124  98.632  68.995  1.00  6.84              
ATOM   2285  CA  LEU A 144     109.038  98.674  68.414  1.00  6.84              
ATOM   2286  HA  LEU A 144     108.517  97.781  68.083  1.00  6.84              
ATOM   2287  CB  LEU A 144     108.727  98.890  69.909  1.00  6.84              
ATOM   2288  HB1 LEU A 144     107.652  99.041  70.011  1.00  6.84              
ATOM   2289  HB2 LEU A 144     109.225  99.805  70.234  1.00  6.84              
ATOM   2290  CG  LEU A 144     109.136  97.751  70.861  1.00  6.84              
ATOM   2291  HG  LEU A 144     110.213  97.617  70.804  1.00  6.84              
ATOM   2292  CD1 LEU A 144     108.766  98.157  72.288  1.00  6.84              
ATOM   2293 1HD1 LEU A 144     109.082  97.369  72.971  1.00  6.84              
ATOM   2294 2HD1 LEU A 144     109.293  99.072  72.557  1.00  6.84              
ATOM   2295 3HD1 LEU A 144     107.691  98.311  72.374  1.00  6.84              
ATOM   2296  CD2 LEU A 144     108.441  96.429  70.527  1.00  6.84              
ATOM   2297 1HD2 LEU A 144     108.730  95.681  71.266  1.00  6.84              
ATOM   2298 2HD2 LEU A 144     107.361  96.551  70.524  1.00  6.84              
ATOM   2299 3HD2 LEU A 144     108.779  96.072  69.555  1.00  6.84              
ATOM   2300  C   LEU A 144     108.480  99.862  67.616  1.00  6.84              
ATOM   2301  O   LEU A 144     107.268 100.040  67.533  1.00  6.84              
ATOM   2302  N   ARG A 145     109.354 100.693  67.032  1.00  6.95              
ATOM   2303  H   ARG A 145     110.331 100.453  67.125  1.00  6.95              
ATOM   2304  CA  ARG A 145     108.991 101.956  66.374  1.00  6.95              
ATOM   2305  HA  ARG A 145     108.618 102.609  67.166  1.00  6.95              
ATOM   2306  CB  ARG A 145     110.258 102.615  65.793  1.00  6.95              
ATOM   2307  HB1 ARG A 145     110.735 101.952  65.069  1.00  6.95              
ATOM   2308  HB2 ARG A 145     110.957 102.804  66.608  1.00  6.95              
ATOM   2309  CG  ARG A 145     109.901 103.944  65.116  1.00  6.95              
ATOM   2310  HG1 ARG A 145     109.172 104.455  65.745  1.00  6.95              
ATOM   2311  HG2 ARG A 145     109.431 103.734  64.153  1.00  6.95              
ATOM   2312  CD  ARG A 145     111.082 104.892  64.880  1.00  6.95              
ATOM   2313  HD1 ARG A 145     111.815 104.399  64.238  1.00  6.95              
ATOM   2314  HD2 ARG A 145     111.562 105.124  65.832  1.00  6.95              
ATOM   2315  NE  ARG A 145     110.598 106.129  64.231  1.00  6.95              
ATOM   2316  HE  ARG A 145     110.747 106.200  63.238  1.00  6.95              
ATOM   2317  CZ  ARG A 145     109.788 107.020  64.783  1.00  6.95              
ATOM   2318  NH1 ARG A 145     109.564 107.061  66.062  1.00  6.95              
ATOM   2319 1HH1 ARG A 145     109.967 106.363  66.655  1.00  6.95              
ATOM   2320 2HH1 ARG A 145     108.823 107.672  66.382  1.00  6.95              
ATOM   2321  NH2 ARG A 145     109.129 107.886  64.072  1.00  6.95              
ATOM   2322 1HH2 ARG A 145     109.210 107.914  63.075  1.00  6.95              
ATOM   2323 2HH2 ARG A 145     108.375 108.390  64.529  1.00  6.95              
ATOM   2324  C   ARG A 145     107.833 101.912  65.366  1.00  6.95              
ATOM   2325  O   ARG A 145     107.038 102.848  65.413  1.00  6.95              
ATOM   2326  N   PRO A 146     107.711 100.937  64.447  1.00  6.98              
ATOM   2327  CD  PRO A 146     108.626  99.844  64.138  1.00  6.98              
ATOM   2328  HD1 PRO A 146     108.836  99.235  65.012  1.00  6.98              
ATOM   2329  HD2 PRO A 146     109.554 100.241  63.724  1.00  6.98              
ATOM   2330  CG  PRO A 146     107.918  98.984  63.093  1.00  6.98              
ATOM   2331  HG1 PRO A 146     107.342  98.204  63.590  1.00  6.98              
ATOM   2332  HG2 PRO A 146     108.617  98.542  62.387  1.00  6.98              
ATOM   2333  CB  PRO A 146     106.975  99.964  62.401  1.00  6.98              
ATOM   2334  HB1 PRO A 146     106.106  99.457  61.977  1.00  6.98              
ATOM   2335  HB2 PRO A 146     107.520 100.491  61.617  1.00  6.98              
ATOM   2336  CA  PRO A 146     106.597 100.955  63.507  1.00  6.98              
ATOM   2337  HA  PRO A 146     106.505 101.948  63.065  1.00  6.98              
ATOM   2338  C   PRO A 146     105.246 100.616  64.146  1.00  6.98              
ATOM   2339  O   PRO A 146     104.215 100.808  63.507  1.00  6.98              
ATOM   2340  N   LEU A 147     105.213 100.136  65.394  1.00  6.87              
ATOM   2341  H   LEU A 147     106.070 100.092  65.935  1.00  6.87              
ATOM   2342  CA  LEU A 147     104.012  99.593  66.012  1.00  6.87              
ATOM   2343  HA  LEU A 147     103.356  99.259  65.206  1.00  6.87              
ATOM   2344  CB  LEU A 147     104.312  98.327  66.841  1.00  6.87              
ATOM   2345  HB1 LEU A 147     103.338  97.972  67.173  1.00  6.87              
ATOM   2346  HB2 LEU A 147     104.882  98.595  67.731  1.00  6.87              
ATOM   2347  CG  LEU A 147     104.973  97.110  66.156  1.00  6.87              
ATOM   2348  HG  LEU A 147     104.569  96.229  66.648  1.00  6.87              
ATOM   2349  CD1 LEU A 147     104.667  96.953  64.668  1.00  6.87              
ATOM   2350 1HD1 LEU A 147     105.068  96.005  64.314  1.00  6.87              
ATOM   2351 2HD1 LEU A 147     103.589  96.956  64.523  1.00  6.87              
ATOM   2352 3HD1 LEU A 147     105.111  97.759  64.091  1.00  6.87              
ATOM   2353  CD2 LEU A 147     106.480  97.039  66.371  1.00  6.87              
ATOM   2354 1HD2 LEU A 147     106.886  96.140  65.909  1.00  6.87              
ATOM   2355 2HD2 LEU A 147     106.970  97.913  65.951  1.00  6.87              
ATOM   2356 3HD2 LEU A 147     106.667  96.986  67.442  1.00  6.87              
ATOM   2357  C   LEU A 147     103.191 100.650  66.760  1.00  6.87              
ATOM   2358  O   LEU A 147     103.022 100.602  67.975  1.00  6.87              
ATOM   2359  N   VAL A 148     102.628 101.597  66.015  1.00  7.01              
ATOM   2360  H   VAL A 148     102.824 101.582  65.020  1.00  7.01              
ATOM   2361  CA  VAL A 148     101.789 102.678  66.567  1.00  7.01              
ATOM   2362  HA  VAL A 148     102.367 103.138  67.370  1.00  7.01              
ATOM   2363  CB  VAL A 148     101.588 103.764  65.489  1.00  7.01              
ATOM   2364  HB  VAL A 148     102.568 103.967  65.055  1.00  7.01              
ATOM   2365  CG1 VAL A 148     100.673 103.310  64.343  1.00  7.01              
ATOM   2366 1HG1 VAL A 148     100.654 104.076  63.567  1.00  7.01              
ATOM   2367 2HG1 VAL A 148     101.046 102.385  63.903  1.00  7.01              
ATOM   2368 3HG1 VAL A 148      99.656 103.154  64.706  1.00  7.01              
ATOM   2369  CG2 VAL A 148     101.084 105.098  66.052  1.00  7.01              
ATOM   2370 1HG2 VAL A 148     101.140 105.864  65.279  1.00  7.01              
ATOM   2371 2HG2 VAL A 148     100.051 105.011  66.384  1.00  7.01              
ATOM   2372 3HG2 VAL A 148     101.708 105.402  66.893  1.00  7.01              
ATOM   2373  C   VAL A 148     100.472 102.232  67.215  1.00  7.01              
ATOM   2374  O   VAL A 148      99.844 102.993  67.947  1.00  7.01              
ATOM   2375  N   SER A 149     100.065 100.986  66.986  1.00  6.95              
ATOM   2376  H   SER A 149     100.583 100.422  66.327  1.00  6.95              
ATOM   2377  CA  SER A 149      98.952 100.323  67.670  1.00  6.95              
ATOM   2378  HA  SER A 149      98.216 101.067  67.974  1.00  6.95              
ATOM   2379  CB  SER A 149      98.278  99.363  66.679  1.00  6.95              
ATOM   2380  HB1 SER A 149      97.739  99.953  65.938  1.00  6.95              
ATOM   2381  HB2 SER A 149      97.563  98.722  67.197  1.00  6.95              
ATOM   2382  OG  SER A 149      99.243  98.572  66.004  1.00  6.95              
ATOM   2383  HG  SER A 149      99.524  97.870  66.626  1.00  6.95              
ATOM   2384  C   SER A 149      99.366  99.564  68.934  1.00  6.95              
ATOM   2385  O   SER A 149      98.481  99.054  69.607  1.00  6.95              
ATOM   2386  N   LEU A 150     100.663  99.436  69.257  1.00  6.62              
ATOM   2387  H   LEU A 150     101.370  99.928  68.725  1.00  6.62              
ATOM   2388  CA  LEU A 150     101.110  98.523  70.311  1.00  6.62              
ATOM   2389  HA  LEU A 150     100.582  97.587  70.133  1.00  6.62              
ATOM   2390  CB  LEU A 150     102.604  98.197  70.201  1.00  6.62              
ATOM   2391  HB1 LEU A 150     103.176  99.119  70.288  1.00  6.62              
ATOM   2392  HB2 LEU A 150     102.775  97.767  69.220  1.00  6.62              
ATOM   2393  CG  LEU A 150     103.112  97.195  71.257  1.00  6.62              
ATOM   2394  HG  LEU A 150     103.064  97.652  72.245  1.00  6.62              
ATOM   2395  CD1 LEU A 150     102.320  95.883  71.294  1.00  6.62              
ATOM   2396 1HD1 LEU A 150     102.771  95.207  72.021  1.00  6.62              
ATOM   2397 2HD1 LEU A 150     101.296  96.067  71.612  1.00  6.62              
ATOM   2398 3HD1 LEU A 150     102.318  95.413  70.311  1.00  6.62              
ATOM   2399  CD2 LEU A 150     104.574  96.865  70.959  1.00  6.62              
ATOM   2400 1HD2 LEU A 150     104.960  96.179  71.713  1.00  6.62              
ATOM   2401 2HD2 LEU A 150     104.668  96.409  69.973  1.00  6.62              
ATOM   2402 3HD2 LEU A 150     105.165  97.780  70.987  1.00  6.62              
ATOM   2403  C   LEU A 150     100.705  98.990  71.709  1.00  6.62              
ATOM   2404  O   LEU A 150     101.367  99.826  72.314  1.00  6.62              
ATOM   2405  N   GLU A 151      99.615  98.418  72.213  1.00  6.56              
ATOM   2406  H   GLU A 151      99.107  97.763  71.639  1.00  6.56              
ATOM   2407  CA  GLU A 151      99.004  98.800  73.478  1.00  6.56              
ATOM   2408  HA  GLU A 151      99.138  99.864  73.613  1.00  6.56              
ATOM   2409  CB  GLU A 151      97.492  98.505  73.505  1.00  6.56              
ATOM   2410  HB1 GLU A 151      97.060  99.094  74.314  1.00  6.56              
ATOM   2411  HB2 GLU A 151      97.317  97.449  73.715  1.00  6.56              
ATOM   2412  CG  GLU A 151      96.813  98.854  72.178  1.00  6.56              
ATOM   2413  HG1 GLU A 151      97.049  98.065  71.464  1.00  6.56              
ATOM   2414  HG2 GLU A 151      97.227  99.796  71.816  1.00  6.56              
ATOM   2415  CD  GLU A 151      95.297  99.019  72.233  1.00  6.56              
ATOM   2416  OE1 GLU A 151      94.744  99.325  73.314  1.00  6.56              
ATOM   2417  OE2 GLU A 151      94.701  99.058  71.138  1.00  6.56              
ATOM   2418  C   GLU A 151      99.646  98.116  74.676  1.00  6.56              
ATOM   2419  O   GLU A 151      99.786  98.744  75.731  1.00  6.56              
ATOM   2420  N   GLN A 152     100.035  96.836  74.553  1.00  6.08              
ATOM   2421  H   GLN A 152      99.850  96.320  73.698  1.00  6.08              
ATOM   2422  CA  GLN A 152     100.476  96.153  75.763  1.00  6.08              
ATOM   2423  HA  GLN A 152     100.788  96.888  76.502  1.00  6.08              
ATOM   2424  CB  GLN A 152      99.271  95.428  76.419  1.00  6.08              
ATOM   2425  HB1 GLN A 152      98.349  95.766  75.943  1.00  6.08              
ATOM   2426  HB2 GLN A 152      99.206  95.740  77.454  1.00  6.08              
ATOM   2427  CG  GLN A 152      99.250  93.905  76.432  1.00  6.08              
ATOM   2428  HG1 GLN A 152      99.469  93.563  75.435  1.00  6.08              
ATOM   2429  HG2 GLN A 152      98.250  93.566  76.701  1.00  6.08              
ATOM   2430  CD  GLN A 152     100.235  93.322  77.433  1.00  6.08              
ATOM   2431  OE1 GLN A 152     100.035  93.365  78.634  1.00  6.08              
ATOM   2432  NE2 GLN A 152     101.345  92.791  76.983  1.00  6.08              
ATOM   2433 1HE2 GLN A 152     101.574  92.868  76.001  1.00  6.08              
ATOM   2434 2HE2 GLN A 152     101.984  92.395  77.670  1.00  6.08              
ATOM   2435  C   GLN A 152     101.741  95.362  75.464  1.00  6.08              
ATOM   2436  O   GLN A 152     101.734  94.391  74.691  1.00  6.08              
ATOM   2437  N   LEU A 153     102.846  95.810  76.058  1.00  6.00              
ATOM   2438  H   LEU A 153     102.791  96.633  76.653  1.00  6.00              
ATOM   2439  CA  LEU A 153     104.165  95.273  75.714  1.00  6.00              
ATOM   2440  HA  LEU A 153     104.089  94.540  74.909  1.00  6.00              
ATOM   2441  CB  LEU A 153     105.012  96.452  75.191  1.00  6.00              
ATOM   2442  HB1 LEU A 153     104.984  97.254  75.931  1.00  6.00              
ATOM   2443  HB2 LEU A 153     104.501  96.836  74.307  1.00  6.00              
ATOM   2444  CG  LEU A 153     106.479  96.198  74.776  1.00  6.00              
ATOM   2445  HG  LEU A 153     106.637  96.731  73.839  1.00  6.00              
ATOM   2446  CD1 LEU A 153     107.444  96.797  75.799  1.00  6.00              
ATOM   2447 1HD1 LEU A 153     108.470  96.674  75.448  1.00  6.00              
ATOM   2448 2HD1 LEU A 153     107.249  97.864  75.909  1.00  6.00              
ATOM   2449 3HD1 LEU A 153     107.331  96.306  76.765  1.00  6.00              
ATOM   2450  CD2 LEU A 153     106.862  94.738  74.536  1.00  6.00              
ATOM   2451 1HD2 LEU A 153     107.862  94.702  74.101  1.00  6.00              
ATOM   2452 2HD2 LEU A 153     106.878  94.176  75.467  1.00  6.00              
ATOM   2453 3HD2 LEU A 153     106.170  94.275  73.835  1.00  6.00              
ATOM   2454  C   LEU A 153     104.728  94.554  76.957  1.00  6.00              
ATOM   2455  O   LEU A 153     105.268  95.158  77.890  1.00  6.00              
ATOM   2456  N   SER A 154     104.548  93.234  77.000  1.00  5.97              
ATOM   2457  H   SER A 154     104.143  92.760  76.200  1.00  5.97              
ATOM   2458  CA  SER A 154     105.106  92.419  78.086  1.00  5.97              
ATOM   2459  HA  SER A 154     105.073  92.961  79.031  1.00  5.97              
ATOM   2460  CB  SER A 154     104.296  91.126  78.253  1.00  5.97              
ATOM   2461  HB1 SER A 154     104.838  90.431  78.892  1.00  5.97              
ATOM   2462  HB2 SER A 154     104.153  90.659  77.282  1.00  5.97              
ATOM   2463  OG  SER A 154     103.037  91.380  78.838  1.00  5.97              
ATOM   2464  HG  SER A 154     102.622  90.524  79.005  1.00  5.97              
ATOM   2465  C   SER A 154     106.546  92.035  77.781  1.00  5.97              
ATOM   2466  O   SER A 154     106.789  91.473  76.731  1.00  5.97              
ATOM   2467  N   LEU A 155     107.473  92.274  78.702  1.00  6.41              
ATOM   2468  H   LEU A 155     107.175  92.749  79.547  1.00  6.41              
ATOM   2469  CA  LEU A 155     108.884  91.882  78.673  1.00  6.41              
ATOM   2470  HA  LEU A 155     109.073  91.342  77.746  1.00  6.41              
ATOM   2471  CB  LEU A 155     109.713  93.189  78.667  1.00  6.41              
ATOM   2472  HB1 LEU A 155     110.760  92.978  78.881  1.00  6.41              
ATOM   2473  HB2 LEU A 155     109.348  93.831  79.471  1.00  6.41              
ATOM   2474  CG  LEU A 155     109.687  93.971  77.345  1.00  6.41              
ATOM   2475  HG  LEU A 155     108.662  94.091  77.000  1.00  6.41              
ATOM   2476  CD1 LEU A 155     110.285  95.356  77.588  1.00  6.41              
ATOM   2477 1HD1 LEU A 155     110.366  95.894  76.643  1.00  6.41              
ATOM   2478 2HD1 LEU A 155     109.642  95.922  78.261  1.00  6.41              
ATOM   2479 3HD1 LEU A 155     111.277  95.262  78.027  1.00  6.41              
ATOM   2480  CD2 LEU A 155     110.513  93.272  76.262  1.00  6.41              
ATOM   2481 1HD2 LEU A 155     110.497  93.871  75.350  1.00  6.41              
ATOM   2482 2HD2 LEU A 155     111.547  93.148  76.586  1.00  6.41              
ATOM   2483 3HD2 LEU A 155     110.085  92.297  76.039  1.00  6.41              
ATOM   2484  C   LEU A 155     109.363  90.926  79.806  1.00  6.41              
ATOM   2485  O   LEU A 155     110.584  90.881  80.030  1.00  6.41              
ATOM   2486  N   PRO A 156     108.503  90.166  80.531  1.00  6.26              
ATOM   2487  CD  PRO A 156     107.064  89.973  80.357  1.00  6.26              
ATOM   2488  HD1 PRO A 156     106.875  89.441  79.423  1.00  6.26              
ATOM   2489  HD2 PRO A 156     106.528  90.917  80.385  1.00  6.26              
ATOM   2490  CG  PRO A 156     106.533  89.168  81.534  1.00  6.26              
ATOM   2491  HG1 PRO A 156     105.809  88.419  81.213  1.00  6.26              
ATOM   2492  HG2 PRO A 156     106.072  89.844  82.253  1.00  6.26              
ATOM   2493  CB  PRO A 156     107.773  88.528  82.130  1.00  6.26              
ATOM   2494  HB1 PRO A 156     107.884  87.534  81.707  1.00  6.26              
ATOM   2495  HB2 PRO A 156     107.707  88.444  83.214  1.00  6.26              
ATOM   2496  CA  PRO A 156     108.950  89.409  81.695  1.00  6.26              
ATOM   2497  HA  PRO A 156     109.164  90.120  82.489  1.00  6.26              
ATOM   2498  C   PRO A 156     110.145  88.487  81.489  1.00  6.26              
ATOM   2499  O   PRO A 156     110.382  87.981  80.395  1.00  6.26              
ATOM   2500  N   GLY A 157     110.807  88.165  82.597  1.00  6.39              
ATOM   2501  H   GLY A 157     110.629  88.718  83.423  1.00  6.39              
ATOM   2502  CA  GLY A 157     111.805  87.102  82.661  1.00  6.39              
ATOM   2503  HA1 GLY A 157     111.327  86.142  82.464  1.00  6.39              
ATOM   2504  HA2 GLY A 157     112.262  87.069  83.647  1.00  6.39              
ATOM   2505  C   GLY A 157     112.918  87.293  81.652  1.00  6.39              
ATOM   2506  O   GLY A 157     113.336  86.344  81.003  1.00  6.39              
ATOM   2507  N   ASN A 158     113.357  88.536  81.497  1.00  6.46              
ATOM   2508  H   ASN A 158     113.088  89.202  82.209  1.00  6.46              
ATOM   2509  CA  ASN A 158     114.475  88.879  80.643  1.00  6.46              
ATOM   2510  HA  ASN A 158     114.832  87.971  80.149  1.00  6.46              
ATOM   2511  CB  ASN A 158     114.022  89.813  79.504  1.00  6.46              
ATOM   2512  HB1 ASN A 158     114.875  90.339  79.085  1.00  6.46              
ATOM   2513  HB2 ASN A 158     113.319  90.558  79.865  1.00  6.46              
ATOM   2514  CG  ASN A 158     113.381  89.026  78.367  1.00  6.46              
ATOM   2515  OD1 ASN A 158     114.045  88.300  77.640  1.00  6.46              
ATOM   2516  ND2 ASN A 158     112.093  89.167  78.169  1.00  6.46              
ATOM   2517 1HD2 ASN A 158     111.541  89.655  78.867  1.00  6.46              
ATOM   2518 2HD2 ASN A 158     111.623  88.639  77.448  1.00  6.46              
ATOM   2519  C   ASN A 158     115.657  89.284  81.529  1.00  6.46              
ATOM   2520  O   ASN A 158     115.703  88.978  82.722  1.00  6.46              
ATOM   2521  N   ASN A 159     116.688  89.900  80.964  1.00  6.33              
ATOM   2522  H   ASN A 159     116.692  90.068  79.968  1.00  6.33              
ATOM   2523  CA  ASN A 159     117.801  90.367  81.782  1.00  6.33              
ATOM   2524  HA  ASN A 159     117.436  90.478  82.801  1.00  6.33              
ATOM   2525  CB  ASN A 159     118.916  89.298  81.861  1.00  6.33              
ATOM   2526  HB1 ASN A 159     118.519  88.414  82.359  1.00  6.33              
ATOM   2527  HB2 ASN A 159     119.736  89.675  82.472  1.00  6.33              
ATOM   2528  CG  ASN A 159     119.480  88.854  80.532  1.00  6.33              
ATOM   2529  OD1 ASN A 159     119.090  87.840  79.971  1.00  6.33              
ATOM   2530  ND2 ASN A 159     120.421  89.583  79.993  1.00  6.33              
ATOM   2531 1HD2 ASN A 159     120.647  90.481  80.399  1.00  6.33              
ATOM   2532 2HD2 ASN A 159     120.645  89.374  79.030  1.00  6.33              
ATOM   2533  C   ASN A 159     118.230  91.797  81.470  1.00  6.33              
ATOM   2534  O   ASN A 159     119.415  92.101  81.454  1.00  6.33              
ATOM   2535  N   ILE A 160     117.229  92.653  81.252  1.00  6.51              
ATOM   2536  H   ILE A 160     116.286  92.280  81.314  1.00  6.51              
ATOM   2537  CA  ILE A 160     117.321  94.100  81.076  1.00  6.51              
ATOM   2538  HA  ILE A 160     118.004  94.273  80.248  1.00  6.51              
ATOM   2539  CB  ILE A 160     115.956  94.686  80.646  1.00  6.51              
ATOM   2540  HB  ILE A 160     115.228  94.492  81.433  1.00  6.51              
ATOM   2541  CG2 ILE A 160     116.074  96.206  80.471  1.00  6.51              
ATOM   2542 1HG2 ILE A 160     115.132  96.631  80.127  1.00  6.51              
ATOM   2543 2HG2 ILE A 160     116.309  96.669  81.428  1.00  6.51              
ATOM   2544 3HG2 ILE A 160     116.855  96.448  79.749  1.00  6.51              
ATOM   2545  CG1 ILE A 160     115.464  94.054  79.317  1.00  6.51              
ATOM   2546 1HG1 ILE A 160     115.675  92.986  79.294  1.00  6.51              
ATOM   2547 2HG1 ILE A 160     115.996  94.506  78.479  1.00  6.51              
ATOM   2548  CD1 ILE A 160     113.954  94.202  79.095  1.00  6.51              
ATOM   2549  HD1 ILE A 160     113.688  93.789  78.122  1.00  6.51              
ATOM   2550  HD2 ILE A 160     113.405  93.665  79.867  1.00  6.51              
ATOM   2551  HD3 ILE A 160     113.668  95.248  79.130  1.00  6.51              
ATOM   2552  C   ILE A 160     117.935  94.771  82.303  1.00  6.51              
ATOM   2553  O   ILE A 160     117.369  94.715  83.396  1.00  6.51              
ATOM   2554  N   HIS A 161     119.092  95.410  82.101  1.00  6.58              
ATOM   2555  H   HIS A 161     119.499  95.343  81.179  1.00  6.58              
ATOM   2556  CA  HIS A 161     119.890  96.054  83.157  1.00  6.58              
ATOM   2557  HA  HIS A 161     119.691  95.575  84.120  1.00  6.58              
ATOM   2558  CB  HIS A 161     121.395  95.924  82.848  1.00  6.58              
ATOM   2559  HB1 HIS A 161     121.959  96.219  83.734  1.00  6.58              
ATOM   2560  HB2 HIS A 161     121.654  96.621  82.049  1.00  6.58              
ATOM   2561  CG  HIS A 161     121.874  94.563  82.427  1.00  6.58              
ATOM   2562  ND1 HIS A 161     122.183  93.508  83.282  1.00  6.58              
ATOM   2563  CE1 HIS A 161     122.559  92.498  82.483  1.00  6.58              
ATOM   2564  HE1 HIS A 161     122.830  91.513  82.836  1.00  6.58              
ATOM   2565  NE2 HIS A 161     122.521  92.875  81.192  1.00  6.58              
ATOM   2566  HE2 HIS A 161     122.669  92.285  80.379  1.00  6.58              
ATOM   2567  CD2 HIS A 161     122.097  94.179  81.138  1.00  6.58              
ATOM   2568  HD2 HIS A 161     121.946  94.774  80.249  1.00  6.58              
ATOM   2569  C   HIS A 161     119.637  97.550  83.305  1.00  6.58              
ATOM   2570  O   HIS A 161     119.961  98.127  84.342  1.00  6.58              
ATOM   2571  N   LYS A 162     119.083  98.202  82.276  1.00  6.52              
ATOM   2572  H   LYS A 162     118.798  97.667  81.466  1.00  6.52              
ATOM   2573  CA  LYS A 162     118.722  99.618  82.362  1.00  6.52              
ATOM   2574  HA  LYS A 162     118.871  99.921  83.395  1.00  6.52              
ATOM   2575  CB  LYS A 162     119.627 100.513  81.496  1.00  6.52              
ATOM   2576  HB1 LYS A 162     119.201 100.587  80.493  1.00  6.52              
ATOM   2577  HB2 LYS A 162     120.619 100.064  81.409  1.00  6.52              
ATOM   2578  CG  LYS A 162     119.781 101.928  82.095  1.00  6.52              
ATOM   2579  HG1 LYS A 162     118.797 102.323  82.340  1.00  6.52              
ATOM   2580  HG2 LYS A 162     120.219 102.575  81.333  1.00  6.52              
ATOM   2581  CD  LYS A 162     120.687 101.974  83.344  1.00  6.52              
ATOM   2582  HD1 LYS A 162     121.689 101.656  83.047  1.00  6.52              
ATOM   2583  HD2 LYS A 162     120.339 101.279  84.109  1.00  6.52              
ATOM   2584  CE  LYS A 162     120.790 103.383  83.952  1.00  6.52              
ATOM   2585  HE1 LYS A 162     120.920 104.109  83.142  1.00  6.52              
ATOM   2586  HE2 LYS A 162     121.680 103.424  84.586  1.00  6.52              
ATOM   2587  NZ  LYS A 162     119.606 103.745  84.768  1.00  6.52              
ATOM   2588  HZ1 LYS A 162     118.735 103.708  84.234  1.00  6.52              
ATOM   2589  HZ2 LYS A 162     119.518 103.208  85.628  1.00  6.52              
ATOM   2590  HZ3 LYS A 162     119.607 104.727  85.025  1.00  6.52              
ATOM   2591  C   LYS A 162     117.239  99.802  82.116  1.00  6.52              
ATOM   2592  O   LYS A 162     116.672  99.165  81.238  1.00  6.52              
ATOM   2593  N   LEU A 163     116.622 100.655  82.937  1.00  6.36              
ATOM   2594  H   LEU A 163     117.165 101.131  83.636  1.00  6.36              
ATOM   2595  CA  LEU A 163     115.248 101.080  82.728  1.00  6.36              
ATOM   2596  HA  LEU A 163     114.613 100.198  82.618  1.00  6.36              
ATOM   2597  CB  LEU A 163     114.756 101.917  83.930  1.00  6.36              
ATOM   2598  HB1 LEU A 163     115.484 102.695  84.151  1.00  6.36              
ATOM   2599  HB2 LEU A 163     114.692 101.271  84.801  1.00  6.36              
ATOM   2600  CG  LEU A 163     113.385 102.591  83.716  1.00  6.36              
ATOM   2601  HG  LEU A 163     113.440 103.266  82.866  1.00  6.36              
ATOM   2602  CD1 LEU A 163     112.286 101.555  83.472  1.00  6.36              
ATOM   2603 1HD1 LEU A 163     111.318 102.053  83.433  1.00  6.36              
ATOM   2604 2HD1 LEU A 163     112.447 101.056  82.515  1.00  6.36              
ATOM   2605 3HD1 LEU A 163     112.288 100.809  84.266  1.00  6.36              
ATOM   2606  CD2 LEU A 163     112.994 103.425  84.935  1.00  6.36              
ATOM   2607 1HD2 LEU A 163     112.066 103.953  84.725  1.00  6.36              
ATOM   2608 2HD2 LEU A 163     112.843 102.788  85.803  1.00  6.36              
ATOM   2609 3HD2 LEU A 163     113.770 104.157  85.152  1.00  6.36              
ATOM   2610  C   LEU A 163     115.186 101.865  81.424  1.00  6.36              
ATOM   2611  O   LEU A 163     114.374 101.525  80.572  1.00  6.36              
ATOM   2612  N   ARG A 164     116.065 102.878  81.316  1.00  6.60              
ATOM   2613  H   ARG A 164     116.614 103.068  82.149  1.00  6.60              
ATOM   2614  CA  ARG A 164     116.171 103.927  80.297  1.00  6.60              
ATOM   2615  HA  ARG A 164     115.793 104.841  80.746  1.00  6.60              
ATOM   2616  CB  ARG A 164     117.647 104.190  79.889  1.00  6.60              
ATOM   2617  HB1 ARG A 164     118.066 103.271  79.477  1.00  6.60              
ATOM   2618  HB2 ARG A 164     118.218 104.433  80.786  1.00  6.60              
ATOM   2619  CG  ARG A 164     117.874 105.330  78.853  1.00  6.60              
ATOM   2620  HG1 ARG A 164     117.364 105.107  77.916  1.00  6.60              
ATOM   2621  HG2 ARG A 164     118.942 105.412  78.650  1.00  6.60              
ATOM   2622  CD  ARG A 164     117.373 106.668  79.403  1.00  6.60              
ATOM   2623  HD1 ARG A 164     117.915 106.846  80.332  1.00  6.60              
ATOM   2624  HD2 ARG A 164     116.306 106.582  79.607  1.00  6.60              
ATOM   2625  NE  ARG A 164     117.595 107.864  78.576  1.00  6.60              
ATOM   2626  HE  ARG A 164     118.385 108.444  78.882  1.00  6.60              
ATOM   2627  CZ  ARG A 164     116.619 108.585  78.056  1.00  6.60              
ATOM   2628  NH1 ARG A 164     115.524 108.048  77.613  1.00  6.60              
ATOM   2629 1HH1 ARG A 164     115.470 107.039  77.540  1.00  6.60              
ATOM   2630 2HH1 ARG A 164     114.773 108.594  77.233  1.00  6.60              
ATOM   2631  NH2 ARG A 164     116.722 109.872  77.946  1.00  6.60              
ATOM   2632 1HH2 ARG A 164     117.506 110.329  78.436  1.00  6.60              
ATOM   2633 2HH2 ARG A 164     115.916 110.433  77.799  1.00  6.60              
ATOM   2634  C   ARG A 164     115.303 103.649  79.076  1.00  6.60              
ATOM   2635  O   ARG A 164     115.788 103.054  78.113  1.00  6.60              
ATOM   2636  N   PRO A 165     114.046 104.122  79.088  1.00  6.91              
ATOM   2637  CD  PRO A 165     113.184 104.349  80.244  1.00  6.91              
ATOM   2638  HD1 PRO A 165     113.677 104.923  81.021  1.00  6.91              
ATOM   2639  HD2 PRO A 165     112.873 103.396  80.666  1.00  6.91              
ATOM   2640  CG  PRO A 165     111.928 105.059  79.729  1.00  6.91              
ATOM   2641  HG1 PRO A 165     111.708 105.956  80.308  1.00  6.91              
ATOM   2642  HG2 PRO A 165     111.083 104.370  79.765  1.00  6.91              
ATOM   2643  CB  PRO A 165     112.254 105.400  78.275  1.00  6.91              
ATOM   2644  HB1 PRO A 165     112.719 106.388  78.232  1.00  6.91              
ATOM   2645  HB2 PRO A 165     111.369 105.364  77.639  1.00  6.91              
ATOM   2646  CA  PRO A 165     113.273 104.324  77.894  1.00  6.91              
ATOM   2647  HA  PRO A 165     112.737 103.396  77.690  1.00  6.91              
ATOM   2648  C   PRO A 165     114.077 104.702  76.657  1.00  6.91              
ATOM   2649  O   PRO A 165     114.883 105.626  76.692  1.00  6.91              
ATOM   2650  N   ALA A 166     113.828 104.036  75.537  1.00  7.07              
ATOM   2651  H   ALA A 166     113.210 103.241  75.553  1.00  7.07              
ATOM   2652  CA  ALA A 166     114.227 104.604  74.266  1.00  7.07              
ATOM   2653  HA  ALA A 166     115.255 104.964  74.332  1.00  7.07              
ATOM   2654  CB  ALA A 166     114.164 103.499  73.204  1.00  7.07              
ATOM   2655  HB1 ALA A 166     114.477 103.892  72.236  1.00  7.07              
ATOM   2656  HB2 ALA A 166     114.834 102.682  73.479  1.00  7.07              
ATOM   2657  HB3 ALA A 166     113.150 103.108  73.121  1.00  7.07              
ATOM   2658  C   ALA A 166     113.288 105.799  73.913  1.00  7.07              
ATOM   2659  O   ALA A 166     112.056 105.805  74.119  1.00  7.07              
ATOM   2660  N   SER A 167     113.854 106.790  73.225  1.00  7.30              
ATOM   2661  H   SER A 167     114.848 106.767  73.054  1.00  7.30              
ATOM   2662  CA  SER A 167     113.075 107.845  72.567  1.00  7.30              
ATOM   2663  HA  SER A 167     112.580 108.439  73.332  1.00  7.30              
ATOM   2664  CB  SER A 167     114.017 108.759  71.779  1.00  7.30              
ATOM   2665  HB1 SER A 167     114.695 109.261  72.470  1.00  7.30              
ATOM   2666  HB2 SER A 167     113.438 109.510  71.239  1.00  7.30              
ATOM   2667  OG  SER A 167     114.770 107.977  70.872  1.00  7.30              
ATOM   2668  HG  SER A 167     115.433 108.525  70.436  1.00  7.30              
ATOM   2669  C   SER A 167     111.977 107.306  71.646  1.00  7.30              
ATOM   2670  O   SER A 167     110.964 107.969  71.467  1.00  7.30              
ATOM   2671  N   PHE A 168     112.113 106.072  71.141  1.00  7.86              
ATOM   2672  H   PHE A 168     112.994 105.603  71.278  1.00  7.86              
ATOM   2673  CA  PHE A 168     111.044 105.343  70.460  1.00  7.86              
ATOM   2674  HA  PHE A 168     110.826 105.862  69.528  1.00  7.86              
ATOM   2675  CB  PHE A 168     111.498 103.919  70.109  1.00  7.86              
ATOM   2676  HB1 PHE A 168     110.612 103.353  69.812  1.00  7.86              
ATOM   2677  HB2 PHE A 168     111.891 103.441  71.007  1.00  7.86              
ATOM   2678  CG  PHE A 168     112.513 103.753  68.984  1.00  7.86              
ATOM   2679  CD1 PHE A 168     113.060 104.845  68.270  1.00  7.86              
ATOM   2680  HD1 PHE A 168     112.807 105.862  68.524  1.00  7.86              
ATOM   2681  CE1 PHE A 168     113.969 104.619  67.219  1.00  7.86              
ATOM   2682  HE1 PHE A 168     114.403 105.455  66.686  1.00  7.86              
ATOM   2683  CZ  PHE A 168     114.340 103.309  66.874  1.00  7.86              
ATOM   2684  HZ  PHE A 168     115.056 103.132  66.081  1.00  7.86              
ATOM   2685  CE2 PHE A 168     113.807 102.223  67.586  1.00  7.86              
ATOM   2686  HE2 PHE A 168     114.119 101.211  67.354  1.00  7.86              
ATOM   2687  CD2 PHE A 168     112.901 102.446  68.636  1.00  7.86              
ATOM   2688  HD2 PHE A 168     112.519 101.600  69.192  1.00  7.86              
ATOM   2689  C   PHE A 168     109.718 105.331  71.218  1.00  7.86              
ATOM   2690  O   PHE A 168     108.686 105.502  70.572  1.00  7.86              
ATOM   2691  N   PHE A 169     109.718 105.241  72.553  1.00  7.38              
ATOM   2692  H   PHE A 169     110.606 105.216  73.044  1.00  7.38              
ATOM   2693  CA  PHE A 169     108.492 105.261  73.356  1.00  7.38              
ATOM   2694  HA  PHE A 169     107.858 104.443  73.024  1.00  7.38              
ATOM   2695  CB  PHE A 169     108.797 104.993  74.838  1.00  7.38              
ATOM   2696  HB1 PHE A 169     107.949 105.331  75.437  1.00  7.38              
ATOM   2697  HB2 PHE A 169     109.663 105.574  75.155  1.00  7.38              
ATOM   2698  CG  PHE A 169     109.015 103.520  75.135  1.00  7.38              
ATOM   2699  CD1 PHE A 169     107.928 102.710  75.523  1.00  7.38              
ATOM   2700  HD1 PHE A 169     106.944 103.140  75.642  1.00  7.38              
ATOM   2701  CE1 PHE A 169     108.114 101.333  75.739  1.00  7.38              
ATOM   2702  HE1 PHE A 169     107.273 100.707  76.016  1.00  7.38              
ATOM   2703  CZ  PHE A 169     109.385 100.759  75.567  1.00  7.38              
ATOM   2704  HZ  PHE A 169     109.520  99.695  75.715  1.00  7.38              
ATOM   2705  CE2 PHE A 169     110.473 101.562  75.183  1.00  7.38              
ATOM   2706  HE2 PHE A 169     111.445 101.112  75.031  1.00  7.38              
ATOM   2707  CD2 PHE A 169     110.287 102.940  74.969  1.00  7.38              
ATOM   2708  HD2 PHE A 169     111.118 103.550  74.654  1.00  7.38              
ATOM   2709  C   PHE A 169     107.674 106.535  73.167  1.00  7.38              
ATOM   2710  O   PHE A 169     106.452 106.465  73.321  1.00  7.38              
ATOM   2711  N   ILE A 170     108.277 107.665  72.761  1.00  7.72              
ATOM   2712  H   ILE A 170     109.279 107.692  72.595  1.00  7.72              
ATOM   2713  CA  ILE A 170     107.422 108.833  72.407  1.00  7.72              
ATOM   2714  HA  ILE A 170     106.801 109.021  73.283  1.00  7.72              
ATOM   2715  CB  ILE A 170     108.186 110.159  72.170  1.00  7.72              
ATOM   2716  HB  ILE A 170     107.441 110.953  72.257  1.00  7.72              
ATOM   2717  CG2 ILE A 170     109.184 110.410  73.308  1.00  7.72              
ATOM   2718 1HG2 ILE A 170     109.517 111.446  73.274  1.00  7.72              
ATOM   2719 2HG2 ILE A 170     108.690 110.250  74.267  1.00  7.72              
ATOM   2720 3HG2 ILE A 170     110.040 109.743  73.213  1.00  7.72              
ATOM   2721  CG1 ILE A 170     108.777 110.305  70.746  1.00  7.72              
ATOM   2722 1HG1 ILE A 170     107.953 110.419  70.042  1.00  7.72              
ATOM   2723 2HG1 ILE A 170     109.312 109.403  70.466  1.00  7.72              
ATOM   2724  CD1 ILE A 170     109.705 111.510  70.550  1.00  7.72              
ATOM   2725  HD1 ILE A 170     109.973 111.590  69.497  1.00  7.72              
ATOM   2726  HD2 ILE A 170     109.195 112.425  70.856  1.00  7.72              
ATOM   2727  HD3 ILE A 170     110.618 111.384  71.132  1.00  7.72              
ATOM   2728  C   ILE A 170     106.422 108.599  71.271  1.00  7.72              
ATOM   2729  O   ILE A 170     105.332 109.159  71.298  1.00  7.72              
ATOM   2730  N   ASN A 171     106.767 107.753  70.300  1.00  6.98              
ATOM   2731  H   ASN A 171     107.632 107.236  70.402  1.00  6.98              
ATOM   2732  CA  ASN A 171     105.890 107.406  69.186  1.00  6.98              
ATOM   2733  HA  ASN A 171     105.383 108.317  68.860  1.00  6.98              
ATOM   2734  CB  ASN A 171     106.764 106.870  68.039  1.00  6.98              
ATOM   2735  HB1 ASN A 171     106.806 105.781  68.079  1.00  6.98              
ATOM   2736  HB2 ASN A 171     107.775 107.257  68.147  1.00  6.98              
ATOM   2737  CG  ASN A 171     106.245 107.304  66.682  1.00  6.98              
ATOM   2738  OD1 ASN A 171     106.937 107.992  65.942  1.00  6.98              
ATOM   2739  ND2 ASN A 171     105.043 106.935  66.319  1.00  6.98              
ATOM   2740 1HD2 ASN A 171     104.453 106.430  66.973  1.00  6.98              
ATOM   2741 2HD2 ASN A 171     104.690 107.271  65.442  1.00  6.98              
ATOM   2742  C   ASN A 171     104.799 106.397  69.598  1.00  6.98              
ATOM   2743  O   ASN A 171     103.859 106.160  68.838  1.00  6.98              
ATOM   2744  N   MET A 172     104.924 105.785  70.778  1.00  6.84              
ATOM   2745  H   MET A 172     105.658 106.083  71.408  1.00  6.84              
ATOM   2746  CA  MET A 172     104.081 104.667  71.200  1.00  6.84              
ATOM   2747  HA  MET A 172     103.721 104.146  70.311  1.00  6.84              
ATOM   2748  CB  MET A 172     104.911 103.653  72.007  1.00  6.84              
ATOM   2749  HB1 MET A 172     104.313 102.760  72.152  1.00  6.84              
ATOM   2750  HB2 MET A 172     105.154 104.071  72.984  1.00  6.84              
ATOM   2751  CG  MET A 172     106.218 103.238  71.318  1.00  6.84              
ATOM   2752  HG1 MET A 172     106.729 102.511  71.951  1.00  6.84              
ATOM   2753  HG2 MET A 172     106.849 104.115  71.249  1.00  6.84              
ATOM   2754  SD  MET A 172     106.097 102.554  69.647  1.00  6.84              
ATOM   2755  CE  MET A 172     105.320 100.967  70.038  1.00  6.84              
ATOM   2756  HE1 MET A 172     105.285 100.355  69.139  1.00  6.84              
ATOM   2757  HE2 MET A 172     105.896 100.447  70.803  1.00  6.84              
ATOM   2758  HE3 MET A 172     104.304 101.133  70.394  1.00  6.84              
ATOM   2759  C   MET A 172     102.844 105.181  71.948  1.00  6.84              
ATOM   2760  O   MET A 172     102.596 104.866  73.111  1.00  6.84              
ATOM   2761  N   SER A 173     102.076 106.054  71.292  1.00  7.02              
ATOM   2762  H   SER A 173     102.369 106.330  70.360  1.00  7.02              
ATOM   2763  CA  SER A 173     100.983 106.826  71.917  1.00  7.02              
ATOM   2764  HA  SER A 173     101.396 107.394  72.750  1.00  7.02              
ATOM   2765  CB  SER A 173     100.416 107.823  70.900  1.00  7.02              
ATOM   2766  HB1 SER A 173      99.718 108.497  71.400  1.00  7.02              
ATOM   2767  HB2 SER A 173      99.888 107.279  70.115  1.00  7.02              
ATOM   2768  OG  SER A 173     101.468 108.569  70.321  1.00  7.02              
ATOM   2769  HG  SER A 173     101.125 109.155  69.638  1.00  7.02              
ATOM   2770  C   SER A 173      99.823 105.991  72.462  1.00  7.02              
ATOM   2771  O   SER A 173      99.131 106.446  73.369  1.00  7.02              
ATOM   2772  N   LYS A 174      99.618 104.789  71.907  1.00  6.91              
ATOM   2773  H   LYS A 174     100.226 104.514  71.147  1.00  6.91              
ATOM   2774  CA  LYS A 174      98.625 103.804  72.357  1.00  6.91              
ATOM   2775  HA  LYS A 174      97.792 104.331  72.821  1.00  6.91              
ATOM   2776  CB  LYS A 174      98.135 102.996  71.132  1.00  6.91              
ATOM   2777  HB1 LYS A 174      97.889 101.973  71.410  1.00  6.91              
ATOM   2778  HB2 LYS A 174      98.946 102.915  70.407  1.00  6.91              
ATOM   2779  CG  LYS A 174      96.908 103.606  70.441  1.00  6.91              
ATOM   2780  HG1 LYS A 174      96.711 103.028  69.537  1.00  6.91              
ATOM   2781  HG2 LYS A 174      97.148 104.626  70.136  1.00  6.91              
ATOM   2782  CD  LYS A 174      95.615 103.635  71.282  1.00  6.91              
ATOM   2783  HD1 LYS A 174      94.832 104.041  70.640  1.00  6.91              
ATOM   2784  HD2 LYS A 174      95.721 104.319  72.125  1.00  6.91              
ATOM   2785  CE  LYS A 174      95.136 102.260  71.774  1.00  6.91              
ATOM   2786  HE1 LYS A 174      95.402 101.491  71.039  1.00  6.91              
ATOM   2787  HE2 LYS A 174      94.045 102.270  71.832  1.00  6.91              
ATOM   2788  NZ  LYS A 174      95.665 101.886  73.109  1.00  6.91              
ATOM   2789  HZ1 LYS A 174      95.268 100.983  73.390  1.00  6.91              
ATOM   2790  HZ2 LYS A 174      96.674 101.763  73.132  1.00  6.91              
ATOM   2791  HZ3 LYS A 174      95.421 102.531  73.851  1.00  6.91              
ATOM   2792  C   LYS A 174      99.129 102.843  73.439  1.00  6.91              
ATOM   2793  O   LYS A 174      98.329 102.005  73.844  1.00  6.91              
ATOM   2794  N   LEU A 175     100.404 102.928  73.833  1.00  6.59              
ATOM   2795  H   LEU A 175     100.974 103.672  73.461  1.00  6.59              
ATOM   2796  CA  LEU A 175     101.080 101.949  74.686  1.00  6.59              
ATOM   2797  HA  LEU A 175     100.709 100.964  74.416  1.00  6.59              
ATOM   2798  CB  LEU A 175     102.587 101.943  74.365  1.00  6.59              
ATOM   2799  HB1 LEU A 175     103.063 102.842  74.756  1.00  6.59              
ATOM   2800  HB2 LEU A 175     102.653 101.968  73.280  1.00  6.59              
ATOM   2801  CG  LEU A 175     103.348 100.686  74.838  1.00  6.59              
ATOM   2802  HG  LEU A 175     102.702  99.810  74.771  1.00  6.59              
ATOM   2803  CD1 LEU A 175     104.575 100.433  73.952  1.00  6.59              
ATOM   2804 1HD1 LEU A 175     105.077  99.519  74.268  1.00  6.59              
ATOM   2805 2HD1 LEU A 175     104.248 100.305  72.920  1.00  6.59              
ATOM   2806 3HD1 LEU A 175     105.268 101.270  74.019  1.00  6.59              
ATOM   2807  CD2 LEU A 175     103.858 100.822  76.273  1.00  6.59              
ATOM   2808 1HD2 LEU A 175     104.495  99.974  76.516  1.00  6.59              
ATOM   2809 2HD2 LEU A 175     104.413 101.751  76.393  1.00  6.59              
ATOM   2810 3HD2 LEU A 175     103.013 100.808  76.960  1.00  6.59              
ATOM   2811  C   LEU A 175     100.709 102.136  76.166  1.00  6.59              
ATOM   2812  O   LEU A 175     101.411 102.792  76.940  1.00  6.59              
ATOM   2813  N   HIS A 176      99.540 101.587  76.506  1.00  6.50              
ATOM   2814  CA  HIS A 176      98.840 101.669  77.771  1.00  6.50              
ATOM   2815  CB  HIS A 176      97.383 101.250  77.561  1.00  6.50              
ATOM   2816  CG  HIS A 176      96.521 102.250  76.827  1.00  6.50              
ATOM   2817  ND1 HIS A 176      96.460 103.616  77.092  1.00  6.50              
ATOM   2818  CE1 HIS A 176      95.444 104.101  76.369  1.00  6.50              
ATOM   2819  NE2 HIS A 176      94.823 103.098  75.725  1.00  6.50              
ATOM   2820  CD2 HIS A 176      95.470 101.915  76.022  1.00  6.50              
ATOM   2821  C   HIS A 176      99.472 100.893  78.912  1.00  6.50              
ATOM   2822  O   HIS A 176      99.384 101.287  80.079  1.00  6.50              
ATOM   2823  N   THR A 177     100.121  99.778  78.594  1.00  5.96              
ATOM   2824  H   THR A 177     100.175  99.549  77.601  1.00  5.96              
ATOM   2825  CA  THR A 177     100.616  98.802  79.577  1.00  5.96              
ATOM   2826  HA  THR A 177     100.695  99.281  80.536  1.00  5.96              
ATOM   2827  CB  THR A 177      99.620  97.633  79.632  1.00  5.96              
ATOM   2828  HB  THR A 177      99.320  97.399  78.615  1.00  5.96              
ATOM   2829  CG2 THR A 177     100.111  96.354  80.307  1.00  5.96              
ATOM   2830 1HG2 THR A 177      99.280  95.655  80.406  1.00  5.96              
ATOM   2831 2HG2 THR A 177     100.876  95.877  79.695  1.00  5.96              
ATOM   2832 3HG2 THR A 177     100.517  96.584  81.287  1.00  5.96              
ATOM   2833  OG1 THR A 177      98.475  98.030  80.337  1.00  5.96              
ATOM   2834  HG1 THR A 177      97.995  98.635  79.762  1.00  5.96              
ATOM   2835  C   THR A 177     101.997  98.316  79.172  1.00  5.96              
ATOM   2836  O   THR A 177     102.329  98.206  78.001  1.00  5.96              
ATOM   2837  N   VAL A 178     102.783  97.949  80.172  1.00  5.96              
ATOM   2838  H   VAL A 178     102.403  97.987  81.103  1.00  5.96              
ATOM   2839  CA  VAL A 178     104.039  97.208  80.038  1.00  5.96              
ATOM   2840  HA  VAL A 178     104.104  96.783  79.043  1.00  5.96              
ATOM   2841  CB  VAL A 178     105.264  98.113  80.280  1.00  5.96              
ATOM   2842  HB  VAL A 178     106.159  97.489  80.290  1.00  5.96              
ATOM   2843  CG1 VAL A 178     105.426  99.127  79.146  1.00  5.96              
ATOM   2844 1HG1 VAL A 178     106.321  99.728  79.307  1.00  5.96              
ATOM   2845 2HG1 VAL A 178     105.536  98.589  78.204  1.00  5.96              
ATOM   2846 3HG1 VAL A 178     104.554  99.778  79.084  1.00  5.96              
ATOM   2847  CG2 VAL A 178     105.199  98.879  81.614  1.00  5.96              
ATOM   2848 1HG2 VAL A 178     106.113  99.461  81.738  1.00  5.96              
ATOM   2849 2HG2 VAL A 178     104.345  99.554  81.629  1.00  5.96              
ATOM   2850 3HG2 VAL A 178     105.128  98.175  82.442  1.00  5.96              
ATOM   2851  C   VAL A 178     104.015  96.075  81.054  1.00  5.96              
ATOM   2852  O   VAL A 178     103.228  96.160  82.012  1.00  5.96              
ATOM   2853  N   ASP A 179     104.904  95.082  80.941  1.00  5.92              
ATOM   2854  H   ASP A 179     105.457  94.953  80.096  1.00  5.92              
ATOM   2855  CA  ASP A 179     105.228  94.345  82.183  1.00  5.92              
ATOM   2856  HA  ASP A 179     104.960  94.935  83.059  1.00  5.92              
ATOM   2857  CB  ASP A 179     104.411  93.039  82.194  1.00  5.92              
ATOM   2858  HB1 ASP A 179     104.957  92.231  81.705  1.00  5.92              
ATOM   2859  HB2 ASP A 179     103.478  93.183  81.643  1.00  5.92              
ATOM   2860  CG  ASP A 179     104.062  92.648  83.621  1.00  5.92              
ATOM   2861  OD1 ASP A 179     104.992  92.248  84.362  1.00  5.92              
ATOM   2862  OD2 ASP A 179     102.888  92.888  83.988  1.00  5.92              
ATOM   2863  C   ASP A 179     106.729  94.072  82.249  1.00  5.92              
ATOM   2864  O   ASP A 179     107.269  93.386  81.386  1.00  5.92              
ATOM   2865  N   VAL A 180     107.432  94.655  83.220  1.00  6.35              
ATOM   2866  H   VAL A 180     106.942  95.228  83.898  1.00  6.35              
ATOM   2867  CA  VAL A 180     108.902  94.724  83.234  1.00  6.35              
ATOM   2868  HA  VAL A 180     109.231  94.322  82.275  1.00  6.35              
ATOM   2869  CB  VAL A 180     109.447  96.174  83.223  1.00  6.35              
ATOM   2870  HB  VAL A 180     109.441  96.562  84.233  1.00  6.35              
ATOM   2871  CG1 VAL A 180     110.883  96.245  82.680  1.00  6.35              
ATOM   2872 1HG1 VAL A 180     111.232  97.277  82.672  1.00  6.35              
ATOM   2873 2HG1 VAL A 180     111.565  95.674  83.307  1.00  6.35              
ATOM   2874 3HG1 VAL A 180     110.921  95.847  81.664  1.00  6.35              
ATOM   2875  CG2 VAL A 180     108.625  97.109  82.310  1.00  6.35              
ATOM   2876 1HG2 VAL A 180     109.064  98.106  82.302  1.00  6.35              
ATOM   2877 2HG2 VAL A 180     108.607  96.713  81.293  1.00  6.35              
ATOM   2878 3HG2 VAL A 180     107.603  97.203  82.669  1.00  6.35              
ATOM   2879  C   VAL A 180     109.532  93.754  84.231  1.00  6.35              
ATOM   2880  O   VAL A 180     110.608  93.975  84.776  1.00  6.35              
ATOM   2881  N   SER A 181     108.808  92.678  84.528  1.00  6.18              
ATOM   2882  H   SER A 181     107.955  92.545  83.995  1.00  6.18              
ATOM   2883  CA  SER A 181     109.113  91.623  85.504  1.00  6.18              
ATOM   2884  HA  SER A 181     109.144  92.028  86.485  1.00  6.18              
ATOM   2885  CB  SER A 181     107.929  90.632  85.579  1.00  6.18              
ATOM   2886  HB1 SER A 181     107.311  90.884  86.442  1.00  6.18              
ATOM   2887  HB2 SER A 181     108.304  89.618  85.721  1.00  6.18              
ATOM   2888  OG  SER A 181     107.112  90.670  84.432  1.00  6.18              
ATOM   2889  HG  SER A 181     106.308  91.230  84.579  1.00  6.18              
ATOM   2890  C   SER A 181     110.422  90.897  85.289  1.00  6.18              
ATOM   2891  O   SER A 181     110.854  90.717  84.164  1.00  6.18              
ATOM   2892  N   HIS A 182     111.008  90.405  86.384  1.00  6.39              
ATOM   2893  H   HIS A 182     110.445  90.376  87.223  1.00  6.39              
ATOM   2894  CA  HIS A 182     112.187  89.531  86.419  1.00  6.39              
ATOM   2895  HA  HIS A 182     112.662  89.622  87.395  1.00  6.39              
ATOM   2896  CB  HIS A 182     111.692  88.080  86.314  1.00  6.39              
ATOM   2897  HB1 HIS A 182     112.544  87.406  86.406  1.00  6.39              
ATOM   2898  HB2 HIS A 182     111.255  87.940  85.329  1.00  6.39              
ATOM   2899  CG  HIS A 182     110.632  87.663  87.316  1.00  6.39              
ATOM   2900  ND1 HIS A 182     109.856  88.505  88.133  1.00  6.39              
ATOM   2901  CE1 HIS A 182     108.967  87.706  88.743  1.00  6.39              
ATOM   2902  HE1 HIS A 182     108.197  88.044  89.425  1.00  6.39              
ATOM   2903  NE2 HIS A 182     109.145  86.430  88.363  1.00  6.39              
ATOM   2904  HE2 HIS A 182     108.586  85.645  88.665  1.00  6.39              
ATOM   2905  CD2 HIS A 182     110.177  86.386  87.454  1.00  6.39              
ATOM   2906  HD2 HIS A 182     110.531  85.521  86.907  1.00  6.39              
ATOM   2907  C   HIS A 182     113.255  89.940  85.393  1.00  6.39              
ATOM   2908  O   HIS A 182     113.478  89.253  84.409  1.00  6.39              
ATOM   2909  N   ASN A 183     113.806  91.136  85.597  1.00  6.42              
ATOM   2910  H   ASN A 183     113.503  91.621  86.424  1.00  6.42              
ATOM   2911  CA  ASN A 183     114.743  91.872  84.744  1.00  6.42              
ATOM   2912  HA  ASN A 183     115.412  91.196  84.206  1.00  6.42              
ATOM   2913  CB  ASN A 183     113.925  92.749  83.772  1.00  6.42              
ATOM   2914  HB1 ASN A 183     114.486  93.660  83.560  1.00  6.42              
ATOM   2915  HB2 ASN A 183     112.986  93.050  84.231  1.00  6.42              
ATOM   2916  CG  ASN A 183     113.656  92.096  82.437  1.00  6.42              
ATOM   2917  OD1 ASN A 183     114.531  92.021  81.595  1.00  6.42              
ATOM   2918  ND2 ASN A 183     112.461  91.635  82.169  1.00  6.42              
ATOM   2919 1HD2 ASN A 183     111.763  91.558  82.899  1.00  6.42              
ATOM   2920 2HD2 ASN A 183     112.263  91.260  81.253  1.00  6.42              
ATOM   2921  C   ASN A 183     115.549  92.810  85.663  1.00  6.42              
ATOM   2922  O   ASN A 183     114.956  93.504  86.495  1.00  6.42              
ATOM   2923  N   TRP A 184     116.875  92.836  85.574  1.00  6.18              
ATOM   2924  H   TRP A 184     117.311  92.386  84.786  1.00  6.18              
ATOM   2925  CA  TRP A 184     117.745  93.052  86.744  1.00  6.18              
ATOM   2926  HA  TRP A 184     117.120  92.968  87.633  1.00  6.18              
ATOM   2927  CB  TRP A 184     118.736  91.880  86.849  1.00  6.18              
ATOM   2928  HB1 TRP A 184     119.143  91.841  87.860  1.00  6.18              
ATOM   2929  HB2 TRP A 184     119.563  92.050  86.156  1.00  6.18              
ATOM   2930  CG  TRP A 184     118.085  90.561  86.519  1.00  6.18              
ATOM   2931  CD1 TRP A 184     118.194  89.949  85.320  1.00  6.18              
ATOM   2932  HD1 TRP A 184     118.835  90.300  84.526  1.00  6.18              
ATOM   2933  NE1 TRP A 184     117.267  88.929  85.229  1.00  6.18              
ATOM   2934  HE1 TRP A 184     117.034  88.441  84.365  1.00  6.18              
ATOM   2935  CE2 TRP A 184     116.564  88.781  86.400  1.00  6.18              
ATOM   2936  CZ2 TRP A 184     115.543  87.903  86.787  1.00  6.18              
ATOM   2937  HZ2 TRP A 184     115.185  87.157  86.091  1.00  6.18              
ATOM   2938  CH2 TRP A 184     115.016  87.996  88.083  1.00  6.18              
ATOM   2939  HH2 TRP A 184     114.249  87.305  88.407  1.00  6.18              
ATOM   2940  CZ3 TRP A 184     115.514  88.968  88.968  1.00  6.18              
ATOM   2941  HZ3 TRP A 184     115.132  88.997  89.975  1.00  6.18              
ATOM   2942  CE3 TRP A 184     116.528  89.863  88.560  1.00  6.18              
ATOM   2943  HE3 TRP A 184     116.933  90.584  89.250  1.00  6.18              
ATOM   2944  CD2 TRP A 184     117.080  89.796  87.262  1.00  6.18              
ATOM   2945  C   TRP A 184     118.344  94.462  86.873  1.00  6.18              
ATOM   2946  O   TRP A 184     119.508  94.666  87.210  1.00  6.18              
ATOM   2947  N   ILE A 185     117.487  95.439  86.574  1.00  6.52              
ATOM   2948  H   ILE A 185     116.569  95.150  86.274  1.00  6.52              
ATOM   2949  CA  ILE A 185     117.700  96.871  86.787  1.00  6.52              
ATOM   2950  HA  ILE A 185     118.539  97.164  86.157  1.00  6.52              
ATOM   2951  CB  ILE A 185     116.423  97.599  86.302  1.00  6.52              
ATOM   2952  HB  ILE A 185     116.009  96.997  85.489  1.00  6.52              
ATOM   2953  CG2 ILE A 185     115.295  97.695  87.347  1.00  6.52              
ATOM   2954 1HG2 ILE A 185     114.371  98.030  86.878  1.00  6.52              
ATOM   2955 2HG2 ILE A 185     115.118  96.712  87.788  1.00  6.52              
ATOM   2956 3HG2 ILE A 185     115.565  98.384  88.146  1.00  6.52              
ATOM   2957  CG1 ILE A 185     116.721  98.952  85.638  1.00  6.52              
ATOM   2958 1HG1 ILE A 185     115.774  99.371  85.309  1.00  6.52              
ATOM   2959 2HG1 ILE A 185     117.311  98.747  84.749  1.00  6.52              
ATOM   2960  CD1 ILE A 185     117.467 100.010  86.457  1.00  6.52              
ATOM   2961  HD1 ILE A 185     117.440 100.960  85.923  1.00  6.52              
ATOM   2962  HD2 ILE A 185     117.002 100.135  87.431  1.00  6.52              
ATOM   2963  HD3 ILE A 185     118.511  99.724  86.575  1.00  6.52              
ATOM   2964  C   ILE A 185     118.077  97.166  88.251  1.00  6.52              
ATOM   2965  O   ILE A 185     117.436  96.675  89.173  1.00  6.52              
ATOM   2966  N   ASN A 186     119.110  97.989  88.450  1.00  6.56              
ATOM   2967  H   ASN A 186     119.594  98.322  87.627  1.00  6.56              
ATOM   2968  CA  ASN A 186     119.817  98.167  89.726  1.00  6.56              
ATOM   2969  HA  ASN A 186     119.364  97.527  90.486  1.00  6.56              
ATOM   2970  CB  ASN A 186     121.269  97.677  89.513  1.00  6.56              
ATOM   2971  HB1 ASN A 186     121.242  96.615  89.263  1.00  6.56              
ATOM   2972  HB2 ASN A 186     121.814  97.779  90.452  1.00  6.56              
ATOM   2973  CG  ASN A 186     122.048  98.404  88.414  1.00  6.56              
ATOM   2974  OD1 ASN A 186     121.535  99.217  87.653  1.00  6.56              
ATOM   2975  ND2 ASN A 186     123.320  98.114  88.268  1.00  6.56              
ATOM   2976 1HD2 ASN A 186     123.749  97.424  88.862  1.00  6.56              
ATOM   2977 2HD2 ASN A 186     123.792  98.547  87.493  1.00  6.56              
ATOM   2978  C   ASN A 186     119.812  99.603  90.267  1.00  6.56              
ATOM   2979  O   ASN A 186     119.797  99.781  91.481  1.00  6.56              
ATOM   2980  N   SER A 187     119.762 100.603  89.380  1.00  6.50              
ATOM   2981  H   SER A 187     119.917 100.359  88.411  1.00  6.50              
ATOM   2982  CA  SER A 187     119.608 102.018  89.729  1.00  6.50              
ATOM   2983  HA  SER A 187     119.049 102.082  90.665  1.00  6.50              
ATOM   2984  CB  SER A 187     120.966 102.688  89.975  1.00  6.50              
ATOM   2985  HB1 SER A 187     120.811 103.754  90.145  1.00  6.50              
ATOM   2986  HB2 SER A 187     121.601 102.561  89.098  1.00  6.50              
ATOM   2987  OG  SER A 187     121.617 102.143  91.108  1.00  6.50              
ATOM   2988  HG  SER A 187     121.001 102.147  91.863  1.00  6.50              
ATOM   2989  C   SER A 187     118.823 102.779  88.654  1.00  6.50              
ATOM   2990  O   SER A 187     119.247 102.890  87.496  1.00  6.50              
ATOM   2991  N   PHE A 188     117.673 103.337  89.051  1.00  6.24              
ATOM   2992  H   PHE A 188     117.383 103.207  90.009  1.00  6.24              
ATOM   2993  CA  PHE A 188     117.001 104.387  88.287  1.00  6.24              
ATOM   2994  HA  PHE A 188     117.060 104.159  87.222  1.00  6.24              
ATOM   2995  CB  PHE A 188     115.516 104.549  88.666  1.00  6.24              
ATOM   2996  HB1 PHE A 188     115.098 105.342  88.043  1.00  6.24              
ATOM   2997  HB2 PHE A 188     115.466 104.899  89.696  1.00  6.24              
ATOM   2998  CG  PHE A 188     114.602 103.342  88.519  1.00  6.24              
ATOM   2999  CD1 PHE A 188     114.906 102.293  87.629  1.00  6.24              
ATOM   3000  HD1 PHE A 188     115.785 102.344  87.006  1.00  6.24              
ATOM   3001  CE1 PHE A 188     114.078 101.158  87.566  1.00  6.24              
ATOM   3002  HE1 PHE A 188     114.324 100.341  86.908  1.00  6.24              
ATOM   3003  CZ  PHE A 188     112.926 101.079  88.362  1.00  6.24              
ATOM   3004  HZ  PHE A 188     112.293 100.203  88.321  1.00  6.24              
ATOM   3005  CE2 PHE A 188     112.583 102.146  89.206  1.00  6.24              
ATOM   3006  HE2 PHE A 188     111.675 102.085  89.793  1.00  6.24              
ATOM   3007  CD2 PHE A 188     113.418 103.275  89.284  1.00  6.24              
ATOM   3008  HD2 PHE A 188     113.148 104.091  89.937  1.00  6.24              
ATOM   3009  C   PHE A 188     117.716 105.731  88.522  1.00  6.24              
ATOM   3010  O   PHE A 188     118.036 106.097  89.664  1.00  6.24              
ATOM   3011  N   CYS A 189     117.877 106.493  87.441  1.00  6.55              
ATOM   3012  H   CYS A 189     117.562 106.135  86.540  1.00  6.55              
ATOM   3013  CA  CYS A 189     118.294 107.887  87.422  1.00  6.55              
ATOM   3014  HA  CYS A 189     118.307 108.241  88.449  1.00  6.55              
ATOM   3015  CB  CYS A 189     119.735 108.023  86.894  1.00  6.55              
ATOM   3016  HB1 CYS A 189     120.372 107.297  87.402  1.00  6.55              
ATOM   3017  HB2 CYS A 189     120.110 109.019  87.128  1.00  6.55              
ATOM   3018  SG  CYS A 189     119.887 107.798  85.099  1.00  6.55              
ATOM   3019  HG  CYS A 189     118.770 107.069  84.948  1.00  6.55              
ATOM   3020  C   CYS A 189     117.265 108.763  86.687  1.00  6.55              
ATOM   3021  O   CYS A 189     116.515 108.240  85.872  1.00  6.55              
ATOM   3022  N   GLU A 190     117.166 110.073  86.962  1.00  6.51              
ATOM   3023  H   GLU A 190     117.793 110.513  87.618  1.00  6.51              
ATOM   3024  CA  GLU A 190     116.067 110.868  86.366  1.00  6.51              
ATOM   3025  HA  GLU A 190     115.140 110.346  86.604  1.00  6.51              
ATOM   3026  CB  GLU A 190     115.933 112.262  87.029  1.00  6.51              
ATOM   3027  HB1 GLU A 190     116.224 112.155  88.076  1.00  6.51              
ATOM   3028  HB2 GLU A 190     114.877 112.524  87.052  1.00  6.51              
ATOM   3029  CG  GLU A 190     116.745 113.440  86.439  1.00  6.51              
ATOM   3030  HG1 GLU A 190     117.547 113.058  85.806  1.00  6.51              
ATOM   3031  HG2 GLU A 190     117.243 113.931  87.279  1.00  6.51              
ATOM   3032  CD  GLU A 190     115.937 114.522  85.677  1.00  6.51              
ATOM   3033  OE1 GLU A 190     114.738 114.322  85.369  1.00  6.51              
ATOM   3034  OE2 GLU A 190     116.543 115.595  85.433  1.00  6.51              
ATOM   3035  C   GLU A 190     116.081 110.914  84.831  1.00  6.51              
ATOM   3036  O   GLU A 190     115.031 110.825  84.197  1.00  6.51              
ATOM   3037  N   GLU A 191     117.287 110.875  84.259  1.00  6.65              
ATOM   3038  H   GLU A 191     118.089 110.956  84.860  1.00  6.65              
ATOM   3039  CA  GLU A 191     117.537 110.764  82.823  1.00  6.65              
ATOM   3040  HA  GLU A 191     117.180 111.685  82.357  1.00  6.65              
ATOM   3041  CB  GLU A 191     119.061 110.658  82.608  1.00  6.65              
ATOM   3042  HB1 GLU A 191     119.361 109.610  82.568  1.00  6.65              
ATOM   3043  HB2 GLU A 191     119.572 111.103  83.464  1.00  6.65              
ATOM   3044  CG  GLU A 191     119.580 111.401  81.368  1.00  6.65              
ATOM   3045  HG1 GLU A 191     120.672 111.369  81.379  1.00  6.65              
ATOM   3046  HG2 GLU A 191     119.279 112.449  81.433  1.00  6.65              
ATOM   3047  CD  GLU A 191     119.081 110.786  80.062  1.00  6.65              
ATOM   3048  OE1 GLU A 191     119.275 109.566  79.863  1.00  6.65              
ATOM   3049  OE2 GLU A 191     118.452 111.499  79.250  1.00  6.65              
ATOM   3050  C   GLU A 191     116.749 109.604  82.182  1.00  6.65              
ATOM   3051  O   GLU A 191     116.108 109.790  81.137  1.00  6.65              
ATOM   3052  N   ASP A 192     116.688 108.445  82.873  1.00  6.66              
ATOM   3053  H   ASP A 192     117.069 108.442  83.809  1.00  6.66              
ATOM   3054  CA  ASP A 192     115.916 107.276  82.441  1.00  6.66              
ATOM   3055  HA  ASP A 192     116.436 106.813  81.630  1.00  6.66              
ATOM   3056  CB  ASP A 192     115.767 106.168  83.518  1.00  6.66              
ATOM   3057  HB1 ASP A 192     115.029 105.453  83.148  1.00  6.66              
ATOM   3058  HB2 ASP A 192     115.338 106.595  84.423  1.00  6.66              
ATOM   3059  CG  ASP A 192     117.023 105.351  83.874  1.00  6.66              
ATOM   3060  OD1 ASP A 192     117.273 104.261  83.312  1.00  6.66              
ATOM   3061  OD2 ASP A 192     117.741 105.681  84.835  1.00  6.66              
ATOM   3062  C   ASP A 192     114.527 107.654  81.938  1.00  6.66              
ATOM   3063  O   ASP A 192     114.088 107.185  80.887  1.00  6.66              
ATOM   3064  N   LEU A 193     113.854 108.525  82.682  1.00  6.63              
ATOM   3065  H   LEU A 193     114.359 109.032  83.406  1.00  6.63              
ATOM   3066  CA  LEU A 193     112.434 108.776  82.540  1.00  6.63              
ATOM   3067  HA  LEU A 193     111.984 107.908  82.064  1.00  6.63              
ATOM   3068  CB  LEU A 193     111.830 108.909  83.956  1.00  6.63              
ATOM   3069  HB1 LEU A 193     110.820 109.317  83.893  1.00  6.63              
ATOM   3070  HB2 LEU A 193     112.431 109.617  84.531  1.00  6.63              
ATOM   3071  CG  LEU A 193     111.775 107.555  84.697  1.00  6.63              
ATOM   3072  HG  LEU A 193     112.738 107.050  84.624  1.00  6.63              
ATOM   3073  CD1 LEU A 193     111.467 107.736  86.181  1.00  6.63              
ATOM   3074 1HD1 LEU A 193     111.463 106.771  86.688  1.00  6.63              
ATOM   3075 2HD1 LEU A 193     112.231 108.369  86.626  1.00  6.63              
ATOM   3076 3HD1 LEU A 193     110.501 108.222  86.306  1.00  6.63              
ATOM   3077  CD2 LEU A 193     110.696 106.635  84.110  1.00  6.63              
ATOM   3078 1HD2 LEU A 193     110.570 105.758  84.743  1.00  6.63              
ATOM   3079 2HD2 LEU A 193     109.746 107.166  84.051  1.00  6.63              
ATOM   3080 3HD2 LEU A 193     110.989 106.301  83.117  1.00  6.63              
ATOM   3081  C   LEU A 193     112.090 109.939  81.604  1.00  6.63              
ATOM   3082  O   LEU A 193     110.901 110.226  81.422  1.00  6.63              
ATOM   3083  N   PHE A 194     113.088 110.536  80.932  1.00  6.67              
ATOM   3084  H   PHE A 194     114.041 110.244  81.135  1.00  6.67              
ATOM   3085  CA  PHE A 194     112.890 111.705  80.062  1.00  6.67              
ATOM   3086  HA  PHE A 194     112.748 112.577  80.703  1.00  6.67              
ATOM   3087  CB  PHE A 194     114.179 111.923  79.254  1.00  6.67              
ATOM   3088  HB1 PHE A 194     114.308 111.085  78.571  1.00  6.67              
ATOM   3089  HB2 PHE A 194     115.026 111.916  79.941  1.00  6.67              
ATOM   3090  CG  PHE A 194     114.228 113.213  78.455  1.00  6.67              
ATOM   3091  CD1 PHE A 194     113.574 113.313  77.212  1.00  6.67              
ATOM   3092  HD1 PHE A 194     113.012 112.476  76.833  1.00  6.67              
ATOM   3093  CE1 PHE A 194     113.631 114.508  76.471  1.00  6.67              
ATOM   3094  HE1 PHE A 194     113.112 114.589  75.528  1.00  6.67              
ATOM   3095  CZ  PHE A 194     114.353 115.607  76.968  1.00  6.67              
ATOM   3096  HZ  PHE A 194     114.399 116.528  76.404  1.00  6.67              
ATOM   3097  CE2 PHE A 194     115.013 115.509  78.205  1.00  6.67              
ATOM   3098  HE2 PHE A 194     115.574 116.350  78.593  1.00  6.67              
ATOM   3099  CD2 PHE A 194     114.949 114.316  78.948  1.00  6.67              
ATOM   3100  HD2 PHE A 194     115.458 114.248  79.901  1.00  6.67              
ATOM   3101  C   PHE A 194     111.668 111.619  79.146  1.00  6.67              
ATOM   3102  O   PHE A 194     110.825 112.515  79.108  1.00  6.67              
ATOM   3103  N   HIS A 195     111.529 110.500  78.434  1.00  6.89              
ATOM   3104  H   HIS A 195     112.226 109.777  78.542  1.00  6.89              
ATOM   3105  CA  HIS A 195     110.469 110.349  77.437  1.00  6.89              
ATOM   3106  HA  HIS A 195     110.466 111.267  76.848  1.00  6.89              
ATOM   3107  CB  HIS A 195     110.851 109.227  76.469  1.00  6.89              
ATOM   3108  HB1 HIS A 195     110.047 109.063  75.753  1.00  6.89              
ATOM   3109  HB2 HIS A 195     111.024 108.300  77.017  1.00  6.89              
ATOM   3110  CG  HIS A 195     112.111 109.627  75.724  1.00  6.89              
ATOM   3111  ND1 HIS A 195     113.395 109.143  75.981  1.00  6.89              
ATOM   3112  CE1 HIS A 195     114.239 109.897  75.257  1.00  6.89              
ATOM   3113  HE1 HIS A 195     115.318 109.785  75.249  1.00  6.89              
ATOM   3114  NE2 HIS A 195     113.560 110.839  74.583  1.00  6.89              
ATOM   3115  HE2 HIS A 195     113.975 111.590  74.046  1.00  6.89              
ATOM   3116  CD2 HIS A 195     112.223 110.693  74.874  1.00  6.89              
ATOM   3117  HD2 HIS A 195     111.423 111.353  74.569  1.00  6.89              
ATOM   3118  C   HIS A 195     109.059 110.338  78.036  1.00  6.89              
ATOM   3119  O   HIS A 195     108.148 110.873  77.397  1.00  6.89              
ATOM   3120  N   PHE A 196     108.895 109.914  79.300  1.00  6.76              
ATOM   3121  H   PHE A 196     109.709 109.662  79.852  1.00  6.76              
ATOM   3122  CA  PHE A 196     107.622 110.119  79.989  1.00  6.76              
ATOM   3123  HA  PHE A 196     106.852 109.645  79.379  1.00  6.76              
ATOM   3124  CB  PHE A 196     107.554 109.453  81.373  1.00  6.76              
ATOM   3125  HB1 PHE A 196     108.163 110.021  82.073  1.00  6.76              
ATOM   3126  HB2 PHE A 196     107.970 108.447  81.306  1.00  6.76              
ATOM   3127  CG  PHE A 196     106.115 109.363  81.883  1.00  6.76              
ATOM   3128  CD1 PHE A 196     105.416 108.141  81.819  1.00  6.76              
ATOM   3129  HD1 PHE A 196     105.925 107.245  81.497  1.00  6.76              
ATOM   3130  CE1 PHE A 196     104.042 108.092  82.123  1.00  6.76              
ATOM   3131  HE1 PHE A 196     103.499 107.163  82.045  1.00  6.76              
ATOM   3132  CZ  PHE A 196     103.351 109.263  82.475  1.00  6.76              
ATOM   3133  HZ  PHE A 196     102.282 109.230  82.643  1.00  6.76              
ATOM   3134  CE2 PHE A 196     104.045 110.480  82.567  1.00  6.76              
ATOM   3135  HE2 PHE A 196     103.515 111.394  82.792  1.00  6.76              
ATOM   3136  CD2 PHE A 196     105.426 110.522  82.300  1.00  6.76              
ATOM   3137  HD2 PHE A 196     105.942 111.470  82.356  1.00  6.76              
ATOM   3138  C   PHE A 196     107.242 111.602  80.065  1.00  6.76              
ATOM   3139  O   PHE A 196     106.142 111.969  79.643  1.00  6.76              
ATOM   3140  N   GLN A 197     108.151 112.479  80.504  1.00  6.91              
ATOM   3141  H   GLN A 197     109.094 112.165  80.710  1.00  6.91              
ATOM   3142  CA  GLN A 197     107.842 113.910  80.616  1.00  6.91              
ATOM   3143  HA  GLN A 197     106.973 114.032  81.264  1.00  6.91              
ATOM   3144  CB  GLN A 197     109.039 114.661  81.253  1.00  6.91              
ATOM   3145  HB1 GLN A 197     108.750 115.707  81.369  1.00  6.91              
ATOM   3146  HB2 GLN A 197     109.885 114.630  80.566  1.00  6.91              
ATOM   3147  CG  GLN A 197     109.515 114.141  82.631  1.00  6.91              
ATOM   3148  HG1 GLN A 197     109.908 113.131  82.514  1.00  6.91              
ATOM   3149  HG2 GLN A 197     108.666 114.096  83.313  1.00  6.91              
ATOM   3150  CD  GLN A 197     110.602 115.020  83.281  1.00  6.91              
ATOM   3151  OE1 GLN A 197     110.579 116.242  83.189  1.00  6.91              
ATOM   3152  NE2 GLN A 197     111.565 114.441  83.975  1.00  6.91              
ATOM   3153 1HE2 GLN A 197     111.651 113.440  84.015  1.00  6.91              
ATOM   3154 2HE2 GLN A 197     112.309 115.007  84.369  1.00  6.91              
ATOM   3155  C   GLN A 197     107.494 114.557  79.260  1.00  6.91              
ATOM   3156  O   GLN A 197     106.960 115.665  79.228  1.00  6.91              
ATOM   3157  N   GLY A 198     107.765 113.871  78.141  1.00  7.23              
ATOM   3158  H   GLY A 198     108.175 112.952  78.231  1.00  7.23              
ATOM   3159  CA  GLY A 198     107.466 114.379  76.808  1.00  7.23              
ATOM   3160  HA1 GLY A 198     108.131 113.892  76.097  1.00  7.23              
ATOM   3161  HA2 GLY A 198     107.656 115.452  76.773  1.00  7.23              
ATOM   3162  C   GLY A 198     106.030 114.138  76.343  1.00  7.23              
ATOM   3163  O   GLY A 198     105.623 114.737  75.349  1.00  7.23              
ATOM   3164  N   LYS A 199     105.248 113.283  77.023  1.00  7.38              
ATOM   3165  H   LYS A 199     105.629 112.849  77.859  1.00  7.38              
ATOM   3166  CA  LYS A 199     103.967 112.776  76.487  1.00  7.38              
ATOM   3167  HA  LYS A 199     103.733 113.358  75.595  1.00  7.38              
ATOM   3168  CB  LYS A 199     104.131 111.327  75.950  1.00  7.38              
ATOM   3169  HB1 LYS A 199     104.874 111.370  75.151  1.00  7.38              
ATOM   3170  HB2 LYS A 199     103.190 111.013  75.495  1.00  7.38              
ATOM   3171  CG  LYS A 199     104.577 110.240  76.953  1.00  7.38              
ATOM   3172  HG1 LYS A 199     103.733 109.935  77.568  1.00  7.38              
ATOM   3173  HG2 LYS A 199     105.329 110.668  77.611  1.00  7.38              
ATOM   3174  CD  LYS A 199     105.223 109.001  76.291  1.00  7.38              
ATOM   3175  HD1 LYS A 199     105.676 108.391  77.073  1.00  7.38              
ATOM   3176  HD2 LYS A 199     106.042 109.357  75.663  1.00  7.38              
ATOM   3177  CE  LYS A 199     104.312 108.110  75.421  1.00  7.38              
ATOM   3178  HE1 LYS A 199     104.949 107.533  74.742  1.00  7.38              
ATOM   3179  HE2 LYS A 199     103.675 108.745  74.800  1.00  7.38              
ATOM   3180  NZ  LYS A 199     103.489 107.161  76.218  1.00  7.38              
ATOM   3181  HZ1 LYS A 199     102.981 106.518  75.618  1.00  7.38              
ATOM   3182  HZ2 LYS A 199     104.048 106.615  76.858  1.00  7.38              
ATOM   3183  HZ3 LYS A 199     102.805 107.668  76.778  1.00  7.38              
ATOM   3184  C   LYS A 199     102.764 113.020  77.395  1.00  7.38              
ATOM   3185  O   LYS A 199     102.184 112.101  77.967  1.00  7.38              
ATOM   3186  N   HIS A 200     102.390 114.302  77.433  1.00  6.83              
ATOM   3187  H   HIS A 200     103.004 114.903  76.907  1.00  6.83              
ATOM   3188  CA  HIS A 200     101.356 115.032  78.202  1.00  6.83              
ATOM   3189  HA  HIS A 200     101.707 115.072  79.235  1.00  6.83              
ATOM   3190  CB  HIS A 200     101.356 116.492  77.707  1.00  6.83              
ATOM   3191  HB1 HIS A 200     100.582 117.059  78.227  1.00  6.83              
ATOM   3192  HB2 HIS A 200     101.143 116.524  76.638  1.00  6.83              
ATOM   3193  CG  HIS A 200     102.680 117.164  77.988  1.00  6.83              
ATOM   3194  ND1 HIS A 200     103.011 117.781  79.194  1.00  6.83              
ATOM   3195  CE1 HIS A 200     104.322 118.051  79.125  1.00  6.83              
ATOM   3196  HE1 HIS A 200     104.899 118.498  79.923  1.00  6.83              
ATOM   3197  NE2 HIS A 200     104.825 117.631  77.952  1.00  6.83              
ATOM   3198  HE2 HIS A 200     105.812 117.604  77.729  1.00  6.83              
ATOM   3199  CD2 HIS A 200     103.803 117.082  77.213  1.00  6.83              
ATOM   3200  HD2 HIS A 200     103.888 116.606  76.246  1.00  6.83              
ATOM   3201  C   HIS A 200      99.939 114.439  78.330  1.00  6.83              
ATOM   3202  O   HIS A 200      99.056 115.115  78.848  1.00  6.83              
ATOM   3203  N   PHE A 201      99.700 113.194  77.904  1.00  7.03              
ATOM   3204  H   PHE A 201     100.487 112.654  77.581  1.00  7.03              
ATOM   3205  CA  PHE A 201      98.359 112.613  77.822  1.00  7.03              
ATOM   3206  HA  PHE A 201      97.700 113.136  78.517  1.00  7.03              
ATOM   3207  CB  PHE A 201      97.814 112.831  76.394  1.00  7.03              
ATOM   3208  HB1 PHE A 201      96.745 112.612  76.396  1.00  7.03              
ATOM   3209  HB2 PHE A 201      98.286 112.107  75.729  1.00  7.03              
ATOM   3210  CG  PHE A 201      98.015 114.219  75.806  1.00  7.03              
ATOM   3211  CD1 PHE A 201      97.244 115.303  76.263  1.00  7.03              
ATOM   3212  HD1 PHE A 201      96.499 115.150  77.031  1.00  7.03              
ATOM   3213  CE1 PHE A 201      97.461 116.593  75.747  1.00  7.03              
ATOM   3214  HE1 PHE A 201      96.875 117.427  76.110  1.00  7.03              
ATOM   3215  CZ  PHE A 201      98.447 116.803  74.767  1.00  7.03              
ATOM   3216  HZ  PHE A 201      98.615 117.796  74.374  1.00  7.03              
ATOM   3217  CE2 PHE A 201      99.216 115.721  74.303  1.00  7.03              
ATOM   3218  HE2 PHE A 201      99.974 115.885  73.551  1.00  7.03              
ATOM   3219  CD2 PHE A 201      99.002 114.432  74.823  1.00  7.03              
ATOM   3220  HD2 PHE A 201      99.601 113.607  74.470  1.00  7.03              
ATOM   3221  C   PHE A 201      98.235 111.125  78.146  1.00  7.03              
ATOM   3222  O   PHE A 201      97.135 110.676  78.461  1.00  7.03              
ATOM   3223  N   THR A 202      99.300 110.325  78.016  1.00  6.69              
ATOM   3224  H   THR A 202     100.212 110.729  77.857  1.00  6.69              
ATOM   3225  CA  THR A 202      99.157 108.859  77.983  1.00  6.69              
ATOM   3226  HA  THR A 202      98.248 108.629  77.426  1.00  6.69              
ATOM   3227  CB  THR A 202     100.314 108.172  77.241  1.00  6.69              
ATOM   3228  HB  THR A 202     100.134 107.097  77.232  1.00  6.69              
ATOM   3229  CG2 THR A 202     100.414 108.663  75.794  1.00  6.69              
ATOM   3230 1HG2 THR A 202     101.105 108.038  75.235  1.00  6.69              
ATOM   3231 2HG2 THR A 202      99.437 108.588  75.316  1.00  6.69              
ATOM   3232 3HG2 THR A 202     100.747 109.701  75.762  1.00  6.69              
ATOM   3233  OG1 THR A 202     101.560 108.425  77.859  1.00  6.69              
ATOM   3234  HG1 THR A 202     101.384 108.520  78.811  1.00  6.69              
ATOM   3235  C   THR A 202      98.999 108.232  79.362  1.00  6.69              
ATOM   3236  O   THR A 202      99.651 108.658  80.316  1.00  6.69              
ATOM   3237  N   ARG A 203      98.249 107.120  79.417  1.00  6.47              
ATOM   3238  H   ARG A 203      97.732 106.863  78.591  1.00  6.47              
ATOM   3239  CA  ARG A 203      98.409 106.090  80.453  1.00  6.47              
ATOM   3240  HA  ARG A 203      98.103 106.496  81.415  1.00  6.47              
ATOM   3241  CB  ARG A 203      97.582 104.833  80.097  1.00  6.47              
ATOM   3242  HB1 ARG A 203      97.831 104.045  80.807  1.00  6.47              
ATOM   3243  HB2 ARG A 203      97.905 104.473  79.119  1.00  6.47              
ATOM   3244  CG  ARG A 203      96.053 104.987  80.093  1.00  6.47              
ATOM   3245  HG1 ARG A 203      95.743 105.514  79.190  1.00  6.47              
ATOM   3246  HG2 ARG A 203      95.736 105.557  80.967  1.00  6.47              
ATOM   3247  CD  ARG A 203      95.414 103.587  80.142  1.00  6.47              
ATOM   3248  HD1 ARG A 203      95.635 103.146  81.114  1.00  6.47              
ATOM   3249  HD2 ARG A 203      95.886 102.949  79.399  1.00  6.47              
ATOM   3250  NE  ARG A 203      93.948 103.612  79.954  1.00  6.47              
ATOM   3251  HE  ARG A 203      93.456 104.313  80.476  1.00  6.47              
ATOM   3252  CZ  ARG A 203      93.213 102.771  79.241  1.00  6.47              
ATOM   3253  NH1 ARG A 203      93.721 101.902  78.418  1.00  6.47              
ATOM   3254 1HH1 ARG A 203      94.677 102.061  78.107  1.00  6.47              
ATOM   3255 2HH1 ARG A 203      93.151 101.325  77.828  1.00  6.47              
ATOM   3256  NH2 ARG A 203      91.913 102.784  79.352  1.00  6.47              
ATOM   3257 1HH2 ARG A 203      91.469 103.442  79.965  1.00  6.47              
ATOM   3258 2HH2 ARG A 203      91.364 102.126  78.826  1.00  6.47              
ATOM   3259  C   ARG A 203      99.877 105.642  80.578  1.00  6.47              
ATOM   3260  O   ARG A 203     100.677 105.838  79.662  1.00  6.47              
ATOM   3261  N   LEU A 204     100.180 104.905  81.652  1.00  6.38              
ATOM   3262  H   LEU A 204      99.434 104.806  82.324  1.00  6.38              
ATOM   3263  CA  LEU A 204     101.208 103.853  81.625  1.00  6.38              
ATOM   3264  HA  LEU A 204     101.076 103.319  80.681  1.00  6.38              
ATOM   3265  CB  LEU A 204     102.628 104.457  81.637  1.00  6.38              
ATOM   3266  HB1 LEU A 204     102.814 104.894  82.619  1.00  6.38              
ATOM   3267  HB2 LEU A 204     102.677 105.261  80.906  1.00  6.38              
ATOM   3268  CG  LEU A 204     103.767 103.470  81.305  1.00  6.38              
ATOM   3269  HG  LEU A 204     103.893 102.781  82.139  1.00  6.38              
ATOM   3270  CD1 LEU A 204     103.569 102.641  80.033  1.00  6.38              
ATOM   3271 1HD1 LEU A 204     104.483 102.103  79.785  1.00  6.38              
ATOM   3272 2HD1 LEU A 204     102.771 101.912  80.162  1.00  6.38              
ATOM   3273 3HD1 LEU A 204     103.301 103.292  79.198  1.00  6.38              
ATOM   3274  CD2 LEU A 204     105.053 104.280  81.134  1.00  6.38              
ATOM   3275 1HD2 LEU A 204     105.894 103.609  80.974  1.00  6.38              
ATOM   3276 2HD2 LEU A 204     104.962 104.940  80.270  1.00  6.38              
ATOM   3277 3HD2 LEU A 204     105.241 104.875  82.028  1.00  6.38              
ATOM   3278  C   LEU A 204     101.047 102.834  82.763  1.00  6.38              
ATOM   3279  O   LEU A 204     100.886 103.252  83.910  1.00  6.38              
ATOM   3280  N   LYS A 205     101.133 101.511  82.513  1.00  6.43              
ATOM   3281  H   LYS A 205     101.070 101.201  81.545  1.00  6.43              
ATOM   3282  CA  LYS A 205     100.910 100.557  83.643  1.00  6.43              
ATOM   3283  HA  LYS A 205     100.045 100.903  84.209  1.00  6.43              
ATOM   3284  CB  LYS A 205     100.533  99.180  83.039  1.00  6.43              
ATOM   3285  HB1 LYS A 205     101.385  98.827  82.462  1.00  6.43              
ATOM   3286  HB2 LYS A 205      99.710  99.387  82.355  1.00  6.43              
ATOM   3287  CG  LYS A 205     100.029  97.982  83.885  1.00  6.43              
ATOM   3288  HG1 LYS A 205      99.485  97.328  83.204  1.00  6.43              
ATOM   3289  HG2 LYS A 205      99.302  98.325  84.619  1.00  6.43              
ATOM   3290  CD  LYS A 205     101.109  97.125  84.581  1.00  6.43              
ATOM   3291  HD1 LYS A 205     101.208  97.479  85.606  1.00  6.43              
ATOM   3292  HD2 LYS A 205     102.073  97.257  84.092  1.00  6.43              
ATOM   3293  CE  LYS A 205     100.785  95.621  84.675  1.00  6.43              
ATOM   3294  HE1 LYS A 205      99.732  95.483  84.931  1.00  6.43              
ATOM   3295  HE2 LYS A 205     101.371  95.210  85.504  1.00  6.43              
ATOM   3296  NZ  LYS A 205     101.144  94.859  83.450  1.00  6.43              
ATOM   3297  HZ1 LYS A 205     100.359  94.682  82.842  1.00  6.43              
ATOM   3298  HZ2 LYS A 205     101.880  95.314  82.916  1.00  6.43              
ATOM   3299  HZ3 LYS A 205     101.561  93.955  83.706  1.00  6.43              
ATOM   3300  C   LYS A 205     102.038 100.410  84.672  1.00  6.43              
ATOM   3301  O   LYS A 205     101.759  99.832  85.707  1.00  6.43              
ATOM   3302  N   LEU A 206     103.257 100.897  84.400  1.00  6.84              
ATOM   3303  H   LEU A 206     103.280 101.557  83.644  1.00  6.84              
ATOM   3304  CA  LEU A 206     104.559 100.588  85.051  1.00  6.84              
ATOM   3305  HA  LEU A 206     105.247 100.258  84.274  1.00  6.84              
ATOM   3306  CB  LEU A 206     105.153 101.865  85.694  1.00  6.84              
ATOM   3307  HB1 LEU A 206     106.042 101.578  86.259  1.00  6.84              
ATOM   3308  HB2 LEU A 206     104.431 102.247  86.416  1.00  6.84              
ATOM   3309  CG  LEU A 206     105.574 103.022  84.775  1.00  6.84              
ATOM   3310  HG  LEU A 206     104.698 103.404  84.251  1.00  6.84              
ATOM   3311  CD1 LEU A 206     106.158 104.139  85.636  1.00  6.84              
ATOM   3312 1HD1 LEU A 206     106.367 105.015  85.022  1.00  6.84              
ATOM   3313 2HD1 LEU A 206     105.443 104.410  86.413  1.00  6.84              
ATOM   3314 3HD1 LEU A 206     107.079 103.805  86.115  1.00  6.84              
ATOM   3315  CD2 LEU A 206     106.641 102.608  83.754  1.00  6.84              
ATOM   3316 1HD2 LEU A 206     107.014 103.494  83.242  1.00  6.84              
ATOM   3317 2HD2 LEU A 206     107.472 102.115  84.260  1.00  6.84              
ATOM   3318 3HD2 LEU A 206     106.212 101.932  83.017  1.00  6.84              
ATOM   3319  C   LEU A 206     104.570  99.442  86.121  1.00  6.84              
ATOM   3320  O   LEU A 206     104.816  99.641  87.319  1.00  6.84              
ATOM   3321  N   HIS A 207     104.425  98.190  85.685  1.00  6.74              
ATOM   3322  H   HIS A 207     104.244  98.026  84.708  1.00  6.74              
ATOM   3323  CA  HIS A 207     104.954  97.076  86.484  1.00  6.74              
ATOM   3324  HA  HIS A 207     104.798  97.264  87.550  1.00  6.74              
ATOM   3325  CB  HIS A 207     104.243  95.763  86.125  1.00  6.74              
ATOM   3326  HB1 HIS A 207     104.520  95.442  85.124  1.00  6.74              
ATOM   3327  HB2 HIS A 207     103.173  95.947  86.147  1.00  6.74              
ATOM   3328  CG  HIS A 207     104.510  94.646  87.100  1.00  6.74              
ATOM   3329  ND1 HIS A 207     105.208  94.788  88.297  1.00  6.74              
ATOM   3330  CE1 HIS A 207     104.966  93.674  89.001  1.00  6.74              
ATOM   3331  HE1 HIS A 207     105.264  93.528  90.030  1.00  6.74              
ATOM   3332  NE2 HIS A 207     104.213  92.826  88.291  1.00  6.74              
ATOM   3333  HE2 HIS A 207     103.754  92.011  88.670  1.00  6.74              
ATOM   3334  CD2 HIS A 207     103.904  93.426  87.095  1.00  6.74              
ATOM   3335  HD2 HIS A 207     103.225  93.051  86.346  1.00  6.74              
ATOM   3336  C   HIS A 207     106.466  96.966  86.227  1.00  6.74              
ATOM   3337  O   HIS A 207     106.831  96.853  85.058  1.00  6.74              
ATOM   3338  N   ASN A 208     107.362  97.123  87.213  1.00  7.01              
ATOM   3339  H   ASN A 208     107.004  97.182  88.164  1.00  7.01              
ATOM   3340  CA  ASN A 208     108.633  97.811  86.888  1.00  7.01              
ATOM   3341  HA  ASN A 208     108.907  97.631  85.855  1.00  7.01              
ATOM   3342  CB  ASN A 208     108.277  99.321  87.000  1.00  7.01              
ATOM   3343  HB1 ASN A 208     107.639  99.476  87.874  1.00  7.01              
ATOM   3344  HB2 ASN A 208     107.699  99.614  86.125  1.00  7.01              
ATOM   3345  CG  ASN A 208     109.436 100.297  87.148  1.00  7.01              
ATOM   3346  OD1 ASN A 208     109.632 100.884  88.190  1.00  7.01              
ATOM   3347  ND2 ASN A 208     110.256 100.500  86.145  1.00  7.01              
ATOM   3348 1HD2 ASN A 208     110.149 100.021  85.270  1.00  7.01              
ATOM   3349 2HD2 ASN A 208     110.971 101.191  86.306  1.00  7.01              
ATOM   3350  C   ASN A 208     109.893  97.485  87.690  1.00  7.01              
ATOM   3351  O   ASN A 208     110.916  97.179  87.084  1.00  7.01              
ATOM   3352  N   ILE A 209     109.801  97.385  89.010  1.00  6.62              
ATOM   3353  H   ILE A 209     108.938  97.676  89.460  1.00  6.62              
ATOM   3354  CA  ILE A 209     110.608  96.428  89.766  1.00  6.62              
ATOM   3355  HA  ILE A 209     111.197  95.817  89.088  1.00  6.62              
ATOM   3356  CB  ILE A 209     111.600  97.094  90.727  1.00  6.62              
ATOM   3357  HB  ILE A 209     112.376  97.558  90.115  1.00  6.62              
ATOM   3358  CG2 ILE A 209     110.979  98.186  91.615  1.00  6.62              
ATOM   3359 1HG2 ILE A 209     111.731  98.622  92.270  1.00  6.62              
ATOM   3360 2HG2 ILE A 209     110.568  98.989  91.001  1.00  6.62              
ATOM   3361 3HG2 ILE A 209     110.173  97.777  92.223  1.00  6.62              
ATOM   3362  CG1 ILE A 209     112.229  95.945  91.543  1.00  6.62              
ATOM   3363 1HG1 ILE A 209     112.460  95.110  90.881  1.00  6.62              
ATOM   3364 2HG1 ILE A 209     111.547  95.593  92.313  1.00  6.62              
ATOM   3365  CD1 ILE A 209     113.531  96.359  92.175  1.00  6.62              
ATOM   3366  HD1 ILE A 209     113.983  95.505  92.682  1.00  6.62              
ATOM   3367  HD2 ILE A 209     114.162  96.689  91.357  1.00  6.62              
ATOM   3368  HD3 ILE A 209     113.386  97.175  92.879  1.00  6.62              
ATOM   3369  C   ILE A 209     109.599  95.543  90.486  1.00  6.62              
ATOM   3370  O   ILE A 209     108.558  95.974  90.956  1.00  6.62              
ATOM   3371  N   ARG A 210     109.894  94.260  90.444  1.00  6.67              
ATOM   3372  H   ARG A 210     110.821  94.026  90.124  1.00  6.67              
ATOM   3373  CA  ARG A 210     108.982  93.177  90.768  1.00  6.67              
ATOM   3374  HA  ARG A 210     108.135  93.576  91.330  1.00  6.67              
ATOM   3375  CB  ARG A 210     108.439  92.479  89.501  1.00  6.67              
ATOM   3376  HB1 ARG A 210     107.515  91.968  89.777  1.00  6.67              
ATOM   3377  HB2 ARG A 210     109.127  91.715  89.141  1.00  6.67              
ATOM   3378  CG  ARG A 210     108.122  93.480  88.369  1.00  6.67              
ATOM   3379  HG1 ARG A 210     107.570  94.307  88.805  1.00  6.67              
ATOM   3380  HG2 ARG A 210     107.477  92.988  87.642  1.00  6.67              
ATOM   3381  CD  ARG A 210     109.316  94.107  87.624  1.00  6.67              
ATOM   3382  HD1 ARG A 210     109.451  95.103  87.991  1.00  6.67              
ATOM   3383  HD2 ARG A 210     109.040  94.230  86.586  1.00  6.67              
ATOM   3384  NE  ARG A 210     110.566  93.329  87.793  1.00  6.67              
ATOM   3385  HE  ARG A 210     110.454  92.402  88.156  1.00  6.67              
ATOM   3386  CZ  ARG A 210     111.814  93.642  87.535  1.00  6.67              
ATOM   3387  NH1 ARG A 210     112.250  94.735  87.000  1.00  6.67              
ATOM   3388 1HH1 ARG A 210     111.595  95.422  86.640  1.00  6.67              
ATOM   3389 2HH1 ARG A 210     113.226  94.810  86.769  1.00  6.67              
ATOM   3390  NH2 ARG A 210     112.719  92.807  87.892  1.00  6.67              
ATOM   3391 1HH2 ARG A 210     112.531  92.030  88.514  1.00  6.67              
ATOM   3392 2HH2 ARG A 210     113.676  93.136  87.780  1.00  6.67              
ATOM   3393  C   ARG A 210     109.808  92.362  91.746  1.00  6.67              
ATOM   3394  O   ARG A 210     110.448  92.934  92.618  1.00  6.67              
ATOM   3395  N   MET A 211     109.968  91.069  91.523  1.00  6.81              
ATOM   3396  H   MET A 211     109.366  90.594  90.873  1.00  6.81              
ATOM   3397  CA  MET A 211     111.272  90.484  91.806  1.00  6.81              
ATOM   3398  HA  MET A 211     111.563  90.719  92.835  1.00  6.81              
ATOM   3399  CB  MET A 211     111.217  88.944  91.683  1.00  6.81              
ATOM   3400  HB1 MET A 211     112.214  88.564  91.905  1.00  6.81              
ATOM   3401  HB2 MET A 211     110.974  88.668  90.660  1.00  6.81              
ATOM   3402  CG  MET A 211     110.222  88.271  92.637  1.00  6.81              
ATOM   3403  HG1 MET A 211     110.365  88.671  93.642  1.00  6.81              
ATOM   3404  HG2 MET A 211     110.462  87.206  92.674  1.00  6.81              
ATOM   3405  SD  MET A 211     108.466  88.418  92.183  1.00  6.81              
ATOM   3406  CE  MET A 211     107.696  87.546  93.571  1.00  6.81              
ATOM   3407  HE1 MET A 211     107.894  88.085  94.495  1.00  6.81              
ATOM   3408  HE2 MET A 211     106.617  87.495  93.420  1.00  6.81              
ATOM   3409  HE3 MET A 211     108.099  86.535  93.646  1.00  6.81              
ATOM   3410  C   MET A 211     112.320  91.091  90.853  1.00  6.81              
ATOM   3411  O   MET A 211     112.397  90.707  89.685  1.00  6.81              
ATOM   3412  N   SER A 212     113.128  92.042  91.315  1.00  6.96              
ATOM   3413  H   SER A 212     112.914  92.448  92.225  1.00  6.96              
ATOM   3414  CA  SER A 212     114.572  91.975  91.029  1.00  6.96              
ATOM   3415  HA  SER A 212     114.796  90.939  90.797  1.00  6.96              
ATOM   3416  CB  SER A 212     115.113  92.787  89.844  1.00  6.96              
ATOM   3417  HB1 SER A 212     114.802  92.313  88.921  1.00  6.96              
ATOM   3418  HB2 SER A 212     116.200  92.732  89.827  1.00  6.96              
ATOM   3419  OG  SER A 212     114.753  94.153  89.838  1.00  6.96              
ATOM   3420  HG  SER A 212     115.518  94.639  90.207  1.00  6.96              
ATOM   3421  C   SER A 212     115.384  92.254  92.283  1.00  6.96              
ATOM   3422  O   SER A 212     114.842  92.824  93.235  1.00  6.96              
ATOM   3423  N   ASP A 213     116.683  91.914  92.268  1.00  6.91              
ATOM   3424  H   ASP A 213     117.072  91.455  91.463  1.00  6.91              
ATOM   3425  CA  ASP A 213     117.581  92.794  93.008  1.00  6.91              
ATOM   3426  HA  ASP A 213     117.228  92.813  94.042  1.00  6.91              
ATOM   3427  CB  ASP A 213     119.059  92.372  93.090  1.00  6.91              
ATOM   3428  HB1 ASP A 213     119.501  92.389  92.091  1.00  6.91              
ATOM   3429  HB2 ASP A 213     119.124  91.358  93.487  1.00  6.91              
ATOM   3430  CG  ASP A 213     119.800  93.349  94.032  1.00  6.91              
ATOM   3431  OD1 ASP A 213     119.437  93.387  95.232  1.00  6.91              
ATOM   3432  OD2 ASP A 213     120.629  94.156  93.547  1.00  6.91              
ATOM   3433  C   ASP A 213     117.466  94.204  92.459  1.00  6.91              
ATOM   3434  O   ASP A 213     117.347  94.400  91.247  1.00  6.91              
ATOM   3435  N   MET A 214     117.484  95.152  93.384  1.00  6.74              
ATOM   3436  H   MET A 214     117.595  94.866  94.350  1.00  6.74              
ATOM   3437  CA  MET A 214     117.741  96.542  93.102  1.00  6.74              
ATOM   3438  HA  MET A 214     118.548  96.595  92.370  1.00  6.74              
ATOM   3439  CB  MET A 214     116.501  97.198  92.525  1.00  6.74              
ATOM   3440  HB1 MET A 214     115.724  97.237  93.287  1.00  6.74              
ATOM   3441  HB2 MET A 214     116.198  96.596  91.675  1.00  6.74              
ATOM   3442  CG  MET A 214     116.757  98.597  91.995  1.00  6.74              
ATOM   3443  HG1 MET A 214     117.665  98.560  91.407  1.00  6.74              
ATOM   3444  HG2 MET A 214     116.903  99.279  92.831  1.00  6.74              
ATOM   3445  SD  MET A 214     115.452  99.237  90.927  1.00  6.74              
ATOM   3446  CE  MET A 214     116.374 100.676  90.368  1.00  6.74              
ATOM   3447  HE1 MET A 214     115.694 101.364  89.879  1.00  6.74              
ATOM   3448  HE2 MET A 214     116.840 101.168  91.223  1.00  6.74              
ATOM   3449  HE3 MET A 214     117.141 100.355  89.670  1.00  6.74              
ATOM   3450  C   MET A 214     118.173  97.214  94.377  1.00  6.74              
ATOM   3451  O   MET A 214     117.562  97.050  95.436  1.00  6.74              
ATOM   3452  N   ASN A 215     119.231  97.987  94.236  1.00  6.94              
ATOM   3453  H   ASN A 215     119.577  98.132  93.298  1.00  6.94              
ATOM   3454  CA  ASN A 215     119.846  98.773  95.278  1.00  6.94              
ATOM   3455  HA  ASN A 215     119.407  98.521  96.246  1.00  6.94              
ATOM   3456  CB  ASN A 215     121.323  98.312  95.276  1.00  6.94              
ATOM   3457  HB1 ASN A 215     121.992  99.089  95.623  1.00  6.94              
ATOM   3458  HB2 ASN A 215     121.654  98.035  94.274  1.00  6.94              
ATOM   3459  CG  ASN A 215     121.485  97.124  96.216  1.00  6.94              
ATOM   3460  OD1 ASN A 215     121.700  97.320  97.403  1.00  6.94              
ATOM   3461  ND2 ASN A 215     121.341  95.893  95.778  1.00  6.94              
ATOM   3462 1HD2 ASN A 215     121.073  95.635  94.828  1.00  6.94              
ATOM   3463 2HD2 ASN A 215     121.315  95.157  96.457  1.00  6.94              
ATOM   3464  C   ASN A 215     119.462 100.248  95.007  1.00  6.94              
ATOM   3465  O   ASN A 215     118.516 100.495  94.254  1.00  6.94              
ATOM   3466  N   PRO A 216     120.015 101.247  95.712  1.00  6.90              
ATOM   3467  CD  PRO A 216     120.995 101.145  96.785  1.00  6.90              
ATOM   3468  HD1 PRO A 216     121.997 101.133  96.354  1.00  6.90              
ATOM   3469  HD2 PRO A 216     120.834 100.259  97.402  1.00  6.90              
ATOM   3470  CG  PRO A 216     120.832 102.408  97.623  1.00  6.90              
ATOM   3471  HG1 PRO A 216     121.770 102.707  98.094  1.00  6.90              
ATOM   3472  HG2 PRO A 216     120.051 102.258  98.370  1.00  6.90              
ATOM   3473  CB  PRO A 216     120.366 103.426  96.586  1.00  6.90              
ATOM   3474  HB1 PRO A 216     121.227 103.789  96.022  1.00  6.90              
ATOM   3475  HB2 PRO A 216     119.832 104.256  97.051  1.00  6.90              
ATOM   3476  CA  PRO A 216     119.456 102.595  95.673  1.00  6.90              
ATOM   3477  HA  PRO A 216     118.476 102.533  96.143  1.00  6.90              
ATOM   3478  C   PRO A 216     119.270 103.284  94.308  1.00  6.90              
ATOM   3479  O   PRO A 216     119.776 102.894  93.251  1.00  6.90              
ATOM   3480  N   TYR A 217     118.571 104.412  94.408  1.00  7.08              
ATOM   3481  H   TYR A 217     118.353 104.730  95.337  1.00  7.08              
ATOM   3482  CA  TYR A 217     117.972 105.196  93.336  1.00  7.08              
ATOM   3483  HA  TYR A 217     118.287 104.814  92.364  1.00  7.08              
ATOM   3484  CB  TYR A 217     116.434 105.110  93.461  1.00  7.08              
ATOM   3485  HB1 TYR A 217     115.992 105.630  92.610  1.00  7.08              
ATOM   3486  HB2 TYR A 217     116.128 105.656  94.354  1.00  7.08              
ATOM   3487  CG  TYR A 217     115.829 103.713  93.552  1.00  7.08              
ATOM   3488  CD1 TYR A 217     115.938 102.959  94.739  1.00  7.08              
ATOM   3489  HD1 TYR A 217     116.442 103.371  95.596  1.00  7.08              
ATOM   3490  CE1 TYR A 217     115.410 101.657  94.809  1.00  7.08              
ATOM   3491  HE1 TYR A 217     115.542 101.047  95.690  1.00  7.08              
ATOM   3492  CZ  TYR A 217     114.681 101.134  93.728  1.00  7.08              
ATOM   3493  OH  TYR A 217     114.131  99.896  93.822  1.00  7.08              
ATOM   3494  HH  TYR A 217     113.821  99.602  92.963  1.00  7.08              
ATOM   3495  CE2 TYR A 217     114.504 101.914  92.564  1.00  7.08              
ATOM   3496  HE2 TYR A 217     113.917 101.529  91.742  1.00  7.08              
ATOM   3497  CD2 TYR A 217     115.105 103.185  92.467  1.00  7.08              
ATOM   3498  HD2 TYR A 217     114.982 103.767  91.570  1.00  7.08              
ATOM   3499  C   TYR A 217     118.414 106.655  93.484  1.00  7.08              
ATOM   3500  O   TYR A 217     118.809 107.083  94.572  1.00  7.08              
ATOM   3501  N   TRP A 218     118.283 107.436  92.410  1.00  6.98              
ATOM   3502  H   TRP A 218     117.995 107.010  91.535  1.00  6.98              
ATOM   3503  CA  TRP A 218     118.332 108.903  92.497  1.00  6.98              
ATOM   3504  HA  TRP A 218     119.321 109.219  92.834  1.00  6.98              
ATOM   3505  CB  TRP A 218     118.033 109.492  91.100  1.00  6.98              
ATOM   3506  HB1 TRP A 218     117.332 110.323  91.200  1.00  6.98              
ATOM   3507  HB2 TRP A 218     117.517 108.749  90.492  1.00  6.98              
ATOM   3508  CG  TRP A 218     119.202 110.014  90.331  1.00  6.98              
ATOM   3509  CD1 TRP A 218     119.308 111.269  89.839  1.00  6.98              
ATOM   3510  HD1 TRP A 218     118.571 112.059  89.961  1.00  6.98              
ATOM   3511  NE1 TRP A 218     120.512 111.407  89.184  1.00  6.98              
ATOM   3512  HE1 TRP A 218     120.840 112.289  88.792  1.00  6.98              
ATOM   3513  CE2 TRP A 218     121.247 110.241  89.219  1.00  6.98              
ATOM   3514  CZ2 TRP A 218     122.496 109.882  88.695  1.00  6.98              
ATOM   3515  HZ2 TRP A 218     123.076 110.599  88.138  1.00  6.98              
ATOM   3516  CH2 TRP A 218     122.972 108.576  88.895  1.00  6.98              
ATOM   3517  HH2 TRP A 218     123.935 108.283  88.499  1.00  6.98              
ATOM   3518  CZ3 TRP A 218     122.197 107.650  89.615  1.00  6.98              
ATOM   3519  HZ3 TRP A 218     122.571 106.649  89.776  1.00  6.98              
ATOM   3520  CE3 TRP A 218     120.941 108.019  90.134  1.00  6.98              
ATOM   3521  HE3 TRP A 218     120.357 107.294  90.682  1.00  6.98              
ATOM   3522  CD2 TRP A 218     120.433 109.325  89.951  1.00  6.98              
ATOM   3523  C   TRP A 218     117.281 109.481  93.450  1.00  6.98              
ATOM   3524  O   TRP A 218     116.208 108.913  93.646  1.00  6.98              
ATOM   3525  N   THR A 219     117.519 110.697  93.933  1.00  7.32              
ATOM   3526  H   THR A 219     118.423 111.123  93.765  1.00  7.32              
ATOM   3527  CA  THR A 219     116.492 111.585  94.502  1.00  7.32              
ATOM   3528  HA  THR A 219     115.570 111.502  93.925  1.00  7.32              
ATOM   3529  CB  THR A 219     116.193 111.207  95.971  1.00  7.32              
ATOM   3530  HB  THR A 219     117.129 111.179  96.529  1.00  7.32              
ATOM   3531  CG2 THR A 219     115.208 112.128  96.693  1.00  7.32              
ATOM   3532 1HG2 THR A 219     114.939 111.690  97.653  1.00  7.32              
ATOM   3533 2HG2 THR A 219     115.663 113.097  96.888  1.00  7.32              
ATOM   3534 3HG2 THR A 219     114.304 112.254  96.095  1.00  7.32              
ATOM   3535  OG1 THR A 219     115.587 109.941  96.034  1.00  7.32              
ATOM   3536  HG1 THR A 219     115.814 109.451  95.223  1.00  7.32              
ATOM   3537  C   THR A 219     116.983 113.030  94.428  1.00  7.32              
ATOM   3538  O   THR A 219     118.191 113.261  94.427  1.00  7.32              
ATOM   3539  N   GLY A 220     116.070 114.003  94.404  1.00  7.45              
ATOM   3540  H   GLY A 220     115.086 113.761  94.341  1.00  7.45              
ATOM   3541  CA  GLY A 220     116.372 115.359  94.859  1.00  7.45              
ATOM   3542  HA1 GLY A 220     116.832 115.307  95.847  1.00  7.45              
ATOM   3543  HA2 GLY A 220     115.432 115.899  94.964  1.00  7.45              
ATOM   3544  C   GLY A 220     117.277 116.219  93.980  1.00  7.45              
ATOM   3545  O   GLY A 220     117.797 117.221  94.460  1.00  7.45              
ATOM   3546  N   TRP A 221     117.468 115.865  92.710  1.00  7.85              
ATOM   3547  H   TRP A 221     117.008 115.041  92.359  1.00  7.85              
ATOM   3548  CA  TRP A 221     117.945 116.841  91.731  1.00  7.85              
ATOM   3549  HA  TRP A 221     118.694 117.497  92.177  1.00  7.85              
ATOM   3550  CB  TRP A 221     118.572 116.112  90.534  1.00  7.85              
ATOM   3551  HB1 TRP A 221     118.790 116.857  89.771  1.00  7.85              
ATOM   3552  HB2 TRP A 221     117.841 115.418  90.116  1.00  7.85              
ATOM   3553  CG  TRP A 221     119.848 115.362  90.781  1.00  7.85              
ATOM   3554  CD1 TRP A 221     120.436 115.121  91.978  1.00  7.85              
ATOM   3555  HD1 TRP A 221     120.049 115.434  92.939  1.00  7.85              
ATOM   3556  NE1 TRP A 221     121.609 114.417  91.794  1.00  7.85              
ATOM   3557  HE1 TRP A 221     122.210 114.133  92.555  1.00  7.85              
ATOM   3558  CE2 TRP A 221     121.851 114.179  90.458  1.00  7.85              
ATOM   3559  CZ2 TRP A 221     122.895 113.542  89.768  1.00  7.85              
ATOM   3560  HZ2 TRP A 221     123.729 113.123  90.311  1.00  7.85              
ATOM   3561  CH2 TRP A 221     122.851 113.479  88.365  1.00  7.85              
ATOM   3562  HH2 TRP A 221     123.658 113.017  87.814  1.00  7.85              
ATOM   3563  CZ3 TRP A 221     121.752 114.021  87.675  1.00  7.85              
ATOM   3564  HZ3 TRP A 221     121.718 113.975  86.593  1.00  7.85              
ATOM   3565  CE3 TRP A 221     120.703 114.646  88.377  1.00  7.85              
ATOM   3566  HE3 TRP A 221     119.876 115.078  87.828  1.00  7.85              
ATOM   3567  CD2 TRP A 221     120.731 114.757  89.785  1.00  7.85              
ATOM   3568  C   TRP A 221     116.741 117.679  91.309  1.00  7.85              
ATOM   3569  O   TRP A 221     115.748 117.080  90.932  1.00  7.85              
ATOM   3570  N   ASP A 222     116.787 119.019  91.338  1.00  8.56              
ATOM   3571  H   ASP A 222     117.615 119.499  91.659  1.00  8.56              
ATOM   3572  CA  ASP A 222     115.618 119.809  90.926  1.00  8.56              
ATOM   3573  HA  ASP A 222     115.054 119.124  90.295  1.00  8.56              
ATOM   3574  CB  ASP A 222     114.649 120.132  92.080  1.00  8.56              
ATOM   3575  HB1 ASP A 222     114.608 121.209  92.233  1.00  8.56              
ATOM   3576  HB2 ASP A 222     115.004 119.669  93.001  1.00  8.56              
ATOM   3577  CG  ASP A 222     113.244 119.593  91.754  1.00  8.56              
ATOM   3578  OD1 ASP A 222     112.671 118.838  92.578  1.00  8.56              
ATOM   3579  OD2 ASP A 222     112.761 119.897  90.636  1.00  8.56              
ATOM   3580  C   ASP A 222     115.854 120.935  89.914  1.00  8.56              
ATOM   3581  O   ASP A 222     116.993 121.324  89.636  1.00  8.56              
ATOM   3582  N   LYS A 223     114.779 121.260  89.198  1.00  9.58              
ATOM   3583  H   LYS A 223     113.904 120.946  89.608  1.00  9.58              
ATOM   3584  CA  LYS A 223     114.688 121.475  87.743  1.00  9.58              
ATOM   3585  HA  LYS A 223     113.824 120.867  87.510  1.00  9.58              
ATOM   3586  CB  LYS A 223     114.181 122.914  87.390  1.00  9.58              
ATOM   3587  HB1 LYS A 223     115.066 123.559  87.360  1.00  9.58              
ATOM   3588  HB2 LYS A 223     113.532 123.220  88.214  1.00  9.58              
ATOM   3589  CG  LYS A 223     113.366 123.016  86.067  1.00  9.58              
ATOM   3590  HG1 LYS A 223     114.067 122.916  85.242  1.00  9.58              
ATOM   3591  HG2 LYS A 223     113.063 124.059  86.033  1.00  9.58              
ATOM   3592  CD  LYS A 223     112.152 122.109  85.938  1.00  9.58              
ATOM   3593  HD1 LYS A 223     111.257 122.715  85.865  1.00  9.58              
ATOM   3594  HD2 LYS A 223     111.978 121.456  86.791  1.00  9.58              
ATOM   3595  CE  LYS A 223     112.127 121.211  84.658  1.00  9.58              
ATOM   3596  HE1 LYS A 223     112.214 121.875  83.797  1.00  9.58              
ATOM   3597  HE2 LYS A 223     111.156 120.706  84.614  1.00  9.58              
ATOM   3598  NZ  LYS A 223     113.207 120.188  84.611  1.00  9.58              
ATOM   3599  HZ1 LYS A 223     113.181 119.533  85.392  1.00  9.58              
ATOM   3600  HZ2 LYS A 223     113.157 119.625  83.775  1.00  9.58              
ATOM   3601  HZ3 LYS A 223     114.129 120.616  84.659  1.00  9.58              
ATOM   3602  C   LYS A 223     115.737 120.857  86.771  1.00  9.58              
ATOM   3603  O   LYS A 223     115.621 121.066  85.564  1.00  9.58              
ATOM   3604  N   CYS A 224     116.555 119.926  87.229  1.00  9.95              
ATOM   3605  H   CYS A 224     116.833 119.946  88.186  1.00  9.95              
ATOM   3606  CA  CYS A 224     116.582 118.541  86.664  1.00  9.95              
ATOM   3607  HA  CYS A 224     116.710 118.572  85.579  1.00  9.95              
ATOM   3608  CB  CYS A 224     117.805 117.767  87.239  1.00  9.95              
ATOM   3609  HB1 CYS A 224     117.480 116.780  87.575  1.00  9.95              
ATOM   3610  HB2 CYS A 224     118.247 118.342  88.042  1.00  9.95              
ATOM   3611  SG  CYS A 224     119.004 117.508  85.915  1.00  9.95              
ATOM   3612  HG  CYS A 224     118.205 116.636  85.261  1.00  9.95              
ATOM   3613  C   CYS A 224     115.208 117.921  86.939  1.00  9.95              
ATOM   3614  O   CYS A 224     114.220 118.322  86.315  1.00  9.95              
ATOM   3615  N   GLY A 225     115.066 117.135  88.009  1.00  8.94              
ATOM   3616  H   GLY A 225     115.864 116.839  88.526  1.00  8.94              
ATOM   3617  CA  GLY A 225     113.775 116.839  88.616  1.00  8.94              
ATOM   3618  HA1 GLY A 225     113.044 116.647  87.832  1.00  8.94              
ATOM   3619  HA2 GLY A 225     113.454 117.715  89.178  1.00  8.94              
ATOM   3620  C   GLY A 225     113.786 115.638  89.540  1.00  8.94              
ATOM   3621  O   GLY A 225     114.630 114.737  89.438  1.00  8.94              
ATOM   3622  N   ASN A 226     112.795 115.586  90.426  1.00  8.19              
ATOM   3623  H   ASN A 226     112.167 116.366  90.509  1.00  8.19              
ATOM   3624  CA  ASN A 226     112.450 114.324  91.063  1.00  8.19              
ATOM   3625  HA  ASN A 226     113.390 113.938  91.448  1.00  8.19              
ATOM   3626  CB  ASN A 226     111.565 114.560  92.294  1.00  8.19              
ATOM   3627  HB1 ASN A 226     111.030 113.642  92.541  1.00  8.19              
ATOM   3628  HB2 ASN A 226     110.838 115.351  92.116  1.00  8.19              
ATOM   3629  CG  ASN A 226     112.456 114.907  93.486  1.00  8.19              
ATOM   3630  OD1 ASN A 226     113.009 114.035  94.146  1.00  8.19              
ATOM   3631  ND2 ASN A 226     112.730 116.162  93.767  1.00  8.19              
ATOM   3632 1HD2 ASN A 226     112.477 116.953  93.166  1.00  8.19              
ATOM   3633 2HD2 ASN A 226     113.290 116.333  94.575  1.00  8.19              
ATOM   3634  C   ASN A 226     111.982 113.337  89.986  1.00  8.19              
ATOM   3635  O   ASN A 226     111.132 113.719  89.185  1.00  8.19              
ATOM   3636  N   PRO A 227     112.542 112.112  89.881  1.00  8.52              
ATOM   3637  CD  PRO A 227     113.496 111.496  90.800  1.00  8.52              
ATOM   3638  HD1 PRO A 227     112.963 111.114  91.672  1.00  8.52              
ATOM   3639  HD2 PRO A 227     114.282 112.184  91.109  1.00  8.52              
ATOM   3640  CG  PRO A 227     114.141 110.340  90.039  1.00  8.52              
ATOM   3641  HG1 PRO A 227     114.381 109.508  90.701  1.00  8.52              
ATOM   3642  HG2 PRO A 227     115.039 110.695  89.534  1.00  8.52              
ATOM   3643  CB  PRO A 227     113.091 109.957  89.002  1.00  8.52              
ATOM   3644  HB1 PRO A 227     112.401 109.237  89.442  1.00  8.52              
ATOM   3645  HB2 PRO A 227     113.553 109.535  88.110  1.00  8.52              
ATOM   3646  CA  PRO A 227     112.360 111.270  88.691  1.00  8.52              
ATOM   3647  HA  PRO A 227     112.851 111.758  87.848  1.00  8.52              
ATOM   3648  C   PRO A 227     110.917 110.988  88.295  1.00  8.52              
ATOM   3649  O   PRO A 227     110.614 110.737  87.133  1.00  8.52              
ATOM   3650  N   PHE A 228     110.029 111.063  89.280  1.00  8.17              
ATOM   3651  H   PHE A 228     110.365 111.285  90.202  1.00  8.17              
ATOM   3652  CA  PHE A 228     108.616 110.793  89.140  1.00  8.17              
ATOM   3653  HA  PHE A 228     108.482 110.226  88.221  1.00  8.17              
ATOM   3654  CB  PHE A 228     108.183 109.870  90.286  1.00  8.17              
ATOM   3655  HB1 PHE A 228     107.118 109.686  90.174  1.00  8.17              
ATOM   3656  HB2 PHE A 228     108.342 110.370  91.243  1.00  8.17              
ATOM   3657  CG  PHE A 228     108.888 108.517  90.293  1.00  8.17              
ATOM   3658  CD1 PHE A 228     110.142 108.362  90.917  1.00  8.17              
ATOM   3659  HD1 PHE A 228     110.604 109.203  91.410  1.00  8.17              
ATOM   3660  CE1 PHE A 228     110.800 107.118  90.905  1.00  8.17              
ATOM   3661  HE1 PHE A 228     111.754 107.005  91.404  1.00  8.17              
ATOM   3662  CZ  PHE A 228     110.206 106.020  90.258  1.00  8.17              
ATOM   3663  HZ  PHE A 228     110.703 105.062  90.247  1.00  8.17              
ATOM   3664  CE2 PHE A 228     108.953 106.166  89.635  1.00  8.17              
ATOM   3665  HE2 PHE A 228     108.493 105.318  89.145  1.00  8.17              
ATOM   3666  CD2 PHE A 228     108.296 107.410  89.654  1.00  8.17              
ATOM   3667  HD2 PHE A 228     107.333 107.514  89.175  1.00  8.17              
ATOM   3668  C   PHE A 228     107.753 112.054  88.958  1.00  8.17              
ATOM   3669  O   PHE A 228     106.529 111.929  88.956  1.00  8.17              
ATOM   3670  N   LYS A 229     108.377 113.248  88.830  1.00  7.16              
ATOM   3671  H   LYS A 229     109.388 113.237  88.719  1.00  7.16              
ATOM   3672  CA  LYS A 229     107.788 114.514  89.291  1.00  7.16              
ATOM   3673  HA  LYS A 229     107.555 114.296  90.331  1.00  7.16              
ATOM   3674  CB  LYS A 229     108.754 115.719  89.315  1.00  7.16              
ATOM   3675  HB1 LYS A 229     109.097 115.933  88.301  1.00  7.16              
ATOM   3676  HB2 LYS A 229     109.619 115.473  89.925  1.00  7.16              
ATOM   3677  CG  LYS A 229     108.123 116.994  89.920  1.00  7.16              
ATOM   3678  HG1 LYS A 229     107.282 117.303  89.305  1.00  7.16              
ATOM   3679  HG2 LYS A 229     108.856 117.800  89.862  1.00  7.16              
ATOM   3680  CD  LYS A 229     107.676 116.860  91.396  1.00  7.16              
ATOM   3681  HD1 LYS A 229     108.473 117.263  92.022  1.00  7.16              
ATOM   3682  HD2 LYS A 229     107.553 115.820  91.689  1.00  7.16              
ATOM   3683  CE  LYS A 229     106.373 117.607  91.726  1.00  7.16              
ATOM   3684  HE1 LYS A 229     106.486 118.655  91.435  1.00  7.16              
ATOM   3685  HE2 LYS A 229     106.227 117.568  92.809  1.00  7.16              
ATOM   3686  NZ  LYS A 229     105.183 117.028  91.048  1.00  7.16              
ATOM   3687  HZ1 LYS A 229     104.329 117.448  91.385  1.00  7.16              
ATOM   3688  HZ2 LYS A 229     105.202 117.265  90.053  1.00  7.16              
ATOM   3689  HZ3 LYS A 229     105.113 116.015  91.159  1.00  7.16              
ATOM   3690  C   LYS A 229     106.424 114.826  88.714  1.00  7.16              
ATOM   3691  O   LYS A 229     105.412 114.486  89.316  1.00  7.16              
ATOM   3692  N   ASP A 230     106.344 115.478  87.563  1.00  6.96              
ATOM   3693  H   ASP A 230     107.186 115.752  87.079  1.00  6.96              
ATOM   3694  CA  ASP A 230     105.023 115.781  87.001  1.00  6.96              
ATOM   3695  HA  ASP A 230     104.310 115.737  87.824  1.00  6.96              
ATOM   3696  CB  ASP A 230     104.905 117.237  86.525  1.00  6.96              
ATOM   3697  HB1 ASP A 230     104.287 117.306  85.629  1.00  6.96              
ATOM   3698  HB2 ASP A 230     105.889 117.662  86.315  1.00  6.96              
ATOM   3699  CG  ASP A 230     104.223 117.981  87.679  1.00  6.96              
ATOM   3700  OD1 ASP A 230     104.934 118.279  88.665  1.00  6.96              
ATOM   3701  OD2 ASP A 230     102.972 117.918  87.735  1.00  6.96              
ATOM   3702  C   ASP A 230     104.447 114.649  86.154  1.00  6.96              
ATOM   3703  O   ASP A 230     103.547 114.856  85.339  1.00  6.96              
ATOM   3704  N   MET A 231     104.884 113.422  86.450  1.00  6.94              
ATOM   3705  H   MET A 231     105.485 113.300  87.254  1.00  6.94              
ATOM   3706  CA  MET A 231     104.400 112.224  85.777  1.00  6.94              
ATOM   3707  HA  MET A 231     104.229 112.468  84.728  1.00  6.94              
ATOM   3708  CB  MET A 231     105.448 111.097  85.838  1.00  6.94              
ATOM   3709  HB1 MET A 231     105.109 110.282  85.198  1.00  6.94              
ATOM   3710  HB2 MET A 231     105.518 110.719  86.857  1.00  6.94              
ATOM   3711  CG  MET A 231     106.843 111.542  85.378  1.00  6.94              
ATOM   3712  HG1 MET A 231     107.309 112.101  86.189  1.00  6.94              
ATOM   3713  HG2 MET A 231     106.733 112.226  84.536  1.00  6.94              
ATOM   3714  SD  MET A 231     107.999 110.237  84.863  1.00  6.94              
ATOM   3715  CE  MET A 231     107.491 108.802  85.846  1.00  6.94              
ATOM   3716  HE1 MET A 231     108.270 108.042  85.806  1.00  6.94              
ATOM   3717  HE2 MET A 231     107.326 109.086  86.882  1.00  6.94              
ATOM   3718  HE3 MET A 231     106.573 108.390  85.428  1.00  6.94              
ATOM   3719  C   MET A 231     103.072 111.727  86.377  1.00  6.94              
ATOM   3720  O   MET A 231     102.768 111.922  87.563  1.00  6.94              
ATOM   3721  N   SER A 232     102.310 111.023  85.538  1.00  6.64              
ATOM   3722  H   SER A 232     102.662 110.850  84.609  1.00  6.64              
ATOM   3723  CA  SER A 232     100.918 110.663  85.798  1.00  6.64              
ATOM   3724  HA  SER A 232     100.711 110.725  86.862  1.00  6.64              
ATOM   3725  CB  SER A 232      99.975 111.645  85.085  1.00  6.64              
ATOM   3726  HB1 SER A 232      98.941 111.356  85.279  1.00  6.64              
ATOM   3727  HB2 SER A 232     100.152 111.592  84.010  1.00  6.64              
ATOM   3728  OG  SER A 232     100.167 112.986  85.511  1.00  6.64              
ATOM   3729  HG  SER A 232      99.841 113.545  84.797  1.00  6.64              
ATOM   3730  C   SER A 232     100.621 109.235  85.341  1.00  6.64              
ATOM   3731  O   SER A 232     100.146 109.016  84.230  1.00  6.64              
ATOM   3732  N   MET A 233     100.981 108.248  86.157  1.00  6.38              
ATOM   3733  H   MET A 233     101.270 108.485  87.099  1.00  6.38              
ATOM   3734  CA  MET A 233     100.997 106.837  85.742  1.00  6.38              
ATOM   3735  HA  MET A 233     101.104 106.769  84.658  1.00  6.38              
ATOM   3736  CB  MET A 233     102.204 106.142  86.394  1.00  6.38              
ATOM   3737  HB1 MET A 233     102.182 105.077  86.154  1.00  6.38              
ATOM   3738  HB2 MET A 233     102.133 106.242  87.478  1.00  6.38              
ATOM   3739  CG  MET A 233     103.538 106.727  85.900  1.00  6.38              
ATOM   3740  HG1 MET A 233     103.356 107.624  85.307  1.00  6.38              
ATOM   3741  HG2 MET A 233     103.997 105.999  85.231  1.00  6.38              
ATOM   3742  SD  MET A 233     104.738 107.154  87.195  1.00  6.38              
ATOM   3743  CE  MET A 233     103.886 108.522  88.020  1.00  6.38              
ATOM   3744  HE1 MET A 233     103.461 109.190  87.275  1.00  6.38              
ATOM   3745  HE2 MET A 233     103.091 108.131  88.655  1.00  6.38              
ATOM   3746  HE3 MET A 233     104.598 109.080  88.626  1.00  6.38              
ATOM   3747  C   MET A 233      99.697 106.129  86.153  1.00  6.38              
ATOM   3748  O   MET A 233      99.145 106.335  87.243  1.00  6.38              
ATOM   3749  N   THR A 234      99.210 105.272  85.257  1.00  6.35              
ATOM   3750  H   THR A 234      99.778 105.051  84.451  1.00  6.35              
ATOM   3751  CA  THR A 234      97.996 104.476  85.466  1.00  6.35              
ATOM   3752  HA  THR A 234      97.218 105.138  85.843  1.00  6.35              
ATOM   3753  CB  THR A 234      97.486 103.853  84.165  1.00  6.35              
ATOM   3754  HB  THR A 234      98.190 103.107  83.797  1.00  6.35              
ATOM   3755  CG2 THR A 234      96.097 103.233  84.303  1.00  6.35              
ATOM   3756 1HG2 THR A 234      95.791 102.813  83.345  1.00  6.35              
ATOM   3757 2HG2 THR A 234      96.113 102.432  85.041  1.00  6.35              
ATOM   3758 3HG2 THR A 234      95.375 103.987  84.616  1.00  6.35              
ATOM   3759  OG1 THR A 234      97.364 104.894  83.228  1.00  6.35              
ATOM   3760  HG1 THR A 234      96.857 105.597  83.648  1.00  6.35              
ATOM   3761  C   THR A 234      98.213 103.420  86.546  1.00  6.35              
ATOM   3762  O   THR A 234      97.493 103.421  87.555  1.00  6.35              
ATOM   3763  N   VAL A 235      99.244 102.578  86.389  1.00  5.75              
ATOM   3764  H   VAL A 235      99.903 102.704  85.627  1.00  5.75              
ATOM   3765  CA  VAL A 235      99.588 101.645  87.451  1.00  5.75              
ATOM   3766  HA  VAL A 235      99.093 101.934  88.378  1.00  5.75              
ATOM   3767  CB  VAL A 235      99.083 100.222  87.114  1.00  5.75              
ATOM   3768  HB  VAL A 235      99.439  99.933  86.136  1.00  5.75              
ATOM   3769  CG1 VAL A 235      99.514  99.152  88.123  1.00  5.75              
ATOM   3770 1HG1 VAL A 235      99.077  98.188  87.864  1.00  5.75              
ATOM   3771 2HG1 VAL A 235     100.598  99.037  88.103  1.00  5.75              
ATOM   3772 3HG1 VAL A 235      99.199  99.432  89.129  1.00  5.75              
ATOM   3773  CG2 VAL A 235      97.553 100.175  87.017  1.00  5.75              
ATOM   3774 1HG2 VAL A 235      97.210  99.149  86.881  1.00  5.75              
ATOM   3775 2HG2 VAL A 235      97.112 100.585  87.922  1.00  5.75              
ATOM   3776 3HG2 VAL A 235      97.220 100.761  86.165  1.00  5.75              
ATOM   3777  C   VAL A 235     101.082 101.793  87.736  1.00  5.75              
ATOM   3778  O   VAL A 235     101.884 102.224  86.891  1.00  5.75              
ATOM   3779  N   LEU A 236     101.417 101.462  88.974  1.00  5.71              
ATOM   3780  H   LEU A 236     100.682 101.334  89.659  1.00  5.71              
ATOM   3781  CA  LEU A 236     102.731 101.053  89.394  1.00  5.71              
ATOM   3782  HA  LEU A 236     103.281 100.784  88.504  1.00  5.71              
ATOM   3783  CB  LEU A 236     103.447 102.229  90.083  1.00  5.71              
ATOM   3784  HB1 LEU A 236     103.225 102.201  91.149  1.00  5.71              
ATOM   3785  HB2 LEU A 236     103.045 103.159  89.678  1.00  5.71              
ATOM   3786  CG  LEU A 236     104.975 102.270  89.883  1.00  5.71              
ATOM   3787  HG  LEU A 236     105.210 102.222  88.820  1.00  5.71              
ATOM   3788  CD1 LEU A 236     105.515 103.593  90.432  1.00  5.71              
ATOM   3789 1HD1 LEU A 236     106.594 103.643  90.282  1.00  5.71              
ATOM   3790 2HD1 LEU A 236     105.050 104.425  89.904  1.00  5.71              
ATOM   3791 3HD1 LEU A 236     105.294 103.670  91.496  1.00  5.71              
ATOM   3792  CD2 LEU A 236     105.694 101.137  90.610  1.00  5.71              
ATOM   3793 1HD2 LEU A 236     105.554 100.208  90.063  1.00  5.71              
ATOM   3794 2HD2 LEU A 236     106.765 101.334  90.645  1.00  5.71              
ATOM   3795 3HD2 LEU A 236     105.304 101.042  91.623  1.00  5.71              
ATOM   3796  C   LEU A 236     102.546  99.823  90.281  1.00  5.71              
ATOM   3797  O   LEU A 236     101.692  99.811  91.195  1.00  5.71              
ATOM   3798  N   ASP A 237     103.356  98.808  89.948  1.00  5.72              
ATOM   3799  H   ASP A 237     104.013  98.962  89.189  1.00  5.72              
ATOM   3800  CA  ASP A 237     103.546  97.601  90.762  1.00  5.72              
ATOM   3801  HA  ASP A 237     103.069  97.803  91.711  1.00  5.72              
ATOM   3802  CB  ASP A 237     102.857  96.371  90.110  1.00  5.72              
ATOM   3803  HB1 ASP A 237     103.274  96.231  89.118  1.00  5.72              
ATOM   3804  HB2 ASP A 237     101.808  96.626  89.954  1.00  5.72              
ATOM   3805  CG  ASP A 237     102.904  95.018  90.883  1.00  5.72              
ATOM   3806  OD1 ASP A 237     103.645  94.867  91.889  1.00  5.72              
ATOM   3807  OD2 ASP A 237     102.176  94.082  90.493  1.00  5.72              
ATOM   3808  C   ASP A 237     105.036  97.386  91.088  1.00  5.72              
ATOM   3809  O   ASP A 237     105.931  97.622  90.273  1.00  5.72              
ATOM   3810  N   LEU A 238     105.257  96.974  92.337  1.00  6.11              
ATOM   3811  H   LEU A 238     104.437  96.617  92.808  1.00  6.11              
ATOM   3812  CA  LEU A 238     106.515  96.962  93.080  1.00  6.11              
ATOM   3813  HA  LEU A 238     107.305  97.366  92.450  1.00  6.11              
ATOM   3814  CB  LEU A 238     106.364  97.850  94.330  1.00  6.11              
ATOM   3815  HB1 LEU A 238     107.258  97.744  94.947  1.00  6.11              
ATOM   3816  HB2 LEU A 238     105.517  97.486  94.914  1.00  6.11              
ATOM   3817  CG  LEU A 238     106.174  99.348  94.064  1.00  6.11              
ATOM   3818  HG  LEU A 238     105.274  99.512  93.472  1.00  6.11              
ATOM   3819  CD1 LEU A 238     106.020 100.055  95.407  1.00  6.11              
ATOM   3820 1HD1 LEU A 238     105.865 101.120  95.246  1.00  6.11              
ATOM   3821 2HD1 LEU A 238     105.149  99.659  95.933  1.00  6.11              
ATOM   3822 3HD1 LEU A 238     106.912  99.907  96.016  1.00  6.11              
ATOM   3823  CD2 LEU A 238     107.385  99.954  93.352  1.00  6.11              
ATOM   3824 1HD2 LEU A 238     107.237 101.026  93.238  1.00  6.11              
ATOM   3825 2HD2 LEU A 238     108.294  99.755  93.920  1.00  6.11              
ATOM   3826 3HD2 LEU A 238     107.487  99.525  92.357  1.00  6.11              
ATOM   3827  C   LEU A 238     106.966  95.552  93.516  1.00  6.11              
ATOM   3828  O   LEU A 238     107.899  95.413  94.300  1.00  6.11              
ATOM   3829  N   SER A 239     106.262  94.506  93.079  1.00  6.10              
ATOM   3830  H   SER A 239     105.554  94.758  92.392  1.00  6.10              
ATOM   3831  CA  SER A 239     105.939  93.285  93.838  1.00  6.10              
ATOM   3832  HA  SER A 239     105.162  93.622  94.513  1.00  6.10              
ATOM   3833  CB  SER A 239     105.300  92.262  92.881  1.00  6.10              
ATOM   3834  HB1 SER A 239     105.476  91.249  93.245  1.00  6.10              
ATOM   3835  HB2 SER A 239     105.748  92.341  91.891  1.00  6.10              
ATOM   3836  OG  SER A 239     103.896  92.438  92.791  1.00  6.10              
ATOM   3837  HG  SER A 239     103.698  93.312  92.357  1.00  6.10              
ATOM   3838  C   SER A 239     106.934  92.546  94.759  1.00  6.10              
ATOM   3839  O   SER A 239     106.467  91.713  95.538  1.00  6.10              
ATOM   3840  N   LEU A 240     108.246  92.769  94.717  1.00  6.44              
ATOM   3841  H   LEU A 240     108.565  93.534  94.132  1.00  6.44              
ATOM   3842  CA  LEU A 240     109.186  92.287  95.747  1.00  6.44              
ATOM   3843  HA  LEU A 240     108.775  92.565  96.719  1.00  6.44              
ATOM   3844  CB  LEU A 240     109.339  90.740  95.688  1.00  6.44              
ATOM   3845  HB1 LEU A 240     110.151  90.466  95.018  1.00  6.44              
ATOM   3846  HB2 LEU A 240     108.442  90.296  95.265  1.00  6.44              
ATOM   3847  CG  LEU A 240     109.561  90.088  97.069  1.00  6.44              
ATOM   3848  HG  LEU A 240     108.767  90.412  97.739  1.00  6.44              
ATOM   3849  CD1 LEU A 240     109.490  88.565  96.939  1.00  6.44              
ATOM   3850 1HD1 LEU A 240     109.659  88.099  97.910  1.00  6.44              
ATOM   3851 2HD1 LEU A 240     108.501  88.270  96.596  1.00  6.44              
ATOM   3852 3HD1 LEU A 240     110.247  88.216  96.237  1.00  6.44              
ATOM   3853  CD2 LEU A 240     110.888  90.414  97.750  1.00  6.44              
ATOM   3854 1HD2 LEU A 240     110.992  89.847  98.674  1.00  6.44              
ATOM   3855 2HD2 LEU A 240     111.718  90.173  97.085  1.00  6.44              
ATOM   3856 3HD2 LEU A 240     110.929  91.475  98.000  1.00  6.44              
ATOM   3857  C   LEU A 240     110.546  92.997  95.628  1.00  6.44              
ATOM   3858  O   LEU A 240     111.602  92.368  95.600  1.00  6.44              
ATOM   3859  N   ASN A 241     110.528  94.312  95.455  1.00  6.48              
ATOM   3860  H   ASN A 241     109.641  94.806  95.503  1.00  6.48              
ATOM   3861  CA  ASN A 241     111.745  95.106  95.380  1.00  6.48              
ATOM   3862  HA  ASN A 241     112.392  94.695  94.603  1.00  6.48              
ATOM   3863  CB  ASN A 241     111.319  96.548  95.007  1.00  6.48              
ATOM   3864  HB1 ASN A 241     110.694  96.526  94.119  1.00  6.48              
ATOM   3865  HB2 ASN A 241     112.215  97.127  94.792  1.00  6.48              
ATOM   3866  CG  ASN A 241     110.525  97.285  96.083  1.00  6.48              
ATOM   3867  OD1 ASN A 241     109.522  96.816  96.598  1.00  6.48              
ATOM   3868  ND2 ASN A 241     110.922  98.480  96.460  1.00  6.48              
ATOM   3869 1HD2 ASN A 241     111.710  98.917  96.020  1.00  6.48              
ATOM   3870 2HD2 ASN A 241     110.390  98.908  97.198  1.00  6.48              
ATOM   3871  C   ASN A 241     112.503  95.119  96.725  1.00  6.48              
ATOM   3872  O   ASN A 241     111.902  95.344  97.772  1.00  6.48              
ATOM   3873  N   GLY A 242     113.829  95.006  96.702  1.00  6.60              
ATOM   3874  H   GLY A 242     114.290  94.773  95.835  1.00  6.60              
ATOM   3875  CA  GLY A 242     114.652  95.372  97.855  1.00  6.60              
ATOM   3876  HA1 GLY A 242     114.217  96.243  98.346  1.00  6.60              
ATOM   3877  HA2 GLY A 242     115.638  95.666  97.493  1.00  6.60              
ATOM   3878  C   GLY A 242     114.819  94.283  98.916  1.00  6.60              
ATOM   3879  O   GLY A 242     113.879  93.901  99.606  1.00  6.60              
ATOM   3880  N   PHE A 243     116.055  93.815  99.097  1.00  6.73              
ATOM   3881  H   PHE A 243     116.784  94.136  98.475  1.00  6.73              
ATOM   3882  CA  PHE A 243     116.367  92.728 100.034  1.00  6.73              
ATOM   3883  HA  PHE A 243     115.583  91.977  99.934  1.00  6.73              
ATOM   3884  CB  PHE A 243     117.696  92.090  99.585  1.00  6.73              
ATOM   3885  HB1 PHE A 243     118.502  92.803  99.764  1.00  6.73              
ATOM   3886  HB2 PHE A 243     117.653  91.915  98.509  1.00  6.73              
ATOM   3887  CG  PHE A 243     118.051  90.759 100.235  1.00  6.73              
ATOM   3888  CD1 PHE A 243     117.175  89.659 100.130  1.00  6.73              
ATOM   3889  HD1 PHE A 243     116.243  89.760  99.594  1.00  6.73              
ATOM   3890  CE1 PHE A 243     117.507  88.427 100.724  1.00  6.73              
ATOM   3891  HE1 PHE A 243     116.827  87.590 100.650  1.00  6.73              
ATOM   3892  CZ  PHE A 243     118.722  88.284 101.416  1.00  6.73              
ATOM   3893  HZ  PHE A 243     118.978  87.337 101.871  1.00  6.73              
ATOM   3894  CE2 PHE A 243     119.605  89.373 101.512  1.00  6.73              
ATOM   3895  HE2 PHE A 243     120.543  89.265 102.038  1.00  6.73              
ATOM   3896  CD2 PHE A 243     119.273  90.606 100.921  1.00  6.73              
ATOM   3897  HD2 PHE A 243     119.960  91.437 100.992  1.00  6.73              
ATOM   3898  C   PHE A 243     116.390  93.123 101.533  1.00  6.73              
ATOM   3899  O   PHE A 243     116.510  92.265 102.406  1.00  6.73              
ATOM   3900  N   SER A 244     116.251  94.411 101.867  1.00  6.76              
ATOM   3901  H   SER A 244     116.122  95.085 101.127  1.00  6.76              
ATOM   3902  CA  SER A 244     116.056  94.868 103.248  1.00  6.76              
ATOM   3903  HA  SER A 244     115.500  94.107 103.795  1.00  6.76              
ATOM   3904  CB  SER A 244     117.403  95.069 103.949  1.00  6.76              
ATOM   3905  HB1 SER A 244     117.978  95.836 103.428  1.00  6.76              
ATOM   3906  HB2 SER A 244     117.961  94.132 103.925  1.00  6.76              
ATOM   3907  OG  SER A 244     117.201  95.460 105.298  1.00  6.76              
ATOM   3908  HG  SER A 244     118.059  95.452 105.737  1.00  6.76              
ATOM   3909  C   SER A 244     115.249  96.178 103.288  1.00  6.76              
ATOM   3910  O   SER A 244     115.368  97.073 102.434  1.00  6.76              
ATOM   3911  N   VAL A 245     114.443  96.301 104.346  1.00  6.84              
ATOM   3912  H   VAL A 245     114.428  95.539 105.006  1.00  6.84              
ATOM   3913  CA  VAL A 245     113.634  97.490 104.621  1.00  6.84              
ATOM   3914  HA  VAL A 245     112.903  97.579 103.816  1.00  6.84              
ATOM   3915  CB  VAL A 245     112.836  97.341 105.933  1.00  6.84              
ATOM   3916  HB  VAL A 245     112.170  96.491 105.791  1.00  6.84              
ATOM   3917  CG1 VAL A 245     113.708  97.040 107.164  1.00  6.84              
ATOM   3918 1HG1 VAL A 245     113.063  96.891 108.028  1.00  6.84              
ATOM   3919 2HG1 VAL A 245     114.306  96.144 107.002  1.00  6.84              
ATOM   3920 3HG1 VAL A 245     114.369  97.879 107.372  1.00  6.84              
ATOM   3921  CG2 VAL A 245     111.961  98.561 106.248  1.00  6.84              
ATOM   3922 1HG2 VAL A 245     111.315  98.351 107.101  1.00  6.84              
ATOM   3923 2HG2 VAL A 245     112.575  99.432 106.472  1.00  6.84              
ATOM   3924 3HG2 VAL A 245     111.330  98.794 105.389  1.00  6.84              
ATOM   3925  C   VAL A 245     114.458  98.787 104.587  1.00  6.84              
ATOM   3926  O   VAL A 245     114.079  99.755 103.916  1.00  6.84              
ATOM   3927  N   ASP A 246     115.653  98.737 105.187  1.00  6.75              
ATOM   3928  H   ASP A 246     115.923  97.863 105.610  1.00  6.75              
ATOM   3929  CA  ASP A 246     116.649  99.807 105.176  1.00  6.75              
ATOM   3930  HA  ASP A 246     116.295 100.629 105.802  1.00  6.75              
ATOM   3931  CB  ASP A 246     117.975  99.301 105.767  1.00  6.75              
ATOM   3932  HB1 ASP A 246     118.238  98.349 105.302  1.00  6.75              
ATOM   3933  HB2 ASP A 246     117.860  99.143 106.840  1.00  6.75              
ATOM   3934  CG  ASP A 246     119.097 100.314 105.507  1.00  6.75              
ATOM   3935  OD1 ASP A 246     119.022 101.439 106.045  1.00  6.75              
ATOM   3936  OD2 ASP A 246     119.955 100.047 104.639  1.00  6.75              
ATOM   3937  C   ASP A 246     116.881 100.392 103.768  1.00  6.75              
ATOM   3938  O   ASP A 246     116.858 101.611 103.581  1.00  6.75              
ATOM   3939  N   VAL A 247     117.054  99.554 102.740  1.00  6.81              
ATOM   3940  H   VAL A 247     116.942  98.559 102.885  1.00  6.81              
ATOM   3941  CA  VAL A 247     117.287 100.075 101.385  1.00  6.81              
ATOM   3942  HA  VAL A 247     117.865 100.992 101.479  1.00  6.81              
ATOM   3943  CB  VAL A 247     118.133  99.139 100.496  1.00  6.81              
ATOM   3944  HB  VAL A 247     118.140  99.554  99.487  1.00  6.81              
ATOM   3945  CG1 VAL A 247     119.586  99.118 100.987  1.00  6.81              
ATOM   3946 1HG1 VAL A 247     120.189  98.478 100.340  1.00  6.81              
ATOM   3947 2HG1 VAL A 247     120.002 100.124 100.961  1.00  6.81              
ATOM   3948 3HG1 VAL A 247     119.639  98.739 102.008  1.00  6.81              
ATOM   3949  CG2 VAL A 247     117.625  97.697 100.405  1.00  6.81              
ATOM   3950 1HG2 VAL A 247     118.230  97.145  99.684  1.00  6.81              
ATOM   3951 2HG2 VAL A 247     117.707  97.204 101.373  1.00  6.81              
ATOM   3952 3HG2 VAL A 247     116.591  97.684 100.065  1.00  6.81              
ATOM   3953  C   VAL A 247     115.981 100.505 100.681  1.00  6.81              
ATOM   3954  O   VAL A 247     115.932 101.509  99.939  1.00  6.81              
ATOM   3955  N   ALA A 248     114.876  99.818 100.998  1.00  6.66              
ATOM   3956  H   ALA A 248     114.932  99.052 101.662  1.00  6.66              
ATOM   3957  CA  ALA A 248     113.572 100.195 100.449  1.00  6.66              
ATOM   3958  HA  ALA A 248     113.638 100.147  99.361  1.00  6.66              
ATOM   3959  CB  ALA A 248     112.532  99.158 100.895  1.00  6.66              
ATOM   3960  HB1 ALA A 248     111.576  99.366 100.413  1.00  6.66              
ATOM   3961  HB2 ALA A 248     112.855  98.156 100.606  1.00  6.66              
ATOM   3962  HB3 ALA A 248     112.396  99.195 101.976  1.00  6.66              
ATOM   3963  C   ALA A 248     113.115 101.639 100.808  1.00  6.66              
ATOM   3964  O   ALA A 248     112.492 102.345  99.987  1.00  6.66              
ATOM   3965  N   VAL A 249     113.454 102.131 102.014  1.00  6.27              
ATOM   3966  H   VAL A 249     113.904 101.528 102.700  1.00  6.27              
ATOM   3967  CA  VAL A 249     112.989 103.493 102.379  1.00  6.27              
ATOM   3968  HA  VAL A 249     111.914 103.490 102.187  1.00  6.27              
ATOM   3969  CB  VAL A 249     113.093 103.834 103.881  1.00  6.27              
ATOM   3970  HB  VAL A 249     112.568 104.777 104.031  1.00  6.27              
ATOM   3971  CG1 VAL A 249     112.386 102.789 104.748  1.00  6.27              
ATOM   3972 1HG1 VAL A 249     112.334 103.145 105.776  1.00  6.27              
ATOM   3973 2HG1 VAL A 249     111.374 102.626 104.385  1.00  6.27              
ATOM   3974 3HG1 VAL A 249     112.928 101.847 104.733  1.00  6.27              
ATOM   3975  CG2 VAL A 249     114.524 104.012 104.385  1.00  6.27              
ATOM   3976 1HG2 VAL A 249     114.504 104.251 105.449  1.00  6.27              
ATOM   3977 2HG2 VAL A 249     115.082 103.094 104.243  1.00  6.27              
ATOM   3978 3HG2 VAL A 249     115.003 104.840 103.867  1.00  6.27              
ATOM   3979  C   VAL A 249     113.513 104.653 101.506  1.00  6.27              
ATOM   3980  O   VAL A 249     112.806 105.636 101.218  1.00  6.27              
ATOM   3981  N   ARG A 250     114.743 104.513 100.998  1.00  6.21              
ATOM   3982  H   ARG A 250     115.236 103.653 101.211  1.00  6.21              
ATOM   3983  CA  ARG A 250     115.312 105.453 100.013  1.00  6.21              
ATOM   3984  HA  ARG A 250     115.250 106.463 100.403  1.00  6.21              
ATOM   3985  CB  ARG A 250     116.803 105.137  99.763  1.00  6.21              
ATOM   3986  HB1 ARG A 250     117.067 105.524  98.776  1.00  6.21              
ATOM   3987  HB2 ARG A 250     116.972 104.059  99.750  1.00  6.21              
ATOM   3988  CG  ARG A 250     117.747 105.818 100.779  1.00  6.21              
ATOM   3989  HG1 ARG A 250     117.446 106.862 100.875  1.00  6.21              
ATOM   3990  HG2 ARG A 250     118.757 105.820 100.366  1.00  6.21              
ATOM   3991  CD  ARG A 250     117.805 105.204 102.192  1.00  6.21              
ATOM   3992  HD1 ARG A 250     116.809 104.904 102.513  1.00  6.21              
ATOM   3993  HD2 ARG A 250     118.162 105.976 102.877  1.00  6.21              
ATOM   3994  NE  ARG A 250     118.728 104.055 102.264  1.00  6.21              
ATOM   3995  HE  ARG A 250     119.086 103.692 101.400  1.00  6.21              
ATOM   3996  CZ  ARG A 250     119.141 103.428 103.359  1.00  6.21              
ATOM   3997  NH1 ARG A 250     118.728 103.719 104.555  1.00  6.21              
ATOM   3998 1HH1 ARG A 250     117.947 104.326 104.692  1.00  6.21              
ATOM   3999 2HH1 ARG A 250     118.916 103.012 105.275  1.00  6.21              
ATOM   4000  NH2 ARG A 250     119.998 102.455 103.277  1.00  6.21              
ATOM   4001 1HH2 ARG A 250     120.333 102.114 102.404  1.00  6.21              
ATOM   4002 2HH2 ARG A 250     120.109 101.840 104.095  1.00  6.21              
ATOM   4003  C   ARG A 250     114.482 105.465  98.717  1.00  6.21              
ATOM   4004  O   ARG A 250     114.156 106.542  98.205  1.00  6.21              
ATOM   4005  N   PHE A 251     114.027 104.292  98.251  1.00  6.18              
ATOM   4006  H   PHE A 251     114.228 103.432  98.743  1.00  6.18              
ATOM   4007  CA  PHE A 251     113.076 104.293  97.110  1.00  6.18              
ATOM   4008  HA  PHE A 251     113.565 104.757  96.253  1.00  6.18              
ATOM   4009  CB  PHE A 251     112.692 102.857  96.723  1.00  6.18              
ATOM   4010  HB1 PHE A 251     112.270 102.347  97.583  1.00  6.18              
ATOM   4011  HB2 PHE A 251     113.585 102.311  96.442  1.00  6.18              
ATOM   4012  CG  PHE A 251     111.675 102.779  95.597  1.00  6.18              
ATOM   4013  CD1 PHE A 251     112.023 103.209  94.303  1.00  6.18              
ATOM   4014  HD1 PHE A 251     113.014 103.584  94.113  1.00  6.18              
ATOM   4015  CE1 PHE A 251     111.081 103.163  93.260  1.00  6.18              
ATOM   4016  HE1 PHE A 251     111.356 103.490  92.270  1.00  6.18              
ATOM   4017  CZ  PHE A 251     109.775 102.713  93.513  1.00  6.18              
ATOM   4018  HZ  PHE A 251     109.047 102.693  92.714  1.00  6.18              
ATOM   4019  CE2 PHE A 251     109.409 102.328  94.815  1.00  6.18              
ATOM   4020  HE2 PHE A 251     108.392 102.027  95.019  1.00  6.18              
ATOM   4021  CD2 PHE A 251     110.357 102.352  95.852  1.00  6.18              
ATOM   4022  HD2 PHE A 251     110.063 102.064  96.851  1.00  6.18              
ATOM   4023  C   PHE A 251     111.777 105.076  97.349  1.00  6.18              
ATOM   4024  O   PHE A 251     111.347 105.858  96.486  1.00  6.18              
ATOM   4025  N   PHE A 252     111.196 104.931  98.551  1.00  6.16              
ATOM   4026  H   PHE A 252     111.553 104.263  99.224  1.00  6.16              
ATOM   4027  CA  PHE A 252     110.058 105.803  98.886  1.00  6.16              
ATOM   4028  HA  PHE A 252     109.283 105.627  98.143  1.00  6.16              
ATOM   4029  CB  PHE A 252     109.450 105.416 100.243  1.00  6.16              
ATOM   4030  HB1 PHE A 252     108.951 106.287 100.670  1.00  6.16              
ATOM   4031  HB2 PHE A 252     110.233 105.118 100.940  1.00  6.16              
ATOM   4032  CG  PHE A 252     108.425 104.305 100.113  1.00  6.16              
ATOM   4033  CD1 PHE A 252     107.058 104.623  99.981  1.00  6.16              
ATOM   4034  HD1 PHE A 252     106.734 105.654 100.008  1.00  6.16              
ATOM   4035  CE1 PHE A 252     106.106 103.601  99.812  1.00  6.16              
ATOM   4036  HE1 PHE A 252     105.059 103.846  99.713  1.00  6.16              
ATOM   4037  CZ  PHE A 252     106.517 102.258  99.770  1.00  6.16              
ATOM   4038  HZ  PHE A 252     105.786 101.471  99.638  1.00  6.16              
ATOM   4039  CE2 PHE A 252     107.879 101.937  99.909  1.00  6.16              
ATOM   4040  HE2 PHE A 252     108.193 100.903  99.903  1.00  6.16              
ATOM   4041  CD2 PHE A 252     108.832 102.958 100.074  1.00  6.16              
ATOM   4042  HD2 PHE A 252     109.875 102.700 100.181  1.00  6.16              
ATOM   4043  C   PHE A 252     110.393 107.303  98.783  1.00  6.16              
ATOM   4044  O   PHE A 252     109.618 108.037  98.162  1.00  6.16              
ATOM   4045  N   LYS A 253     111.585 107.749  99.238  1.00  6.23              
ATOM   4046  H   LYS A 253     112.240 107.082  99.623  1.00  6.23              
ATOM   4047  CA  LYS A 253     112.006 109.157  98.980  1.00  6.23              
ATOM   4048  HA  LYS A 253     111.355 109.845  99.518  1.00  6.23              
ATOM   4049  CB  LYS A 253     113.494 109.462  99.302  1.00  6.23              
ATOM   4050  HB1 LYS A 253     113.642 110.541  99.230  1.00  6.23              
ATOM   4051  HB2 LYS A 253     114.136 109.019  98.541  1.00  6.23              
ATOM   4052  CG  LYS A 253     114.047 109.002 100.635  1.00  6.23              
ATOM   4053  HG1 LYS A 253     115.134 109.091 100.630  1.00  6.23              
ATOM   4054  HG2 LYS A 253     113.797 107.954 100.752  1.00  6.23              
ATOM   4055  CD  LYS A 253     113.489 109.847 101.773  1.00  6.23              
ATOM   4056  HD1 LYS A 253     112.494 110.205 101.532  1.00  6.23              
ATOM   4057  HD2 LYS A 253     114.134 110.711 101.942  1.00  6.23              
ATOM   4058  CE  LYS A 253     113.426 108.991 103.023  1.00  6.23              
ATOM   4059  HE1 LYS A 253     113.146 109.612 103.876  1.00  6.23              
ATOM   4060  HE2 LYS A 253     114.414 108.575 103.237  1.00  6.23              
ATOM   4061  NZ  LYS A 253     112.445 107.891 102.882  1.00  6.23              
ATOM   4062  HZ1 LYS A 253     112.494 107.349 103.739  1.00  6.23              
ATOM   4063  HZ2 LYS A 253     111.495 108.253 102.800  1.00  6.23              
ATOM   4064  HZ3 LYS A 253     112.642 107.274 102.106  1.00  6.23              
ATOM   4065  C   LYS A 253     111.940 109.520  97.510  1.00  6.23              
ATOM   4066  O   LYS A 253     111.543 110.633  97.186  1.00  6.23              
ATOM   4067  N   ALA A 254     112.381 108.624  96.627  1.00  6.25              
ATOM   4068  H   ALA A 254     112.712 107.723  96.943  1.00  6.25              
ATOM   4069  CA  ALA A 254     112.369 108.940  95.200  1.00  6.25              
ATOM   4070  HA  ALA A 254     112.872 109.899  95.056  1.00  6.25              
ATOM   4071  CB  ALA A 254     113.175 107.866  94.455  1.00  6.25              
ATOM   4072  HB1 ALA A 254     113.328 108.179  93.422  1.00  6.25              
ATOM   4073  HB2 ALA A 254     114.146 107.730  94.932  1.00  6.25              
ATOM   4074  HB3 ALA A 254     112.635 106.919  94.462  1.00  6.25              
ATOM   4075  C   ALA A 254     110.969 109.068  94.604  1.00  6.25              
ATOM   4076  O   ALA A 254     110.783 109.917  93.731  1.00  6.25              
ATOM   4077  N   ILE A 255     109.969 108.298  95.061  1.00  6.27              
ATOM   4078  H   ILE A 255     110.126 107.631  95.809  1.00  6.27              
ATOM   4079  CA  ILE A 255     108.652 108.382  94.365  1.00  6.27              
ATOM   4080  HA  ILE A 255     108.838 108.518  93.301  1.00  6.27              
ATOM   4081  CB  ILE A 255     107.860 107.060  94.487  1.00  6.27              
ATOM   4082  HB  ILE A 255     106.959 107.162  93.879  1.00  6.27              
ATOM   4083  CG2 ILE A 255     108.688 105.910  93.882  1.00  6.27              
ATOM   4084 1HG2 ILE A 255     109.040 106.192  92.891  1.00  6.27              
ATOM   4085 2HG2 ILE A 255     109.541 105.666  94.515  1.00  6.27              
ATOM   4086 3HG2 ILE A 255     108.065 105.024  93.771  1.00  6.27              
ATOM   4087  CG1 ILE A 255     107.420 106.753  95.934  1.00  6.27              
ATOM   4088 1HG1 ILE A 255     106.896 107.617  96.344  1.00  6.27              
ATOM   4089 2HG1 ILE A 255     108.304 106.575  96.535  1.00  6.27              
ATOM   4090  CD1 ILE A 255     106.491 105.539  96.066  1.00  6.27              
ATOM   4091  HD1 ILE A 255     105.625 105.660  95.415  1.00  6.27              
ATOM   4092  HD2 ILE A 255     107.022 104.624  95.804  1.00  6.27              
ATOM   4093  HD3 ILE A 255     106.150 105.458  97.099  1.00  6.27              
ATOM   4094  C   ILE A 255     107.807 109.600  94.781  1.00  6.27              
ATOM   4095  O   ILE A 255     106.640 109.740  94.426  1.00  6.27              
ATOM   4096  N   ARG A 256     108.411 110.508  95.539  1.00  6.43              
ATOM   4097  H   ARG A 256     109.382 110.328  95.755  1.00  6.43              
ATOM   4098  CA  ARG A 256     107.822 111.732  96.075  1.00  6.43              
ATOM   4099  HA  ARG A 256     107.025 111.459  96.769  1.00  6.43              
ATOM   4100  CB  ARG A 256     108.971 112.371  96.869  1.00  6.43              
ATOM   4101  HB1 ARG A 256     109.815 112.521  96.191  1.00  6.43              
ATOM   4102  HB2 ARG A 256     109.273 111.657  97.638  1.00  6.43              
ATOM   4103  CG  ARG A 256     108.690 113.697  97.574  1.00  6.43              
ATOM   4104  HG1 ARG A 256     107.892 113.560  98.304  1.00  6.43              
ATOM   4105  HG2 ARG A 256     108.395 114.452  96.845  1.00  6.43              
ATOM   4106  CD  ARG A 256     109.989 114.137  98.275  1.00  6.43              
ATOM   4107  HD1 ARG A 256     110.785 114.217  97.530  1.00  6.43              
ATOM   4108  HD2 ARG A 256     110.287 113.376  99.001  1.00  6.43              
ATOM   4109  NE  ARG A 256     109.825 115.439  98.940  1.00  6.43              
ATOM   4110  HE  ARG A 256     110.133 116.258  98.446  1.00  6.43              
ATOM   4111  CZ  ARG A 256     109.139 115.652 100.047  1.00  6.43              
ATOM   4112  NH1 ARG A 256     108.760 114.700 100.848  1.00  6.43              
ATOM   4113 1HH1 ARG A 256     109.067 113.751 100.734  1.00  6.43              
ATOM   4114 2HH1 ARG A 256     108.076 114.972 101.563  1.00  6.43              
ATOM   4115  NH2 ARG A 256     108.782 116.854 100.372  1.00  6.43              
ATOM   4116 1HH2 ARG A 256     108.842 117.601  99.716  1.00  6.43              
ATOM   4117 2HH2 ARG A 256     107.966 116.898 100.998  1.00  6.43              
ATOM   4118  C   ARG A 256     107.250 112.672  95.012  1.00  6.43              
ATOM   4119  O   ARG A 256     107.941 113.108  94.090  1.00  6.43              
ATOM   4120  N   GLY A 257     105.993 113.068  95.204  1.00  6.55              
ATOM   4121  H   GLY A 257     105.473 112.654  95.973  1.00  6.55              
ATOM   4122  CA  GLY A 257     105.338 114.098  94.391  1.00  6.55              
ATOM   4123  HA1 GLY A 257     106.046 114.902  94.185  1.00  6.55              
ATOM   4124  HA2 GLY A 257     104.512 114.510  94.972  1.00  6.55              
ATOM   4125  C   GLY A 257     104.765 113.606  93.060  1.00  6.55              
ATOM   4126  O   GLY A 257     104.517 114.432  92.175  1.00  6.55              
ATOM   4127  N   THR A 258     104.586 112.289  92.926  1.00  6.39              
ATOM   4128  H   THR A 258     104.872 111.701  93.701  1.00  6.39              
ATOM   4129  CA  THR A 258     103.879 111.587  91.842  1.00  6.39              
ATOM   4130  HA  THR A 258     104.433 111.705  90.909  1.00  6.39              
ATOM   4131  CB  THR A 258     103.760 110.085  92.197  1.00  6.39              
ATOM   4132  HB  THR A 258     102.964 109.625  91.612  1.00  6.39              
ATOM   4133  CG2 THR A 258     105.026 109.311  91.866  1.00  6.39              
ATOM   4134 1HG2 THR A 258     105.062 108.387  92.442  1.00  6.39              
ATOM   4135 2HG2 THR A 258     105.029 109.063  90.808  1.00  6.39              
ATOM   4136 3HG2 THR A 258     105.899 109.917  92.096  1.00  6.39              
ATOM   4137  OG1 THR A 258     103.449 109.886  93.566  1.00  6.39              
ATOM   4138  HG1 THR A 258     102.580 110.262  93.763  1.00  6.39              
ATOM   4139  C   THR A 258     102.436 112.051  91.619  1.00  6.39              
ATOM   4140  O   THR A 258     101.811 112.624  92.510  1.00  6.39              
ATOM   4141  N   LYS A 259     101.824 111.605  90.510  1.00  6.43              
ATOM   4142  H   LYS A 259     102.389 111.284  89.728  1.00  6.43              
ATOM   4143  CA  LYS A 259     100.382 111.275  90.503  1.00  6.43              
ATOM   4144  HA  LYS A 259      99.954 111.326  91.508  1.00  6.43              
ATOM   4145  CB  LYS A 259      99.682 112.291  89.568  1.00  6.43              
ATOM   4146  HB1 LYS A 259      98.624 112.035  89.493  1.00  6.43              
ATOM   4147  HB2 LYS A 259     100.108 112.176  88.572  1.00  6.43              
ATOM   4148  CG  LYS A 259      99.796 113.775  89.995  1.00  6.43              
ATOM   4149  HG1 LYS A 259     100.662 113.933  90.632  1.00  6.43              
ATOM   4150  HG2 LYS A 259      98.915 114.028  90.587  1.00  6.43              
ATOM   4151  CD  LYS A 259      99.912 114.771  88.825  1.00  6.43              
ATOM   4152  HD1 LYS A 259      99.841 115.780  89.233  1.00  6.43              
ATOM   4153  HD2 LYS A 259      99.083 114.614  88.132  1.00  6.43              
ATOM   4154  CE  LYS A 259     101.250 114.626  88.078  1.00  6.43              
ATOM   4155  HE1 LYS A 259     101.245 113.665  87.553  1.00  6.43              
ATOM   4156  HE2 LYS A 259     102.068 114.593  88.805  1.00  6.43              
ATOM   4157  NZ  LYS A 259     101.485 115.720  87.099  1.00  6.43              
ATOM   4158  HZ1 LYS A 259     102.216 115.447  86.444  1.00  6.43              
ATOM   4159  HZ2 LYS A 259     100.667 115.918  86.548  1.00  6.43              
ATOM   4160  HZ3 LYS A 259     101.819 116.584  87.541  1.00  6.43              
ATOM   4161  C   LYS A 259     100.244 109.853  89.937  1.00  6.43              
ATOM   4162  O   LYS A 259     100.854 109.506  88.921  1.00  6.43              
ATOM   4163  N   ILE A 260      99.509 109.000  90.640  1.00  6.25              
ATOM   4164  H   ILE A 260      99.006 109.337  91.449  1.00  6.25              
ATOM   4165  CA  ILE A 260      99.626 107.545  90.510  1.00  6.25              
ATOM   4166  HA  ILE A 260      99.841 107.290  89.472  1.00  6.25              
ATOM   4167  CB  ILE A 260     100.820 107.041  91.364  1.00  6.25              
ATOM   4168  HB  ILE A 260     101.729 107.336  90.836  1.00  6.25              
ATOM   4169  CG2 ILE A 260     100.894 107.682  92.765  1.00  6.25              
ATOM   4170 1HG2 ILE A 260     101.781 107.348  93.299  1.00  6.25              
ATOM   4171 2HG2 ILE A 260     100.957 108.766  92.708  1.00  6.25              
ATOM   4172 3HG2 ILE A 260     100.006 107.415  93.332  1.00  6.25              
ATOM   4173  CG1 ILE A 260     100.816 105.503  91.442  1.00  6.25              
ATOM   4174 1HG1 ILE A 260     100.689 105.101  90.436  1.00  6.25              
ATOM   4175 2HG1 ILE A 260      99.976 105.171  92.053  1.00  6.25              
ATOM   4176  CD1 ILE A 260     102.100 104.908  92.026  1.00  6.25              
ATOM   4177  HD1 ILE A 260     102.015 103.825  91.999  1.00  6.25              
ATOM   4178  HD2 ILE A 260     102.962 105.222  91.438  1.00  6.25              
ATOM   4179  HD3 ILE A 260     102.233 105.207  93.065  1.00  6.25              
ATOM   4180  C   ILE A 260      98.279 106.920  90.864  1.00  6.25              
ATOM   4181  O   ILE A 260      97.832 106.999  92.010  1.00  6.25              
ATOM   4182  N   TYR A 261      97.571 106.388  89.861  1.00  6.63              
ATOM   4183  H   TYR A 261      97.965 106.341  88.928  1.00  6.63              
ATOM   4184  CA  TYR A 261      96.200 105.921  90.104  1.00  6.63              
ATOM   4185  HA  TYR A 261      95.704 106.657  90.739  1.00  6.63              
ATOM   4186  CB  TYR A 261      95.396 105.871  88.799  1.00  6.63              
ATOM   4187  HB1 TYR A 261      94.440 105.386  89.000  1.00  6.63              
ATOM   4188  HB2 TYR A 261      95.919 105.263  88.065  1.00  6.63              
ATOM   4189  CG  TYR A 261      95.120 107.243  88.209  1.00  6.63              
ATOM   4190  CD1 TYR A 261      95.984 107.782  87.236  1.00  6.63              
ATOM   4191  HD1 TYR A 261      96.843 107.220  86.906  1.00  6.63              
ATOM   4192  CE1 TYR A 261      95.737 109.059  86.700  1.00  6.63              
ATOM   4193  HE1 TYR A 261      96.393 109.478  85.951  1.00  6.63              
ATOM   4194  CZ  TYR A 261      94.622 109.804  87.134  1.00  6.63              
ATOM   4195  OH  TYR A 261      94.393 111.036  86.609  1.00  6.63              
ATOM   4196  HH  TYR A 261      93.606 111.438  86.980  1.00  6.63              
ATOM   4197  CE2 TYR A 261      93.760 109.271  88.117  1.00  6.63              
ATOM   4198  HE2 TYR A 261      92.911 109.841  88.464  1.00  6.63              
ATOM   4199  CD2 TYR A 261      94.010 107.992  88.652  1.00  6.63              
ATOM   4200  HD2 TYR A 261      93.352 107.585  89.408  1.00  6.63              
ATOM   4201  C   TYR A 261      96.145 104.606  90.881  1.00  6.63              
ATOM   4202  O   TYR A 261      95.295 104.489  91.761  1.00  6.63              
ATOM   4203  N   ILE A 262      97.088 103.681  90.648  1.00  6.62              
ATOM   4204  H   ILE A 262      97.731 103.814  89.880  1.00  6.62              
ATOM   4205  CA  ILE A 262      97.269 102.511  91.534  1.00  6.62              
ATOM   4206  HA  ILE A 262      96.751 102.698  92.473  1.00  6.62              
ATOM   4207  CB  ILE A 262      96.667 101.223  90.887  1.00  6.62              
ATOM   4208  HB  ILE A 262      97.377 100.878  90.136  1.00  6.62              
ATOM   4209  CG2 ILE A 262      96.537 100.088  91.929  1.00  6.62              
ATOM   4210 1HG2 ILE A 262      96.095  99.198  91.485  1.00  6.62              
ATOM   4211 2HG2 ILE A 262      97.516  99.778  92.288  1.00  6.62              
ATOM   4212 3HG2 ILE A 262      95.921 100.405  92.771  1.00  6.62              
ATOM   4213  CG1 ILE A 262      95.325 101.480  90.146  1.00  6.62              
ATOM   4214 1HG1 ILE A 262      95.521 102.126  89.291  1.00  6.62              
ATOM   4215 2HG1 ILE A 262      94.633 102.005  90.800  1.00  6.62              
ATOM   4216  CD1 ILE A 262      94.600 100.241  89.601  1.00  6.62              
ATOM   4217  HD1 ILE A 262      93.797 100.560  88.936  1.00  6.62              
ATOM   4218  HD2 ILE A 262      95.293  99.610  89.045  1.00  6.62              
ATOM   4219  HD3 ILE A 262      94.160  99.671  90.419  1.00  6.62              
ATOM   4220  C   ILE A 262      98.758 102.287  91.862  1.00  6.62              
ATOM   4221  O   ILE A 262      99.647 102.601  91.072  1.00  6.62              
ATOM   4222  N   LEU A 263      98.970 101.712  93.042  1.00  6.68              
ATOM   4223  H   LEU A 263      98.130 101.521  93.572  1.00  6.68              
ATOM   4224  CA  LEU A 263     100.176 101.477  93.806  1.00  6.68              
ATOM   4225  HA  LEU A 263     101.008 101.307  93.123  1.00  6.68              
ATOM   4226  CB  LEU A 263     100.446 102.740  94.660  1.00  6.68              
ATOM   4227  HB1 LEU A 263      99.618 102.886  95.355  1.00  6.68              
ATOM   4228  HB2 LEU A 263     100.424 103.591  93.979  1.00  6.68              
ATOM   4229  CG  LEU A 263     101.777 102.847  95.433  1.00  6.68              
ATOM   4230  HG  LEU A 263     102.000 103.910  95.530  1.00  6.68              
ATOM   4231  CD1 LEU A 263     101.671 102.311  96.859  1.00  6.68              
ATOM   4232 1HD1 LEU A 263     102.631 102.412  97.364  1.00  6.68              
ATOM   4233 2HD1 LEU A 263     100.923 102.886  97.403  1.00  6.68              
ATOM   4234 3HD1 LEU A 263     101.383 101.261  96.844  1.00  6.68              
ATOM   4235  CD2 LEU A 263     102.972 102.206  94.728  1.00  6.68              
ATOM   4236 1HD2 LEU A 263     102.834 101.129  94.639  1.00  6.68              
ATOM   4237 2HD2 LEU A 263     103.091 102.634  93.735  1.00  6.68              
ATOM   4238 3HD2 LEU A 263     103.879 102.398  95.299  1.00  6.68              
ATOM   4239  C   LEU A 263      99.880 100.197  94.597  1.00  6.68              
ATOM   4240  O   LEU A 263      99.232 100.207  95.644  1.00  6.68              
ATOM   4241  N   ILE A 264     100.250  99.045  94.047  1.00  6.57              
ATOM   4242  H   ILE A 264     100.731  99.079  93.156  1.00  6.57              
ATOM   4243  CA  ILE A 264     100.357  97.822  94.865  1.00  6.57              
ATOM   4244  HA  ILE A 264      99.491  97.823  95.511  1.00  6.57              
ATOM   4245  CB  ILE A 264     100.235  96.539  93.990  1.00  6.57              
ATOM   4246  HB  ILE A 264      99.193  96.470  93.681  1.00  6.57              
ATOM   4247  CG2 ILE A 264     101.031  96.641  92.708  1.00  6.57              
ATOM   4248 1HG2 ILE A 264     100.757  95.815  92.055  1.00  6.57              
ATOM   4249 2HG2 ILE A 264     100.804  97.546  92.150  1.00  6.57              
ATOM   4250 3HG2 ILE A 264     102.082  96.588  92.972  1.00  6.57              
ATOM   4251  CG1 ILE A 264     100.615  95.202  94.674  1.00  6.57              
ATOM   4252 1HG1 ILE A 264     100.102  95.120  95.630  1.00  6.57              
ATOM   4253 2HG1 ILE A 264     101.685  95.207  94.868  1.00  6.57              
ATOM   4254  CD1 ILE A 264     100.297  93.939  93.860  1.00  6.57              
ATOM   4255  HD1 ILE A 264     100.326  93.070  94.515  1.00  6.57              
ATOM   4256  HD2 ILE A 264      99.304  94.013  93.418  1.00  6.57              
ATOM   4257  HD3 ILE A 264     101.035  93.800  93.069  1.00  6.57              
ATOM   4258  C   ILE A 264     101.515  97.967  95.848  1.00  6.57              
ATOM   4259  O   ILE A 264     102.133  99.014  95.906  1.00  6.57              
ATOM   4260  N   LEU A 265     101.742  97.005  96.730  1.00  6.96              
ATOM   4261  H   LEU A 265     101.142  96.194  96.713  1.00  6.96              
ATOM   4262  CA  LEU A 265     102.827  97.042  97.707  1.00  6.96              
ATOM   4263  HA  LEU A 265     103.746  97.368  97.218  1.00  6.96              
ATOM   4264  CB  LEU A 265     102.461  98.045  98.836  1.00  6.96              
ATOM   4265  HB1 LEU A 265     101.771  97.577  99.535  1.00  6.96              
ATOM   4266  HB2 LEU A 265     101.929  98.894  98.406  1.00  6.96              
ATOM   4267  CG  LEU A 265     103.657  98.633  99.604  1.00  6.96              
ATOM   4268  HG  LEU A 265     104.226  99.272  98.928  1.00  6.96              
ATOM   4269  CD1 LEU A 265     103.129  99.491 100.756  1.00  6.96              
ATOM   4270 1HD1 LEU A 265     103.965  99.975 101.262  1.00  6.96              
ATOM   4271 2HD1 LEU A 265     102.462 100.259 100.366  1.00  6.96              
ATOM   4272 3HD1 LEU A 265     102.593  98.864 101.469  1.00  6.96              
ATOM   4273  CD2 LEU A 265     104.611  97.595 100.190  1.00  6.96              
ATOM   4274 1HD2 LEU A 265     105.397  98.089 100.761  1.00  6.96              
ATOM   4275 2HD2 LEU A 265     104.064  96.925 100.851  1.00  6.96              
ATOM   4276 3HD2 LEU A 265     105.088  97.019  99.397  1.00  6.96              
ATOM   4277  C   LEU A 265     102.993  95.608  98.211  1.00  6.96              
ATOM   4278  O   LEU A 265     102.566  95.253  99.307  1.00  6.96              
ATOM   4279  N   ASN A 266     103.395  94.739  97.282  1.00  6.67              
ATOM   4280  H   ASN A 266     103.696  95.095  96.392  1.00  6.67              
ATOM   4281  CA  ASN A 266     103.211  93.304  97.422  1.00  6.67              
ATOM   4282  HA  ASN A 266     102.239  93.162  97.895  1.00  6.67              
ATOM   4283  CB  ASN A 266     103.135  92.665  96.023  1.00  6.67              
ATOM   4284  HB1 ASN A 266     104.113  92.361  95.699  1.00  6.67              
ATOM   4285  HB2 ASN A 266     102.761  93.378  95.296  1.00  6.67              
ATOM   4286  CG  ASN A 266     102.252  91.443  95.917  1.00  6.67              
ATOM   4287  OD1 ASN A 266     101.514  91.068  96.813  1.00  6.67              
ATOM   4288  ND2 ASN A 266     102.285  90.795  94.780  1.00  6.67              
ATOM   4289 1HD2 ASN A 266     102.813  91.190  94.004  1.00  6.67              
ATOM   4290 2HD2 ASN A 266     101.633  90.049  94.659  1.00  6.67              
ATOM   4291  C   ASN A 266     104.265  92.692  98.401  1.00  6.67              
ATOM   4292  O   ASN A 266     104.343  93.065  99.568  1.00  6.67              
ATOM   4293  N   SER A 267     105.016  91.677  97.981  1.00  6.69              
ATOM   4294  H   SER A 267     105.160  91.608  96.984  1.00  6.69              
ATOM   4295  CA  SER A 267     105.058  90.384  98.679  1.00  6.69              
ATOM   4296  HA  SER A 267     104.029  90.032  98.732  1.00  6.69              
ATOM   4297  CB  SER A 267     105.814  89.347  97.841  1.00  6.69              
ATOM   4298  HB1 SER A 267     105.563  88.349  98.204  1.00  6.69              
ATOM   4299  HB2 SER A 267     106.883  89.494  97.964  1.00  6.69              
ATOM   4300  OG  SER A 267     105.488  89.433  96.465  1.00  6.69              
ATOM   4301  HG  SER A 267     105.962  90.196  96.079  1.00  6.69              
ATOM   4302  C   SER A 267     105.588  90.299 100.109  1.00  6.69              
ATOM   4303  O   SER A 267     105.324  89.296 100.769  1.00  6.69              
ATOM   4304  N   SER A 268     106.367  91.273 100.569  1.00  7.22              
ATOM   4305  H   SER A 268     106.362  92.162 100.083  1.00  7.22              
ATOM   4306  CA  SER A 268     107.303  91.083 101.678  1.00  7.22              
ATOM   4307  HA  SER A 268     106.913  90.328 102.363  1.00  7.22              
ATOM   4308  CB  SER A 268     108.624  90.568 101.093  1.00  7.22              
ATOM   4309  HB1 SER A 268     109.148  91.381 100.588  1.00  7.22              
ATOM   4310  HB2 SER A 268     108.411  89.781 100.367  1.00  7.22              
ATOM   4311  OG  SER A 268     109.434  90.022 102.109  1.00  7.22              
ATOM   4312  HG  SER A 268     110.224  89.658 101.691  1.00  7.22              
ATOM   4313  C   SER A 268     107.535  92.365 102.464  1.00  7.22              
ATOM   4314  O   SER A 268     107.233  93.460 101.995  1.00  7.22              
ATOM   4315  N   GLY A 269     107.985  92.222 103.710  1.00  7.35              
ATOM   4316  H   GLY A 269     108.325  91.305 103.970  1.00  7.35              
ATOM   4317  CA  GLY A 269     107.901  93.264 104.738  1.00  7.35              
ATOM   4318  HA1 GLY A 269     108.319  94.187 104.335  1.00  7.35              
ATOM   4319  HA2 GLY A 269     108.503  92.973 105.598  1.00  7.35              
ATOM   4320  C   GLY A 269     106.483  93.568 105.211  1.00  7.35              
ATOM   4321  O   GLY A 269     106.262  93.649 106.419  1.00  7.35              
ATOM   4322  N   SER A 270     105.528  93.605 104.275  1.00  7.76              
ATOM   4323  H   SER A 270     105.863  93.648 103.316  1.00  7.76              
ATOM   4324  CA  SER A 270     104.064  93.672 104.392  1.00  7.76              
ATOM   4325  HA  SER A 270     103.799  94.616 104.871  1.00  7.76              
ATOM   4326  CB  SER A 270     103.494  93.668 102.963  1.00  7.76              
ATOM   4327  HB1 SER A 270     102.409  93.756 102.996  1.00  7.76              
ATOM   4328  HB2 SER A 270     103.773  92.730 102.484  1.00  7.76              
ATOM   4329  OG  SER A 270     104.012  94.725 102.182  1.00  7.76              
ATOM   4330  HG  SER A 270     103.941  94.480 101.243  1.00  7.76              
ATOM   4331  C   SER A 270     103.398  92.541 105.212  1.00  7.76              
ATOM   4332  O   SER A 270     102.237  92.205 104.996  1.00  7.76              
ATOM   4333  N   MET A 271     104.139  91.901 106.117  1.00  7.76              
ATOM   4334  H   MET A 271     105.060  92.286 106.290  1.00  7.76              
ATOM   4335  CA  MET A 271     103.723  90.759 106.944  1.00  7.76              
ATOM   4336  HA  MET A 271     103.182  90.039 106.327  1.00  7.76              
ATOM   4337  CB  MET A 271     104.989  90.088 107.511  1.00  7.76              
ATOM   4338  HB1 MET A 271     104.696  89.209 108.088  1.00  7.76              
ATOM   4339  HB2 MET A 271     105.479  90.789 108.187  1.00  7.76              
ATOM   4340  CG  MET A 271     105.995  89.651 106.435  1.00  7.76              
ATOM   4341  HG1 MET A 271     106.238  90.495 105.790  1.00  7.76              
ATOM   4342  HG2 MET A 271     105.524  88.884 105.820  1.00  7.76              
ATOM   4343  SD  MET A 271     107.558  88.984 107.077  1.00  7.76              
ATOM   4344  CE  MET A 271     108.357  90.478 107.732  1.00  7.76              
ATOM   4345  HE1 MET A 271     109.334  90.216 108.140  1.00  7.76              
ATOM   4346  HE2 MET A 271     108.498  91.203 106.932  1.00  7.76              
ATOM   4347  HE3 MET A 271     107.749  90.917 108.522  1.00  7.76              
ATOM   4348  C   MET A 271     102.818  91.141 108.120  1.00  7.76              
ATOM   4349  O   MET A 271     102.004  90.346 108.603  1.00  7.76              
ATOM   4350  N   GLY A 272     102.944  92.397 108.538  1.00  8.13              
ATOM   4351  H   GLY A 272     103.583  92.984 108.019  1.00  8.13              
ATOM   4352  CA  GLY A 272     102.000  93.097 109.386  1.00  8.13              
ATOM   4353  HA1 GLY A 272     102.462  93.360 110.333  1.00  8.13              
ATOM   4354  HA2 GLY A 272     101.133  92.468 109.589  1.00  8.13              
ATOM   4355  C   GLY A 272     101.533  94.368 108.688  1.00  8.13              
ATOM   4356  O   GLY A 272     102.154  94.841 107.735  1.00  8.13              
ATOM   4357  N   LYS A 273     100.471  94.949 109.238  1.00  8.54              
ATOM   4358  H   LYS A 273      99.980  94.425 109.959  1.00  8.54              
ATOM   4359  CA  LYS A 273     100.153  96.370 109.124  1.00  8.54              
ATOM   4360  HA  LYS A 273     101.042  96.882 108.745  1.00  8.54              
ATOM   4361  CB  LYS A 273      99.002  96.619 108.126  1.00  8.54              
ATOM   4362  HB1 LYS A 273      98.544  97.579 108.334  1.00  8.54              
ATOM   4363  HB2 LYS A 273      98.234  95.869 108.284  1.00  8.54              
ATOM   4364  CG  LYS A 273      99.432  96.629 106.644  1.00  8.54              
ATOM   4365  HG1 LYS A 273      98.606  96.260 106.034  1.00  8.54              
ATOM   4366  HG2 LYS A 273     100.267  95.948 106.496  1.00  8.54              
ATOM   4367  CD  LYS A 273      99.820  98.030 106.134  1.00  8.54              
ATOM   4368  HD1 LYS A 273     100.566  97.923 105.345  1.00  8.54              
ATOM   4369  HD2 LYS A 273     100.259  98.612 106.947  1.00  8.54              
ATOM   4370  CE  LYS A 273      98.577  98.728 105.556  1.00  8.54              
ATOM   4371  HE1 LYS A 273      97.742  98.583 106.245  1.00  8.54              
ATOM   4372  HE2 LYS A 273      98.315  98.226 104.620  1.00  8.54              
ATOM   4373  NZ  LYS A 273      98.785 100.178 105.313  1.00  8.54              
ATOM   4374  HZ1 LYS A 273      99.626 100.351 104.781  1.00  8.54              
ATOM   4375  HZ2 LYS A 273      97.988 100.575 104.829  1.00  8.54              
ATOM   4376  HZ3 LYS A 273      98.834 100.693 106.190  1.00  8.54              
ATOM   4377  C   LYS A 273      99.893  96.946 110.510  1.00  8.54              
ATOM   4378  O   LYS A 273      99.738  96.232 111.494  1.00  8.54              
ATOM   4379  N   GLY A 274      99.946  98.264 110.572  1.00  8.28              
ATOM   4380  H   GLY A 274     100.086  98.777 109.715  1.00  8.28              
ATOM   4381  CA  GLY A 274      99.982  99.057 111.788  1.00  8.28              
ATOM   4382  HA1 GLY A 274     100.801  98.719 112.422  1.00  8.28              
ATOM   4383  HA2 GLY A 274      99.059  98.963 112.346  1.00  8.28              
ATOM   4384  C   GLY A 274     100.205 100.514 111.423  1.00  8.28              
ATOM   4385  O   GLY A 274     100.319 100.851 110.240  1.00  8.28              
ATOM   4386  N   VAL A 275     100.369 101.364 112.433  1.00  8.66              
ATOM   4387  H   VAL A 275     100.178 101.056 113.375  1.00  8.66              
ATOM   4388  CA  VAL A 275     101.032 102.655 112.240  1.00  8.66              
ATOM   4389  HA  VAL A 275     100.457 103.208 111.496  1.00  8.66              
ATOM   4390  CB  VAL A 275     101.032 103.525 113.516  1.00  8.66              
ATOM   4391  HB  VAL A 275     101.625 104.418 113.315  1.00  8.66              
ATOM   4392  CG1 VAL A 275      99.600 103.978 113.827  1.00  8.66              
ATOM   4393 1HG1 VAL A 275      99.603 104.650 114.685  1.00  8.66              
ATOM   4394 2HG1 VAL A 275      99.184 104.514 112.974  1.00  8.66              
ATOM   4395 3HG1 VAL A 275      98.961 103.122 114.049  1.00  8.66              
ATOM   4396  CG2 VAL A 275     101.599 102.850 114.775  1.00  8.66              
ATOM   4397 1HG2 VAL A 275     101.554 103.550 115.609  1.00  8.66              
ATOM   4398 2HG2 VAL A 275     101.019 101.964 115.030  1.00  8.66              
ATOM   4399 3HG2 VAL A 275     102.642 102.578 114.622  1.00  8.66              
ATOM   4400  C   VAL A 275     102.441 102.435 111.658  1.00  8.66              
ATOM   4401  O   VAL A 275     103.359 101.936 112.316  1.00  8.66              
ATOM   4402  N   TRP A 276     102.550 102.703 110.356  1.00  8.68              
ATOM   4403  H   TRP A 276     101.703 103.014 109.908  1.00  8.68              
ATOM   4404  CA  TRP A 276     103.711 102.553 109.462  1.00  8.68              
ATOM   4405  HA  TRP A 276     103.307 102.702 108.468  1.00  8.68              
ATOM   4406  CB  TRP A 276     104.727 103.708 109.635  1.00  8.68              
ATOM   4407  HB1 TRP A 276     104.937 104.135 108.654  1.00  8.68              
ATOM   4408  HB2 TRP A 276     105.670 103.281 109.981  1.00  8.68              
ATOM   4409  CG  TRP A 276     104.386 104.827 110.577  1.00  8.68              
ATOM   4410  CD1 TRP A 276     103.421 105.764 110.414  1.00  8.68              
ATOM   4411  HD1 TRP A 276     102.773 105.845 109.552  1.00  8.68              
ATOM   4412  NE1 TRP A 276     103.379 106.589 111.523  1.00  8.68              
ATOM   4413  HE1 TRP A 276     102.769 107.401 111.604  1.00  8.68              
ATOM   4414  CE2 TRP A 276     104.317 106.215 112.462  1.00  8.68              
ATOM   4415  CZ2 TRP A 276     104.656 106.705 113.730  1.00  8.68              
ATOM   4416  HZ2 TRP A 276     104.101 107.526 114.159  1.00  8.68              
ATOM   4417  CH2 TRP A 276     105.731 106.126 114.427  1.00  8.68              
ATOM   4418  HH2 TRP A 276     106.005 106.503 115.403  1.00  8.68              
ATOM   4419  CZ3 TRP A 276     106.464 105.078 113.841  1.00  8.68              
ATOM   4420  HZ3 TRP A 276     107.316 104.659 114.359  1.00  8.68              
ATOM   4421  CE3 TRP A 276     106.109 104.588 112.570  1.00  8.68              
ATOM   4422  HE3 TRP A 276     106.701 103.813 112.104  1.00  8.68              
ATOM   4423  CD2 TRP A 276     105.012 105.125 111.861  1.00  8.68              
ATOM   4424  C   TRP A 276     104.427 101.197 109.337  1.00  8.68              
ATOM   4425  O   TRP A 276     105.259 101.033 108.449  1.00  8.68              
ATOM   4426  N   TYR A 277     104.105 100.231 110.198  1.00  8.13              
ATOM   4427  H   TYR A 277     103.436 100.471 110.910  1.00  8.13              
ATOM   4428  CA  TYR A 277     104.821  98.963 110.346  1.00  8.13              
ATOM   4429  HA  TYR A 277     105.798  99.197 110.721  1.00  8.13              
ATOM   4430  CB  TYR A 277     104.111  98.108 111.413  1.00  8.13              
ATOM   4431  HB1 TYR A 277     103.070  97.987 111.109  1.00  8.13              
ATOM   4432  HB2 TYR A 277     104.117  98.654 112.357  1.00  8.13              
ATOM   4433  CG  TYR A 277     104.701  96.725 111.667  1.00  8.13              
ATOM   4434  CD1 TYR A 277     106.098  96.536 111.754  1.00  8.13              
ATOM   4435  HD1 TYR A 277     106.774  97.375 111.671  1.00  8.13              
ATOM   4436  CE1 TYR A 277     106.632  95.244 111.930  1.00  8.13              
ATOM   4437  HE1 TYR A 277     107.700  95.089 111.971  1.00  8.13              
ATOM   4438  CZ  TYR A 277     105.768  94.138 112.067  1.00  8.13              
ATOM   4439  OH  TYR A 277     106.278  92.889 112.218  1.00  8.13              
ATOM   4440  HH  TYR A 277     105.595  92.227 112.334  1.00  8.13              
ATOM   4441  CE2 TYR A 277     104.371  94.331 112.036  1.00  8.13              
ATOM   4442  HE2 TYR A 277     103.712  93.487 112.167  1.00  8.13              
ATOM   4443  CD2 TYR A 277     103.840  95.617 111.823  1.00  8.13              
ATOM   4444  HD2 TYR A 277     102.766  95.747 111.776  1.00  8.13              
ATOM   4445  C   TYR A 277     105.023  98.184 109.047  1.00  8.13              
ATOM   4446  O   TYR A 277     104.070  97.838 108.352  1.00  8.13              
ATOM   4447  N   THR A 278     106.290  97.864 108.790  1.00  7.40              
ATOM   4448  H   THR A 278     107.001  98.278 109.379  1.00  7.40              
ATOM   4449  CA  THR A 278     106.758  96.891 107.806  1.00  7.40              
ATOM   4450  HA  THR A 278     106.114  96.011 107.837  1.00  7.40              
ATOM   4451  CB  THR A 278     106.655  97.485 106.389  1.00  7.40              
ATOM   4452  HB  THR A 278     105.611  97.747 106.212  1.00  7.40              
ATOM   4453  CG2 THR A 278     107.499  98.726 106.089  1.00  7.40              
ATOM   4454 1HG2 THR A 278     107.261  99.096 105.093  1.00  7.40              
ATOM   4455 2HG2 THR A 278     107.274  99.513 106.808  1.00  7.40              
ATOM   4456 3HG2 THR A 278     108.561  98.486 106.129  1.00  7.40              
ATOM   4457  OG1 THR A 278     107.005  96.508 105.448  1.00  7.40              
ATOM   4458  HG1 THR A 278     106.785  96.862 104.581  1.00  7.40              
ATOM   4459  C   THR A 278     108.187  96.486 108.208  1.00  7.40              
ATOM   4460  O   THR A 278     109.091  97.313 108.359  1.00  7.40              
ATOM   4461  N   ASN A 279     108.380  95.196 108.462  1.00  7.29              
ATOM   4462  H   ASN A 279     107.582  94.590 108.320  1.00  7.29              
ATOM   4463  CA  ASN A 279     109.660  94.549 108.779  1.00  7.29              
ATOM   4464  HA  ASN A 279     109.414  93.488 108.871  1.00  7.29              
ATOM   4465  CB  ASN A 279     110.573  94.655 107.549  1.00  7.29              
ATOM   4466  HB1 ASN A 279     111.069  95.620 107.545  1.00  7.29              
ATOM   4467  HB2 ASN A 279     109.982  94.571 106.636  1.00  7.29              
ATOM   4468  CG  ASN A 279     111.582  93.532 107.527  1.00  7.29              
ATOM   4469  OD1 ASN A 279     111.261  92.395 107.248  1.00  7.29              
ATOM   4470  ND2 ASN A 279     112.831  93.792 107.826  1.00  7.29              
ATOM   4471 1HD2 ASN A 279     113.122  94.711 108.097  1.00  7.29              
ATOM   4472 2HD2 ASN A 279     113.436  92.985 107.844  1.00  7.29              
ATOM   4473  C   ASN A 279     110.373  94.879 110.103  1.00  7.29              
ATOM   4474  O   ASN A 279     110.495  93.988 110.937  1.00  7.29              
ATOM   4475  N   LEU A 280     110.874  96.097 110.326  1.00  7.45              
ATOM   4476  H   LEU A 280     110.644  96.837 109.666  1.00  7.45              
ATOM   4477  CA  LEU A 280     111.649  96.451 111.534  1.00  7.45              
ATOM   4478  HA  LEU A 280     111.429  95.737 112.327  1.00  7.45              
ATOM   4479  CB  LEU A 280     113.168  96.415 111.245  1.00  7.45              
ATOM   4480  HB1 LEU A 280     113.690  96.918 112.061  1.00  7.45              
ATOM   4481  HB2 LEU A 280     113.359  96.991 110.339  1.00  7.45              
ATOM   4482  CG  LEU A 280     113.777  95.005 111.091  1.00  7.45              
ATOM   4483  HG  LEU A 280     113.196  94.438 110.369  1.00  7.45              
ATOM   4484  CD1 LEU A 280     115.214  95.095 110.571  1.00  7.45              
ATOM   4485 1HD1 LEU A 280     115.626  94.093 110.441  1.00  7.45              
ATOM   4486 2HD1 LEU A 280     115.229  95.610 109.611  1.00  7.45              
ATOM   4487 3HD1 LEU A 280     115.833  95.646 111.279  1.00  7.45              
ATOM   4488  CD2 LEU A 280     113.810  94.234 112.412  1.00  7.45              
ATOM   4489 1HD2 LEU A 280     114.276  93.260 112.259  1.00  7.45              
ATOM   4490 2HD2 LEU A 280     114.372  94.790 113.163  1.00  7.45              
ATOM   4491 3HD2 LEU A 280     112.794  94.063 112.766  1.00  7.45              
ATOM   4492  C   LEU A 280     111.212  97.827 112.034  1.00  7.45              
ATOM   4493  O   LEU A 280     111.200  98.794 111.270  1.00  7.45              
ATOM   4494  N   LYS A 281     110.857  97.904 113.324  1.00  7.44              
ATOM   4495  H   LYS A 281     110.920  97.062 113.875  1.00  7.44              
ATOM   4496  CA  LYS A 281     110.163  99.053 113.929  1.00  7.44              
ATOM   4497  HA  LYS A 281     109.515  99.428 113.141  1.00  7.44              
ATOM   4498  CB  LYS A 281     109.229  98.598 115.077  1.00  7.44              
ATOM   4499  HB1 LYS A 281     109.661  98.845 116.047  1.00  7.44              
ATOM   4500  HB2 LYS A 281     109.116  97.513 115.040  1.00  7.44              
ATOM   4501  CG  LYS A 281     107.810  99.198 114.964  1.00  7.44              
ATOM   4502  HG1 LYS A 281     107.208  98.808 115.786  1.00  7.44              
ATOM   4503  HG2 LYS A 281     107.363  98.836 114.039  1.00  7.44              
ATOM   4504  CD  LYS A 281     107.740 100.738 115.000  1.00  7.44              
ATOM   4505  HD1 LYS A 281     108.440 101.171 114.286  1.00  7.44              
ATOM   4506  HD2 LYS A 281     108.026 101.074 115.998  1.00  7.44              
ATOM   4507  CE  LYS A 281     106.336 101.266 114.672  1.00  7.44              
ATOM   4508  HE1 LYS A 281     106.268 102.306 115.003  1.00  7.44              
ATOM   4509  HE2 LYS A 281     105.594 100.681 115.220  1.00  7.44              
ATOM   4510  NZ  LYS A 281     106.074 101.210 113.215  1.00  7.44              
ATOM   4511  HZ1 LYS A 281     105.135 101.505 112.960  1.00  7.44              
ATOM   4512  HZ2 LYS A 281     106.762 101.773 112.711  1.00  7.44              
ATOM   4513  HZ3 LYS A 281     106.294 100.291 112.830  1.00  7.44              
ATOM   4514  C   LYS A 281     111.035 100.265 114.260  1.00  7.44              
ATOM   4515  O   LYS A 281     110.860 100.929 115.278  1.00  7.44              
ATOM   4516  N   ASP A 282     111.971 100.541 113.367  1.00  7.61              
ATOM   4517  H   ASP A 282     111.991  99.962 112.538  1.00  7.61              
ATOM   4518  CA  ASP A 282     112.804 101.733 113.394  1.00  7.61              
ATOM   4519  HA  ASP A 282     112.325 102.476 114.034  1.00  7.61              
ATOM   4520  CB  ASP A 282     114.153 101.397 114.056  1.00  7.61              
ATOM   4521  HB1 ASP A 282     114.688 100.638 113.486  1.00  7.61              
ATOM   4522  HB2 ASP A 282     113.969 100.992 115.053  1.00  7.61              
ATOM   4523  CG  ASP A 282     115.010 102.648 114.186  1.00  7.61              
ATOM   4524  OD1 ASP A 282     114.799 103.426 115.141  1.00  7.61              
ATOM   4525  OD2 ASP A 282     115.757 102.956 113.237  1.00  7.61              
ATOM   4526  C   ASP A 282     112.890 102.367 112.008  1.00  7.61              
ATOM   4527  O   ASP A 282     112.471 103.516 111.872  1.00  7.61              
ATOM   4528  N   PRO A 283     113.260 101.637 110.942  1.00  7.54              
ATOM   4529  CD  PRO A 283     113.992 100.379 110.908  1.00  7.54              
ATOM   4530  HD1 PRO A 283     113.554  99.613 111.544  1.00  7.54              
ATOM   4531  HD2 PRO A 283     115.024 100.563 111.209  1.00  7.54              
ATOM   4532  CG  PRO A 283     113.966  99.936 109.449  1.00  7.54              
ATOM   4533  HG1 PRO A 283     113.036  99.407 109.238  1.00  7.54              
ATOM   4534  HG2 PRO A 283     114.832  99.322 109.203  1.00  7.54              
ATOM   4535  CB  PRO A 283     113.983 101.268 108.702  1.00  7.54              
ATOM   4536  HB1 PRO A 283     113.549 101.183 107.706  1.00  7.54              
ATOM   4537  HB2 PRO A 283     115.011 101.627 108.632  1.00  7.54              
ATOM   4538  CA  PRO A 283     113.181 102.206 109.612  1.00  7.54              
ATOM   4539  HA  PRO A 283     113.687 103.172 109.615  1.00  7.54              
ATOM   4540  C   PRO A 283     111.749 102.461 109.055  1.00  7.54              
ATOM   4541  O   PRO A 283     111.514 103.353 108.217  1.00  7.54              
ATOM   4542  N   ASP A 284     110.770 101.672 109.512  1.00  6.99              
ATOM   4543  H   ASP A 284     110.998 100.961 110.194  1.00  6.99              
ATOM   4544  CA  ASP A 284     109.431 101.640 108.908  1.00  6.99              
ATOM   4545  HA  ASP A 284     109.572 101.319 107.876  1.00  6.99              
ATOM   4546  CB  ASP A 284     108.584 100.536 109.566  1.00  6.99              
ATOM   4547  HB1 ASP A 284     109.139  99.603 109.482  1.00  6.99              
ATOM   4548  HB2 ASP A 284     107.676 100.419 108.981  1.00  6.99              
ATOM   4549  CG  ASP A 284     108.182 100.706 111.036  1.00  6.99              
ATOM   4550  OD1 ASP A 284     108.182 101.821 111.598  1.00  6.99              
ATOM   4551  OD2 ASP A 284     107.735  99.710 111.642  1.00  6.99              
ATOM   4552  C   ASP A 284     108.719 103.029 108.816  1.00  6.99              
ATOM   4553  O   ASP A 284     108.041 103.390 107.827  1.00  6.99              
ATOM   4554  N   ARG A 285     108.996 103.862 109.824  1.00  6.90              
ATOM   4555  H   ARG A 285     109.486 103.444 110.607  1.00  6.90              
ATOM   4556  CA  ARG A 285     108.562 105.255 109.938  1.00  6.90              
ATOM   4557  HA  ARG A 285     107.471 105.246 109.978  1.00  6.90              
ATOM   4558  CB  ARG A 285     109.064 105.852 111.268  1.00  6.90              
ATOM   4559  HB1 ARG A 285     108.849 105.141 112.067  1.00  6.90              
ATOM   4560  HB2 ARG A 285     108.513 106.771 111.478  1.00  6.90              
ATOM   4561  CG  ARG A 285     110.568 106.165 111.268  1.00  6.90              
ATOM   4562  HG1 ARG A 285     110.756 107.062 110.677  1.00  6.90              
ATOM   4563  HG2 ARG A 285     111.098 105.334 110.805  1.00  6.90              
ATOM   4564  CD  ARG A 285     111.122 106.376 112.681  1.00  6.90              
ATOM   4565  HD1 ARG A 285     110.786 105.545 113.304  1.00  6.90              
ATOM   4566  HD2 ARG A 285     110.740 107.311 113.093  1.00  6.90              
ATOM   4567  NE  ARG A 285     112.594 106.401 112.640  1.00  6.90              
ATOM   4568  HE  ARG A 285     113.012 106.652 111.763  1.00  6.90              
ATOM   4569  CZ  ARG A 285     113.405 105.789 113.484  1.00  6.90              
ATOM   4570  NH1 ARG A 285     113.030 105.392 114.666  1.00  6.90              
ATOM   4571 1HH1 ARG A 285     112.087 105.506 114.969  1.00  6.90              
ATOM   4572 2HH1 ARG A 285     113.677 104.764 115.159  1.00  6.90              
ATOM   4573  NH2 ARG A 285     114.623 105.528 113.123  1.00  6.90              
ATOM   4574 1HH2 ARG A 285     114.851 105.537 112.148  1.00  6.90              
ATOM   4575 2HH2 ARG A 285     115.132 104.828 113.672  1.00  6.90              
ATOM   4576  C   ARG A 285     108.904 106.140 108.744  1.00  6.90              
ATOM   4577  O   ARG A 285     108.101 106.984 108.345  1.00  6.90              
ATOM   4578  N   ASP A 286     110.090 105.948 108.179  1.00  6.64              
ATOM   4579  H   ASP A 286     110.646 105.152 108.474  1.00  6.64              
ATOM   4580  CA  ASP A 286     110.547 106.724 107.035  1.00  6.64              
ATOM   4581  HA  ASP A 286     110.325 107.776 107.218  1.00  6.64              
ATOM   4582  CB  ASP A 286     112.066 106.573 106.936  1.00  6.64              
ATOM   4583  HB1 ASP A 286     112.306 105.541 106.675  1.00  6.64              
ATOM   4584  HB2 ASP A 286     112.510 106.790 107.909  1.00  6.64              
ATOM   4585  CG  ASP A 286     112.685 107.518 105.915  1.00  6.64              
ATOM   4586  OD1 ASP A 286     113.527 107.025 105.136  1.00  6.64              
ATOM   4587  OD2 ASP A 286     112.295 108.710 105.841  1.00  6.64              
ATOM   4588  C   ASP A 286     109.774 106.308 105.779  1.00  6.64              
ATOM   4589  O   ASP A 286     109.401 107.169 104.982  1.00  6.64              
ATOM   4590  N   THR A 287     109.391 105.027 105.671  1.00  6.48              
ATOM   4591  H   THR A 287     109.711 104.354 106.358  1.00  6.48              
ATOM   4592  CA  THR A 287     108.539 104.550 104.545  1.00  6.48              
ATOM   4593  HA  THR A 287     109.135 104.654 103.639  1.00  6.48              
ATOM   4594  CB  THR A 287     108.165 103.056 104.685  1.00  6.48              
ATOM   4595  HB  THR A 287     107.160 102.974 105.101  1.00  6.48              
ATOM   4596  CG2 THR A 287     108.188 102.334 103.343  1.00  6.48              
ATOM   4597 1HG2 THR A 287     107.890 101.295 103.484  1.00  6.48              
ATOM   4598 2HG2 THR A 287     107.491 102.812 102.656  1.00  6.48              
ATOM   4599 3HG2 THR A 287     109.195 102.363 102.927  1.00  6.48              
ATOM   4600  OG1 THR A 287     109.023 102.361 105.554  1.00  6.48              
ATOM   4601  HG1 THR A 287     108.724 102.611 106.447  1.00  6.48              
ATOM   4602  C   THR A 287     107.233 105.301 104.298  1.00  6.48              
ATOM   4603  O   THR A 287     106.917 105.588 103.145  1.00  6.48              
ATOM   4604  N   PHE A 288     106.436 105.631 105.322  1.00  6.69              
ATOM   4605  H   PHE A 288     106.702 105.378 106.266  1.00  6.69              
ATOM   4606  CA  PHE A 288     105.206 106.440 105.055  1.00  6.69              
ATOM   4607  HA  PHE A 288     104.667 106.029 104.200  1.00  6.69              
ATOM   4608  CB  PHE A 288     104.283 106.386 106.288  1.00  6.69              
ATOM   4609  HB1 PHE A 288     103.681 107.296 106.292  1.00  6.69              
ATOM   4610  HB2 PHE A 288     104.889 106.411 107.196  1.00  6.69              
ATOM   4611  CG  PHE A 288     103.310 105.216 106.382  1.00  6.69              
ATOM   4612  CD1 PHE A 288     103.634 103.927 105.912  1.00  6.69              
ATOM   4613  HD1 PHE A 288     104.601 103.724 105.474  1.00  6.69              
ATOM   4614  CE1 PHE A 288     102.706 102.875 106.031  1.00  6.69              
ATOM   4615  HE1 PHE A 288     102.980 101.884 105.694  1.00  6.69              
ATOM   4616  CZ  PHE A 288     101.459 103.098 106.642  1.00  6.69              
ATOM   4617  HZ  PHE A 288     100.759 102.285 106.765  1.00  6.69              
ATOM   4618  CE2 PHE A 288     101.135 104.377 107.124  1.00  6.69              
ATOM   4619  HE2 PHE A 288     100.176 104.552 107.591  1.00  6.69              
ATOM   4620  CD2 PHE A 288     102.054 105.431 106.984  1.00  6.69              
ATOM   4621  HD2 PHE A 288     101.798 106.416 107.346  1.00  6.69              
ATOM   4622  C   PHE A 288     105.520 107.906 104.730  1.00  6.69              
ATOM   4623  O   PHE A 288     104.757 108.559 104.014  1.00  6.69              
ATOM   4624  N   LYS A 289     106.645 108.431 105.226  1.00  6.71              
ATOM   4625  H   LYS A 289     107.292 107.797 105.683  1.00  6.71              
ATOM   4626  CA  LYS A 289     106.983 109.865 105.258  1.00  6.71              
ATOM   4627  HA  LYS A 289     106.096 110.414 105.576  1.00  6.71              
ATOM   4628  CB  LYS A 289     108.058 110.005 106.358  1.00  6.71              
ATOM   4629  HB1 LYS A 289     108.965 109.500 106.036  1.00  6.71              
ATOM   4630  HB2 LYS A 289     107.713 109.453 107.236  1.00  6.71              
ATOM   4631  CG  LYS A 289     108.370 111.432 106.846  1.00  6.71              
ATOM   4632  HG1 LYS A 289     107.998 111.523 107.868  1.00  6.71              
ATOM   4633  HG2 LYS A 289     107.834 112.176 106.257  1.00  6.71              
ATOM   4634  CD  LYS A 289     109.870 111.778 106.862  1.00  6.71              
ATOM   4635  HD1 LYS A 289     110.431 111.004 107.391  1.00  6.71              
ATOM   4636  HD2 LYS A 289     109.981 112.709 107.419  1.00  6.71              
ATOM   4637  CE  LYS A 289     110.464 112.008 105.465  1.00  6.71              
ATOM   4638  HE1 LYS A 289     111.382 112.590 105.568  1.00  6.71              
ATOM   4639  HE2 LYS A 289     109.755 112.597 104.874  1.00  6.71              
ATOM   4640  NZ  LYS A 289     110.774 110.750 104.754  1.00  6.71              
ATOM   4641  HZ1 LYS A 289     111.456 110.150 105.227  1.00  6.71              
ATOM   4642  HZ2 LYS A 289     109.948 110.186 104.596  1.00  6.71              
ATOM   4643  HZ3 LYS A 289     111.046 110.934 103.790  1.00  6.71              
ATOM   4644  C   LYS A 289     107.379 110.462 103.904  1.00  6.71              
ATOM   4645  O   LYS A 289     107.797 111.611 103.845  1.00  6.71              
ATOM   4646  N   ASP A 290     107.211 109.703 102.826  1.00  6.63              
ATOM   4647  H   ASP A 290     107.004 108.733 102.997  1.00  6.63              
ATOM   4648  CA  ASP A 290     107.347 110.157 101.433  1.00  6.63              
ATOM   4649  HA  ASP A 290     107.321 111.248 101.433  1.00  6.63              
ATOM   4650  CB  ASP A 290     108.703 109.763 100.857  1.00  6.63              
ATOM   4651  HB1 ASP A 290     108.867 110.285  99.913  1.00  6.63              
ATOM   4652  HB2 ASP A 290     108.709 108.689 100.674  1.00  6.63              
ATOM   4653  CG  ASP A 290     109.808 110.116 101.844  1.00  6.63              
ATOM   4654  OD1 ASP A 290     110.300 111.263 101.898  1.00  6.63              
ATOM   4655  OD2 ASP A 290     110.172 109.224 102.636  1.00  6.63              
ATOM   4656  C   ASP A 290     106.162 109.723 100.547  1.00  6.63              
ATOM   4657  O   ASP A 290     105.956 110.260  99.459  1.00  6.63              
ATOM   4658  N   LEU A 291     105.308 108.833 101.067  1.00  6.69              
ATOM   4659  H   LEU A 291     105.520 108.467 101.984  1.00  6.69              
ATOM   4660  CA  LEU A 291     103.963 108.545 100.560  1.00  6.69              
ATOM   4661  HA  LEU A 291     104.008 108.456  99.474  1.00  6.69              
ATOM   4662  CB  LEU A 291     103.567 107.192 101.201  1.00  6.69              
ATOM   4663  HB1 LEU A 291     103.250 107.365 102.230  1.00  6.69              
ATOM   4664  HB2 LEU A 291     104.463 106.570 101.255  1.00  6.69              
ATOM   4665  CG  LEU A 291     102.508 106.324 100.506  1.00  6.69              
ATOM   4666  HG  LEU A 291     102.504 105.362 101.021  1.00  6.69              
ATOM   4667  CD1 LEU A 291     101.098 106.896 100.624  1.00  6.69              
ATOM   4668 1HD1 LEU A 291     100.369 106.141 100.337  1.00  6.69              
ATOM   4669 2HD1 LEU A 291     100.914 107.216 101.647  1.00  6.69              
ATOM   4670 3HD1 LEU A 291     100.992 107.766  99.981  1.00  6.69              
ATOM   4671  CD2 LEU A 291     102.861 106.058  99.042  1.00  6.69              
ATOM   4672 1HD2 LEU A 291     102.262 105.233  98.663  1.00  6.69              
ATOM   4673 2HD2 LEU A 291     102.683 106.948  98.439  1.00  6.69              
ATOM   4674 3HD2 LEU A 291     103.912 105.785  98.955  1.00  6.69              
ATOM   4675  C   LEU A 291     102.996 109.693 100.922  1.00  6.69              
ATOM   4676  O   LEU A 291     102.091 110.037 100.161  1.00  6.69              
ATOM   4677  N   ALA A 292     103.235 110.326 102.074  1.00  7.12              
ATOM   4678  H   ALA A 292     103.973 109.959 102.662  1.00  7.12              
ATOM   4679  CA  ALA A 292     102.358 111.345 102.648  1.00  7.12              
ATOM   4680  HA  ALA A 292     101.383 110.881 102.814  1.00  7.12              
ATOM   4681  CB  ALA A 292     102.934 111.718 104.021  1.00  7.12              
ATOM   4682  HB1 ALA A 292     102.257 112.412 104.523  1.00  7.12              
ATOM   4683  HB2 ALA A 292     103.043 110.825 104.637  1.00  7.12              
ATOM   4684  HB3 ALA A 292     103.907 112.196 103.900  1.00  7.12              
ATOM   4685  C   ALA A 292     102.091 112.611 101.812  1.00  7.12              
ATOM   4686  O   ALA A 292     101.027 113.209 101.939  1.00  7.12              
ATOM   4687  N   GLU A 293     103.020 113.023 100.951  1.00  7.04              
ATOM   4688  H   GLU A 293     103.875 112.495 100.877  1.00  7.04              
ATOM   4689  CA  GLU A 293     102.859 114.198 100.075  1.00  7.04              
ATOM   4690  HA  GLU A 293     102.098 114.867 100.481  1.00  7.04              
ATOM   4691  CB  GLU A 293     104.186 114.975 100.011  1.00  7.04              
ATOM   4692  HB1 GLU A 293     104.186 115.650  99.155  1.00  7.04              
ATOM   4693  HB2 GLU A 293     105.014 114.273  99.891  1.00  7.04              
ATOM   4694  CG  GLU A 293     104.400 115.828 101.265  1.00  7.04              
ATOM   4695  HG1 GLU A 293     104.302 115.199 102.153  1.00  7.04              
ATOM   4696  HG2 GLU A 293     103.632 116.603 101.312  1.00  7.04              
ATOM   4697  CD  GLU A 293     105.787 116.468 101.236  1.00  7.04              
ATOM   4698  OE1 GLU A 293     106.044 117.392 100.434  1.00  7.04              
ATOM   4699  OE2 GLU A 293     106.679 115.991 101.974  1.00  7.04              
ATOM   4700  C   GLU A 293     102.376 113.807  98.664  1.00  7.04              
ATOM   4701  O   GLU A 293     102.393 114.623  97.742  1.00  7.04              
ATOM   4702  N   SER A 294     101.953 112.551  98.475  1.00  6.38              
ATOM   4703  H   SER A 294     101.960 111.930  99.277  1.00  6.38              
ATOM   4704  CA  SER A 294     101.990 111.922  97.150  1.00  6.38              
ATOM   4705  HA  SER A 294     102.223 112.683  96.404  1.00  6.38              
ATOM   4706  CB  SER A 294     103.168 110.923  97.112  1.00  6.38              
ATOM   4707  HB1 SER A 294     103.256 110.502  96.111  1.00  6.38              
ATOM   4708  HB2 SER A 294     102.976 110.105  97.806  1.00  6.38              
ATOM   4709  OG  SER A 294     104.405 111.553  97.453  1.00  6.38              
ATOM   4710  HG  SER A 294     104.895 110.984  98.077  1.00  6.38              
ATOM   4711  C   SER A 294     100.671 111.295  96.666  1.00  6.38              
ATOM   4712  O   SER A 294     100.660 110.610  95.644  1.00  6.38              
ATOM   4713  N   GLY A 295      99.558 111.570  97.365  1.00  6.44              
ATOM   4714  H   GLY A 295      99.695 112.140  98.188  1.00  6.44              
ATOM   4715  CA  GLY A 295      98.170 111.471  96.861  1.00  6.44              
ATOM   4716  HA1 GLY A 295      98.034 112.228  96.088  1.00  6.44              
ATOM   4717  HA2 GLY A 295      97.493 111.721  97.677  1.00  6.44              
ATOM   4718  C   GLY A 295      97.689 110.134  96.270  1.00  6.44              
ATOM   4719  O   GLY A 295      97.096 110.104  95.192  1.00  6.44              
ATOM   4720  N   ILE A 296      97.979 109.019  96.942  1.00  6.12              
ATOM   4721  H   ILE A 296      98.469 109.109  97.815  1.00  6.12              
ATOM   4722  CA  ILE A 296      97.628 107.677  96.463  1.00  6.12              
ATOM   4723  HA  ILE A 296      97.986 107.579  95.437  1.00  6.12              
ATOM   4724  CB  ILE A 296      98.319 106.591  97.320  1.00  6.12              
ATOM   4725  HB  ILE A 296      97.954 106.685  98.346  1.00  6.12              
ATOM   4726  CG2 ILE A 296      97.967 105.169  96.842  1.00  6.12              
ATOM   4727 1HG2 ILE A 296      98.530 104.428  97.409  1.00  6.12              
ATOM   4728 2HG2 ILE A 296      96.907 104.963  96.993  1.00  6.12              
ATOM   4729 3HG2 ILE A 296      98.201 105.049  95.783  1.00  6.12              
ATOM   4730  CG1 ILE A 296      99.852 106.751  97.377  1.00  6.12              
ATOM   4731 1HG1 ILE A 296     100.255 105.907  97.932  1.00  6.12              
ATOM   4732 2HG1 ILE A 296     100.091 107.659  97.928  1.00  6.12              
ATOM   4733  CD1 ILE A 296     100.577 106.826  96.031  1.00  6.12              
ATOM   4734  HD1 ILE A 296     101.654 106.810  96.197  1.00  6.12              
ATOM   4735  HD2 ILE A 296     100.307 105.981  95.398  1.00  6.12              
ATOM   4736  HD3 ILE A 296     100.322 107.763  95.539  1.00  6.12              
ATOM   4737  C   ILE A 296      96.114 107.437  96.461  1.00  6.12              
ATOM   4738  O   ILE A 296      95.464 107.456  97.511  1.00  6.12              
ATOM   4739  N   LYS A 297      95.574 107.116  95.281  1.00  5.97              
ATOM   4740  H   LYS A 297      96.172 107.165  94.467  1.00  5.97              
ATOM   4741  CA  LYS A 297      94.136 106.863  95.086  1.00  5.97              
ATOM   4742  HA  LYS A 297      93.586 107.297  95.925  1.00  5.97              
ATOM   4743  CB  LYS A 297      93.659 107.559  93.804  1.00  5.97              
ATOM   4744  HB1 LYS A 297      92.604 107.319  93.661  1.00  5.97              
ATOM   4745  HB2 LYS A 297      94.219 107.203  92.938  1.00  5.97              
ATOM   4746  CG  LYS A 297      93.826 109.074  93.957  1.00  5.97              
ATOM   4747  HG1 LYS A 297      94.860 109.354  93.748  1.00  5.97              
ATOM   4748  HG2 LYS A 297      93.626 109.330  94.997  1.00  5.97              
ATOM   4749  CD  LYS A 297      92.892 109.873  93.037  1.00  5.97              
ATOM   4750  HD1 LYS A 297      91.944 109.352  92.895  1.00  5.97              
ATOM   4751  HD2 LYS A 297      93.370 110.007  92.066  1.00  5.97              
ATOM   4752  CE  LYS A 297      92.618 111.234  93.679  1.00  5.97              
ATOM   4753  HE1 LYS A 297      92.136 111.898  92.959  1.00  5.97              
ATOM   4754  HE2 LYS A 297      93.574 111.676  93.982  1.00  5.97              
ATOM   4755  NZ  LYS A 297      91.767 111.073  94.877  1.00  5.97              
ATOM   4756  HZ1 LYS A 297      90.792 110.866  94.669  1.00  5.97              
ATOM   4757  HZ2 LYS A 297      92.122 110.335  95.475  1.00  5.97              
ATOM   4758  HZ3 LYS A 297      91.845 111.882  95.496  1.00  5.97              
ATOM   4759  C   LYS A 297      93.737 105.396  95.061  1.00  5.97              
ATOM   4760  O   LYS A 297      92.606 105.103  95.445  1.00  5.97              
ATOM   4761  N   ALA A 298      94.651 104.495  94.702  1.00  5.55              
ATOM   4762  H   ALA A 298      95.481 104.791  94.216  1.00  5.55              
ATOM   4763  CA  ALA A 298      94.460 103.076  94.952  1.00  5.55              
ATOM   4764  HA  ALA A 298      93.715 103.010  95.729  1.00  5.55              
ATOM   4765  CB  ALA A 298      93.862 102.380  93.728  1.00  5.55              
ATOM   4766  HB1 ALA A 298      94.606 102.329  92.944  1.00  5.55              
ATOM   4767  HB2 ALA A 298      93.555 101.369  93.996  1.00  5.55              
ATOM   4768  HB3 ALA A 298      92.994 102.933  93.369  1.00  5.55              
ATOM   4769  C   ALA A 298      95.691 102.362  95.504  1.00  5.55              
ATOM   4770  O   ALA A 298      96.812 102.515  94.997  1.00  5.55              
ATOM   4771  N   LEU A 299      95.425 101.556  96.541  1.00  5.56              
ATOM   4772  H   LEU A 299      94.463 101.434  96.835  1.00  5.56              
ATOM   4773  CA  LEU A 299      96.463 100.796  97.249  1.00  5.56              
ATOM   4774  HA  LEU A 299      97.383 100.889  96.694  1.00  5.56              
ATOM   4775  CB  LEU A 299      96.714 101.412  98.639  1.00  5.56              
ATOM   4776  HB1 LEU A 299      95.766 101.443  99.170  1.00  5.56              
ATOM   4777  HB2 LEU A 299      97.055 102.439  98.496  1.00  5.56              
ATOM   4778  CG  LEU A 299      97.720 100.674  99.548  1.00  5.56              
ATOM   4779  HG  LEU A 299      97.326  99.687  99.792  1.00  5.56              
ATOM   4780  CD1 LEU A 299      99.122 100.512  98.965  1.00  5.56              
ATOM   4781 1HD1 LEU A 299      99.794 100.081  99.706  1.00  5.56              
ATOM   4782 2HD1 LEU A 299      99.089  99.843  98.111  1.00  5.56              
ATOM   4783 3HD1 LEU A 299      99.507 101.478  98.642  1.00  5.56              
ATOM   4784  CD2 LEU A 299      97.874 101.461 100.854  1.00  5.56              
ATOM   4785 1HD2 LEU A 299      98.526 100.915 101.536  1.00  5.56              
ATOM   4786 2HD2 LEU A 299      98.301 102.443 100.643  1.00  5.56              
ATOM   4787 3HD2 LEU A 299      96.892 101.589 101.309  1.00  5.56              
ATOM   4788  C   LEU A 299      96.089  99.317  97.299  1.00  5.56              
ATOM   4789  O   LEU A 299      94.958  99.012  97.691  1.00  5.56              
ATOM   4790  N   ASP A 300      96.995  98.416  96.870  1.00  5.68              
ATOM   4791  H   ASP A 300      97.886  98.729  96.497  1.00  5.68              
ATOM   4792  CA  ASP A 300      96.553  96.987  96.791  1.00  5.68              
ATOM   4793  HA  ASP A 300      95.491  96.966  96.557  1.00  5.68              
ATOM   4794  CB  ASP A 300      97.229  96.294  95.594  1.00  5.68              
ATOM   4795  HB1 ASP A 300      98.283  96.295  95.821  1.00  5.68              
ATOM   4796  HB2 ASP A 300      97.056  96.881  94.691  1.00  5.68              
ATOM   4797  CG  ASP A 300      96.843  94.830  95.326  1.00  5.68              
ATOM   4798  OD1 ASP A 300      95.698  94.557  94.916  1.00  5.68              
ATOM   4799  OD2 ASP A 300      97.736  93.974  95.561  1.00  5.68              
ATOM   4800  C   ASP A 300      96.661  96.253  98.129  1.00  5.68              
ATOM   4801  O   ASP A 300      95.962  96.660  99.060  1.00  5.68              
ATOM   4802  N   LEU A 301      97.504  95.201  98.151  1.00  6.12              
ATOM   4803  H   LEU A 301      97.710  94.859  97.224  1.00  6.12              
ATOM   4804  CA  LEU A 301      98.274  94.499  99.199  1.00  6.12              
ATOM   4805  HA  LEU A 301      99.330  94.693  99.009  1.00  6.12              
ATOM   4806  CB  LEU A 301      97.943  95.045 100.610  1.00  6.12              
ATOM   4807  HB1 LEU A 301      98.343  94.371 101.368  1.00  6.12              
ATOM   4808  HB2 LEU A 301      96.862  95.052 100.733  1.00  6.12              
ATOM   4809  CG  LEU A 301      98.509  96.460 100.855  1.00  6.12              
ATOM   4810  HG  LEU A 301      98.547  97.028  99.926  1.00  6.12              
ATOM   4811  CD1 LEU A 301      97.678  97.256 101.863  1.00  6.12              
ATOM   4812 1HD1 LEU A 301      98.150  98.216 102.051  1.00  6.12              
ATOM   4813 2HD1 LEU A 301      96.687  97.426 101.438  1.00  6.12              
ATOM   4814 3HD1 LEU A 301      97.574  96.687 102.786  1.00  6.12              
ATOM   4815  CD2 LEU A 301      99.930  96.368 101.407  1.00  6.12              
ATOM   4816 1HD2 LEU A 301      99.931  95.870 102.376  1.00  6.12              
ATOM   4817 2HD2 LEU A 301     100.551  95.793 100.722  1.00  6.12              
ATOM   4818 3HD2 LEU A 301     100.358  97.365 101.509  1.00  6.12              
ATOM   4819  C   LEU A 301      98.102  92.968  99.049  1.00  6.12              
ATOM   4820  O   LEU A 301      97.780  92.270 100.007  1.00  6.12              
ATOM   4821  N   SER A 302      98.224  92.428  97.828  1.00  6.17              
ATOM   4822  H   SER A 302      98.401  93.053  97.044  1.00  6.17              
ATOM   4823  CA  SER A 302      97.494  91.201  97.504  1.00  6.17              
ATOM   4824  HA  SER A 302      96.574  91.287  98.085  1.00  6.17              
ATOM   4825  CB  SER A 302      96.944  91.200  96.083  1.00  6.17              
ATOM   4826  HB1 SER A 302      96.260  92.042  95.970  1.00  6.17              
ATOM   4827  HB2 SER A 302      96.358  90.302  95.933  1.00  6.17              
ATOM   4828  OG  SER A 302      97.954  91.298  95.110  1.00  6.17              
ATOM   4829  HG  SER A 302      98.020  92.274  94.990  1.00  6.17              
ATOM   4830  C   SER A 302      98.028  89.845  97.962  1.00  6.17              
ATOM   4831  O   SER A 302      97.329  89.146  98.687  1.00  6.17              
ATOM   4832  N   LYS A 303      99.230  89.417  97.576  1.00  6.23              
ATOM   4833  H   LYS A 303      99.817  90.053  97.044  1.00  6.23              
ATOM   4834  CA  LYS A 303      99.774  88.100  98.006  1.00  6.23              
ATOM   4835  HA  LYS A 303      98.985  87.356  98.116  1.00  6.23              
ATOM   4836  CB  LYS A 303     100.820  87.619  96.969  1.00  6.23              
ATOM   4837  HB1 LYS A 303     101.453  86.863  97.439  1.00  6.23              
ATOM   4838  HB2 LYS A 303     101.479  88.451  96.720  1.00  6.23              
ATOM   4839  CG  LYS A 303     100.311  86.986  95.659  1.00  6.23              
ATOM   4840  HG1 LYS A 303      99.923  85.991  95.881  1.00  6.23              
ATOM   4841  HG2 LYS A 303     101.178  86.852  95.012  1.00  6.23              
ATOM   4842  CD  LYS A 303      99.251  87.768  94.866  1.00  6.23              
ATOM   4843  HD1 LYS A 303      99.265  87.423  93.831  1.00  6.23              
ATOM   4844  HD2 LYS A 303      99.476  88.835  94.884  1.00  6.23              
ATOM   4845  CE  LYS A 303      97.870  87.489  95.457  1.00  6.23              
ATOM   4846  HE1 LYS A 303      97.850  87.784  96.506  1.00  6.23              
ATOM   4847  HE2 LYS A 303      97.683  86.412  95.434  1.00  6.23              
ATOM   4848  NZ  LYS A 303      96.777  88.192  94.757  1.00  6.23              
ATOM   4849  HZ1 LYS A 303      95.959  88.148  95.371  1.00  6.23              
ATOM   4850  HZ2 LYS A 303      97.005  89.166  94.592  1.00  6.23              
ATOM   4851  HZ3 LYS A 303      96.527  87.715  93.905  1.00  6.23              
ATOM   4852  C   LYS A 303     100.446  88.185  99.368  1.00  6.23              
ATOM   4853  O   LYS A 303     100.810  87.156  99.927  1.00  6.23              
ATOM   4854  N   VAL A 304     100.652  89.403  99.869  1.00  6.22              
ATOM   4855  H   VAL A 304     100.322  90.193  99.336  1.00  6.22              
ATOM   4856  CA  VAL A 304     101.300  89.660 101.155  1.00  6.22              
ATOM   4857  HA  VAL A 304     102.322  89.283 101.082  1.00  6.22              
ATOM   4858  CB  VAL A 304     101.398  91.168 101.496  1.00  6.22              
ATOM   4859  HB  VAL A 304     102.305  91.276 102.083  1.00  6.22              
ATOM   4860  CG1 VAL A 304     101.545  92.014 100.234  1.00  6.22              
ATOM   4861 1HG1 VAL A 304     101.878  93.016 100.502  1.00  6.22              
ATOM   4862 2HG1 VAL A 304     102.275  91.545  99.584  1.00  6.22              
ATOM   4863 3HG1 VAL A 304     100.597  92.090  99.707  1.00  6.22              
ATOM   4864  CG2 VAL A 304     100.264  91.801 102.306  1.00  6.22              
ATOM   4865 1HG2 VAL A 304     100.392  92.882 102.365  1.00  6.22              
ATOM   4866 2HG2 VAL A 304      99.302  91.583 101.852  1.00  6.22              
ATOM   4867 3HG2 VAL A 304     100.290  91.407 103.319  1.00  6.22              
ATOM   4868  C   VAL A 304     100.577  88.864 102.232  1.00  6.22              
ATOM   4869  O   VAL A 304      99.370  88.990 102.430  1.00  6.22              
ATOM   4870  N   SER A 305     101.302  88.003 102.926  1.00  6.01              
ATOM   4871  H   SER A 305     102.261  87.830 102.663  1.00  6.01              
ATOM   4872  CA  SER A 305     100.748  87.228 104.028  1.00  6.01              
ATOM   4873  HA  SER A 305      99.755  86.869 103.756  1.00  6.01              
ATOM   4874  CB  SER A 305     101.639  86.006 104.303  1.00  6.01              
ATOM   4875  HB1 SER A 305     101.148  85.355 105.028  1.00  6.01              
ATOM   4876  HB2 SER A 305     102.593  86.336 104.718  1.00  6.01              
ATOM   4877  OG  SER A 305     101.896  85.283 103.111  1.00  6.01              
ATOM   4878  HG  SER A 305     101.059  85.020 102.712  1.00  6.01              
ATOM   4879  C   SER A 305     100.607  88.096 105.283  1.00  6.01              
ATOM   4880  O   SER A 305     101.176  87.778 106.326  1.00  6.01              
ATOM   4881  N   ILE A 306      99.909  89.232 105.173  1.00  6.44              
ATOM   4882  H   ILE A 306      99.499  89.450 104.272  1.00  6.44              
ATOM   4883  CA  ILE A 306      99.514  90.033 106.329  1.00  6.44              
ATOM   4884  HA  ILE A 306     100.442  90.299 106.826  1.00  6.44              
ATOM   4885  CB  ILE A 306      98.868  91.390 105.970  1.00  6.44              
ATOM   4886  HB  ILE A 306      99.658  92.024 105.568  1.00  6.44              
ATOM   4887  CG2 ILE A 306      97.784  91.310 104.892  1.00  6.44              
ATOM   4888 1HG2 ILE A 306      97.480  92.306 104.571  1.00  6.44              
ATOM   4889 2HG2 ILE A 306      98.155  90.787 104.016  1.00  6.44              
ATOM   4890 3HG2 ILE A 306      96.928  90.782 105.290  1.00  6.44              
ATOM   4891  CG1 ILE A 306      98.355  92.060 107.264  1.00  6.44              
ATOM   4892 1HG1 ILE A 306      99.198  92.170 107.946  1.00  6.44              
ATOM   4893 2HG1 ILE A 306      97.602  91.440 107.750  1.00  6.44              
ATOM   4894  CD1 ILE A 306      97.728  93.431 107.053  1.00  6.44              
ATOM   4895  HD1 ILE A 306      97.496  93.851 108.029  1.00  6.44              
ATOM   4896  HD2 ILE A 306      98.432  94.066 106.523  1.00  6.44              
ATOM   4897  HD3 ILE A 306      96.802  93.350 106.486  1.00  6.44              
ATOM   4898  C   ILE A 306      98.718  89.185 107.324  1.00  6.44              
ATOM   4899  O   ILE A 306      97.565  88.837 107.060  1.00  6.44              
ATOM   4900  N   PHE A 307      99.359  88.859 108.452  1.00  6.65              
ATOM   4901  H   PHE A 307     100.337  89.117 108.539  1.00  6.65              
ATOM   4902  CA  PHE A 307      98.730  88.079 109.513  1.00  6.65              
ATOM   4903  HA  PHE A 307      97.995  87.415 109.064  1.00  6.65              
ATOM   4904  CB  PHE A 307      99.764  87.199 110.225  1.00  6.65              
ATOM   4905  HB1 PHE A 307     100.537  87.832 110.664  1.00  6.65              
ATOM   4906  HB2 PHE A 307     100.237  86.544 109.492  1.00  6.65              
ATOM   4907  CG  PHE A 307      99.126  86.342 111.304  1.00  6.65              
ATOM   4908  CD1 PHE A 307      98.165  85.376 110.947  1.00  6.65              
ATOM   4909  HD1 PHE A 307      97.920  85.212 109.907  1.00  6.65              
ATOM   4910  CE1 PHE A 307      97.476  84.661 111.941  1.00  6.65              
ATOM   4911  HE1 PHE A 307      96.717  83.946 111.660  1.00  6.65              
ATOM   4912  CZ  PHE A 307      97.748  84.907 113.297  1.00  6.65              
ATOM   4913  HZ  PHE A 307      97.199  84.379 114.063  1.00  6.65              
ATOM   4914  CE2 PHE A 307      98.715  85.861 113.660  1.00  6.65              
ATOM   4915  HE2 PHE A 307      98.905  86.062 114.705  1.00  6.65              
ATOM   4916  CD2 PHE A 307      99.403  86.580 112.665  1.00  6.65              
ATOM   4917  HD2 PHE A 307     100.120  87.335 112.951  1.00  6.65              
ATOM   4918  C   PHE A 307      97.967  88.952 110.521  1.00  6.65              
ATOM   4919  O   PHE A 307      96.893  88.607 111.009  1.00  6.65              
ATOM   4920  N   THR A 308      98.494  90.136 110.811  1.00  6.83              
ATOM   4921  H   THR A 308      99.327  90.420 110.320  1.00  6.83              
ATOM   4922  CA  THR A 308      97.948  91.050 111.817  1.00  6.83              
ATOM   4923  HA  THR A 308      96.935  90.744 112.073  1.00  6.83              
ATOM   4924  CB  THR A 308      98.763  91.000 113.125  1.00  6.83              
ATOM   4925  HB  THR A 308      98.630  90.019 113.582  1.00  6.83              
ATOM   4926  CG2 THR A 308     100.260  91.260 112.941  1.00  6.83              
ATOM   4927 1HG2 THR A 308     100.754  91.212 113.911  1.00  6.83              
ATOM   4928 2HG2 THR A 308     100.698  90.501 112.292  1.00  6.83              
ATOM   4929 3HG2 THR A 308     100.420  92.247 112.507  1.00  6.83
[truncated: 442,269 more chars]
