# Supplementary material for: Variation in selection constraints on teleost TLRs with emphasis on their repertoire in the Walking catfish, Clarias batrachus
Source: Sci Rep. 2020 Dec 7;10:21394. doi: 10.1038/s41598-020-78347-6 (PMC7721727; doi:10.1038/s41598-020-78347-6)
Supplement: Supplementary file 28 — Supplementary Information 28. [file 41598_2020_78347_MOESM28_ESM.zip › T5/struct/S508525_results/model4.pdb]

HEADER protein
METHOD
METHOD    The models are generated by I-TASSER which combines the
METHOD    methods of threading, ab initio modeling and structural
METHOD    refinement. The procedure is fully automated.
METHOD
METHOD    Please cite following articles when you use the I-TASSER server:
METHOD 1. Ambrish Roy, Alper Kucukural, Yang Zhang. I-TASSER: a unified
METHOD    platform for automated protein structure and function prediction.
METHOD    Nature Protocols, vol 5, 725-738 (2010). 
METHOD 2. Yang Zhang. I-TASSER server for protein 3D structure prediction. 
METHOD    BMC Bioinformatics, 9:40 (2008).
METHOD
MODEL  4
REMARK PARENT 3j0a 2a0z_A 4mn8_A 2a0z 3cig_A 5hz0_B 
ATOM      1  N   MET A   1     101.053  47.008  85.614  1.00 24.97              
ATOM      2  CA  MET A   1     101.675  48.293  85.317  1.00 24.97              
ATOM      3  HA  MET A   1     100.897  49.016  85.311  1.00 24.97              
ATOM      4  CB  MET A   1     102.679  48.666  86.401  1.00 24.97              
ATOM      5  HB1 MET A   1     103.130  49.622  86.169  1.00 24.97              
ATOM      6  HB2 MET A   1     103.472  47.923  86.449  1.00 24.97              
ATOM      7  CG  MET A   1     102.016  48.770  87.791  1.00 24.97              
ATOM      8  HG1 MET A   1     101.716  47.762  88.090  1.00 24.97              
ATOM      9  HG2 MET A   1     101.114  49.382  87.696  1.00 24.97              
ATOM     10  SD  MET A   1     103.050  49.468  89.100  1.00 24.97              
ATOM     11  CE  MET A   1     103.001  51.225  88.637  1.00 24.97              
ATOM     12  HE1 MET A   1     103.468  51.374  87.664  1.00 24.97              
ATOM     13  HE2 MET A   1     101.968  51.573  88.588  1.00 24.97              
ATOM     14  HE3 MET A   1     103.537  51.820  89.374  1.00 24.97              
ATOM     15  C   MET A   1     102.343  48.290  83.929  1.00 24.97              
ATOM     16  O   MET A   1     103.189  47.453  83.605  1.00 24.97              
ATOM     17  N   THR A   2     101.986  49.271  83.110  1.00 24.60              
ATOM     18  H   THR A   2     101.298  49.911  83.476  1.00 24.60              
ATOM     19  CA  THR A   2     102.839  49.825  82.069  1.00 24.60              
ATOM     20  HA  THR A   2     103.828  49.727  82.518  1.00 24.60              
ATOM     21  CB  THR A   2     103.021  49.033  80.750  1.00 24.60              
ATOM     22  HB  THR A   2     102.542  49.561  79.944  1.00 24.60              
ATOM     23  CG2 THR A   2     104.499  48.915  80.378  1.00 24.60              
ATOM     24 1HG2 THR A   2     104.921  49.903  80.202  1.00 24.60              
ATOM     25 2HG2 THR A   2     105.053  48.425  81.176  1.00 24.60              
ATOM     26 3HG2 THR A   2     104.595  48.324  79.472  1.00 24.60              
ATOM     27  OG1 THR A   2     102.551  47.701  80.850  1.00 24.60              
ATOM     28  HG1 THR A   2     102.888  47.361  81.692  1.00 24.60              
ATOM     29  C   THR A   2     102.739  51.395  81.987  1.00 24.60              
ATOM     30  O   THR A   2     102.823  51.872  80.863  1.00 24.60              
ATOM     31  N   ASP A   3     102.574  52.340  82.984  1.00 23.12              
ATOM     32  H   ASP A   3     102.665  53.256  82.567  1.00 23.12              
ATOM     33  CA  ASP A   3     102.328  52.473  84.497  1.00 23.12              
ATOM     34  HA  ASP A   3     103.073  51.859  85.002  1.00 23.12              
ATOM     35  CB  ASP A   3     102.585  53.908  84.948  1.00 23.12              
ATOM     36  HB1 ASP A   3     102.011  54.586  84.333  1.00 23.12              
ATOM     37  HB2 ASP A   3     103.630  54.144  84.748  1.00 23.12              
ATOM     38  CG  ASP A   3     102.300  54.174  86.433  1.00 23.12              
ATOM     39  OD1 ASP A   3     103.254  54.027  87.225  1.00 23.12              
ATOM     40  OD2 ASP A   3     101.144  54.536  86.750  1.00 23.12              
ATOM     41  C   ASP A   3     100.987  51.873  84.953  1.00 23.12              
ATOM     42  O   ASP A   3     100.847  51.287  86.004  1.00 23.12              
ATOM     43  N   ARG A   4     100.137  51.728  83.947  1.00 22.21              
ATOM     44  H   ARG A   4     100.374  52.266  83.119  1.00 22.21              
ATOM     45  CA  ARG A   4      99.291  50.571  83.723  1.00 22.21              
ATOM     46  HA  ARG A   4      99.859  49.734  84.072  1.00 22.21              
ATOM     47  CB  ARG A   4      98.102  50.550  84.671  1.00 22.21              
ATOM     48  HB1 ARG A   4      97.228  50.520  84.093  1.00 22.21              
ATOM     49  HB2 ARG A   4      98.131  51.488  85.239  1.00 22.21              
ATOM     50  CG  ARG A   4      98.071  49.401  85.703  1.00 22.21              
ATOM     51  HG1 ARG A   4      97.213  49.568  86.348  1.00 22.21              
ATOM     52  HG2 ARG A   4      98.957  49.428  86.334  1.00 22.21              
ATOM     53  CD  ARG A   4      97.926  48.025  85.043  1.00 22.21              
ATOM     54  HD1 ARG A   4      98.891  47.634  84.738  1.00 22.21              
ATOM     55  HD2 ARG A   4      97.347  48.158  84.140  1.00 22.21              
ATOM     56  NE  ARG A   4      97.194  47.049  85.865  1.00 22.21              
ATOM     57  HE  ARG A   4      96.223  46.877  85.617  1.00 22.21              
ATOM     58  CZ  ARG A   4      97.598  46.380  86.927  1.00 22.21              
ATOM     59  NH1 ARG A   4      98.812  46.390  87.393  1.00 22.21              
ATOM     60 1HH1 ARG A   4      99.546  46.828  86.848  1.00 22.21              
ATOM     61 2HH1 ARG A   4      99.067  45.816  88.171  1.00 22.21              
ATOM     62  NH2 ARG A   4      96.713  45.676  87.562  1.00 22.21              
ATOM     63 1HH2 ARG A   4      95.755  45.737  87.241  1.00 22.21              
ATOM     64 2HH2 ARG A   4      96.893  45.300  88.474  1.00 22.21              
ATOM     65  C   ARG A   4      99.162  50.203  82.249  1.00 22.21              
ATOM     66  O   ARG A   4      99.713  50.869  81.405  1.00 22.21              
ATOM     67  N   ILE A   5      98.496  49.102  81.940  1.00 21.32              
ATOM     68  H   ILE A   5      98.066  48.603  82.694  1.00 21.32              
ATOM     69  CA  ILE A   5      99.011  48.300  80.845  1.00 21.32              
ATOM     70  HA  ILE A   5     100.016  48.076  81.212  1.00 21.32              
ATOM     71  CB  ILE A   5      98.382  46.875  80.737  1.00 21.32              
ATOM     72  HB  ILE A   5      97.514  46.911  80.092  1.00 21.32              
ATOM     73  CG2 ILE A   5      99.401  45.913  80.101  1.00 21.32              
ATOM     74 1HG2 ILE A   5      98.941  44.957  79.857  1.00 21.32              
ATOM     75 2HG2 ILE A   5      99.801  46.308  79.169  1.00 21.32              
ATOM     76 3HG2 ILE A   5     100.239  45.733  80.776  1.00 21.32              
ATOM     77  CG1 ILE A   5      97.898  46.299  82.091  1.00 21.32              
ATOM     78 1HG1 ILE A   5      97.104  46.937  82.469  1.00 21.32              
ATOM     79 2HG1 ILE A   5      98.729  46.301  82.800  1.00 21.32              
ATOM     80  CD1 ILE A   5      97.306  44.885  82.032  1.00 21.32              
ATOM     81  HD1 ILE A   5      96.545  44.832  81.254  1.00 21.32              
ATOM     82  HD2 ILE A   5      98.087  44.150  81.839  1.00 21.32              
ATOM     83  HD3 ILE A   5      96.851  44.650  82.994  1.00 21.32              
ATOM     84  C   ILE A   5      99.324  48.900  79.521  1.00 21.32              
ATOM     85  O   ILE A   5     100.460  49.233  79.254  1.00 21.32              
ATOM     86  N   ARG A   6      98.312  48.973  78.690  1.00 20.25              
ATOM     87  H   ARG A   6      97.441  48.532  78.936  1.00 20.25              
ATOM     88  CA  ARG A   6      98.445  49.493  77.364  1.00 20.25              
ATOM     89  HA  ARG A   6      97.497  49.826  77.124  1.00 20.25              
ATOM     90  CB  ARG A   6      98.732  48.307  76.372  1.00 20.25              
ATOM     91  HB1 ARG A   6      98.701  48.653  75.349  1.00 20.25              
ATOM     92  HB2 ARG A   6      97.922  47.596  76.470  1.00 20.25              
ATOM     93  CG  ARG A   6     100.046  47.480  76.495  1.00 20.25              
ATOM     94  HG1 ARG A   6      99.787  46.424  76.499  1.00 20.25              
ATOM     95  HG2 ARG A   6     100.532  47.684  77.436  1.00 20.25              
ATOM     96  CD  ARG A   6     101.038  47.734  75.346  1.00 20.25              
ATOM     97  HD1 ARG A   6     101.099  48.798  75.134  1.00 20.25              
ATOM     98  HD2 ARG A   6     100.653  47.251  74.451  1.00 20.25              
ATOM     99  NE  ARG A   6     102.386  47.224  75.658  1.00 20.25              
ATOM    100  HE  ARG A   6     102.665  46.372  75.208  1.00 20.25              
ATOM    101  CZ  ARG A   6     103.275  47.802  76.449  1.00 20.25              
ATOM    102  NH1 ARG A   6     103.021  48.913  77.089  1.00 20.25              
ATOM    103 1HH1 ARG A   6     102.115  49.364  76.989  1.00 20.25              
ATOM    104 2HH1 ARG A   6     103.693  49.348  77.693  1.00 20.25              
ATOM    105  NH2 ARG A   6     104.456  47.273  76.606  1.00 20.25              
ATOM    106 1HH2 ARG A   6     104.696  46.416  76.145  1.00 20.25              
ATOM    107 2HH2 ARG A   6     105.111  47.712  77.224  1.00 20.25              
ATOM    108  C   ARG A   6      99.391  50.634  77.283  1.00 20.25              
ATOM    109  O   ARG A   6     100.439  50.506  76.683  1.00 20.25              
ATOM    110  N   PHE A   7      98.970  51.732  77.957  1.00 19.28              
ATOM    111  H   PHE A   7      98.086  51.728  78.443  1.00 19.28              
ATOM    112  CA  PHE A   7      99.963  52.693  78.349  1.00 19.28              
ATOM    113  HA  PHE A   7     100.687  51.962  78.722  1.00 19.28              
ATOM    114  CB  PHE A   7     100.855  53.268  77.204  1.00 19.28              
ATOM    115  HB1 PHE A   7     100.999  54.315  77.420  1.00 19.28              
ATOM    116  HB2 PHE A   7     100.308  53.135  76.282  1.00 19.28              
ATOM    117  CG  PHE A   7     102.267  52.717  76.992  1.00 19.28              
ATOM    118  CD1 PHE A   7     102.620  52.139  75.757  1.00 19.28              
ATOM    119  HD1 PHE A   7     101.893  52.047  74.967  1.00 19.28              
ATOM    120  CE1 PHE A   7     103.922  51.658  75.528  1.00 19.28              
ATOM    121  HE1 PHE A   7     104.179  51.221  74.573  1.00 19.28              
ATOM    122  CZ  PHE A   7     104.897  51.761  76.534  1.00 19.28              
ATOM    123  HZ  PHE A   7     105.905  51.412  76.356  1.00 19.28              
ATOM    124  CE2 PHE A   7     104.565  52.362  77.759  1.00 19.28              
ATOM    125  HE2 PHE A   7     105.316  52.475  78.531  1.00 19.28              
ATOM    126  CD2 PHE A   7     103.266  52.853  77.976  1.00 19.28              
ATOM    127  HD2 PHE A   7     103.061  53.347  78.909  1.00 19.28              
ATOM    128  C   PHE A   7     100.037  53.515  79.615  1.00 19.28              
ATOM    129  O   PHE A   7     101.041  54.117  79.908  1.00 19.28              
ATOM    130  N   ILE A   8      98.968  53.515  80.396  1.00 18.69              
ATOM    131  H   ILE A   8      98.176  52.994  80.073  1.00 18.69              
ATOM    132  CA  ILE A   8      99.010  53.703  81.843  1.00 18.69              
ATOM    133  HA  ILE A   8      99.781  53.001  82.070  1.00 18.69              
ATOM    134  CB  ILE A   8      99.779  54.972  82.468  1.00 18.69              
ATOM    135  HB  ILE A   8     100.802  54.604  82.508  1.00 18.69              
ATOM    136  CG2 ILE A   8      99.975  56.319  81.739  1.00 18.69              
ATOM    137 1HG2 ILE A   8     100.834  56.829  82.171  1.00 18.69              
ATOM    138 2HG2 ILE A   8     100.242  56.192  80.701  1.00 18.69              
ATOM    139 3HG2 ILE A   8      99.114  56.970  81.842  1.00 18.69              
ATOM    140  CG1 ILE A   8      99.445  55.298  83.948  1.00 18.69              
ATOM    141 1HG1 ILE A   8      99.687  54.439  84.570  1.00 18.69              
ATOM    142 2HG1 ILE A   8      98.384  55.454  84.053  1.00 18.69              
ATOM    143  CD1 ILE A   8     100.095  56.539  84.606  1.00 18.69              
ATOM    144  HD1 ILE A   8      99.684  57.455  84.188  1.00 18.69              
ATOM    145  HD2 ILE A   8      99.881  56.534  85.673  1.00 18.69              
ATOM    146  HD3 ILE A   8     101.174  56.539  84.467  1.00 18.69              
ATOM    147  C   ILE A   8      97.805  53.103  82.557  1.00 18.69              
ATOM    148  O   ILE A   8      97.410  53.381  83.673  1.00 18.69              
ATOM    149  N   LEU A   9      97.304  52.178  81.792  1.00 18.63              
ATOM    150  H   LEU A   9      97.894  52.006  81.003  1.00 18.63              
ATOM    151  CA  LEU A   9      96.168  51.322  81.795  1.00 18.63              
ATOM    152  HA  LEU A   9      96.485  50.290  81.913  1.00 18.63              
ATOM    153  CB  LEU A   9      95.090  51.626  82.871  1.00 18.63              
ATOM    154  HB1 LEU A   9      94.170  51.580  82.334  1.00 18.63              
ATOM    155  HB2 LEU A   9      95.233  52.665  83.125  1.00 18.63              
ATOM    156  CG  LEU A   9      94.661  50.856  84.142  1.00 18.63              
ATOM    157  HG  LEU A   9      93.574  50.916  84.173  1.00 18.63              
ATOM    158  CD1 LEU A   9      94.908  49.346  84.211  1.00 18.63              
ATOM    159 1HD1 LEU A   9      95.417  48.985  83.330  1.00 18.63              
ATOM    160 2HD1 LEU A   9      95.455  49.094  85.110  1.00 18.63              
ATOM    161 3HD1 LEU A   9      93.950  48.833  84.289  1.00 18.63              
ATOM    162  CD2 LEU A   9      95.066  51.614  85.413  1.00 18.63              
ATOM    163 1HD2 LEU A   9      94.420  52.488  85.505  1.00 18.63              
ATOM    164 2HD2 LEU A   9      94.990  50.993  86.302  1.00 18.63              
ATOM    165 3HD2 LEU A   9      96.058  52.028  85.331  1.00 18.63              
ATOM    166  C   LEU A   9      95.625  51.342  80.342  1.00 18.63              
ATOM    167  O   LEU A   9      96.231  52.056  79.549  1.00 18.63              
ATOM    168  N   PRO A  10      94.705  50.465  79.933  1.00 18.21              
ATOM    169  CD  PRO A  10      93.991  49.510  80.763  1.00 18.21              
ATOM    170  HD1 PRO A  10      92.967  49.445  80.415  1.00 18.21              
ATOM    171  HD2 PRO A  10      93.950  49.756  81.805  1.00 18.21              
ATOM    172  CG  PRO A  10      94.683  48.158  80.600  1.00 18.21              
ATOM    173  HG1 PRO A  10      94.059  47.313  80.886  1.00 18.21              
ATOM    174  HG2 PRO A  10      95.619  48.153  81.153  1.00 18.21              
ATOM    175  CB  PRO A  10      94.996  48.164  79.107  1.00 18.21              
ATOM    176  HB1 PRO A  10      94.247  47.610  78.551  1.00 18.21              
ATOM    177  HB2 PRO A  10      95.937  47.665  78.930  1.00 18.21              
ATOM    178  CA  PRO A  10      95.083  49.669  78.777  1.00 18.21              
ATOM    179  HA  PRO A  10      96.133  49.639  78.904  1.00 18.21              
ATOM    180  C   PRO A  10      95.282  49.995  77.370  1.00 18.21              
ATOM    181  O   PRO A  10      95.387  49.071  76.589  1.00 18.21              
ATOM    182  N   LEU A  11      95.609  51.263  77.148  1.00 16.85              
ATOM    183  H   LEU A  11      95.569  51.894  77.920  1.00 16.85              
ATOM    184  CA  LEU A  11      96.030  51.871  75.888  1.00 16.85              
ATOM    185  HA  LEU A  11      96.303  52.830  76.096  1.00 16.85              
ATOM    186  CB  LEU A  11      97.316  51.261  75.196  1.00 16.85              
ATOM    187  HB1 LEU A  11      97.266  50.203  75.367  1.00 16.85              
ATOM    188  HB2 LEU A  11      98.080  51.786  75.705  1.00 16.85              
ATOM    189  CG  LEU A  11      97.858  51.319  73.734  1.00 16.85              
ATOM    190  HG  LEU A  11      97.550  52.169  73.242  1.00 16.85              
ATOM    191  CD1 LEU A  11      99.391  51.421  73.718  1.00 16.85              
ATOM    192 1HD1 LEU A  11      99.753  51.539  72.695  1.00 16.85              
ATOM    193 2HD1 LEU A  11      99.703  52.304  74.265  1.00 16.85              
ATOM    194 3HD1 LEU A  11      99.837  50.529  74.154  1.00 16.85              
ATOM    195  CD2 LEU A  11      97.569  50.108  72.829  1.00 16.85              
ATOM    196 1HD2 LEU A  11      98.176  50.143  71.923  1.00 16.85              
ATOM    197 2HD2 LEU A  11      97.784  49.171  73.333  1.00 16.85              
ATOM    198 3HD2 LEU A  11      96.540  50.141  72.496  1.00 16.85              
ATOM    199  C   LEU A  11      94.928  51.687  74.935  1.00 16.85              
ATOM    200  O   LEU A  11      93.997  52.428  74.865  1.00 16.85              
ATOM    201  N   LEU A  12      94.831  50.551  74.301  1.00 17.02              
ATOM    202  H   LEU A  12      95.523  49.835  74.492  1.00 17.02              
ATOM    203  CA  LEU A  12      93.547  50.131  73.858  1.00 17.02              
ATOM    204  HA  LEU A  12      93.096  50.915  73.300  1.00 17.02              
ATOM    205  CB  LEU A  12      93.858  49.049  72.760  1.00 17.02              
ATOM    206  HB1 LEU A  12      94.270  49.616  71.920  1.00 17.02              
ATOM    207  HB2 LEU A  12      92.910  48.666  72.426  1.00 17.02              
ATOM    208  CG  LEU A  12      94.781  47.852  73.065  1.00 17.02              
ATOM    209  HG  LEU A  12      95.720  48.192  73.488  1.00 17.02              
ATOM    210  CD1 LEU A  12      94.189  46.852  74.048  1.00 17.02              
ATOM    211 1HD1 LEU A  12      93.160  46.613  73.781  1.00 17.02              
ATOM    212 2HD1 LEU A  12      94.777  45.936  74.064  1.00 17.02              
ATOM    213 3HD1 LEU A  12      94.219  47.282  75.038  1.00 17.02              
ATOM    214  CD2 LEU A  12      95.103  47.102  71.772  1.00 17.02              
ATOM    215 1HD2 LEU A  12      95.800  46.290  71.969  1.00 17.02              
ATOM    216 2HD2 LEU A  12      94.197  46.677  71.339  1.00 17.02              
ATOM    217 3HD2 LEU A  12      95.562  47.774  71.048  1.00 17.02              
ATOM    218  C   LEU A  12      92.585  49.637  74.924  1.00 17.02              
ATOM    219  O   LEU A  12      91.718  48.795  74.731  1.00 17.02              
ATOM    220  N   GLN A  13      92.719  50.202  76.105  1.00 16.84              
ATOM    221  H   GLN A  13      93.457  50.871  76.189  1.00 16.84              
ATOM    222  CA  GLN A  13      91.796  50.049  77.181  1.00 16.84              
ATOM    223  HA  GLN A  13      90.796  50.165  76.744  1.00 16.84              
ATOM    224  CB  GLN A  13      91.836  48.660  77.885  1.00 16.84              
ATOM    225  HB1 GLN A  13      90.967  48.602  78.528  1.00 16.84              
ATOM    226  HB2 GLN A  13      92.613  48.718  78.578  1.00 16.84              
ATOM    227  CG  GLN A  13      91.988  47.272  77.207  1.00 16.84              
ATOM    228  HG1 GLN A  13      92.934  47.235  76.690  1.00 16.84              
ATOM    229  HG2 GLN A  13      91.204  47.114  76.474  1.00 16.84              
ATOM    230  CD  GLN A  13      91.956  46.104  78.208  1.00 16.84              
ATOM    231  OE1 GLN A  13      92.328  46.235  79.361  1.00 16.84              
ATOM    232  NE2 GLN A  13      91.525  44.935  77.797  1.00 16.84              
ATOM    233 1HE2 GLN A  13      91.192  44.769  76.863  1.00 16.84              
ATOM    234 2HE2 GLN A  13      91.329  44.195  78.472  1.00 16.84              
ATOM    235  C   GLN A  13      91.927  51.052  78.346  1.00 16.84              
ATOM    236  O   GLN A  13      91.056  51.051  79.229  1.00 16.84              
ATOM    237  N   PHE A  14      92.894  52.029  78.366  1.00 15.55              
ATOM    238  H   PHE A  14      93.573  51.992  77.627  1.00 15.55              
ATOM    239  CA  PHE A  14      92.325  53.341  78.715  1.00 15.55              
ATOM    240  HA  PHE A  14      91.722  53.259  79.626  1.00 15.55              
ATOM    241  CB  PHE A  14      93.112  54.667  78.714  1.00 15.55              
ATOM    242  HB1 PHE A  14      93.695  54.787  77.822  1.00 15.55              
ATOM    243  HB2 PHE A  14      93.828  54.480  79.417  1.00 15.55              
ATOM    244  CG  PHE A  14      92.472  56.084  78.996  1.00 15.55              
ATOM    245  CD1 PHE A  14      91.691  56.736  78.047  1.00 15.55              
ATOM    246  HD1 PHE A  14      91.405  56.195  77.178  1.00 15.55              
ATOM    247  CE1 PHE A  14      91.418  58.129  78.083  1.00 15.55              
ATOM    248  HE1 PHE A  14      90.912  58.612  77.260  1.00 15.55              
ATOM    249  CZ  PHE A  14      91.831  58.919  79.150  1.00 15.55              
ATOM    250  HZ  PHE A  14      91.624  59.979  79.188  1.00 15.55              
ATOM    251  CE2 PHE A  14      92.543  58.297  80.164  1.00 15.55              
ATOM    252  HE2 PHE A  14      92.924  58.871  80.994  1.00 15.55              
ATOM    253  CD2 PHE A  14      92.844  56.932  80.064  1.00 15.55              
ATOM    254  HD2 PHE A  14      93.484  56.559  80.831  1.00 15.55              
ATOM    255  C   PHE A  14      91.465  53.570  77.564  1.00 15.55              
ATOM    256  O   PHE A  14      90.263  53.673  77.756  1.00 15.55              
ATOM    257  N   CYS A  15      92.024  53.498  76.391  1.00 15.44              
ATOM    258  H   CYS A  15      93.031  53.446  76.266  1.00 15.44              
ATOM    259  CA  CYS A  15      91.252  53.495  75.230  1.00 15.44              
ATOM    260  HA  CYS A  15      90.381  52.854  75.468  1.00 15.44              
ATOM    261  CB  CYS A  15      90.693  54.914  75.217  1.00 15.44              
ATOM    262  HB1 CYS A  15      91.340  55.640  75.670  1.00 15.44              
ATOM    263  HB2 CYS A  15      89.910  54.981  75.946  1.00 15.44              
ATOM    264  SG  CYS A  15      90.036  55.389  73.670  1.00 15.44              
ATOM    265  HG  CYS A  15      89.725  56.651  73.997  1.00 15.44              
ATOM    266  C   CYS A  15      91.594  52.948  73.849  1.00 15.44              
ATOM    267  O   CYS A  15      92.331  53.506  73.057  1.00 15.44              
ATOM    268  N   ILE A  16      90.847  51.896  73.558  1.00 16.91              
ATOM    269  H   ILE A  16      90.181  51.595  74.228  1.00 16.91              
ATOM    270  CA  ILE A  16      90.606  51.494  72.203  1.00 16.91              
ATOM    271  HA  ILE A  16      91.562  51.629  71.663  1.00 16.91              
ATOM    272  CB  ILE A  16      90.361  49.956  72.055  1.00 16.91              
ATOM    273  HB  ILE A  16      91.076  49.520  72.710  1.00 16.91              
ATOM    274  CG2 ILE A  16      89.004  49.501  72.567  1.00 16.91              
ATOM    275 1HG2 ILE A  16      89.008  48.433  72.779  1.00 16.91              
ATOM    276 2HG2 ILE A  16      88.801  50.031  73.482  1.00 16.91              
ATOM    277 3HG2 ILE A  16      88.220  49.715  71.842  1.00 16.91              
ATOM    278  CG1 ILE A  16      90.735  49.325  70.688  1.00 16.91              
ATOM    279 1HG1 ILE A  16      91.760  49.605  70.450  1.00 16.91              
ATOM    280 2HG1 ILE A  16      90.088  49.685  69.894  1.00 16.91              
ATOM    281  CD1 ILE A  16      90.665  47.791  70.658  1.00 16.91              
ATOM    282  HD1 ILE A  16      91.092  47.432  69.722  1.00 16.91              
ATOM    283  HD2 ILE A  16      91.226  47.367  71.491  1.00 16.91              
ATOM    284  HD3 ILE A  16      89.627  47.462  70.719  1.00 16.91              
ATOM    285  C   ILE A  16      89.658  52.338  71.313  1.00 16.91              
ATOM    286  O   ILE A  16      89.003  51.736  70.455  1.00 16.91              
ATOM    287  N   CYS A  17      89.507  53.645  71.381  1.00 16.28              
ATOM    288  H   CYS A  17      90.091  54.157  72.013  1.00 16.28              
ATOM    289  CA  CYS A  17      88.290  54.268  70.840  1.00 16.28              
ATOM    290  HA  CYS A  17      87.506  53.632  71.182  1.00 16.28              
ATOM    291  CB  CYS A  17      87.872  55.649  71.378  1.00 16.28              
ATOM    292  HB1 CYS A  17      88.513  56.415  70.956  1.00 16.28              
ATOM    293  HB2 CYS A  17      87.883  55.687  72.455  1.00 16.28              
ATOM    294  SG  CYS A  17      86.166  56.009  70.851  1.00 16.28              
ATOM    295  HG  CYS A  17      86.278  57.331  71.085  1.00 16.28              
ATOM    296  C   CYS A  17      88.124  54.307  69.310  1.00 16.28              
ATOM    297  O   CYS A  17      88.332  55.340  68.691  1.00 16.28              
ATOM    298  N   LEU A  18      87.817  53.207  68.641  1.00 14.48              
ATOM    299  H   LEU A  18      87.647  52.391  69.212  1.00 14.48              
ATOM    300  CA  LEU A  18      88.252  52.967  67.265  1.00 14.48              
ATOM    301  HA  LEU A  18      87.850  51.976  67.069  1.00 14.48              
ATOM    302  CB  LEU A  18      87.529  53.881  66.247  1.00 14.48              
ATOM    303  HB1 LEU A  18      88.009  54.852  66.226  1.00 14.48              
ATOM    304  HB2 LEU A  18      86.500  54.037  66.576  1.00 14.48              
ATOM    305  CG  LEU A  18      87.478  53.357  64.794  1.00 14.48              
ATOM    306  HG  LEU A  18      88.489  53.182  64.429  1.00 14.48              
ATOM    307  CD1 LEU A  18      86.667  52.062  64.657  1.00 14.48              
ATOM    308 1HD1 LEU A  18      87.177  51.242  65.157  1.00 14.48              
ATOM    309 2HD1 LEU A  18      85.677  52.196  65.093  1.00 14.48              
ATOM    310 3HD1 LEU A  18      86.565  51.803  63.603  1.00 14.48              
ATOM    311  CD2 LEU A  18      86.816  54.406  63.897  1.00 14.48              
ATOM    312 1HD2 LEU A  18      86.806  54.056  62.865  1.00 14.48              
ATOM    313 2HD2 LEU A  18      85.796  54.594  64.231  1.00 14.48              
ATOM    314 3HD2 LEU A  18      87.386  55.334  63.947  1.00 14.48              
ATOM    315  C   LEU A  18      89.755  52.759  67.084  1.00 14.48              
ATOM    316  O   LEU A  18      90.425  53.337  66.235  1.00 14.48              
ATOM    317  N   LEU A  19      90.295  51.995  68.041  1.00 12.49              
ATOM    318  H   LEU A  19      89.594  51.525  68.593  1.00 12.49              
ATOM    319  CA  LEU A  19      91.536  52.237  68.769  1.00 12.49              
ATOM    320  HA  LEU A  19      91.397  51.727  69.744  1.00 12.49              
ATOM    321  CB  LEU A  19      92.722  51.412  68.177  1.00 12.49              
ATOM    322  HB1 LEU A  19      92.394  50.373  68.228  1.00 12.49              
ATOM    323  HB2 LEU A  19      93.562  51.510  68.874  1.00 12.49              
ATOM    324  CG  LEU A  19      93.231  51.659  66.750  1.00 12.49              
ATOM    325  HG  LEU A  19      92.411  51.609  66.038  1.00 12.49              
ATOM    326  CD1 LEU A  19      93.971  52.984  66.584  1.00 12.49              
ATOM    327 1HD1 LEU A  19      93.255  53.789  66.628  1.00 12.49              
ATOM    328 2HD1 LEU A  19      94.722  53.102  67.363  1.00 12.49              
ATOM    329 3HD1 LEU A  19      94.450  53.022  65.605  1.00 12.49              
ATOM    330  CD2 LEU A  19      94.227  50.550  66.394  1.00 12.49              
ATOM    331 1HD2 LEU A  19      93.736  49.579  66.459  1.00 12.49              
ATOM    332 2HD2 LEU A  19      94.583  50.685  65.373  1.00 12.49              
ATOM    333 3HD2 LEU A  19      95.078  50.574  67.074  1.00 12.49              
ATOM    334  C   LEU A  19      91.822  53.650  69.183  1.00 12.49              
ATOM    335  O   LEU A  19      92.727  53.734  69.982  1.00 12.49              
ATOM    336  N   VAL A  20      91.044  54.683  68.772  1.00 11.04              
ATOM    337  H   VAL A  20      90.093  54.440  68.537  1.00 11.04              
ATOM    338  CA  VAL A  20      91.530  55.817  67.925  1.00 11.04              
ATOM    339  HA  VAL A  20      91.944  55.284  67.080  1.00 11.04              
ATOM    340  CB  VAL A  20      90.495  56.717  67.218  1.00 11.04              
ATOM    341  HB  VAL A  20      89.722  56.067  66.839  1.00 11.04              
ATOM    342  CG1 VAL A  20      89.831  57.865  67.989  1.00 11.04              
ATOM    343 1HG1 VAL A  20      90.543  58.658  68.199  1.00 11.04              
ATOM    344 2HG1 VAL A  20      89.012  58.290  67.412  1.00 11.04              
ATOM    345 3HG1 VAL A  20      89.405  57.508  68.916  1.00 11.04              
ATOM    346  CG2 VAL A  20      91.109  57.340  65.945  1.00 11.04              
ATOM    347 1HG2 VAL A  20      90.344  57.883  65.390  1.00 11.04              
ATOM    348 2HG2 VAL A  20      91.906  58.029  66.220  1.00 11.04              
ATOM    349 3HG2 VAL A  20      91.499  56.548  65.311  1.00 11.04              
ATOM    350  C   VAL A  20      92.791  56.547  68.440  1.00 11.04              
ATOM    351  O   VAL A  20      92.824  57.721  68.745  1.00 11.04              
ATOM    352  N   ALA A  21      93.808  55.729  68.612  1.00 11.42              
ATOM    353  H   ALA A  21      93.705  54.796  68.255  1.00 11.42              
ATOM    354  CA  ALA A  21      94.722  55.800  69.733  1.00 11.42              
ATOM    355  HA  ALA A  21      95.092  54.799  69.863  1.00 11.42              
ATOM    356  CB  ALA A  21      95.893  56.665  69.248  1.00 11.42              
ATOM    357  HB1 ALA A  21      96.685  56.709  69.989  1.00 11.42              
ATOM    358  HB2 ALA A  21      96.317  56.267  68.331  1.00 11.42              
ATOM    359  HB3 ALA A  21      95.565  57.686  69.057  1.00 11.42              
ATOM    360  C   ALA A  21      94.156  56.298  71.077  1.00 11.42              
ATOM    361  O   ALA A  21      94.873  56.947  71.856  1.00 11.42              
ATOM    362  N   GLU A  22      92.905  56.000  71.376  1.00 12.30              
ATOM    363  H   GLU A  22      92.384  55.383  70.769  1.00 12.30              
ATOM    364  CA  GLU A  22      92.138  56.966  72.105  1.00 12.30              
ATOM    365  HA  GLU A  22      92.665  57.883  71.834  1.00 12.30              
ATOM    366  CB  GLU A  22      90.816  57.473  71.478  1.00 12.30              
ATOM    367  HB1 GLU A  22      90.012  57.388  72.192  1.00 12.30              
ATOM    368  HB2 GLU A  22      90.590  56.869  70.608  1.00 12.30              
ATOM    369  CG  GLU A  22      90.804  58.978  71.108  1.00 12.30              
ATOM    370  HG1 GLU A  22      91.412  59.134  70.222  1.00 12.30              
ATOM    371  HG2 GLU A  22      91.317  59.514  71.906  1.00 12.30              
ATOM    372  CD  GLU A  22      89.404  59.586  70.900  1.00 12.30              
ATOM    373  OE1 GLU A  22      88.382  58.891  71.149  1.00 12.30              
ATOM    374  OE2 GLU A  22      89.352  60.778  70.533  1.00 12.30              
ATOM    375  C   GLU A  22      92.374  57.208  73.595  1.00 12.30              
ATOM    376  O   GLU A  22      92.224  58.292  74.166  1.00 12.30              
ATOM    377  N   SER A  23      92.936  56.178  74.147  1.00 11.03              
ATOM    378  H   SER A  23      92.901  55.351  73.584  1.00 11.03              
ATOM    379  CA  SER A  23      93.854  56.121  75.229  1.00 11.03              
ATOM    380  HA  SER A  23      94.552  56.707  74.649  1.00 11.03              
ATOM    381  CB  SER A  23      93.943  57.264  76.262  1.00 11.03              
ATOM    382  HB1 SER A  23      94.381  56.930  77.199  1.00 11.03              
ATOM    383  HB2 SER A  23      92.943  57.596  76.364  1.00 11.03              
ATOM    384  OG  SER A  23      94.536  58.476  75.810  1.00 11.03              
ATOM    385  HG  SER A  23      93.893  58.809  75.155  1.00 11.03              
ATOM    386  C   SER A  23      94.727  55.016  74.994  1.00 11.03              
ATOM    387  O   SER A  23      94.960  54.375  75.985  1.00 11.03              
ATOM    388  N   THR A  24      95.035  54.848  73.691  1.00  9.04              
ATOM    389  H   THR A  24      94.600  55.529  73.078  1.00  9.04              
ATOM    390  CA  THR A  24      95.938  53.989  72.988  1.00  9.04              
ATOM    391  HA  THR A  24      96.172  53.226  73.632  1.00  9.04              
ATOM    392  CB  THR A  24      95.422  53.312  71.693  1.00  9.04              
ATOM    393  HB  THR A  24      94.763  53.994  71.177  1.00  9.04              
ATOM    394  CG2 THR A  24      96.401  52.739  70.652  1.00  9.04              
ATOM    395 1HG2 THR A  24      95.855  52.123  69.939  1.00  9.04              
ATOM    396 2HG2 THR A  24      96.870  53.542  70.084  1.00  9.04              
ATOM    397 3HG2 THR A  24      97.169  52.144  71.117  1.00  9.04              
ATOM    398  OG1 THR A  24      94.580  52.260  71.989  1.00  9.04              
ATOM    399  HG1 THR A  24      93.731  52.683  72.182  1.00  9.04              
ATOM    400  C   THR A  24      97.326  54.717  72.908  1.00  9.04              
ATOM    401  O   THR A  24      97.561  55.193  71.761  1.00  9.04              
ATOM    402  N   PRO A  25      98.282  54.852  73.867  1.00  6.42              
ATOM    403  CD  PRO A  25      99.620  55.211  73.329  1.00  6.42              
ATOM    404  HD1 PRO A  25      99.553  56.177  72.846  1.00  6.42              
ATOM    405  HD2 PRO A  25      99.955  54.458  72.627  1.00  6.42              
ATOM    406  CG  PRO A  25     100.620  55.326  74.464  1.00  6.42              
ATOM    407  HG1 PRO A  25     101.380  56.075  74.249  1.00  6.42              
ATOM    408  HG2 PRO A  25     101.086  54.363  74.643  1.00  6.42              
ATOM    409  CB  PRO A  25      99.685  55.760  75.566  1.00  6.42              
ATOM    410  HB1 PRO A  25      99.449  56.807  75.393  1.00  6.42              
ATOM    411  HB2 PRO A  25     100.113  55.737  76.555  1.00  6.42              
ATOM    412  CA  PRO A  25      98.414  54.889  75.402  1.00  6.42              
ATOM    413  HA  PRO A  25      98.515  53.888  75.827  1.00  6.42              
ATOM    414  C   PRO A  25      97.318  55.702  76.162  1.00  6.42              
ATOM    415  O   PRO A  25      96.944  56.704  75.588  1.00  6.42              
ATOM    416  N   LYS A  26      96.756  55.521  77.406  1.00  5.70              
ATOM    417  H   LYS A  26      95.937  56.117  77.441  1.00  5.70              
ATOM    418  CA  LYS A  26      97.034  54.997  78.784  1.00  5.70              
ATOM    419  HA  LYS A  26      97.355  53.971  78.749  1.00  5.70              
ATOM    420  CB  LYS A  26      98.156  56.038  79.136  1.00  5.70              
ATOM    421  HB1 LYS A  26      99.097  55.594  78.854  1.00  5.70              
ATOM    422  HB2 LYS A  26      98.112  56.149  80.204  1.00  5.70              
ATOM    423  CG  LYS A  26      98.314  57.489  78.556  1.00  5.70              
ATOM    424  HG1 LYS A  26      98.759  57.409  77.569  1.00  5.70              
ATOM    425  HG2 LYS A  26      99.075  57.984  79.160  1.00  5.70              
ATOM    426  CD  LYS A  26      97.134  58.481  78.433  1.00  5.70              
ATOM    427  HD1 LYS A  26      96.883  58.854  79.421  1.00  5.70              
ATOM    428  HD2 LYS A  26      96.252  58.005  78.018  1.00  5.70              
ATOM    429  CE  LYS A  26      97.480  59.676  77.530  1.00  5.70              
ATOM    430  HE1 LYS A  26      98.532  59.936  77.672  1.00  5.70              
ATOM    431  HE2 LYS A  26      96.874  60.530  77.846  1.00  5.70              
ATOM    432  NZ  LYS A  26      97.194  59.382  76.102  1.00  5.70              
ATOM    433  HZ1 LYS A  26      96.196  59.223  75.972  1.00  5.70              
ATOM    434  HZ2 LYS A  26      97.476  60.122  75.475  1.00  5.70              
ATOM    435  HZ3 LYS A  26      97.603  58.497  75.812  1.00  5.70              
ATOM    436  C   LYS A  26      95.970  55.310  79.755  1.00  5.70              
ATOM    437  O   LYS A  26      95.466  56.418  79.646  1.00  5.70              
ATOM    438  N   CYS A  27      95.696  54.440  80.718  1.00  5.23              
ATOM    439  H   CYS A  27      96.198  53.574  80.763  1.00  5.23              
ATOM    440  CA  CYS A  27      94.676  54.676  81.728  1.00  5.23              
ATOM    441  HA  CYS A  27      94.189  55.526  81.328  1.00  5.23              
ATOM    442  CB  CYS A  27      93.404  53.814  81.774  1.00  5.23              
ATOM    443  HB1 CYS A  27      93.548  52.936  81.155  1.00  5.23              
ATOM    444  HB2 CYS A  27      92.684  54.406  81.240  1.00  5.23              
ATOM    445  SG  CYS A  27      92.526  53.404  83.301  1.00  5.23              
ATOM    446  C   CYS A  27      95.226  55.425  82.939  1.00  5.23              
ATOM    447  O   CYS A  27      95.197  54.983  84.082  1.00  5.23              
ATOM    448  N   LEU A  28      95.777  56.578  82.550  1.00  5.15              
ATOM    449  H   LEU A  28      95.600  56.824  81.587  1.00  5.15              
ATOM    450  CA  LEU A  28      96.578  57.493  83.292  1.00  5.15              
ATOM    451  HA  LEU A  28      97.597  57.137  83.280  1.00  5.15              
ATOM    452  CB  LEU A  28      96.596  58.860  82.586  1.00  5.15              
ATOM    453  HB1 LEU A  28      95.612  59.328  82.641  1.00  5.15              
ATOM    454  HB2 LEU A  28      96.808  58.663  81.541  1.00  5.15              
ATOM    455  CG  LEU A  28      97.673  59.843  83.105  1.00  5.15              
ATOM    456  HG  LEU A  28      98.566  59.286  83.383  1.00  5.15              
ATOM    457  CD1 LEU A  28      98.059  60.811  81.985  1.00  5.15              
ATOM    458 1HD1 LEU A  28      98.472  60.261  81.140  1.00  5.15              
ATOM    459 2HD1 LEU A  28      97.185  61.376  81.661  1.00  5.15              
ATOM    460 3HD1 LEU A  28      98.820  61.504  82.344  1.00  5.15              
ATOM    461  CD2 LEU A  28      97.211  60.680  84.297  1.00  5.15              
ATOM    462 1HD2 LEU A  28      97.024  60.043  85.158  1.00  5.15              
ATOM    463 2HD2 LEU A  28      97.985  61.396  84.569  1.00  5.15              
ATOM    464 3HD2 LEU A  28      96.298  61.222  84.048  1.00  5.15              
ATOM    465  C   LEU A  28      96.128  57.564  84.754  1.00  5.15              
ATOM    466  O   LEU A  28      95.117  58.184  85.108  1.00  5.15              
ATOM    467  N   ILE A  29      96.929  56.912  85.585  1.00  5.18              
ATOM    468  H   ILE A  29      97.683  56.366  85.200  1.00  5.18              
ATOM    469  CA  ILE A  29      96.872  57.023  87.021  1.00  5.18              
ATOM    470  HA  ILE A  29      95.828  57.050  87.325  1.00  5.18              
ATOM    471  CB  ILE A  29      97.538  55.806  87.717  1.00  5.18              
ATOM    472  HB  ILE A  29      98.605  55.811  87.487  1.00  5.18              
ATOM    473  CG2 ILE A  29      97.373  55.935  89.246  1.00  5.18              
ATOM    474 1HG2 ILE A  29      97.881  55.118  89.755  1.00  5.18              
ATOM    475 2HG2 ILE A  29      97.834  56.850  89.613  1.00  5.18              
ATOM    476 3HG2 ILE A  29      96.316  55.929  89.517  1.00  5.18              
ATOM    477  CG1 ILE A  29      96.942  54.473  87.206  1.00  5.18              
ATOM    478 1HG1 ILE A  29      97.085  54.403  86.129  1.00  5.18              
ATOM    479 2HG1 ILE A  29      95.870  54.451  87.406  1.00  5.18              
ATOM    480  CD1 ILE A  29      97.591  53.228  87.818  1.00  5.18              
ATOM    481  HD1 ILE A  29      97.219  52.339  87.314  1.00  5.18              
ATOM    482  HD2 ILE A  29      98.674  53.273  87.698  1.00  5.18              
ATOM    483  HD3 ILE A  29      97.338  53.152  88.874  1.00  5.18              
ATOM    484  C   ILE A  29      97.554  58.326  87.430  1.00  5.18              
ATOM    485  O   ILE A  29      98.685  58.603  86.999  1.00  5.18              
ATOM    486  N   LYS A  30      96.903  59.122  88.295  1.00  5.05              
ATOM    487  H   LYS A  30      95.955  58.867  88.557  1.00  5.05              
ATOM    488  CA  LYS A  30      97.575  60.238  88.961  1.00  5.05              
ATOM    489  HA  LYS A  30      98.532  60.208  88.512  1.00  5.05              
ATOM    490  CB  LYS A  30      97.119  61.649  88.570  1.00  5.05              
ATOM    491  HB1 LYS A  30      96.817  62.210  89.455  1.00  5.05              
ATOM    492  HB2 LYS A  30      96.267  61.593  87.890  1.00  5.05              
ATOM    493  CG  LYS A  30      98.280  62.399  87.862  1.00  5.05              
ATOM    494  HG1 LYS A  30      97.939  63.418  87.674  1.00  5.05              
ATOM    495  HG2 LYS A  30      98.455  61.935  86.891  1.00  5.05              
ATOM    496  CD  LYS A  30      99.627  62.472  88.632  1.00  5.05              
ATOM    497  HD1 LYS A  30      99.483  62.232  89.685  1.00  5.05              
ATOM    498  HD2 LYS A  30      99.936  63.519  88.614  1.00  5.05              
ATOM    499  CE  LYS A  30     100.821  61.656  88.062  1.00  5.05              
ATOM    500  HE1 LYS A  30     101.723  62.075  88.516  1.00  5.05              
ATOM    501  HE2 LYS A  30     100.885  61.830  86.985  1.00  5.05              
ATOM    502  NZ  LYS A  30     100.804  60.189  88.344  1.00  5.05              
ATOM    503  HZ1 LYS A  30     101.706  59.757  88.208  1.00  5.05              
ATOM    504  HZ2 LYS A  30     100.518  60.005  89.307  1.00  5.05              
ATOM    505  HZ3 LYS A  30     100.136  59.687  87.753  1.00  5.05              
ATOM    506  C   LYS A  30      97.991  60.006  90.400  1.00  5.05              
ATOM    507  O   LYS A  30      99.153  59.649  90.591  1.00  5.05              
ATOM    508  N   ASP A  31      97.095  60.186  91.354  1.00  5.12              
ATOM    509  H   ASP A  31      96.215  60.598  91.094  1.00  5.12              
ATOM    510  CA  ASP A  31      97.475  60.197  92.779  1.00  5.12              
ATOM    511  HA  ASP A  31      98.561  60.129  92.872  1.00  5.12              
ATOM    512  CB  ASP A  31      97.065  61.546  93.399  1.00  5.12              
ATOM    513  HB1 ASP A  31      97.675  61.737  94.283  1.00  5.12              
ATOM    514  HB2 ASP A  31      96.024  61.502  93.713  1.00  5.12              
ATOM    515  CG  ASP A  31      97.237  62.695  92.390  1.00  5.12              
ATOM    516  OD1 ASP A  31      96.193  63.252  91.975  1.00  5.12              
ATOM    517  OD2 ASP A  31      98.365  62.895  91.892  1.00  5.12              
ATOM    518  C   ASP A  31      96.893  58.939  93.453  1.00  5.12              
ATOM    519  O   ASP A  31      97.569  58.186  94.143  1.00  5.12              
ATOM    520  N   GLU A  32      95.648  58.653  93.086  1.00  5.25              
ATOM    521  H   GLU A  32      95.145  59.431  92.676  1.00  5.25              
ATOM    522  CA  GLU A  32      94.803  57.497  93.386  1.00  5.25              
ATOM    523  HA  GLU A  32      95.382  56.575  93.322  1.00  5.25              
ATOM    524  CB  GLU A  32      94.245  57.659  94.822  1.00  5.25              
ATOM    525  HB1 GLU A  32      95.029  57.369  95.523  1.00  5.25              
ATOM    526  HB2 GLU A  32      93.427  56.955  94.971  1.00  5.25              
ATOM    527  CG  GLU A  32      93.767  59.077  95.225  1.00  5.25              
ATOM    528  HG1 GLU A  32      94.644  59.661  95.515  1.00  5.25              
ATOM    529  HG2 GLU A  32      93.142  58.996  96.117  1.00  5.25              
ATOM    530  CD  GLU A  32      93.017  59.850  94.126  1.00  5.25              
ATOM    531  OE1 GLU A  32      91.776  59.772  94.033  1.00  5.25              
ATOM    532  OE2 GLU A  32      93.692  60.544  93.327  1.00  5.25              
ATOM    533  C   GLU A  32      93.605  57.410  92.401  1.00  5.25              
ATOM    534  O   GLU A  32      92.608  56.693  92.569  1.00  5.25              
ATOM    535  N   LYS A  33      93.683  58.234  91.364  1.00  4.35              
ATOM    536  H   LYS A  33      94.507  58.812  91.321  1.00  4.35              
ATOM    537  CA  LYS A  33      92.620  58.467  90.402  1.00  4.35              
ATOM    538  HA  LYS A  33      91.716  57.948  90.719  1.00  4.35              
ATOM    539  CB  LYS A  33      92.300  59.971  90.334  1.00  4.35              
ATOM    540  HB1 LYS A  33      91.882  60.249  91.299  1.00  4.35              
ATOM    541  HB2 LYS A  33      91.534  60.119  89.571  1.00  4.35              
ATOM    542  CG  LYS A  33      93.477  60.922  90.032  1.00  4.35              
ATOM    543  HG1 LYS A  33      93.893  60.679  89.055  1.00  4.35              
ATOM    544  HG2 LYS A  33      94.264  60.800  90.775  1.00  4.35              
ATOM    545  CD  LYS A  33      93.045  62.397  89.991  1.00  4.35              
ATOM    546  HD1 LYS A  33      92.258  62.487  89.243  1.00  4.35              
ATOM    547  HD2 LYS A  33      93.896  62.996  89.661  1.00  4.35              
ATOM    548  CE  LYS A  33      92.508  62.982  91.307  1.00  4.35              
ATOM    549  HE1 LYS A  33      91.664  62.376  91.648  1.00  4.35              
ATOM    550  HE2 LYS A  33      92.147  63.994  91.110  1.00  4.35              
ATOM    551  NZ  LYS A  33      93.537  63.024  92.369  1.00  4.35              
ATOM    552  HZ1 LYS A  33      93.227  63.494  93.201  1.00  4.35              
ATOM    553  HZ2 LYS A  33      93.750  62.070  92.665  1.00  4.35              
ATOM    554  HZ3 LYS A  33      94.431  63.411  92.061  1.00  4.35              
ATOM    555  C   LYS A  33      93.034  57.876  89.076  1.00  4.35              
ATOM    556  O   LYS A  33      94.104  58.218  88.570  1.00  4.35              
ATOM    557  N   ALA A  34      92.218  56.970  88.547  1.00  4.41              
ATOM    558  H   ALA A  34      91.373  56.711  89.044  1.00  4.41              
ATOM    559  CA  ALA A  34      92.547  56.263  87.314  1.00  4.41              
ATOM    560  HA  ALA A  34      93.560  56.516  86.995  1.00  4.41              
ATOM    561  CB  ALA A  34      92.557  54.773  87.589  1.00  4.41              
ATOM    562  HB1 ALA A  34      91.601  54.474  88.013  1.00  4.41              
ATOM    563  HB2 ALA A  34      92.729  54.256  86.645  1.00  4.41              
ATOM    564  HB3 ALA A  34      93.359  54.534  88.287  1.00  4.41              
ATOM    565  C   ALA A  34      91.625  56.680  86.177  1.00  4.41              
ATOM    566  O   ALA A  34      90.474  56.236  86.080  1.00  4.41              
ATOM    567  N   TYR A  35      92.145  57.568  85.331  1.00  4.53              
ATOM    568  H   TYR A  35      93.110  57.862  85.443  1.00  4.53              
ATOM    569  CA  TYR A  35      91.450  57.959  84.114  1.00  4.53              
ATOM    570  HA  TYR A  35      90.397  58.118  84.351  1.00  4.53              
ATOM    571  CB  TYR A  35      92.024  59.280  83.595  1.00  4.53              
ATOM    572  HB1 TYR A  35      91.487  59.553  82.687  1.00  4.53              
ATOM    573  HB2 TYR A  35      93.073  59.131  83.335  1.00  4.53              
ATOM    574  CG  TYR A  35      91.907  60.443  84.561  1.00  4.53              
ATOM    575  CD1 TYR A  35      90.639  60.969  84.879  1.00  4.53              
ATOM    576  HD1 TYR A  35      89.738  60.528  84.469  1.00  4.53              
ATOM    577  CE1 TYR A  35      90.530  62.073  85.744  1.00  4.53              
ATOM    578  HE1 TYR A  35      89.556  62.473  85.995  1.00  4.53              
ATOM    579  CZ  TYR A  35      91.692  62.662  86.282  1.00  4.53              
ATOM    580  OH  TYR A  35      91.591  63.756  87.081  1.00  4.53              
ATOM    581  HH  TYR A  35      92.452  64.109  87.293  1.00  4.53              
ATOM    582  CE2 TYR A  35      92.964  62.122  85.984  1.00  4.53              
ATOM    583  HE2 TYR A  35      93.854  62.559  86.406  1.00  4.53              
ATOM    584  CD2 TYR A  35      93.067  61.007  85.130  1.00  4.53              
ATOM    585  HD2 TYR A  35      94.037  60.581  84.909  1.00  4.53              
ATOM    586  C   TYR A  35      91.538  56.876  83.065  1.00  4.53              
ATOM    587  O   TYR A  35      92.608  56.334  82.901  1.00  4.53              
ATOM    588  N   CYS A  36      90.455  56.579  82.357  1.00  5.31              
ATOM    589  H   CYS A  36      89.591  57.024  82.665  1.00  5.31              
ATOM    590  CA  CYS A  36      90.232  55.437  81.462  1.00  5.31              
ATOM    591  HA  CYS A  36      91.097  55.188  80.869  1.00  5.31              
ATOM    592  CB  CYS A  36      89.804  54.252  82.378  1.00  5.31              
ATOM    593  HB1 CYS A  36      88.811  53.911  82.103  1.00  5.31              
ATOM    594  HB2 CYS A  36      89.696  54.623  83.400  1.00  5.31              
ATOM    595  SG  CYS A  36      90.809  52.754  82.482  1.00  5.31              
ATOM    596  C   CYS A  36      89.064  55.888  80.550  1.00  5.31              
ATOM    597  O   CYS A  36      87.960  55.359  80.610  1.00  5.31              
ATOM    598  N   ALA A  37      89.261  56.936  79.756  1.00  5.39              
ATOM    599  H   ALA A  37      90.169  57.378  79.741  1.00  5.39              
ATOM    600  CA  ALA A  37      88.183  57.604  79.027  1.00  5.39              
ATOM    601  HA  ALA A  37      87.239  57.144  79.311  1.00  5.39              
ATOM    602  CB  ALA A  37      88.110  59.057  79.515  1.00  5.39              
ATOM    603  HB1 ALA A  37      87.244  59.553  79.074  1.00  5.39              
ATOM    604  HB2 ALA A  37      88.002  59.081  80.600  1.00  5.39              
ATOM    605  HB3 ALA A  37      89.011  59.597  79.229  1.00  5.39              
ATOM    606  C   ALA A  37      88.237  57.492  77.499  1.00  5.39              
ATOM    607  O   ALA A  37      89.198  56.966  76.968  1.00  5.39              
ATOM    608  N   LEU A  38      87.207  57.908  76.754  1.00  5.43              
ATOM    609  H   LEU A  38      86.348  58.119  77.254  1.00  5.43              
ATOM    610  CA  LEU A  38      87.177  57.939  75.262  1.00  5.43              
ATOM    611  HA  LEU A  38      86.321  58.552  74.982  1.00  5.43              
ATOM    612  CB  LEU A  38      88.401  58.652  74.624  1.00  5.43              
ATOM    613  HB1 LEU A  38      88.377  58.433  73.562  1.00  5.43              
ATOM    614  HB2 LEU A  38      89.338  58.241  74.986  1.00  5.43              
ATOM    615  CG  LEU A  38      88.445  60.195  74.750  1.00  5.43              
ATOM    616  HG  LEU A  38      87.741  60.618  74.035  1.00  5.43              
ATOM    617  CD1 LEU A  38      88.092  60.756  76.131  1.00  5.43              
ATOM    618 1HD1 LEU A  38      88.197  61.841  76.119  1.00  5.43              
ATOM    619 2HD1 LEU A  38      87.057  60.529  76.378  1.00  5.43              
ATOM    620 3HD1 LEU A  38      88.758  60.336  76.882  1.00  5.43              
ATOM    621  CD2 LEU A  38      89.843  60.729  74.442  1.00  5.43              
ATOM    622 1HD2 LEU A  38      89.856  61.816  74.496  1.00  5.43              
ATOM    623 2HD2 LEU A  38      90.577  60.308  75.126  1.00  5.43              
ATOM    624 3HD2 LEU A  38      90.101  60.458  73.424  1.00  5.43              
ATOM    625  C   LEU A  38      86.839  56.566  74.677  1.00  5.43              
ATOM    626  O   LEU A  38      85.925  56.328  73.891  1.00  5.43              
ATOM    627  N   ARG A  39      87.589  55.672  75.259  1.00  5.36              
ATOM    628  H   ARG A  39      88.230  56.121  75.890  1.00  5.36              
ATOM    629  CA  ARG A  39      87.700  54.243  75.275  1.00  5.36              
ATOM    630  HA  ARG A  39      88.701  53.964  75.600  1.00  5.36              
ATOM    631  CB  ARG A  39      86.921  53.717  76.473  1.00  5.36              
ATOM    632  HB1 ARG A  39      86.981  52.657  76.477  1.00  5.36              
ATOM    633  HB2 ARG A  39      85.889  53.937  76.337  1.00  5.36              
ATOM    634  CG  ARG A  39      87.391  54.216  77.865  1.00  5.36              
ATOM    635  HG1 ARG A  39      86.649  54.873  78.296  1.00  5.36              
ATOM    636  HG2 ARG A  39      88.214  54.885  77.680  1.00  5.36              
ATOM    637  CD  ARG A  39      87.900  53.125  78.819  1.00  5.36              
ATOM    638  HD1 ARG A  39      88.686  53.549  79.429  1.00  5.36              
ATOM    639  HD2 ARG A  39      88.389  52.343  78.254  1.00  5.36              
ATOM    640  NE  ARG A  39      86.945  52.535  79.744  1.00  5.36              
ATOM    641  HE  ARG A  39      86.046  52.988  79.824  1.00  5.36              
ATOM    642  CZ  ARG A  39      87.256  51.599  80.619  1.00  5.36              
ATOM    643  NH1 ARG A  39      86.321  51.009  81.310  1.00  5.36              
ATOM    644 1HH1 ARG A  39      85.368  51.308  81.143  1.00  5.36              
ATOM    645 2HH1 ARG A  39      86.522  50.297  81.986  1.00  5.36              
ATOM    646  NH2 ARG A  39      88.481  51.199  80.785  1.00  5.36              
ATOM    647 1HH2 ARG A  39      89.220  51.564  80.194  1.00  5.36              
ATOM    648 2HH2 ARG A  39      88.698  50.487  81.448  1.00  5.36              
ATOM    649  C   ARG A  39      87.484  53.467  74.036  1.00  5.36              
ATOM    650  O   ARG A  39      88.336  52.666  73.772  1.00  5.36              
ATOM    651  N   ASN A  40      86.292  53.416  73.483  1.00  5.48              
ATOM    652  H   ASN A  40      85.659  54.191  73.618  1.00  5.48              
ATOM    653  CA  ASN A  40      85.772  52.146  72.979  1.00  5.48              
ATOM    654  HA  ASN A  40      84.734  52.208  73.302  1.00  5.48              
ATOM    655  CB  ASN A  40      85.625  52.116  71.436  1.00  5.48              
ATOM    656  HB1 ASN A  40      86.357  51.440  71.000  1.00  5.48              
ATOM    657  HB2 ASN A  40      85.770  53.114  71.035  1.00  5.48              
ATOM    658  CG  ASN A  40      84.238  51.702  70.963  1.00  5.48              
ATOM    659  OD1 ASN A  40      83.957  50.563  70.671  1.00  5.48              
ATOM    660  ND2 ASN A  40      83.336  52.657  70.837  1.00  5.48              
ATOM    661 1HD2 ASN A  40      83.571  53.622  71.006  1.00  5.48              
ATOM    662 2HD2 ASN A  40      82.449  52.384  70.448  1.00  5.48              
ATOM    663  C   ASN A  40      86.156  50.790  73.633  1.00  5.48              
ATOM    664  O   ASN A  40      85.886  49.708  73.099  1.00  5.48              
ATOM    665  N   LEU A  41      86.732  50.835  74.834  1.00  5.40              
ATOM    666  H   LEU A  41      86.923  51.754  75.190  1.00  5.40              
ATOM    667  CA  LEU A  41      87.145  49.715  75.650  1.00  5.40              
ATOM    668  HA  LEU A  41      87.831  49.068  75.104  1.00  5.40              
ATOM    669  CB  LEU A  41      87.811  50.238  76.911  1.00  5.40              
ATOM    670  HB1 LEU A  41      87.138  50.961  77.348  1.00  5.40              
ATOM    671  HB2 LEU A  41      88.736  50.741  76.626  1.00  5.40              
ATOM    672  CG  LEU A  41      88.111  49.224  78.014  1.00  5.40              
ATOM    673  HG  LEU A  41      88.867  49.678  78.648  1.00  5.40              
ATOM    674  CD1 LEU A  41      86.856  49.033  78.877  1.00  5.40              
ATOM    675 1HD1 LEU A  41      87.137  48.756  79.887  1.00  5.40              
ATOM    676 2HD1 LEU A  41      86.247  49.930  78.910  1.00  5.40              
ATOM    677 3HD1 LEU A  41      86.212  48.284  78.467  1.00  5.40              
ATOM    678  CD2 LEU A  41      88.689  47.941  77.426  1.00  5.40              
ATOM    679 1HD2 LEU A  41      89.245  47.395  78.182  1.00  5.40              
ATOM    680 2HD2 LEU A  41      87.948  47.252  77.066  1.00  5.40              
ATOM    681 3HD2 LEU A  41      89.354  48.176  76.600  1.00  5.40              
ATOM    682  C   LEU A  41      85.859  48.928  75.941  1.00  5.40              
ATOM    683  O   LEU A  41      84.846  49.501  76.357  1.00  5.40              
ATOM    684  N   TYR A  42      85.946  47.624  75.730  1.00  5.43              
ATOM    685  H   TYR A  42      86.815  47.266  75.362  1.00  5.43              
ATOM    686  CA  TYR A  42      84.896  46.656  75.970  1.00  5.43              
ATOM    687  HA  TYR A  42      83.930  47.144  75.831  1.00  5.43              
ATOM    688  CB  TYR A  42      85.026  45.558  74.888  1.00  5.43              
ATOM    689  HB1 TYR A  42      84.886  46.014  73.907  1.00  5.43              
ATOM    690  HB2 TYR A  42      84.220  44.835  75.025  1.00  5.43              
ATOM    691  CG  TYR A  42      86.364  44.831  74.903  1.00  5.43              
ATOM    692  CD1 TYR A  42      87.509  45.434  74.339  1.00  5.43              
ATOM    693  HD1 TYR A  42      87.418  46.340  73.759  1.00  5.43              
ATOM    694  CE1 TYR A  42      88.784  44.882  74.576  1.00  5.43              
ATOM    695  HE1 TYR A  42      89.674  45.374  74.215  1.00  5.43              
ATOM    696  CZ  TYR A  42      88.914  43.706  75.348  1.00  5.43              
ATOM    697  OH  TYR A  42      90.146  43.291  75.742  1.00  5.43              
ATOM    698  HH  TYR A  42      90.089  42.705  76.522  1.00  5.43              
ATOM    699  CE2 TYR A  42      87.758  43.030  75.785  1.00  5.43              
ATOM    700  HE2 TYR A  42      87.861  42.115  76.357  1.00  5.43              
ATOM    701  CD2 TYR A  42      86.487  43.597  75.571  1.00  5.43              
ATOM    702  HD2 TYR A  42      85.619  43.111  75.994  1.00  5.43              
ATOM    703  C   TYR A  42      84.882  46.025  77.384  1.00  5.43              
ATOM    704  O   TYR A  42      83.819  45.663  77.887  1.00  5.43              
ATOM    705  N   GLU A  43      86.036  45.958  78.050  1.00  4.99              
ATOM    706  H   GLU A  43      86.843  46.344  77.582  1.00  4.99              
ATOM    707  CA  GLU A  43      86.363  45.171  79.249  1.00  4.99              
ATOM    708  HA  GLU A  43      85.463  44.721  79.671  1.00  4.99              
ATOM    709  CB  GLU A  43      87.277  44.043  78.752  1.00  4.99              
ATOM    710  HB1 GLU A  43      87.971  44.480  78.032  1.00  4.99              
ATOM    711  HB2 GLU A  43      86.639  43.323  78.241  1.00  4.99              
ATOM    712  CG  GLU A  43      88.138  43.269  79.755  1.00  4.99              
ATOM    713  HG1 GLU A  43      87.493  42.765  80.479  1.00  4.99              
ATOM    714  HG2 GLU A  43      88.806  43.946  80.290  1.00  4.99              
ATOM    715  CD  GLU A  43      88.965  42.257  78.956  1.00  4.99              
ATOM    716  OE1 GLU A  43      90.085  42.610  78.511  1.00  4.99              
ATOM    717  OE2 GLU A  43      88.424  41.162  78.694  1.00  4.99              
ATOM    718  C   GLU A  43      87.092  45.951  80.347  1.00  4.99              
ATOM    719  O   GLU A  43      88.096  46.611  80.104  1.00  4.99              
ATOM    720  N   VAL A  44      86.588  45.904  81.578  1.00  5.37              
ATOM    721  H   VAL A  44      85.822  45.277  81.780  1.00  5.37              
ATOM    722  CA  VAL A  44      87.118  46.752  82.653  1.00  5.37              
ATOM    723  HA  VAL A  44      87.139  47.753  82.239  1.00  5.37              
ATOM    724  CB  VAL A  44      86.135  46.844  83.844  1.00  5.37              
ATOM    725  HB  VAL A  44      86.574  47.502  84.594  1.00  5.37              
ATOM    726  CG1 VAL A  44      84.813  47.481  83.383  1.00  5.37              
ATOM    727 1HG1 VAL A  44      84.180  47.665  84.251  1.00  5.37              
ATOM    728 2HG1 VAL A  44      84.999  48.428  82.882  1.00  5.37              
ATOM    729 3HG1 VAL A  44      84.280  46.811  82.707  1.00  5.37              
ATOM    730  CG2 VAL A  44      85.792  45.511  84.510  1.00  5.37              
ATOM    731 1HG2 VAL A  44      85.034  45.657  85.278  1.00  5.37              
ATOM    732 2HG2 VAL A  44      85.429  44.786  83.781  1.00  5.37              
ATOM    733 3HG2 VAL A  44      86.680  45.117  85.000  1.00  5.37              
ATOM    734  C   VAL A  44      88.542  46.379  83.092  1.00  5.37              
ATOM    735  O   VAL A  44      88.775  45.304  83.640  1.00  5.37              
ATOM    736  N   PRO A  45      89.522  47.269  82.865  1.00  5.44              
ATOM    737  CD  PRO A  45      89.389  48.625  82.355  1.00  5.44              
ATOM    738  HD1 PRO A  45      88.734  49.218  82.994  1.00  5.44              
ATOM    739  HD2 PRO A  45      89.011  48.586  81.335  1.00  5.44              
ATOM    740  CG  PRO A  45      90.789  49.226  82.338  1.00  5.44              
ATOM    741  HG1 PRO A  45      90.993  49.745  83.275  1.00  5.44              
ATOM    742  HG2 PRO A  45      90.928  49.899  81.496  1.00  5.44              
ATOM    743  CB  PRO A  45      91.651  47.979  82.205  1.00  5.44              
ATOM    744  HB1 PRO A  45      92.656  48.129  82.585  1.00  5.44              
ATOM    745  HB2 PRO A  45      91.670  47.691  81.161  1.00  5.44              
ATOM    746  CA  PRO A  45      90.919  46.920  83.004  1.00  5.44              
ATOM    747  HA  PRO A  45      91.119  45.933  82.584  1.00  5.44              
ATOM    748  C   PRO A  45      91.352  46.967  84.468  1.00  5.44              
ATOM    749  O   PRO A  45      91.422  48.040  85.064  1.00  5.44              
ATOM    750  N   ALA A  46      91.678  45.824  85.057  1.00  4.99              
ATOM    751  H   ALA A  46      91.527  44.953  84.569  1.00  4.99              
ATOM    752  CA  ALA A  46      92.132  45.802  86.438  1.00  4.99              
ATOM    753  HA  ALA A  46      91.340  46.232  87.054  1.00  4.99              
ATOM    754  CB  ALA A  46      92.308  44.343  86.881  1.00  4.99              
ATOM    755  HB1 ALA A  46      92.615  44.309  87.928  1.00  4.99              
ATOM    756  HB2 ALA A  46      91.359  43.812  86.784  1.00  4.99              
ATOM    757  HB3 ALA A  46      93.063  43.849  86.268  1.00  4.99              
ATOM    758  C   ALA A  46      93.410  46.625  86.655  1.00  4.99              
ATOM    759  O   ALA A  46      94.424  46.482  85.967  1.00  4.99              
ATOM    760  N   LEU A  47      93.361  47.472  87.671  1.00  4.76              
ATOM    761  H   LEU A  47      92.515  47.451  88.220  1.00  4.76              
ATOM    762  CA  LEU A  47      94.301  48.534  88.020  1.00  4.76              
ATOM    763  HA  LEU A  47      94.948  48.795  87.187  1.00  4.76              
ATOM    764  CB  LEU A  47      93.414  49.732  88.426  1.00  4.76              
ATOM    765  HB1 LEU A  47      94.058  50.576  88.643  1.00  4.76              
ATOM    766  HB2 LEU A  47      92.893  49.496  89.357  1.00  4.76              
ATOM    767  CG  LEU A  47      92.381  50.165  87.372  1.00  4.76              
ATOM    768  HG  LEU A  47      92.716  49.870  86.380  1.00  4.76              
ATOM    769  CD1 LEU A  47      90.976  49.624  87.655  1.00  4.76              
ATOM    770 1HD1 LEU A  47      90.971  48.538  87.691  1.00  4.76              
ATOM    771 2HD1 LEU A  47      90.607  50.011  88.604  1.00  4.76              
ATOM    772 3HD1 LEU A  47      90.305  49.931  86.853  1.00  4.76              
ATOM    773  CD2 LEU A  47      92.275  51.678  87.405  1.00  4.76              
ATOM    774 1HD2 LEU A  47      91.694  52.020  86.551  1.00  4.76              
ATOM    775 2HD2 LEU A  47      91.820  51.995  88.340  1.00  4.76              
ATOM    776 3HD2 LEU A  47      93.260  52.126  87.346  1.00  4.76              
ATOM    777  C   LEU A  47      95.146  48.112  89.243  1.00  4.76              
ATOM    778  O   LEU A  47      95.101  46.944  89.634  1.00  4.76              
ATOM    779  N   PRO A  48      95.935  49.009  89.862  1.00  4.65              
ATOM    780  CD  PRO A  48      96.510  50.237  89.340  1.00  4.65              
ATOM    781  HD1 PRO A  48      95.903  51.091  89.645  1.00  4.65              
ATOM    782  HD2 PRO A  48      96.616  50.217  88.260  1.00  4.65              
ATOM    783  CG  PRO A  48      97.871  50.335  90.017  1.00  4.65              
ATOM    784  HG1 PRO A  48      98.253  51.355  90.045  1.00  4.65              
ATOM    785  HG2 PRO A  48      98.582  49.669  89.526  1.00  4.65              
ATOM    786  CB  PRO A  48      97.550  49.817  91.416  1.00  4.65              
ATOM    787  HB1 PRO A  48      97.166  50.641  92.021  1.00  4.65              
ATOM    788  HB2 PRO A  48      98.430  49.376  91.881  1.00  4.65              
ATOM    789  CA  PRO A  48      96.455  48.764  91.199  1.00  4.65              
ATOM    790  HA  PRO A  48      96.920  47.779  91.197  1.00  4.65              
ATOM    791  C   PRO A  48      95.404  48.852  92.320  1.00  4.65              
ATOM    792  O   PRO A  48      94.474  49.656  92.233  1.00  4.65              
ATOM    793  N   PRO A  49      95.579  48.109  93.427  1.00  5.03              
ATOM    794  CD  PRO A  49      96.679  47.181  93.669  1.00  5.03              
ATOM    795  HD1 PRO A  49      97.641  47.696  93.658  1.00  5.03              
ATOM    796  HD2 PRO A  49      96.660  46.393  92.916  1.00  5.03              
ATOM    797  CG  PRO A  49      96.425  46.565  95.044  1.00  5.03              
ATOM    798  HG1 PRO A  49      96.868  47.188  95.822  1.00  5.03              
ATOM    799  HG2 PRO A  49      96.799  45.542  95.106  1.00  5.03              
ATOM    800  CB  PRO A  49      94.904  46.620  95.136  1.00  5.03              
ATOM    801  HB1 PRO A  49      94.550  46.525  96.163  1.00  5.03              
ATOM    802  HB2 PRO A  49      94.475  45.822  94.528  1.00  5.03              
ATOM    803  CA  PRO A  49      94.584  47.979  94.494  1.00  5.03              
ATOM    804  HA  PRO A  49      93.586  47.924  94.055  1.00  5.03              
ATOM    805  C   PRO A  49      94.569  49.124  95.521  1.00  5.03              
ATOM    806  O   PRO A  49      94.339  48.935  96.713  1.00  5.03              
ATOM    807  N   TYR A  50      94.859  50.332  95.064  1.00  5.01              
ATOM    808  H   TYR A  50      95.005  50.424  94.069  1.00  5.01              
ATOM    809  CA  TYR A  50      94.879  51.541  95.887  1.00  5.01              
ATOM    810  HA  TYR A  50      94.186  51.424  96.721  1.00  5.01              
ATOM    811  CB  TYR A  50      96.295  51.741  96.456  1.00  5.01              
ATOM    812  HB1 TYR A  50      96.458  50.979  97.220  1.00  5.01              
ATOM    813  HB2 TYR A  50      96.352  52.705  96.963  1.00  5.01              
ATOM    814  CG  TYR A  50      97.417  51.649  95.435  1.00  5.01              
ATOM    815  CD1 TYR A  50      98.175  50.465  95.338  1.00  5.01              
ATOM    816  HD1 TYR A  50      97.957  49.635  95.997  1.00  5.01              
ATOM    817  CE1 TYR A  50      99.219  50.372  94.399  1.00  5.01              
ATOM    818  HE1 TYR A  50      99.821  49.479  94.328  1.00  5.01              
ATOM    819  CZ  TYR A  50      99.499  51.459  93.543  1.00  5.01              
ATOM    820  OH  TYR A  50     100.491  51.339  92.624  1.00  5.01              
ATOM    821  HH  TYR A  50     100.629  52.140  92.114  1.00  5.01              
ATOM    822  CE2 TYR A  50      98.732  52.640  93.628  1.00  5.01              
ATOM    823  HE2 TYR A  50      98.936  53.472  92.970  1.00  5.01              
ATOM    824  CD2 TYR A  50      97.699  52.735  94.582  1.00  5.01              
ATOM    825  HD2 TYR A  50      97.124  53.649  94.663  1.00  5.01              
ATOM    826  C   TYR A  50      94.389  52.755  95.099  1.00  5.01              
ATOM    827  O   TYR A  50      94.558  53.901  95.514  1.00  5.01              
ATOM    828  N   ILE A  51      93.764  52.508  93.948  1.00  5.24              
ATOM    829  H   ILE A  51      93.654  51.547  93.658  1.00  5.24              
ATOM    830  CA  ILE A  51      92.858  53.491  93.378  1.00  5.24              
ATOM    831  HA  ILE A  51      93.391  54.441  93.333  1.00  5.24              
ATOM    832  CB  ILE A  51      92.476  53.117  91.924  1.00  5.24              
ATOM    833  HB  ILE A  51      91.836  53.909  91.530  1.00  5.24              
ATOM    834  CG2 ILE A  51      93.756  53.115  91.063  1.00  5.24              
ATOM    835 1HG2 ILE A  51      93.492  52.956  90.019  1.00  5.24              
ATOM    836 2HG2 ILE A  51      94.257  54.080  91.144  1.00  5.24              
ATOM    837 3HG2 ILE A  51      94.439  52.325  91.377  1.00  5.24              
ATOM    838  CG1 ILE A  51      91.749  51.761  91.744  1.00  5.24              
ATOM    839 1HG1 ILE A  51      92.102  51.034  92.475  1.00  5.24              
ATOM    840 2HG1 ILE A  51      91.972  51.363  90.755  1.00  5.24              
ATOM    841  CD1 ILE A  51      90.225  51.868  91.838  1.00  5.24              
ATOM    842  HD1 ILE A  51      89.782  50.907  91.584  1.00  5.24              
ATOM    843  HD2 ILE A  51      89.918  52.138  92.845  1.00  5.24              
ATOM    844  HD3 ILE A  51      89.867  52.619  91.134  1.00  5.24              
ATOM    845  C   ILE A  51      91.658  53.695  94.300  1.00  5.24              
ATOM    846  O   ILE A  51      91.186  52.767  94.953  1.00  5.24              
ATOM    847  N   THR A  52      91.174  54.928  94.330  1.00  4.81              
ATOM    848  H   THR A  52      91.669  55.633  93.792  1.00  4.81              
ATOM    849  CA  THR A  52      89.957  55.343  95.017  1.00  4.81              
ATOM    850  HA  THR A  52      89.420  54.431  95.271  1.00  4.81              
ATOM    851  CB  THR A  52      90.240  56.023  96.361  1.00  4.81              
ATOM    852  HB  THR A  52      91.125  55.567  96.808  1.00  4.81              
ATOM    853  CG2 THR A  52      90.455  57.530  96.259  1.00  4.81              
ATOM    854 1HG2 THR A  52      89.519  58.036  96.019  1.00  4.81              
ATOM    855 2HG2 THR A  52      90.838  57.912  97.204  1.00  4.81              
ATOM    856 3HG2 THR A  52      91.179  57.735  95.474  1.00  4.81              
ATOM    857  OG1 THR A  52      89.147  55.795  97.219  1.00  4.81              
ATOM    858  HG1 THR A  52      89.354  56.206  98.063  1.00  4.81              
ATOM    859  C   THR A  52      89.002  56.127  94.123  1.00  4.81              
ATOM    860  O   THR A  52      87.820  56.251  94.445  1.00  4.81              
ATOM    861  N   TYR A  53      89.454  56.528  92.933  1.00  4.45              
ATOM    862  H   TYR A  53      90.439  56.433  92.711  1.00  4.45              
ATOM    863  CA  TYR A  53      88.545  57.072  91.906  1.00  4.45              
ATOM    864  HA  TYR A  53      87.502  56.947  92.187  1.00  4.45              
ATOM    865  CB  TYR A  53      88.890  58.577  91.818  1.00  4.45              
ATOM    866  HB1 TYR A  53      89.977  58.656  91.823  1.00  4.45              
ATOM    867  HB2 TYR A  53      88.571  59.040  92.751  1.00  4.45              
ATOM    868  CG  TYR A  53      88.413  59.463  90.668  1.00  4.45              
ATOM    869  CD1 TYR A  53      87.344  59.137  89.803  1.00  4.45              
ATOM    870  HD1 TYR A  53      86.761  58.244  89.940  1.00  4.45              
ATOM    871  CE1 TYR A  53      86.988  60.003  88.753  1.00  4.45              
ATOM    872  HE1 TYR A  53      86.167  59.753  88.097  1.00  4.45              
ATOM    873  CZ  TYR A  53      87.695  61.205  88.552  1.00  4.45              
ATOM    874  OH  TYR A  53      87.385  62.025  87.516  1.00  4.45              
ATOM    875  HH  TYR A  53      86.759  61.602  86.901  1.00  4.45              
ATOM    876  CE2 TYR A  53      88.719  61.568  89.448  1.00  4.45              
ATOM    877  HE2 TYR A  53      89.222  62.511  89.306  1.00  4.45              
ATOM    878  CD2 TYR A  53      89.055  60.708  90.511  1.00  4.45              
ATOM    879  HD2 TYR A  53      89.810  61.002  91.223  1.00  4.45              
ATOM    880  C   TYR A  53      88.777  56.309  90.607  1.00  4.45              
ATOM    881  O   TYR A  53      89.924  56.002  90.303  1.00  4.45              
ATOM    882  N   LEU A  54      87.718  55.974  89.864  1.00  4.70              
ATOM    883  H   LEU A  54      86.791  56.241  90.178  1.00  4.70              
ATOM    884  CA  LEU A  54      87.811  55.198  88.630  1.00  4.70              
ATOM    885  HA  LEU A  54      88.831  55.287  88.257  1.00  4.70              
ATOM    886  CB  LEU A  54      87.530  53.726  88.978  1.00  4.70              
ATOM    887  HB1 LEU A  54      86.489  53.629  89.283  1.00  4.70              
ATOM    888  HB2 LEU A  54      88.156  53.461  89.829  1.00  4.70              
ATOM    889  CG  LEU A  54      87.806  52.731  87.842  1.00  4.70              
ATOM    890  HG  LEU A  54      87.033  52.824  87.090  1.00  4.70              
ATOM    891  CD1 LEU A  54      89.170  52.950  87.199  1.00  4.70              
ATOM    892 1HD1 LEU A  54      89.418  52.119  86.543  1.00  4.70              
ATOM    893 2HD1 LEU A  54      89.172  53.860  86.601  1.00  4.70              
ATOM    894 3HD1 LEU A  54      89.909  53.031  87.989  1.00  4.70              
ATOM    895  CD2 LEU A  54      87.792  51.305  88.385  1.00  4.70              
ATOM    896 1HD2 LEU A  54      88.041  50.595  87.597  1.00  4.70              
ATOM    897 2HD2 LEU A  54      88.515  51.219  89.196  1.00  4.70              
ATOM    898 3HD2 LEU A  54      86.799  51.064  88.748  1.00  4.70              
ATOM    899  C   LEU A  54      86.880  55.754  87.552  1.00  4.70              
ATOM    900  O   LEU A  54      85.651  55.681  87.687  1.00  4.70              
ATOM    901  N   ASP A  55      87.491  56.292  86.487  1.00  4.78              
ATOM    902  H   ASP A  55      88.507  56.278  86.430  1.00  4.78              
ATOM    903  CA  ASP A  55      86.784  57.054  85.455  1.00  4.78              
ATOM    904  HA  ASP A  55      85.739  57.067  85.762  1.00  4.78              
ATOM    905  CB  ASP A  55      87.184  58.539  85.416  1.00  4.78              
ATOM    906  HB1 ASP A  55      87.971  58.703  84.679  1.00  4.78              
ATOM    907  HB2 ASP A  55      87.583  58.825  86.388  1.00  4.78              
ATOM    908  CG  ASP A  55      85.968  59.428  85.095  1.00  4.78              
ATOM    909  OD1 ASP A  55      85.928  60.563  85.624  1.00  4.78              
ATOM    910  OD2 ASP A  55      85.055  58.949  84.386  1.00  4.78              
ATOM    911  C   ASP A  55      86.784  56.388  84.087  1.00  4.78              
ATOM    912  O   ASP A  55      87.681  56.548  83.264  1.00  4.78              
ATOM    913  N   LEU A  56      85.756  55.574  83.897  1.00  5.13              
ATOM    914  H   LEU A  56      85.007  55.614  84.586  1.00  5.13              
ATOM    915  CA  LEU A  56      85.538  54.691  82.768  1.00  5.13              
ATOM    916  HA  LEU A  56      86.438  54.564  82.177  1.00  5.13              
ATOM    917  CB  LEU A  56      85.061  53.353  83.388  1.00  5.13              
ATOM    918  HB1 LEU A  56      84.941  52.623  82.605  1.00  5.13              
ATOM    919  HB2 LEU A  56      84.075  53.526  83.809  1.00  5.13              
ATOM    920  CG  LEU A  56      85.873  52.730  84.535  1.00  5.13              
ATOM    921  HG  LEU A  56      85.757  53.360  85.415  1.00  5.13              
ATOM    922  CD1 LEU A  56      85.304  51.348  84.879  1.00  5.13              
ATOM    923 1HD1 LEU A  56      85.841  50.932  85.732  1.00  5.13              
ATOM    924 2HD1 LEU A  56      84.255  51.447  85.153  1.00  5.13              
ATOM    925 3HD1 LEU A  56      85.391  50.673  84.031  1.00  5.13              
ATOM    926  CD2 LEU A  56      87.363  52.580  84.238  1.00  5.13              
ATOM    927 1HD2 LEU A  56      87.834  53.560  84.317  1.00  5.13              
ATOM    928 2HD2 LEU A  56      87.831  51.916  84.960  1.00  5.13              
ATOM    929 3HD2 LEU A  56      87.527  52.188  83.247  1.00  5.13              
ATOM    930  C   LEU A  56      84.420  55.376  81.961  1.00  5.13              
ATOM    931  O   LEU A  56      83.302  54.864  81.907  1.00  5.13              
ATOM    932  N   THR A  57      84.672  56.562  81.416  1.00  5.07              
ATOM    933  H   THR A  57      85.600  56.944  81.517  1.00  5.07              
ATOM    934  CA  THR A  57      83.641  57.407  80.793  1.00  5.07              
ATOM    935  HA  THR A  57      82.665  56.946  80.917  1.00  5.07              
ATOM    936  CB  THR A  57      83.570  58.770  81.512  1.00  5.07              
ATOM    937  HB  THR A  57      83.391  58.584  82.570  1.00  5.07              
ATOM    938  CG2 THR A  57      84.821  59.640  81.355  1.00  5.07              
ATOM    939 1HG2 THR A  57      84.722  60.522  81.988  1.00  5.07              
ATOM    940 2HG2 THR A  57      85.699  59.087  81.686  1.00  5.07              
ATOM    941 3HG2 THR A  57      84.947  59.953  80.320  1.00  5.07              
ATOM    942  OG1 THR A  57      82.485  59.515  81.012  1.00  5.07              
ATOM    943  HG1 THR A  57      82.317  60.237  81.631  1.00  5.07              
ATOM    944  C   THR A  57      83.893  57.588  79.299  1.00  5.07              
ATOM    945  O   THR A  57      85.026  57.767  78.847  1.00  5.07              
ATOM    946  N   LEU A  58      82.809  57.529  78.523  1.00  5.25              
ATOM    947  H   LEU A  58      81.918  57.454  79.002  1.00  5.25              
ATOM    948  CA  LEU A  58      82.841  57.232  77.088  1.00  5.25              
ATOM    949  HA  LEU A  58      81.811  57.072  76.771  1.00  5.25              
ATOM    950  CB  LEU A  58      83.379  58.422  76.240  1.00  5.25              
ATOM    951  HB1 LEU A  58      82.925  58.359  75.251  1.00  5.25              
ATOM    952  HB2 LEU A  58      84.446  58.279  76.102  1.00  5.25              
ATOM    953  CG  LEU A  58      83.224  59.867  76.766  1.00  5.25              
ATOM    954  HG  LEU A  58      83.769  59.971  77.703  1.00  5.25              
ATOM    955  CD1 LEU A  58      83.834  60.852  75.764  1.00  5.25              
ATOM    956 1HD1 LEU A  58      83.825  61.858  76.183  1.00  5.25              
ATOM    957 2HD1 LEU A  58      84.864  60.571  75.551  1.00  5.25              
ATOM    958 3HD1 LEU A  58      83.266  60.841  74.833  1.00  5.25              
ATOM    959  CD2 LEU A  58      81.778  60.301  76.992  1.00  5.25              
ATOM    960 1HD2 LEU A  58      81.752  61.349  77.287  1.00  5.25              
ATOM    961 2HD2 LEU A  58      81.200  60.160  76.081  1.00  5.25              
ATOM    962 3HD2 LEU A  58      81.347  59.718  77.802  1.00  5.25              
ATOM    963  C   LEU A  58      83.596  55.921  76.867  1.00  5.25              
ATOM    964  O   LEU A  58      84.807  55.936  76.666  1.00  5.25              
ATOM    965  N   ASN A  59      82.876  54.791  76.970  1.00  5.35              
ATOM    966  H   ASN A  59      81.873  54.893  77.105  1.00  5.35              
ATOM    967  CA  ASN A  59      83.413  53.445  76.653  1.00  5.35              
ATOM    968  HA  ASN A  59      84.310  53.550  76.056  1.00  5.35              
ATOM    969  CB  ASN A  59      83.694  52.566  77.909  1.00  5.35              
ATOM    970  HB1 ASN A  59      84.491  51.863  77.673  1.00  5.35              
ATOM    971  HB2 ASN A  59      82.806  51.980  78.122  1.00  5.35              
ATOM    972  CG  ASN A  59      84.058  53.224  79.214  1.00  5.35              
ATOM    973  OD1 ASN A  59      84.672  54.252  79.300  1.00  5.35              
ATOM    974  ND2 ASN A  59      83.859  52.559  80.322  1.00  5.35              
ATOM    975 1HD2 ASN A  59      83.108  51.877  80.324  1.00  5.35              
ATOM    976 2HD2 ASN A  59      83.788  53.217  81.096  1.00  5.35              
ATOM    977  C   ASN A  59      82.400  52.675  75.791  1.00  5.35              
ATOM    978  O   ASN A  59      81.355  53.205  75.421  1.00  5.35              
ATOM    979  N   TYR A  60      82.654  51.380  75.568  1.00  4.98              
ATOM    980  H   TYR A  60      83.522  50.964  75.887  1.00  4.98              
ATOM    981  CA  TYR A  60      81.683  50.486  74.947  1.00  4.98              
ATOM    982  HA  TYR A  60      80.765  51.049  74.776  1.00  4.98              
ATOM    983  CB  TYR A  60      82.195  50.054  73.566  1.00  4.98              
ATOM    984  HB1 TYR A  60      82.838  49.178  73.669  1.00  4.98              
ATOM    985  HB2 TYR A  60      82.802  50.856  73.151  1.00  4.98              
ATOM    986  CG  TYR A  60      81.084  49.784  72.567  1.00  4.98              
ATOM    987  CD1 TYR A  60      80.226  50.836  72.190  1.00  4.98              
ATOM    988  HD1 TYR A  60      80.364  51.826  72.605  1.00  4.98              
ATOM    989  CE1 TYR A  60      79.193  50.610  71.264  1.00  4.98              
ATOM    990  HE1 TYR A  60      78.532  51.411  70.966  1.00  4.98              
ATOM    991  CZ  TYR A  60      79.022  49.331  70.697  1.00  4.98              
ATOM    992  OH  TYR A  60      78.045  49.135  69.776  1.00  4.98              
ATOM    993  HH  TYR A  60      78.012  48.227  69.474  1.00  4.98              
ATOM    994  CE2 TYR A  60      79.880  48.272  71.072  1.00  4.98              
ATOM    995  HE2 TYR A  60      79.759  47.296  70.630  1.00  4.98              
ATOM    996  CD2 TYR A  60      80.909  48.503  72.008  1.00  4.98              
ATOM    997  HD2 TYR A  60      81.580  47.704  72.285  1.00  4.98              
ATOM    998  C   TYR A  60      81.232  49.301  75.830  1.00  4.98              
ATOM    999  O   TYR A  60      80.640  48.340  75.329  1.00  4.98              
ATOM   1000  N   ILE A  61      81.524  49.327  77.142  1.00  5.18              
ATOM   1001  H   ILE A  61      82.019  50.117  77.510  1.00  5.18              
ATOM   1002  CA  ILE A  61      81.226  48.200  78.041  1.00  5.18              
ATOM   1003  HA  ILE A  61      81.707  47.341  77.569  1.00  5.18              
ATOM   1004  CB  ILE A  61      81.874  48.281  79.454  1.00  5.18              
ATOM   1005  HB  ILE A  61      82.017  47.245  79.770  1.00  5.18              
ATOM   1006  CG2 ILE A  61      83.283  48.900  79.383  1.00  5.18              
ATOM   1007 1HG2 ILE A  61      83.841  48.659  80.288  1.00  5.18              
ATOM   1008 2HG2 ILE A  61      83.824  48.470  78.542  1.00  5.18              
ATOM   1009 3HG2 ILE A  61      83.222  49.977  79.266  1.00  5.18              
ATOM   1010  CG1 ILE A  61      80.989  48.922  80.548  1.00  5.18              
ATOM   1011 1HG1 ILE A  61      80.092  48.315  80.674  1.00  5.18              
ATOM   1012 2HG1 ILE A  61      80.671  49.907  80.232  1.00  5.18              
ATOM   1013  CD1 ILE A  61      81.643  49.035  81.932  1.00  5.18              
ATOM   1014  HD1 ILE A  61      80.906  49.402  82.647  1.00  5.18              
ATOM   1015  HD2 ILE A  61      81.993  48.056  82.259  1.00  5.18              
ATOM   1016  HD3 ILE A  61      82.478  49.736  81.907  1.00  5.18              
ATOM   1017  C   ILE A  61      79.737  47.868  78.092  1.00  5.18              
ATOM   1018  O   ILE A  61      78.903  48.757  78.262  1.00  5.18              
ATOM   1019  N   SER A  62      79.437  46.581  77.916  1.00  5.12              
ATOM   1020  H   SER A  62      80.203  45.942  77.761  1.00  5.12              
ATOM   1021  CA  SER A  62      78.073  46.048  77.838  1.00  5.12              
ATOM   1022  HA  SER A  62      77.419  46.815  77.424  1.00  5.12              
ATOM   1023  CB  SER A  62      78.093  44.853  76.868  1.00  5.12              
ATOM   1024  HB1 SER A  62      78.107  43.925  77.441  1.00  5.12              
ATOM   1025  HB2 SER A  62      79.011  44.888  76.278  1.00  5.12              
ATOM   1026  OG  SER A  62      77.012  44.822  75.942  1.00  5.12              
ATOM   1027  HG  SER A  62      76.956  45.670  75.460  1.00  5.12              
ATOM   1028  C   SER A  62      77.503  45.677  79.211  1.00  5.12              
ATOM   1029  O   SER A  62      76.296  45.689  79.430  1.00  5.12              
ATOM   1030  N   GLU A  63      78.380  45.375  80.163  1.00  5.65              
ATOM   1031  H   GLU A  63      79.364  45.493  79.971  1.00  5.65              
ATOM   1032  CA  GLU A  63      78.038  44.999  81.530  1.00  5.65              
ATOM   1033  HA  GLU A  63      77.112  45.490  81.833  1.00  5.65              
ATOM   1034  CB  GLU A  63      77.864  43.472  81.641  1.00  5.65              
ATOM   1035  HB1 GLU A  63      77.644  43.225  82.680  1.00  5.65              
ATOM   1036  HB2 GLU A  63      78.794  42.977  81.356  1.00  5.65              
ATOM   1037  CG  GLU A  63      76.720  42.926  80.781  1.00  5.65              
ATOM   1038  HG1 GLU A  63      76.980  43.037  79.726  1.00  5.65              
ATOM   1039  HG2 GLU A  63      75.823  43.511  80.990  1.00  5.65              
ATOM   1040  CD  GLU A  63      76.411  41.453  81.042  1.00  5.65              
ATOM   1041  OE1 GLU A  63      77.030  40.844  81.944  1.00  5.65              
ATOM   1042  OE2 GLU A  63      75.519  40.933  80.332  1.00  5.65              
ATOM   1043  C   GLU A  63      79.140  45.441  82.484  1.00  5.65              
ATOM   1044  O   GLU A  63      80.235  45.845  82.087  1.00  5.65              
ATOM   1045  N   ILE A  64      78.805  45.276  83.754  1.00  5.44              
ATOM   1046  H   ILE A  64      77.895  44.878  83.945  1.00  5.44              
ATOM   1047  CA  ILE A  64      79.634  45.450  84.926  1.00  5.44              
ATOM   1048  HA  ILE A  64      80.676  45.550  84.623  1.00  5.44              
ATOM   1049  CB  ILE A  64      79.174  46.759  85.624  1.00  5.44              
ATOM   1050  HB  ILE A  64      79.237  47.533  84.855  1.00  5.44              
ATOM   1051  CG2 ILE A  64      77.700  46.749  86.079  1.00  5.44              
ATOM   1052 1HG2 ILE A  64      77.459  47.708  86.538  1.00  5.44              
ATOM   1053 2HG2 ILE A  64      77.038  46.610  85.224  1.00  5.44              
ATOM   1054 3HG2 ILE A  64      77.527  45.954  86.804  1.00  5.44              
ATOM   1055  CG1 ILE A  64      80.111  47.257  86.741  1.00  5.44              
ATOM   1056 1HG1 ILE A  64      79.864  48.300  86.947  1.00  5.44              
ATOM   1057 2HG1 ILE A  64      81.126  47.246  86.355  1.00  5.44              
ATOM   1058  CD1 ILE A  64      80.075  46.508  88.078  1.00  5.44              
ATOM   1059  HD1 ILE A  64      80.772  46.980  88.771  1.00  5.44              
ATOM   1060  HD2 ILE A  64      79.076  46.559  88.508  1.00  5.44              
ATOM   1061  HD3 ILE A  64      80.370  45.469  87.953  1.00  5.44              
ATOM   1062  C   ILE A  64      79.453  44.142  85.718  1.00  5.44              
ATOM   1063  O   ILE A  64      78.337  43.621  85.869  1.00  5.44              
ATOM   1064  N   SER A  65      80.573  43.552  86.105  1.00  5.34              
ATOM   1065  H   SER A  65      81.452  44.003  85.900  1.00  5.34              
ATOM   1066  CA  SER A  65      80.706  42.174  86.580  1.00  5.34              
ATOM   1067  HA  SER A  65      79.734  41.727  86.778  1.00  5.34              
ATOM   1068  CB  SER A  65      81.426  41.327  85.519  1.00  5.34              
ATOM   1069  HB1 SER A  65      80.688  40.975  84.797  1.00  5.34              
ATOM   1070  HB2 SER A  65      81.891  40.461  85.985  1.00  5.34              
ATOM   1071  OG  SER A  65      82.406  42.083  84.820  1.00  5.34              
ATOM   1072  HG  SER A  65      83.276  41.736  85.079  1.00  5.34              
ATOM   1073  C   SER A  65      81.496  42.233  87.904  1.00  5.34              
ATOM   1074  O   SER A  65      82.609  42.793  87.987  1.00  5.34              
ATOM   1075  N   GLU A  66      80.866  41.757  88.985  1.00  5.34              
ATOM   1076  H   GLU A  66      80.006  41.223  88.873  1.00  5.34              
ATOM   1077  CA  GLU A  66      81.394  41.930  90.339  1.00  5.34              
ATOM   1078  HA  GLU A  66      81.453  43.002  90.526  1.00  5.34              
ATOM   1079  CB  GLU A  66      80.529  41.330  91.463  1.00  5.34              
ATOM   1080  HB1 GLU A  66      79.633  41.935  91.577  1.00  5.34              
ATOM   1081  HB2 GLU A  66      81.081  41.444  92.397  1.00  5.34              
ATOM   1082  CG  GLU A  66      80.147  39.843  91.326  1.00  5.34              
ATOM   1083  HG1 GLU A  66      80.003  39.446  92.334  1.00  5.34              
ATOM   1084  HG2 GLU A  66      80.949  39.270  90.865  1.00  5.34              
ATOM   1085  CD  GLU A  66      78.844  39.659  90.548  1.00  5.34              
ATOM   1086  OE1 GLU A  66      78.160  38.630  90.754  1.00  5.34              
ATOM   1087  OE2 GLU A  66      78.412  40.640  89.901  1.00  5.34              
ATOM   1088  C   GLU A  66      82.834  41.409  90.524  1.00  5.34              
ATOM   1089  O   GLU A  66      83.671  42.004  91.218  1.00  5.34              
ATOM   1090  N   GLU A  67      83.127  40.301  89.854  1.00  5.34              
ATOM   1091  H   GLU A  67      82.377  39.894  89.296  1.00  5.34              
ATOM   1092  CA  GLU A  67      84.430  39.653  89.864  1.00  5.34              
ATOM   1093  HA  GLU A  67      84.667  39.386  90.895  1.00  5.34              
ATOM   1094  CB  GLU A  67      84.449  38.357  89.018  1.00  5.34              
ATOM   1095  HB1 GLU A  67      85.141  37.666  89.502  1.00  5.34              
ATOM   1096  HB2 GLU A  67      84.864  38.572  88.033  1.00  5.34              
ATOM   1097  CG  GLU A  67      83.104  37.629  88.822  1.00  5.34              
ATOM   1098  HG1 GLU A  67      82.560  37.592  89.769  1.00  5.34              
ATOM   1099  HG2 GLU A  67      83.313  36.599  88.524  1.00  5.34              
ATOM   1100  CD  GLU A  67      82.264  38.300  87.724  1.00  5.34              
ATOM   1101  OE1 GLU A  67      82.653  38.172  86.545  1.00  5.34              
ATOM   1102  OE2 GLU A  67      81.290  39.011  88.060  1.00  5.34              
ATOM   1103  C   GLU A  67      85.515  40.618  89.384  1.00  5.34              
ATOM   1104  O   GLU A  67      86.550  40.790  90.023  1.00  5.34              
ATOM   1105  N   SER A  68      85.223  41.333  88.297  1.00  5.08              
ATOM   1106  H   SER A  68      84.286  41.243  87.915  1.00  5.08              
ATOM   1107  CA  SER A  68      86.124  42.313  87.691  1.00  5.08              
ATOM   1108  HA  SER A  68      87.121  41.877  87.628  1.00  5.08              
ATOM   1109  CB  SER A  68      85.649  42.654  86.270  1.00  5.08              
ATOM   1110  HB1 SER A  68      86.497  43.047  85.711  1.00  5.08              
ATOM   1111  HB2 SER A  68      84.874  43.420  86.326  1.00  5.08              
ATOM   1112  OG  SER A  68      85.114  41.543  85.570  1.00  5.08              
ATOM   1113  HG  SER A  68      85.578  40.741  85.835  1.00  5.08              
ATOM   1114  C   SER A  68      86.247  43.619  88.483  1.00  5.08              
ATOM   1115  O   SER A  68      87.014  44.486  88.061  1.00  5.08              
ATOM   1116  N   PHE A  69      85.517  43.777  89.597  1.00  5.24              
ATOM   1117  H   PHE A  69      84.840  43.064  89.841  1.00  5.24              
ATOM   1118  CA  PHE A  69      85.849  44.811  90.603  1.00  5.24              
ATOM   1119  HA  PHE A  69      86.612  45.467  90.188  1.00  5.24              
ATOM   1120  CB  PHE A  69      84.613  45.687  90.843  1.00  5.24              
ATOM   1121  HB1 PHE A  69      84.755  46.254  91.761  1.00  5.24              
ATOM   1122  HB2 PHE A  69      83.735  45.055  90.983  1.00  5.24              
ATOM   1123  CG  PHE A  69      84.367  46.662  89.703  1.00  5.24              
ATOM   1124  CD1 PHE A  69      83.794  46.214  88.498  1.00  5.24              
ATOM   1125  HD1 PHE A  69      83.492  45.181  88.395  1.00  5.24              
ATOM   1126  CE1 PHE A  69      83.651  47.094  87.413  1.00  5.24              
ATOM   1127  HE1 PHE A  69      83.246  46.726  86.482  1.00  5.24              
ATOM   1128  CZ  PHE A  69      84.042  48.438  87.535  1.00  5.24              
ATOM   1129  HZ  PHE A  69      83.926  49.118  86.703  1.00  5.24              
ATOM   1130  CE2 PHE A  69      84.598  48.892  88.742  1.00  5.24              
ATOM   1131  HE2 PHE A  69      84.901  49.920  88.842  1.00  5.24              
ATOM   1132  CD2 PHE A  69      84.780  48.004  89.815  1.00  5.24              
ATOM   1133  HD2 PHE A  69      85.250  48.353  90.724  1.00  5.24              
ATOM   1134  C   PHE A  69      86.484  44.285  91.900  1.00  5.24              
ATOM   1135  O   PHE A  69      87.082  45.077  92.638  1.00  5.24              
ATOM   1136  N   SER A  70      86.453  42.970  92.149  1.00  5.58              
ATOM   1137  H   SER A  70      86.042  42.347  91.465  1.00  5.58              
ATOM   1138  CA  SER A  70      87.377  42.409  93.155  1.00  5.58              
ATOM   1139  HA  SER A  70      87.225  42.904  94.114  1.00  5.58              
ATOM   1140  CB  SER A  70      87.120  40.908  93.333  1.00  5.58              
ATOM   1141  HB1 SER A  70      87.722  40.538  94.164  1.00  5.58              
ATOM   1142  HB2 SER A  70      87.416  40.380  92.425  1.00  5.58              
ATOM   1143  OG  SER A  70      85.749  40.649  93.588  1.00  5.58              
ATOM   1144  HG  SER A  70      85.234  41.151  92.947  1.00  5.58              
ATOM   1145  C   SER A  70      88.818  42.643  92.678  1.00  5.58              
ATOM   1146  O   SER A  70      89.154  42.335  91.533  1.00  5.58              
ATOM   1147  N   GLY A  71      89.658  43.244  93.515  1.00  5.54              
ATOM   1148  H   GLY A  71      89.363  43.373  94.485  1.00  5.54              
ATOM   1149  CA  GLY A  71      90.952  43.814  93.130  1.00  5.54              
ATOM   1150  HA1 GLY A  71      91.203  43.534  92.107  1.00  5.54              
ATOM   1151  HA2 GLY A  71      91.710  43.409  93.799  1.00  5.54              
ATOM   1152  C   GLY A  71      91.019  45.342  93.231  1.00  5.54              
ATOM   1153  O   GLY A  71      92.103  45.903  93.051  1.00  5.54              
ATOM   1154  N   LEU A  72      89.884  46.021  93.456  1.00  5.44              
ATOM   1155  H   LEU A  72      89.027  45.486  93.544  1.00  5.44              
ATOM   1156  CA  LEU A  72      89.775  47.484  93.413  1.00  5.44              
ATOM   1157  HA  LEU A  72      90.764  47.915  93.263  1.00  5.44              
ATOM   1158  CB  LEU A  72      88.888  47.886  92.208  1.00  5.44              
ATOM   1159  HB1 LEU A  72      88.685  48.952  92.302  1.00  5.44              
ATOM   1160  HB2 LEU A  72      87.924  47.388  92.301  1.00  5.44              
ATOM   1161  CG  LEU A  72      89.428  47.680  90.774  1.00  5.44              
ATOM   1162  HG  LEU A  72      90.337  48.271  90.646  1.00  5.44              
ATOM   1163  CD1 LEU A  72      89.706  46.242  90.325  1.00  5.44              
ATOM   1164 1HD1 LEU A  72      89.762  46.176  89.239  1.00  5.44              
ATOM   1165 2HD1 LEU A  72      90.658  45.909  90.725  1.00  5.44              
ATOM   1166 3HD1 LEU A  72      88.915  45.578  90.674  1.00  5.44              
ATOM   1167  CD2 LEU A  72      88.376  48.203  89.797  1.00  5.44              
ATOM   1168 1HD2 LEU A  72      88.767  48.210  88.781  1.00  5.44              
ATOM   1169 2HD2 LEU A  72      87.502  47.557  89.825  1.00  5.44              
ATOM   1170 3HD2 LEU A  72      88.083  49.207  90.082  1.00  5.44              
ATOM   1171  C   LEU A  72      89.238  48.107  94.723  1.00  5.44              
ATOM   1172  O   LEU A  72      88.899  49.288  94.753  1.00  5.44              
ATOM   1173  N   GLU A  73      89.153  47.330  95.802  1.00  4.99              
ATOM   1174  H   GLU A  73      89.618  46.425  95.732  1.00  4.99              
ATOM   1175  CA  GLU A  73      88.173  47.433  96.896  1.00  4.99              
ATOM   1176  HA  GLU A  73      87.190  47.204  96.481  1.00  4.99              
ATOM   1177  CB  GLU A  73      88.469  46.361  97.967  1.00  4.99              
ATOM   1178  HB1 GLU A  73      87.904  46.620  98.864  1.00  4.99              
ATOM   1179  HB2 GLU A  73      89.525  46.389  98.242  1.00  4.99              
ATOM   1180  CG  GLU A  73      88.052  44.922  97.602  1.00  4.99              
ATOM   1181  HG1 GLU A  73      87.026  44.941  97.228  1.00  4.99              
ATOM   1182  HG2 GLU A  73      88.052  44.337  98.525  1.00  4.99              
ATOM   1183  CD  GLU A  73      88.953  44.201  96.586  1.00  4.99              
ATOM   1184  OE1 GLU A  73      88.582  43.090  96.153  1.00  4.99              
ATOM   1185  OE2 GLU A  73      90.015  44.736  96.204  1.00  4.99              
ATOM   1186  C   GLU A  73      88.009  48.794  97.588  1.00  4.99              
ATOM   1187  O   GLU A  73      86.925  49.085  98.098  1.00  4.99              
ATOM   1188  N   ALA A  74      89.038  49.644  97.615  1.00  4.90              
ATOM   1189  H   ALA A  74      89.880  49.388  97.121  1.00  4.90              
ATOM   1190  CA  ALA A  74      88.951  50.973  98.223  1.00  4.90              
ATOM   1191  HA  ALA A  74      88.610  50.856  99.252  1.00  4.90              
ATOM   1192  CB  ALA A  74      90.359  51.582  98.253  1.00  4.90              
ATOM   1193  HB1 ALA A  74      90.322  52.569  98.714  1.00  4.90              
ATOM   1194  HB2 ALA A  74      91.027  50.942  98.829  1.00  4.90              
ATOM   1195  HB3 ALA A  74      90.743  51.678  97.238  1.00  4.90              
ATOM   1196  C   ALA A  74      87.953  51.919  97.522  1.00  4.90              
ATOM   1197  O   ALA A  74      87.415  52.813  98.177  1.00  4.90              
ATOM   1198  N   LEU A  75      87.717  51.696  96.221  1.00  4.88              
ATOM   1199  H   LEU A  75      88.159  50.866  95.839  1.00  4.88              
ATOM   1200  CA  LEU A  75      86.992  52.529  95.250  1.00  4.88              
ATOM   1201  HA  LEU A  75      87.720  53.240  94.863  1.00  4.88              
ATOM   1202  CB  LEU A  75      86.563  51.639  94.062  1.00  4.88              
ATOM   1203  HB1 LEU A  75      85.566  51.243  94.245  1.00  4.88              
ATOM   1204  HB2 LEU A  75      87.226  50.786  93.992  1.00  4.88              
ATOM   1205  CG  LEU A  75      86.598  52.313  92.685  1.00  4.88              
ATOM   1206  HG  LEU A  75      87.622  52.587  92.444  1.00  4.88              
ATOM   1207  CD1 LEU A  75      86.100  51.318  91.642  1.00  4.88              
ATOM   1208 1HD1 LEU A  75      86.108  51.791  90.669  1.00  4.88              
ATOM   1209 2HD1 LEU A  75      86.747  50.442  91.634  1.00  4.88              
ATOM   1210 3HD1 LEU A  75      85.082  51.011  91.873  1.00  4.88              
ATOM   1211  CD2 LEU A  75      85.746  53.569  92.596  1.00  4.88              
ATOM   1212 1HD2 LEU A  75      84.744  53.382  92.982  1.00  4.88              
ATOM   1213 2HD2 LEU A  75      86.227  54.358  93.168  1.00  4.88              
ATOM   1214 3HD2 LEU A  75      85.681  53.901  91.562  1.00  4.88              
ATOM   1215  C   LEU A  75      85.820  53.358  95.806  1.00  4.88              
ATOM   1216  O   LEU A  75      84.668  52.917  95.813  1.00  4.88              
ATOM   1217  N   GLN A  76      86.103  54.596  96.216  1.00  5.02              
ATOM   1218  H   GLN A  76      87.063  54.917  96.227  1.00  5.02              
ATOM   1219  CA  GLN A  76      85.054  55.532  96.577  1.00  5.02              
ATOM   1220  HA  GLN A  76      84.307  54.957  97.126  1.00  5.02              
ATOM   1221  CB  GLN A  76      85.537  56.629  97.547  1.00  5.02              
ATOM   1222  HB1 GLN A  76      84.849  57.474  97.483  1.00  5.02              
ATOM   1223  HB2 GLN A  76      86.532  56.979  97.268  1.00  5.02              
ATOM   1224  CG  GLN A  76      85.527  56.128  99.004  1.00  5.02              
ATOM   1225  HG1 GLN A  76      86.389  55.479  99.167  1.00  5.02              
ATOM   1226  HG2 GLN A  76      84.627  55.544  99.182  1.00  5.02              
ATOM   1227  CD  GLN A  76      85.545  57.262 100.028  1.00  5.02              
ATOM   1228  OE1 GLN A  76      86.589  57.695 100.484  1.00  5.02              
ATOM   1229  NE2 GLN A  76      84.406  57.787 100.434  1.00  5.02              
ATOM   1230 1HE2 GLN A  76      83.519  57.424 100.099  1.00  5.02              
ATOM   1231 2HE2 GLN A  76      84.464  58.507 101.131  1.00  5.02              
ATOM   1232  C   GLN A  76      84.260  56.123  95.412  1.00  5.02              
ATOM   1233  O   GLN A  76      83.077  56.399  95.642  1.00  5.02              
ATOM   1234  N   ILE A  77      84.804  56.316  94.195  1.00  4.52              
ATOM   1235  H   ILE A  77      85.801  56.178  94.036  1.00  4.52              
ATOM   1236  CA  ILE A  77      83.955  56.984  93.183  1.00  4.52              
ATOM   1237  HA  ILE A  77      82.904  56.899  93.453  1.00  4.52              
ATOM   1238  CB  ILE A  77      84.249  58.515  93.172  1.00  4.52              
ATOM   1239  HB  ILE A  77      83.684  58.943  92.348  1.00  4.52              
ATOM   1240  CG2 ILE A  77      83.769  59.160  94.488  1.00  4.52              
ATOM   1241 1HG2 ILE A  77      83.634  60.233  94.358  1.00  4.52              
ATOM   1242 2HG2 ILE A  77      82.812  58.742  94.779  1.00  4.52              
ATOM   1243 3HG2 ILE A  77      84.490  58.982  95.287  1.00  4.52              
ATOM   1244  CG1 ILE A  77      85.710  58.943  92.953  1.00  4.52              
ATOM   1245 1HG1 ILE A  77      86.033  58.520  92.013  1.00  4.52              
ATOM   1246 2HG1 ILE A  77      86.341  58.553  93.752  1.00  4.52              
ATOM   1247  CD1 ILE A  77      85.901  60.468  92.861  1.00  4.52              
ATOM   1248  HD1 ILE A  77      86.928  60.699  92.589  1.00  4.52              
ATOM   1249  HD2 ILE A  77      85.236  60.882  92.102  1.00  4.52              
ATOM   1250  HD3 ILE A  77      85.704  60.941  93.822  1.00  4.52              
ATOM   1251  C   ILE A  77      84.003  56.343  91.813  1.00  4.52              
ATOM   1252  O   ILE A  77      85.051  56.372  91.198  1.00  4.52              
ATOM   1253  N   LEU A  78      82.896  55.754  91.346  1.00  4.43              
ATOM   1254  H   LEU A  78      82.032  55.851  91.873  1.00  4.43              
ATOM   1255  CA  LEU A  78      82.842  54.976  90.101  1.00  4.43              
ATOM   1256  HA  LEU A  78      83.851  54.886  89.696  1.00  4.43              
ATOM   1257  CB  LEU A  78      82.320  53.564  90.416  1.00  4.43              
ATOM   1258  HB1 LEU A  78      81.310  53.653  90.817  1.00  4.43              
ATOM   1259  HB2 LEU A  78      82.962  53.125  91.182  1.00  4.43              
ATOM   1260  CG  LEU A  78      82.257  52.605  89.218  1.00  4.43              
ATOM   1261  HG  LEU A  78      81.489  52.944  88.523  1.00  4.43              
ATOM   1262  CD1 LEU A  78      83.582  52.500  88.463  1.00  4.43              
ATOM   1263 1HD1 LEU A  78      83.497  51.743  87.685  1.00  4.43              
ATOM   1264 2HD1 LEU A  78      83.827  53.447  87.984  1.00  4.43              
ATOM   1265 3HD1 LEU A  78      84.379  52.230  89.151  1.00  4.43              
ATOM   1266  CD2 LEU A  78      81.872  51.214  89.730  1.00  4.43              
ATOM   1267 1HD2 LEU A  78      81.753  50.533  88.888  1.00  4.43              
ATOM   1268 2HD2 LEU A  78      82.642  50.826  90.398  1.00  4.43              
ATOM   1269 3HD2 LEU A  78      80.926  51.269  90.271  1.00  4.43              
ATOM   1270  C   LEU A  78      81.979  55.717  89.078  1.00  4.43              
ATOM   1271  O   LEU A  78      80.758  55.866  89.242  1.00  4.43              
ATOM   1272  N   CYS A  79      82.649  56.158  88.013  1.00  4.67              
ATOM   1273  H   CYS A  79      83.656  56.027  87.962  1.00  4.67              
ATOM   1274  CA  CYS A  79      82.001  56.859  86.913  1.00  4.67              
ATOM   1275  HA  CYS A  79      80.979  57.135  87.176  1.00  4.67              
ATOM   1276  CB  CYS A  79      82.781  58.149  86.614  1.00  4.67              
ATOM   1277  HB1 CYS A  79      82.379  58.631  85.721  1.00  4.67              
ATOM   1278  HB2 CYS A  79      83.824  57.906  86.412  1.00  4.67              
ATOM   1279  SG  CYS A  79      82.686  59.307  88.013  1.00  4.67              
ATOM   1280  HG  CYS A  79      83.461  60.242  87.439  1.00  4.67              
ATOM   1281  C   CYS A  79      81.961  55.928  85.695  1.00  4.67              
ATOM   1282  O   CYS A  79      82.996  55.589  85.111  1.00  4.67              
ATOM   1283  N   ILE A  80      80.755  55.490  85.335  1.00  5.23              
ATOM   1284  H   ILE A  80      79.949  55.763  85.892  1.00  5.23              
ATOM   1285  CA  ILE A  80      80.516  54.556  84.223  1.00  5.23              
ATOM   1286  HA  ILE A  80      81.408  54.528  83.597  1.00  5.23              
ATOM   1287  CB  ILE A  80      80.270  53.097  84.704  1.00  5.23              
ATOM   1288  HB  ILE A  80      79.832  52.538  83.874  1.00  5.23              
ATOM   1289  CG2 ILE A  80      81.619  52.424  85.007  1.00  5.23              
ATOM   1290 1HG2 ILE A  80      81.483  51.385  85.302  1.00  5.23              
ATOM   1291 2HG2 ILE A  80      82.217  52.429  84.098  1.00  5.23              
ATOM   1292 3HG2 ILE A  80      82.140  52.970  85.794  1.00  5.23              
ATOM   1293  CG1 ILE A  80      79.296  53.005  85.902  1.00  5.23              
ATOM   1294 1HG1 ILE A  80      78.371  53.510  85.626  1.00  5.23              
ATOM   1295 2HG1 ILE A  80      79.718  53.519  86.766  1.00  5.23              
ATOM   1296  CD1 ILE A  80      78.940  51.572  86.325  1.00  5.23              
ATOM   1297  HD1 ILE A  80      78.187  51.605  87.112  1.00  5.23              
ATOM   1298  HD2 ILE A  80      78.541  51.019  85.473  1.00  5.23              
ATOM   1299  HD3 ILE A  80      79.814  51.058  86.722  1.00  5.23              
ATOM   1300  C   ILE A  80      79.420  55.094  83.301  1.00  5.23              
ATOM   1301  O   ILE A  80      78.363  54.499  83.086  1.00  5.23              
ATOM   1302  N   GLN A  81      79.700  56.276  82.765  1.00  5.24              
ATOM   1303  H   GLN A  81      80.615  56.665  82.936  1.00  5.24              
ATOM   1304  CA  GLN A  81      78.754  57.078  82.000  1.00  5.24              
ATOM   1305  HA  GLN A  81      77.787  56.575  82.002  1.00  5.24              
ATOM   1306  CB  GLN A  81      78.532  58.446  82.671  1.00  5.24              
ATOM   1307  HB1 GLN A  81      77.799  58.314  83.464  1.00  5.24              
ATOM   1308  HB2 GLN A  81      78.110  59.122  81.928  1.00  5.24              
ATOM   1309  CG  GLN A  81      79.778  59.100  83.292  1.00  5.24              
ATOM   1310  HG1 GLN A  81      80.645  58.870  82.679  1.00  5.24              
ATOM   1311  HG2 GLN A  81      79.942  58.689  84.288  1.00  5.24              
ATOM   1312  CD  GLN A  81      79.659  60.618  83.396  1.00  5.24              
ATOM   1313  OE1 GLN A  81      80.489  61.358  82.894  1.00  5.24              
ATOM   1314  NE2 GLN A  81      78.632  61.161  84.008  1.00  5.24              
ATOM   1315 1HE2 GLN A  81      77.932  60.588  84.477  1.00  5.24              
ATOM   1316 2HE2 GLN A  81      78.648  62.157  84.120  1.00  5.24              
ATOM   1317  C   GLN A  81      79.168  57.204  80.527  1.00  5.24              
ATOM   1318  O   GLN A  81      80.332  57.039  80.155  1.00  5.24              
ATOM   1319  N   GLN A  82      78.168  57.439  79.681  1.00  5.14              
ATOM   1320  H   GLN A  82      77.260  57.568  80.121  1.00  5.14              
ATOM   1321  CA  GLN A  82      78.117  57.080  78.268  1.00  5.14              
ATOM   1322  HA  GLN A  82      77.069  57.003  78.009  1.00  5.14              
ATOM   1323  CB  GLN A  82      78.666  58.198  77.370  1.00  5.14              
ATOM   1324  HB1 GLN A  82      79.755  58.177  77.384  1.00  5.14              
ATOM   1325  HB2 GLN A  82      78.324  59.166  77.739  1.00  5.14              
ATOM   1326  CG  GLN A  82      78.156  58.007  75.931  1.00  5.14              
ATOM   1327  HG1 GLN A  82      77.069  58.073  75.923  1.00  5.14              
ATOM   1328  HG2 GLN A  82      78.440  57.019  75.568  1.00  5.14              
ATOM   1329  CD  GLN A  82      78.719  59.044  74.974  1.00  5.14              
ATOM   1330  OE1 GLN A  82      79.740  58.843  74.344  1.00  5.14              
ATOM   1331  NE2 GLN A  82      78.087  60.189  74.822  1.00  5.14              
ATOM   1332 1HE2 GLN A  82      77.225  60.371  75.305  1.00  5.14              
ATOM   1333 2HE2 GLN A  82      78.522  60.856  74.210  1.00  5.14              
ATOM   1334  C   GLN A  82      78.752  55.712  77.987  1.00  5.14              
ATOM   1335  O   GLN A  82      79.957  55.553  77.714  1.00  5.14              
ATOM   1336  N   GLN A  83      77.899  54.702  78.078  1.00  5.22              
ATOM   1337  H   GLN A  83      76.924  54.902  78.297  1.00  5.22              
ATOM   1338  CA  GLN A  83      78.253  53.317  77.778  1.00  5.22              
ATOM   1339  HA  GLN A  83      79.009  53.288  76.992  1.00  5.22              
ATOM   1340  CB  GLN A  83      78.763  52.638  79.059  1.00  5.22              
ATOM   1341  HB1 GLN A  83      78.358  51.635  79.191  1.00  5.22              
ATOM   1342  HB2 GLN A  83      78.463  53.222  79.932  1.00  5.22              
ATOM   1343  CG  GLN A  83      80.279  52.529  78.998  1.00  5.22              
ATOM   1344  HG1 GLN A  83      80.693  53.145  78.202  1.00  5.22              
ATOM   1345  HG2 GLN A  83      80.560  51.500  78.791  1.00  5.22              
ATOM   1346  CD  GLN A  83      80.885  53.000  80.293  1.00  5.22              
ATOM   1347  OE1 GLN A  83      81.309  52.213  81.126  1.00  5.22              
ATOM   1348  NE2 GLN A  83      81.039  54.291  80.437  1.00  5.22              
ATOM   1349 1HE2 GLN A  83      80.717  54.948  79.734  1.00  5.22              
ATOM   1350 2HE2 GLN A  83      81.590  54.625  81.218  1.00  5.22              
ATOM   1351  C   GLN A  83      77.022  52.628  77.179  1.00  5.22              
ATOM   1352  O   GLN A  83      76.033  53.267  76.817  1.00  5.22              
ATOM   1353  N   GLN A  84      77.088  51.308  77.060  1.00  5.04              
ATOM   1354  H   GLN A  84      77.911  50.825  77.396  1.00  5.04              
ATOM   1355  CA  GLN A  84      75.932  50.493  76.721  1.00  5.04              
ATOM   1356  HA  GLN A  84      75.046  51.125  76.651  1.00  5.04              
ATOM   1357  CB  GLN A  84      76.113  49.828  75.333  1.00  5.04              
ATOM   1358  HB1 GLN A  84      76.129  50.604  74.566  1.00  5.04              
ATOM   1359  HB2 GLN A  84      75.241  49.204  75.138  1.00  5.04              
ATOM   1360  CG  GLN A  84      77.404  48.991  75.208  1.00  5.04              
ATOM   1361  HG1 GLN A  84      77.719  48.680  76.192  1.00  5.04              
ATOM   1362  HG2 GLN A  84      78.190  49.625  74.796  1.00  5.04              
ATOM   1363  CD  GLN A  84      77.305  47.708  74.385  1.00  5.04              
ATOM   1364  OE1 GLN A  84      76.284  47.057  74.244  1.00  5.04              
ATOM   1365  NE2 GLN A  84      78.411  47.188  73.907  1.00  5.04              
ATOM   1366 1HE2 GLN A  84      79.296  47.655  74.087  1.00  5.04              
ATOM   1367 2HE2 GLN A  84      78.323  46.420  73.271  1.00  5.04              
ATOM   1368  C   GLN A  84      75.627  49.505  77.847  1.00  5.04              
ATOM   1369  O   GLN A  84      75.346  48.337  77.573  1.00  5.04              
ATOM   1370  N   CYS A  85      75.725  49.961  79.107  1.00  4.93              
ATOM   1371  H   CYS A  85      75.957  50.935  79.267  1.00  4.93              
ATOM   1372  CA  CYS A  85      75.351  49.147  80.259  1.00  4.93              
ATOM   1373  HA  CYS A  85      76.008  48.274  80.279  1.00  4.93              
ATOM   1374  CB  CYS A  85      75.537  49.889  81.590  1.00  4.93              
ATOM   1375  HB1 CYS A  85      75.194  49.243  82.400  1.00  4.93              
ATOM   1376  HB2 CYS A  85      74.937  50.798  81.606  1.00  4.93              
ATOM   1377  SG  CYS A  85      77.291  50.279  81.850  1.00  4.93              
ATOM   1378  HG  CYS A  85      77.259  51.471  81.232  1.00  4.93              
ATOM   1379  C   CYS A  85      73.925  48.671  80.059  1.00  4.93              
ATOM   1380  O   CYS A  85      72.983  49.471  80.062  1.00  4.93              
ATOM   1381  N   ARG A  86      73.846  47.371  79.768  1.00  4.80              
ATOM   1382  H   ARG A  86      74.728  46.870  79.711  1.00  4.80              
ATOM   1383  CA  ARG A  86      72.646  46.623  79.444  1.00  4.80              
ATOM   1384  HA  ARG A  86      72.212  47.001  78.518  1.00  4.80              
ATOM   1385  CB  ARG A  86      73.035  45.132  79.298  1.00  4.80              
ATOM   1386  HB1 ARG A  86      72.162  44.485  79.383  1.00  4.80              
ATOM   1387  HB2 ARG A  86      73.698  44.877  80.127  1.00  4.80              
ATOM   1388  CG  ARG A  86      73.704  44.753  77.976  1.00  4.80              
ATOM   1389  HG1 ARG A  86      74.540  45.419  77.771  1.00  4.80              
ATOM   1390  HG2 ARG A  86      72.989  44.841  77.157  1.00  4.80              
ATOM   1391  CD  ARG A  86      74.183  43.298  78.093  1.00  4.80              
ATOM   1392  HD1 ARG A  86      73.331  42.623  77.990  1.00  4.80              
ATOM   1393  HD2 ARG A  86      74.628  43.142  79.075  1.00  4.80              
ATOM   1394  NE  ARG A  86      75.192  43.001  77.077  1.00  4.80              
ATOM   1395  HE  ARG A  86      75.515  43.791  76.532  1.00  4.80              
ATOM   1396  CZ  ARG A  86      75.843  41.870  76.891  1.00  4.80              
ATOM   1397  NH1 ARG A  86      75.651  40.797  77.599  1.00  4.80              
ATOM   1398 1HH1 ARG A  86      75.214  40.915  78.515  1.00  4.80              
ATOM   1399 2HH1 ARG A  86      76.239  39.998  77.496  1.00  4.80              
ATOM   1400  NH2 ARG A  86      76.753  41.826  75.963  1.00  4.80              
ATOM   1401 1HH2 ARG A  86      76.971  42.695  75.494  1.00  4.80              
ATOM   1402 2HH2 ARG A  86      77.226  40.968  75.750  1.00  4.80              
ATOM   1403  C   ARG A  86      71.592  46.751  80.554  1.00  4.80              
ATOM   1404  O   ARG A  86      71.795  47.324  81.622  1.00  4.80              
ATOM   1405  N   LEU A  87      70.501  46.039  80.331  1.00  6.19              
ATOM   1406  H   LEU A  87      70.408  45.647  79.410  1.00  6.19              
ATOM   1407  CA  LEU A  87      69.548  45.572  81.329  1.00  6.19              
ATOM   1408  HA  LEU A  87      69.186  46.451  81.860  1.00  6.19              
ATOM   1409  CB  LEU A  87      68.382  44.941  80.513  1.00  6.19              
ATOM   1410  HB1 LEU A  87      68.607  43.893  80.310  1.00  6.19              
ATOM   1411  HB2 LEU A  87      68.341  45.428  79.537  1.00  6.19              
ATOM   1412  CG  LEU A  87      66.944  45.040  81.062  1.00  6.19              
ATOM   1413  HG  LEU A  87      66.285  44.701  80.261  1.00  6.19              
ATOM   1414  CD1 LEU A  87      66.630  44.188  82.288  1.00  6.19              
ATOM   1415 1HD1 LEU A  87      65.564  44.251  82.515  1.00  6.19              
ATOM   1416 2HD1 LEU A  87      66.885  43.147  82.091  1.00  6.19              
ATOM   1417 3HD1 LEU A  87      67.190  44.539  83.154  1.00  6.19              
ATOM   1418  CD2 LEU A  87      66.594  46.494  81.357  1.00  6.19              
ATOM   1419 1HD2 LEU A  87      65.511  46.608  81.366  1.00  6.19              
ATOM   1420 2HD2 LEU A  87      67.001  46.797  82.321  1.00  6.19              
ATOM   1421 3HD2 LEU A  87      67.010  47.125  80.577  1.00  6.19              
ATOM   1422  C   LEU A  87      70.105  44.608  82.399  1.00  6.19              
ATOM   1423  O   LEU A  87      69.546  43.551  82.678  1.00  6.19              
ATOM   1424  N   THR A  88      71.249  44.939  82.984  1.00  5.33              
ATOM   1425  H   THR A  88      71.702  45.802  82.695  1.00  5.33              
ATOM   1426  CA  THR A  88      71.776  44.293  84.184  1.00  5.33              
ATOM   1427  HA  THR A  88      70.956  44.157  84.888  1.00  5.33              
ATOM   1428  CB  THR A  88      72.372  42.906  83.885  1.00  5.33              
ATOM   1429  HB  THR A  88      71.609  42.288  83.414  1.00  5.33              
ATOM   1430  CG2 THR A  88      73.611  42.905  82.985  1.00  5.33              
ATOM   1431 1HG2 THR A  88      73.883  41.878  82.741  1.00  5.33              
ATOM   1432 2HG2 THR A  88      73.394  43.437  82.060  1.00  5.33              
ATOM   1433 3HG2 THR A  88      74.451  43.383  83.488  1.00  5.33              
ATOM   1434  OG1 THR A  88      72.727  42.304  85.106  1.00  5.33              
ATOM   1435  HG1 THR A  88      73.032  41.418  84.896  1.00  5.33              
ATOM   1436  C   THR A  88      72.819  45.209  84.813  1.00  5.33              
ATOM   1437  O   THR A  88      73.635  45.844  84.141  1.00  5.33              
ATOM   1438  N   LEU A  89      72.792  45.242  86.136  1.00  5.80              
ATOM   1439  H   LEU A  89      72.075  44.699  86.597  1.00  5.80              
ATOM   1440  CA  LEU A  89      73.808  45.809  86.997  1.00  5.80              
ATOM   1441  HA  LEU A  89      74.787  45.763  86.518  1.00  5.80              
ATOM   1442  CB  LEU A  89      73.443  47.272  87.334  1.00  5.80              
ATOM   1443  HB1 LEU A  89      72.512  47.277  87.903  1.00  5.80              
ATOM   1444  HB2 LEU A  89      73.246  47.791  86.395  1.00  5.80              
ATOM   1445  CG  LEU A  89      74.499  48.103  88.097  1.00  5.80              
ATOM   1446  HG  LEU A  89      75.335  48.299  87.427  1.00  5.80              
ATOM   1447  CD1 LEU A  89      73.879  49.442  88.499  1.00  5.80              
ATOM   1448 1HD1 LEU A  89      74.630  50.079  88.968  1.00  5.80              
ATOM   1449 2HD1 LEU A  89      73.502  49.949  87.611  1.00  5.80              
ATOM   1450 3HD1 LEU A  89      73.055  49.283  89.195  1.00  5.80              
ATOM   1451  CD2 LEU A  89      75.053  47.465  89.376  1.00  5.80              
ATOM   1452 1HD2 LEU A  89      75.690  48.182  89.896  1.00  5.80              
ATOM   1453 2HD2 LEU A  89      74.236  47.169  90.035  1.00  5.80              
ATOM   1454 3HD2 LEU A  89      75.668  46.600  89.135  1.00  5.80              
ATOM   1455  C   LEU A  89      73.763  44.903  88.225  1.00  5.80              
ATOM   1456  O   LEU A  89      72.765  44.879  88.945  1.00  5.80              
ATOM   1457  N   ARG A  90      74.779  44.064  88.409  1.00  5.23              
ATOM   1458  H   ARG A  90      75.598  44.139  87.821  1.00  5.23              
ATOM   1459  CA  ARG A  90      74.693  42.966  89.370  1.00  5.23              
ATOM   1460  HA  ARG A  90      73.740  42.451  89.228  1.00  5.23              
ATOM   1461  CB  ARG A  90      75.829  41.969  89.098  1.00  5.23              
ATOM   1462  HB1 ARG A  90      75.828  41.215  89.887  1.00  5.23              
ATOM   1463  HB2 ARG A  90      76.781  42.502  89.132  1.00  5.23              
ATOM   1464  CG  ARG A  90      75.699  41.253  87.741  1.00  5.23              
ATOM   1465  HG1 ARG A  90      75.677  41.988  86.937  1.00  5.23              
ATOM   1466  HG2 ARG A  90      74.774  40.677  87.723  1.00  5.23              
ATOM   1467  CD  ARG A  90      76.891  40.308  87.531  1.00  5.23              
ATOM   1468  HD1 ARG A  90      76.924  39.609  88.369  1.00  5.23              
ATOM   1469  HD2 ARG A  90      77.817  40.886  87.532  1.00  5.23              
ATOM   1470  NE  ARG A  90      76.814  39.510  86.301  1.00  5.23              
ATOM   1471  HE  ARG A  90      76.764  38.515  86.431  1.00  5.23              
ATOM   1472  CZ  ARG A  90      76.964  39.931  85.063  1.00  5.23              
ATOM   1473  NH1 ARG A  90      77.168  41.177  84.745  1.00  5.23              
ATOM   1474 1HH1 ARG A  90      77.380  41.867  85.452  1.00  5.23              
ATOM   1475 2HH1 ARG A  90      77.282  41.388  83.760  1.00  5.23              
ATOM   1476  NH2 ARG A  90      76.909  39.090  84.077  1.00  5.23              
ATOM   1477 1HH2 ARG A  90      76.883  38.104  84.225  1.00  5.23              
ATOM   1478 2HH2 ARG A  90      76.994  39.483  83.140  1.00  5.23              
ATOM   1479  C   ARG A  90      74.744  43.479  90.834  1.00  5.23              
ATOM   1480  O   ARG A  90      75.666  44.186  91.270  1.00  5.23              
ATOM   1481  N   ASN A  91      73.765  43.037  91.629  1.00  5.51              
ATOM   1482  H   ASN A  91      73.012  42.530  91.193  1.00  5.51              
ATOM   1483  CA  ASN A  91      73.672  43.258  93.080  1.00  5.51              
ATOM   1484  HA  ASN A  91      73.255  44.246  93.286  1.00  5.51              
ATOM   1485  CB  ASN A  91      72.721  42.179  93.645  1.00  5.51              
ATOM   1486  HB1 ASN A  91      73.008  41.197  93.270  1.00  5.51              
ATOM   1487  HB2 ASN A  91      71.702  42.371  93.321  1.00  5.51              
ATOM   1488  CG  ASN A  91      72.738  42.128  95.169  1.00  5.51              
ATOM   1489  OD1 ASN A  91      72.274  43.020  95.851  1.00  5.51              
ATOM   1490  ND2 ASN A  91      73.330  41.111  95.756  1.00  5.51              
ATOM   1491 1HD2 ASN A  91      73.818  40.388  95.236  1.00  5.51              
ATOM   1492 2HD2 ASN A  91      73.325  41.134  96.759  1.00  5.51              
ATOM   1493  C   ASN A  91      75.041  43.161  93.820  1.00  5.51              
ATOM   1494  O   ASN A  91      75.497  44.008  94.611  1.00  5.51              
ATOM   1495  N   ASN A  92      75.714  42.064  93.499  1.00  5.14              
ATOM   1496  H   ASN A  92      75.267  41.413  92.872  1.00  5.14              
ATOM   1497  CA  ASN A  92      76.952  41.635  94.118  1.00  5.14              
ATOM   1498  HA  ASN A  92      76.790  41.538  95.193  1.00  5.14              
ATOM   1499  CB  ASN A  92      77.274  40.248  93.550  1.00  5.14              
ATOM   1500  HB1 ASN A  92      78.113  39.807  94.087  1.00  5.14              
ATOM   1501  HB2 ASN A  92      77.567  40.404  92.523  1.00  5.14              
ATOM   1502  CG  ASN A  92      76.109  39.262  93.550  1.00  5.14              
ATOM   1503  OD1 ASN A  92      75.176  39.345  94.338  1.00  5.14              
ATOM   1504  ND2 ASN A  92      76.066  38.357  92.608  1.00  5.14              
ATOM   1505 1HD2 ASN A  92      76.817  38.328  91.912  1.00  5.14              
ATOM   1506 2HD2 ASN A  92      75.338  37.672  92.624  1.00  5.14              
ATOM   1507  C   ASN A  92      78.095  42.662  93.918  1.00  5.14              
ATOM   1508  O   ASN A  92      79.053  42.714  94.695  1.00  5.14              
ATOM   1509  N   SER A  93      77.954  43.538  92.912  1.00  5.33              
ATOM   1510  H   SER A  93      77.108  43.499  92.356  1.00  5.33              
ATOM   1511  CA  SER A  93      78.884  44.629  92.645  1.00  5.33              
ATOM   1512  HA  SER A  93      79.871  44.187  92.504  1.00  5.33              
ATOM   1513  CB  SER A  93      78.547  45.357  91.342  1.00  5.33              
ATOM   1514  HB1 SER A  93      79.270  46.159  91.182  1.00  5.33              
ATOM   1515  HB2 SER A  93      77.552  45.798  91.408  1.00  5.33              
ATOM   1516  OG  SER A  93      78.609  44.463  90.242  1.00  5.33              
ATOM   1517  HG  SER A  93      78.499  43.554  90.552  1.00  5.33              
ATOM   1518  C   SER A  93      79.028  45.575  93.825  1.00  5.33              
ATOM   1519  O   SER A  93      80.154  45.796  94.312  1.00  5.33              
ATOM   1520  N   PHE A  94      77.887  46.043  94.366  1.00  5.08              
ATOM   1521  H   PHE A  94      76.983  45.705  94.056  1.00  5.08              
ATOM   1522  CA  PHE A  94      78.055  46.845  95.595  1.00  5.08              
ATOM   1523  HA  PHE A  94      78.719  47.676  95.350  1.00  5.08              
ATOM   1524  CB  PHE A  94      76.819  47.426  96.239  1.00  5.08              
ATOM   1525  HB1 PHE A  94      76.145  46.625  96.545  1.00  5.08              
ATOM   1526  HB2 PHE A  94      76.297  48.048  95.520  1.00  5.08              
ATOM   1527  CG  PHE A  94      77.310  48.203  97.467  1.00  5.08              
ATOM   1528  CD1 PHE A  94      78.081  49.385  97.343  1.00  5.08              
ATOM   1529  HD1 PHE A  94      78.320  49.790  96.371  1.00  5.08              
ATOM   1530  CE1 PHE A  94      78.517  50.075  98.493  1.00  5.08              
ATOM   1531  HE1 PHE A  94      79.053  51.009  98.404  1.00  5.08              
ATOM   1532  CZ  PHE A  94      78.295  49.534  99.767  1.00  5.08              
ATOM   1533  HZ  PHE A  94      78.644  50.053 100.648  1.00  5.08              
ATOM   1534  CE2 PHE A  94      77.677  48.283  99.888  1.00  5.08              
ATOM   1535  HE2 PHE A  94      77.556  47.833 100.864  1.00  5.08              
ATOM   1536  CD2 PHE A  94      77.179  47.630  98.747  1.00  5.08              
ATOM   1537  HD2 PHE A  94      76.700  46.671  98.864  1.00  5.08              
ATOM   1538  C   PHE A  94      78.756  46.050  96.691  1.00  5.08              
ATOM   1539  O   PHE A  94      79.627  46.594  97.358  1.00  5.08              
ATOM   1540  N   ILE A  95      78.381  44.786  96.890  1.00  5.19              
ATOM   1541  H   ILE A  95      77.664  44.360  96.321  1.00  5.19              
ATOM   1542  CA  ILE A  95      79.021  44.040  97.989  1.00  5.19              
ATOM   1543  HA  ILE A  95      78.827  44.567  98.924  1.00  5.19              
ATOM   1544  CB  ILE A  95      78.396  42.621  98.083  1.00  5.19              
ATOM   1545  HB  ILE A  95      78.710  42.060  97.202  1.00  5.19              
ATOM   1546  CG2 ILE A  95      78.911  41.846  99.309  1.00  5.19              
ATOM   1547 1HG2 ILE A  95      78.402  40.884  99.387  1.00  5.19              
ATOM   1548 2HG2 ILE A  95      79.979  41.652  99.205  1.00  5.19              
ATOM   1549 3HG2 ILE A  95      78.747  42.419 100.221  1.00  5.19              
ATOM   1550  CG1 ILE A  95      76.845  42.613  98.081  1.00  5.19              
ATOM   1551 1HG1 ILE A  95      76.502  41.578  98.118  1.00  5.19              
ATOM   1552 2HG1 ILE A  95      76.480  43.026  97.140  1.00  5.19              
ATOM   1553  CD1 ILE A  95      76.177  43.379  99.232  1.00  5.19              
ATOM   1554  HD1 ILE A  95      75.095  43.345  99.105  1.00  5.19              
ATOM   1555  HD2 ILE A  95      76.430  42.923 100.188  1.00  5.19              
ATOM   1556  HD3 ILE A  95      76.496  44.419  99.231  1.00  5.19              
ATOM   1557  C   ILE A  95      80.552  43.956  97.843  1.00  5.19              
ATOM   1558  O   ILE A  95      81.239  43.955  98.862  1.00  5.19              
ATOM   1559  N   GLY A  96      81.108  43.974  96.618  1.00  4.86              
ATOM   1560  H   GLY A  96      80.524  43.972  95.790  1.00  4.86              
ATOM   1561  CA  GLY A  96      82.573  44.083  96.471  1.00  4.86              
ATOM   1562  HA1 GLY A  96      82.838  43.851  95.439  1.00  4.86              
ATOM   1563  HA2 GLY A  96      83.066  43.360  97.122  1.00  4.86              
ATOM   1564  C   GLY A  96      83.117  45.480  96.795  1.00  4.86              
ATOM   1565  O   GLY A  96      84.145  45.618  97.456  1.00  4.86              
ATOM   1566  N   LEU A  97      82.393  46.528  96.396  1.00  4.81              
ATOM   1567  H   LEU A  97      81.496  46.353  95.960  1.00  4.81              
ATOM   1568  CA  LEU A  97      82.801  47.921  96.627  1.00  4.81              
ATOM   1569  HA  LEU A  97      83.875  47.950  96.823  1.00  4.81              
ATOM   1570  CB  LEU A  97      82.551  48.717  95.328  1.00  4.81              
ATOM   1571  HB1 LEU A  97      82.911  49.734  95.486  1.00  4.81              
ATOM   1572  HB2 LEU A  97      81.474  48.763  95.157  1.00  4.81              
ATOM   1573  CG  LEU A  97      83.221  48.173  94.053  1.00  4.81              
ATOM   1574  HG  LEU A  97      82.849  47.173  93.827  1.00  4.81              
ATOM   1575  CD1 LEU A  97      82.848  49.090  92.886  1.00  4.81              
ATOM   1576 1HD1 LEU A  97      83.302  48.717  91.973  1.00  4.81              
ATOM   1577 2HD1 LEU A  97      81.767  49.082  92.753  1.00  4.81              
ATOM   1578 3HD1 LEU A  97      83.191  50.105  93.086  1.00  4.81              
ATOM   1579  CD2 LEU A  97      84.745  48.119  94.185  1.00  4.81              
ATOM   1580 1HD2 LEU A  97      85.214  47.915  93.225  1.00  4.81              
ATOM   1581 2HD2 LEU A  97      85.125  49.061  94.572  1.00  4.81              
ATOM   1582 3HD2 LEU A  97      85.024  47.324  94.878  1.00  4.81              
ATOM   1583  C   LEU A  97      82.133  48.591  97.840  1.00  4.81              
ATOM   1584  O   LEU A  97      81.436  49.594  97.688  1.00  4.81              
ATOM   1585  N   SER A  98      82.361  48.072  99.049  1.00  4.86              
ATOM   1586  H   SER A  98      82.895  47.215  99.081  1.00  4.86              
ATOM   1587  CA  SER A  98      81.734  48.571 100.292  1.00  4.86              
ATOM   1588  HA  SER A  98      80.665  48.393 100.182  1.00  4.86              
ATOM   1589  CB  SER A  98      82.180  47.749 101.500  1.00  4.86              
ATOM   1590  HB1 SER A  98      81.964  46.694 101.322  1.00  4.86              
ATOM   1591  HB2 SER A  98      81.619  48.075 102.378  1.00  4.86              
ATOM   1592  OG  SER A  98      83.561  47.911 101.749  1.00  4.86              
ATOM   1593  HG  SER A  98      84.056  47.466 101.054  1.00  4.86              
ATOM   1594  C   SER A  98      81.871  50.067 100.576  1.00  4.86              
ATOM   1595  O   SER A  98      80.994  50.646 101.210  1.00  4.86              
ATOM   1596  N   SER A  99      82.918  50.717 100.079  1.00  4.85              
ATOM   1597  H   SER A  99      83.665  50.175  99.667  1.00  4.85              
ATOM   1598  CA  SER A  99      83.135  52.162 100.232  1.00  4.85              
ATOM   1599  HA  SER A  99      82.900  52.467 101.250  1.00  4.85              
ATOM   1600  CB  SER A  99      84.619  52.457  99.946  1.00  4.85              
ATOM   1601  HB1 SER A  99      84.870  53.457 100.299  1.00  4.85              
ATOM   1602  HB2 SER A  99      84.786  52.415  98.868  1.00  4.85              
ATOM   1603  OG  SER A  99      85.475  51.511 100.560  1.00  4.85              
ATOM   1604  HG  SER A  99      86.287  51.464 100.038  1.00  4.85              
ATOM   1605  C   SER A  99      82.356  53.035  99.252  1.00  4.85              
ATOM   1606  O   SER A  99      82.365  54.249  99.426  1.00  4.85              
ATOM   1607  N   LEU A 100      81.763  52.476  98.192  1.00  4.86              
ATOM   1608  H   LEU A 100      81.745  51.465  98.127  1.00  4.86              
ATOM   1609  CA  LEU A 100      81.302  53.239  97.029  1.00  4.86              
ATOM   1610  HA  LEU A 100      82.188  53.702  96.594  1.00  4.86              
ATOM   1611  CB  LEU A 100      80.726  52.251  96.001  1.00  4.86              
ATOM   1612  HB1 LEU A 100      79.846  51.773  96.428  1.00  4.86              
ATOM   1613  HB2 LEU A 100      81.473  51.482  95.818  1.00  4.86              
ATOM   1614  CG  LEU A 100      80.338  52.862  94.649  1.00  4.86              
ATOM   1615  HG  LEU A 100      79.544  53.595  94.792  1.00  4.86              
ATOM   1616  CD1 LEU A 100      81.528  53.541  93.978  1.00  4.86              
ATOM   1617 1HD1 LEU A 100      81.234  53.872  92.989  1.00  4.86              
ATOM   1618 2HD1 LEU A 100      81.825  54.421  94.540  1.00  4.86              
ATOM   1619 3HD1 LEU A 100      82.372  52.854  93.901  1.00  4.86              
ATOM   1620  CD2 LEU A 100      79.823  51.761  93.717  1.00  4.86              
ATOM   1621 1HD2 LEU A 100      79.507  52.203  92.773  1.00  4.86              
ATOM   1622 2HD2 LEU A 100      80.616  51.039  93.528  1.00  4.86              
ATOM   1623 3HD2 LEU A 100      78.976  51.253  94.175  1.00  4.86              
ATOM   1624  C   LEU A 100      80.309  54.354  97.417  1.00  4.86              
ATOM   1625  O   LEU A 100      79.240  54.120  97.977  1.00  4.86              
ATOM   1626  N   THR A 101      80.711  55.581  97.104  1.00  4.93              
ATOM   1627  H   THR A 101      81.595  55.648  96.611  1.00  4.93              
ATOM   1628  CA  THR A 101      80.135  56.848  97.569  1.00  4.93              
ATOM   1629  HA  THR A 101      79.300  56.651  98.242  1.00  4.93              
ATOM   1630  CB  THR A 101      81.191  57.663  98.335  1.00  4.93              
ATOM   1631  HB  THR A 101      81.971  57.973  97.638  1.00  4.93              
ATOM   1632  CG2 THR A 101      80.619  58.907  99.013  1.00  4.93              
ATOM   1633 1HG2 THR A 101      81.387  59.373  99.631  1.00  4.93              
ATOM   1634 2HG2 THR A 101      80.294  59.628  98.265  1.00  4.93              
ATOM   1635 3HG2 THR A 101      79.780  58.626  99.650  1.00  4.93              
ATOM   1636  OG1 THR A 101      81.800  56.915  99.357  1.00  4.93              
ATOM   1637  HG1 THR A 101      81.767  55.974  99.121  1.00  4.93              
ATOM   1638  C   THR A 101      79.641  57.715  96.404  1.00  4.93              
ATOM   1639  O   THR A 101      78.601  58.386  96.570  1.00  4.93              
ATOM   1640  N   THR A 102      80.291  57.650  95.213  1.00  4.61              
ATOM   1641  H   THR A 102      81.164  57.141  95.088  1.00  4.61              
ATOM   1642  CA  THR A 102      79.556  58.138  94.030  1.00  4.61              
ATOM   1643  HA  THR A 102      78.544  58.414  94.317  1.00  4.61              
ATOM   1644  CB  THR A 102      80.120  59.409  93.371  1.00  4.61              
ATOM   1645  HB  THR A 102      79.380  59.760  92.655  1.00  4.61              
ATOM   1646  CG2 THR A 102      80.404  60.539  94.366  1.00  4.61              
ATOM   1647 1HG2 THR A 102      80.698  61.438  93.826  1.00  4.61              
ATOM   1648 2HG2 THR A 102      79.516  60.750  94.959  1.00  4.61              
ATOM   1649 3HG2 THR A 102      81.201  60.257  95.049  1.00  4.61              
ATOM   1650  OG1 THR A 102      81.272  59.147  92.626  1.00  4.61              
ATOM   1651  HG1 THR A 102      81.328  59.793  91.916  1.00  4.61              
ATOM   1652  C   THR A 102      79.373  57.054  93.000  1.00  4.61              
ATOM   1653  O   THR A 102      80.275  56.250  92.745  1.00  4.61              
ATOM   1654  N   LEU A 103      78.183  57.051  92.402  1.00  4.59              
ATOM   1655  H   LEU A 103      77.453  57.690  92.699  1.00  4.59              
ATOM   1656  CA  LEU A 103      77.908  56.164  91.286  1.00  4.59              
ATOM   1657  HA  LEU A 103      78.852  55.799  90.882  1.00  4.59              
ATOM   1658  CB  LEU A 103      77.116  54.946  91.782  1.00  4.59              
ATOM   1659  HB1 LEU A 103      76.057  55.194  91.868  1.00  4.59              
ATOM   1660  HB2 LEU A 103      77.483  54.686  92.776  1.00  4.59              
ATOM   1661  CG  LEU A 103      77.308  53.706  90.895  1.00  4.59              
ATOM   1662  HG  LEU A 103      78.370  53.463  90.845  1.00  4.59              
ATOM   1663  CD1 LEU A 103      76.583  52.537  91.555  1.00  4.59              
ATOM   1664 1HD1 LEU A 103      76.741  51.631  90.972  1.00  4.59              
ATOM   1665 2HD1 LEU A 103      76.998  52.390  92.551  1.00  4.59              
ATOM   1666 3HD1 LEU A 103      75.516  52.745  91.629  1.00  4.59              
ATOM   1667  CD2 LEU A 103      76.782  53.872  89.473  1.00  4.59              
ATOM   1668 1HD2 LEU A 103      75.753  54.233  89.482  1.00  4.59              
ATOM   1669 2HD2 LEU A 103      77.415  54.560  88.915  1.00  4.59              
ATOM   1670 3HD2 LEU A 103      76.849  52.911  88.969  1.00  4.59              
ATOM   1671  C   LEU A 103      77.225  56.966  90.203  1.00  4.59              
ATOM   1672  O   LEU A 103      76.076  57.390  90.354  1.00  4.59              
ATOM   1673  N   ASP A 104      77.971  57.184  89.127  1.00  4.65              
ATOM   1674  H   ASP A 104      78.905  56.788  89.076  1.00  4.65              
ATOM   1675  CA  ASP A 104      77.424  57.824  87.937  1.00  4.65              
ATOM   1676  HA  ASP A 104      76.461  58.266  88.183  1.00  4.65              
ATOM   1677  CB  ASP A 104      78.337  58.967  87.480  1.00  4.65              
ATOM   1678  HB1 ASP A 104      79.170  58.578  86.893  1.00  4.65              
ATOM   1679  HB2 ASP A 104      78.736  59.487  88.354  1.00  4.65              
ATOM   1680  CG  ASP A 104      77.522  59.948  86.649  1.00  4.65              
ATOM   1681  OD1 ASP A 104      76.921  59.515  85.644  1.00  4.65              
ATOM   1682  OD2 ASP A 104      77.411  61.130  87.027  1.00  4.65              
ATOM   1683  C   ASP A 104      77.180  56.777  86.865  1.00  4.65              
ATOM   1684  O   ASP A 104      78.066  55.984  86.611  1.00  4.65              
ATOM   1685  N   LEU A 105      75.977  56.741  86.300  1.00  5.06              
ATOM   1686  H   LEU A 105      75.298  57.422  86.620  1.00  5.06              
ATOM   1687  CA  LEU A 105      75.469  55.733  85.365  1.00  5.06              
ATOM   1688  HA  LEU A 105      76.302  55.132  85.000  1.00  5.06              
ATOM   1689  CB  LEU A 105      74.454  54.837  86.136  1.00  5.06              
ATOM   1690  HB1 LEU A 105      73.464  55.263  85.979  1.00  5.06              
ATOM   1691  HB2 LEU A 105      74.641  54.929  87.206  1.00  5.06              
ATOM   1692  CG  LEU A 105      74.354  53.322  85.823  1.00  5.06              
ATOM   1693  HG  LEU A 105      73.355  52.993  86.112  1.00  5.06              
ATOM   1694  CD1 LEU A 105      74.562  52.900  84.373  1.00  5.06              
ATOM   1695 1HD1 LEU A 105      74.395  51.829  84.262  1.00  5.06              
ATOM   1696 2HD1 LEU A 105      73.835  53.413  83.751  1.00  5.06              
ATOM   1697 3HD1 LEU A 105      75.574  53.141  84.048  1.00  5.06              
ATOM   1698  CD2 LEU A 105      75.338  52.521  86.667  1.00  5.06              
ATOM   1699 1HD2 LEU A 105      75.361  51.481  86.342  1.00  5.06              
ATOM   1700 2HD2 LEU A 105      76.330  52.958  86.571  1.00  5.06              
ATOM   1701 3HD2 LEU A 105      75.014  52.558  87.704  1.00  5.06              
ATOM   1702  C   LEU A 105      74.797  56.436  84.162  1.00  5.06              
ATOM   1703  O   LEU A 105      73.963  55.851  83.474  1.00  5.06              
ATOM   1704  N   ALA A 106      75.103  57.713  83.930  1.00  5.30              
ATOM   1705  H   ALA A 106      75.770  58.179  84.537  1.00  5.30              
ATOM   1706  CA  ALA A 106      74.461  58.517  82.900  1.00  5.30              
ATOM   1707  HA  ALA A 106      73.406  58.591  83.147  1.00  5.30              
ATOM   1708  CB  ALA A 106      75.078  59.919  82.953  1.00  5.30              
ATOM   1709  HB1 ALA A 106      74.627  60.554  82.192  1.00  5.30              
ATOM   1710  HB2 ALA A 106      74.924  60.353  83.939  1.00  5.30              
ATOM   1711  HB3 ALA A 106      76.146  59.870  82.762  1.00  5.30              
ATOM   1712  C   ALA A 106      74.605  57.966  81.485  1.00  5.30              
ATOM   1713  O   ALA A 106      75.659  57.437  81.148  1.00  5.30              
ATOM   1714  N   TYR A 107      73.597  58.185  80.640  1.00  5.40              
ATOM   1715  H   TYR A 107      72.748  58.593  81.016  1.00  5.40              
ATOM   1716  CA  TYR A 107      73.590  57.796  79.232  1.00  5.40              
ATOM   1717  HA  TYR A 107      72.569  57.871  78.867  1.00  5.40              
ATOM   1718  CB  TYR A 107      74.407  58.815  78.416  1.00  5.40              
ATOM   1719  HB1 TYR A 107      75.468  58.578  78.477  1.00  5.40              
ATOM   1720  HB2 TYR A 107      74.280  59.799  78.872  1.00  5.40              
ATOM   1721  CG  TYR A 107      73.991  58.927  76.960  1.00  5.40              
ATOM   1722  CD1 TYR A 107      73.278  60.063  76.527  1.00  5.40              
ATOM   1723  HD1 TYR A 107      73.028  60.845  77.235  1.00  5.40              
ATOM   1724  CE1 TYR A 107      72.863  60.171  75.186  1.00  5.40              
ATOM   1725  HE1 TYR A 107      72.304  61.032  74.852  1.00  5.40              
ATOM   1726  CZ  TYR A 107      73.155  59.135  74.277  1.00  5.40              
ATOM   1727  OH  TYR A 107      72.736  59.229  72.988  1.00  5.40              
ATOM   1728  HH  TYR A 107      72.939  58.429  72.505  1.00  5.40              
ATOM   1729  CE2 TYR A 107      73.873  57.997  74.706  1.00  5.40              
ATOM   1730  HE2 TYR A 107      74.099  57.200  74.014  1.00  5.40              
ATOM   1731  CD2 TYR A 107      74.291  57.897  76.046  1.00  5.40              
ATOM   1732  HD2 TYR A 107      74.828  57.020  76.379  1.00  5.40              
ATOM   1733  C   TYR A 107      74.025  56.328  79.069  1.00  5.40              
ATOM   1734  O   TYR A 107      75.125  55.974  78.620  1.00  5.40              
ATOM   1735  N   ASN A 108      73.129  55.465  79.525  1.00  5.47              
ATOM   1736  H   ASN A 108      72.220  55.842  79.782  1.00  5.47              
ATOM   1737  CA  ASN A 108      73.275  54.016  79.503  1.00  5.47              
ATOM   1738  HA  ASN A 108      74.012  53.725  78.750  1.00  5.47              
ATOM   1739  CB  ASN A 108      73.768  53.535  80.875  1.00  5.47              
ATOM   1740  HB1 ASN A 108      73.485  52.501  81.055  1.00  5.47              
ATOM   1741  HB2 ASN A 108      73.307  54.134  81.659  1.00  5.47              
ATOM   1742  CG  ASN A 108      75.280  53.595  80.966  1.00  5.47              
ATOM   1743  OD1 ASN A 108      75.985  52.794  80.365  1.00  5.47              
ATOM   1744  ND2 ASN A 108      75.805  54.508  81.736  1.00  5.47              
ATOM   1745 1HD2 ASN A 108      75.183  55.163  82.188  1.00  5.47              
ATOM   1746 2HD2 ASN A 108      76.796  54.489  81.929  1.00  5.47              
ATOM   1747  C   ASN A 108      71.935  53.412  79.046  1.00  5.47              
ATOM   1748  O   ASN A 108      71.065  54.101  78.514  1.00  5.47              
ATOM   1749  N   MET A 109      71.770  52.106  79.194  1.00  5.36              
ATOM   1750  H   MET A 109      72.502  51.557  79.632  1.00  5.36              
ATOM   1751  CA  MET A 109      70.620  51.381  78.668  1.00  5.36              
ATOM   1752  HA  MET A 109      69.854  52.077  78.325  1.00  5.36              
ATOM   1753  CB  MET A 109      71.131  50.572  77.457  1.00  5.36              
ATOM   1754  HB1 MET A 109      71.803  49.790  77.808  1.00  5.36              
ATOM   1755  HB2 MET A 109      71.707  51.245  76.819  1.00  5.36              
ATOM   1756  CG  MET A 109      70.051  49.935  76.578  1.00  5.36              
ATOM   1757  HG1 MET A 109      69.294  50.690  76.362  1.00  5.36              
ATOM   1758  HG2 MET A 109      69.576  49.120  77.121  1.00  5.36              
ATOM   1759  SD  MET A 109      70.658  49.286  74.992  1.00  5.36              
ATOM   1760  CE  MET A 109      71.903  48.084  75.541  1.00  5.36              
ATOM   1761  HE1 MET A 109      72.324  47.579  74.672  1.00  5.36              
ATOM   1762  HE2 MET A 109      72.708  48.595  76.071  1.00  5.36              
ATOM   1763  HE3 MET A 109      71.439  47.347  76.195  1.00  5.36              
ATOM   1764  C   MET A 109      69.989  50.530  79.782  1.00  5.36              
ATOM   1765  O   MET A 109      69.414  49.463  79.551  1.00  5.36              
ATOM   1766  N   ASN A 110      70.090  51.012  81.024  1.00  5.15              
ATOM   1767  H   ASN A 110      70.581  51.887  81.155  1.00  5.15              
ATOM   1768  CA  ASN A 110      69.525  50.381  82.208  1.00  5.15              
ATOM   1769  HA  ASN A 110      69.644  49.304  82.068  1.00  5.15              
ATOM   1770  CB  ASN A 110      70.355  50.696  83.465  1.00  5.15              
ATOM   1771  HB1 ASN A 110      71.338  50.238  83.356  1.00  5.15              
ATOM   1772  HB2 ASN A 110      69.877  50.251  84.337  1.00  5.15              
ATOM   1773  CG  ASN A 110      70.569  52.173  83.702  1.00  5.15              
ATOM   1774  OD1 ASN A 110      71.367  52.800  83.030  1.00  5.15              
ATOM   1775  ND2 ASN A 110      69.852  52.773  84.620  1.00  5.15              
ATOM   1776 1HD2 ASN A 110      69.073  52.277  85.012  1.00  5.15              
ATOM   1777 2HD2 ASN A 110      69.939  53.773  84.677  1.00  5.15              
ATOM   1778  C   ASN A 110      68.006  50.582  82.339  1.00  5.15              
ATOM   1779  O   ASN A 110      67.527  51.308  83.205  1.00  5.15              
ATOM   1780  N   LEU A 111      67.262  49.942  81.432  1.00  4.76              
ATOM   1781  H   LEU A 111      67.778  49.395  80.750  1.00  4.76              
ATOM   1782  CA  LEU A 111      65.825  50.150  81.195  1.00  4.76              
ATOM   1783  HA  LEU A 111      65.649  51.227  81.190  1.00  4.76              
ATOM   1784  CB  LEU A 111      65.451  49.598  79.790  1.00  4.76              
ATOM   1785  HB1 LEU A 111      64.430  49.219  79.817  1.00  4.76              
ATOM   1786  HB2 LEU A 111      66.085  48.755  79.530  1.00  4.76              
ATOM   1787  CG  LEU A 111      65.507  50.623  78.647  1.00  4.76              
ATOM   1788  HG  LEU A 111      64.972  51.524  78.944  1.00  4.76              
ATOM   1789  CD1 LEU A 111      66.937  50.976  78.253  1.00  4.76              
ATOM   1790 1HD1 LEU A 111      66.943  51.686  77.426  1.00  4.76              
ATOM   1791 2HD1 LEU A 111      67.439  51.440  79.099  1.00  4.76              
ATOM   1792 3HD1 LEU A 111      67.469  50.074  77.956  1.00  4.76              
ATOM   1793  CD2 LEU A 111      64.842  50.047  77.395  1.00  4.76              
ATOM   1794 1HD2 LEU A 111      64.923  50.747  76.565  1.00  4.76              
ATOM   1795 2HD2 LEU A 111      65.325  49.108  77.119  1.00  4.76              
ATOM   1796 3HD2 LEU A 111      63.788  49.858  77.602  1.00  4.76              
ATOM   1797  C   LEU A 111      64.853  49.601  82.261  1.00  4.76              
ATOM   1798  O   LEU A 111      63.642  49.696  82.085  1.00  4.76              
ATOM   1799  N   GLN A 112      65.359  48.993  83.332  1.00  5.40              
ATOM   1800  H   GLN A 112      66.358  49.038  83.467  1.00  5.40              
ATOM   1801  CA  GLN A 112      64.585  48.346  84.398  1.00  5.40              
ATOM   1802  HA  GLN A 112      63.671  48.917  84.572  1.00  5.40              
ATOM   1803  CB  GLN A 112      64.214  46.917  83.953  1.00  5.40              
ATOM   1804  HB1 GLN A 112      65.099  46.283  84.025  1.00  5.40              
ATOM   1805  HB2 GLN A 112      63.896  46.946  82.911  1.00  5.40              
ATOM   1806  CG  GLN A 112      63.066  46.274  84.744  1.00  5.40              
ATOM   1807  HG1 GLN A 112      62.150  46.842  84.583  1.00  5.40              
ATOM   1808  HG2 GLN A 112      63.293  46.281  85.808  1.00  5.40              
ATOM   1809  CD  GLN A 112      62.836  44.833  84.295  1.00  5.40              
ATOM   1810  OE1 GLN A 112      62.321  44.556  83.222  1.00  5.40              
ATOM   1811  NE2 GLN A 112      63.242  43.868  85.084  1.00  5.40              
ATOM   1812 1HE2 GLN A 112      63.634  44.102  85.999  1.00  5.40              
ATOM   1813 2HE2 GLN A 112      63.070  42.925  84.808  1.00  5.40              
ATOM   1814  C   GLN A 112      65.435  48.343  85.688  1.00  5.40              
ATOM   1815  O   GLN A 112      66.659  48.497  85.639  1.00  5.40              
ATOM   1816  N   VAL A 113      64.776  48.255  86.849  1.00  5.31              
ATOM   1817  H   VAL A 113      63.805  47.984  86.810  1.00  5.31              
ATOM   1818  CA  VAL A 113      65.198  48.999  88.052  1.00  5.31              
ATOM   1819  HA  VAL A 113      66.288  49.028  88.059  1.00  5.31              
ATOM   1820  CB  VAL A 113      64.704  50.461  87.881  1.00  5.31              
ATOM   1821  HB  VAL A 113      64.987  50.776  86.875  1.00  5.31              
ATOM   1822  CG1 VAL A 113      63.177  50.615  87.960  1.00  5.31              
ATOM   1823 1HG1 VAL A 113      62.902  51.649  87.764  1.00  5.31              
ATOM   1824 2HG1 VAL A 113      62.688  49.983  87.219  1.00  5.31              
ATOM   1825 3HG1 VAL A 113      62.810  50.353  88.952  1.00  5.31              
ATOM   1826  CG2 VAL A 113      65.385  51.464  88.808  1.00  5.31              
ATOM   1827 1HG2 VAL A 113      65.116  52.477  88.510  1.00  5.31              
ATOM   1828 2HG2 VAL A 113      65.060  51.306  89.834  1.00  5.31              
ATOM   1829 3HG2 VAL A 113      66.465  51.348  88.736  1.00  5.31              
ATOM   1830  C   VAL A 113      64.794  48.326  89.386  1.00  5.31              
ATOM   1831  O   VAL A 113      64.357  48.951  90.348  1.00  5.31              
ATOM   1832  N   ASP A 114      64.898  47.001  89.423  1.00  5.22              
ATOM   1833  H   ASP A 114      65.224  46.528  88.587  1.00  5.22              
ATOM   1834  CA  ASP A 114      64.316  46.155  90.472  1.00  5.22              
ATOM   1835  HA  ASP A 114      63.262  46.426  90.541  1.00  5.22              
ATOM   1836  CB  ASP A 114      64.393  44.706  89.970  1.00  5.22              
ATOM   1837  HB1 ASP A 114      63.898  44.035  90.673  1.00  5.22              
ATOM   1838  HB2 ASP A 114      65.439  44.404  89.895  1.00  5.22              
ATOM   1839  CG  ASP A 114      63.721  44.592  88.602  1.00  5.22              
ATOM   1840  OD1 ASP A 114      62.475  44.543  88.564  1.00  5.22              
ATOM   1841  OD2 ASP A 114      64.459  44.631  87.593  1.00  5.22              
ATOM   1842  C   ASP A 114      64.950  46.283  91.869  1.00  5.22              
ATOM   1843  O   ASP A 114      66.145  46.583  91.985  1.00  5.22              
ATOM   1844  N   PRO A 115      64.197  45.955  92.944  1.00  5.01              
ATOM   1845  CD  PRO A 115      62.772  45.628  92.906  1.00  5.01              
ATOM   1846  HD1 PRO A 115      62.558  44.802  92.229  1.00  5.01              
ATOM   1847  HD2 PRO A 115      62.209  46.511  92.602  1.00  5.01              
ATOM   1848  CG  PRO A 115      62.378  45.242  94.329  1.00  5.01              
ATOM   1849  HG1 PRO A 115      62.574  44.182  94.495  1.00  5.01              
ATOM   1850  HG2 PRO A 115      61.336  45.484  94.540  1.00  5.01              
ATOM   1851  CB  PRO A 115      63.336  46.082  95.163  1.00  5.01              
ATOM   1852  HB1 PRO A 115      63.443  45.694  96.174  1.00  5.01              
ATOM   1853  HB2 PRO A 115      62.968  47.109  95.202  1.00  5.01              
ATOM   1854  CA  PRO A 115      64.633  46.052  94.343  1.00  5.01              
ATOM   1855  HA  PRO A 115      65.124  47.017  94.471  1.00  5.01              
ATOM   1856  C   PRO A 115      65.660  44.995  94.817  1.00  5.01              
ATOM   1857  O   PRO A 115      65.667  44.588  95.984  1.00  5.01              
ATOM   1858  N   GLY A 116      66.547  44.581  93.911  1.00  5.06              
ATOM   1859  H   GLY A 116      66.496  45.037  93.009  1.00  5.06              
ATOM   1860  CA  GLY A 116      67.746  43.780  94.159  1.00  5.06              
ATOM   1861  HA1 GLY A 116      67.609  42.791  93.724  1.00  5.06              
ATOM   1862  HA2 GLY A 116      67.916  43.675  95.232  1.00  5.06              
ATOM   1863  C   GLY A 116      68.993  44.412  93.531  1.00  5.06              
ATOM   1864  O   GLY A 116      70.112  44.163  93.969  1.00  5.06              
ATOM   1865  N   ALA A 117      68.813  45.312  92.561  1.00  4.93              
ATOM   1866  H   ALA A 117      67.864  45.516  92.267  1.00  4.93              
ATOM   1867  CA  ALA A 117      69.791  46.367  92.336  1.00  4.93              
ATOM   1868  HA  ALA A 117      70.790  45.928  92.288  1.00  4.93              
ATOM   1869  CB  ALA A 117      69.487  47.026  90.985  1.00  4.93              
ATOM   1870  HB1 ALA A 117      70.211  47.812  90.774  1.00  4.93              
ATOM   1871  HB2 ALA A 117      69.547  46.278  90.193  1.00  4.93              
ATOM   1872  HB3 ALA A 117      68.482  47.450  90.992  1.00  4.93              
ATOM   1873  C   ALA A 117      69.740  47.358  93.514  1.00  4.93              
ATOM   1874  O   ALA A 117      68.752  47.436  94.247  1.00  4.93              
ATOM   1875  N   PHE A 118      70.832  48.096  93.714  1.00  5.02              
ATOM   1876  H   PHE A 118      71.586  47.972  93.055  1.00  5.02              
ATOM   1877  CA  PHE A 118      71.061  49.088  94.784  1.00  5.02              
ATOM   1878  HA  PHE A 118      72.122  49.328  94.718  1.00  5.02              
ATOM   1879  CB  PHE A 118      70.343  50.405  94.454  1.00  5.02              
ATOM   1880  HB1 PHE A 118      70.287  51.020  95.355  1.00  5.02              
ATOM   1881  HB2 PHE A 118      69.318  50.211  94.130  1.00  5.02              
ATOM   1882  CG  PHE A 118      71.087  51.182  93.384  1.00  5.02              
ATOM   1883  CD1 PHE A 118      71.052  50.760  92.042  1.00  5.02              
ATOM   1884  HD1 PHE A 118      70.422  49.934  91.755  1.00  5.02              
ATOM   1885  CE1 PHE A 118      71.816  51.418  91.064  1.00  5.02              
ATOM   1886  HE1 PHE A 118      71.758  51.110  90.028  1.00  5.02              
ATOM   1887  CZ  PHE A 118      72.626  52.504  91.427  1.00  5.02              
ATOM   1888  HZ  PHE A 118      73.205  53.018  90.674  1.00  5.02              
ATOM   1889  CE2 PHE A 118      72.666  52.928  92.766  1.00  5.02              
ATOM   1890  HE2 PHE A 118      73.302  53.751  93.057  1.00  5.02              
ATOM   1891  CD2 PHE A 118      71.900  52.270  93.743  1.00  5.02              
ATOM   1892  HD2 PHE A 118      71.962  52.587  94.775  1.00  5.02              
ATOM   1893  C   PHE A 118      70.917  48.651  96.250  1.00  5.02              
ATOM   1894  O   PHE A 118      71.474  49.291  97.136  1.00  5.02              
ATOM   1895  N   ASN A 119      70.314  47.504  96.528  1.00  4.98              
ATOM   1896  H   ASN A 119      69.899  47.012  95.751  1.00  4.98              
ATOM   1897  CA  ASN A 119      70.064  46.949  97.856  1.00  4.98              
ATOM   1898  HA  ASN A 119      69.932  47.757  98.569  1.00  4.98              
ATOM   1899  CB  ASN A 119      68.734  46.187  97.760  1.00  4.98              
ATOM   1900  HB1 ASN A 119      68.628  45.522  98.618  1.00  4.98              
ATOM   1901  HB2 ASN A 119      68.688  45.588  96.851  1.00  4.98              
ATOM   1902  CG  ASN A 119      67.599  47.190  97.800  1.00  4.98              
ATOM   1903  OD1 ASN A 119      67.045  47.435  98.859  1.00  4.98              
ATOM   1904  ND2 ASN A 119      67.237  47.841  96.716  1.00  4.98              
ATOM   1905 1HD2 ASN A 119      67.684  47.678  95.820  1.00  4.98              
ATOM   1906 2HD2 ASN A 119      66.618  48.633  96.822  1.00  4.98              
ATOM   1907  C   ASN A 119      71.260  46.183  98.433  1.00  4.98              
ATOM   1908  O   ASN A 119      71.133  45.152  99.083  1.00  4.98              
ATOM   1909  N   GLY A 120      72.421  46.808  98.267  1.00  5.15              
ATOM   1910  H   GLY A 120      72.386  47.667  97.735  1.00  5.15              
ATOM   1911  CA  GLY A 120      73.583  46.628  99.123  1.00  5.15              
ATOM   1912  HA1 GLY A 120      74.297  45.981  98.616  1.00  5.15              
ATOM   1913  HA2 GLY A 120      73.292  46.160 100.065  1.00  5.15              
ATOM   1914  C   GLY A 120      74.261  47.952  99.426  1.00  5.15              
ATOM   1915  O   GLY A 120      74.890  48.027 100.470  1.00  5.15              
ATOM   1916  N   LEU A 121      74.118  48.938  98.518  1.00  5.15              
ATOM   1917  H   LEU A 121      73.373  48.775  97.857  1.00  5.15              
ATOM   1918  CA  LEU A 121      74.897  50.170  98.223  1.00  5.15              
ATOM   1919  HA  LEU A 121      75.931  49.922  98.191  1.00  5.15              
ATOM   1920  CB  LEU A 121      74.436  50.641  96.815  1.00  5.15              
ATOM   1921  HB1 LEU A 121      73.796  51.516  96.892  1.00  5.15              
ATOM   1922  HB2 LEU A 121      73.829  49.857  96.370  1.00  5.15              
ATOM   1923  CG  LEU A 121      75.555  50.912  95.803  1.00  5.15              
ATOM   1924  HG  LEU A 121      76.198  50.056  95.766  1.00  5.15              
ATOM   1925  CD1 LEU A 121      74.995  51.073  94.395  1.00  5.15              
ATOM   1926 1HD1 LEU A 121      74.574  52.066  94.282  1.00  5.15              
ATOM   1927 2HD1 LEU A 121      75.798  50.938  93.677  1.00  5.15              
ATOM   1928 3HD1 LEU A 121      74.233  50.323  94.190  1.00  5.15              
ATOM   1929  CD2 LEU A 121      76.416  52.117  96.122  1.00  5.15              
ATOM   1930 1HD2 LEU A 121      77.261  52.172  95.439  1.00  5.15              
ATOM   1931 2HD2 LEU A 121      75.800  52.992  95.998  1.00  5.15              
ATOM   1932 3HD2 LEU A 121      76.791  52.073  97.144  1.00  5.15              
ATOM   1933  C   LEU A 121      74.856  51.282  99.299  1.00  5.15              
ATOM   1934  O   LEU A 121      74.784  52.470  99.000  1.00  5.15              
ATOM   1935  N   ILE A 122      74.884  50.888 100.567  1.00  5.37              
ATOM   1936  H   ILE A 122      75.031  49.896 100.716  1.00  5.37              
ATOM   1937  CA  ILE A 122      74.485  51.657 101.739  1.00  5.37              
ATOM   1938  HA  ILE A 122      73.429  51.906 101.615  1.00  5.37              
ATOM   1939  CB  ILE A 122      74.591  50.761 103.001  1.00  5.37              
ATOM   1940  HB  ILE A 122      75.525  50.197 102.942  1.00  5.37              
ATOM   1941  CG2 ILE A 122      74.610  51.548 104.328  1.00  5.37              
ATOM   1942 1HG2 ILE A 122      74.666  50.870 105.177  1.00  5.37              
ATOM   1943 2HG2 ILE A 122      75.493  52.188 104.373  1.00  5.37              
ATOM   1944 3HG2 ILE A 122      73.710  52.160 104.415  1.00  5.37              
ATOM   1945  CG1 ILE A 122      73.402  49.767 103.006  1.00  5.37              
ATOM   1946 1HG1 ILE A 122      73.264  49.354 102.008  1.00  5.37              
ATOM   1947 2HG1 ILE A 122      72.485  50.301 103.262  1.00  5.37              
ATOM   1948  CD1 ILE A 122      73.577  48.584 103.966  1.00  5.37              
ATOM   1949  HD1 ILE A 122      72.751  47.885 103.828  1.00  5.37              
ATOM   1950  HD2 ILE A 122      74.514  48.069 103.753  1.00  5.37              
ATOM   1951  HD3 ILE A 122      73.572  48.923 105.002  1.00  5.37              
ATOM   1952  C   ILE A 122      75.175  53.013 101.909  1.00  5.37              
ATOM   1953  O   ILE A 122      74.553  53.980 102.354  1.00  5.37              
ATOM   1954  N   ASN A 123      76.450  53.086 101.540  1.00  5.25              
ATOM   1955  H   ASN A 123      76.895  52.254 101.185  1.00  5.25              
ATOM   1956  CA  ASN A 123      77.263  54.278 101.734  1.00  5.25              
ATOM   1957  HA  ASN A 123      77.073  54.681 102.729  1.00  5.25              
ATOM   1958  CB  ASN A 123      78.754  53.875 101.647  1.00  5.25              
ATOM   1959  HB1 ASN A 123      79.353  54.785 101.619  1.00  5.25              
ATOM   1960  HB2 ASN A 123      78.942  53.334 100.718  1.00  5.25              
ATOM   1961  CG  ASN A 123      79.259  53.030 102.811  1.00  5.25              
ATOM   1962  OD1 ASN A 123      78.519  52.373 103.526  1.00  5.25              
ATOM   1963  ND2 ASN A 123      80.545  53.034 103.056  1.00  5.25              
ATOM   1964 1HD2 ASN A 123      81.165  53.525 102.441  1.00  5.25              
ATOM   1965 2HD2 ASN A 123      80.866  52.345 103.710  1.00  5.25              
ATOM   1966  C   ASN A 123      76.953  55.404 100.742  1.00  5.25              
ATOM   1967  O   ASN A 123      77.464  56.509 100.919  1.00  5.25              
ATOM   1968  N   LEU A 124      76.160  55.147  99.698  1.00  5.00              
ATOM   1969  H   LEU A 124      75.724  54.236  99.621  1.00  5.00              
ATOM   1970  CA  LEU A 124      76.063  56.054  98.568  1.00  5.00              
ATOM   1971  HA  LEU A 124      77.084  56.160  98.207  1.00  5.00              
ATOM   1972  CB  LEU A 124      75.202  55.447  97.459  1.00  5.00              
ATOM   1973  HB1 LEU A 124      74.151  55.603  97.706  1.00  5.00              
ATOM   1974  HB2 LEU A 124      75.379  54.383  97.433  1.00  5.00              
ATOM   1975  CG  LEU A 124      75.509  56.061  96.081  1.00  5.00              
ATOM   1976  HG  LEU A 124      75.440  57.145  96.159  1.00  5.00              
ATOM   1977  CD1 LEU A 124      76.889  55.700  95.520  1.00  5.00              
ATOM   1978 1HD1 LEU A 124      76.915  54.671  95.179  1.00  5.00              
ATOM   1979 2HD1 LEU A 124      77.103  56.350  94.679  1.00  5.00              
ATOM   1980 3HD1 LEU A 124      77.667  55.830  96.264  1.00  5.00              
ATOM   1981  CD2 LEU A 124      74.466  55.602  95.070  1.00  5.00              
ATOM   1982 1HD2 LEU A 124      74.699  56.021  94.092  1.00  5.00              
ATOM   1983 2HD2 LEU A 124      74.450  54.517  95.009  1.00  5.00              
ATOM   1984 3HD2 LEU A 124      73.490  55.955  95.387  1.00  5.00              
ATOM   1985  C   LEU A 124      75.558  57.454  98.940  1.00  5.00              
ATOM   1986  O   LEU A 124      74.517  57.621  99.577  1.00  5.00              
ATOM   1987  N   GLN A 125      76.273  58.462  98.437  1.00  5.00              
ATOM   1988  H   GLN A 125      77.117  58.236  97.923  1.00  5.00              
ATOM   1989  CA  GLN A 125      75.944  59.870  98.621  1.00  5.00              
ATOM   1990  HA  GLN A 125      75.084  59.954  99.285  1.00  5.00              
ATOM   1991  CB  GLN A 125      77.103  60.617  99.303  1.00  5.00              
ATOM   1992  HB1 GLN A 125      76.914  61.690  99.248  1.00  5.00              
ATOM   1993  HB2 GLN A 125      78.036  60.407  98.778  1.00  5.00              
ATOM   1994  CG  GLN A 125      77.233  60.225 100.782  1.00  5.00              
ATOM   1995  HG1 GLN A 125      77.400  59.152 100.861  1.00  5.00              
ATOM   1996  HG2 GLN A 125      76.304  60.463 101.298  1.00  5.00              
ATOM   1997  CD  GLN A 125      78.382  60.939 101.485  1.00  5.00              
ATOM   1998  OE1 GLN A 125      79.422  60.372 101.765  1.00  5.00              
ATOM   1999  NE2 GLN A 125      78.265  62.201 101.828  1.00  5.00              
ATOM   2000 1HE2 GLN A 125      77.501  62.783 101.491  1.00  5.00              
ATOM   2001 2HE2 GLN A 125      79.090  62.608 102.223  1.00  5.00              
ATOM   2002  C   GLN A 125      75.537  60.563  97.322  1.00  5.00              
ATOM   2003  O   GLN A 125      74.665  61.429  97.394  1.00  5.00              
ATOM   2004  N   ILE A 126      76.025  60.153  96.139  1.00  4.68              
ATOM   2005  H   ILE A 126      76.738  59.436  96.096  1.00  4.68              
ATOM   2006  CA  ILE A 126      75.365  60.621  94.894  1.00  4.68              
ATOM   2007  HA  ILE A 126      74.374  60.991  95.154  1.00  4.68              
ATOM   2008  CB  ILE A 126      76.076  61.824  94.209  1.00  4.68              
ATOM   2009  HB  ILE A 126      75.330  62.320  93.589  1.00  4.68              
ATOM   2010  CG2 ILE A 126      76.568  62.876  95.222  1.00  4.68              
ATOM   2011 1HG2 ILE A 126      76.930  63.756  94.689  1.00  4.68              
ATOM   2012 2HG2 ILE A 126      75.752  63.188  95.871  1.00  4.68              
ATOM   2013 3HG2 ILE A 126      77.379  62.476  95.832  1.00  4.68              
ATOM   2014  CG1 ILE A 126      77.243  61.431  93.281  1.00  4.68              
ATOM   2015 1HG1 ILE A 126      77.673  60.512  93.660  1.00  4.68              
ATOM   2016 2HG1 ILE A 126      78.013  62.204  93.307  1.00  4.68              
ATOM   2017  CD1 ILE A 126      76.858  61.236  91.806  1.00  4.68              
ATOM   2018  HD1 ILE A 126      76.170  60.403  91.681  1.00  4.68              
ATOM   2019  HD2 ILE A 126      76.398  62.145  91.419  1.00  4.68              
ATOM   2020  HD3 ILE A 126      77.757  61.026  91.224  1.00  4.68              
ATOM   2021  C   ILE A 126      75.100  59.489  93.927  1.00  4.68              
ATOM   2022  O   ILE A 126      75.894  58.561  93.847  1.00  4.68              
ATOM   2023  N   LEU A 127      73.998  59.597  93.190  1.00  4.58              
ATOM   2024  H   LEU A 127      73.386  60.384  93.374  1.00  4.58              
ATOM   2025  CA  LEU A 127      73.523  58.606  92.234  1.00  4.58              
ATOM   2026  HA  LEU A 127      74.331  57.925  91.968  1.00  4.58              
ATOM   2027  CB  LEU A 127      72.386  57.820  92.905  1.00  4.58              
ATOM   2028  HB1 LEU A 127      71.646  58.525  93.287  1.00  4.58              
ATOM   2029  HB2 LEU A 127      72.803  57.301  93.761  1.00  4.58              
ATOM   2030  CG  LEU A 127      71.657  56.811  92.004  1.00  4.58              
ATOM   2031  HG  LEU A 127      70.990  57.351  91.334  1.00  4.58              
ATOM   2032  CD1 LEU A 127      72.601  55.955  91.153  1.00  4.58              
ATOM   2033 1HD1 LEU A 127      72.041  55.149  90.683  1.00  4.58              
ATOM   2034 2HD1 LEU A 127      73.054  56.547  90.359  1.00  4.58              
ATOM   2035 3HD1 LEU A 127      73.395  55.547  91.772  1.00  4.58              
ATOM   2036  CD2 LEU A 127      70.811  55.898  92.898  1.00  4.58              
ATOM   2037 1HD2 LEU A 127      70.277  55.162  92.298  1.00  4.58              
ATOM   2038 2HD2 LEU A 127      71.452  55.371  93.601  1.00  4.58              
ATOM   2039 3HD2 LEU A 127      70.085  56.488  93.458  1.00  4.58              
ATOM   2040  C   LEU A 127      73.034  59.334  90.984  1.00  4.58              
ATOM   2041  O   LEU A 127      72.052  60.091  91.072  1.00  4.58              
ATOM   2042  N   ASN A 128      73.689  59.109  89.832  1.00  4.57              
ATOM   2043  H   ASN A 128      74.490  58.477  89.794  1.00  4.57              
ATOM   2044  CA  ASN A 128      73.222  59.758  88.610  1.00  4.57              
ATOM   2045  HA  ASN A 128      72.393  60.432  88.824  1.00  4.57              
ATOM   2046  CB  ASN A 128      74.353  60.618  88.035  1.00  4.57              
ATOM   2047  HB1 ASN A 128      75.120  59.953  87.655  1.00  4.57              
ATOM   2048  HB2 ASN A 128      74.791  61.239  88.816  1.00  4.57              
ATOM   2049  CG  ASN A 128      73.917  61.538  86.909  1.00  4.57              
ATOM   2050  OD1 ASN A 128      72.748  61.870  86.756  1.00  4.57              
ATOM   2051  ND2 ASN A 128      74.855  61.987  86.114  1.00  4.57              
ATOM   2052 1HD2 ASN A 128      75.825  61.705  86.279  1.00  4.57              
ATOM   2053 2HD2 ASN A 128      74.584  62.562  85.340  1.00  4.57              
ATOM   2054  C   ASN A 128      72.692  58.716  87.627  1.00  4.57              
ATOM   2055  O   ASN A 128      73.399  57.783  87.263  1.00  4.57              
ATOM   2056  N   LEU A 129      71.432  58.865  87.227  1.00  5.03              
ATOM   2057  H   LEU A 129      70.896  59.635  87.617  1.00  5.03              
ATOM   2058  CA  LEU A 129      70.699  57.912  86.384  1.00  5.03              
ATOM   2059  HA  LEU A 129      71.391  57.174  85.976  1.00  5.03              
ATOM   2060  CB  LEU A 129      69.647  57.186  87.251  1.00  5.03              
ATOM   2061  HB1 LEU A 129      68.987  56.599  86.611  1.00  5.03              
ATOM   2062  HB2 LEU A 129      69.034  57.946  87.734  1.00  5.03              
ATOM   2063  CG  LEU A 129      70.222  56.245  88.325  1.00  5.03              
ATOM   2064  HG  LEU A 129      71.074  56.713  88.813  1.00  5.03              
ATOM   2065  CD1 LEU A 129      69.158  55.982  89.391  1.00  5.03              
ATOM   2066 1HD1 LEU A 129      69.534  55.268  90.119  1.00  5.03              
ATOM   2067 2HD1 LEU A 129      68.923  56.914  89.905  1.00  5.03              
ATOM   2068 3HD1 LEU A 129      68.253  55.585  88.930  1.00  5.03              
ATOM   2069  CD2 LEU A 129      70.658  54.895  87.741  1.00  5.03              
ATOM   2070 1HD2 LEU A 129      71.091  54.275  88.526  1.00  5.03              
ATOM   2071 2HD2 LEU A 129      69.807  54.376  87.298  1.00  5.03              
ATOM   2072 3HD2 LEU A 129      71.415  55.057  86.974  1.00  5.03              
ATOM   2073  C   LEU A 129      70.060  58.612  85.171  1.00  5.03              
ATOM   2074  O   LEU A 129      69.056  58.152  84.623  1.00  5.03              
ATOM   2075  N   THR A 130      70.607  59.766  84.790  1.00  5.33              
ATOM   2076  H   THR A 130      71.421  60.093  85.287  1.00  5.33              
ATOM   2077  CA  THR A 130      70.182  60.517  83.610  1.00  5.33              
ATOM   2078  HA  THR A 130      69.120  60.697  83.725  1.00  5.33              
ATOM   2079  CB  THR A 130      70.877  61.891  83.597  1.00  5.33              
ATOM   2080  HB  THR A 130      70.712  62.335  84.579  1.00  5.33              
ATOM   2081  CG2 THR A 130      72.378  61.853  83.376  1.00  5.33              
ATOM   2082 1HG2 THR A 130      72.782  62.863  83.435  1.00  5.33              
ATOM   2083 2HG2 THR A 130      72.838  61.236  84.143  1.00  5.33              
ATOM   2084 3HG2 THR A 130      72.591  61.436  82.395  1.00  5.33              
ATOM   2085  OG1 THR A 130      70.336  62.782  82.661  1.00  5.33              
ATOM   2086  HG1 THR A 130      70.737  62.619  81.784  1.00  5.33              
ATOM   2087  C   THR A 130      70.375  59.722  82.312  1.00  5.33              
ATOM   2088  O   THR A 130      71.306  58.929  82.193  1.00  5.33              
ATOM   2089  N   GLU A 131      69.469  59.913  81.355  1.00  5.19              
ATOM   2090  H   GLU A 131      68.782  60.642  81.522  1.00  5.19              
ATOM   2091  CA  GLU A 131      69.392  59.172  80.087  1.00  5.19              
ATOM   2092  HA  GLU A 131      68.375  59.309  79.719  1.00  5.19              
ATOM   2093  CB  GLU A 131      70.311  59.779  79.005  1.00  5.19              
ATOM   2094  HB1 GLU A 131      70.198  59.171  78.106  1.00  5.19              
ATOM   2095  HB2 GLU A 131      71.351  59.701  79.317  1.00  5.19              
ATOM   2096  CG  GLU A 131      69.992  61.229  78.599  1.00  5.19              
ATOM   2097  HG1 GLU A 131      68.910  61.336  78.489  1.00  5.19              
ATOM   2098  HG2 GLU A 131      70.440  61.408  77.619  1.00  5.19              
ATOM   2099  CD  GLU A 131      70.536  62.287  79.570  1.00  5.19              
ATOM   2100  OE1 GLU A 131      69.874  63.335  79.732  1.00  5.19              
ATOM   2101  OE2 GLU A 131      71.622  62.061  80.154  1.00  5.19              
ATOM   2102  C   GLU A 131      69.578  57.644  80.212  1.00  5.19              
ATOM   2103  O   GLU A 131      70.563  57.067  79.749  1.00  5.19              
ATOM   2104  N   CYS A 132      68.592  56.950  80.789  1.00  5.02              
ATOM   2105  H   CYS A 132      67.849  57.448  81.262  1.00  5.02              
ATOM   2106  CA  CYS A 132      68.576  55.479  80.810  1.00  5.02              
ATOM   2107  HA  CYS A 132      69.330  55.102  80.117  1.00  5.02              
ATOM   2108  CB  CYS A 132      68.961  54.999  82.216  1.00  5.02              
ATOM   2109  HB1 CYS A 132      69.802  55.592  82.582  1.00  5.02              
ATOM   2110  HB2 CYS A 132      69.280  53.962  82.138  1.00  5.02              
ATOM   2111  SG  CYS A 132      67.566  55.097  83.386  1.00  5.02              
ATOM   2112  HG  CYS A 132      66.853  54.107  82.825  1.00  5.02              
ATOM   2113  C   CYS A 132      67.242  54.867  80.343  1.00  5.02              
ATOM   2114  O   CYS A 132      67.026  53.659  80.456  1.00  5.02              
ATOM   2115  N   ARG A 133      66.345  55.705  79.803  1.00  5.13              
ATOM   2116  H   ARG A 133      66.592  56.685  79.862  1.00  5.13              
ATOM   2117  CA  ARG A 133      65.062  55.346  79.174  1.00  5.13              
ATOM   2118  HA  ARG A 133      64.600  56.290  78.883  1.00  5.13              
ATOM   2119  CB  ARG A 133      65.374  54.577  77.868  1.00  5.13              
ATOM   2120  HB1 ARG A 133      65.602  53.540  78.101  1.00  5.13              
ATOM   2121  HB2 ARG A 133      66.290  55.004  77.454  1.00  5.13              
ATOM   2122  CG  ARG A 133      64.337  54.653  76.730  1.00  5.13              
ATOM   2123  HG1 ARG A 133      64.897  54.640  75.794  1.00  5.13              
ATOM   2124  HG2 ARG A 133      63.805  55.604  76.768  1.00  5.13              
ATOM   2125  CD  ARG A 133      63.351  53.475  76.662  1.00  5.13              
ATOM   2126  HD1 ARG A 133      63.744  52.642  77.245  1.00  5.13              
ATOM   2127  HD2 ARG A 133      63.270  53.135  75.629  1.00  5.13              
ATOM   2128  NE  ARG A 133      62.015  53.816  77.178  1.00  5.13              
ATOM   2129  HE  ARG A 133      61.908  53.694  78.178  1.00  5.13              
ATOM   2130  CZ  ARG A 133      60.996  54.313  76.504  1.00  5.13              
ATOM   2131  NH1 ARG A 133      61.093  54.645  75.245  1.00  5.13              
ATOM   2132 1HH1 ARG A 133      61.990  54.575  74.806  1.00  5.13              
ATOM   2133 2HH1 ARG A 133      60.331  55.109  74.795  1.00  5.13              
ATOM   2134  NH2 ARG A 133      59.838  54.483  77.069  1.00  5.13              
ATOM   2135 1HH2 ARG A 133      59.683  54.167  78.021  1.00  5.13              
ATOM   2136 2HH2 ARG A 133      59.072  54.879  76.566  1.00  5.13              
ATOM   2137  C   ARG A 133      64.044  54.703  80.135  1.00  5.13              
ATOM   2138  O   ARG A 133      63.238  53.876  79.714  1.00  5.13              
ATOM   2139  N   LEU A 134      64.058  55.140  81.405  1.00  4.96              
ATOM   2140  H   LEU A 134      64.768  55.836  81.615  1.00  4.96              
ATOM   2141  CA  LEU A 134      63.402  54.495  82.566  1.00  4.96              
ATOM   2142  HA  LEU A 134      63.998  53.606  82.784  1.00  4.96              
ATOM   2143  CB  LEU A 134      63.518  55.420  83.803  1.00  4.96              
ATOM   2144  HB1 LEU A 134      62.657  56.089  83.837  1.00  4.96              
ATOM   2145  HB2 LEU A 134      64.412  56.031  83.693  1.00  4.96              
ATOM   2146  CG  LEU A 134      63.658  54.707  85.167  1.00  4.96              
ATOM   2147  HG  LEU A 134      64.555  54.086  85.152  1.00  4.96              
ATOM   2148  CD1 LEU A 134      63.814  55.743  86.283  1.00  4.96              
ATOM   2149 1HD1 LEU A 134      63.971  55.232  87.232  1.00  4.96              
ATOM   2150 2HD1 LEU A 134      64.675  56.381  86.081  1.00  4.96              
ATOM   2151 3HD1 LEU A 134      62.911  56.349  86.351  1.00  4.96              
ATOM   2152  CD2 LEU A 134      62.462  53.828  85.516  1.00  4.96              
ATOM   2153 1HD2 LEU A 134      62.508  53.526  86.560  1.00  4.96              
ATOM   2154 2HD2 LEU A 134      61.535  54.378  85.362  1.00  4.96              
ATOM   2155 3HD2 LEU A 134      62.458  52.925  84.910  1.00  4.96              
ATOM   2156  C   LEU A 134      61.966  53.970  82.319  1.00  4.96              
ATOM   2157  O   LEU A 134      61.698  52.795  82.520  1.00  4.96              
ATOM   2158  N   SER A 135      61.063  54.809  81.808  1.00  4.90              
ATOM   2159  H   SER A 135      61.348  55.766  81.721  1.00  4.90              
ATOM   2160  CA  SER A 135      59.703  54.475  81.341  1.00  4.90              
ATOM   2161  HA  SER A 135      59.332  55.374  80.855  1.00  4.90              
ATOM   2162  CB  SER A 135      59.724  53.373  80.279  1.00  4.90              
ATOM   2163  HB1 SER A 135      59.710  52.390  80.755  1.00  4.90              
ATOM   2164  HB2 SER A 135      60.626  53.457  79.674  1.00  4.90              
ATOM   2165  OG  SER A 135      58.587  53.538  79.449  1.00  4.90              
ATOM   2166  HG  SER A 135      57.816  53.625  80.037  1.00  4.90              
ATOM   2167  C   SER A 135      58.626  54.123  82.363  1.00  4.90              
ATOM   2168  O   SER A 135      57.485  54.535  82.159  1.00  4.90              
ATOM   2169  N   ASP A 136      58.933  53.385  83.424  1.00  5.80              
ATOM   2170  H   ASP A 136      59.866  52.994  83.494  1.00  5.80              
ATOM   2171  CA  ASP A 136      58.155  53.528  84.651  1.00  5.80              
ATOM   2172  HA  ASP A 136      57.090  53.484  84.413  1.00  5.80              
ATOM   2173  CB  ASP A 136      58.460  52.349  85.622  1.00  5.80              
ATOM   2174  HB1 ASP A 136      59.525  52.357  85.860  1.00  5.80              
ATOM   2175  HB2 ASP A 136      58.248  51.414  85.102  1.00  5.80              
ATOM   2176  CG  ASP A 136      57.642  52.356  86.938  1.00  5.80              
ATOM   2177  OD1 ASP A 136      58.176  51.981  88.003  1.00  5.80              
ATOM   2178  OD2 ASP A 136      56.481  52.834  86.911  1.00  5.80              
ATOM   2179  C   ASP A 136      58.444  54.902  85.272  1.00  5.80              
ATOM   2180  O   ASP A 136      59.338  55.654  84.867  1.00  5.80              
ATOM   2181  N   SER A 137      57.693  55.221  86.312  1.00  7.84              
ATOM   2182  H   SER A 137      56.957  54.560  86.554  1.00  7.84              
ATOM   2183  CA  SER A 137      58.248  55.957  87.429  1.00  7.84              
ATOM   2184  HA  SER A 137      58.529  56.936  87.070  1.00  7.84              
ATOM   2185  CB  SER A 137      57.137  56.164  88.463  1.00  7.84              
ATOM   2186  HB1 SER A 137      56.381  56.819  88.028  1.00  7.84              
ATOM   2187  HB2 SER A 137      57.529  56.653  89.355  1.00  7.84              
ATOM   2188  OG  SER A 137      56.505  54.953  88.823  1.00  7.84              
ATOM   2189  HG  SER A 137      56.611  54.283  88.121  1.00  7.84              
ATOM   2190  C   SER A 137      59.536  55.378  88.004  1.00  7.84              
ATOM   2191  O   SER A 137      60.061  54.354  87.575  1.00  7.84              
ATOM   2192  N   ILE A 138      60.111  56.100  88.958  1.00  7.20              
ATOM   2193  H   ILE A 138      59.594  56.866  89.363  1.00  7.20              
ATOM   2194  CA  ILE A 138      61.388  55.757  89.576  1.00  7.20              
ATOM   2195  HA  ILE A 138      62.011  55.317  88.797  1.00  7.20              
ATOM   2196  CB  ILE A 138      62.141  57.041  90.025  1.00  7.20              
ATOM   2197  HB  ILE A 138      62.528  57.464  89.097  1.00  7.20              
ATOM   2198  CG2 ILE A 138      61.214  58.132  90.604  1.00  7.20              
ATOM   2199 1HG2 ILE A 138      60.506  57.705  91.304  1.00  7.20              
ATOM   2200 2HG2 ILE A 138      61.786  58.904  91.118  1.00  7.20              
ATOM   2201 3HG2 ILE A 138      60.650  58.609  89.801  1.00  7.20              
ATOM   2202  CG1 ILE A 138      63.390  56.843  90.922  1.00  7.20              
ATOM   2203 1HG1 ILE A 138      63.103  56.599  91.943  1.00  7.20              
ATOM   2204 2HG1 ILE A 138      63.910  57.787  91.005  1.00  7.20              
ATOM   2205  CD1 ILE A 138      64.399  55.806  90.402  1.00  7.20              
ATOM   2206  HD1 ILE A 138      65.299  55.838  91.016  1.00  7.20              
ATOM   2207  HD2 ILE A 138      63.987  54.800  90.446  1.00  7.20              
ATOM   2208  HD3 ILE A 138      64.668  56.028  89.371  1.00  7.20              
ATOM   2209  C   ILE A 138      61.237  54.620  90.609  1.00  7.20              
ATOM   2210  O   ILE A 138      61.747  54.678  91.723  1.00  7.20              
ATOM   2211  N   LEU A 139      60.457  53.593  90.268  1.00  5.34              
ATOM   2212  H   LEU A 139      60.154  53.513  89.302  1.00  5.34              
ATOM   2213  CA  LEU A 139      59.603  52.991  91.271  1.00  5.34              
ATOM   2214  HA  LEU A 139      59.985  53.273  92.252  1.00  5.34              
ATOM   2215  CB  LEU A 139      58.189  53.614  91.157  1.00  5.34              
ATOM   2216  HB1 LEU A 139      57.696  53.197  90.281  1.00  5.34              
ATOM   2217  HB2 LEU A 139      58.308  54.670  90.934  1.00  5.34              
ATOM   2218  CG  LEU A 139      57.236  53.525  92.376  1.00  5.34              
ATOM   2219  HG  LEU A 139      57.222  54.498  92.865  1.00  5.34              
ATOM   2220  CD1 LEU A 139      55.811  53.181  91.927  1.00  5.34              
ATOM   2221 1HD1 LEU A 139      55.769  52.149  91.576  1.00  5.34              
ATOM   2222 2HD1 LEU A 139      55.118  53.310  92.755  1.00  5.34              
ATOM   2223 3HD1 LEU A 139      55.520  53.818  91.093  1.00  5.34              
ATOM   2224  CD2 LEU A 139      57.572  52.498  93.456  1.00  5.34              
ATOM   2225 1HD2 LEU A 139      56.933  52.662  94.322  1.00  5.34              
ATOM   2226 2HD2 LEU A 139      57.387  51.498  93.087  1.00  5.34              
ATOM   2227 3HD2 LEU A 139      58.612  52.582  93.755  1.00  5.34              
ATOM   2228  C   LEU A 139      59.580  51.460  91.289  1.00  5.34              
ATOM   2229  O   LEU A 139      60.364  50.836  92.009  1.00  5.34              
ATOM   2230  N   SER A 140      58.611  50.875  90.589  1.00  5.85              
ATOM   2231  H   SER A 140      58.177  51.453  89.867  1.00  5.85              
ATOM   2232  CA  SER A 140      58.032  49.540  90.770  1.00  5.85              
ATOM   2233  HA  SER A 140      57.111  49.522  90.189  1.00  5.85              
ATOM   2234  CB  SER A 140      58.974  48.524  90.110  1.00  5.85              
ATOM   2235  HB1 SER A 140      59.942  48.536  90.615  1.00  5.85              
ATOM   2236  HB2 SER A 140      59.124  48.812  89.067  1.00  5.85              
ATOM   2237  OG  SER A 140      58.445  47.213  90.154  1.00  5.85              
ATOM   2238  HG  SER A 140      58.935  46.678  89.518  1.00  5.85              
ATOM   2239  C   SER A 140      57.646  49.093  92.185  1.00  5.85              
ATOM   2240  O   SER A 140      56.474  48.808  92.422  1.00  5.85              
ATOM   2241  N   GLY A 141      58.574  49.095  93.144  1.00  5.74              
ATOM   2242  H   GLY A 141      59.494  49.433  92.888  1.00  5.74              
ATOM   2243  CA  GLY A 141      58.315  48.779  94.546  1.00  5.74              
ATOM   2244  HA1 GLY A 141      58.691  47.779  94.761  1.00  5.74              
ATOM   2245  HA2 GLY A 141      57.244  48.793  94.749  1.00  5.74              
ATOM   2246  C   GLY A 141      58.983  49.772  95.482  1.00  5.74              
ATOM   2247  O   GLY A 141      58.319  50.637  96.052  1.00  5.74              
ATOM   2248  N   ASP A 142      60.298  49.656  95.652  1.00  5.35              
ATOM   2249  H   ASP A 142      60.766  48.844  95.275  1.00  5.35              
ATOM   2250  CA  ASP A 142      61.008  50.410  96.685  1.00  5.35              
ATOM   2251  HA  ASP A 142      60.638  51.432  96.659  1.00  5.35              
ATOM   2252  CB  ASP A 142      60.673  49.816  98.067  1.00  5.35              
ATOM   2253  HB1 ASP A 142      59.602  49.908  98.251  1.00  5.35              
ATOM   2254  HB2 ASP A 142      61.175  50.411  98.819  1.00  5.35              
ATOM   2255  CG  ASP A 142      61.088  48.365  98.306  1.00  5.35              
ATOM   2256  OD1 ASP A 142      60.902  47.928  99.465  1.00  5.35              
ATOM   2257  OD2 ASP A 142      61.608  47.682  97.391  1.00  5.35              
ATOM   2258  C   ASP A 142      62.518  50.524  96.453  1.00  5.35              
ATOM   2259  O   ASP A 142      63.287  50.602  97.402  1.00  5.35              
ATOM   2260  N   TYR A 143      62.946  50.566  95.192  1.00  5.15              
ATOM   2261  H   TYR A 143      62.230  50.561  94.477  1.00  5.15              
ATOM   2262  CA  TYR A 143      64.342  50.582  94.728  1.00  5.15              
ATOM   2263  HA  TYR A 143      64.681  49.551  94.626  1.00  5.15              
ATOM   2264  CB  TYR A 143      64.288  51.204  93.318  1.00  5.15              
ATOM   2265  HB1 TYR A 143      63.760  52.157  93.385  1.00  5.15              
ATOM   2266  HB2 TYR A 143      63.682  50.556  92.681  1.00  5.15              
ATOM   2267  CG  TYR A 143      65.605  51.441  92.602  1.00  5.15              
ATOM   2268  CD1 TYR A 143      66.443  50.356  92.283  1.00  5.15              
ATOM   2269  HD1 TYR A 143      66.167  49.350  92.572  1.00  5.15              
ATOM   2270  CE1 TYR A 143      67.589  50.564  91.494  1.00  5.15              
ATOM   2271  HE1 TYR A 143      68.194  49.727  91.195  1.00  5.15              
ATOM   2272  CZ  TYR A 143      67.911  51.856  91.032  1.00  5.15              
ATOM   2273  OH  TYR A 143      68.961  52.031  90.187  1.00  5.15              
ATOM   2274  HH  TYR A 143      69.045  52.949  89.927  1.00  5.15              
ATOM   2275  CE2 TYR A 143      67.088  52.950  91.373  1.00  5.15              
ATOM   2276  HE2 TYR A 143      67.310  53.938  91.001  1.00  5.15              
ATOM   2277  CD2 TYR A 143      65.926  52.735  92.140  1.00  5.15              
ATOM   2278  HD2 TYR A 143      65.249  53.558  92.321  1.00  5.15              
ATOM   2279  C   TYR A 143      65.365  51.302  95.621  1.00  5.15              
ATOM   2280  O   TYR A 143      66.450  50.769  95.861  1.00  5.15              
ATOM   2281  N   LEU A 144      64.999  52.476  96.148  1.00  5.04              
ATOM   2282  H   LEU A 144      64.067  52.798  95.927  1.00  5.04              
ATOM   2283  CA  LEU A 144      65.886  53.373  96.897  1.00  5.04              
ATOM   2284  HA  LEU A 144      66.916  53.115  96.652  1.00  5.04              
ATOM   2285  CB  LEU A 144      65.638  54.813  96.419  1.00  5.04              
ATOM   2286  HB1 LEU A 144      66.333  55.461  96.947  1.00  5.04              
ATOM   2287  HB2 LEU A 144      64.622  55.105  96.689  1.00  5.04              
ATOM   2288  CG  LEU A 144      65.834  55.026  94.906  1.00  5.04              
ATOM   2289  HG  LEU A 144      65.177  54.350  94.365  1.00  5.04              
ATOM   2290  CD1 LEU A 144      65.453  56.446  94.496  1.00  5.04              
ATOM   2291 1HD1 LEU A 144      65.527  56.547  93.414  1.00  5.04              
ATOM   2292 2HD1 LEU A 144      64.424  56.651  94.790  1.00  5.04              
ATOM   2293 3HD1 LEU A 144      66.126  57.159  94.971  1.00  5.04              
ATOM   2294  CD2 LEU A 144      67.285  54.777  94.477  1.00  5.04              
ATOM   2295 1HD2 LEU A 144      67.407  55.028  93.425  1.00  5.04              
ATOM   2296 2HD2 LEU A 144      67.964  55.389  95.071  1.00  5.04              
ATOM   2297 3HD2 LEU A 144      67.538  53.724  94.600  1.00  5.04              
ATOM   2298  C   LEU A 144      65.805  53.272  98.427  1.00  5.04              
ATOM   2299  O   LEU A 144      66.629  53.879  99.100  1.00  5.04              
ATOM   2300  N   ARG A 145      64.915  52.430  98.969  1.00  4.87              
ATOM   2301  H   ARG A 145      64.317  51.933  98.313  1.00  4.87              
ATOM   2302  CA  ARG A 145      64.881  51.935 100.364  1.00  4.87              
ATOM   2303  HA  ARG A 145      64.225  52.572 100.959  1.00  4.87              
ATOM   2304  CB  ARG A 145      64.269  50.506 100.275  1.00  4.87              
ATOM   2305  HB1 ARG A 145      64.663  50.017  99.385  1.00  4.87              
ATOM   2306  HB2 ARG A 145      63.194  50.607 100.132  1.00  4.87              
ATOM   2307  CG  ARG A 145      64.525  49.518 101.431  1.00  4.87              
ATOM   2308  HG1 ARG A 145      64.158  49.960 102.352  1.00  4.87              
ATOM   2309  HG2 ARG A 145      65.593  49.337 101.550  1.00  4.87              
ATOM   2310  CD  ARG A 145      63.829  48.162 101.198  1.00  4.87              
ATOM   2311  HD1 ARG A 145      62.809  48.347 100.865  1.00  4.87              
ATOM   2312  HD2 ARG A 145      63.778  47.636 102.153  1.00  4.87              
ATOM   2313  NE  ARG A 145      64.553  47.302 100.231  1.00  4.87              
ATOM   2314  HE  ARG A 145      65.538  47.491 100.091  1.00  4.87              
ATOM   2315  CZ  ARG A 145      64.076  46.312  99.488  1.00  4.87              
ATOM   2316  NH1 ARG A 145      62.823  45.980  99.449  1.00  4.87              
ATOM   2317 1HH1 ARG A 145      62.152  46.678  99.770  1.00  4.87              
ATOM   2318 2HH1 ARG A 145      62.494  45.435  98.680  1.00  4.87              
ATOM   2319  NH2 ARG A 145      64.899  45.614  98.758  1.00  4.87              
ATOM   2320 1HH2 ARG A 145      65.845  45.952  98.702  1.00  4.87              
ATOM   2321 2HH2 ARG A 145      64.576  44.925  98.100  1.00  4.87              
ATOM   2322  C   ARG A 145      66.203  51.885 101.139  1.00  4.87              
ATOM   2323  O   ARG A 145      66.220  52.297 102.296  1.00  4.87              
ATOM   2324  N   PRO A 146      67.299  51.326 100.588  1.00  5.15              
ATOM   2325  CD  PRO A 146      67.457  50.702  99.278  1.00  5.15              
ATOM   2326  HD1 PRO A 146      67.212  51.347  98.445  1.00  5.15              
ATOM   2327  HD2 PRO A 146      66.856  49.799  99.232  1.00  5.15              
ATOM   2328  CG  PRO A 146      68.928  50.353  99.167  1.00  5.15              
ATOM   2329  HG1 PRO A 146      69.492  51.226  98.841  1.00  5.15              
ATOM   2330  HG2 PRO A 146      69.074  49.539  98.473  1.00  5.15              
ATOM   2331  CB  PRO A 146      69.272  50.014 100.613  1.00  5.15              
ATOM   2332  HB1 PRO A 146      70.348  50.043 100.793  1.00  5.15              
ATOM   2333  HB2 PRO A 146      68.868  49.033 100.870  1.00  5.15              
ATOM   2334  CA  PRO A 146      68.510  51.111 101.372  1.00  5.15              
ATOM   2335  HA  PRO A 146      68.268  50.763 102.377  1.00  5.15              
ATOM   2336  C   PRO A 146      69.393  52.356 101.488  1.00  5.15              
ATOM   2337  O   PRO A 146      70.367  52.346 102.236  1.00  5.15              
ATOM   2338  N   LEU A 147      69.110  53.401 100.709  1.00  5.07              
ATOM   2339  H   LEU A 147      68.223  53.407 100.213  1.00  5.07              
ATOM   2340  CA  LEU A 147      70.033  54.492 100.408  1.00  5.07              
ATOM   2341  HA  LEU A 147      71.046  54.121 100.552  1.00  5.07              
ATOM   2342  CB  LEU A 147      69.853  54.856  98.910  1.00  5.07              
ATOM   2343  HB1 LEU A 147      69.504  55.883  98.811  1.00  5.07              
ATOM   2344  HB2 LEU A 147      69.075  54.230  98.473  1.00  5.07              
ATOM   2345  CG  LEU A 147      71.117  54.674  98.046  1.00  5.07              
ATOM   2346  HG  LEU A 147      71.850  55.428  98.329  1.00  5.07              
ATOM   2347  CD1 LEU A 147      71.774  53.291  98.123  1.00  5.07              
ATOM   2348 1HD1 LEU A 147      72.646  53.287  97.474  1.00  5.07              
ATOM   2349 2HD1 LEU A 147      72.125  53.080  99.130  1.00  5.07              
ATOM   2350 3HD1 LEU A 147      71.078  52.516  97.810  1.00  5.07              
ATOM   2351  CD2 LEU A 147      70.751  54.855  96.568  1.00  5.07              
ATOM   2352 1HD2 LEU A 147      71.646  54.789  95.955  1.00  5.07              
ATOM   2353 2HD2 LEU A 147      70.046  54.085  96.255  1.00  5.07              
ATOM   2354 3HD2 LEU A 147      70.296  55.829  96.418  1.00  5.07              
ATOM   2355  C   LEU A 147      69.911  55.625 101.437  1.00  5.07              
ATOM   2356  O   LEU A 147      69.826  56.804 101.099  1.00  5.07              
ATOM   2357  N   VAL A 148      69.937  55.246 102.718  1.00  5.02              
ATOM   2358  H   VAL A 148      70.038  54.249 102.882  1.00  5.02              
ATOM   2359  CA  VAL A 148      69.723  56.099 103.900  1.00  5.02              
ATOM   2360  HA  VAL A 148      68.705  56.485 103.836  1.00  5.02              
ATOM   2361  CB  VAL A 148      69.817  55.288 105.208  1.00  5.02              
ATOM   2362  HB  VAL A 148      69.655  55.967 106.046  1.00  5.02              
ATOM   2363  CG1 VAL A 148      68.715  54.225 105.265  1.00  5.02              
ATOM   2364 1HG1 VAL A 148      68.709  53.755 106.248  1.00  5.02              
ATOM   2365 2HG1 VAL A 148      67.742  54.689 105.095  1.00  5.02              
ATOM   2366 3HG1 VAL A 148      68.879  53.459 104.508  1.00  5.02              
ATOM   2367  CG2 VAL A 148      71.177  54.602 105.407  1.00  5.02              
ATOM   2368 1HG2 VAL A 148      71.185  54.074 106.361  1.00  5.02              
ATOM   2369 2HG2 VAL A 148      71.370  53.885 104.609  1.00  5.02              
ATOM   2370 3HG2 VAL A 148      71.973  55.346 105.421  1.00  5.02              
ATOM   2371  C   VAL A 148      70.618  57.331 104.001  1.00  5.02              
ATOM   2372  O   VAL A 148      70.298  58.275 104.721  1.00  5.02              
ATOM   2373  N   SER A 149      71.714  57.331 103.251  1.00  4.89              
ATOM   2374  H   SER A 149      71.894  56.505 102.699  1.00  4.89              
ATOM   2375  CA  SER A 149      72.725  58.383 103.230  1.00  4.89              
ATOM   2376  HA  SER A 149      72.569  59.061 104.066  1.00  4.89              
ATOM   2377  CB  SER A 149      74.108  57.728 103.370  1.00  4.89              
ATOM   2378  HB1 SER A 149      74.882  58.497 103.371  1.00  4.89              
ATOM   2379  HB2 SER A 149      74.282  57.066 102.519  1.00  4.89              
ATOM   2380  OG  SER A 149      74.204  56.984 104.568  1.00  4.89              
ATOM   2381  HG  SER A 149      74.534  56.105 104.339  1.00  4.89              
ATOM   2382  C   SER A 149      72.765  59.193 101.944  1.00  4.89              
ATOM   2383  O   SER A 149      73.587  60.114 101.843  1.00  4.89              
ATOM   2384  N   LEU A 150      71.905  58.860 100.977  1.00  4.92              
ATOM   2385  H   LEU A 150      71.226  58.127 101.147  1.00  4.92              
ATOM   2386  CA  LEU A 150      71.861  59.533  99.694  1.00  4.92              
ATOM   2387  HA  LEU A 150      72.847  59.420  99.251  1.00  4.92              
ATOM   2388  CB  LEU A 150      70.827  58.884  98.774  1.00  4.92              
ATOM   2389  HB1 LEU A 150      69.827  59.137  99.130  1.00  4.92              
ATOM   2390  HB2 LEU A 150      70.945  57.801  98.808  1.00  4.92              
ATOM   2391  CG  LEU A 150      71.006  59.353  97.322  1.00  4.92              
ATOM   2392  HG  LEU A 150      71.078  60.438  97.278  1.00  4.92              
ATOM   2393  CD1 LEU A 150      72.249  58.754  96.662  1.00  4.92              
ATOM   2394 1HD1 LEU A 150      72.327  59.112  95.637  1.00  4.92              
ATOM   2395 2HD1 LEU A 150      73.151  59.045  97.192  1.00  4.92              
ATOM   2396 3HD1 LEU A 150      72.175  57.668  96.659  1.00  4.92              
ATOM   2397  CD2 LEU A 150      69.785  58.934  96.516  1.00  4.92              
ATOM   2398 1HD2 LEU A 150      69.964  59.122  95.458  1.00  4.92              
ATOM   2399 2HD2 LEU A 150      69.576  57.877  96.658  1.00  4.92              
ATOM   2400 3HD2 LEU A 150      68.920  59.500  96.855  1.00  4.92              
ATOM   2401  C   LEU A 150      71.609  61.020  99.900  1.00  4.92              
ATOM   2402  O   LEU A 150      70.684  61.403 100.617  1.00  4.92              
ATOM   2403  N   GLU A 151      72.412  61.845  99.232  1.00  4.95              
ATOM   2404  H   GLU A 151      73.172  61.462  98.681  1.00  4.95              
ATOM   2405  CA  GLU A 151      72.210  63.281  99.201  1.00  4.95              
ATOM   2406  HA  GLU A 151      71.275  63.469  99.719  1.00  4.95              
ATOM   2407  CB  GLU A 151      73.206  64.043 100.062  1.00  4.95              
ATOM   2408  HB1 GLU A 151      73.304  63.503 101.001  1.00  4.95              
ATOM   2409  HB2 GLU A 151      72.765  65.011 100.290  1.00  4.95              
ATOM   2410  CG  GLU A 151      74.593  64.280  99.473  1.00  4.95              
ATOM   2411  HG1 GLU A 151      74.540  65.007  98.660  1.00  4.95              
ATOM   2412  HG2 GLU A 151      74.995  63.341  99.091  1.00  4.95              
ATOM   2413  CD  GLU A 151      75.470  64.793 100.611  1.00  4.95              
ATOM   2414  OE1 GLU A 151      76.190  63.941 101.186  1.00  4.95              
ATOM   2415  OE2 GLU A 151      75.289  65.953 101.039  1.00  4.95              
ATOM   2416  C   GLU A 151      71.945  63.892  97.828  1.00  4.95              
ATOM   2417  O   GLU A 151      71.271  64.940  97.781  1.00  4.95              
ATOM   2418  N   GLN A 152      72.300  63.189  96.735  1.00  4.62              
ATOM   2419  H   GLN A 152      72.901  62.372  96.812  1.00  4.62              
ATOM   2420  CA  GLN A 152      71.816  63.618  95.421  1.00  4.62              
ATOM   2421  HA  GLN A 152      70.980  64.306  95.542  1.00  4.62              
ATOM   2422  CB  GLN A 152      72.948  64.399  94.734  1.00  4.62              
ATOM   2423  HB1 GLN A 152      73.843  63.781  94.705  1.00  4.62              
ATOM   2424  HB2 GLN A 152      73.177  65.269  95.350  1.00  4.62              
ATOM   2425  CG  GLN A 152      72.627  64.894  93.315  1.00  4.62              
ATOM   2426  HG1 GLN A 152      73.017  65.906  93.202  1.00  4.62              
ATOM   2427  HG2 GLN A 152      71.551  64.930  93.146  1.00  4.62              
ATOM   2428  CD  GLN A 152      73.295  64.018  92.267  1.00  4.62              
ATOM   2429  OE1 GLN A 152      74.388  64.279  91.804  1.00  4.62              
ATOM   2430  NE2 GLN A 152      72.706  62.916  91.868  1.00  4.62              
ATOM   2431 1HE2 GLN A 152      71.767  62.703  92.152  1.00  4.62              
ATOM   2432 2HE2 GLN A 152      73.168  62.391  91.148  1.00  4.62              
ATOM   2433  C   GLN A 152      71.290  62.446  94.599  1.00  4.62              
ATOM   2434  O   GLN A 152      71.958  61.425  94.428  1.00  4.62              
ATOM   2435  N   LEU A 153      70.092  62.629  94.043  1.00  4.62              
ATOM   2436  H   LEU A 153      69.599  63.497  94.236  1.00  4.62              
ATOM   2437  CA  LEU A 153      69.394  61.635  93.238  1.00  4.62              
ATOM   2438  HA  LEU A 153      70.079  60.820  93.000  1.00  4.62              
ATOM   2439  CB  LEU A 153      68.214  61.078  94.064  1.00  4.62              
ATOM   2440  HB1 LEU A 153      67.494  61.881  94.227  1.00  4.62              
ATOM   2441  HB2 LEU A 153      68.600  60.837  95.048  1.00  4.62              
ATOM   2442  CG  LEU A 153      67.467  59.817  93.565  1.00  4.62              
ATOM   2443  HG  LEU A 153      67.321  59.172  94.431  1.00  4.62              
ATOM   2444  CD1 LEU A 153      66.074  60.170  93.045  1.00  4.62              
ATOM   2445 1HD1 LEU A 153      65.558  59.267  92.720  1.00  4.62              
ATOM   2446 2HD1 LEU A 153      65.493  60.631  93.843  1.00  4.62              
ATOM   2447 3HD1 LEU A 153      66.157  60.871  92.217  1.00  4.62              
ATOM   2448  CD2 LEU A 153      68.206  58.988  92.509  1.00  4.62              
ATOM   2449 1HD2 LEU A 153      67.660  58.060  92.340  1.00  4.62              
ATOM   2450 2HD2 LEU A 153      68.267  59.532  91.566  1.00  4.62              
ATOM   2451 3HD2 LEU A 153      69.205  58.739  92.862  1.00  4.62              
ATOM   2452  C   LEU A 153      68.946  62.297  91.949  1.00  4.62              
ATOM   2453  O   LEU A 153      68.018  63.106  91.957  1.00  4.62              
ATOM   2454  N   SER A 154      69.628  61.968  90.855  1.00  4.55              
ATOM   2455  H   SER A 154      70.365  61.269  90.899  1.00  4.55              
ATOM   2456  CA  SER A 154      69.305  62.574  89.561  1.00  4.55              
ATOM   2457  HA  SER A 154      68.601  63.396  89.684  1.00  4.55              
ATOM   2458  CB  SER A 154      70.566  63.154  88.916  1.00  4.55              
ATOM   2459  HB1 SER A 154      70.358  63.431  87.883  1.00  4.55              
ATOM   2460  HB2 SER A 154      71.363  62.410  88.930  1.00  4.55              
ATOM   2461  OG  SER A 154      70.977  64.306  89.624  1.00  4.55              
ATOM   2462  HG  SER A 154      71.801  64.602  89.223  1.00  4.55              
ATOM   2463  C   SER A 154      68.662  61.544  88.668  1.00  4.55              
ATOM   2464  O   SER A 154      69.256  60.502  88.475  1.00  4.55              
ATOM   2465  N   LEU A 155      67.474  61.815  88.139  1.00  5.03              
ATOM   2466  H   LEU A 155      66.999  62.661  88.446  1.00  5.03              
ATOM   2467  CA  LEU A 155      66.745  60.945  87.210  1.00  5.03              
ATOM   2468  HA  LEU A 155      67.301  60.025  87.026  1.00  5.03              
ATOM   2469  CB  LEU A 155      65.389  60.628  87.876  1.00  5.03              
ATOM   2470  HB1 LEU A 155      64.868  59.873  87.286  1.00  5.03              
ATOM   2471  HB2 LEU A 155      64.790  61.541  87.838  1.00  5.03              
ATOM   2472  CG  LEU A 155      65.429  60.157  89.334  1.00  5.03              
ATOM   2473  HG  LEU A 155      66.035  60.828  89.938  1.00  5.03              
ATOM   2474  CD1 LEU A 155      64.007  60.221  89.889  1.00  5.03              
ATOM   2475 1HD1 LEU A 155      64.010  59.950  90.941  1.00  5.03              
ATOM   2476 2HD1 LEU A 155      63.636  61.244  89.822  1.00  5.03              
ATOM   2477 3HD1 LEU A 155      63.346  59.568  89.324  1.00  5.03              
ATOM   2478  CD2 LEU A 155      66.020  58.751  89.417  1.00  5.03              
ATOM   2479 1HD2 LEU A 155      67.059  58.773  89.093  1.00  5.03              
ATOM   2480 2HD2 LEU A 155      65.993  58.398  90.445  1.00  5.03              
ATOM   2481 3HD2 LEU A 155      65.459  58.074  88.777  1.00  5.03              
ATOM   2482  C   LEU A 155      66.438  61.615  85.842  1.00  5.03              
ATOM   2483  O   LEU A 155      65.506  61.140  85.178  1.00  5.03              
ATOM   2484  N   PRO A 156      67.070  62.731  85.415  1.00  4.90              
ATOM   2485  CD  PRO A 156      68.208  63.465  85.963  1.00  4.90              
ATOM   2486  HD1 PRO A 156      69.076  62.815  86.078  1.00  4.90              
ATOM   2487  HD2 PRO A 156      67.929  63.912  86.916  1.00  4.90              
ATOM   2488  CG  PRO A 156      68.525  64.605  85.003  1.00  4.90              
ATOM   2489  HG1 PRO A 156      69.275  64.296  84.284  1.00  4.90              
ATOM   2490  HG2 PRO A 156      68.862  65.495  85.536  1.00  4.90              
ATOM   2491  CB  PRO A 156      67.199  64.841  84.299  1.00  4.90              
ATOM   2492  HB1 PRO A 156      67.343  65.240  83.294  1.00  4.90              
ATOM   2493  HB2 PRO A 156      66.601  65.528  84.894  1.00  4.90              
ATOM   2494  CA  PRO A 156      66.514  63.472  84.300  1.00  4.90              
ATOM   2495  HA  PRO A 156      65.457  63.635  84.501  1.00  4.90              
ATOM   2496  C   PRO A 156      66.616  62.770  82.939  1.00  4.90              
ATOM   2497  O   PRO A 156      67.340  61.791  82.770  1.00  4.90              
ATOM   2498  N   GLY A 157      65.848  63.245  81.958  1.00  4.95              
ATOM   2499  H   GLY A 157      65.181  63.982  82.157  1.00  4.95              
ATOM   2500  CA  GLY A 157      65.960  62.734  80.599  1.00  4.95              
ATOM   2501  HA1 GLY A 157      67.003  62.784  80.278  1.00  4.95              
ATOM   2502  HA2 GLY A 157      65.366  63.356  79.931  1.00  4.95              
ATOM   2503  C   GLY A 157      65.482  61.297  80.437  1.00  4.95              
ATOM   2504  O   GLY A 157      66.000  60.523  79.631  1.00  4.95              
ATOM   2505  N   ASN A 158      64.475  60.943  81.225  1.00  4.91              
ATOM   2506  H   ASN A 158      64.033  61.682  81.757  1.00  4.91              
ATOM   2507  CA  ASN A 158      63.855  59.635  81.226  1.00  4.91              
ATOM   2508  HA  ASN A 158      64.335  59.002  80.478  1.00  4.91              
ATOM   2509  CB  ASN A 158      64.087  58.994  82.601  1.00  4.91              
ATOM   2510  HB1 ASN A 158      63.401  58.170  82.770  1.00  4.91              
ATOM   2511  HB2 ASN A 158      63.948  59.725  83.397  1.00  4.91              
ATOM   2512  CG  ASN A 158      65.489  58.423  82.644  1.00  4.91              
ATOM   2513  OD1 ASN A 158      65.790  57.478  81.930  1.00  4.91              
ATOM   2514  ND2 ASN A 158      66.361  58.957  83.457  1.00  4.91              
ATOM   2515 1HD2 ASN A 158      66.142  59.830  83.923  1.00  4.91              
ATOM   2516 2HD2 ASN A 158      67.284  58.544  83.547  1.00  4.91              
ATOM   2517  C   ASN A 158      62.410  59.785  80.751  1.00  4.91              
ATOM   2518  O   ASN A 158      62.000  60.796  80.175  1.00  4.91              
ATOM   2519  N   ASN A 159      61.636  58.716  80.876  1.00  4.67              
ATOM   2520  H   ASN A 159      61.999  57.915  81.365  1.00  4.67              
ATOM   2521  CA  ASN A 159      60.277  58.667  80.345  1.00  4.67              
ATOM   2522  HA  ASN A 159      59.984  59.649  79.968  1.00  4.67              
ATOM   2523  CB  ASN A 159      60.245  57.695  79.148  1.00  4.67              
ATOM   2524  HB1 ASN A 159      59.243  57.712  78.720  1.00  4.67              
ATOM   2525  HB2 ASN A 159      60.445  56.686  79.501  1.00  4.67              
ATOM   2526  CG  ASN A 159      61.232  57.983  78.016  1.00  4.67              
ATOM   2527  OD1 ASN A 159      61.612  57.082  77.291  1.00  4.67              
ATOM   2528  ND2 ASN A 159      61.693  59.193  77.790  1.00  4.67              
ATOM   2529 1HD2 ASN A 159      61.507  59.957  78.430  1.00  4.67              
ATOM   2530 2HD2 ASN A 159      62.329  59.305  77.021  1.00  4.67              
ATOM   2531  C   ASN A 159      59.271  58.390  81.469  1.00  4.67              
ATOM   2532  O   ASN A 159      58.238  57.768  81.247  1.00  4.67              
ATOM   2533  N   ILE A 160      59.620  58.853  82.673  1.00  5.15              
ATOM   2534  H   ILE A 160      60.451  59.430  82.729  1.00  5.15              
ATOM   2535  CA  ILE A 160      58.788  58.826  83.870  1.00  5.15              
ATOM   2536  HA  ILE A 160      58.526  57.794  84.099  1.00  5.15              
ATOM   2537  CB  ILE A 160      59.575  59.436  85.062  1.00  5.15              
ATOM   2538  HB  ILE A 160      59.891  60.435  84.779  1.00  5.15              
ATOM   2539  CG2 ILE A 160      58.672  59.628  86.284  1.00  5.15              
ATOM   2540 1HG2 ILE A 160      58.093  58.732  86.465  1.00  5.15              
ATOM   2541 2HG2 ILE A 160      59.246  59.876  87.176  1.00  5.15              
ATOM   2542 3HG2 ILE A 160      57.986  60.450  86.108  1.00  5.15              
ATOM   2543  CG1 ILE A 160      60.834  58.609  85.422  1.00  5.15              
ATOM   2544 1HG1 ILE A 160      61.374  58.354  84.511  1.00  5.15              
ATOM   2545 2HG1 ILE A 160      60.535  57.678  85.903  1.00  5.15              
ATOM   2546  CD1 ILE A 160      61.826  59.338  86.342  1.00  5.15              
ATOM   2547  HD1 ILE A 160      62.742  58.753  86.419  1.00  5.15              
ATOM   2548  HD2 ILE A 160      62.071  60.316  85.929  1.00  5.15              
ATOM   2549  HD3 ILE A 160      61.410  59.458  87.342  1.00  5.15              
ATOM   2550  C   ILE A 160      57.504  59.607  83.610  1.00  5.15              
ATOM   2551  O   ILE A 160      57.553  60.698  83.041  1.00  5.15              
ATOM   2552  N   HIS A 161      56.383  59.096  84.122  1.00  5.17              
ATOM   2553  H   HIS A 161      56.422  58.164  84.508  1.00  5.17              
ATOM   2554  CA  HIS A 161      55.095  59.789  84.079  1.00  5.17              
ATOM   2555  HA  HIS A 161      55.252  60.781  83.651  1.00  5.17              
ATOM   2556  CB  HIS A 161      54.121  59.039  83.149  1.00  5.17              
ATOM   2557  HB1 HIS A 161      53.630  58.238  83.706  1.00  5.17              
ATOM   2558  HB2 HIS A 161      54.690  58.584  82.336  1.00  5.17              
ATOM   2559  CG  HIS A 161      53.075  59.923  82.507  1.00  5.17              
ATOM   2560  ND1 HIS A 161      53.238  61.278  82.225  1.00  5.17              
ATOM   2561  CE1 HIS A 161      52.199  61.638  81.467  1.00  5.17              
ATOM   2562  HE1 HIS A 161      52.086  62.617  81.021  1.00  5.17              
ATOM   2563  NE2 HIS A 161      51.376  60.594  81.281  1.00  5.17              
ATOM   2564  HE2 HIS A 161      50.542  60.607  80.712  1.00  5.17              
ATOM   2565  CD2 HIS A 161      51.914  59.500  81.925  1.00  5.17              
ATOM   2566  HD2 HIS A 161      51.545  58.484  81.910  1.00  5.17              
ATOM   2567  C   HIS A 161      54.488  60.045  85.465  1.00  5.17              
ATOM   2568  O   HIS A 161      53.353  60.505  85.578  1.00  5.17              
ATOM   2569  N   LYS A 162      55.250  59.760  86.531  1.00  5.04              
ATOM   2570  H   LYS A 162      56.168  59.372  86.369  1.00  5.04              
ATOM   2571  CA  LYS A 162      54.899  60.075  87.920  1.00  5.04              
ATOM   2572  HA  LYS A 162      54.464  61.074  87.937  1.00  5.04              
ATOM   2573  CB  LYS A 162      53.823  59.085  88.433  1.00  5.04              
ATOM   2574  HB1 LYS A 162      54.196  58.558  89.311  1.00  5.04              
ATOM   2575  HB2 LYS A 162      53.606  58.334  87.670  1.00  5.04              
ATOM   2576  CG  LYS A 162      52.511  59.800  88.811  1.00  5.04              
ATOM   2577  HG1 LYS A 162      52.151  60.376  87.959  1.00  5.04              
ATOM   2578  HG2 LYS A 162      52.709  60.494  89.627  1.00  5.04              
ATOM   2579  CD  LYS A 162      51.414  58.801  89.224  1.00  5.04              
ATOM   2580  HD1 LYS A 162      51.807  58.103  89.960  1.00  5.04              
ATOM   2581  HD2 LYS A 162      51.126  58.230  88.340  1.00  5.04              
ATOM   2582  CE  LYS A 162      50.160  59.488  89.793  1.00  5.04              
ATOM   2583  HE1 LYS A 162      49.325  58.783  89.772  1.00  5.04              
ATOM   2584  HE2 LYS A 162      49.908  60.334  89.148  1.00  5.04              
ATOM   2585  NZ  LYS A 162      50.364  59.962  91.183  1.00  5.04              
ATOM   2586  HZ1 LYS A 162      49.998  60.896  91.314  1.00  5.04              
ATOM   2587  HZ2 LYS A 162      49.912  59.378  91.892  1.00  5.04              
ATOM   2588  HZ3 LYS A 162      51.353  59.962  91.415  1.00  5.04              
ATOM   2589  C   LYS A 162      56.099  60.112  88.860  1.00  5.04              
ATOM   2590  O   LYS A 162      57.010  59.304  88.711  1.00  5.04              
ATOM   2591  N   LEU A 163      56.111  61.062  89.800  1.00  5.10              
ATOM   2592  H   LEU A 163      55.243  61.531  90.040  1.00  5.10              
ATOM   2593  CA  LEU A 163      57.255  61.310  90.683  1.00  5.10              
ATOM   2594  HA  LEU A 163      58.149  61.305  90.060  1.00  5.10              
ATOM   2595  CB  LEU A 163      57.129  62.693  91.373  1.00  5.10              
ATOM   2596  HB1 LEU A 163      56.695  62.535  92.363  1.00  5.10              
ATOM   2597  HB2 LEU A 163      56.418  63.307  90.818  1.00  5.10              
ATOM   2598  CG  LEU A 163      58.430  63.528  91.517  1.00  5.10              
ATOM   2599  HG  LEU A 163      58.615  64.020  90.562  1.00  5.10              
ATOM   2600  CD1 LEU A 163      58.238  64.604  92.589  1.00  5.10              
ATOM   2601 1HD1 LEU A 163      59.104  65.264  92.624  1.00  5.10              
ATOM   2602 2HD1 LEU A 163      57.347  65.188  92.380  1.00  5.10              
ATOM   2603 3HD1 LEU A 163      58.112  64.123  93.558  1.00  5.10              
ATOM   2604  CD2 LEU A 163      59.711  62.789  91.912  1.00  5.10              
ATOM   2605 1HD2 LEU A 163      59.580  62.318  92.886  1.00  5.10              
ATOM   2606 2HD2 LEU A 163      59.946  62.017  91.181  1.00  5.10              
ATOM   2607 3HD2 LEU A 163      60.549  63.480  91.965  1.00  5.10              
ATOM   2608  C   LEU A 163      57.437  60.203  91.735  1.00  5.10              
ATOM   2609  O   LEU A 163      58.534  60.075  92.267  1.00  5.10              
ATOM   2610  N   ARG A 164      56.392  59.419  92.044  1.00  5.24              
ATOM   2611  H   ARG A 164      55.489  59.697  91.675  1.00  5.24              
ATOM   2612  CA  ARG A 164      56.460  58.355  93.063  1.00  5.24              
ATOM   2613  HA  ARG A 164      56.502  58.863  94.019  1.00  5.24              
ATOM   2614  CB  ARG A 164      55.200  57.479  93.150  1.00  5.24              
ATOM   2615  HB1 ARG A 164      54.360  58.105  93.414  1.00  5.24              
ATOM   2616  HB2 ARG A 164      55.331  56.779  93.976  1.00  5.24              
ATOM   2617  CG  ARG A 164      54.889  56.673  91.882  1.00  5.24              
ATOM   2618  HG1 ARG A 164      55.614  55.873  91.813  1.00  5.24              
ATOM   2619  HG2 ARG A 164      55.030  57.303  91.006  1.00  5.24              
ATOM   2620  CD  ARG A 164      53.480  56.063  91.807  1.00  5.24              
ATOM   2621  HD1 ARG A 164      53.518  55.206  91.131  1.00  5.24              
ATOM   2622  HD2 ARG A 164      52.828  56.796  91.341  1.00  5.24              
ATOM   2623  NE  ARG A 164      52.900  55.636  93.106  1.00  5.24              
ATOM   2624  HE  ARG A 164      53.189  54.744  93.471  1.00  5.24              
ATOM   2625  CZ  ARG A 164      51.925  56.269  93.748  1.00  5.24              
ATOM   2626  NH1 ARG A 164      51.526  57.444  93.388  1.00  5.24              
ATOM   2627 1HH1 ARG A 164      52.124  58.007  92.802  1.00  5.24              
ATOM   2628 2HH1 ARG A 164      50.725  57.856  93.874  1.00  5.24              
ATOM   2629  NH2 ARG A 164      51.296  55.759  94.763  1.00  5.24              
ATOM   2630 1HH2 ARG A 164      51.532  54.875  95.158  1.00  5.24              
ATOM   2631 2HH2 ARG A 164      50.572  56.358  95.169  1.00  5.24              
ATOM   2632  C   ARG A 164      57.733  57.513  92.937  1.00  5.24              
ATOM   2633  O   ARG A 164      57.912  56.889  91.892  1.00  5.24              
ATOM   2634  N   PRO A 165      58.613  57.482  93.954  1.00  5.18              
ATOM   2635  CD  PRO A 165      58.759  58.461  95.028  1.00  5.18              
ATOM   2636  HD1 PRO A 165      58.542  57.993  95.990  1.00  5.18              
ATOM   2637  HD2 PRO A 165      58.138  59.346  94.901  1.00  5.18              
ATOM   2638  CG  PRO A 165      60.224  58.879  94.973  1.00  5.18              
ATOM   2639  HG1 PRO A 165      60.599  59.130  95.964  1.00  5.18              
ATOM   2640  HG2 PRO A 165      60.331  59.731  94.302  1.00  5.18              
ATOM   2641  CB  PRO A 165      60.953  57.671  94.375  1.00  5.18              
ATOM   2642  HB1 PRO A 165      61.569  57.190  95.136  1.00  5.18              
ATOM   2643  HB2 PRO A 165      61.589  57.994  93.551  1.00  5.18              
ATOM   2644  CA  PRO A 165      59.852  56.723  93.865  1.00  5.18              
ATOM   2645  HA  PRO A 165      60.071  56.436  92.841  1.00  5.18              
ATOM   2646  C   PRO A 165      59.870  55.433  94.667  1.00  5.18              
ATOM   2647  O   PRO A 165      60.806  54.639  94.565  1.00  5.18              
ATOM   2648  N   ALA A 166      58.856  55.226  95.499  1.00  5.60              
ATOM   2649  H   ALA A 166      58.129  55.920  95.584  1.00  5.60              
ATOM   2650  CA  ALA A 166      58.759  54.037  96.308  1.00  5.60              
ATOM   2651  HA  ALA A 166      59.010  53.168  95.705  1.00  5.60              
ATOM   2652  CB  ALA A 166      59.799  54.121  97.445  1.00  5.60              
ATOM   2653  HB1 ALA A 166      59.962  53.135  97.872  1.00  5.60              
ATOM   2654  HB2 ALA A 166      60.761  54.480  97.080  1.00  5.60              
ATOM   2655  HB3 ALA A 166      59.440  54.797  98.220  1.00  5.60              
ATOM   2656  C   ALA A 166      57.370  53.836  96.893  1.00  5.60              
ATOM   2657  O   ALA A 166      56.501  54.701  96.834  1.00  5.60              
ATOM   2658  N   SER A 167      57.250  52.718  97.593  1.00  6.36              
ATOM   2659  H   SER A 167      57.917  51.977  97.402  1.00  6.36              
ATOM   2660  CA  SER A 167      56.386  52.566  98.756  1.00  6.36              
ATOM   2661  HA  SER A 167      55.761  53.448  98.870  1.00  6.36              
ATOM   2662  CB  SER A 167      55.483  51.339  98.557  1.00  6.36              
ATOM   2663  HB1 SER A 167      54.806  51.234  99.405  1.00  6.36              
ATOM   2664  HB2 SER A 167      56.101  50.442  98.493  1.00  6.36              
ATOM   2665  OG  SER A 167      54.721  51.462  97.373  1.00  6.36              
ATOM   2666  HG  SER A 167      55.344  51.584  96.648  1.00  6.36              
ATOM   2667  C   SER A 167      57.209  52.421 100.034  1.00  6.36              
ATOM   2668  O   SER A 167      56.731  51.864 101.018  1.00  6.36              
ATOM   2669  N   PHE A 168      58.466  52.890 100.033  1.00  6.83              
ATOM   2670  H   PHE A 168      58.795  53.382  99.217  1.00  6.83              
ATOM   2671  CA  PHE A 168      59.338  52.858 101.206  1.00  6.83              
ATOM   2672  HA  PHE A 168      59.040  51.959 101.747  1.00  6.83              
ATOM   2673  CB  PHE A 168      60.820  52.644 100.889  1.00  6.83              
ATOM   2674  HB1 PHE A 168      61.315  53.600 100.761  1.00  6.83              
ATOM   2675  HB2 PHE A 168      60.920  52.102  99.959  1.00  6.83              
ATOM   2676  CG  PHE A 168      61.471  51.847 102.007  1.00  6.83              
ATOM   2677  CD1 PHE A 168      61.148  50.484 102.172  1.00  6.83              
ATOM   2678  HD1 PHE A 168      60.523  49.983 101.444  1.00  6.83              
ATOM   2679  CE1 PHE A 168      61.595  49.781 103.305  1.00  6.83              
ATOM   2680  HE1 PHE A 168      61.325  48.742 103.437  1.00  6.83              
ATOM   2681  CZ  PHE A 168      62.386  50.431 104.269  1.00  6.83              
ATOM   2682  HZ  PHE A 168      62.726  49.896 105.145  1.00  6.83              
ATOM   2683  CE2 PHE A 168      62.738  51.781 104.090  1.00  6.83              
ATOM   2684  HE2 PHE A 168      63.345  52.289 104.827  1.00  6.83              
ATOM   2685  CD2 PHE A 168      62.277  52.487 102.967  1.00  6.83              
ATOM   2686  HD2 PHE A 168      62.511  53.535 102.866  1.00  6.83              
ATOM   2687  C   PHE A 168      59.045  53.982 102.207  1.00  6.83              
ATOM   2688  O   PHE A 168      59.956  54.636 102.684  1.00  6.83              
ATOM   2689  N   PHE A 169      57.759  54.230 102.457  1.00  7.18              
ATOM   2690  H   PHE A 169      57.133  53.494 102.151  1.00  7.18              
ATOM   2691  CA  PHE A 169      57.121  55.543 102.582  1.00  7.18              
ATOM   2692  HA  PHE A 169      57.228  56.042 101.618  1.00  7.18              
ATOM   2693  CB  PHE A 169      55.612  55.326 102.822  1.00  7.18              
ATOM   2694  HB1 PHE A 169      55.154  56.267 103.129  1.00  7.18              
ATOM   2695  HB2 PHE A 169      55.483  54.631 103.653  1.00  7.18              
ATOM   2696  CG  PHE A 169      54.814  54.849 101.622  1.00  7.18              
ATOM   2697  CD1 PHE A 169      54.694  55.674 100.486  1.00  7.18              
ATOM   2698  HD1 PHE A 169      55.202  56.629 100.446  1.00  7.18              
ATOM   2699  CE1 PHE A 169      53.899  55.268  99.399  1.00  7.18              
ATOM   2700  HE1 PHE A 169      53.824  55.897  98.520  1.00  7.18              
ATOM   2701  CZ  PHE A 169      53.213  54.041  99.448  1.00  7.18              
ATOM   2702  HZ  PHE A 169      52.609  53.725  98.610  1.00  7.18              
ATOM   2703  CE2 PHE A 169      53.329  53.218 100.582  1.00  7.18              
ATOM   2704  HE2 PHE A 169      52.809  52.270 100.615  1.00  7.18              
ATOM   2705  CD2 PHE A 169      54.129  53.619 101.666  1.00  7.18              
ATOM   2706  HD2 PHE A 169      54.212  52.982 102.536  1.00  7.18              
ATOM   2707  C   PHE A 169      57.651  56.583 103.591  1.00  7.18              
ATOM   2708  O   PHE A 169      57.118  57.686 103.655  1.00  7.18              
ATOM   2709  N   ILE A 170      58.691  56.283 104.356  1.00  6.33              
ATOM   2710  H   ILE A 170      59.092  55.361 104.243  1.00  6.33              
ATOM   2711  CA  ILE A 170      59.606  57.305 104.840  1.00  6.33              
ATOM   2712  HA  ILE A 170      59.489  58.176 104.192  1.00  6.33              
ATOM   2713  CB  ILE A 170      59.248  57.798 106.262  1.00  6.33              
ATOM   2714  HB  ILE A 170      58.236  58.202 106.205  1.00  6.33              
ATOM   2715  CG2 ILE A 170      59.229  56.689 107.331  1.00  6.33              
ATOM   2716 1HG2 ILE A 170      58.778  57.060 108.250  1.00  6.33              
ATOM   2717 2HG2 ILE A 170      58.639  55.842 106.981  1.00  6.33              
ATOM   2718 3HG2 ILE A 170      60.243  56.350 107.543  1.00  6.33              
ATOM   2719  CG1 ILE A 170      60.186  58.965 106.649  1.00  6.33              
ATOM   2720 1HG1 ILE A 170      60.206  59.686 105.829  1.00  6.33              
ATOM   2721 2HG1 ILE A 170      61.200  58.589 106.792  1.00  6.33              
ATOM   2722  CD1 ILE A 170      59.760  59.717 107.916  1.00  6.33              
ATOM   2723  HD1 ILE A 170      60.425  60.567 108.069  1.00  6.33              
ATOM   2724  HD2 ILE A 170      58.738  60.082 107.806  1.00  6.33              
ATOM   2725  HD3 ILE A 170      59.826  59.065 108.786  1.00  6.33              
ATOM   2726  C   ILE A 170      61.043  56.821 104.647  1.00  6.33              
ATOM   2727  O   ILE A 170      61.542  55.967 105.378  1.00  6.33              
ATOM   2728  N   ASN A 171      61.670  57.323 103.580  1.00  5.59              
ATOM   2729  H   ASN A 171      61.157  57.990 103.017  1.00  5.59              
ATOM   2730  CA  ASN A 171      62.797  56.637 102.960  1.00  5.59              
ATOM   2731  HA  ASN A 171      62.971  55.681 103.459  1.00  5.59              
ATOM   2732  CB  ASN A 171      62.408  56.346 101.486  1.00  5.59              
ATOM   2733  HB1 ASN A 171      62.272  57.277 100.942  1.00  5.59              
ATOM   2734  HB2 ASN A 171      61.453  55.851 101.432  1.00  5.59              
ATOM   2735  CG  ASN A 171      63.413  55.485 100.743  1.00  5.59              
ATOM   2736  OD1 ASN A 171      64.496  55.187 101.205  1.00  5.59              
ATOM   2737  ND2 ASN A 171      63.098  55.086  99.534  1.00  5.59              
ATOM   2738 1HD2 ASN A 171      62.228  55.386  99.109  1.00  5.59              
ATOM   2739 2HD2 ASN A 171      63.800  54.543  99.070  1.00  5.59              
ATOM   2740  C   ASN A 171      64.100  57.420 103.071  1.00  5.59              
ATOM   2741  O   ASN A 171      64.843  57.279 104.044  1.00  5.59              
ATOM   2742  N   MET A 172      64.367  58.238 102.046  1.00  4.94              
ATOM   2743  H   MET A 172      63.660  58.304 101.328  1.00  4.94              
ATOM   2744  CA  MET A 172      65.646  58.878 101.772  1.00  4.94              
ATOM   2745  HA  MET A 172      66.440  58.202 102.096  1.00  4.94              
ATOM   2746  CB  MET A 172      65.825  59.106 100.263  1.00  4.94              
ATOM   2747  HB1 MET A 172      66.788  59.589 100.110  1.00  4.94              
ATOM   2748  HB2 MET A 172      65.036  59.762  99.892  1.00  4.94              
ATOM   2749  CG  MET A 172      65.842  57.809  99.446  1.00  4.94              
ATOM   2750  HG1 MET A 172      64.860  57.342  99.486  1.00  4.94              
ATOM   2751  HG2 MET A 172      66.567  57.125  99.891  1.00  4.94              
ATOM   2752  SD  MET A 172      66.294  58.057  97.708  1.00  4.94              
ATOM   2753  CE  MET A 172      64.724  58.660  97.030  1.00  4.94              
ATOM   2754  HE1 MET A 172      64.874  59.017  96.011  1.00  4.94              
ATOM   2755  HE2 MET A 172      64.003  57.844  97.019  1.00  4.94              
ATOM   2756  HE3 MET A 172      64.336  59.473  97.641  1.00  4.94              
ATOM   2757  C   MET A 172      65.793  60.167 102.586  1.00  4.94              
ATOM   2758  O   MET A 172      65.920  61.270 102.056  1.00  4.94              
ATOM   2759  N   SER A 173      65.734  60.008 103.905  1.00  4.77              
ATOM   2760  H   SER A 173      65.576  59.058 104.228  1.00  4.77              
ATOM   2761  CA  SER A 173      65.601  61.048 104.916  1.00  4.77              
ATOM   2762  HA  SER A 173      64.624  61.519 104.805  1.00  4.77              
ATOM   2763  CB  SER A 173      65.657  60.407 106.304  1.00  4.77              
ATOM   2764  HB1 SER A 173      65.468  61.171 107.061  1.00  4.77              
ATOM   2765  HB2 SER A 173      66.645  59.976 106.473  1.00  4.77              
ATOM   2766  OG  SER A 173      64.674  59.393 106.407  1.00  4.77              
ATOM   2767  HG  SER A 173      64.876  58.655 105.815  1.00  4.77              
ATOM   2768  C   SER A 173      66.654  62.152 104.799  1.00  4.77              
ATOM   2769  O   SER A 173      66.412  63.299 105.160  1.00  4.77              
ATOM   2770  N   LYS A 174      67.812  61.820 104.222  1.00  4.78              
ATOM   2771  H   LYS A 174      67.923  60.866 103.913  1.00  4.78              
ATOM   2772  CA  LYS A 174      68.965  62.700 104.070  1.00  4.78              
ATOM   2773  HA  LYS A 174      68.838  63.550 104.742  1.00  4.78              
ATOM   2774  CB  LYS A 174      70.186  61.908 104.573  1.00  4.78              
ATOM   2775  HB1 LYS A 174      70.367  61.072 103.893  1.00  4.78              
ATOM   2776  HB2 LYS A 174      69.936  61.472 105.542  1.00  4.78              
ATOM   2777  CG  LYS A 174      71.467  62.743 104.771  1.00  4.78              
ATOM   2778  HG1 LYS A 174      71.814  62.635 105.800  1.00  4.78              
ATOM   2779  HG2 LYS A 174      71.280  63.801 104.590  1.00  4.78              
ATOM   2780  CD  LYS A 174      72.551  62.220 103.830  1.00  4.78              
ATOM   2781  HD1 LYS A 174      72.128  62.101 102.831  1.00  4.78              
ATOM   2782  HD2 LYS A 174      72.870  61.246 104.200  1.00  4.78              
ATOM   2783  CE  LYS A 174      73.765  63.135 103.713  1.00  4.78              
ATOM   2784  HE1 LYS A 174      74.111  63.432 104.706  1.00  4.78              
ATOM   2785  HE2 LYS A 174      73.469  64.032 103.158  1.00  4.78              
ATOM   2786  NZ  LYS A 174      74.838  62.426 102.985  1.00  4.78              
ATOM   2787  HZ1 LYS A 174      75.360  61.824 103.600  1.00  4.78              
ATOM   2788  HZ2 LYS A 174      74.443  61.863 102.234  1.00  4.78              
ATOM   2789  HZ3 LYS A 174      75.478  63.090 102.549  1.00  4.78              
ATOM   2790  C   LYS A 174      69.126  63.332 102.666  1.00  4.78              
ATOM   2791  O   LYS A 174      70.144  63.956 102.379  1.00  4.78              
ATOM   2792  N   LEU A 175      68.131  63.187 101.786  1.00  4.81              
ATOM   2793  H   LEU A 175      67.325  62.655 102.083  1.00  4.81              
ATOM   2794  CA  LEU A 175      68.235  63.495 100.354  1.00  4.81              
ATOM   2795  HA  LEU A 175      69.250  63.253 100.059  1.00  4.81              
ATOM   2796  CB  LEU A 175      67.344  62.526  99.572  1.00  4.81              
ATOM   2797  HB1 LEU A 175      66.341  62.593  99.969  1.00  4.81              
ATOM   2798  HB2 LEU A 175      67.728  61.525  99.763  1.00  4.81              
ATOM   2799  CG  LEU A 175      67.260  62.731  98.051  1.00  4.81              
ATOM   2800  HG  LEU A 175      66.754  63.666  97.817  1.00  4.81              
ATOM   2801  CD1 LEU A 175      68.633  62.733  97.398  1.00  4.81              
ATOM   2802 1HD1 LEU A 175      68.517  62.759  96.319  1.00  4.81              
ATOM   2803 2HD1 LEU A 175      69.169  63.628  97.689  1.00  4.81              
ATOM   2804 3HD1 LEU A 175      69.198  61.850  97.689  1.00  4.81              
ATOM   2805  CD2 LEU A 175      66.433  61.596  97.467  1.00  4.81              
ATOM   2806 1HD2 LEU A 175      66.932  60.658  97.687  1.00  4.81              
ATOM   2807 2HD2 LEU A 175      65.435  61.593  97.902  1.00  4.81              
ATOM   2808 3HD2 LEU A 175      66.355  61.685  96.388  1.00  4.81              
ATOM   2809  C   LEU A 175      68.043  64.961  99.939  1.00  4.81              
ATOM   2810  O   LEU A 175      66.926  65.377  99.648  1.00  4.81              
ATOM   2811  N   HIS A 176      69.125  65.736  99.833  1.00  4.81              
ATOM   2812  H   HIS A 176      70.022  65.353 100.091  1.00  4.81              
ATOM   2813  CA  HIS A 176      69.045  67.181  99.592  1.00  4.81              
ATOM   2814  HA  HIS A 176      68.344  67.611 100.309  1.00  4.81              
ATOM   2815  CB  HIS A 176      70.423  67.809  99.849  1.00  4.81              
ATOM   2816  HB1 HIS A 176      70.375  68.874  99.624  1.00  4.81              
ATOM   2817  HB2 HIS A 176      71.159  67.359  99.180  1.00  4.81              
ATOM   2818  CG  HIS A 176      70.898  67.665 101.269  1.00  4.81              
ATOM   2819  ND1 HIS A 176      70.110  67.860 102.405  1.00  4.81              
ATOM   2820  CE1 HIS A 176      70.919  67.607 103.446  1.00  4.81              
ATOM   2821  HE1 HIS A 176      70.616  67.666 104.484  1.00  4.81              
ATOM   2822  NE2 HIS A 176      72.156  67.287 103.024  1.00  4.81              
ATOM   2823  HE2 HIS A 176      72.954  67.071 103.607  1.00  4.81              
ATOM   2824  CD2 HIS A 176      72.163  67.327 101.651  1.00  4.81              
ATOM   2825  HD2 HIS A 176      73.008  67.125 101.002  1.00  4.81              
ATOM   2826  C   HIS A 176      68.578  67.608  98.202  1.00  4.81              
ATOM   2827  O   HIS A 176      67.919  68.646  98.057  1.00  4.81              
ATOM   2828  N   THR A 177      68.916  66.844  97.166  1.00  4.70              
ATOM   2829  H   THR A 177      69.485  66.019  97.323  1.00  4.70              
ATOM   2830  CA  THR A 177      68.564  67.241  95.789  1.00  4.70              
ATOM   2831  HA  THR A 177      67.845  68.058  95.811  1.00  4.70              
ATOM   2832  CB  THR A 177      69.790  67.771  95.030  1.00  4.70              
ATOM   2833  HB  THR A 177      69.526  67.913  93.981  1.00  4.70              
ATOM   2834  CG2 THR A 177      70.262  69.109  95.600  1.00  4.70              
ATOM   2835 1HG2 THR A 177      71.052  69.508  94.965  1.00  4.70              
ATOM   2836 2HG2 THR A 177      69.434  69.814  95.629  1.00  4.70              
ATOM   2837 3HG2 THR A 177      70.654  68.978  96.609  1.00  4.70              
ATOM   2838  OG1 THR A 177      70.891  66.902  95.120  1.00  4.70              
ATOM   2839  HG1 THR A 177      71.019  66.648  96.041  1.00  4.70              
ATOM   2840  C   THR A 177      67.879  66.100  95.054  1.00  4.70              
ATOM   2841  O   THR A 177      68.410  64.984  94.990  1.00  4.70              
ATOM   2842  N   VAL A 178      66.692  66.400  94.501  1.00  4.64              
ATOM   2843  H   VAL A 178      66.311  67.336  94.597  1.00  4.64              
ATOM   2844  CA  VAL A 178      66.086  65.486  93.516  1.00  4.64              
ATOM   2845  HA  VAL A 178      66.788  64.672  93.343  1.00  4.64              
ATOM   2846  CB  VAL A 178      64.787  64.789  93.949  1.00  4.64              
ATOM   2847  HB  VAL A 178      63.975  65.510  94.015  1.00  4.64              
ATOM   2848  CG1 VAL A 178      64.400  63.709  92.932  1.00  4.64              
ATOM   2849 1HG1 VAL A 178      63.485  63.206  93.246  1.00  4.64              
ATOM   2850 2HG1 VAL A 178      64.228  64.156  91.957  1.00  4.64              
ATOM   2851 3HG1 VAL A 178      65.201  62.977  92.836  1.00  4.64              
ATOM   2852  CG2 VAL A 178      64.981  64.083  95.295  1.00  4.64              
ATOM   2853 1HG2 VAL A 178      64.090  63.508  95.551  1.00  4.64              
ATOM   2854 2HG2 VAL A 178      65.838  63.419  95.217  1.00  4.64              
ATOM   2855 3HG2 VAL A 178      65.177  64.805  96.084  1.00  4.64              
ATOM   2856  C   VAL A 178      65.953  66.184  92.183  1.00  4.64              
ATOM   2857  O   VAL A 178      65.330  67.252  92.122  1.00  4.64              
ATOM   2858  N   ASP A 179      66.535  65.589  91.130  1.00  4.65              
ATOM   2859  H   ASP A 179      67.001  64.685  91.228  1.00  4.65              
ATOM   2860  CA  ASP A 179      66.307  66.122  89.794  1.00  4.65              
ATOM   2861  HA  ASP A 179      65.798  67.082  89.851  1.00  4.65              
ATOM   2862  CB  ASP A 179      67.643  66.364  89.071  1.00  4.65              
ATOM   2863  HB1 ASP A 179      68.064  65.417  88.734  1.00  4.65              
ATOM   2864  HB2 ASP A 179      68.347  66.825  89.766  1.00  4.65              
ATOM   2865  CG  ASP A 179      67.450  67.298  87.874  1.00  4.65              
ATOM   2866  OD1 ASP A 179      66.593  67.008  87.011  1.00  4.65              
ATOM   2867  OD2 ASP A 179      68.062  68.389  87.842  1.00  4.65              
ATOM   2868  C   ASP A 179      65.404  65.167  89.040  1.00  4.65              
ATOM   2869  O   ASP A 179      65.597  63.967  89.115  1.00  4.65              
ATOM   2870  N   VAL A 180      64.410  65.690  88.338  1.00  5.06              
ATOM   2871  H   VAL A 180      64.318  66.698  88.351  1.00  5.06              
ATOM   2872  CA  VAL A 180      63.331  64.966  87.660  1.00  5.06              
ATOM   2873  HA  VAL A 180      63.651  63.933  87.531  1.00  5.06              
ATOM   2874  CB  VAL A 180      62.019  64.983  88.488  1.00  5.06              
ATOM   2875  HB  VAL A 180      61.421  65.843  88.185  1.00  5.06              
ATOM   2876  CG1 VAL A 180      61.211  63.703  88.223  1.00  5.06              
ATOM   2877 1HG1 VAL A 180      60.278  63.730  88.783  1.00  5.06              
ATOM   2878 2HG1 VAL A 180      60.971  63.622  87.164  1.00  5.06              
ATOM   2879 3HG1 VAL A 180      61.786  62.827  88.526  1.00  5.06              
ATOM   2880  CG2 VAL A 180      62.210  65.075  90.012  1.00  5.06              
ATOM   2881 1HG2 VAL A 180      61.236  65.126  90.495  1.00  5.06              
ATOM   2882 2HG2 VAL A 180      62.741  64.192  90.359  1.00  5.06              
ATOM   2883 3HG2 VAL A 180      62.757  65.979  90.280  1.00  5.06              
ATOM   2884  C   VAL A 180      63.096  65.541  86.257  1.00  5.06              
ATOM   2885  O   VAL A 180      62.087  65.254  85.622  1.00  5.06              
ATOM   2886  N   SER A 181      64.000  66.397  85.773  1.00  4.98              
ATOM   2887  H   SER A 181      64.831  66.582  86.328  1.00  4.98              
ATOM   2888  CA  SER A 181      63.813  67.177  84.548  1.00  4.98              
ATOM   2889  HA  SER A 181      62.926  67.797  84.676  1.00  4.98              
ATOM   2890  CB  SER A 181      65.018  68.072  84.282  1.00  4.98              
ATOM   2891  HB1 SER A 181      64.784  68.775  83.486  1.00  4.98              
ATOM   2892  HB2 SER A 181      65.873  67.468  83.977  1.00  4.98              
ATOM   2893  OG  SER A 181      65.346  68.773  85.443  1.00  4.98              
ATOM   2894  HG  SER A 181      65.607  68.077  86.079  1.00  4.98              
ATOM   2895  C   SER A 181      63.653  66.359  83.287  1.00  4.98              
ATOM   2896  O   SER A 181      64.092  65.216  83.257  1.00  4.98              
ATOM   2897  N   HIS A 182      63.143  66.975  82.215  1.00  5.11              
ATOM   2898  H   HIS A 182      62.745  67.899  82.344  1.00  5.11              
ATOM   2899  CA  HIS A 182      62.959  66.319  80.918  1.00  5.11              
ATOM   2900  HA  HIS A 182      62.273  66.909  80.309  1.00  5.11              
ATOM   2901  CB  HIS A 182      64.300  66.191  80.158  1.00  5.11              
ATOM   2902  HB1 HIS A 182      64.097  65.711  79.200  1.00  5.11              
ATOM   2903  HB2 HIS A 182      64.944  65.518  80.722  1.00  5.11              
ATOM   2904  CG  HIS A 182      65.132  67.413  79.867  1.00  5.11              
ATOM   2905  ND1 HIS A 182      64.690  68.628  79.337  1.00  5.11              
ATOM   2906  CE1 HIS A 182      65.797  69.292  78.971  1.00  5.11              
ATOM   2907  HE1 HIS A 182      65.795  70.244  78.458  1.00  5.11              
ATOM   2908  NE2 HIS A 182      66.898  68.577  79.261  1.00  5.11              
ATOM   2909  HE2 HIS A 182      67.846  68.799  78.986  1.00  5.11              
ATOM   2910  CD2 HIS A 182      66.496  67.386  79.817  1.00  5.11              
ATOM   2911  HD2 HIS A 182      67.121  66.530  80.051  1.00  5.11              
ATOM   2912  C   HIS A 182      62.347  64.919  81.098  1.00  5.11              
ATOM   2913  O   HIS A 182      63.005  63.889  80.909  1.00  5.11              
ATOM   2914  N   ASN A 183      61.123  64.905  81.605  1.00  5.17              
ATOM   2915  H   ASN A 183      60.647  65.795  81.696  1.00  5.17              
ATOM   2916  CA  ASN A 183      60.327  63.715  81.877  1.00  5.17              
ATOM   2917  HA  ASN A 183      60.615  62.912  81.195  1.00  5.17              
ATOM   2918  CB  ASN A 183      60.544  63.246  83.329  1.00  5.17              
ATOM   2919  HB1 ASN A 183      59.665  62.701  83.668  1.00  5.17              
ATOM   2920  HB2 ASN A 183      60.661  64.105  83.983  1.00  5.17              
ATOM   2921  CG  ASN A 183      61.722  62.295  83.480  1.00  5.17              
ATOM   2922  OD1 ASN A 183      61.606  61.101  83.237  1.00  5.17              
ATOM   2923  ND2 ASN A 183      62.870  62.744  83.925  1.00  5.17              
ATOM   2924 1HD2 ASN A 183      63.013  63.743  84.030  1.00  5.17              
ATOM   2925 2HD2 ASN A 183      63.610  62.085  84.108  1.00  5.17              
ATOM   2926  C   ASN A 183      58.859  64.077  81.587  1.00  5.17              
ATOM   2927  O   ASN A 183      58.504  65.242  81.403  1.00  5.17              
ATOM   2928  N   TRP A 184      57.981  63.085  81.527  1.00  4.80              
ATOM   2929  H   TRP A 184      58.258  62.151  81.806  1.00  4.80              
ATOM   2930  CA  TRP A 184      56.650  63.234  80.932  1.00  4.80              
ATOM   2931  HA  TRP A 184      56.715  63.948  80.112  1.00  4.80              
ATOM   2932  CB  TRP A 184      56.271  61.860  80.346  1.00  4.80              
ATOM   2933  HB1 TRP A 184      55.747  61.284  81.109  1.00  4.80              
ATOM   2934  HB2 TRP A 184      57.183  61.306  80.116  1.00  4.80              
ATOM   2935  CG  TRP A 184      55.469  61.846  79.082  1.00  4.80              
ATOM   2936  CD1 TRP A 184      54.380  61.075  78.870  1.00  4.80              
ATOM   2937  HD1 TRP A 184      53.949  60.408  79.609  1.00  4.80              
ATOM   2938  NE1 TRP A 184      53.940  61.237  77.572  1.00  4.80              
ATOM   2939  HE1 TRP A 184      53.172  60.716  77.176  1.00  4.80              
ATOM   2940  CE2 TRP A 184      54.713  62.144  76.882  1.00  4.80              
ATOM   2941  CZ2 TRP A 184      54.660  62.639  75.570  1.00  4.80              
ATOM   2942  HZ2 TRP A 184      53.886  62.310  74.893  1.00  4.80              
ATOM   2943  CH2 TRP A 184      55.640  63.550  75.145  1.00  4.80              
ATOM   2944  HH2 TRP A 184      55.623  63.928  74.132  1.00  4.80              
ATOM   2945  CZ3 TRP A 184      56.656  63.950  76.032  1.00  4.80              
ATOM   2946  HZ3 TRP A 184      57.417  64.639  75.693  1.00  4.80              
ATOM   2947  CE3 TRP A 184      56.697  63.451  77.350  1.00  4.80              
ATOM   2948  HE3 TRP A 184      57.496  63.759  78.009  1.00  4.80              
ATOM   2949  CD2 TRP A 184      55.718  62.542  77.817  1.00  4.80              
ATOM   2950  C   TRP A 184      55.561  63.777  81.885  1.00  4.80              
ATOM   2951  O   TRP A 184      54.411  63.962  81.488  1.00  4.80              
ATOM   2952  N   ILE A 185      55.930  64.036  83.145  1.00  5.05              
ATOM   2953  H   ILE A 185      56.917  63.961  83.330  1.00  5.05              
ATOM   2954  CA  ILE A 185      55.050  64.124  84.320  1.00  5.05              
ATOM   2955  HA  ILE A 185      54.551  63.153  84.327  1.00  5.05              
ATOM   2956  CB  ILE A 185      55.827  64.165  85.663  1.00  5.05              
ATOM   2957  HB  ILE A 185      56.204  65.170  85.831  1.00  5.05              
ATOM   2958  CG2 ILE A 185      54.849  63.811  86.803  1.00  5.05              
ATOM   2959 1HG2 ILE A 185      55.345  63.839  87.772  1.00  5.05              
ATOM   2960 2HG2 ILE A 185      54.042  64.540  86.854  1.00  5.05              
ATOM   2961 3HG2 ILE A 185      54.413  62.828  86.638  1.00  5.05              
ATOM   2962  CG1 ILE A 185      57.039  63.203  85.661  1.00  5.05              
ATOM   2963 1HG1 ILE A 185      57.735  63.513  84.883  1.00  5.05              
ATOM   2964 2HG1 ILE A 185      56.694  62.197  85.428  1.00  5.05              
ATOM   2965  CD1 ILE A 185      57.836  63.171  86.971  1.00  5.05              
ATOM   2966  HD1 ILE A 185      58.089  64.186  87.279  1.00  5.05              
ATOM   2967  HD2 ILE A 185      57.264  62.681  87.757  1.00  5.05              
ATOM   2968  HD3 ILE A 185      58.756  62.610  86.816  1.00  5.05              
ATOM   2969  C   ILE A 185      53.890  65.138  84.285  1.00  5.05              
ATOM   2970  O   ILE A 185      53.969  66.260  84.784  1.00  5.05              
ATOM   2971  N   ASN A 186      52.748  64.695  83.775  1.00  5.23              
ATOM   2972  H   ASN A 186      52.782  63.796  83.310  1.00  5.23              
ATOM   2973  CA  ASN A 186      51.563  65.526  83.573  1.00  5.23              
ATOM   2974  HA  ASN A 186      51.863  66.390  82.981  1.00  5.23              
ATOM   2975  CB  ASN A 186      50.600  64.688  82.711  1.00  5.23              
ATOM   2976  HB1 ASN A 186      50.326  63.778  83.244  1.00  5.23              
ATOM   2977  HB2 ASN A 186      51.110  64.415  81.790  1.00  5.23              
ATOM   2978  CG  ASN A 186      49.341  65.431  82.301  1.00  5.23              
ATOM   2979  OD1 ASN A 186      49.349  66.286  81.434  1.00  5.23              
ATOM   2980  ND2 ASN A 186      48.210  65.138  82.901  1.00  5.23              
ATOM   2981 1HD2 ASN A 186      48.188  64.535  83.707  1.00  5.23              
ATOM   2982 2HD2 ASN A 186      47.401  65.656  82.607  1.00  5.23              
ATOM   2983  C   ASN A 186      50.854  66.092  84.814  1.00  5.23              
ATOM   2984  O   ASN A 186      50.039  67.007  84.697  1.00  5.23              
ATOM   2985  N   SER A 187      51.071  65.552  86.005  1.00  5.22              
ATOM   2986  H   SER A 187      51.782  64.844  86.115  1.00  5.22              
ATOM   2987  CA  SER A 187      50.312  65.956  87.193  1.00  5.22              
ATOM   2988  HA  SER A 187      50.141  67.030  87.168  1.00  5.22              
ATOM   2989  CB  SER A 187      48.953  65.232  87.255  1.00  5.22              
ATOM   2990  HB1 SER A 187      48.338  65.700  88.026  1.00  5.22              
ATOM   2991  HB2 SER A 187      49.112  64.186  87.526  1.00  5.22              
ATOM   2992  OG  SER A 187      48.265  65.276  86.014  1.00  5.22              
ATOM   2993  HG  SER A 187      48.512  66.109  85.582  1.00  5.22              
ATOM   2994  C   SER A 187      51.087  65.623  88.441  1.00  5.22              
ATOM   2995  O   SER A 187      51.858  64.662  88.450  1.00  5.22              
ATOM   2996  N   PHE A 188      50.852  66.397  89.495  1.00  5.17              
ATOM   2997  H   PHE A 188      50.227  67.195  89.412  1.00  5.17              
ATOM   2998  CA  PHE A 188      51.576  66.193  90.748  1.00  5.17              
ATOM   2999  HA  PHE A 188      52.134  65.257  90.702  1.00  5.17              
ATOM   3000  CB  PHE A 188      52.618  67.301  90.871  1.00  5.17              
ATOM   3001  HB1 PHE A 188      52.894  67.318  91.904  1.00  5.17              
ATOM   3002  HB2 PHE A 188      52.178  68.270  90.629  1.00  5.17              
ATOM   3003  CG  PHE A 188      53.891  67.080  90.060  1.00  5.17              
ATOM   3004  CD1 PHE A 188      53.904  67.296  88.669  1.00  5.17              
ATOM   3005  HD1 PHE A 188      53.011  67.631  88.165  1.00  5.17              
ATOM   3006  CE1 PHE A 188      55.073  67.056  87.924  1.00  5.17              
ATOM   3007  HE1 PHE A 188      55.063  67.187  86.854  1.00  5.17              
ATOM   3008  CZ  PHE A 188      56.253  66.648  88.565  1.00  5.17              
ATOM   3009  HZ  PHE A 188      57.153  66.477  87.991  1.00  5.17              
ATOM   3010  CE2 PHE A 188      56.253  66.448  89.953  1.00  5.17              
ATOM   3011  HE2 PHE A 188      57.161  66.134  90.443  1.00  5.17              
ATOM   3012  CD2 PHE A 188      55.072  66.639  90.693  1.00  5.17              
ATOM   3013  HD2 PHE A 188      55.074  66.443  91.752  1.00  5.17              
ATOM   3014  C   PHE A 188      50.603  66.040  91.901  1.00  5.17              
ATOM   3015  O   PHE A 188      49.695  66.848  92.054  1.00  5.17              
ATOM   3016  N   CYS A 189      50.773  64.960  92.660  1.00  5.11              
ATOM   3017  H   CYS A 189      51.608  64.412  92.523  1.00  5.11              
ATOM   3018  CA  CYS A 189      49.769  64.374  93.543  1.00  5.11              
ATOM   3019  HA  CYS A 189      48.895  65.017  93.619  1.00  5.11              
ATOM   3020  CB  CYS A 189      49.356  62.988  93.003  1.00  5.11              
ATOM   3021  HB1 CYS A 189      48.446  62.664  93.513  1.00  5.11              
ATOM   3022  HB2 CYS A 189      50.141  62.271  93.244  1.00  5.11              
ATOM   3023  SG  CYS A 189      49.078  62.962  91.203  1.00  5.11              
ATOM   3024  HG  CYS A 189      48.035  63.812  91.246  1.00  5.11              
ATOM   3025  C   CYS A 189      50.415  64.177  94.939  1.00  5.11              
ATOM   3026  O   CYS A 189      51.593  63.788  95.068  1.00  5.11              
ATOM   3027  N   GLU A 190      49.628  64.403  95.995  1.00  5.27              
ATOM   3028  H   GLU A 190      48.689  64.751  95.868  1.00  5.27              
ATOM   3029  CA  GLU A 190      50.126  64.239  97.364  1.00  5.27              
ATOM   3030  HA  GLU A 190      50.945  64.943  97.522  1.00  5.27              
ATOM   3031  CB  GLU A 190      49.037  64.564  98.409  1.00  5.27              
ATOM   3032  HB1 GLU A 190      48.240  63.823  98.334  1.00  5.27              
ATOM   3033  HB2 GLU A 190      48.619  65.551  98.199  1.00  5.27              
ATOM   3034  CG  GLU A 190      49.624  64.559  99.839  1.00  5.27              
ATOM   3035  HG1 GLU A 190      50.334  65.384  99.924  1.00  5.27              
ATOM   3036  HG2 GLU A 190      50.181  63.635  99.990  1.00  5.27              
ATOM   3037  CD  GLU A 190      48.597  64.654 100.979  1.00  5.27              
ATOM   3038  OE1 GLU A 190      49.037  64.524 102.148  1.00  5.27              
ATOM   3039  OE2 GLU A 190      47.390  64.836 100.705  1.00  5.27              
ATOM   3040  C   GLU A 190      50.711  62.826  97.621  1.00  5.27              
ATOM   3041  O   GLU A 190      51.858  62.660  98.053  1.00  5.27              
ATOM   3042  N   GLU A 191      49.936  61.802  97.252  1.00  5.30              
ATOM   3043  H   GLU A 191      49.018  62.045  96.917  1.00  5.30              
ATOM   3044  CA  GLU A 191      50.202  60.361  97.411  1.00  5.30              
ATOM   3045  HA  GLU A 191      50.482  60.201  98.454  1.00  5.30              
ATOM   3046  CB  GLU A 191      48.883  59.593  97.175  1.00  5.30              
ATOM   3047  HB1 GLU A 191      48.148  59.989  97.877  1.00  5.30              
ATOM   3048  HB2 GLU A 191      49.023  58.543  97.434  1.00  5.30              
ATOM   3049  CG  GLU A 191      48.268  59.698  95.762  1.00  5.30              
ATOM   3050  HG1 GLU A 191      48.276  60.741  95.437  1.00  5.30              
ATOM   3051  HG2 GLU A 191      47.222  59.392  95.827  1.00  5.30              
ATOM   3052  CD  GLU A 191      48.957  58.814  94.714  1.00  5.30              
ATOM   3053  OE1 GLU A 191      49.126  57.596  94.937  1.00  5.30              
ATOM   3054  OE2 GLU A 191      49.359  59.326  93.640  1.00  5.30              
ATOM   3055  C   GLU A 191      51.368  59.778  96.581  1.00  5.30              
ATOM   3056  O   GLU A 191      51.487  58.571  96.375  1.00  5.30              
ATOM   3057  N   ASP A 192      52.232  60.652  96.092  1.00  5.26              
ATOM   3058  H   ASP A 192      52.114  61.611  96.395  1.00  5.26              
ATOM   3059  CA  ASP A 192      53.307  60.391  95.144  1.00  5.26              
ATOM   3060  HA  ASP A 192      53.492  59.322  95.054  1.00  5.26              
ATOM   3061  CB  ASP A 192      52.797  60.988  93.807  1.00  5.26              
ATOM   3062  HB1 ASP A 192      52.921  62.070  93.834  1.00  5.26              
ATOM   3063  HB2 ASP A 192      51.727  60.793  93.731  1.00  5.26              
ATOM   3064  CG  ASP A 192      53.406  60.480  92.504  1.00  5.26              
ATOM   3065  OD1 ASP A 192      54.178  61.212  91.859  1.00  5.26              
ATOM   3066  OD2 ASP A 192      52.950  59.424  92.009  1.00  5.26              
ATOM   3067  C   ASP A 192      54.575  61.102  95.623  1.00  5.26              
ATOM   3068  O   ASP A 192      55.677  60.608  95.408  1.00  5.26              
ATOM   3069  N   LEU A 193      54.403  62.221  96.343  1.00  5.24              
ATOM   3070  H   LEU A 193      53.457  62.556  96.485  1.00  5.24              
ATOM   3071  CA  LEU A 193      55.487  62.854  97.121  1.00  5.24              
ATOM   3072  HA  LEU A 193      56.452  62.690  96.639  1.00  5.24              
ATOM   3073  CB  LEU A 193      55.172  64.372  97.166  1.00  5.24              
ATOM   3074  HB1 LEU A 193      55.658  64.816  98.036  1.00  5.24              
ATOM   3075  HB2 LEU A 193      54.101  64.491  97.342  1.00  5.24              
ATOM   3076  CG  LEU A 193      55.544  65.244  95.954  1.00  5.24              
ATOM   3077  HG  LEU A 193      54.978  66.165  96.052  1.00  5.24              
ATOM   3078  CD1 LEU A 193      57.015  65.645  95.951  1.00  5.24              
ATOM   3079 1HD1 LEU A 193      57.202  66.386  95.175  1.00  5.24              
ATOM   3080 2HD1 LEU A 193      57.273  66.084  96.915  1.00  5.24              
ATOM   3081 3HD1 LEU A 193      57.629  64.769  95.770  1.00  5.24              
ATOM   3082  CD2 LEU A 193      55.230  64.628  94.583  1.00  5.24              
ATOM   3083 1HD2 LEU A 193      55.510  65.306  93.784  1.00  5.24              
ATOM   3084 2HD2 LEU A 193      55.785  63.698  94.457  1.00  5.24              
ATOM   3085 3HD2 LEU A 193      54.165  64.408  94.514  1.00  5.24              
ATOM   3086  C   LEU A 193      55.594  62.374  98.576  1.00  5.24              
ATOM   3087  O   LEU A 193      56.600  62.680  99.215  1.00  5.24              
ATOM   3088  N   PHE A 194      54.579  61.698  99.126  1.00  5.19              
ATOM   3089  H   PHE A 194      53.733  61.565  98.587  1.00  5.19              
ATOM   3090  CA  PHE A 194      54.568  61.355 100.559  1.00  5.19              
ATOM   3091  HA  PHE A 194      54.577  62.307 101.078  1.00  5.19              
ATOM   3092  CB  PHE A 194      53.238  60.673 100.920  1.00  5.19              
ATOM   3093  HB1 PHE A 194      53.343  59.592 100.825  1.00  5.19              
ATOM   3094  HB2 PHE A 194      52.467  60.987 100.213  1.00  5.19              
ATOM   3095  CG  PHE A 194      52.752  61.022 102.316  1.00  5.19              
ATOM   3096  CD1 PHE A 194      51.838  62.079 102.493  1.00  5.19              
ATOM   3097  HD1 PHE A 194      51.457  62.621 101.640  1.00  5.19              
ATOM   3098  CE1 PHE A 194      51.411  62.438 103.782  1.00  5.19              
ATOM   3099  HE1 PHE A 194      50.697  63.243 103.897  1.00  5.19              
ATOM   3100  CZ  PHE A 194      51.901  61.750 104.905  1.00  5.19              
ATOM   3101  HZ  PHE A 194      51.567  62.028 105.895  1.00  5.19              
ATOM   3102  CE2 PHE A 194      52.816  60.695 104.734  1.00  5.19              
ATOM   3103  HE2 PHE A 194      53.195  60.160 105.592  1.00  5.19              
ATOM   3104  CD2 PHE A 194      53.236  60.329 103.442  1.00  5.19              
ATOM   3105  HD2 PHE A 194      53.947  59.523 103.315  1.00  5.19              
ATOM   3106  C   PHE A 194      55.780  60.542 101.077  1.00  5.19              
ATOM   3107  O   PHE A 194      56.127  60.636 102.254  1.00  5.19              
ATOM   3108  N   HIS A 195      56.493  59.808 100.210  1.00  5.15              
ATOM   3109  CA  HIS A 195      57.789  59.176 100.499  1.00  5.15              
ATOM   3110  CB  HIS A 195      58.282  58.553  99.177  1.00  5.15              
ATOM   3111  CG  HIS A 195      59.760  58.293  98.954  1.00  5.15              
ATOM   3112  ND1 HIS A 195      60.261  57.203  98.251  1.00  5.15              
ATOM   3113  CE1 HIS A 195      61.571  57.426  98.095  1.00  5.15              
ATOM   3114  NE2 HIS A 195      61.919  58.593  98.665  1.00  5.15              
ATOM   3115  CD2 HIS A 195      60.784  59.171  99.183  1.00  5.15              
ATOM   3116  C   HIS A 195      58.821  60.097 101.136  1.00  5.15              
ATOM   3117  O   HIS A 195      59.598  59.707 102.016  1.00  5.15              
ATOM   3118  N   PHE A 196      58.801  61.344 100.682  1.00  5.14              
ATOM   3119  H   PHE A 196      58.084  61.582 100.001  1.00  5.14              
ATOM   3120  CA  PHE A 196      59.692  62.385 101.125  1.00  5.14              
ATOM   3121  HA  PHE A 196      60.679  61.937 101.202  1.00  5.14              
ATOM   3122  CB  PHE A 196      59.747  63.466 100.044  1.00  5.14              
ATOM   3123  HB1 PHE A 196      60.427  64.251 100.364  1.00  5.14              
ATOM   3124  HB2 PHE A 196      58.755  63.903  99.962  1.00  5.14              
ATOM   3125  CG  PHE A 196      60.183  62.992  98.657  1.00  5.14              
ATOM   3126  CD1 PHE A 196      61.312  62.166  98.471  1.00  5.14              
ATOM   3127  HD1 PHE A 196      61.843  61.760  99.314  1.00  5.14              
ATOM   3128  CE1 PHE A 196      61.725  61.785  97.182  1.00  5.14              
ATOM   3129  HE1 PHE A 196      62.567  61.118  97.059  1.00  5.14              
ATOM   3130  CZ  PHE A 196      60.995  62.207  96.062  1.00  5.14              
ATOM   3131  HZ  PHE A 196      61.287  61.894  95.070  1.00  5.14              
ATOM   3132  CE2 PHE A 196      59.841  62.986  96.241  1.00  5.14              
ATOM   3133  HE2 PHE A 196      59.250  63.256  95.380  1.00  5.14              
ATOM   3134  CD2 PHE A 196      59.434  63.375  97.531  1.00  5.14              
ATOM   3135  HD2 PHE A 196      58.528  63.948  97.669  1.00  5.14              
ATOM   3136  C   PHE A 196      59.363  62.867 102.548  1.00  5.14              
ATOM   3137  O   PHE A 196      60.116  63.677 103.045  1.00  5.14              
ATOM   3138  N   GLN A 197      58.334  62.411 103.275  1.00  4.96              
ATOM   3139  H   GLN A 197      57.751  61.675 102.879  1.00  4.96              
ATOM   3140  CA  GLN A 197      57.765  63.208 104.383  1.00  4.96              
ATOM   3141  HA  GLN A 197      57.721  64.208 103.968  1.00  4.96              
ATOM   3142  CB  GLN A 197      56.290  62.820 104.620  1.00  4.96              
ATOM   3143  HB1 GLN A 197      55.930  63.193 105.578  1.00  4.96              
ATOM   3144  HB2 GLN A 197      56.197  61.733 104.639  1.00  4.96              
ATOM   3145  CG  GLN A 197      55.383  63.408 103.522  1.00  4.96              
ATOM   3146  HG1 GLN A 197      54.373  63.026 103.644  1.00  4.96              
ATOM   3147  HG2 GLN A 197      55.770  63.079 102.564  1.00  4.96              
ATOM   3148  CD  GLN A 197      55.322  64.932 103.458  1.00  4.96              
ATOM   3149  OE1 GLN A 197      55.740  65.638 104.371  1.00  4.96              
ATOM   3150  NE2 GLN A 197      54.823  65.458 102.363  1.00  4.96              
ATOM   3151 1HE2 GLN A 197      54.472  64.876 101.624  1.00  4.96              
ATOM   3152 2HE2 GLN A 197      54.978  66.440 102.133  1.00  4.96              
ATOM   3153  C   GLN A 197      58.533  63.456 105.701  1.00  4.96              
ATOM   3154  O   GLN A 197      57.971  64.070 106.619  1.00  4.96              
ATOM   3155  N   GLY A 198      59.823  63.127 105.774  1.00  6.06              
ATOM   3156  H   GLY A 198      60.206  62.628 104.981  1.00  6.06              
ATOM   3157  CA  GLY A 198      60.756  63.675 106.778  1.00  6.06              
ATOM   3158  HA1 GLY A 198      60.885  62.944 107.578  1.00  6.06              
ATOM   3159  HA2 GLY A 198      60.339  64.584 107.211  1.00  6.06              
ATOM   3160  C   GLY A 198      62.140  64.033 106.236  1.00  6.06              
ATOM   3161  O   GLY A 198      63.117  64.049 106.976  1.00  6.06              
ATOM   3162  N   LYS A 199      62.206  64.299 104.931  1.00  5.72              
ATOM   3163  H   LYS A 199      61.338  64.222 104.412  1.00  5.72              
ATOM   3164  CA  LYS A 199      63.291  64.984 104.240  1.00  5.72              
ATOM   3165  HA  LYS A 199      64.213  64.465 104.511  1.00  5.72              
ATOM   3166  CB  LYS A 199      63.109  64.918 102.716  1.00  5.72              
ATOM   3167  HB1 LYS A 199      63.228  65.898 102.260  1.00  5.72              
ATOM   3168  HB2 LYS A 199      62.106  64.620 102.472  1.00  5.72              
ATOM   3169  CG  LYS A 199      64.085  63.923 102.085  1.00  5.72              
ATOM   3170  HG1 LYS A 199      64.164  63.046 102.728  1.00  5.72              
ATOM   3171  HG2 LYS A 199      65.072  64.376 101.987  1.00  5.72              
ATOM   3172  CD  LYS A 199      63.565  63.460 100.724  1.00  5.72              
ATOM   3173  HD1 LYS A 199      62.678  62.865 100.923  1.00  5.72              
ATOM   3174  HD2 LYS A 199      64.286  62.799 100.255  1.00  5.72              
ATOM   3175  CE  LYS A 199      63.180  64.584  99.754  1.00  5.72              
ATOM   3176  HE1 LYS A 199      62.303  65.102 100.154  1.00  5.72              
ATOM   3177  HE2 LYS A 199      62.892  64.138  98.797  1.00  5.72              
ATOM   3178  NZ  LYS A 199      64.265  65.564  99.547  1.00  5.72              
ATOM   3179  HZ1 LYS A 199      64.514  66.037 100.415  1.00  5.72              
ATOM   3180  HZ2 LYS A 199      65.130  65.136  99.230  1.00  5.72              
ATOM   3181  HZ3 LYS A 199      63.983  66.269  98.876  1.00  5.72              
ATOM   3182  C   LYS A 199      63.497  66.424 104.734  1.00  5.72              
ATOM   3183  O   LYS A 199      62.719  66.997 105.493  1.00  5.72              
ATOM   3184  N   HIS A 200      64.560  66.987 104.184  1.00  5.02              
ATOM   3185  H   HIS A 200      65.179  66.344 103.713  1.00  5.02              
ATOM   3186  CA  HIS A 200      64.666  68.362 103.704  1.00  5.02              
ATOM   3187  HA  HIS A 200      63.728  68.901 103.813  1.00  5.02              
ATOM   3188  CB  HIS A 200      65.749  69.050 104.549  1.00  5.02              
ATOM   3189  HB1 HIS A 200      66.596  68.372 104.668  1.00  5.02              
ATOM   3190  HB2 HIS A 200      65.346  69.252 105.542  1.00  5.02              
ATOM   3191  CG  HIS A 200      66.276  70.330 103.973  1.00  5.02              
ATOM   3192  ND1 HIS A 200      65.713  71.597 104.126  1.00  5.02              
ATOM   3193  CE1 HIS A 200      66.502  72.423 103.421  1.00  5.02              
ATOM   3194  HE1 HIS A 200      66.348  73.489 103.321  1.00  5.02              
ATOM   3195  NE2 HIS A 200      67.490  71.739 102.825  1.00  5.02              
ATOM   3196  HE2 HIS A 200      68.169  72.108 102.165  1.00  5.02              
ATOM   3197  CD2 HIS A 200      67.368  70.417 103.166  1.00  5.02              
ATOM   3198  HD2 HIS A 200      67.997  69.598 102.838  1.00  5.02              
ATOM   3199  C   HIS A 200      64.983  68.255 102.206  1.00  5.02              
ATOM   3200  O   HIS A 200      65.303  67.175 101.692  1.00  5.02              
ATOM   3201  N   PHE A 201      64.821  69.337 101.458  1.00  4.90              
ATOM   3202  H   PHE A 201      64.508  70.188 101.917  1.00  4.90              
ATOM   3203  CA  PHE A 201      64.736  69.275  99.998  1.00  4.90              
ATOM   3204  HA  PHE A 201      65.347  68.464  99.603  1.00  4.90              
ATOM   3205  CB  PHE A 201      63.223  69.069  99.691  1.00  4.90              
ATOM   3206  HB1 PHE A 201      62.727  70.015  99.491  1.00  4.90              
ATOM   3207  HB2 PHE A 201      62.731  68.679 100.585  1.00  4.90              
ATOM   3208  CG  PHE A 201      62.872  68.116  98.578  1.00  4.90              
ATOM   3209  CD1 PHE A 201      61.676  67.377  98.659  1.00  4.90              
ATOM   3210  HD1 PHE A 201      60.977  67.562  99.466  1.00  4.90              
ATOM   3211  CE1 PHE A 201      61.386  66.400  97.692  1.00  4.90              
ATOM   3212  HE1 PHE A 201      60.464  65.839  97.746  1.00  4.90              
ATOM   3213  CZ  PHE A 201      62.290  66.164  96.644  1.00  4.90              
ATOM   3214  HZ  PHE A 201      62.058  65.410  95.903  1.00  4.90              
ATOM   3215  CE2 PHE A 201      63.455  66.948  96.537  1.00  4.90              
ATOM   3216  HE2 PHE A 201      64.127  66.830  95.704  1.00  4.90              
ATOM   3217  CD2 PHE A 201      63.746  67.923  97.497  1.00  4.90              
ATOM   3218  HD2 PHE A 201      64.640  68.523  97.398  1.00  4.90              
ATOM   3219  C   PHE A 201      65.263  70.632  99.477  1.00  4.90              
ATOM   3220  O   PHE A 201      64.516  71.556  99.128  1.00  4.90              
ATOM   3221  N   THR A 202      66.587  70.779  99.536  1.00  4.91              
ATOM   3222  H   THR A 202      67.127  69.984  99.852  1.00  4.91              
ATOM   3223  CA  THR A 202      67.355  71.947  99.078  1.00  4.91              
ATOM   3224  HA  THR A 202      67.079  72.810  99.672  1.00  4.91              
ATOM   3225  CB  THR A 202      68.872  71.725  99.262  1.00  4.91              
ATOM   3226  HB  THR A 202      69.208  70.958  98.563  1.00  4.91              
ATOM   3227  CG2 THR A 202      69.707  72.987  99.048  1.00  4.91              
ATOM   3228 1HG2 THR A 202      70.754  72.785  99.278  1.00  4.91              
ATOM   3229 2HG2 THR A 202      69.641  73.314  98.010  1.00  4.91              
ATOM   3230 3HG2 THR A 202      69.344  73.785  99.697  1.00  4.91              
ATOM   3231  OG1 THR A 202      69.167  71.287 100.570  1.00  4.91              
ATOM   3232  HG1 THR A 202      70.059  70.923 100.589  1.00  4.91              
ATOM   3233  C   THR A 202      67.117  72.301  97.622  1.00  4.91              
ATOM   3234  O   THR A 202      67.066  73.481  97.304  1.00  4.91              
ATOM   3235  N   ARG A 203      66.950  71.311  96.734  1.00  4.69              
ATOM   3236  H   ARG A 203      67.035  70.354  97.057  1.00  4.69              
ATOM   3237  CA  ARG A 203      66.386  71.576  95.393  1.00  4.69              
ATOM   3238  HA  ARG A 203      65.762  72.466  95.464  1.00  4.69              
ATOM   3239  CB  ARG A 203      67.469  71.828  94.317  1.00  4.69              
ATOM   3240  HB1 ARG A 203      66.954  72.084  93.391  1.00  4.69              
ATOM   3241  HB2 ARG A 203      68.022  70.905  94.143  1.00  4.69              
ATOM   3242  CG  ARG A 203      68.468  72.955  94.644  1.00  4.69              
ATOM   3243  HG1 ARG A 203      69.093  72.625  95.474  1.00  4.69              
ATOM   3244  HG2 ARG A 203      67.934  73.848  94.958  1.00  4.69              
ATOM   3245  CD  ARG A 203      69.389  73.326  93.471  1.00  4.69              
ATOM   3246  HD1 ARG A 203      69.484  72.480  92.786  1.00  4.69              
ATOM   3247  HD2 ARG A 203      70.383  73.518  93.881  1.00  4.69              
ATOM   3248  NE  ARG A 203      68.958  74.548  92.751  1.00  4.69              
ATOM   3249  HE  ARG A 203      69.336  75.423  93.080  1.00  4.69              
ATOM   3250  CZ  ARG A 203      68.207  74.619  91.662  1.00  4.69              
ATOM   3251  NH1 ARG A 203      67.593  73.587  91.164  1.00  4.69              
ATOM   3252 1HH1 ARG A 203      67.638  72.691  91.607  1.00  4.69              
ATOM   3253 2HH1 ARG A 203      67.036  73.744  90.326  1.00  4.69              
ATOM   3254  NH2 ARG A 203      68.059  75.739  91.009  1.00  4.69              
ATOM   3255 1HH2 ARG A 203      68.513  76.591  91.280  1.00  4.69              
ATOM   3256 2HH2 ARG A 203      67.469  75.718  90.171  1.00  4.69              
ATOM   3257  C   ARG A 203      65.460  70.457  94.956  1.00  4.69              
ATOM   3258  O   ARG A 203      65.719  69.293  95.259  1.00  4.69              
ATOM   3259  N   LEU A 204      64.442  70.830  94.188  1.00  4.65              
ATOM   3260  H   LEU A 204      64.256  71.824  94.111  1.00  4.65              
ATOM   3261  CA  LEU A 204      63.508  69.953  93.500  1.00  4.65              
ATOM   3262  HA  LEU A 204      63.948  68.956  93.455  1.00  4.65              
ATOM   3263  CB  LEU A 204      62.200  69.865  94.308  1.00  4.65              
ATOM   3264  HB1 LEU A 204      61.787  70.867  94.425  1.00  4.65              
ATOM   3265  HB2 LEU A 204      62.429  69.481  95.303  1.00  4.65              
ATOM   3266  CG  LEU A 204      61.132  68.965  93.664  1.00  4.65              
ATOM   3267  HG  LEU A 204      60.797  69.432  92.741  1.00  4.65              
ATOM   3268  CD1 LEU A 204      61.656  67.565  93.331  1.00  4.65              
ATOM   3269 1HD1 LEU A 204      62.146  67.134  94.195  1.00  4.65              
ATOM   3270 2HD1 LEU A 204      60.829  66.915  93.053  1.00  4.65              
ATOM   3271 3HD1 LEU A 204      62.356  67.603  92.498  1.00  4.65              
ATOM   3272  CD2 LEU A 204      59.924  68.824  94.585  1.00  4.65              
ATOM   3273 1HD2 LEU A 204      59.150  68.224  94.106  1.00  4.65              
ATOM   3274 2HD2 LEU A 204      60.222  68.346  95.519  1.00  4.65              
ATOM   3275 3HD2 LEU A 204      59.512  69.807  94.814  1.00  4.65              
ATOM   3276  C   LEU A 204      63.322  70.461  92.063  1.00  4.65              
ATOM   3277  O   LEU A 204      62.838  71.589  91.847  1.00  4.65              
ATOM   3278  N   LYS A 205      63.797  69.647  91.099  1.00  4.62              
ATOM   3279  H   LYS A 205      64.166  68.727  91.344  1.00  4.62              
ATOM   3280  CA  LYS A 205      64.055  70.157  89.749  1.00  4.62              
ATOM   3281  HA  LYS A 205      63.866  71.224  89.714  1.00  4.62              
ATOM   3282  CB  LYS A 205      65.541  69.900  89.421  1.00  4.62              
ATOM   3283  HB1 LYS A 205      65.623  69.045  88.754  1.00  4.62              
ATOM   3284  HB2 LYS A 205      66.082  69.645  90.334  1.00  4.62              
ATOM   3285  CG  LYS A 205      66.271  71.090  88.790  1.00  4.62              
ATOM   3286  HG1 LYS A 205      67.334  70.853  88.758  1.00  4.62              
ATOM   3287  HG2 LYS A 205      66.151  71.963  89.428  1.00  4.62              
ATOM   3288  CD  LYS A 205      65.767  71.418  87.378  1.00  4.62              
ATOM   3289  HD1 LYS A 205      65.155  72.314  87.421  1.00  4.62              
ATOM   3290  HD2 LYS A 205      65.119  70.625  87.020  1.00  4.62              
ATOM   3291  CE  LYS A 205      66.914  71.645  86.384  1.00  4.62              
ATOM   3292  HE1 LYS A 205      67.617  72.359  86.823  1.00  4.62              
ATOM   3293  HE2 LYS A 205      66.497  72.100  85.479  1.00  4.62              
ATOM   3294  NZ  LYS A 205      67.599  70.369  86.044  1.00  4.62              
ATOM   3295  HZ1 LYS A 205      68.365  70.485  85.401  1.00  4.62              
ATOM   3296  HZ2 LYS A 205      67.939  69.868  86.870  1.00  4.62              
ATOM   3297  HZ3 LYS A 205      66.935  69.710  85.645  1.00  4.62              
ATOM   3298  C   LYS A 205      63.088  69.490  88.780  1.00  4.62              
ATOM   3299  O   LYS A 205      63.184  68.298  88.542  1.00  4.62              
ATOM   3300  N   LEU A 206      62.113  70.231  88.273  1.00  5.03              
ATOM   3301  H   LEU A 206      62.102  71.223  88.495  1.00  5.03              
ATOM   3302  CA  LEU A 206      60.925  69.686  87.594  1.00  5.03              
ATOM   3303  HA  LEU A 206      61.042  68.617  87.413  1.00  5.03              
ATOM   3304  CB  LEU A 206      59.703  69.933  88.505  1.00  5.03              
ATOM   3305  HB1 LEU A 206      58.843  69.452  88.046  1.00  5.03              
ATOM   3306  HB2 LEU A 206      59.514  71.008  88.520  1.00  5.03              
ATOM   3307  CG  LEU A 206      59.795  69.456  89.966  1.00  5.03              
ATOM   3308  HG  LEU A 206      60.664  69.901  90.449  1.00  5.03              
ATOM   3309  CD1 LEU A 206      58.551  69.893  90.739  1.00  5.03              
ATOM   3310 1HD1 LEU A 206      58.639  69.592  91.782  1.00  5.03              
ATOM   3311 2HD1 LEU A 206      58.456  70.978  90.700  1.00  5.03              
ATOM   3312 3HD1 LEU A 206      57.660  69.428  90.317  1.00  5.03              
ATOM   3313  CD2 LEU A 206      59.886  67.938  90.063  1.00  5.03              
ATOM   3314 1HD2 LEU A 206      59.872  67.629  91.105  1.00  5.03              
ATOM   3315 2HD2 LEU A 206      59.048  67.475  89.545  1.00  5.03              
ATOM   3316 3HD2 LEU A 206      60.818  67.602  89.614  1.00  5.03              
ATOM   3317  C   LEU A 206      60.687  70.377  86.230  1.00  5.03              
ATOM   3318  O   LEU A 206      59.607  70.329  85.644  1.00  5.03              
ATOM   3319  N   HIS A 207      61.716  71.086  85.790  1.00  5.16              
ATOM   3320  H   HIS A 207      62.465  71.163  86.458  1.00  5.16              
ATOM   3321  CA  HIS A 207      62.015  71.650  84.484  1.00  5.16              
ATOM   3322  HA  HIS A 207      61.505  72.602  84.353  1.00  5.16              
ATOM   3323  CB  HIS A 207      63.552  71.858  84.591  1.00  5.16              
ATOM   3324  HB1 HIS A 207      63.978  70.971  85.055  1.00  5.16              
ATOM   3325  HB2 HIS A 207      63.731  72.689  85.276  1.00  5.16              
ATOM   3326  CG  HIS A 207      64.410  72.076  83.362  1.00  5.16              
ATOM   3327  ND1 HIS A 207      65.289  73.151  83.213  1.00  5.16              
ATOM   3328  CE1 HIS A 207      65.960  72.946  82.073  1.00  5.16              
ATOM   3329  HE1 HIS A 207      66.722  73.610  81.683  1.00  5.16              
ATOM   3330  NE2 HIS A 207      65.569  71.790  81.511  1.00  5.16              
ATOM   3331  HE2 HIS A 207      65.953  71.369  80.679  1.00  5.16              
ATOM   3332  CD2 HIS A 207      64.602  71.226  82.309  1.00  5.16              
ATOM   3333  HD2 HIS A 207      64.127  70.269  82.145  1.00  5.16              
ATOM   3334  C   HIS A 207      61.706  70.742  83.292  1.00  5.16              
ATOM   3335  O   HIS A 207      62.091  69.575  83.262  1.00  5.16              
ATOM   3336  N   ASN A 208      61.135  71.329  82.244  1.00  5.09              
ATOM   3337  H   ASN A 208      60.784  72.264  82.391  1.00  5.09              
ATOM   3338  CA  ASN A 208      60.694  70.649  81.028  1.00  5.09              
ATOM   3339  HA  ASN A 208      60.016  71.350  80.535  1.00  5.09              
ATOM   3340  CB  ASN A 208      61.868  70.445  80.066  1.00  5.09              
ATOM   3341  HB1 ASN A 208      62.503  69.653  80.458  1.00  5.09              
ATOM   3342  HB2 ASN A 208      62.455  71.357  79.990  1.00  5.09              
ATOM   3343  CG  ASN A 208      61.378  70.065  78.680  1.00  5.09              
ATOM   3344  OD1 ASN A 208      60.366  70.546  78.196  1.00  5.09              
ATOM   3345  ND2 ASN A 208      62.089  69.184  78.017  1.00  5.09              
ATOM   3346 1HD2 ASN A 208      62.940  68.811  78.427  1.00  5.09              
ATOM   3347 2HD2 ASN A 208      61.765  68.923  77.105  1.00  5.09              
ATOM   3348  C   ASN A 208      59.849  69.400  81.277  1.00  5.09              
ATOM   3349  O   ASN A 208      60.210  68.279  80.923  1.00  5.09              
ATOM   3350  N   ILE A 209      58.707  69.643  81.899  1.00  5.06              
ATOM   3351  H   ILE A 209      58.550  70.592  82.221  1.00  5.06              
ATOM   3352  CA  ILE A 209      57.673  68.675  82.218  1.00  5.06              
ATOM   3353  HA  ILE A 209      57.784  67.780  81.604  1.00  5.06              
ATOM   3354  CB  ILE A 209      57.782  68.293  83.712  1.00  5.06              
ATOM   3355  HB  ILE A 209      57.704  69.205  84.306  1.00  5.06              
ATOM   3356  CG2 ILE A 209      56.612  67.395  84.102  1.00  5.06              
ATOM   3357 1HG2 ILE A 209      56.591  67.266  85.180  1.00  5.06              
ATOM   3358 2HG2 ILE A 209      55.661  67.837  83.822  1.00  5.06              
ATOM   3359 3HG2 ILE A 209      56.723  66.434  83.611  1.00  5.06              
ATOM   3360  CG1 ILE A 209      59.119  67.595  84.060  1.00  5.06              
ATOM   3361 1HG1 ILE A 209      59.931  68.301  83.903  1.00  5.06              
ATOM   3362 2HG1 ILE A 209      59.282  66.750  83.391  1.00  5.06              
ATOM   3363  CD1 ILE A 209      59.214  67.095  85.508  1.00  5.06              
ATOM   3364  HD1 ILE A 209      58.677  66.152  85.616  1.00  5.06              
ATOM   3365  HD2 ILE A 209      60.258  66.940  85.767  1.00  5.06              
ATOM   3366  HD3 ILE A 209      58.793  67.831  86.191  1.00  5.06              
ATOM   3367  C   ILE A 209      56.340  69.359  81.924  1.00  5.06              
ATOM   3368  O   ILE A 209      56.042  70.437  82.442  1.00  5.06              
ATOM   3369  N   ARG A 210      55.508  68.741  81.086  1.00  4.84              
ATOM   3370  H   ARG A 210      55.798  67.842  80.722  1.00  4.84              
ATOM   3371  CA  ARG A 210      54.170  69.252  80.731  1.00  4.84              
ATOM   3372  HA  ARG A 210      54.224  70.339  80.656  1.00  4.84              
ATOM   3373  CB  ARG A 210      53.794  68.686  79.348  1.00  4.84              
ATOM   3374  HB1 ARG A 210      53.600  67.614  79.424  1.00  4.84              
ATOM   3375  HB2 ARG A 210      54.654  68.821  78.692  1.00  4.84              
ATOM   3376  CG  ARG A 210      52.571  69.383  78.722  1.00  4.84              
ATOM   3377  HG1 ARG A 210      52.571  70.442  78.983  1.00  4.84              
ATOM   3378  HG2 ARG A 210      51.659  68.936  79.119  1.00  4.84              
ATOM   3379  CD  ARG A 210      52.560  69.252  77.192  1.00  4.84              
ATOM   3380  HD1 ARG A 210      51.586  69.592  76.834  1.00  4.84              
ATOM   3381  HD2 ARG A 210      52.690  68.203  76.917  1.00  4.84              
ATOM   3382  NE  ARG A 210      53.627  70.075  76.581  1.00  4.84              
ATOM   3383  HE  ARG A 210      54.369  70.361  77.198  1.00  4.84              
ATOM   3384  CZ  ARG A 210      53.676  70.534  75.343  1.00  4.84              
ATOM   3385  NH1 ARG A 210      52.826  70.152  74.428  1.00  4.84              
ATOM   3386 1HH1 ARG A 210      52.128  69.473  74.674  1.00  4.84              
ATOM   3387 2HH1 ARG A 210      52.844  70.534  73.501  1.00  4.84              
ATOM   3388  NH2 ARG A 210      54.598  71.394  75.012  1.00  4.84              
ATOM   3389 1HH2 ARG A 210      55.245  71.723  75.709  1.00  4.84              
ATOM   3390 2HH2 ARG A 210      54.648  71.749  74.077  1.00  4.84              
ATOM   3391  C   ARG A 210      53.138  68.963  81.835  1.00  4.84              
ATOM   3392  O   ARG A 210      52.099  68.357  81.598  1.00  4.84              
ATOM   3393  N   MET A 211      53.450  69.415  83.048  1.00  5.24              
ATOM   3394  H   MET A 211      54.349  69.870  83.144  1.00  5.24              
ATOM   3395  CA  MET A 211      52.490  69.609  84.126  1.00  5.24              
ATOM   3396  HA  MET A 211      52.212  68.650  84.567  1.00  5.24              
ATOM   3397  CB  MET A 211      53.111  70.518  85.187  1.00  5.24              
ATOM   3398  HB1 MET A 211      52.340  70.784  85.909  1.00  5.24              
ATOM   3399  HB2 MET A 211      53.454  71.431  84.697  1.00  5.24              
ATOM   3400  CG  MET A 211      54.281  69.931  85.956  1.00  5.24              
ATOM   3401  HG1 MET A 211      55.033  69.554  85.265  1.00  5.24              
ATOM   3402  HG2 MET A 211      53.914  69.117  86.577  1.00  5.24              
ATOM   3403  SD  MET A 211      55.025  71.206  86.995  1.00  5.24              
ATOM   3404  CE  MET A 211      56.181  70.205  87.949  1.00  5.24              
ATOM   3405  HE1 MET A 211      56.860  70.858  88.497  1.00  5.24              
ATOM   3406  HE2 MET A 211      55.630  69.590  88.660  1.00  5.24              
ATOM   3407  HE3 MET A 211      56.748  69.565  87.273  1.00  5.24              
ATOM   3408  C   MET A 211      51.251  70.343  83.605  1.00  5.24              
ATOM   3409  O   MET A 211      51.368  71.412  83.013  1.00  5.24              
ATOM   3410  N   SER A 212      50.087  69.809  83.931  1.00  5.09              
ATOM   3411  H   SER A 212      50.108  68.885  84.341  1.00  5.09              
ATOM   3412  CA  SER A 212      48.778  70.344  83.571  1.00  5.09              
ATOM   3413  HA  SER A 212      48.887  71.318  83.092  1.00  5.09              
ATOM   3414  CB  SER A 212      48.094  69.396  82.575  1.00  5.09              
ATOM   3415  HB1 SER A 212      47.145  69.835  82.264  1.00  5.09              
ATOM   3416  HB2 SER A 212      47.896  68.438  83.060  1.00  5.09              
ATOM   3417  OG  SER A 212      48.902  69.180  81.429  1.00  5.09              
ATOM   3418  HG  SER A 212      49.265  68.275  81.454  1.00  5.09              
ATOM   3419  C   SER A 212      47.907  70.524  84.817  1.00  5.09              
ATOM   3420  O   SER A 212      47.026  71.382  84.835  1.00  5.09              
ATOM   3421  N   ASP A 213      48.204  69.807  85.910  1.00  5.39              
ATOM   3422  H   ASP A 213      48.932  69.111  85.867  1.00  5.39              
ATOM   3423  CA  ASP A 213      47.624  70.107  87.215  1.00  5.39              
ATOM   3424  HA  ASP A 213      47.361  71.166  87.229  1.00  5.39              
ATOM   3425  CB  ASP A 213      46.324  69.312  87.416  1.00  5.39              
ATOM   3426  HB1 ASP A 213      46.552  68.246  87.484  1.00  5.39              
ATOM   3427  HB2 ASP A 213      45.657  69.474  86.567  1.00  5.39              
ATOM   3428  CG  ASP A 213      45.627  69.788  88.692  1.00  5.39              
ATOM   3429  OD1 ASP A 213      45.252  70.982  88.724  1.00  5.39              
ATOM   3430  OD2 ASP A 213      45.584  69.020  89.672  1.00  5.39              
ATOM   3431  C   ASP A 213      48.568  69.871  88.408  1.00  5.39              
ATOM   3432  O   ASP A 213      49.396  68.947  88.437  1.00  5.39              
ATOM   3433  N   MET A 214      48.348  70.708  89.424  1.00  5.27              
ATOM   3434  H   MET A 214      47.579  71.356  89.321  1.00  5.27              
ATOM   3435  CA  MET A 214      48.901  70.574  90.761  1.00  5.27              
ATOM   3436  HA  MET A 214      49.598  69.734  90.776  1.00  5.27              
ATOM   3437  CB  MET A 214      49.686  71.823  91.189  1.00  5.27              
ATOM   3438  HB1 MET A 214      50.167  71.600  92.138  1.00  5.27              
ATOM   3439  HB2 MET A 214      49.015  72.664  91.351  1.00  5.27              
ATOM   3440  CG  MET A 214      50.758  72.228  90.177  1.00  5.27              
ATOM   3441  HG1 MET A 214      51.152  71.332  89.695  1.00  5.27              
ATOM   3442  HG2 MET A 214      51.575  72.690  90.726  1.00  5.27              
ATOM   3443  SD  MET A 214      50.174  73.406  88.919  1.00  5.27              
ATOM   3444  CE  MET A 214      50.788  72.580  87.431  1.00  5.27              
ATOM   3445  HE1 MET A 214      50.580  73.195  86.556  1.00  5.27              
ATOM   3446  HE2 MET A 214      51.862  72.427  87.523  1.00  5.27              
ATOM   3447  HE3 MET A 214      50.300  71.615  87.311  1.00  5.27              
ATOM   3448  C   MET A 214      47.777  70.262  91.743  1.00  5.27              
ATOM   3449  O   MET A 214      47.016  71.150  92.127  1.00  5.27              
ATOM   3450  N   ASN A 215      47.660  68.987  92.114  1.00  5.25              
ATOM   3451  H   ASN A 215      48.351  68.317  91.802  1.00  5.25              
ATOM   3452  CA  ASN A 215      46.617  68.510  93.010  1.00  5.25              
ATOM   3453  HA  ASN A 215      45.651  68.762  92.569  1.00  5.25              
ATOM   3454  CB  ASN A 215      46.719  66.986  93.201  1.00  5.25              
ATOM   3455  HB1 ASN A 215      45.959  66.669  93.912  1.00  5.25              
ATOM   3456  HB2 ASN A 215      47.682  66.773  93.653  1.00  5.25              
ATOM   3457  CG  ASN A 215      46.552  66.099  91.975  1.00  5.25              
ATOM   3458  OD1 ASN A 215      46.850  64.919  92.033  1.00  5.25              
ATOM   3459  ND2 ASN A 215      46.035  66.556  90.864  1.00  5.25              
ATOM   3460 1HD2 ASN A 215      45.812  67.543  90.740  1.00  5.25              
ATOM   3461 2HD2 ASN A 215      45.894  65.916  90.107  1.00  5.25              
ATOM   3462  C   ASN A 215      46.733  69.194  94.385  1.00  5.25              
ATOM   3463  O   ASN A 215      47.840  69.546  94.820  1.00  5.25              
ATOM   3464  N   PRO A 216      45.623  69.333  95.127  1.00  5.25              
ATOM   3465  CD  PRO A 216      44.260  68.936  94.805  1.00  5.25              
ATOM   3466  HD1 PRO A 216      44.213  67.953  94.339  1.00  5.25              
ATOM   3467  HD2 PRO A 216      43.812  69.684  94.150  1.00  5.25              
ATOM   3468  CG  PRO A 216      43.525  68.910  96.145  1.00  5.25              
ATOM   3469  HG1 PRO A 216      43.671  67.940  96.623  1.00  5.25              
ATOM   3470  HG2 PRO A 216      42.463  69.128  96.030  1.00  5.25              
ATOM   3471  CB  PRO A 216      44.245  69.989  96.953  1.00  5.25              
ATOM   3472  HB1 PRO A 216      44.165  69.811  98.026  1.00  5.25              
ATOM   3473  HB2 PRO A 216      43.828  70.966  96.702  1.00  5.25              
ATOM   3474  CA  PRO A 216      45.693  69.913  96.454  1.00  5.25              
ATOM   3475  HA  PRO A 216      46.091  70.926  96.375  1.00  5.25              
ATOM   3476  C   PRO A 216      46.594  69.113  97.392  1.00  5.25              
ATOM   3477  O   PRO A 216      46.684  67.891  97.286  1.00  5.25              
ATOM   3478  N   TYR A 217      47.269  69.838  98.287  1.00  5.54              
ATOM   3479  H   TYR A 217      47.082  70.825  98.318  1.00  5.54              
ATOM   3480  CA  TYR A 217      48.325  69.350  99.183  1.00  5.54              
ATOM   3481  HA  TYR A 217      48.737  70.218  99.699  1.00  5.54              
ATOM   3482  CB  TYR A 217      47.729  68.433 100.275  1.00  5.54              
ATOM   3483  HB1 TYR A 217      48.475  68.291 101.059  1.00  5.54              
ATOM   3484  HB2 TYR A 217      47.541  67.451  99.840  1.00  5.54              
ATOM   3485  CG  TYR A 217      46.447  68.931 100.922  1.00  5.54              
ATOM   3486  CD1 TYR A 217      46.491  69.913 101.931  1.00  5.54              
ATOM   3487  HD1 TYR A 217      47.447  70.287 102.279  1.00  5.54              
ATOM   3488  CE1 TYR A 217      45.296  70.376 102.517  1.00  5.54              
ATOM   3489  HE1 TYR A 217      45.329  71.110 103.309  1.00  5.54              
ATOM   3490  CZ  TYR A 217      44.054  69.854 102.100  1.00  5.54              
ATOM   3491  OH  TYR A 217      42.900  70.293 102.668  1.00  5.54              
ATOM   3492  HH  TYR A 217      42.140  69.829 102.319  1.00  5.54              
ATOM   3493  CE2 TYR A 217      44.010  68.858 101.100  1.00  5.54              
ATOM   3494  HE2 TYR A 217      43.065  68.436 100.794  1.00  5.54              
ATOM   3495  CD2 TYR A 217      45.207  68.396 100.518  1.00  5.54              
ATOM   3496  HD2 TYR A 217      45.188  67.611  99.772  1.00  5.54              
ATOM   3497  C   TYR A 217      49.514  68.684  98.472  1.00  5.54              
ATOM   3498  O   TYR A 217      50.347  68.102  99.154  1.00  5.54              
ATOM   3499  N   TRP A 218      49.667  68.776  97.138  1.00  5.47              
ATOM   3500  H   TRP A 218      48.934  69.182  96.566  1.00  5.47              
ATOM   3501  CA  TRP A 218      50.836  68.180  96.477  1.00  5.47              
ATOM   3502  HA  TRP A 218      50.803  67.102  96.634  1.00  5.47              
ATOM   3503  CB  TRP A 218      50.815  68.446  94.963  1.00  5.47              
ATOM   3504  HB1 TRP A 218      50.454  69.459  94.785  1.00  5.47              
ATOM   3505  HB2 TRP A 218      50.125  67.750  94.488  1.00  5.47              
ATOM   3506  CG  TRP A 218      52.172  68.334  94.331  1.00  5.47              
ATOM   3507  CD1 TRP A 218      52.996  67.271  94.464  1.00  5.47              
ATOM   3508  HD1 TRP A 218      52.750  66.361  95.006  1.00  5.47              
ATOM   3509  NE1 TRP A 218      54.244  67.591  93.967  1.00  5.47              
ATOM   3510  HE1 TRP A 218      55.037  66.972  94.049  1.00  5.47              
ATOM   3511  CE2 TRP A 218      54.275  68.856  93.428  1.00  5.47              
ATOM   3512  CZ2 TRP A 218      55.278  69.600  92.786  1.00  5.47              
ATOM   3513  HZ2 TRP A 218      56.257  69.175  92.628  1.00  5.47              
ATOM   3514  CH2 TRP A 218      54.996  70.917  92.384  1.00  5.47              
ATOM   3515  HH2 TRP A 218      55.760  71.509  91.901  1.00  5.47              
ATOM   3516  CZ3 TRP A 218      53.734  71.475  92.663  1.00  5.47              
ATOM   3517  HZ3 TRP A 218      53.533  72.508  92.425  1.00  5.47              
ATOM   3518  CE3 TRP A 218      52.736  70.713  93.302  1.00  5.47              
ATOM   3519  HE3 TRP A 218      51.792  71.169  93.556  1.00  5.47              
ATOM   3520  CD2 TRP A 218      52.966  69.371  93.668  1.00  5.47              
ATOM   3521  C   TRP A 218      52.179  68.642  97.051  1.00  5.47              
ATOM   3522  O   TRP A 218      52.982  67.808  97.460  1.00  5.47              
ATOM   3523  N   THR A 219      52.419  69.952  97.073  1.00  5.41              
ATOM   3524  H   THR A 219      51.749  70.581  96.662  1.00  5.41              
ATOM   3525  CA  THR A 219      53.569  70.532  97.775  1.00  5.41              
ATOM   3526  HA  THR A 219      54.383  69.804  97.775  1.00  5.41              
ATOM   3527  CB  THR A 219      54.102  71.816  97.108  1.00  5.41              
ATOM   3528  HB  THR A 219      54.673  72.421  97.812  1.00  5.41              
ATOM   3529  CG2 THR A 219      55.068  71.459  95.987  1.00  5.41              
ATOM   3530 1HG2 THR A 219      55.307  72.338  95.393  1.00  5.41              
ATOM   3531 2HG2 THR A 219      55.984  71.055  96.419  1.00  5.41              
ATOM   3532 3HG2 THR A 219      54.620  70.704  95.354  1.00  5.41              
ATOM   3533  OG1 THR A 219      53.052  72.610  96.598  1.00  5.41              
ATOM   3534  HG1 THR A 219      52.678  73.091  97.352  1.00  5.41              
ATOM   3535  C   THR A 219      53.279  70.782  99.249  1.00  5.41              
ATOM   3536  O   THR A 219      53.881  71.655  99.867  1.00  5.41              
ATOM   3537  N   GLY A 220      52.342  70.037  99.835  1.00  5.64              
ATOM   3538  H   GLY A 220      51.827  69.386  99.259  1.00  5.64              
ATOM   3539  CA  GLY A 220      52.547  69.581 101.192  1.00  5.64              
ATOM   3540  HA1 GLY A 220      53.532  69.841 101.482  1.00  5.64              
ATOM   3541  HA2 GLY A 220      52.480  68.494 101.206  1.00  5.64              
ATOM   3542  C   GLY A 220      51.649  70.117 102.268  1.00  5.64              
ATOM   3543  O   GLY A 220      50.444  70.304 102.100  1.00  5.64              
ATOM   3544  N   TRP A 221      52.275  70.242 103.437  1.00  7.17              
ATOM   3545  H   TRP A 221      53.283  70.223 103.440  1.00  7.17              
ATOM   3546  CA  TRP A 221      51.597  70.011 104.690  1.00  7.17              
ATOM   3547  HA  TRP A 221      50.595  69.662 104.423  1.00  7.17              
ATOM   3548  CB  TRP A 221      52.176  68.818 105.459  1.00  7.17              
ATOM   3549  HB1 TRP A 221      52.150  69.050 106.521  1.00  7.17              
ATOM   3550  HB2 TRP A 221      53.208  68.648 105.162  1.00  7.17              
ATOM   3551  CG  TRP A 221      51.408  67.541 105.273  1.00  7.17              
ATOM   3552  CD1 TRP A 221      51.043  67.009 104.083  1.00  7.17              
ATOM   3553  HD1 TRP A 221      51.278  67.413 103.104  1.00  7.17              
ATOM   3554  NE1 TRP A 221      50.244  65.906 104.289  1.00  7.17              
ATOM   3555  HE1 TRP A 221      49.779  65.407 103.519  1.00  7.17              
ATOM   3556  CE2 TRP A 221      50.084  65.635 105.628  1.00  7.17              
ATOM   3557  CZ2 TRP A 221      49.382  64.644 106.327  1.00  7.17              
ATOM   3558  HZ2 TRP A 221      48.824  63.899 105.775  1.00  7.17              
ATOM   3559  CH2 TRP A 221      49.411  64.640 107.732  1.00  7.17              
ATOM   3560  HH2 TRP A 221      48.880  63.872 108.280  1.00  7.17              
ATOM   3561  CZ3 TRP A 221      50.133  65.635 108.418  1.00  7.17              
ATOM   3562  HZ3 TRP A 221      50.152  65.630 109.499  1.00  7.17              
ATOM   3563  CE3 TRP A 221      50.829  66.632 107.702  1.00  7.17              
ATOM   3564  HE3 TRP A 221      51.374  67.392 108.233  1.00  7.17              
ATOM   3565  CD2 TRP A 221      50.826  66.660 106.287  1.00  7.17              
ATOM   3566  C   TRP A 221      51.321  71.269 105.494  1.00  7.17              
ATOM   3567  O   TRP A 221      52.093  71.699 106.343  1.00  7.17              
ATOM   3568  N   ASP A 222      50.113  71.767 105.250  1.00  8.47              
ATOM   3569  H   ASP A 222      49.577  71.256 104.552  1.00  8.47              
ATOM   3570  CA  ASP A 222      49.446  72.980 105.716  1.00  8.47              
ATOM   3571  HA  ASP A 222      49.959  73.802 105.218  1.00  8.47              
ATOM   3572  CB  ASP A 222      48.009  72.986 105.172  1.00  8.47              
ATOM   3573  HB1 ASP A 222      48.041  72.984 104.081  1.00  8.47              
ATOM   3574  HB2 ASP A 222      47.483  73.888 105.487  1.00  8.47              
ATOM   3575  CG  ASP A 222      47.262  71.749 105.648  1.00  8.47              
ATOM   3576  OD1 ASP A 222      47.483  70.679 105.042  1.00  8.47              
ATOM   3577  OD2 ASP A 222      46.573  71.776 106.692  1.00  8.47              
ATOM   3578  C   ASP A 222      49.468  73.382 107.200  1.00  8.47              
ATOM   3579  O   ASP A 222      48.926  74.417 107.600  1.00  8.47              
ATOM   3580  N   LYS A 223      50.130  72.594 108.036  1.00  9.13              
ATOM   3581  H   LYS A 223      50.750  71.917 107.609  1.00  9.13              
ATOM   3582  CA  LYS A 223      50.109  72.728 109.484  1.00  9.13              
ATOM   3583  HA  LYS A 223      49.325  73.436 109.761  1.00  9.13              
ATOM   3584  CB  LYS A 223      49.763  71.355 110.107  1.00  9.13              
ATOM   3585  HB1 LYS A 223      49.540  71.526 111.162  1.00  9.13              
ATOM   3586  HB2 LYS A 223      50.647  70.715 110.071  1.00  9.13              
ATOM   3587  CG  LYS A 223      48.560  70.583 109.499  1.00  9.13              
ATOM   3588  HG1 LYS A 223      47.790  71.286 109.177  1.00  9.13              
ATOM   3589  HG2 LYS A 223      48.136  69.971 110.296  1.00  9.13              
ATOM   3590  CD  LYS A 223      48.933  69.634 108.336  1.00  9.13              
ATOM   3591  HD1 LYS A 223      49.831  69.092 108.624  1.00  9.13              
ATOM   3592  HD2 LYS A 223      49.163  70.204 107.437  1.00  9.13              
ATOM   3593  CE  LYS A 223      47.849  68.587 108.013  1.00  9.13              
ATOM   3594  HE1 LYS A 223      47.396  68.243 108.946  1.00  9.13              
ATOM   3595  HE2 LYS A 223      48.333  67.727 107.537  1.00  9.13              
ATOM   3596  NZ  LYS A 223      46.808  69.104 107.094  1.00  9.13              
ATOM   3597  HZ1 LYS A 223      46.036  68.478 106.944  1.00  9.13              
ATOM   3598  HZ2 LYS A 223      46.473  70.033 107.355  1.00  9.13              
ATOM   3599  HZ3 LYS A 223      47.206  69.316 106.175  1.00  9.13              
ATOM   3600  C   LYS A 223      51.440  73.267 110.001  1.00  9.13              
ATOM   3601  O   LYS A 223      52.424  73.344 109.274  1.00  9.13              
ATOM   3602  N   CYS A 224      51.470  73.713 111.254  1.00  9.88              
ATOM   3603  H   CYS A 224      50.644  73.584 111.814  1.00  9.88              
ATOM   3604  CA  CYS A 224      52.532  74.582 111.794  1.00  9.88              
ATOM   3605  HA  CYS A 224      52.256  74.825 112.821  1.00  9.88              
ATOM   3606  CB  CYS A 224      53.892  73.851 111.859  1.00  9.88              
ATOM   3607  HB1 CYS A 224      54.555  74.404 112.527  1.00  9.88              
ATOM   3608  HB2 CYS A 224      54.351  73.840 110.867  1.00  9.88              
ATOM   3609  SG  CYS A 224      53.745  72.138 112.448  1.00  9.88              
ATOM   3610  HG  CYS A 224      53.264  71.649 111.299  1.00  9.88              
ATOM   3611  C   CYS A 224      52.673  75.936 111.071  1.00  9.88              
ATOM   3612  O   CYS A 224      53.492  76.751 111.482  1.00  9.88              
ATOM   3613  N   GLY A 225      51.944  76.151 109.967  1.00 10.49              
ATOM   3614  H   GLY A 225      51.287  75.436 109.700  1.00 10.49              
ATOM   3615  CA  GLY A 225      52.209  77.162 108.942  1.00 10.49              
ATOM   3616  HA1 GLY A 225      52.056  78.148 109.381  1.00 10.49              
ATOM   3617  HA2 GLY A 225      51.486  77.035 108.136  1.00 10.49              
ATOM   3618  C   GLY A 225      53.591  77.150 108.320  1.00 10.49              
ATOM   3619  O   GLY A 225      53.903  77.999 107.487  1.00 10.49              
ATOM   3620  N   ASN A 226      54.453  76.241 108.773  1.00  9.95              
ATOM   3621  H   ASN A 226      54.103  75.497 109.355  1.00  9.95              
ATOM   3622  CA  ASN A 226      55.866  76.467 108.725  1.00  9.95              
ATOM   3623  HA  ASN A 226      56.068  76.975 107.783  1.00  9.95              
ATOM   3624  CB  ASN A 226      56.348  77.412 109.844  1.00  9.95              
ATOM   3625  HB1 ASN A 226      56.758  76.839 110.675  1.00  9.95              
ATOM   3626  HB2 ASN A 226      55.493  77.970 110.225  1.00  9.95              
ATOM   3627  CG  ASN A 226      57.381  78.436 109.374  1.00  9.95              
ATOM   3628  OD1 ASN A 226      58.125  78.257 108.410  1.00  9.95              
ATOM   3629  ND2 ASN A 226      57.455  79.565 110.043  1.00  9.95              
ATOM   3630 1HD2 ASN A 226      56.829  79.731 110.812  1.00  9.95              
ATOM   3631 2HD2 ASN A 226      58.147  80.238 109.770  1.00  9.95              
ATOM   3632  C   ASN A 226      56.732  75.143 108.591  1.00  9.95              
ATOM   3633  O   ASN A 226      56.146  74.057 108.554  1.00  9.95              
ATOM   3634  N   PRO A 227      58.094  75.158 108.496  1.00 10.31              
ATOM   3635  CD  PRO A 227      58.844  74.343 109.456  1.00 10.31              
ATOM   3636  HD1 PRO A 227      58.271  73.453 109.725  1.00 10.31              
ATOM   3637  HD2 PRO A 227      59.061  74.917 110.357  1.00 10.31              
ATOM   3638  CG  PRO A 227      60.148  73.907 108.784  1.00 10.31              
ATOM   3639  HG1 PRO A 227      60.492  72.942 109.157  1.00 10.31              
ATOM   3640  HG2 PRO A 227      60.914  74.671 108.929  1.00 10.31              
ATOM   3641  CB  PRO A 227      59.758  73.836 107.312  1.00 10.31              
ATOM   3642  HB1 PRO A 227      59.202  72.916 107.127  1.00 10.31              
ATOM   3643  HB2 PRO A 227      60.626  73.909 106.656  1.00 10.31              
ATOM   3644  CA  PRO A 227      58.869  75.070 107.211  1.00 10.31              
ATOM   3645  HA  PRO A 227      59.507  75.951 107.166  1.00 10.31              
ATOM   3646  C   PRO A 227      57.916  75.130 106.017  1.00 10.31              
ATOM   3647  O   PRO A 227      57.628  76.240 105.586  1.00 10.31              
ATOM   3648  N   PHE A 228      57.326  73.998 105.610  1.00  9.70              
ATOM   3649  H   PHE A 228      57.688  73.137 105.985  1.00  9.70              
ATOM   3650  CA  PHE A 228      55.954  73.949 105.067  1.00  9.70              
ATOM   3651  HA  PHE A 228      55.389  74.691 105.631  1.00  9.70              
ATOM   3652  CB  PHE A 228      55.920  74.397 103.590  1.00  9.70              
ATOM   3653  HB1 PHE A 228      56.382  73.621 102.978  1.00  9.70              
ATOM   3654  HB2 PHE A 228      56.507  75.306 103.465  1.00  9.70              
ATOM   3655  CG  PHE A 228      54.514  74.689 103.083  1.00  9.70              
ATOM   3656  CD1 PHE A 228      53.651  75.553 103.790  1.00  9.70              
ATOM   3657  HD1 PHE A 228      53.998  76.089 104.662  1.00  9.70              
ATOM   3658  CE1 PHE A 228      52.312  75.703 103.387  1.00  9.70              
ATOM   3659  HE1 PHE A 228      51.651  76.350 103.946  1.00  9.70              
ATOM   3660  CZ  PHE A 228      51.830  75.003 102.268  1.00  9.70              
ATOM   3661  HZ  PHE A 228      50.797  75.101 101.963  1.00  9.70              
ATOM   3662  CE2 PHE A 228      52.699  74.174 101.538  1.00  9.70              
ATOM   3663  HE2 PHE A 228      52.333  73.628 100.679  1.00  9.70              
ATOM   3664  CD2 PHE A 228      54.036  74.021 101.943  1.00  9.70              
ATOM   3665  HD2 PHE A 228      54.688  73.351 101.403  1.00  9.70              
ATOM   3666  C   PHE A 228      55.214  72.636 105.334  1.00  9.70              
ATOM   3667  O   PHE A 228      54.412  72.173 104.534  1.00  9.70              
ATOM   3668  N   LYS A 229      55.626  71.990 106.424  1.00  7.88              
ATOM   3669  H   LYS A 229      56.008  72.597 107.142  1.00  7.88              
ATOM   3670  CA  LYS A 229      55.694  70.550 106.711  1.00  7.88              
ATOM   3671  HA  LYS A 229      56.704  70.438 107.104  1.00  7.88              
ATOM   3672  CB  LYS A 229      54.778  70.179 107.909  1.00  7.88              
ATOM   3673  HB1 LYS A 229      53.742  70.129 107.588  1.00  7.88              
ATOM   3674  HB2 LYS A 229      54.842  70.992 108.636  1.00  7.88              
ATOM   3675  CG  LYS A 229      55.181  68.871 108.650  1.00  7.88              
ATOM   3676  HG1 LYS A 229      55.097  69.051 109.723  1.00  7.88              
ATOM   3677  HG2 LYS A 229      56.235  68.661 108.461  1.00  7.88              
ATOM   3678  CD  LYS A 229      54.333  67.614 108.328  1.00  7.88              
ATOM   3679  HD1 LYS A 229      53.885  67.693 107.340  1.00  7.88              
ATOM   3680  HD2 LYS A 229      53.519  67.579 109.052  1.00  7.88              
ATOM   3681  CE  LYS A 229      55.112  66.281 108.414  1.00  7.88              
ATOM   3682  HE1 LYS A 229      54.420  65.484 108.701  1.00  7.88              
ATOM   3683  HE2 LYS A 229      55.862  66.366 109.205  1.00  7.88              
ATOM   3684  NZ  LYS A 229      55.760  65.912 107.125  1.00  7.88              
ATOM   3685  HZ1 LYS A 229      56.170  66.729 106.684  1.00  7.88              
ATOM   3686  HZ2 LYS A 229      56.484  65.203 107.208  1.00  7.88              
ATOM   3687  HZ3 LYS A 229      55.107  65.595 106.412  1.00  7.88              
ATOM   3688  C   LYS A 229      55.689  69.494 105.597  1.00  7.88              
ATOM   3689  O   LYS A 229      55.871  68.324 105.907  1.00  7.88              
ATOM   3690  N   ASP A 230      55.643  69.848 104.330  1.00  7.71              
ATOM   3691  H   ASP A 230      55.364  70.798 104.128  1.00  7.71              
ATOM   3692  CA  ASP A 230      56.083  69.059 103.189  1.00  7.71              
ATOM   3693  HA  ASP A 230      55.558  68.103 103.176  1.00  7.71              
ATOM   3694  CB  ASP A 230      55.786  69.888 101.931  1.00  7.71              
ATOM   3695  HB1 ASP A 230      56.496  70.706 101.797  1.00  7.71              
ATOM   3696  HB2 ASP A 230      54.834  70.388 102.065  1.00  7.71              
ATOM   3697  CG  ASP A 230      55.735  68.995 100.689  1.00  7.71              
ATOM   3698  OD1 ASP A 230      55.219  67.864 100.843  1.00  7.71              
ATOM   3699  OD2 ASP A 230      56.199  69.441  99.619  1.00  7.71              
ATOM   3700  C   ASP A 230      57.584  68.831 103.234  1.00  7.71              
ATOM   3701  O   ASP A 230      58.353  69.376 102.443  1.00  7.71              
ATOM   3702  N   MET A 231      58.009  68.141 104.284  1.00  6.13              
ATOM   3703  H   MET A 231      57.282  67.705 104.834  1.00  6.13              
ATOM   3704  CA  MET A 231      59.379  67.822 104.596  1.00  6.13              
ATOM   3705  HA  MET A 231      59.481  67.686 105.672  1.00  6.13              
ATOM   3706  CB  MET A 231      59.697  66.491 103.904  1.00  6.13              
ATOM   3707  HB1 MET A 231      59.046  65.733 104.316  1.00  6.13              
ATOM   3708  HB2 MET A 231      60.710  66.216 104.160  1.00  6.13              
ATOM   3709  CG  MET A 231      59.587  66.502 102.363  1.00  6.13              
ATOM   3710  HG1 MET A 231      60.360  65.863 101.950  1.00  6.13              
ATOM   3711  HG2 MET A 231      59.790  67.498 101.977  1.00  6.13              
ATOM   3712  SD  MET A 231      57.995  65.939 101.720  1.00  6.13              
ATOM   3713  CE  MET A 231      58.029  66.670 100.065  1.00  6.13              
ATOM   3714  HE1 MET A 231      57.084  66.461  99.560  1.00  6.13              
ATOM   3715  HE2 MET A 231      58.144  67.750 100.153  1.00  6.13              
ATOM   3716  HE3 MET A 231      58.851  66.259  99.487  1.00  6.13              
ATOM   3717  C   MET A 231      60.437  68.867 104.164  1.00  6.13              
ATOM   3718  O   MET A 231      61.428  68.573 103.494  1.00  6.13              
ATOM   3719  N   SER A 232      60.176  70.126 104.497  1.00  5.02              
ATOM   3720  H   SER A 232      59.333  70.293 105.016  1.00  5.02              
ATOM   3721  CA  SER A 232      61.075  71.246 104.232  1.00  5.02              
ATOM   3722  HA  SER A 232      60.524  72.146 104.500  1.00  5.02              
ATOM   3723  CB  SER A 232      62.263  71.197 105.205  1.00  5.02              
ATOM   3724  HB1 SER A 232      62.937  72.031 105.006  1.00  5.02              
ATOM   3725  HB2 SER A 232      62.810  70.266 105.073  1.00  5.02              
ATOM   3726  OG  SER A 232      61.797  71.280 106.543  1.00  5.02              
ATOM   3727  HG  SER A 232      62.509  70.954 107.106  1.00  5.02              
ATOM   3728  C   SER A 232      61.539  71.493 102.775  1.00  5.02              
ATOM   3729  O   SER A 232      62.715  71.342 102.418  1.00  5.02              
ATOM   3730  N   MET A 233      60.602  71.966 101.945  1.00  5.12              
ATOM   3731  H   MET A 233      59.643  71.938 102.260  1.00  5.12              
ATOM   3732  CA  MET A 233      60.846  72.490 100.591  1.00  5.12              
ATOM   3733  HA  MET A 233      61.478  71.773 100.069  1.00  5.12              
ATOM   3734  CB  MET A 233      59.494  72.571  99.861  1.00  5.12              
ATOM   3735  HB1 MET A 233      58.986  73.499 100.126  1.00  5.12              
ATOM   3736  HB2 MET A 233      58.852  71.747 100.174  1.00  5.12              
ATOM   3737  CG  MET A 233      59.665  72.503  98.341  1.00  5.12              
ATOM   3738  HG1 MET A 233      60.340  73.301  98.031  1.00  5.12              
ATOM   3739  HG2 MET A 233      58.691  72.687  97.886  1.00  5.12              
ATOM   3740  SD  MET A 233      60.303  70.929  97.690  1.00  5.12              
ATOM   3741  CE  MET A 233      58.940  69.822  98.156  1.00  5.12              
ATOM   3742  HE1 MET A 233      59.101  68.831  97.734  1.00  5.12              
ATOM   3743  HE2 MET A 233      58.881  69.736  99.242  1.00  5.12              
ATOM   3744  HE3 MET A 233      57.993  70.215  97.786  1.00  5.12              
ATOM   3745  C   MET A 233      61.554  73.873 100.586  1.00  5.12              
ATOM   3746  O   MET A 233      61.054  74.904 101.091  1.00  5.12              
ATOM   3747  N   THR A 234      62.746  73.901  99.975  1.00  5.02              
ATOM   3748  H   THR A 234      63.137  73.042  99.599  1.00  5.02              
ATOM   3749  CA  THR A 234      63.586  75.110 100.009  1.00  5.02              
ATOM   3750  HA  THR A 234      62.959  75.958 100.272  1.00  5.02              
ATOM   3751  CB  THR A 234      64.659  75.047 101.105  1.00  5.02              
ATOM   3752  HB  THR A 234      65.313  75.915 101.020  1.00  5.02              
ATOM   3753  CG2 THR A 234      64.053  75.026 102.510  1.00  5.02              
ATOM   3754 1HG2 THR A 234      64.840  75.190 103.245  1.00  5.02              
ATOM   3755 2HG2 THR A 234      63.318  75.824 102.606  1.00  5.02              
ATOM   3756 3HG2 THR A 234      63.568  74.070 102.706  1.00  5.02              
ATOM   3757  OG1 THR A 234      65.413  73.876 100.972  1.00  5.02              
ATOM   3758  HG1 THR A 234      64.823  73.135 101.148  1.00  5.02              
ATOM   3759  C   THR A 234      64.190  75.553  98.674  1.00  5.02              
ATOM   3760  O   THR A 234      64.533  76.731  98.615  1.00  5.02              
ATOM   3761  N   VAL A 235      64.183  74.764  97.576  1.00  4.90              
ATOM   3762  H   VAL A 235      63.982  73.776  97.658  1.00  4.90              
ATOM   3763  CA  VAL A 235      64.101  75.414  96.241  1.00  4.90              
ATOM   3764  HA  VAL A 235      63.697  76.409  96.357  1.00  4.90              
ATOM   3765  CB  VAL A 235      65.480  75.575  95.542  1.00  4.90              
ATOM   3766  HB  VAL A 235      65.871  74.584  95.347  1.00  4.90              
ATOM   3767  CG1 VAL A 235      65.372  76.270  94.170  1.00  4.90              
ATOM   3768 1HG1 VAL A 235      66.364  76.462  93.765  1.00  4.90              
ATOM   3769 2HG1 VAL A 235      64.847  75.629  93.462  1.00  4.90              
ATOM   3770 3HG1 VAL A 235      64.836  77.213  94.260  1.00  4.90              
ATOM   3771  CG2 VAL A 235      66.545  76.342  96.343  1.00  4.90              
ATOM   3772 1HG2 VAL A 235      67.499  76.320  95.821  1.00  4.90              
ATOM   3773 2HG2 VAL A 235      66.248  77.370  96.509  1.00  4.90              
ATOM   3774 3HG2 VAL A 235      66.687  75.887  97.321  1.00  4.90              
ATOM   3775  C   VAL A 235      63.186  74.623  95.315  1.00  4.90              
ATOM   3776  O   VAL A 235      63.384  73.419  95.161  1.00  4.90              
ATOM   3777  N   LEU A 236      62.269  75.293  94.607  1.00  4.73              
ATOM   3778  H   LEU A 236      62.140  76.280  94.783  1.00  4.73              
ATOM   3779  CA  LEU A 236      61.622  74.673  93.419  1.00  4.73              
ATOM   3780  HA  LEU A 236      61.792  73.596  93.389  1.00  4.73              
ATOM   3781  CB  LEU A 236      60.099  74.949  93.426  1.00  4.73              
ATOM   3782  HB1 LEU A 236      59.698  74.547  92.494  1.00  4.73              
ATOM   3783  HB2 LEU A 236      59.940  76.028  93.386  1.00  4.73              
ATOM   3784  CG  LEU A 236      59.213  74.380  94.543  1.00  4.73              
ATOM   3785  HG  LEU A 236      58.184  74.527  94.221  1.00  4.73              
ATOM   3786  CD1 LEU A 236      59.413  72.884  94.753  1.00  4.73              
ATOM   3787 1HD1 LEU A 236      58.661  72.505  95.445  1.00  4.73              
ATOM   3788 2HD1 LEU A 236      59.315  72.360  93.804  1.00  4.73              
ATOM   3789 3HD1 LEU A 236      60.403  72.696  95.169  1.00  4.73              
ATOM   3790  CD2 LEU A 236      59.373  75.118  95.866  1.00  4.73              
ATOM   3791 1HD2 LEU A 236      58.567  74.815  96.534  1.00  4.73              
ATOM   3792 2HD2 LEU A 236      60.331  74.866  96.317  1.00  4.73              
ATOM   3793 3HD2 LEU A 236      59.330  76.193  95.693  1.00  4.73              
ATOM   3794  C   LEU A 236      62.145  75.288  92.122  1.00  4.73              
ATOM   3795  O   LEU A 236      62.480  76.472  92.112  1.00  4.73              
ATOM   3796  N   ASP A 237      62.118  74.508  91.036  1.00  4.67              
ATOM   3797  H   ASP A 237      61.904  73.526  91.164  1.00  4.67              
ATOM   3798  CA  ASP A 237      62.666  74.894  89.720  1.00  4.67              
ATOM   3799  HA  ASP A 237      62.728  75.980  89.635  1.00  4.67              
ATOM   3800  CB  ASP A 237      64.104  74.332  89.763  1.00  4.67              
ATOM   3801  HB1 ASP A 237      64.050  73.251  89.822  1.00  4.67              
ATOM   3802  HB2 ASP A 237      64.564  74.668  90.696  1.00  4.67              
ATOM   3803  CG  ASP A 237      65.075  74.689  88.643  1.00  4.67              
ATOM   3804  OD1 ASP A 237      64.658  74.730  87.468  1.00  4.67              
ATOM   3805  OD2 ASP A 237      66.288  74.758  88.984  1.00  4.67              
ATOM   3806  C   ASP A 237      61.771  74.361  88.577  1.00  4.67              
ATOM   3807  O   ASP A 237      61.846  73.189  88.190  1.00  4.67              
ATOM   3808  N   LEU A 238      60.848  75.212  88.099  1.00  5.11              
ATOM   3809  H   LEU A 238      60.880  76.168  88.432  1.00  5.11              
ATOM   3810  CA  LEU A 238      59.892  74.930  87.015  1.00  5.11              
ATOM   3811  HA  LEU A 238      60.052  73.915  86.644  1.00  5.11              
ATOM   3812  CB  LEU A 238      58.425  75.036  87.451  1.00  5.11              
ATOM   3813  HB1 LEU A 238      57.833  75.064  86.534  1.00  5.11              
ATOM   3814  HB2 LEU A 238      58.262  75.982  87.960  1.00  5.11              
ATOM   3815  CG  LEU A 238      57.888  73.882  88.306  1.00  5.11              
ATOM   3816  HG  LEU A 238      58.151  72.930  87.846  1.00  5.11              
ATOM   3817  CD1 LEU A 238      58.381  73.903  89.754  1.00  5.11              
ATOM   3818 1HD1 LEU A 238      57.795  73.209  90.353  1.00  5.11              
ATOM   3819 2HD1 LEU A 238      59.424  73.598  89.795  1.00  5.11              
ATOM   3820 3HD1 LEU A 238      58.275  74.907  90.164  1.00  5.11              
ATOM   3821  CD2 LEU A 238      56.371  74.005  88.329  1.00  5.11              
ATOM   3822 1HD2 LEU A 238      55.939  73.188  88.901  1.00  5.11              
ATOM   3823 2HD2 LEU A 238      56.083  74.962  88.765  1.00  5.11              
ATOM   3824 3HD2 LEU A 238      55.990  73.957  87.310  1.00  5.11              
ATOM   3825  C   LEU A 238      60.172  75.889  85.877  1.00  5.11              
ATOM   3826  O   LEU A 238      59.733  77.037  85.893  1.00  5.11              
ATOM   3827  N   SER A 239      60.952  75.393  84.925  1.00  4.94              
ATOM   3828  H   SER A 239      61.326  74.464  85.032  1.00  4.94              
ATOM   3829  CA  SER A 239      61.400  76.179  83.795  1.00  4.94              
ATOM   3830  HA  SER A 239      61.544  77.191  84.161  1.00  4.94              
ATOM   3831  CB  SER A 239      62.779  75.666  83.361  1.00  4.94              
ATOM   3832  HB1 SER A 239      63.471  75.733  84.203  1.00  4.94              
ATOM   3833  HB2 SER A 239      63.149  76.283  82.545  1.00  4.94              
ATOM   3834  OG  SER A 239      62.713  74.328  82.908  1.00  4.94              
ATOM   3835  HG  SER A 239      63.622  73.983  82.946  1.00  4.94              
ATOM   3836  C   SER A 239      60.364  76.205  82.653  1.00  4.94              
ATOM   3837  O   SER A 239      59.266  76.741  82.797  1.00  4.94              
ATOM   3838  N   LEU A 240      60.715  75.590  81.520  1.00  4.98              
ATOM   3839  H   LEU A 240      61.619  75.143  81.561  1.00  4.98              
ATOM   3840  CA  LEU A 240      60.034  75.532  80.230  1.00  4.98              
ATOM   3841  HA  LEU A 240      59.917  76.548  79.874  1.00  4.98              
ATOM   3842  CB  LEU A 240      60.905  74.717  79.232  1.00  4.98              
ATOM   3843  HB1 LEU A 240      60.506  74.882  78.230  1.00  4.98              
ATOM   3844  HB2 LEU A 240      60.752  73.660  79.462  1.00  4.98              
ATOM   3845  CG  LEU A 240      62.432  74.939  79.178  1.00  4.98              
ATOM   3846  HG  LEU A 240      62.861  74.732  80.157  1.00  4.98              
ATOM   3847  CD1 LEU A 240      63.068  73.966  78.179  1.00  4.98              
ATOM   3848 1HD1 LEU A 240      64.150  74.097  78.179  1.00  4.98              
ATOM   3849 2HD1 LEU A 240      62.831  72.941  78.452  1.00  4.98              
ATOM   3850 3HD1 LEU A 240      62.682  74.163  77.179  1.00  4.98              
ATOM   3851  CD2 LEU A 240      62.828  76.351  78.759  1.00  4.98              
ATOM   3852 1HD2 LEU A 240      62.421  76.581  77.774  1.00  4.98              
ATOM   3853 2HD2 LEU A 240      62.431  77.061  79.480  1.00  4.98              
ATOM   3854 3HD2 LEU A 240      63.912  76.447  78.739  1.00  4.98              
ATOM   3855  C   LEU A 240      58.632  74.897  80.230  1.00  4.98              
ATOM   3856  O   LEU A 240      58.005  74.738  79.183  1.00  4.98              
ATOM   3857  N   ASN A 241      58.156  74.481  81.395  1.00  4.87              
ATOM   3858  H   ASN A 241      58.685  74.764  82.205  1.00  4.87              
ATOM   3859  CA  ASN A 241      56.810  74.016  81.628  1.00  4.87              
ATOM   3860  HA  ASN A 241      56.636  73.131  81.016  1.00  4.87              
ATOM   3861  CB  ASN A 241      56.629  73.650  83.123  1.00  4.87              
ATOM   3862  HB1 ASN A 241      55.632  73.231  83.263  1.00  4.87              
ATOM   3863  HB2 ASN A 241      56.695  74.562  83.718  1.00  4.87              
ATOM   3864  CG  ASN A 241      57.641  72.661  83.692  1.00  4.87              
ATOM   3865  OD1 ASN A 241      58.616  72.283  83.066  1.00  4.87              
ATOM   3866  ND2 ASN A 241      57.473  72.223  84.916  1.00  4.87              
ATOM   3867 1HD2 ASN A 241      56.653  72.471  85.437  1.00  4.87              
ATOM   3868 2HD2 ASN A 241      58.150  71.542  85.250  1.00  4.87              
ATOM   3869  C   ASN A 241      55.841  75.132  81.222  1.00  4.87              
ATOM   3870  O   ASN A 241      55.946  76.275  81.672  1.00  4.87              
ATOM   3871  N   GLY A 242      54.869  74.784  80.384  1.00  5.07              
ATOM   3872  H   GLY A 242      54.846  73.834  80.059  1.00  5.07              
ATOM   3873  CA  GLY A 242      53.928  75.721  79.787  1.00  5.07              
ATOM   3874  HA1 GLY A 242      53.502  75.280  78.886  1.00  5.07              
ATOM   3875  HA2 GLY A 242      54.451  76.629  79.490  1.00  5.07              
ATOM   3876  C   GLY A 242      52.774  76.118  80.696  1.00  5.07              
ATOM   3877  O   GLY A 242      51.617  75.888  80.366  1.00  5.07              
ATOM   3878  N   PHE A 243      53.117  76.647  81.870  1.00  5.42              
ATOM   3879  H   PHE A 243      54.103  76.733  82.066  1.00  5.42              
ATOM   3880  CA  PHE A 243      52.209  77.409  82.712  1.00  5.42              
ATOM   3881  HA  PHE A 243      51.341  76.794  82.953  1.00  5.42              
ATOM   3882  CB  PHE A 243      52.924  77.797  84.026  1.00  5.42              
ATOM   3883  HB1 PHE A 243      52.349  78.573  84.531  1.00  5.42              
ATOM   3884  HB2 PHE A 243      53.886  78.243  83.794  1.00  5.42              
ATOM   3885  CG  PHE A 243      53.144  76.725  85.073  1.00  5.42              
ATOM   3886  CD1 PHE A 243      52.942  75.352  84.820  1.00  5.42              
ATOM   3887  HD1 PHE A 243      52.639  75.004  83.842  1.00  5.42              
ATOM   3888  CE1 PHE A 243      53.088  74.422  85.862  1.00  5.42              
ATOM   3889  HE1 PHE A 243      52.901  73.379  85.669  1.00  5.42              
ATOM   3890  CZ  PHE A 243      53.432  74.852  87.154  1.00  5.42              
ATOM   3891  HZ  PHE A 243      53.529  74.134  87.954  1.00  5.42              
ATOM   3892  CE2 PHE A 243      53.667  76.214  87.401  1.00  5.42              
ATOM   3893  HE2 PHE A 243      53.948  76.553  88.388  1.00  5.42              
ATOM   3894  CD2 PHE A 243      53.521  77.145  86.363  1.00  5.42              
ATOM   3895  HD2 PHE A 243      53.684  78.197  86.556  1.00  5.42              
ATOM   3896  C   PHE A 243      51.670  78.647  81.982  1.00  5.42              
ATOM   3897  O   PHE A 243      51.994  78.975  80.842  1.00  5.42              
ATOM   3898  N   SER A 244      50.861  79.387  82.705  1.00  5.20              
ATOM   3899  H   SER A 244      50.674  79.088  83.648  1.00  5.20              
ATOM   3900  CA  SER A 244      50.137  80.561  82.279  1.00  5.20              
ATOM   3901  HA  SER A 244      50.689  81.171  81.583  1.00  5.20              
ATOM   3902  CB  SER A 244      48.832  80.069  81.630  1.00  5.20              
ATOM   3903  HB1 SER A 244      49.060  79.453  80.758  1.00  5.20              
ATOM   3904  HB2 SER A 244      48.227  80.919  81.311  1.00  5.20              
ATOM   3905  OG  SER A 244      48.117  79.301  82.587  1.00  5.20              
ATOM   3906  HG  SER A 244      47.159  79.404  82.401  1.00  5.20              
ATOM   3907  C   SER A 244      49.770  81.355  83.521  1.00  5.20              
ATOM   3908  O   SER A 244      50.123  80.955  84.627  1.00  5.20              
ATOM   3909  N   VAL A 245      49.081  82.486  83.385  1.00  5.56              
ATOM   3910  H   VAL A 245      48.781  82.737  82.457  1.00  5.56              
ATOM   3911  CA  VAL A 245      48.648  83.294  84.522  1.00  5.56              
ATOM   3912  HA  VAL A 245      49.457  83.877  84.956  1.00  5.56              
ATOM   3913  CB  VAL A 245      47.469  84.228  84.070  1.00  5.56              
ATOM   3914  HB  VAL A 245      46.643  83.605  83.733  1.00  5.56              
ATOM   3915  CG1 VAL A 245      46.901  85.041  85.244  1.00  5.56              
ATOM   3916 1HG1 VAL A 245      46.410  85.948  84.898  1.00  5.56              
ATOM   3917 2HG1 VAL A 245      46.145  84.441  85.756  1.00  5.56              
ATOM   3918 3HG1 VAL A 245      47.690  85.242  85.960  1.00  5.56              
ATOM   3919  CG2 VAL A 245      47.717  85.107  82.849  1.00  5.56              
ATOM   3920 1HG2 VAL A 245      47.018  85.941  82.803  1.00  5.56              
ATOM   3921 2HG2 VAL A 245      48.729  85.469  82.830  1.00  5.56              
ATOM   3922 3HG2 VAL A 245      47.533  84.501  81.967  1.00  5.56              
ATOM   3923  C   VAL A 245      47.965  82.456  85.601  1.00  5.56              
ATOM   3924  O   VAL A 245      48.160  82.655  86.802  1.00  5.56              
ATOM   3925  N   ASP A 246      47.080  81.601  85.109  1.00  5.54              
ATOM   3926  H   ASP A 246      47.038  81.531  84.092  1.00  5.54              
ATOM   3927  CA  ASP A 246      46.033  80.909  85.825  1.00  5.54              
ATOM   3928  HA  ASP A 246      45.641  81.567  86.594  1.00  5.54              
ATOM   3929  CB  ASP A 246      44.855  80.607  84.879  1.00  5.54              
ATOM   3930  HB1 ASP A 246      44.305  81.532  84.706  1.00  5.54              
ATOM   3931  HB2 ASP A 246      44.175  79.902  85.361  1.00  5.54              
ATOM   3932  CG  ASP A 246      45.314  80.057  83.532  1.00  5.54              
ATOM   3933  OD1 ASP A 246      45.836  80.863  82.727  1.00  5.54              
ATOM   3934  OD2 ASP A 246      45.333  78.824  83.370  1.00  5.54              
ATOM   3935  C   ASP A 246      46.604  79.672  86.529  1.00  5.54              
ATOM   3936  O   ASP A 246      46.538  79.537  87.762  1.00  5.54              
ATOM   3937  N   VAL A 247      47.307  78.839  85.759  1.00  5.51              
ATOM   3938  H   VAL A 247      47.286  78.965  84.749  1.00  5.51              
ATOM   3939  CA  VAL A 247      48.114  77.756  86.306  1.00  5.51              
ATOM   3940  HA  VAL A 247      47.436  77.107  86.835  1.00  5.51              
ATOM   3941  CB  VAL A 247      48.807  76.939  85.190  1.00  5.51              
ATOM   3942  HB  VAL A 247      49.471  77.597  84.629  1.00  5.51              
ATOM   3943  CG1 VAL A 247      49.642  75.776  85.749  1.00  5.51              
ATOM   3944 1HG1 VAL A 247      50.066  75.196  84.928  1.00  5.51              
ATOM   3945 2HG1 VAL A 247      50.468  76.153  86.352  1.00  5.51              
ATOM   3946 3HG1 VAL A 247      49.025  75.122  86.361  1.00  5.51              
ATOM   3947  CG2 VAL A 247      47.801  76.309  84.221  1.00  5.51              
ATOM   3948 1HG2 VAL A 247      48.328  75.766  83.435  1.00  5.51              
ATOM   3949 2HG2 VAL A 247      47.133  75.625  84.740  1.00  5.51              
ATOM   3950 3HG2 VAL A 247      47.203  77.080  83.737  1.00  5.51              
ATOM   3951  C   VAL A 247      49.132  78.243  87.329  1.00  5.51              
ATOM   3952  O   VAL A 247      49.241  77.631  88.395  1.00  5.51              
ATOM   3953  N   ALA A 248      49.819  79.349  87.049  1.00  5.39              
ATOM   3954  H   ALA A 248      49.681  79.817  86.159  1.00  5.39              
ATOM   3955  CA  ALA A 248      50.720  79.970  87.998  1.00  5.39              
ATOM   3956  HA  ALA A 248      51.478  79.233  88.268  1.00  5.39              
ATOM   3957  CB  ALA A 248      51.450  81.153  87.357  1.00  5.39              
ATOM   3958  HB1 ALA A 248      52.179  81.552  88.059  1.00  5.39              
ATOM   3959  HB2 ALA A 248      51.977  80.813  86.467  1.00  5.39              
ATOM   3960  HB3 ALA A 248      50.733  81.934  87.103  1.00  5.39              
ATOM   3961  C   ALA A 248      49.995  80.364  89.286  1.00  5.39              
ATOM   3962  O   ALA A 248      50.475  80.001  90.363  1.00  5.39              
ATOM   3963  N   VAL A 249      48.805  80.991  89.215  1.00  5.22              
ATOM   3964  H   VAL A 249      48.420  81.273  88.319  1.00  5.22              
ATOM   3965  CA  VAL A 249      48.125  81.344  90.468  1.00  5.22              
ATOM   3966  HA  VAL A 249      48.895  81.801  91.086  1.00  5.22              
ATOM   3967  CB  VAL A 249      47.021  82.415  90.413  1.00  5.22              
ATOM   3968  HB  VAL A 249      46.602  82.493  91.418  1.00  5.22              
ATOM   3969  CG1 VAL A 249      47.612  83.791  90.084  1.00  5.22              
ATOM   3970 1HG1 VAL A 249      46.829  84.549  90.117  1.00  5.22              
ATOM   3971 2HG1 VAL A 249      48.380  84.051  90.814  1.00  5.22              
ATOM   3972 3HG1 VAL A 249      48.061  83.782  89.092  1.00  5.22              
ATOM   3973  CG2 VAL A 249      45.859  82.112  89.477  1.00  5.22              
ATOM   3974 1HG2 VAL A 249      45.069  82.849  89.614  1.00  5.22              
ATOM   3975 2HG2 VAL A 249      46.217  82.166  88.458  1.00  5.22              
ATOM   3976 3HG2 VAL A 249      45.458  81.119  89.677  1.00  5.22              
ATOM   3977  C   VAL A 249      47.709  80.122  91.310  1.00  5.22              
ATOM   3978  O   VAL A 249      47.863  80.132  92.544  1.00  5.22              
ATOM   3979  N   ARG A 250      47.258  79.032  90.672  1.00  5.21              
ATOM   3980  H   ARG A 250      47.139  79.091  89.662  1.00  5.21              
ATOM   3981  CA  ARG A 250      47.004  77.760  91.381  1.00  5.21              
ATOM   3982  HA  ARG A 250      46.274  77.945  92.169  1.00  5.21              
ATOM   3983  CB  ARG A 250      46.414  76.743  90.393  1.00  5.21              
ATOM   3984  HB1 ARG A 250      47.148  76.573  89.609  1.00  5.21              
ATOM   3985  HB2 ARG A 250      45.524  77.174  89.930  1.00  5.21              
ATOM   3986  CG  ARG A 250      46.023  75.408  91.060  1.00  5.21              
ATOM   3987  HG1 ARG A 250      44.949  75.250  90.954  1.00  5.21              
ATOM   3988  HG2 ARG A 250      46.230  75.455  92.130  1.00  5.21              
ATOM   3989  CD  ARG A 250      46.776  74.199  90.485  1.00  5.21              
ATOM   3990  HD1 ARG A 250      46.842  73.456  91.279  1.00  5.21              
ATOM   3991  HD2 ARG A 250      47.796  74.477  90.213  1.00  5.21              
ATOM   3992  NE  ARG A 250      46.075  73.569  89.350  1.00  5.21              
ATOM   3993  HE  ARG A 250      45.616  72.676  89.540  1.00  5.21              
ATOM   3994  CZ  ARG A 250      45.974  73.966  88.093  1.00  5.21              
ATOM   3995  NH1 ARG A 250      46.596  75.003  87.626  1.00  5.21              
ATOM   3996 1HH1 ARG A 250      47.279  75.448  88.211  1.00  5.21              
ATOM   3997 2HH1 ARG A 250      46.447  75.290  86.674  1.00  5.21              
ATOM   3998  NH2 ARG A 250      45.250  73.298  87.251  1.00  5.21              
ATOM   3999 1HH2 ARG A 250      44.860  72.424  87.600  1.00  5.21              
ATOM   4000 2HH2 ARG A 250      45.332  73.435  86.261  1.00  5.21              
ATOM   4001  C   ARG A 250      48.273  77.223  92.090  1.00  5.21              
ATOM   4002  O   ARG A 250      48.260  76.924  93.296  1.00  5.21              
ATOM   4003  N   PHE A 251      49.377  77.160  91.338  1.00  5.18              
ATOM   4004  H   PHE A 251      49.318  77.484  90.377  1.00  5.18              
ATOM   4005  CA  PHE A 251      50.687  76.726  91.828  1.00  5.18              
ATOM   4006  HA  PHE A 251      50.617  75.676  92.115  1.00  5.18              
ATOM   4007  CB  PHE A 251      51.735  76.835  90.708  1.00  5.18              
ATOM   4008  HB1 PHE A 251      51.821  77.871  90.387  1.00  5.18              
ATOM   4009  HB2 PHE A 251      51.388  76.260  89.848  1.00  5.18              
ATOM   4010  CG  PHE A 251      53.119  76.343  91.096  1.00  5.18              
ATOM   4011  CD1 PHE A 251      53.499  75.017  90.824  1.00  5.18              
ATOM   4012  HD1 PHE A 251      52.811  74.353  90.326  1.00  5.18              
ATOM   4013  CE1 PHE A 251      54.779  74.559  91.179  1.00  5.18              
ATOM   4014  HE1 PHE A 251      55.067  73.539  90.972  1.00  5.18              
ATOM   4015  CZ  PHE A 251      55.693  75.426  91.796  1.00  5.18              
ATOM   4016  HZ  PHE A 251      56.677  75.072  92.065  1.00  5.18              
ATOM   4017  CE2 PHE A 251      55.321  76.752  92.068  1.00  5.18              
ATOM   4018  HE2 PHE A 251      56.022  77.410  92.558  1.00  5.18              
ATOM   4019  CD2 PHE A 251      54.038  77.211  91.716  1.00  5.18              
ATOM   4020  HD2 PHE A 251      53.761  78.233  91.919  1.00  5.18              
ATOM   4021  C   PHE A 251      51.107  77.503  93.096  1.00  5.18              
ATOM   4022  O   PHE A 251      51.410  76.906  94.140  1.00  5.18              
ATOM   4023  N   PHE A 252      51.008  78.835  93.062  1.00  5.16              
ATOM   4024  H   PHE A 252      50.752  79.291  92.189  1.00  5.16              
ATOM   4025  CA  PHE A 252      51.273  79.670  94.231  1.00  5.16              
ATOM   4026  HA  PHE A 252      52.306  79.508  94.542  1.00  5.16              
ATOM   4027  CB  PHE A 252      51.100  81.165  93.896  1.00  5.16              
ATOM   4028  HB1 PHE A 252      51.424  81.743  94.762  1.00  5.16              
ATOM   4029  HB2 PHE A 252      50.033  81.349  93.768  1.00  5.16              
ATOM   4030  CG  PHE A 252      51.809  81.734  92.676  1.00  5.16              
ATOM   4031  CD1 PHE A 252      53.078  81.277  92.268  1.00  5.16              
ATOM   4032  HD1 PHE A 252      53.589  80.509  92.826  1.00  5.16              
ATOM   4033  CE1 PHE A 252      53.683  81.822  91.121  1.00  5.16              
ATOM   4034  HE1 PHE A 252      54.650  81.481  90.801  1.00  5.16              
ATOM   4035  CZ  PHE A 252      53.031  82.811  90.370  1.00  5.16              
ATOM   4036  HZ  PHE A 252      53.496  83.214  89.481  1.00  5.16              
ATOM   4037  CE2 PHE A 252      51.775  83.277  90.778  1.00  5.16              
ATOM   4038  HE2 PHE A 252      51.272  84.039  90.203  1.00  5.16              
ATOM   4039  CD2 PHE A 252      51.184  82.766  91.947  1.00  5.16              
ATOM   4040  HD2 PHE A 252      50.239  83.170  92.280  1.00  5.16              
ATOM   4041  C   PHE A 252      50.383  79.338  95.428  1.00  5.16              
ATOM   4042  O   PHE A 252      50.920  79.234  96.534  1.00  5.16              
ATOM   4043  N   LYS A 253      49.067  79.100  95.248  1.00  5.30              
ATOM   4044  H   LYS A 253      48.672  79.152  94.313  1.00  5.30              
ATOM   4045  CA  LYS A 253      48.246  78.653  96.407  1.00  5.30              
ATOM   4046  HA  LYS A 253      48.302  79.413  97.188  1.00  5.30              
ATOM   4047  CB  LYS A 253      46.772  78.418  96.018  1.00  5.30              
ATOM   4048  HB1 LYS A 253      46.229  78.089  96.907  1.00  5.30              
ATOM   4049  HB2 LYS A 253      46.724  77.605  95.293  1.00  5.30              
ATOM   4050  CG  LYS A 253      46.027  79.620  95.426  1.00  5.30              
ATOM   4051  HG1 LYS A 253      45.029  79.294  95.130  1.00  5.30              
ATOM   4052  HG2 LYS A 253      46.545  79.941  94.532  1.00  5.30              
ATOM   4053  CD  LYS A 253      45.889  80.807  96.386  1.00  5.30              
ATOM   4054  HD1 LYS A 253      46.865  81.100  96.773  1.00  5.30              
ATOM   4055  HD2 LYS A 253      45.255  80.515  97.225  1.00  5.30              
ATOM   4056  CE  LYS A 253      45.248  82.001  95.668  1.00  5.30              
ATOM   4057  HE1 LYS A 253      44.979  82.749  96.419  1.00  5.30              
ATOM   4058  HE2 LYS A 253      44.338  81.670  95.162  1.00  5.30              
ATOM   4059  NZ  LYS A 253      46.190  82.615  94.705  1.00  5.30              
ATOM   4060  HZ1 LYS A 253      46.954  83.062  95.224  1.00  5.30              
ATOM   4061  HZ2 LYS A 253      46.658  81.939  94.114  1.00  5.30              
ATOM   4062  HZ3 LYS A 253      45.769  83.341  94.153  1.00  5.30              
ATOM   4063  C   LYS A 253      48.784  77.372  97.036  1.00  5.30              
ATOM   4064  O   LYS A 253      48.752  77.240  98.259  1.00  5.30              
ATOM   4065  N   ALA A 254      49.290  76.445  96.215  1.00  4.98              
ATOM   4066  H   ALA A 254      49.317  76.627  95.220  1.00  4.98              
ATOM   4067  CA  ALA A 254      49.903  75.216  96.729  1.00  4.98              
ATOM   4068  HA  ALA A 254      49.225  74.792  97.472  1.00  4.98              
ATOM   4069  CB  ALA A 254      50.005  74.205  95.577  1.00  4.98              
ATOM   4070  HB1 ALA A 254      50.316  73.236  95.970  1.00  4.98              
ATOM   4071  HB2 ALA A 254      49.037  74.089  95.089  1.00  4.98              
ATOM   4072  HB3 ALA A 254      50.743  74.537  94.846  1.00  4.98              
ATOM   4073  C   ALA A 254      51.259  75.388  97.440  1.00  4.98              
ATOM   4074  O   ALA A 254      51.655  74.494  98.191  1.00  4.98              
ATOM   4075  N   ILE A 255      51.990  76.488  97.219  1.00  5.24              
ATOM   4076  H   ILE A 255      51.605  77.211  96.626  1.00  5.24              
ATOM   4077  CA  ILE A 255      53.442  76.540  97.514  1.00  5.24              
ATOM   4078  HA  ILE A 255      53.782  75.507  97.459  1.00  5.24              
ATOM   4079  CB  ILE A 255      54.128  77.304  96.349  1.00  5.24              
ATOM   4080  HB  ILE A 255      53.462  77.278  95.490  1.00  5.24              
ATOM   4081  CG2 ILE A 255      54.373  78.800  96.612  1.00  5.24              
ATOM   4082 1HG2 ILE A 255      54.574  79.298  95.666  1.00  5.24              
ATOM   4083 2HG2 ILE A 255      53.487  79.248  97.063  1.00  5.24              
ATOM   4084 3HG2 ILE A 255      55.227  78.945  97.271  1.00  5.24              
ATOM   4085  CG1 ILE A 255      55.413  76.593  95.890  1.00  5.24              
ATOM   4086 1HG1 ILE A 255      56.024  76.359  96.758  1.00  5.24              
ATOM   4087 2HG1 ILE A 255      55.971  77.249  95.220  1.00  5.24              
ATOM   4088  CD1 ILE A 255      55.116  75.285  95.145  1.00  5.24              
ATOM   4089  HD1 ILE A 255      56.033  74.897  94.710  1.00  5.24              
ATOM   4090  HD2 ILE A 255      54.723  74.542  95.832  1.00  5.24              
ATOM   4091  HD3 ILE A 255      54.386  75.456  94.355  1.00  5.24              
ATOM   4092  C   ILE A 255      53.901  76.977  98.937  1.00  5.24              
ATOM   4093  O   ILE A 255      55.050  77.368  99.169  1.00  5.24              
ATOM   4094  N   ARG A 256      53.001  76.969  99.919  1.00  5.65              
ATOM   4095  H   ARG A 256      52.220  76.341  99.765  1.00  5.65              
ATOM   4096  CA  ARG A 256      52.711  78.153 100.760  1.00  5.65              
ATOM   4097  HA  ARG A 256      52.913  79.013 100.120  1.00  5.65              
ATOM   4098  CB  ARG A 256      51.194  78.139 101.036  1.00  5.65              
ATOM   4099  HB1 ARG A 256      51.007  77.883 102.079  1.00  5.65              
ATOM   4100  HB2 ARG A 256      50.691  77.378 100.434  1.00  5.65              
ATOM   4101  CG  ARG A 256      50.557  79.490 100.689  1.00  5.65              
ATOM   4102  HG1 ARG A 256      50.311  79.500  99.626  1.00  5.65              
ATOM   4103  HG2 ARG A 256      51.248  80.311 100.894  1.00  5.65              
ATOM   4104  CD  ARG A 256      49.288  79.695 101.514  1.00  5.65              
ATOM   4105  HD1 ARG A 256      48.743  78.751 101.591  1.00  5.65              
ATOM   4106  HD2 ARG A 256      48.655  80.403 100.979  1.00  5.65              
ATOM   4107  NE  ARG A 256      49.630  80.199 102.862  1.00  5.65              
ATOM   4108  HE  ARG A 256      50.341  79.695 103.375  1.00  5.65              
ATOM   4109  CZ  ARG A 256      49.205  81.328 103.396  1.00  5.65              
ATOM   4110  NH1 ARG A 256      48.376  82.106 102.767  1.00  5.65              
ATOM   4111 1HH1 ARG A 256      48.116  81.900 101.826  1.00  5.65              
ATOM   4112 2HH1 ARG A 256      48.189  83.017 103.181  1.00  5.65              
ATOM   4113  NH2 ARG A 256      49.605  81.730 104.564  1.00  5.65              
ATOM   4114 1HH2 ARG A 256      50.335  81.248 105.053  1.00  5.65              
ATOM   4115 2HH2 ARG A 256      49.307  82.661 104.855  1.00  5.65              
ATOM   4116  C   ARG A 256      53.515  78.468 102.021  1.00  5.65              
ATOM   4117  O   ARG A 256      53.005  79.081 102.957  1.00  5.65              
ATOM   4118  N   GLY A 257      54.778  78.087 102.004  1.00  6.49              
ATOM   4119  H   GLY A 257      55.064  77.549 101.195  1.00  6.49              
ATOM   4120  CA  GLY A 257      55.817  78.539 102.936  1.00  6.49              
ATOM   4121  HA1 GLY A 257      55.660  78.074 103.910  1.00  6.49              
ATOM   4122  HA2 GLY A 257      55.770  79.624 103.042  1.00  6.49              
ATOM   4123  C   GLY A 257      57.192  78.147 102.415  1.00  6.49              
ATOM   4124  O   GLY A 257      58.158  78.126 103.177  1.00  6.49              
ATOM   4125  N   THR A 258      57.280  77.791 101.125  1.00  6.77              
ATOM   4126  H   THR A 258      56.446  77.827 100.548  1.00  6.77              
ATOM   4127  CA  THR A 258      58.538  77.384 100.500  1.00  6.77              
ATOM   4128  HA  THR A 258      58.942  76.567 101.099  1.00  6.77              
ATOM   4129  CB  THR A 258      58.354  76.824  99.076  1.00  6.77              
ATOM   4130  HB  THR A 258      57.536  76.103  99.070  1.00  6.77              
ATOM   4131  CG2 THR A 258      58.117  77.886  98.005  1.00  6.77              
ATOM   4132 1HG2 THR A 258      57.871  77.419  97.058  1.00  6.77              
ATOM   4133 2HG2 THR A 258      57.309  78.552  98.306  1.00  6.77              
ATOM   4134 3HG2 THR A 258      59.030  78.456  97.860  1.00  6.77              
ATOM   4135  OG1 THR A 258      59.549  76.178  98.700  1.00  6.77              
ATOM   4136  HG1 THR A 258      59.416  75.780  97.831  1.00  6.77              
ATOM   4137  C   THR A 258      59.580  78.480 100.476  1.00  6.77              
ATOM   4138  O   THR A 258      59.233  79.633 100.202  1.00  6.77              
ATOM   4139  N   LYS A 259      60.854  78.158 100.746  1.00  7.24              
ATOM   4140  H   LYS A 259      61.083  77.184 100.918  1.00  7.24              
ATOM   4141  CA  LYS A 259      61.791  79.257 101.122  1.00  7.24              
ATOM   4142  HA  LYS A 259      61.218  80.179 101.219  1.00  7.24              
ATOM   4143  CB  LYS A 259      62.351  79.023 102.541  1.00  7.24              
ATOM   4144  HB1 LYS A 259      62.886  79.920 102.858  1.00  7.24              
ATOM   4145  HB2 LYS A 259      63.048  78.184 102.538  1.00  7.24              
ATOM   4146  CG  LYS A 259      61.193  78.747 103.527  1.00  7.24              
ATOM   4147  HG1 LYS A 259      60.857  77.718 103.383  1.00  7.24              
ATOM   4148  HG2 LYS A 259      60.372  79.424 103.292  1.00  7.24              
ATOM   4149  CD  LYS A 259      61.532  78.945 105.010  1.00  7.24              
ATOM   4150  HD1 LYS A 259      61.619  80.013 105.218  1.00  7.24              
ATOM   4151  HD2 LYS A 259      62.498  78.480 105.214  1.00  7.24              
ATOM   4152  CE  LYS A 259      60.482  78.310 105.947  1.00  7.24              
ATOM   4153  HE1 LYS A 259      60.779  78.503 106.981  1.00  7.24              
ATOM   4154  HE2 LYS A 259      60.503  77.228 105.792  1.00  7.24              
ATOM   4155  NZ  LYS A 259      59.090  78.790 105.737  1.00  7.24              
ATOM   4156  HZ1 LYS A 259      58.468  78.385 106.437  1.00  7.24              
ATOM   4157  HZ2 LYS A 259      59.009  79.793 105.790  1.00  7.24              
ATOM   4158  HZ3 LYS A 259      58.731  78.479 104.832  1.00  7.24              
ATOM   4159  C   LYS A 259      62.814  79.666 100.072  1.00  7.24              
ATOM   4160  O   LYS A 259      63.579  80.593 100.310  1.00  7.24              
ATOM   4161  N   ILE A 260      62.708  79.093  98.873  1.00  6.65              
ATOM   4162  H   ILE A 260      62.233  78.206  98.817  1.00  6.65              
ATOM   4163  CA  ILE A 260      62.793  79.859  97.632  1.00  6.65              
ATOM   4164  HA  ILE A 260      62.189  80.752  97.797  1.00  6.65              
ATOM   4165  CB  ILE A 260      64.255  80.324  97.333  1.00  6.65              
ATOM   4166  HB  ILE A 260      64.898  79.997  98.152  1.00  6.65              
ATOM   4167  CG2 ILE A 260      64.875  79.749  96.044  1.00  6.65              
ATOM   4168 1HG2 ILE A 260      65.958  79.877  96.066  1.00  6.65              
ATOM   4169 2HG2 ILE A 260      64.658  78.687  95.985  1.00  6.65              
ATOM   4170 3HG2 ILE A 260      64.481  80.249  95.159  1.00  6.65              
ATOM   4171  CG1 ILE A 260      64.286  81.872  97.298  1.00  6.65              
ATOM   4172 1HG1 ILE A 260      63.836  82.254  98.216  1.00  6.65              
ATOM   4173 2HG1 ILE A 260      63.687  82.227  96.459  1.00  6.65              
ATOM   4174  CD1 ILE A 260      65.689  82.482  97.192  1.00  6.65              
ATOM   4175  HD1 ILE A 260      66.147  82.223  96.238  1.00  6.65              
ATOM   4176  HD2 ILE A 260      65.617  83.567  97.259  1.00  6.65              
ATOM   4177  HD3 ILE A 260      66.314  82.117  98.008  1.00  6.65              
ATOM   4178  C   ILE A 260      62.141  79.114  96.480  1.00  6.65              
ATOM   4179  O   ILE A 260      61.973  77.885  96.414  1.00  6.65              
ATOM   4180  N   TYR A 261      61.776  79.936  95.518  1.00  7.25              
ATOM   4181  H   TYR A 261      61.950  80.926  95.600  1.00  7.25              
ATOM   4182  CA  TYR A 261      61.227  79.463  94.293  1.00  7.25              
ATOM   4183  HA  TYR A 261      61.536  78.424  94.151  1.00  7.25              
ATOM   4184  CB  TYR A 261      59.668  79.435  94.319  1.00  7.25              
ATOM   4185  HB1 TYR A 261      59.404  78.430  94.650  1.00  7.25              
ATOM   4186  HB2 TYR A 261      59.339  79.490  93.285  1.00  7.25              
ATOM   4187  CG  TYR A 261      58.763  80.370  95.155  1.00  7.25              
ATOM   4188  CD1 TYR A 261      59.008  80.681  96.514  1.00  7.25              
ATOM   4189  HD1 TYR A 261      59.911  80.382  97.008  1.00  7.25              
ATOM   4190  CE1 TYR A 261      58.025  81.289  97.318  1.00  7.25              
ATOM   4191  HE1 TYR A 261      58.214  81.483  98.364  1.00  7.25              
ATOM   4192  CZ  TYR A 261      56.752  81.575  96.797  1.00  7.25              
ATOM   4193  OH  TYR A 261      55.785  82.037  97.634  1.00  7.25              
ATOM   4194  HH  TYR A 261      54.943  82.171  97.196  1.00  7.25              
ATOM   4195  CE2 TYR A 261      56.502  81.323  95.430  1.00  7.25              
ATOM   4196  HE2 TYR A 261      55.531  81.548  95.016  1.00  7.25              
ATOM   4197  CD2 TYR A 261      57.500  80.728  94.623  1.00  7.25              
ATOM   4198  HD2 TYR A 261      57.265  80.490  93.595  1.00  7.25              
ATOM   4199  C   TYR A 261      61.850  80.242  93.168  1.00  7.25              
ATOM   4200  O   TYR A 261      61.921  81.470  93.174  1.00  7.25              
ATOM   4201  N   ILE A 262      62.354  79.441  92.245  1.00  7.42              
ATOM   4202  H   ILE A 262      62.259  78.436  92.371  1.00  7.42              
ATOM   4203  CA  ILE A 262      63.059  79.841  91.050  1.00  7.42              
ATOM   4204  HA  ILE A 262      62.915  80.913  90.927  1.00  7.42              
ATOM   4205  CB  ILE A 262      64.585  79.600  91.244  1.00  7.42              
ATOM   4206  HB  ILE A 262      64.762  79.544  92.320  1.00  7.42              
ATOM   4207  CG2 ILE A 262      65.143  78.281  90.682  1.00  7.42              
ATOM   4208 1HG2 ILE A 262      66.129  78.080  91.094  1.00  7.42              
ATOM   4209 2HG2 ILE A 262      64.485  77.457  90.948  1.00  7.42              
ATOM   4210 3HG2 ILE A 262      65.219  78.340  89.596  1.00  7.42              
ATOM   4211  CG1 ILE A 262      65.382  80.845  90.786  1.00  7.42              
ATOM   4212 1HG1 ILE A 262      64.974  81.716  91.301  1.00  7.42              
ATOM   4213 2HG1 ILE A 262      65.246  81.002  89.722  1.00  7.42              
ATOM   4214  CD1 ILE A 262      66.881  80.782  91.090  1.00  7.42              
ATOM   4215  HD1 ILE A 262      67.342  81.735  90.830  1.00  7.42              
ATOM   4216  HD2 ILE A 262      67.041  80.591  92.151  1.00  7.42              
ATOM   4217  HD3 ILE A 262      67.358  79.998  90.502  1.00  7.42              
ATOM   4218  C   ILE A 262      62.274  79.192  89.875  1.00  7.42              
ATOM   4219  O   ILE A 262      62.760  78.481  89.010  1.00  7.42              
ATOM   4220  N   LEU A 263      60.962  79.466  89.912  1.00  7.34              
ATOM   4221  H   LEU A 263      60.694  79.915  90.770  1.00  7.34              
ATOM   4222  CA  LEU A 263      60.165  79.982  88.784  1.00  7.34              
ATOM   4223  HA  LEU A 263      59.970  79.194  88.054  1.00  7.34              
ATOM   4224  CB  LEU A 263      58.869  80.496  89.441  1.00  7.34              
ATOM   4225  HB1 LEU A 263      58.193  80.880  88.686  1.00  7.34              
ATOM   4226  HB2 LEU A 263      59.111  81.337  90.091  1.00  7.34              
ATOM   4227  CG  LEU A 263      58.134  79.441  90.293  1.00  7.34              
ATOM   4228  HG  LEU A 263      58.696  79.281  91.210  1.00  7.34              
ATOM   4229  CD1 LEU A 263      56.774  79.992  90.682  1.00  7.34              
ATOM   4230 1HD1 LEU A 263      56.281  79.323  91.381  1.00  7.34              
ATOM   4231 2HD1 LEU A 263      56.893  80.974  91.139  1.00  7.34              
ATOM   4232 3HD1 LEU A 263      56.156  80.089  89.787  1.00  7.34              
ATOM   4233  CD2 LEU A 263      57.947  78.078  89.627  1.00  7.34              
ATOM   4234 1HD2 LEU A 263      58.917  77.632  89.417  1.00  7.34              
ATOM   4235 2HD2 LEU A 263      57.393  77.411  90.283  1.00  7.34              
ATOM   4236 3HD2 LEU A 263      57.399  78.198  88.694  1.00  7.34              
ATOM   4237  C   LEU A 263      61.077  81.052  88.228  1.00  7.34              
ATOM   4238  O   LEU A 263      61.312  82.088  88.857  1.00  7.34              
ATOM   4239  N   ILE A 264      61.773  80.605  87.202  1.00  7.98              
ATOM   4240  H   ILE A 264      61.549  79.683  86.870  1.00  7.98              
ATOM   4241  CA  ILE A 264      62.927  81.257  86.638  1.00  7.98              
ATOM   4242  HA  ILE A 264      63.075  82.220  87.126  1.00  7.98              
ATOM   4243  CB  ILE A 264      64.212  80.417  86.888  1.00  7.98              
ATOM   4244  HB  ILE A 264      64.266  80.322  87.967  1.00  7.98              
ATOM   4245  CG2 ILE A 264      64.194  78.973  86.347  1.00  7.98              
ATOM   4246 1HG2 ILE A 264      63.181  78.626  86.142  1.00  7.98              
ATOM   4247 2HG2 ILE A 264      64.808  78.895  85.460  1.00  7.98              
ATOM   4248 3HG2 ILE A 264      64.626  78.303  87.091  1.00  7.98              
ATOM   4249  CG1 ILE A 264      65.499  81.155  86.462  1.00  7.98              
ATOM   4250 1HG1 ILE A 264      65.494  82.137  86.920  1.00  7.98              
ATOM   4251 2HG1 ILE A 264      65.522  81.286  85.382  1.00  7.98              
ATOM   4252  CD1 ILE A 264      66.795  80.458  86.896  1.00  7.98              
ATOM   4253  HD1 ILE A 264      67.644  81.095  86.649  1.00  7.98              
ATOM   4254  HD2 ILE A 264      66.785  80.287  87.972  1.00  7.98              
ATOM   4255  HD3 ILE A 264      66.912  79.506  86.380  1.00  7.98              
ATOM   4256  C   ILE A 264      62.529  81.574  85.238  1.00  7.98              
ATOM   4257  O   ILE A 264      61.501  82.220  85.080  1.00  7.98              
ATOM   4258  N   LEU A 265      63.129  80.959  84.233  1.00 10.90              
ATOM   4259  H   LEU A 265      63.958  80.417  84.402  1.00 10.90              
ATOM   4260  CA  LEU A 265      62.409  80.764  82.997  1.00 10.90              
ATOM   4261  HA  LEU A 265      61.988  81.712  82.717  1.00 10.90              
ATOM   4262  CB  LEU A 265      63.397  80.331  81.864  1.00 10.90              
ATOM   4263  HB1 LEU A 265      64.287  80.929  81.993  1.00 10.90              
ATOM   4264  HB2 LEU A 265      62.926  80.610  80.924  1.00 10.90              
ATOM   4265  CG  LEU A 265      63.966  78.912  81.642  1.00 10.90              
ATOM   4266  HG  LEU A 265      63.185  78.222  81.342  1.00 10.90              
ATOM   4267  CD1 LEU A 265      64.991  78.947  80.509  1.00 10.90              
ATOM   4268 1HD1 LEU A 265      65.358  77.940  80.315  1.00 10.90              
ATOM   4269 2HD1 LEU A 265      64.517  79.325  79.604  1.00 10.90              
ATOM   4270 3HD1 LEU A 265      65.828  79.592  80.775  1.00 10.90              
ATOM   4271  CD2 LEU A 265      64.677  78.364  82.870  1.00 10.90              
ATOM   4272 1HD2 LEU A 265      63.930  78.204  83.642  1.00 10.90              
ATOM   4273 2HD2 LEU A 265      65.155  77.413  82.637  1.00 10.90              
ATOM   4274 3HD2 LEU A 265      65.434  79.071  83.210  1.00 10.90              
ATOM   4275  C   LEU A 265      61.245  79.818  83.216  1.00 10.90              
ATOM   4276  O   LEU A 265      61.242  78.778  82.581  1.00 10.90              
ATOM   4277  N   ASN A 266      60.220  80.191  84.005  1.00 11.87              
ATOM   4278  H   ASN A 266      60.396  80.960  84.637  1.00 11.87              
ATOM   4279  CA  ASN A 266      58.845  80.044  83.554  1.00 11.87              
ATOM   4280  HA  ASN A 266      58.695  78.968  83.496  1.00 11.87              
ATOM   4281  CB  ASN A 266      57.726  80.526  84.489  1.00 11.87              
ATOM   4282  HB1 ASN A 266      56.794  80.622  83.945  1.00 11.87              
ATOM   4283  HB2 ASN A 266      57.948  81.498  84.877  1.00 11.87              
ATOM   4284  CG  ASN A 266      57.448  79.514  85.579  1.00 11.87              
ATOM   4285  OD1 ASN A 266      57.876  79.656  86.704  1.00 11.87              
ATOM   4286  ND2 ASN A 266      56.738  78.459  85.282  1.00 11.87              
ATOM   4287 1HD2 ASN A 266      56.378  78.354  84.345  1.00 11.87              
ATOM   4288 2HD2 ASN A 266      56.635  77.769  85.997  1.00 11.87              
ATOM   4289  C   ASN A 266      58.735  80.481  82.150  1.00 11.87              
ATOM   4290  O   ASN A 266      58.058  81.463  81.949  1.00 11.87              
ATOM   4291  N   SER A 267      59.307  79.800  81.164  1.00 12.59              
ATOM   4292  H   SER A 267      59.860  78.977  81.387  1.00 12.59              
ATOM   4293  CA  SER A 267      59.135  80.174  79.779  1.00 12.59              
ATOM   4294  HA  SER A 267      59.000  81.210  79.753  1.00 12.59              
ATOM   4295  CB  SER A 267      60.346  79.833  78.908  1.00 12.59              
ATOM   4296  HB1 SER A 267      61.259  80.179  79.388  1.00 12.59              
ATOM   4297  HB2 SER A 267      60.213  80.340  77.959  1.00 12.59              
ATOM   4298  OG  SER A 267      60.424  78.464  78.645  1.00 12.59              
ATOM   4299  HG  SER A 267      59.594  78.228  78.200  1.00 12.59              
ATOM   4300  C   SER A 267      57.875  79.537  79.261  1.00 12.59              
ATOM   4301  O   SER A 267      57.752  78.923  78.211  1.00 12.59              
ATOM   4302  N   SER A 268      56.937  79.744  80.171  1.00 14.26              
ATOM   4303  H   SER A 268      57.306  80.151  81.017  1.00 14.26              
ATOM   4304  CA  SER A 268      55.560  79.534  80.198  1.00 14.26              
ATOM   4305  HA  SER A 268      55.487  78.451  80.098  1.00 14.26              
ATOM   4306  CB  SER A 268      55.071  79.740  81.580  1.00 14.26              
ATOM   4307  HB1 SER A 268      54.048  79.418  81.655  1.00 14.26              
ATOM   4308  HB2 SER A 268      55.251  80.774  81.816  1.00 14.26              
ATOM   4309  OG  SER A 268      55.870  78.941  82.445  1.00 14.26              
ATOM   4310  HG  SER A 268      55.986  78.058  82.048  1.00 14.26              
ATOM   4311  C   SER A 268      54.882  79.912  78.910  1.00 14.26              
ATOM   4312  O   SER A 268      53.987  79.225  78.446  1.00 14.26              
ATOM   4313  N   GLY A 269      55.563  80.817  78.214  1.00 15.54              
ATOM   4314  H   GLY A 269      56.309  81.253  78.720  1.00 15.54              
ATOM   4315  CA  GLY A 269      55.542  81.132  76.809  1.00 15.54              
ATOM   4316  HA1 GLY A 269      55.908  80.260  76.278  1.00 15.54              
ATOM   4317  HA2 GLY A 269      56.226  81.948  76.615  1.00 15.54              
ATOM   4318  C   GLY A 269      54.137  81.500  76.278  1.00 15.54              
ATOM   4319  O   GLY A 269      54.012  82.019  75.153  1.00 15.54              
ATOM   4320  N   SER A 270      53.081  81.330  77.066  1.00 16.47              
ATOM   4321  H   SER A 270      53.139  80.515  77.642  1.00 16.47              
ATOM   4322  CA  SER A 270      52.195  82.350  77.642  1.00 16.47              
ATOM   4323  HA  SER A 270      52.730  83.305  77.854  1.00 16.47              
ATOM   4324  CB  SER A 270      50.993  82.565  76.770  1.00 16.47              
ATOM   4325  HB1 SER A 270      50.272  83.250  77.211  1.00 16.47              
ATOM   4326  HB2 SER A 270      50.488  81.624  76.532  1.00 16.47              
ATOM   4327  OG  SER A 270      51.439  83.141  75.546  1.00 16.47              
ATOM   4328  HG  SER A 270      52.205  82.615  75.275  1.00 16.47              
ATOM   4329  C   SER A 270      51.787  81.770  79.076  1.00 16.47              
ATOM   4330  O   SER A 270      50.742  81.209  79.151  1.00 16.47              
ATOM   4331  N   MET A 271      52.646  81.687  80.153  1.00 16.42              
ATOM   4332  H   MET A 271      52.419  80.799  80.553  1.00 16.42              
ATOM   4333  CA  MET A 271      53.291  82.681  81.093  1.00 16.42              
ATOM   4334  HA  MET A 271      54.330  82.535  80.968  1.00 16.42              
ATOM   4335  CB  MET A 271      52.754  84.141  80.826  1.00 16.42              
ATOM   4336  HB1 MET A 271      53.442  84.659  80.193  1.00 16.42              
ATOM   4337  HB2 MET A 271      52.826  84.719  81.725  1.00 16.42              
ATOM   4338  CG  MET A 271      51.410  84.531  80.184  1.00 16.42              
ATOM   4339  HG1 MET A 271      51.485  84.383  79.117  1.00 16.42              
ATOM   4340  HG2 MET A 271      51.284  85.596  80.332  1.00 16.42              
ATOM   4341  SD  MET A 271      49.902  83.768  80.757  1.00 16.42              
ATOM   4342  CE  MET A 271      48.731  84.466  79.561  1.00 16.42              
ATOM   4343  HE1 MET A 271      48.567  85.521  79.780  1.00 16.42              
ATOM   4344  HE2 MET A 271      49.117  84.363  78.550  1.00 16.42              
ATOM   4345  HE3 MET A 271      47.781  83.934  79.630  1.00 16.42              
ATOM   4346  C   MET A 271      52.929  82.190  82.536  1.00 16.42              
ATOM   4347  O   MET A 271      53.377  81.217  83.042  1.00 16.42              
ATOM   4348  N   GLY A 272      52.112  82.971  83.206  1.00 16.36              
ATOM   4349  H   GLY A 272      51.558  83.692  82.809  1.00 16.36              
ATOM   4350  CA  GLY A 272      52.332  83.112  84.639  1.00 16.36              
ATOM   4351  HA1 GLY A 272      53.002  82.380  85.014  1.00 16.36              
ATOM   4352  HA2 GLY A 272      51.392  82.957  85.167  1.00 16.36              
ATOM   4353  C   GLY A 272      52.820  84.461  84.970  1.00 16.36              
ATOM   4354  O   GLY A 272      52.339  85.071  85.892  1.00 16.36              
ATOM   4355  N   LYS A 273      53.627  84.974  84.029  1.00 17.33              
ATOM   4356  H   LYS A 273      54.086  84.380  83.360  1.00 17.33              
ATOM   4357  CA  LYS A 273      53.747  86.385  83.808  1.00 17.33              
ATOM   4358  HA  LYS A 273      54.456  86.645  83.079  1.00 17.33              
ATOM   4359  CB  LYS A 273      52.362  87.005  83.337  1.00 17.33              
ATOM   4360  HB1 LYS A 273      52.386  86.976  82.256  1.00 17.33              
ATOM   4361  HB2 LYS A 273      52.319  88.050  83.613  1.00 17.33              
ATOM   4362  CG  LYS A 273      50.924  86.513  83.711  1.00 17.33              
ATOM   4363  HG1 LYS A 273      50.875  85.440  83.563  1.00 17.33              
ATOM   4364  HG2 LYS A 273      50.302  86.940  82.926  1.00 17.33              
ATOM   4365  CD  LYS A 273      50.316  86.909  85.073  1.00 17.33              
ATOM   4366  HD1 LYS A 273      51.011  87.537  85.625  1.00 17.33              
ATOM   4367  HD2 LYS A 273      50.138  86.008  85.657  1.00 17.33              
ATOM   4368  CE  LYS A 273      48.948  87.637  85.005  1.00 17.33              
ATOM   4369  HE1 LYS A 273      48.331  87.165  84.238  1.00 17.33              
ATOM   4370  HE2 LYS A 273      49.114  88.668  84.707  1.00 17.33              
ATOM   4371  NZ  LYS A 273      48.227  87.659  86.304  1.00 17.33              
ATOM   4372  HZ1 LYS A 273      48.867  87.951  87.039  1.00 17.33              
ATOM   4373  HZ2 LYS A 273      47.468  88.329  86.260  1.00 17.33              
ATOM   4374  HZ3 LYS A 273      47.881  86.734  86.526  1.00 17.33              
ATOM   4375  C   LYS A 273      54.231  87.044  85.186  1.00 17.33              
ATOM   4376  O   LYS A 273      54.049  88.264  85.296  1.00 17.33              
ATOM   4377  N   GLY A 274      54.816  86.550  86.280  1.00 17.95              
ATOM   4378  H   GLY A 274      55.015  87.281  86.946  1.00 17.95              
ATOM   4379  CA  GLY A 274      55.051  85.254  86.982  1.00 17.95              
ATOM   4380  HA1 GLY A 274      54.148  84.917  87.518  1.00 17.95              
ATOM   4381  HA2 GLY A 274      55.702  85.410  87.781  1.00 17.95              
ATOM   4382  C   GLY A 274      55.615  84.014  86.149  1.00 17.95              
ATOM   4383  O   GLY A 274      55.017  82.969  86.302  1.00 17.95              
ATOM   4384  N   VAL A 275      56.585  83.958  85.166  1.00 15.33              
ATOM   4385  H   VAL A 275      56.463  83.143  84.583  1.00 15.33              
ATOM   4386  CA  VAL A 275      57.973  84.543  85.036  1.00 15.33              
ATOM   4387  HA  VAL A 275      57.731  85.571  85.222  1.00 15.33              
ATOM   4388  CB  VAL A 275      58.870  84.197  86.248  1.00 15.33              
ATOM   4389  HB  VAL A 275      59.884  84.432  85.971  1.00 15.33              
ATOM   4390  CG1 VAL A 275      58.513  85.031  87.490  1.00 15.33              
ATOM   4391 1HG1 VAL A 275      57.717  84.564  88.062  1.00 15.33              
ATOM   4392 2HG1 VAL A 275      59.390  85.098  88.136  1.00 15.33              
ATOM   4393 3HG1 VAL A 275      58.210  86.034  87.237  1.00 15.33              
ATOM   4394  CG2 VAL A 275      58.811  82.781  86.803  1.00 15.33              
ATOM   4395 1HG2 VAL A 275      59.396  82.102  86.202  1.00 15.33              
ATOM   4396 2HG2 VAL A 275      59.242  82.782  87.796  1.00 15.33              
ATOM   4397 3HG2 VAL A 275      57.790  82.419  86.904  1.00 15.33              
ATOM   4398  C   VAL A 275      58.671  84.692  83.723  1.00 15.33              
ATOM   4399  O   VAL A 275      58.511  85.792  83.177  1.00 15.33              
ATOM   4400  N   TRP A 276      59.414  83.747  83.173  1.00 13.71              
ATOM   4401  H   TRP A 276      59.519  82.878  83.677  1.00 13.71              
ATOM   4402  CA  TRP A 276      60.394  84.157  82.197  1.00 13.71              
ATOM   4403  HA  TRP A 276      60.147  85.135  81.819  1.00 13.71              
ATOM   4404  CB  TRP A 276      61.673  84.299  83.059  1.00 13.71              
ATOM   4405  HB1 TRP A 276      61.445  84.191  84.104  1.00 13.71              
ATOM   4406  HB2 TRP A 276      61.702  85.344  83.031  1.00 13.71              
ATOM   4407  CG  TRP A 276      63.146  83.857  82.917  1.00 13.71              
ATOM   4408  CD1 TRP A 276      63.961  83.979  83.989  1.00 13.71              
ATOM   4409  HD1 TRP A 276      63.641  84.304  84.962  1.00 13.71              
ATOM   4410  NE1 TRP A 276      65.256  83.652  83.699  1.00 13.71              
ATOM   4411  HE1 TRP A 276      66.001  83.744  84.398  1.00 13.71              
ATOM   4412  CE2 TRP A 276      65.397  83.285  82.392  1.00 13.71              
ATOM   4413  CZ2 TRP A 276      66.520  82.859  81.667  1.00 13.71              
ATOM   4414  HZ2 TRP A 276      67.480  82.785  82.159  1.00 13.71              
ATOM   4415  CH2 TRP A 276      66.367  82.482  80.326  1.00 13.71              
ATOM   4416  HH2 TRP A 276      67.212  82.115  79.759  1.00 13.71              
ATOM   4417  CZ3 TRP A 276      65.093  82.551  79.741  1.00 13.71              
ATOM   4418  HZ3 TRP A 276      64.956  82.239  78.715  1.00 13.71              
ATOM   4419  CE3 TRP A 276      63.981  82.998  80.485  1.00 13.71              
ATOM   4420  HE3 TRP A 276      63.021  82.977  80.012  1.00 13.71              
ATOM   4421  CD2 TRP A 276      64.072  83.394  81.844  1.00 13.71              
ATOM   4422  C   TRP A 276      60.670  83.379  80.905  1.00 13.71              
ATOM   4423  O   TRP A 276      60.759  82.182  80.881  1.00 13.71              
ATOM   4424  N   TYR A 277      60.696  84.096  79.762  1.00 11.37              
ATOM   4425  H   TYR A 277      61.029  85.041  79.886  1.00 11.37              
ATOM   4426  CA  TYR A 277      59.978  83.777  78.495  1.00 11.37              
ATOM   4427  HA  TYR A 277      59.771  84.745  78.009  1.00 11.37              
ATOM   4428  CB  TYR A 277      60.929  83.082  77.460  1.00 11.37              
ATOM   4429  HB1 TYR A 277      61.291  82.167  77.923  1.00 11.37              
ATOM   4430  HB2 TYR A 277      61.795  83.707  77.319  1.00 11.37              
ATOM   4431  CG  TYR A 277      60.324  82.836  76.087  1.00 11.37              
ATOM   4432  CD1 TYR A 277      59.651  83.864  75.396  1.00 11.37              
ATOM   4433  HD1 TYR A 277      59.621  84.862  75.800  1.00 11.37              
ATOM   4434  CE1 TYR A 277      59.011  83.605  74.171  1.00 11.37              
ATOM   4435  HE1 TYR A 277      58.480  84.388  73.652  1.00 11.37              
ATOM   4436  CZ  TYR A 277      59.049  82.315  73.616  1.00 11.37              
ATOM   4437  OH  TYR A 277      58.396  82.054  72.454  1.00 11.37              
ATOM   4438  HH  TYR A 277      58.468  81.137  72.187  1.00 11.37              
ATOM   4439  CE2 TYR A 277      59.763  81.284  74.273  1.00 11.37              
ATOM   4440  HE2 TYR A 277      59.806  80.293  73.851  1.00 11.37              
ATOM   4441  CD2 TYR A 277      60.404  81.552  75.503  1.00 11.37              
ATOM   4442  HD2 TYR A 277      60.941  80.742  75.984  1.00 11.37              
ATOM   4443  C   TYR A 277      58.689  83.133  78.680  1.00 11.37              
ATOM   4444  O   TYR A 277      58.149  82.394  77.878  1.00 11.37              
ATOM   4445  N   THR A 278      58.119  83.490  79.819  1.00  9.05              
ATOM   4446  H   THR A 278      58.632  84.009  80.509  1.00  9.05              
ATOM   4447  CA  THR A 278      56.775  83.220  80.160  1.00  9.05              
ATOM   4448  HA  THR A 278      56.603  82.146  80.160  1.00  9.05              
ATOM   4449  CB  THR A 278      56.543  83.679  81.594  1.00  9.05              
ATOM   4450  HB  THR A 278      57.486  83.747  82.023  1.00  9.05              
ATOM   4451  CG2 THR A 278      56.066  85.060  81.763  1.00  9.05              
ATOM   4452 1HG2 THR A 278      56.152  85.303  82.812  1.00  9.05              
ATOM   4453 2HG2 THR A 278      56.725  85.658  81.158  1.00  9.05              
ATOM   4454 3HG2 THR A 278      55.044  85.072  81.440  1.00  9.05              
ATOM   4455  OG1 THR A 278      55.848  82.911  82.528  1.00  9.05              
ATOM   4456  HG1 THR A 278      56.357  82.090  82.567  1.00  9.05              
ATOM   4457  C   THR A 278      55.917  83.825  79.071  1.00  9.05              
ATOM   4458  O   THR A 278      54.760  83.440  78.924  1.00  9.05              
ATOM   4459  N   ASN A 279      56.410  84.665  78.196  1.00  7.35              
ATOM   4460  H   ASN A 279      57.401  84.781  78.160  1.00  7.35              
ATOM   4461  CA  ASN A 279      55.558  85.416  77.329  1.00  7.35              
ATOM   4462  HA  ASN A 279      56.152  86.224  76.909  1.00  7.35              
ATOM   4463  CB  ASN A 279      55.108  84.585  76.129  1.00  7.35              
ATOM   4464  HB1 ASN A 279      54.278  83.990  76.464  1.00  7.35              
ATOM   4465  HB2 ASN A 279      55.924  83.949  75.784  1.00  7.35              
ATOM   4466  CG  ASN A 279      54.609  85.369  74.941  1.00  7.35              
ATOM   4467  OD1 ASN A 279      54.651  86.588  74.880  1.00  7.35              
ATOM   4468  ND2 ASN A 279      54.184  84.680  73.916  1.00  7.35              
ATOM   4469 1HD2 ASN A 279      54.126  83.671  73.998  1.00  7.35              
ATOM   4470 2HD2 ASN A 279      53.806  85.181  73.135  1.00  7.35              
ATOM   4471  C   ASN A 279      54.451  86.089  78.100  1.00  7.35              
ATOM   4472  O   ASN A 279      53.257  85.843  77.959  1.00  7.35              
ATOM   4473  N   LEU A 280      54.999  86.768  79.113  1.00  6.15              
ATOM   4474  H   LEU A 280      55.974  86.913  78.970  1.00  6.15              
ATOM   4475  CA  LEU A 280      54.456  87.268  80.361  1.00  6.15              
ATOM   4476  HA  LEU A 280      54.071  86.484  81.000  1.00  6.15              
ATOM   4477  CB  LEU A 280      55.659  88.076  80.989  1.00  6.15              
ATOM   4478  HB1 LEU A 280      55.885  88.786  80.201  1.00  6.15              
ATOM   4479  HB2 LEU A 280      56.497  87.421  80.951  1.00  6.15              
ATOM   4480  CG  LEU A 280      55.761  88.881  82.312  1.00  6.15              
ATOM   4481  HG  LEU A 280      56.457  89.669  82.097  1.00  6.15              
ATOM   4482  CD1 LEU A 280      54.583  89.722  82.776  1.00  6.15              
ATOM   4483 1HD1 LEU A 280      53.677  89.152  82.707  1.00  6.15              
ATOM   4484 2HD1 LEU A 280      54.735  90.097  83.783  1.00  6.15              
ATOM   4485 3HD1 LEU A 280      54.495  90.578  82.117  1.00  6.15              
ATOM   4486  CD2 LEU A 280      56.539  88.241  83.475  1.00  6.15              
ATOM   4487 1HD2 LEU A 280      56.244  87.233  83.689  1.00  6.15              
ATOM   4488 2HD2 LEU A 280      57.591  88.197  83.231  1.00  6.15              
ATOM   4489 3HD2 LEU A 280      56.458  88.850  84.373  1.00  6.15              
ATOM   4490  C   LEU A 280      53.360  88.253  80.053  1.00  6.15              
ATOM   4491  O   LEU A 280      53.548  89.450  80.191  1.00  6.15              
ATOM   4492  N   LYS A 281      52.263  87.763  79.528  1.00  5.37              
ATOM   4493  H   LYS A 281      52.242  86.773  79.303  1.00  5.37              
ATOM   4494  CA  LYS A 281      51.509  88.620  78.659  1.00  5.37              
ATOM   4495  HA  LYS A 281      52.146  88.909  77.819  1.00  5.37              
ATOM   4496  CB  LYS A 281      50.335  87.808  78.070  1.00  5.37              
ATOM   4497  HB1 LYS A 281      49.806  87.284  78.866  1.00  5.37              
ATOM   4498  HB2 LYS A 281      50.756  87.048  77.410  1.00  5.37              
ATOM   4499  CG  LYS A 281      49.327  88.632  77.246  1.00  5.37              
ATOM   4500  HG1 LYS A 281      48.890  87.979  76.489  1.00  5.37              
ATOM   4501  HG2 LYS A 281      49.851  89.433  76.721  1.00  5.37              
ATOM   4502  CD  LYS A 281      48.174  89.196  78.101  1.00  5.37              
ATOM   4503  HD1 LYS A 281      48.358  88.988  79.157  1.00  5.37              
ATOM   4504  HD2 LYS A 281      47.250  88.688  77.818  1.00  5.37              
ATOM   4505  CE  LYS A 281      47.998  90.706  77.923  1.00  5.37              
ATOM   4506  HE1 LYS A 281      47.714  90.929  76.891  1.00  5.37              
ATOM   4507  HE2 LYS A 281      48.959  91.193  78.124  1.00  5.37              
ATOM   4508  NZ  LYS A 281      46.982  91.218  78.872  1.00  5.37              
ATOM   4509  HZ1 LYS A 281      47.019  92.226  78.959  1.00  5.37              
ATOM   4510  HZ2 LYS A 281      46.049  90.908  78.653  1.00  5.37              
ATOM   4511  HZ3 LYS A 281      47.212  90.887  79.813  1.00  5.37              
ATOM   4512  C   LYS A 281      51.085  89.944  79.309  1.00  5.37              
ATOM   4513  O   LYS A 281      51.186  91.004  78.697  1.00  5.37              
ATOM   4514  N   ASP A 282      50.745  89.873  80.590  1.00  5.41              
ATOM   4515  H   ASP A 282      50.538  88.968  80.978  1.00  5.41              
ATOM   4516  CA  ASP A 282      51.002  90.926  81.569  1.00  5.41              
ATOM   4517  HA  ASP A 282      51.987  91.347  81.373  1.00  5.41              
ATOM   4518  CB  ASP A 282      49.962  92.066  81.439  1.00  5.41              
ATOM   4519  HB1 ASP A 282      50.169  92.612  80.518  1.00  5.41              
ATOM   4520  HB2 ASP A 282      50.114  92.775  82.252  1.00  5.41              
ATOM   4521  CG  ASP A 282      48.471  91.677  81.420  1.00  5.41              
ATOM   4522  OD1 ASP A 282      48.094  90.491  81.329  1.00  5.41              
ATOM   4523  OD2 ASP A 282      47.620  92.584  81.272  1.00  5.41              
ATOM   4524  C   ASP A 282      50.983  90.386  82.984  1.00  5.41              
ATOM   4525  O   ASP A 282      50.270  89.421  83.219  1.00  5.41              
ATOM   4526  N   PRO A 283      51.705  90.965  83.954  1.00  5.48              
ATOM   4527  CD  PRO A 283      52.547  92.142  83.882  1.00  5.48              
ATOM   4528  HD1 PRO A 283      51.882  92.996  83.826  1.00  5.48              
ATOM   4529  HD2 PRO A 283      53.233  92.131  83.038  1.00  5.48              
ATOM   4530  CG  PRO A 283      53.291  92.239  85.214  1.00  5.48              
ATOM   4531  HG1 PRO A 283      53.189  93.239  85.630  1.00  5.48              
ATOM   4532  HG2 PRO A 283      54.345  91.993  85.091  1.00  5.48              
ATOM   4533  CB  PRO A 283      52.606  91.204  86.106  1.00  5.48              
ATOM   4534  HB1 PRO A 283      52.386  91.578  87.096  1.00  5.48              
ATOM   4535  HB2 PRO A 283      53.269  90.352  86.216  1.00  5.48              
ATOM   4536  CA  PRO A 283      51.355  90.773  85.339  1.00  5.48              
ATOM   4537  HA  PRO A 283      51.164  89.723  85.546  1.00  5.48              
ATOM   4538  C   PRO A 283      50.084  91.582  85.656  1.00  5.48              
ATOM   4539  O   PRO A 283      49.678  92.506  84.949  1.00  5.48              
ATOM   4540  N   ASP A 284      49.454  91.237  86.767  1.00  5.57              
ATOM   4541  H   ASP A 284      49.846  90.498  87.336  1.00  5.57              
ATOM   4542  CA  ASP A 284      48.335  91.975  87.344  1.00  5.57              
ATOM   4543  HA  ASP A 284      48.321  92.976  86.908  1.00  5.57              
ATOM   4544  CB  ASP A 284      47.011  91.281  87.004  1.00  5.57              
ATOM   4545  HB1 ASP A 284      46.681  90.664  87.840  1.00  5.57              
ATOM   4546  HB2 ASP A 284      47.141  90.634  86.133  1.00  5.57              
ATOM   4547  CG  ASP A 284      45.969  92.342  86.678  1.00  5.57              
ATOM   4548  OD1 ASP A 284      45.744  93.229  87.532  1.00  5.57              
ATOM   4549  OD2 ASP A 284      45.462  92.344  85.539  1.00  5.57              
ATOM   4550  C   ASP A 284      48.563  92.156  88.843  1.00  5.57              
ATOM   4551  O   ASP A 284      49.438  91.481  89.387  1.00  5.57              
ATOM   4552  N   ARG A 285      47.844  93.057  89.517  1.00  6.49              
ATOM   4553  H   ARG A 285      47.082  93.512  89.018  1.00  6.49              
ATOM   4554  CA  ARG A 285      48.218  93.519  90.875  1.00  6.49              
ATOM   4555  HA  ARG A 285      49.193  94.004  90.829  1.00  6.49              
ATOM   4556  CB  ARG A 285      47.203  94.541  91.429  1.00  6.49              
ATOM   4557  HB1 ARG A 285      47.639  94.995  92.319  1.00  6.49              
ATOM   4558  HB2 ARG A 285      46.335  93.991  91.784  1.00  6.49              
ATOM   4559  CG  ARG A 285      46.746  95.679  90.491  1.00  6.49              
ATOM   4560  HG1 ARG A 285      47.171  95.565  89.493  1.00  6.49              
ATOM   4561  HG2 ARG A 285      47.112  96.626  90.892  1.00  6.49              
ATOM   4562  CD  ARG A 285      45.210  95.754  90.386  1.00  6.49              
ATOM   4563  HD1 ARG A 285      44.949  96.642  89.808  1.00  6.49              
ATOM   4564  HD2 ARG A 285      44.784  95.870  91.384  1.00  6.49              
ATOM   4565  NE  ARG A 285      44.650  94.569  89.705  1.00  6.49              
ATOM   4566  HE  ARG A 285      44.876  94.462  88.718  1.00  6.49              
ATOM   4567  CZ  ARG A 285      44.100  93.487  90.232  1.00  6.49              
ATOM   4568  NH1 ARG A 285      43.779  93.357  91.483  1.00  6.49              
ATOM   4569 1HH1 ARG A 285      43.917  94.099  92.136  1.00  6.49              
ATOM   4570 2HH1 ARG A 285      43.485  92.425  91.775  1.00  6.49              
ATOM   4571  NH2 ARG A 285      43.908  92.451  89.485  1.00  6.49              
ATOM   4572 1HH2 ARG A 285      44.299  92.469  88.555  1.00  6.49              
ATOM   4573 2HH2 ARG A 285      43.777  91.551  89.945  1.00  6.49              
ATOM   4574  C   ARG A 285      48.340  92.406  91.912  1.00  6.49              
ATOM   4575  O   ARG A 285      49.103  92.495  92.862  1.00  6.49              
ATOM   4576  N   ASP A 286      47.558  91.363  91.704  1.00  7.33              
ATOM   4577  H   ASP A 286      46.989  91.358  90.864  1.00  7.33              
ATOM   4578  CA  ASP A 286      47.395  90.213  92.574  1.00  7.33              
ATOM   4579  HA  ASP A 286      47.781  90.463  93.561  1.00  7.33              
ATOM   4580  CB  ASP A 286      45.886  89.915  92.723  1.00  7.33              
ATOM   4581  HB1 ASP A 286      45.503  90.578  93.501  1.00  7.33              
ATOM   4582  HB2 ASP A 286      45.739  88.894  93.075  1.00  7.33              
ATOM   4583  CG  ASP A 286      45.044  90.144  91.455  1.00  7.33              
ATOM   4584  OD1 ASP A 286      45.564  90.036  90.320  1.00  7.33              
ATOM   4585  OD2 ASP A 286      43.877  90.569  91.601  1.00  7.33              
ATOM   4586  C   ASP A 286      48.177  88.977  92.109  1.00  7.33              
ATOM   4587  O   ASP A 286      48.219  87.980  92.827  1.00  7.33              
ATOM   4588  N   THR A 287      48.867  89.060  90.963  1.00  6.47              
ATOM   4589  H   THR A 287      48.813  89.944  90.469  1.00  6.47              
ATOM   4590  CA  THR A 287      49.691  87.982  90.381  1.00  6.47              
ATOM   4591  HA  THR A 287      49.030  87.195  90.021  1.00  6.47              
ATOM   4592  CB  THR A 287      50.559  88.469  89.214  1.00  6.47              
ATOM   4593  HB  THR A 287      51.199  89.283  89.547  1.00  6.47              
ATOM   4594  CG2 THR A 287      51.417  87.394  88.539  1.00  6.47              
ATOM   4595 1HG2 THR A 287      51.922  87.815  87.671  1.00  6.47              
ATOM   4596 2HG2 THR A 287      52.189  87.045  89.224  1.00  6.47              
ATOM   4597 3HG2 THR A 287      50.804  86.544  88.238  1.00  6.47              
ATOM   4598  OG1 THR A 287      49.708  88.953  88.222  1.00  6.47              
ATOM   4599  HG1 THR A 287      49.592  89.901  88.412  1.00  6.47              
ATOM   4600  C   THR A 287      50.633  87.345  91.381  1.00  6.47              
ATOM   4601  O   THR A 287      50.833  86.141  91.348  1.00  6.47              
ATOM   4602  N   PHE A 288      51.198  88.158  92.266  1.00  6.34              
ATOM   4603  H   PHE A 288      50.963  89.139  92.229  1.00  6.34              
ATOM   4604  CA  PHE A 288      52.183  87.727  93.243  1.00  6.34              
ATOM   4605  HA  PHE A 288      52.390  86.669  93.096  1.00  6.34              
ATOM   4606  CB  PHE A 288      53.484  88.532  93.027  1.00  6.34              
ATOM   4607  HB1 PHE A 288      54.237  88.184  93.736  1.00  6.34              
ATOM   4608  HB2 PHE A 288      53.284  89.576  93.274  1.00  6.34              
ATOM   4609  CG  PHE A 288      54.085  88.486  91.629  1.00  6.34              
ATOM   4610  CD1 PHE A 288      55.125  87.588  91.317  1.00  6.34              
ATOM   4611  HD1 PHE A 288      55.487  86.897  92.067  1.00  6.34              
ATOM   4612  CE1 PHE A 288      55.706  87.601  90.033  1.00  6.34              
ATOM   4613  HE1 PHE A 288      56.513  86.920  89.800  1.00  6.34              
ATOM   4614  CZ  PHE A 288      55.249  88.506  89.059  1.00  6.34              
ATOM   4615  HZ  PHE A 288      55.700  88.533  88.080  1.00  6.34              
ATOM   4616  CE2 PHE A 288      54.209  89.398  89.366  1.00  6.34              
ATOM   4617  HE2 PHE A 288      53.857  90.100  88.624  1.00  6.34              
ATOM   4618  CD2 PHE A 288      53.637  89.389  90.648  1.00  6.34              
ATOM   4619  HD2 PHE A 288      52.845  90.083  90.881  1.00  6.34              
ATOM   4620  C   PHE A 288      51.660  87.898  94.677  1.00  6.34              
ATOM   4621  O   PHE A 288      52.450  87.767  95.610  1.00  6.34              
ATOM   4622  N   LYS A 289      50.350  88.181  94.870  1.00  7.17              
ATOM   4623  H   LYS A 289      49.738  88.152  94.060  1.00  7.17              
ATOM   4624  CA  LYS A 289      49.747  88.449  96.193  1.00  7.17              
ATOM   4625  HA  LYS A 289      50.108  89.408  96.555  1.00  7.17              
ATOM   4626  CB  LYS A 289      48.196  88.482  96.151  1.00  7.17              
ATOM   4627  HB1 LYS A 289      47.837  87.506  95.819  1.00  7.17              
ATOM   4628  HB2 LYS A 289      47.896  89.202  95.391  1.00  7.17              
ATOM   4629  CG  LYS A 289      47.433  88.857  97.459  1.00  7.17              
ATOM   4630  HG1 LYS A 289      46.372  88.683  97.280  1.00  7.17              
ATOM   4631  HG2 LYS A 289      47.563  89.926  97.638  1.00  7.17              
ATOM   4632  CD  LYS A 289      47.838  88.105  98.749  1.00  7.17              
ATOM   4633  HD1 LYS A 289      48.768  88.552  99.091  1.00  7.17              
ATOM   4634  HD2 LYS A 289      47.985  87.050  98.516  1.00  7.17              
ATOM   4635  CE  LYS A 289      46.889  88.170  99.948  1.00  7.17              
ATOM   4636  HE1 LYS A 289      45.983  87.601  99.717  1.00  7.17              
ATOM   4637  HE2 LYS A 289      46.607  89.213 100.115  1.00  7.17              
ATOM   4638  NZ  LYS A 289      47.557  87.623 101.166  1.00  7.17              
ATOM   4639  HZ1 LYS A 289      46.977  87.673 101.990  1.00  7.17              
ATOM   4640  HZ2 LYS A 289      47.817  86.633 101.104  1.00  7.17              
ATOM   4641  HZ3 LYS A 289      48.423  88.100 101.368  1.00  7.17              
ATOM   4642  C   LYS A 289      50.233  87.401  97.192  1.00  7.17              
ATOM   4643  O   LYS A 289      50.799  87.728  98.237  1.00  7.17              
ATOM   4644  N   ASP A 290      50.009  86.132  96.847  1.00  7.14              
ATOM   4645  H   ASP A 290      49.584  85.959  95.949  1.00  7.14              
ATOM   4646  CA  ASP A 290      50.262  84.983  97.710  1.00  7.14              
ATOM   4647  HA  ASP A 290      49.541  84.970  98.529  1.00  7.14              
ATOM   4648  CB  ASP A 290      50.128  83.680  96.906  1.00  7.14              
ATOM   4649  HB1 ASP A 290      50.266  82.832  97.579  1.00  7.14              
ATOM   4650  HB2 ASP A 290      50.921  83.644  96.157  1.00  7.14              
ATOM   4651  CG  ASP A 290      48.787  83.526  96.206  1.00  7.14              
ATOM   4652  OD1 ASP A 290      48.762  83.350  94.972  1.00  7.14              
ATOM   4653  OD2 ASP A 290      47.733  83.569  96.875  1.00  7.14              
ATOM   4654  C   ASP A 290      51.669  84.986  98.312  1.00  7.14              
ATOM   4655  O   ASP A 290      51.870  84.583  99.459  1.00  7.14              
ATOM   4656  N   LEU A 291      52.644  85.452  97.524  1.00  6.55              
ATOM   4657  H   LEU A 291      52.401  85.911  96.657  1.00  6.55              
ATOM   4658  CA  LEU A 291      54.040  85.430  97.902  1.00  6.55              
ATOM   4659  HA  LEU A 291      54.286  84.402  98.171  1.00  6.55              
ATOM   4660  CB  LEU A 291      54.969  85.829  96.736  1.00  6.55              
ATOM   4661  HB1 LEU A 291      55.962  85.932  97.170  1.00  6.55              
ATOM   4662  HB2 LEU A 291      54.695  86.805  96.338  1.00  6.55              
ATOM   4663  CG  LEU A 291      55.064  84.786  95.602  1.00  6.55              
ATOM   4664  HG  LEU A 291      54.993  83.790  96.025  1.00  6.55              
ATOM   4665  CD1 LEU A 291      53.974  84.917  94.546  1.00  6.55              
ATOM   4666 1HD1 LEU A 291      54.071  84.129  93.798  1.00  6.55              
ATOM   4667 2HD1 LEU A 291      52.986  84.839  94.992  1.00  6.55              
ATOM   4668 3HD1 LEU A 291      54.090  85.878  94.058  1.00  6.55              
ATOM   4669  CD2 LEU A 291      56.398  84.903  94.871  1.00  6.55              
ATOM   4670 1HD2 LEU A 291      56.444  84.182  94.056  1.00  6.55              
ATOM   4671 2HD2 LEU A 291      56.523  85.912  94.478  1.00  6.55              
ATOM   4672 3HD2 LEU A 291      57.198  84.685  95.573  1.00  6.55              
ATOM   4673  C   LEU A 291      54.329  86.239  99.168  1.00  6.55              
ATOM   4674  O   LEU A 291      55.270  85.883  99.859  1.00  6.55              
ATOM   4675  N   ALA A 292      53.499  87.215  99.559  1.00  7.59              
ATOM   4676  H   ALA A 292      52.709  87.448  98.971  1.00  7.59              
ATOM   4677  CA  ALA A 292      53.647  87.899 100.850  1.00  7.59              
ATOM   4678  HA  ALA A 292      54.652  88.322 100.893  1.00  7.59              
ATOM   4679  CB  ALA A 292      52.636  89.052 100.916  1.00  7.59              
ATOM   4680  HB1 ALA A 292      52.901  89.812 100.193  1.00  7.59              
ATOM   4681  HB2 ALA A 292      51.629  88.680 100.724  1.00  7.59              
ATOM   4682  HB3 ALA A 292      52.666  89.516 101.903  1.00  7.59              
ATOM   4683  C   ALA A 292      53.492  87.027 102.101  1.00  7.59              
ATOM   4684  O   ALA A 292      53.653  87.528 103.212  1.00  7.59              
ATOM   4685  N   GLU A 293      53.174  85.745 101.955  1.00  6.87              
ATOM   4686  H   GLU A 293      52.983  85.391 101.023  1.00  6.87              
ATOM   4687  CA  GLU A 293      53.090  84.814 103.085  1.00  6.87              
ATOM   4688  HA  GLU A 293      53.358  85.322 104.011  1.00  6.87              
ATOM   4689  CB  GLU A 293      51.623  84.351 103.212  1.00  6.87              
ATOM   4690  HB1 GLU A 293      51.548  83.639 104.034  1.00  6.87              
ATOM   4691  HB2 GLU A 293      51.323  83.850 102.290  1.00  6.87              
ATOM   4692  CG  GLU A 293      50.662  85.526 103.494  1.00  6.87              
ATOM   4693  HG1 GLU A 293      50.802  86.319 102.757  1.00  6.87              
ATOM   4694  HG2 GLU A 293      50.889  85.942 104.478  1.00  6.87              
ATOM   4695  CD  GLU A 293      49.194  85.098 103.447  1.00  6.87              
ATOM   4696  OE1 GLU A 293      48.747  84.373 104.364  1.00  6.87              
ATOM   4697  OE2 GLU A 293      48.480  85.472 102.482  1.00  6.87              
ATOM   4698  C   GLU A 293      54.106  83.667 102.928  1.00  6.87              
ATOM   4699  O   GLU A 293      53.980  82.610 103.547  1.00  6.87              
ATOM   4700  N   SER A 294      55.162  83.912 102.142  1.00  5.07              
ATOM   4701  H   SER A 294      55.178  84.786 101.621  1.00  5.07              
ATOM   4702  CA  SER A 294      56.445  83.227 102.254  1.00  5.07              
ATOM   4703  HA  SER A 294      56.533  82.834 103.266  1.00  5.07              
ATOM   4704  CB  SER A 294      56.536  82.055 101.282  1.00  5.07              
ATOM   4705  HB1 SER A 294      56.735  82.420 100.272  1.00  5.07              
ATOM   4706  HB2 SER A 294      55.603  81.489 101.290  1.00  5.07              
ATOM   4707  OG  SER A 294      57.590  81.231 101.739  1.00  5.07              
ATOM   4708  HG  SER A 294      58.029  80.824 100.975  1.00  5.07              
ATOM   4709  C   SER A 294      57.595  84.214 102.025  1.00  5.07              
ATOM   4710  O   SER A 294      57.456  85.252 101.385  1.00  5.07              
ATOM   4711  N   GLY A 295      58.779  83.904 102.543  1.00  4.89              
ATOM   4712  H   GLY A 295      58.887  82.998 102.969  1.00  4.89              
ATOM   4713  CA  GLY A 295      59.940  84.791 102.453  1.00  4.89              
ATOM   4714  HA1 GLY A 295      60.636  84.550 103.256  1.00  4.89              
ATOM   4715  HA2 GLY A 295      59.631  85.830 102.579  1.00  4.89              
ATOM   4716  C   GLY A 295      60.687  84.665 101.125  1.00  4.89              
ATOM   4717  O   GLY A 295      61.799  84.137 101.088  1.00  4.89              
ATOM   4718  N   ILE A 296      60.047  85.058 100.022  1.00  5.10              
ATOM   4719  H   ILE A 296      59.117  85.451 100.136  1.00  5.10              
ATOM   4720  CA  ILE A 296      60.680  85.095  98.697  1.00  5.10              
ATOM   4721  HA  ILE A 296      61.186  84.137  98.567  1.00  5.10              
ATOM   4722  CB  ILE A 296      59.613  85.204  97.578  1.00  5.10              
ATOM   4723  HB  ILE A 296      58.906  84.393  97.763  1.00  5.10              
ATOM   4724  CG2 ILE A 296      58.795  86.510  97.621  1.00  5.10              
ATOM   4725 1HG2 ILE A 296      58.095  86.537  96.789  1.00  5.10              
ATOM   4726 2HG2 ILE A 296      58.236  86.574  98.556  1.00  5.10              
ATOM   4727 3HG2 ILE A 296      59.443  87.381  97.540  1.00  5.10              
ATOM   4728  CG1 ILE A 296      60.218  84.918  96.178  1.00  5.10              
ATOM   4729 1HG1 ILE A 296      59.449  84.446  95.567  1.00  5.10              
ATOM   4730 2HG1 ILE A 296      61.019  84.185  96.277  1.00  5.10              
ATOM   4731  CD1 ILE A 296      60.749  86.118  95.377  1.00  5.10              
ATOM   4732  HD1 ILE A 296      61.219  85.754  94.463  1.00  5.10              
ATOM   4733  HD2 ILE A 296      59.927  86.780  95.105  1.00  5.10              
ATOM   4734  HD3 ILE A 296      61.483  86.684  95.945  1.00  5.10              
ATOM   4735  C   ILE A 296      61.736  86.197  98.608  1.00  5.10              
ATOM   4736  O   ILE A 296      61.500  87.328  99.022  1.00  5.10              
ATOM   4737  N   LYS A 297      62.904  85.871  98.034  1.00  5.07              
ATOM   4738  H   LYS A 297      63.047  84.903  97.806  1.00  5.07              
ATOM   4739  CA  LYS A 297      64.054  86.796  98.016  1.00  5.07              
ATOM   4740  HA  LYS A 297      63.700  87.789  98.299  1.00  5.07              
ATOM   4741  CB  LYS A 297      65.102  86.402  99.076  1.00  5.07              
ATOM   4742  HB1 LYS A 297      65.692  87.294  99.298  1.00  5.07              
ATOM   4743  HB2 LYS A 297      65.778  85.653  98.661  1.00  5.07              
ATOM   4744  CG  LYS A 297      64.519  85.838 100.384  1.00  5.07              
ATOM   4745  HG1 LYS A 297      64.270  84.789 100.221  1.00  5.07              
ATOM   4746  HG2 LYS A 297      63.600  86.366 100.643  1.00  5.07              
ATOM   4747  CD  LYS A 297      65.506  85.933 101.556  1.00  5.07              
ATOM   4748  HD1 LYS A 297      66.515  86.150 101.202  1.00  5.07              
ATOM   4749  HD2 LYS A 297      65.528  84.970 102.069  1.00  5.07              
ATOM   4750  CE  LYS A 297      65.059  86.995 102.566  1.00  5.07              
ATOM   4751  HE1 LYS A 297      65.757  87.017 103.405  1.00  5.07              
ATOM   4752  HE2 LYS A 297      64.076  86.709 102.955  1.00  5.07              
ATOM   4753  NZ  LYS A 297      64.944  88.348 101.976  1.00  5.07              
ATOM   4754  HZ1 LYS A 297      64.297  88.387 101.192  1.00  5.07              
ATOM   4755  HZ2 LYS A 297      64.499  88.957 102.658  1.00  5.07              
ATOM   4756  HZ3 LYS A 297      65.826  88.767 101.693  1.00  5.07              
ATOM   4757  C   LYS A 297      64.761  87.010  96.676  1.00  5.07              
ATOM   4758  O   LYS A 297      65.446  88.016  96.491  1.00  5.07              
ATOM   4759  N   ALA A 298      64.610  86.061  95.761  1.00  4.77              
ATOM   4760  H   ALA A 298      64.047  85.263  95.991  1.00  4.77              
ATOM   4761  CA  ALA A 298      65.142  86.181  94.411  1.00  4.77              
ATOM   4762  HA  ALA A 298      66.130  86.641  94.457  1.00  4.77              
ATOM   4763  CB  ALA A 298      65.326  84.750  93.867  1.00  4.77              
ATOM   4764  HB1 ALA A 298      65.807  84.781  92.889  1.00  4.77              
ATOM   4765  HB2 ALA A 298      65.975  84.186  94.538  1.00  4.77              
ATOM   4766  HB3 ALA A 298      64.363  84.242  93.790  1.00  4.77              
ATOM   4767  C   ALA A 298      64.267  87.120  93.559  1.00  4.77              
ATOM   4768  O   ALA A 298      63.923  88.219  94.009  1.00  4.77              
ATOM   4769  N   LEU A 299      63.937  86.608  92.365  1.00  4.92              
ATOM   4770  H   LEU A 299      64.558  85.866  92.086  1.00  4.92              
ATOM   4771  CA  LEU A 299      62.730  86.702  91.516  1.00  4.92              
ATOM   4772  HA  LEU A 299      62.221  85.742  91.573  1.00  4.92              
ATOM   4773  CB  LEU A 299      61.744  87.799  91.967  1.00  4.92              
ATOM   4774  HB1 LEU A 299      62.214  88.769  91.807  1.00  4.92              
ATOM   4775  HB2 LEU A 299      61.532  87.702  93.030  1.00  4.92              
ATOM   4776  CG  LEU A 299      60.414  87.740  91.191  1.00  4.92              
ATOM   4777  HG  LEU A 299      60.609  87.622  90.126  1.00  4.92              
ATOM   4778  CD1 LEU A 299      59.532  86.579  91.662  1.00  4.92              
ATOM   4779 1HD1 LEU A 299      58.613  86.565  91.078  1.00  4.92              
ATOM   4780 2HD1 LEU A 299      60.041  85.629  91.513  1.00  4.92              
ATOM   4781 3HD1 LEU A 299      59.281  86.703  92.715  1.00  4.92              
ATOM   4782  CD2 LEU A 299      59.612  89.024  91.391  1.00  4.92              
ATOM   4783 1HD2 LEU A 299      58.646  88.948  90.893  1.00  4.92              
ATOM   4784 2HD2 LEU A 299      59.477  89.207  92.454  1.00  4.92              
ATOM   4785 3HD2 LEU A 299      60.153  89.862  90.962  1.00  4.92              
ATOM   4786  C   LEU A 299      63.208  86.907  90.077  1.00  4.92              
ATOM   4787  O   LEU A 299      63.613  88.011  89.691  1.00  4.92              
ATOM   4788  N   ASP A 300      63.198  85.820  89.301  1.00  4.58              
ATOM   4789  H   ASP A 300      62.817  84.945  89.631  1.00  4.58              
ATOM   4790  CA  ASP A 300      63.730  85.849  87.945  1.00  4.58              
ATOM   4791  HA  ASP A 300      64.160  86.836  87.772  1.00  4.58              
ATOM   4792  CB  ASP A 300      64.921  84.896  87.759  1.00  4.58              
ATOM   4793  HB1 ASP A 300      64.552  83.874  87.779  1.00  4.58              
ATOM   4794  HB2 ASP A 300      65.608  85.026  88.598  1.00  4.58              
ATOM   4795  CG  ASP A 300      65.709  85.160  86.456  1.00  4.58              
ATOM   4796  OD1 ASP A 300      65.450  86.180  85.773  1.00  4.58              
ATOM   4797  OD2 ASP A 300      66.574  84.328  86.104  1.00  4.58              
ATOM   4798  C   ASP A 300      62.636  85.711  86.907  1.00  4.58              
ATOM   4799  O   ASP A 300      62.116  84.629  86.678  1.00  4.58              
ATOM   4800  N   LEU A 301      62.303  86.840  86.290  1.00  5.22              
ATOM   4801  H   LEU A 301      62.816  87.680  86.547  1.00  5.22              
ATOM   4802  CA  LEU A 301      61.354  86.965  85.195  1.00  5.22              
ATOM   4803  HA  LEU A 301      61.020  85.991  84.882  1.00  5.22              
ATOM   4804  CB  LEU A 301      60.096  87.792  85.627  1.00  5.22              
ATOM   4805  HB1 LEU A 301      59.236  87.205  85.322  1.00  5.22              
ATOM   4806  HB2 LEU A 301      60.022  88.705  85.045  1.00  5.22              
ATOM   4807  CG  LEU A 301      59.876  88.196  87.105  1.00  5.22              
ATOM   4808  HG  LEU A 301      59.972  87.324  87.745  1.00  5.22              
ATOM   4809  CD1 LEU A 301      60.816  89.274  87.625  1.00  5.22              
ATOM   4810 1HD1 LEU A 301      60.847  90.111  86.937  1.00  5.22              
ATOM   4811 2HD1 LEU A 301      60.474  89.614  88.600  1.00  5.22              
ATOM   4812 3HD1 LEU A 301      61.818  88.876  87.750  1.00  5.22              
ATOM   4813  CD2 LEU A 301      58.464  88.776  87.268  1.00  5.22              
ATOM   4814 1HD2 LEU A 301      58.257  88.934  88.327  1.00  5.22              
ATOM   4815 2HD2 LEU A 301      58.397  89.729  86.743  1.00  5.22              
ATOM   4816 3HD2 LEU A 301      57.714  88.106  86.858  1.00  5.22              
ATOM   4817  C   LEU A 301      62.208  87.667  84.098  1.00  5.22              
ATOM   4818  O   LEU A 301      62.012  88.836  83.784  1.00  5.22              
ATOM   4819  N   SER A 302      63.172  86.961  83.505  1.00  5.07              
ATOM   4820  H   SER A 302      63.386  86.055  83.898  1.00  5.07              
ATOM   4821  CA  SER A 302      63.821  87.284  82.232  1.00  5.07              
ATOM   4822  HA  SER A 302      63.733  88.359  82.075  1.00  5.07              
ATOM   4823  CB  SER A 302      65.323  87.010  82.404  1.00  5.07              
ATOM   4824  HB1 SER A 302      65.857  87.257  81.492  1.00  5.07              
ATOM   4825  HB2 SER A 302      65.483  85.955  82.601  1.00  5.07              
ATOM   4826  OG  SER A 302      65.869  87.764  83.469  1.00  5.07              
ATOM   4827  HG  SER A 302      65.649  87.279  84.290  1.00  5.07              
ATOM   4828  C   SER A 302      63.308  86.624  80.931  1.00  5.07              
ATOM   4829  O   SER A 302      62.656  85.611  80.924  1.00  5.07              
ATOM   4830  N   LYS A 303      63.517  87.160  79.737  1.00  5.22              
ATOM   4831  H   LYS A 303      63.966  88.076  79.730  1.00  5.22              
ATOM   4832  CA  LYS A 303      62.996  86.600  78.456  1.00  5.22              
ATOM   4833  HA  LYS A 303      63.287  87.365  77.737  1.00  5.22              
ATOM   4834  CB  LYS A 303      63.759  85.376  77.920  1.00  5.22              
ATOM   4835  HB1 LYS A 303      63.336  85.140  76.944  1.00  5.22              
ATOM   4836  HB2 LYS A 303      63.571  84.535  78.568  1.00  5.22              
ATOM   4837  CG  LYS A 303      65.273  85.527  77.675  1.00  5.22              
ATOM   4838  HG1 LYS A 303      65.429  86.317  76.941  1.00  5.22              
ATOM   4839  HG2 LYS A 303      65.617  84.595  77.223  1.00  5.22              
ATOM   4840  CD  LYS A 303      66.144  85.803  78.911  1.00  5.22              
ATOM   4841  HD1 LYS A 303      65.891  85.095  79.697  1.00  5.22              
ATOM   4842  HD2 LYS A 303      65.960  86.804  79.287  1.00  5.22              
ATOM   4843  CE  LYS A 303      67.635  85.678  78.592  1.00  5.22              
ATOM   4844  HE1 LYS A 303      67.798  84.757  78.024  1.00  5.22              
ATOM   4845  HE2 LYS A 303      68.180  85.600  79.538  1.00  5.22              
ATOM   4846  NZ  LYS A 303      68.120  86.862  77.842  1.00  5.22              
ATOM   4847  HZ1 LYS A 303      69.108  86.802  77.647  1.00  5.22              
ATOM   4848  HZ2 LYS A 303      67.633  86.971  76.951  1.00  5.22              
ATOM   4849  HZ3 LYS A 303      67.936  87.700  78.377  1.00  5.22              
ATOM   4850  C   LYS A 303      61.495  86.645  78.209  1.00  5.22              
ATOM   4851  O   LYS A 303      61.011  86.369  77.122  1.00  5.22              
ATOM   4852  N   VAL A 304      60.760  86.998  79.255  1.00  5.65              
ATOM   4853  H   VAL A 304      61.326  87.236  80.050  1.00  5.65              
ATOM   4854  CA  VAL A 304      59.331  87.260  79.381  1.00  5.65              
ATOM   4855  HA  VAL A 304      58.766  86.344  79.226  1.00  5.65              
ATOM   4856  CB  VAL A 304      59.108  87.804  80.823  1.00  5.65              
ATOM   4857  HB  VAL A 304      58.294  87.228  81.219  1.00  5.65              
ATOM   4858  CG1 VAL A 304      60.252  87.663  81.794  1.00  5.65              
ATOM   4859 1HG1 VAL A 304      59.908  87.923  82.792  1.00  5.65              
ATOM   4860 2HG1 VAL A 304      60.594  86.655  81.818  1.00  5.65              
ATOM   4861 3HG1 VAL A 304      61.083  88.296  81.510  1.00  5.65              
ATOM   4862  CG2 VAL A 304      58.819  89.278  81.008  1.00  5.65              
ATOM   4863 1HG2 VAL A 304      58.694  89.574  82.047  1.00  5.65              
ATOM   4864 2HG2 VAL A 304      59.620  89.881  80.614  1.00  5.65              
ATOM   4865 3HG2 VAL A 304      57.934  89.500  80.464  1.00  5.65              
ATOM   4866  C   VAL A 304      59.070  88.274  78.288  1.00  5.65              
ATOM   4867  O   VAL A 304      59.565  89.374  78.340  1.00  5.65              
ATOM   4868  N   SER A 305      58.251  87.975  77.291  1.00  4.96              
ATOM   4869  H   SER A 305      58.056  87.039  76.976  1.00  4.96              
ATOM   4870  CA  SER A 305      57.679  89.068  76.508  1.00  4.96              
ATOM   4871  HA  SER A 305      58.442  89.826  76.333  1.00  4.96              
ATOM   4872  CB  SER A 305      57.252  88.613  75.102  1.00  4.96              
ATOM   4873  HB1 SER A 305      57.937  89.055  74.377  1.00  4.96              
ATOM   4874  HB2 SER A 305      56.249  88.970  74.866  1.00  4.96              
ATOM   4875  OG  SER A 305      57.301  87.207  74.952  1.00  4.96              
ATOM   4876  HG  SER A 305      56.454  86.963  74.548  1.00  4.96              
ATOM   4877  C   SER A 305      56.571  89.742  77.322  1.00  4.96              
ATOM   4878  O   SER A 305      55.388  89.665  77.011  1.00  4.96              
ATOM   4879  N   ILE A 306      56.970  90.349  78.447  1.00  5.65              
ATOM   4880  H   ILE A 306      57.962  90.334  78.656  1.00  5.65              
ATOM   4881  CA  ILE A 306      56.138  91.273  79.207  1.00  5.65              
ATOM   4882  HA  ILE A 306      55.203  90.792  79.453  1.00  5.65              
ATOM   4883  CB  ILE A 306      56.742  91.868  80.494  1.00  5.65              
ATOM   4884  HB  ILE A 306      56.814  91.081  81.217  1.00  5.65              
ATOM   4885  CG2 ILE A 306      58.156  92.410  80.302  1.00  5.65              
ATOM   4886 1HG2 ILE A 306      58.621  92.582  81.272  1.00  5.65              
ATOM   4887 2HG2 ILE A 306      58.749  91.702  79.735  1.00  5.65              
ATOM   4888 3HG2 ILE A 306      58.131  93.337  79.740  1.00  5.65              
ATOM   4889  CG1 ILE A 306      55.810  92.925  81.118  1.00  5.65              
ATOM   4890 1HG1 ILE A 306      54.777  92.586  81.035  1.00  5.65              
ATOM   4891 2HG1 ILE A 306      55.901  93.873  80.586  1.00  5.65              
ATOM   4892  CD1 ILE A 306      56.109  93.154  82.598  1.00  5.65              
ATOM   4893  HD1 ILE A 306      55.332  93.792  83.007  1.00  5.65              
ATOM   4894  HD2 ILE A 306      56.103  92.210  83.141  1.00  5.65              
ATOM   4895  HD3 ILE A 306      57.078  93.634  82.726  1.00  5.65              
ATOM   4896  C   ILE A 306      55.820  92.410  78.265  1.00  5.65              
ATOM   4897  O   ILE A 306      56.746  93.068  77.809  1.00  5.65              
ATOM   4898  N   PHE A 307      54.548  92.677  78.013  1.00  5.57              
ATOM   4899  H   PHE A 307      53.816  92.041  78.298  1.00  5.57              
ATOM   4900  CA  PHE A 307      54.227  93.941  77.383  1.00  5.57              
ATOM   4901  HA  PHE A 307      55.049  94.258  76.738  1.00  5.57              
ATOM   4902  CB  PHE A 307      53.005  93.777  76.470  1.00  5.57              
ATOM   4903  HB1 PHE A 307      52.111  93.624  77.076  1.00  5.57              
ATOM   4904  HB2 PHE A 307      53.143  92.886  75.855  1.00  5.57              
ATOM   4905  CG  PHE A 307      52.806  94.960  75.538  1.00  5.57              
ATOM   4906  CD1 PHE A 307      53.674  95.147  74.445  1.00  5.57              
ATOM   4907  HD1 PHE A 307      54.479  94.449  74.263  1.00  5.57              
ATOM   4908  CE1 PHE A 307      53.515  96.256  73.594  1.00  5.57              
ATOM   4909  HE1 PHE A 307      54.193  96.402  72.764  1.00  5.57              
ATOM   4910  CZ  PHE A 307      52.493  97.189  73.839  1.00  5.57              
ATOM   4911  HZ  PHE A 307      52.379  98.045  73.190  1.00  5.57              
ATOM   4912  CE2 PHE A 307      51.630  97.011  74.934  1.00  5.57              
ATOM   4913  HE2 PHE A 307      50.853  97.735  75.133  1.00  5.57              
ATOM   4914  CD2 PHE A 307      51.783  95.896  75.778  1.00  5.57              
ATOM   4915  HD2 PHE A 307      51.118  95.769  76.619  1.00  5.57              
ATOM   4916  C   PHE A 307      54.023  95.065  78.409  1.00  5.57              
ATOM   4917  O   PHE A 307      54.615  96.139  78.292  1.00  5.57              
ATOM   4918  N   THR A 308      53.265  94.813  79.480  1.00  6.05              
ATOM   4919  H   THR A 308      52.817  93.912  79.548  1.00  6.05              
ATOM   4920  CA  THR A 308      52.819  95.865  80.400  1.00  6.05              
ATOM   4921  HA  THR A 308      53.459  96.735  80.293  1.00  6.05              
ATOM   4922  CB  THR A 308      51.375  96.280  80.048  1.00  6.05              
ATOM   4923  HB  THR A 308      50.780  95.380  79.885  1.00  6.05              
ATOM   4924  CG2 THR A 308      50.632  97.165  81.047  1.00  6.05              
ATOM   4925 1HG2 THR A 308      49.691  97.498  80.608  1.00  6.05              
ATOM   4926 2HG2 THR A 308      50.404  96.597  81.949  1.00  6.05              
ATOM   4927 3HG2 THR A 308      51.227  98.036  81.313  1.00  6.05              
ATOM   4928  OG1 THR A 308      51.424  97.015  78.846  1.00  6.05              
ATOM   4929  HG1 THR A 308      51.754  97.911  79.029  1.00  6.05
[truncated: 442,107 more chars]
