# Supplementary material for: Variation in selection constraints on teleost TLRs with emphasis on their repertoire in the Walking catfish, Clarias batrachus
Source: Sci Rep. 2020 Dec 7;10:21394. doi: 10.1038/s41598-020-78347-6 (PMC7721727; doi:10.1038/s41598-020-78347-6)
Supplement: Supplementary file 28 — Supplementary Information 28. [file 41598_2020_78347_MOESM28_ESM.zip › T5/struct/S508525_results/threading1.pdb]

Rank   :1 Template name:3j0a_A
REMARK :Column 1 -  30 present Atom & Residue records of query sequence.
REMARK :Column 31 - 54 present XYZ coordinates of query sequence obtained after threading alignment.
REMARK :Column 55 - 59 present residue number in Template
REMARK :Column 60 - 59 present residue name of Template
ATOM   1001  CA  LYS    26     116.383 105.353  82.425    1 SER
ATOM   1002  CA  CYS    27     114.371 107.923  84.378    2 CYS
ATOM   1003  CA  LEU    28     112.282 109.578  81.655    3 SER
ATOM   1004  CA  ILE    29     111.697 108.485  78.055    4 PHE
ATOM   1005  CA  LYS    30     113.511 110.730  75.556    5 ASP
ATOM   1006  CA  ASP    31     115.221 113.219  77.872    6 GLY
ATOM   1007  CA  GLU    32     116.433 111.768  81.167    7 ARG
ATOM   1008  CA  LYS    33     118.851 108.838  81.022    8 ILE
ATOM   1009  CA  ALA    34     121.048 107.593  83.869    9 ALA
ATOM   1010  CA  TYR    35     123.925 105.109  84.074   10 PHE
ATOM   1011  CA  CYS    36     124.658 104.371  87.729   11 TYR
ATOM   1012  CA  ALA    37     127.725 102.112  87.888   12 ARG
ATOM   1013  CA  LEU    38     127.970  99.903  84.799   13 PHE
ATOM   1014  CA  ARG    39     131.794  99.934  84.476   14 CYS
ATOM   1015  CA  ASN    40     132.143 101.254  80.968   15 ASN
ATOM   1016  CA  LEU    41     135.353 102.323  79.223   16 LEU
ATOM   1017  CA  TYR    42     134.061 104.788  76.605   17 THR
ATOM   1018  CA  GLU    43     130.945 106.961  76.748   18 GLN
ATOM   1019  CA  VAL    44     127.535 105.553  75.808   19 VAL
ATOM   1020  CA  PRO    45     126.661 106.336  72.156   20 PRO
ATOM   1021  CA  ALA    46     123.308 104.514  72.270   21 GLN
ATOM   1022  CA  LEU    47     121.788 107.600  73.931   22 VAL
ATOM   1023  CA  PRO    48     119.810 110.075  71.796   23 LEU
ATOM   1024  CA  PRO    49     120.887 113.591  70.917   24 ASN
ATOM   1025  CA  TYR    50     117.904 115.017  72.771   25 THR
ATOM   1026  CA  ILE    51     119.062 113.670  76.135   26 THR
ATOM   1027  CA  THR    52     119.008 116.676  78.493   27 GLU
ATOM   1028  CA  TYR    53     120.062 114.896  81.710   28 ARG
ATOM   1029  CA  LEU    54     122.990 112.459  81.471   29 LEU
ATOM   1030  CA  ASP    55     124.636 110.786  84.458   30 LEU
ATOM   1031  CA  LEU    56     127.888 108.829  84.187   31 LEU
ATOM   1032  CA  THR    57     129.307 107.964  87.605   32 SER
ATOM   1033  CA  LEU    58     131.097 105.039  89.258   33 PHE
ATOM   1034  CA  ASN    59     132.916 104.345  85.979   34 ASN
ATOM   1035  CA  TYR    60     136.331 104.929  84.411   35 TYR
ATOM   1036  CA  ILE    61     137.503 106.740  81.273   36 ILE
ATOM   1037  CA  SER    62     140.829 108.152  82.536   37 ARG
ATOM   1038  CA  GLU    63     142.215 109.767  79.371   38 THR
ATOM   1039  CA  ILE    64     139.800 112.413  78.106   39 VAL
ATOM   1040  CA  SER    65     140.676 113.237  74.490   40 THR
ATOM   1041  CA  GLU    66     139.232 115.994  72.288   41 ALA
ATOM   1042  CA  GLU    67     135.741 115.532  70.797   42 SER
ATOM   1043  CA  SER    68     134.470 113.574  73.801   43 SER
ATOM   1044  CA  PHE    69     130.730 114.128  73.397   44 PHE
ATOM   1045  CA  SER    70     129.973 115.402  69.876   45 PRO
ATOM   1046  CA  GLY    71     126.812 113.284  70.116   46 PHE
ATOM   1047  CA  LEU    72     124.628 114.934  72.757   47 LEU
ATOM   1048  CA  GLU    73     124.256 118.704  72.317   48 GLU
ATOM   1049  CA  ALA    74     121.118 119.373  74.357   49 GLN
ATOM   1050  CA  LEU    75     122.646 118.699  77.773   50 LEU
ATOM   1051  CA  GLN    76     122.048 120.601  81.000   51 GLN
ATOM   1052  CA  ILE    77     122.653 118.215  83.905   52 LEU
ATOM   1053  CA  LEU    78     125.931 116.546  82.922   53 LEU
ATOM   1054  CA  CYS    79     127.277 115.175  86.208   54 GLU
ATOM   1055  CA  ILE    80     130.638 113.878  84.988   55 LEU
ATOM   1056  CA  GLN    81     133.531 113.324  87.368   56 GLY
ATOM   1057  CA  GLN    82     131.972 111.423  90.283   57 SER
ATOM   1058  CA  GLN    83     134.819 109.022  91.155   58 GLN
ATOM   1059  CA  GLN    84     135.414 108.618  87.407   59 TYR
ATOM   1060  CA  CYS    85     139.120 108.738  88.327   60 THR
ATOM   1061  CA  ARG    86     140.124 111.016  85.410   61 PRO
ATOM   1062  CA  LEU    87     143.885 111.316  84.930   62 LEU
ATOM   1063  CA  THR    88     144.207 114.067  82.327   63 THR
ATOM   1064  CA  LEU    89     141.967 116.450  80.402   64 ILE
ATOM   1065  CA  ARG    90     142.577 117.553  76.810   65 ASP
ATOM   1066  CA  ASN    91     141.222 120.595  74.977   66 LYS
ATOM   1067  CA  ASN    92     137.981 120.668  72.968   67 GLU
ATOM   1068  CA  SER    93     136.541 118.259  75.548   68 ALA
ATOM   1069  CA  PHE    94     133.278 120.183  75.911   69 PHE
ATOM   1070  CA  ILE    95     133.125 122.044  72.585   70 ARG
ATOM   1071  CA  GLY    96     129.737 120.723  71.465   71 ASN
ATOM   1072  CA  LEU    97     127.923 121.615  74.700   72 LEU
ATOM   1073  CA  SER    98     126.726 125.262  74.520   73 PRO
ATOM   1074  CA  SER    99     123.539 124.665  76.528   74 ASN
ATOM   1075  CA  LEU   100     125.615 122.891  79.178   75 LEU
ATOM   1076  CA  THR   101     124.241 124.231  82.473   76 ARG
ATOM   1077  CA  THR   102     126.207 122.554  85.262   77 ILE
ATOM   1078  CA  LEU   103     129.059 120.044  85.536   78 LEU
ATOM   1079  CA  ASP   104     129.989 118.134  88.694   79 ASP
ATOM   1080  CA  LEU   105     133.556 116.818  88.839   80 LEU
ATOM   1081  CA  ALA   106     133.237 115.210  92.266   81 GLY
ATOM   1082  CA  TYR   107     135.926 113.026  93.841   82 SER
ATOM   1083  CA  ASN   108     138.205 113.189  90.798   83 SER
ATOM   1084  CA  MET   109     141.993 112.996  90.523   84 LYS
ATOM   1085  CA  ASN   110     143.175 115.276  87.715   85 ILE
ATOM   1086  CA  LEU   111     146.924 115.947  87.502   86 TYR
ATOM   1087  CA  GLN   112     147.436 117.948  84.302   87 PHE
ATOM   1088  CA  VAL   113     145.162 120.933  83.686   88 LEU
ATOM   1089  CA  ASP   114     144.974 122.199  80.102   89 HIS
ATOM   1090  CA  PRO   115     144.359 125.975  79.599   90 PRO
ATOM   1091  CA  GLY   116     141.685 125.555  76.901   91 ASP
ATOM   1092  CA  ALA   117     139.785 122.599  78.367   92 ALA
ATOM   1093  CA  PHE   118     136.482 124.247  79.298   93 PHE
ATOM   1094  CA  ASN   119     136.076 126.096  76.001   94 GLN
ATOM   1095  CA  GLY   120     132.657 126.268  74.346   95 GLY
ATOM   1096  CA  LEU   121     130.693 126.398  77.607   96 LEU
ATOM   1097  CA  ILE   122     128.693 129.601  77.215   97 PHE
ATOM   1098  CA  ASN   123     125.724 128.734  79.432   98 HIS
ATOM   1099  CA  LEU   124     127.813 127.352  82.308   99 LEU
ATOM   1100  CA  GLN   125     126.523 128.574  85.662  100 PHE
ATOM   1101  CA  ILE   126     127.517 126.300  88.569  101 GLU
ATOM   1102  CA  LEU   127     130.539 123.975  88.658  102 LEU
ATOM   1103  CA  ASN   128     131.271 121.542  91.494  103 ARG
ATOM   1104  CA  LEU   129     134.971 120.734  91.916  104 LEU
ATOM   1105  CA  THR   130     134.578 118.733  95.130  105 TYR
ATOM   1106  CA  GLU   131     137.839 116.820  95.659  106 PHE
ATOM   1107  CA  CYS   132     139.084 117.335  92.099  107 CYS
ATOM   1108  CA  ARG   133     142.524 116.324  93.343  108 GLY
ATOM   1109  CA  LEU   134     144.269 119.690  93.166  109 LEU
ATOM   1110  CA  SER   135     147.931 118.651  93.293  110 SER
ATOM   1111  CA  ASP   136     148.465 121.992  91.555  111 ASP
ATOM   1112  CA  SER   137     146.979 124.072  94.377  112 ALA
ATOM   1113  CA  ILE   138     147.427 127.652  93.108  113 VAL
ATOM   1114  CA  LEU   139     144.384 129.040  91.294  114 LEU
ATOM   1115  CA  SER   140     146.421 131.339  89.046  115 LYS
ATOM   1116  CA  GLY   141     146.698 128.557  86.473  116 ASP
ATOM   1117  CA  ASP   142     142.916 128.204  86.676  117 GLY
ATOM   1118  CA  TYR   143     140.978 128.732  83.471  118 TYR
ATOM   1119  CA  LEU   144     137.544 130.158  84.221  119 PHE
ATOM   1120  CA  ARG   145     137.866 133.301  82.099  120 ARG
ATOM   1121  CA  PRO   146     135.574 132.406  79.193  121 ASN
ATOM   1122  CA  LEU   147     132.863 131.590  81.745  122 LEU
ATOM   1123  CA  VAL   148     130.758 134.766  82.020  123 LYS
ATOM   1124  CA  SER   149     127.619 132.973  83.176  124 ALA
ATOM   1125  CA  LEU   150     129.725 131.351  85.889  125 LEU
ATOM   1126  CA  GLU   151     127.562 132.020  88.955  126 THR
ATOM   1127  CA  GLN   152     128.266 129.416  91.632  127 ARG
ATOM   1128  CA  LEU   153     131.832 128.155  91.319  128 LEU
ATOM   1129  CA  SER   154     132.449 125.599  94.078  129 ASP
ATOM   1130  CA  LEU   155     135.871 124.456  95.286  130 LEU
ATOM   1131  CA  PRO   156     135.778 122.052  98.243  131 SER
ATOM   1132  CA  GLY   157     138.115 119.382  99.618  132 LYS
ATOM   1133  CA  ASN   158     140.965 120.952  97.605  133 ASN
ATOM   1134  CA  ASN   159     144.495 122.001  98.669  134 GLN
ATOM   1135  CA  ILE   160     144.516 125.722  97.841  135 ILE
ATOM   1136  CA  HIS   161     147.304 127.431  99.811  136 ARG
ATOM   1137  CA  LYS   162     146.797 131.041  98.708  137 SER
ATOM   1138  CA  LEU   163     143.481 132.890  98.928  138 LEU
ATOM   1139  CA  ARG   164     145.008 135.342  96.449  139 TYR
ATOM   1140  CA  PRO   165     142.222 136.068  93.969  140 LEU
ATOM   1141  CA  ALA   166     143.424 135.986  90.366  141 HIS
ATOM   1142  CA  SER   167     142.523 138.951  88.074  142 PRO
ATOM   1143  CA  PHE   168     140.179 136.591  86.212  143 SER
ATOM   1144  CA  PHE   169     137.507 137.147  88.911  144 PHE
ATOM   1145  CA  ILE   170     137.181 140.649  87.463  145 GLY
ATOM   1146  CA  ASN   171     135.501 139.309  84.338  146 LYS
ATOM   1147  CA  MET   172     133.249 137.196  86.539  147 LEU
ATOM   1148  CA  SER   173     130.238 139.493  86.914  148 ASN
ATOM   1149  CA  LYS   174     127.562 136.821  87.376  149 SER
ATOM   1150  CA  LEU   175     129.807 135.226  90.015  150 LEU
ATOM   1151  CA  HIS   176     127.465 135.083  93.021  151 LYS
ATOM   1152  CA  THR   177     128.755 132.338  95.311  152 SER
ATOM   1153  CA  VAL   178     131.838 130.201  95.944  153 ILE
ATOM   1154  CA  ASP   179     132.545 127.647  98.698  154 ASP
ATOM   1155  CA  VAL   180     136.218 127.570  99.732  155 PHE
ATOM   1156  CA  SER   181     136.207 124.719 102.238  156 SER
ATOM   1157  CA  HIS   182     138.795 122.128 103.270  157 SER
ATOM   1158  CA  ASN   183     141.791 123.657 101.484  158 ASN
ATOM   1159  CA  TRP   184     144.695 125.065 103.557  159 GLN
ATOM   1160  CA  ILE   185     145.264 128.865 103.375  160 ILE
ATOM   1161  CA  ASN   186     147.173 130.186 106.409  161 PHE
ATOM   1162  CA  SER   187     147.698 133.933 105.938  162 LEU
ATOM   1163  CA  PHE   188     145.191 136.347 104.380  163 VAL
ATOM   1164  CA  CYS   189     147.037 139.490 103.289  164 CYS
ATOM   1165  CA  GLU   190     145.491 142.634 101.837  165 GLU
ATOM   1166  CA  GLU   191     147.041 142.107  98.416  166 HIS
ATOM   1167  CA  ASP   192     145.026 138.884  98.159  167 GLU
ATOM   1168  CA  LEU   193     141.806 140.907  97.912  168 LEU
ATOM   1169  CA  PHE   194     142.548 143.438  95.158  169 GLU
ATOM   1170  CA  HIS   195     140.036 142.183  92.523  170 PRO
ATOM   1171  CA  PHE   196     137.334 142.660  95.173  171 LEU
ATOM   1172  CA  GLN   197     137.611 146.439  95.372  172 GLN
ATOM   1173  CA  GLY   198     137.667 146.488  91.579  173 GLY
ATOM   1174  CA  LYS   199     133.952 145.707  91.311  174 LYS
ATOM   1175  CA  HIS   200     131.464 148.361  92.438  175 THR
ATOM   1176  CA  PHE   201     128.412 146.097  92.263  176 LEU
ATOM   1177  CA  THR   202     128.792 142.337  92.736  177 SER
ATOM   1178  CA  ARG   203     127.455 139.960  95.399  178 PHE
ATOM   1179  CA  LEU   204     129.955 137.457  96.831  179 PHE
ATOM   1180  CA  LYS   205     129.177 134.591  99.196  180 SER
ATOM   1181  CA  LEU   206     132.742 134.079 100.440  181 LEU
ATOM   1182  CA  HIS   207     132.497 130.744 102.252  182 ALA
ATOM   1183  CA  ASN   208     136.209 130.428 102.998  183 ALA
ATOM   1184  CA  ILE   209     138.037 129.413 106.178  184 ASN
ATOM   1185  CA  ARG   210     135.676 126.458 106.584  185 SER
ATOM   1186  CA  MET   211     137.522 123.565 108.262  186 LEU
ATOM   1187  CA  SER   212     141.004 124.983 107.691  187 TYR
ATOM   1188  CA  ASP   213     144.166 125.188 109.819  188 SER
ATOM   1189  CA  MET   214     144.920 128.932 109.614  189 ARG
ATOM   1190  CA  ASN   215     147.054 130.749 112.200  190 VAL
ATOM   1191  CA  PRO   216     147.120 134.521 111.660  191 SER
ATOM   1192  CA  TYR   217     146.258 137.355 109.268  192 VAL
ATOM   1193  CA  TRP   218     147.137 140.992 108.515  193 ASP
ATOM   1194  CA  THR   219     145.615 144.141 110.042  194 TRP
ATOM   1195  CA  GLY   220     145.997 147.919 109.866  195 GLY
ATOM   1196  CA  TRP   221     147.946 148.926 106.752  196 LYS
ATOM   1197  CA  ASP   222     146.670 151.685 104.440  197 CYS
ATOM   1198  CA  GLY   225     143.246 150.034 104.128  198 MET
ATOM   1199  CA  ASN   226     141.889 146.938 105.914  199 ASN
ATOM   1200  CA  PRO   227     141.621 143.769 103.764  200 PRO
ATOM   1201  CA  PHE   228     137.858 143.971 104.263  201 PHE
ATOM   1202  CA  LYS   229     137.617 147.757 104.059  202 ARG
ATOM   1203  CA  ASP   230     135.156 149.178 101.517  203 ASN
ATOM   1204  CA  MET   231     133.989 145.695 100.539  204 MET
ATOM   1205  CA  SER   232     130.380 144.513 100.644  205 VAL
ATOM   1206  CA  MET   233     129.932 140.736 100.627  206 LEU
ATOM   1207  CA  THR   234     126.775 138.641 100.340  207 GLU
ATOM   1208  CA  VAL   235     127.670 135.762 102.657  208 ILE
ATOM   1209  CA  LEU   236     130.667 135.053 104.894  209 LEU
ATOM   1210  CA  ASP   237     131.088 131.630 106.519  210 ASP
ATOM   1211  CA  LEU   238     133.734 130.706 109.102  211 VAL
ATOM   1212  CA  SER   239     132.751 127.147 109.985  212 SER
ATOM   1213  CA  LEU   240     135.713 126.128 112.141  213 GLY
ATOM   1214  CA  ASN   241     138.737 128.381 111.635  214 ASN
ATOM   1215  CA  GLY   242     141.454 128.301 114.285  215 GLY
ATOM   1216  CA  PHE   243     142.630 125.760 116.856  216 TRP
ATOM   1217  CA  SER   244     142.526 127.935 119.985  217 THR
ATOM   1218  CA  VAL   245     140.546 130.988 121.087  218 VAL
ATOM   1219  CA  ASP   246     143.741 133.027 121.425  219 ASP
ATOM   1220  CA  VAL   247     144.633 132.879 117.727  220 ILE
ATOM   1221  CA  ALA   248     141.037 133.401 116.601  221 THR
ATOM   1222  CA  VAL   249     140.869 136.838 118.225  222 GLY
ATOM   1223  CA  ARG   250     143.410 138.449 115.838  223 ASN
ATOM   1224  CA  PHE   251     141.174 137.430 112.940  224 PHE
ATOM   1225  CA  PHE   252     138.270 139.403 114.348  225 SER
ATOM   1226  CA  LYS   253     140.548 142.440 114.337  226 ASN
ATOM   1227  CA  ALA   254     141.025 142.098 110.566  227 ALA
ATOM   1228  CA  ILE   255     137.350 141.809 109.638  228 ILE
ATOM   1229  CA  ARG   256     136.862 145.311 111.032  229 SER
ATOM   1230  CA  GLY   257     135.001 147.923 108.961  230 LYS
ATOM   1231  CA  THR   258     133.233 145.458 106.658  231 SER
ATOM   1232  CA  LYS   259     129.675 145.615 105.306  232 GLN
ATOM   1233  CA  ILE   260     128.462 142.010 105.161  233 ALA
ATOM   1234  CA  TYR   261     124.873 140.778 104.938  234 PHE
ATOM   1235  CA  ILE   262     125.417 137.531 106.844  235 SER
ATOM   1236  CA  LEU   263     128.065 136.108 109.170  236 LEU
ATOM   1237  CA  ILE   264     127.803 132.554 110.556  237 ILE
ATOM   1238  CA  LEU   265     130.072 131.636 113.476  238 LEU
ATOM   1239  CA  ASN   266     129.367 127.904 113.507  239 ALA
ATOM   1240  CA  SER   267     131.119 124.808 114.862  240 HIS
ATOM   1241  CA  GLY   269     132.801 126.361 117.900  241 HIS
ATOM   1242  CA  SER   270     130.656 128.430 120.291  242 ILE
ATOM   1243  CA  MET   271     129.522 126.007 123.014  243 MET
ATOM   1244  CA  GLY   272     128.048 128.754 125.187  244 GLY
ATOM   1245  CA  LYS   273     126.510 132.210 124.834  245 ALA
ATOM   1246  CA  GLY   274     126.912 135.282 127.020  246 GLY
ATOM   1247  CA  VAL   275     128.208 138.854 127.339  247 PHE
ATOM   1248  CA  TRP   276     130.969 137.719 125.028  248 GLY
ATOM   1249  CA  TYR   277     131.839 134.162 125.986  249 PHE
ATOM   1250  CA  THR   278     133.360 131.621 123.606  250 HIS
ATOM   1251  CA  ASN   279     135.969 129.410 125.277  251 ASN
ATOM   1252  CA  LEU   280     138.261 131.079 127.816  252 ILE
ATOM   1253  CA  LYS   281     136.845 133.934 129.910  253 LYS
ATOM   1254  CA  ASP   282     139.935 136.067 129.308  254 ASP
ATOM   1255  CA  PRO   283     140.554 136.254 125.522  255 PRO
ATOM   1256  CA  ASP   284     136.826 136.074 124.745  256 ASP
ATOM   1257  CA  ARG   285     136.448 139.831 125.271  257 GLN
ATOM   1258  CA  ASP   286     138.610 140.856 122.287  258 ASN
ATOM   1259  CA  THR   287     136.255 139.033 119.912  259 THR
ATOM   1260  CA  PHE   288     133.150 141.238 120.071  260 PHE
ATOM   1261  CA  LYS   289     135.522 144.205 120.232  261 ALA
ATOM   1262  CA  ASP   290     136.084 144.077 116.476  262 GLY
ATOM   1263  CA  LEU   291     132.540 143.200 115.429  263 LEU
ATOM   1264  CA  ALA   292     131.242 146.180 117.411  264 ALA
ATOM   1265  CA  GLU   293     132.322 148.733 114.795  265 ARG
ATOM   1266  CA  SER   294     131.007 146.668 111.883  266 SER
ATOM   1267  CA  GLY   295     127.238 146.651 111.437  267 SER
ATOM   1268  CA  ILE   296     126.211 142.996 111.279  268 VAL
ATOM   1269  CA  LYS   297     122.783 142.285 109.803  269 ARG
ATOM   1270  CA  ALA   298     122.603 138.487 109.824  270 HIS
ATOM   1271  CA  LEU   299     124.121 136.201 112.444  271 LEU
ATOM   1272  CA  ASP   300     123.770 132.409 112.423  272 ASP
ATOM   1273  CA  LEU   301     125.110 129.753 114.793  273 LEU
ATOM   1274  CA  SER   302     124.139 126.417 113.240  274 SER
ATOM   1275  CA  LYS   303     125.630 123.108 114.458  275 HIS
ATOM   1276  CA  VAL   304     127.305 125.091 117.226  276 GLY
ATOM   1277  CA  SER   305     126.090 122.846 120.049  277 PHE
ATOM   1278  CA  ILE   306     125.199 125.832 122.251  278 VAL
ATOM   1279  CA  PHE   307     124.267 124.154 125.548  279 PHE
ATOM   1280  CA  THR   308     123.624 127.200 127.766  280 SER
ATOM   1281  CA  LEU   309     122.630 130.662 126.558  281 LEU
ATOM   1282  CA  LYS   310     123.621 133.201 129.198  282 ASN
ATOM   1283  CA  ASN   311     121.950 136.548 129.782  283 SER
ATOM   1284  CA  SER   312     122.474 139.306 127.210  284 ARG
ATOM   1285  CA  VAL   313     124.287 137.793 124.213  285 VAL
ATOM   1286  CA  PHE   314     123.740 140.044 121.196  286 PHE
ATOM   1287  CA  SER   315     123.980 143.496 122.778  287 GLU
ATOM   1288  CA  TYR   316     126.694 145.098 120.662  288 THR
ATOM   1289  CA  MET   317     124.860 144.120 117.470  289 LEU
ATOM   1290  CA  PRO   318     121.540 145.970 117.458  290 LYS
ATOM   1291  CA  ASP   319     121.531 146.313 113.672  291 ASP
ATOM   1292  CA  LEU   320     120.915 142.572 113.415  292 LEU
ATOM   1293  CA  GLU   321     117.892 142.582 111.096  293 LYS
ATOM   1294  CA  GLU   322     117.735 138.767 110.958  294 VAL
ATOM   1295  CA  LEU   323     119.165 135.916 113.054  295 LEU
ATOM   1296  CA  SER   324     119.369 132.123 112.756  296 ASN
ATOM   1297  CA  LEU   325     119.901 129.140 115.079  297 LEU
ATOM   1298  CA  ALA   326     119.579 125.684 113.501  298 ALA
ATOM   1299  CA  ASN   327     120.390 122.365 115.217  299 TYR
ATOM   1300  CA  ASN   328     121.307 123.347 118.770  300 ASN
ATOM   1301  CA  VAL   329     120.572 122.397 122.426  301 LYS
ATOM   1302  CA  ILE   330     119.528 125.523 124.285  302 ILE
ATOM   1303  CA  ASN   331     118.601 125.140 127.932  303 ASN
ATOM   1304  CA  GLN   332     119.505 128.379 129.685  304 LYS
ATOM   1305  CA  ILE   333     117.130 131.153 128.516  305 ILE
ATOM   1306  CA  GLU   334     117.327 134.381 130.630  306 ALA
ATOM   1307  CA  SER   335     114.830 137.213 130.537  307 ASP
ATOM   1308  CA  ASP   336     117.692 139.384 129.208  308 GLU
ATOM   1309  CA  ALA   337     118.978 136.878 126.626  309 ALA
ATOM   1310  CA  PHE   338     117.372 138.223 123.421  310 PHE
ATOM   1311  CA  ASN   339     118.030 141.784 124.663  311 TYR
ATOM   1312  CA  GLY   340     119.885 144.047 122.239  312 GLY
ATOM   1313  CA  LEU   341     117.906 142.859 119.226  313 LEU
ATOM   1314  CA  ASP   342     116.004 146.109 118.689  314 ASP
ATOM   1315  CA  LYS   343     114.906 145.278 115.135  315 ASN
ATOM   1316  CA  LEU   344     114.606 141.546 114.436  316 LEU
ATOM   1317  CA  GLN   345     112.526 140.066 111.602  317 GLN
ATOM   1318  CA  LYS   346     113.547 136.463 110.901  318 VAL
ATOM   1319  CA  LEU   347     114.548 133.826 113.493  319 LEU
ATOM   1320  CA  ASN   348     114.618 130.071 112.905  320 ASN
ATOM   1321  CA  LEU   349     114.863 128.180 116.175  321 LEU
ATOM   1322  CA  ASN   350     114.976 124.746 114.530  322 SER
ATOM   1323  CA  HIS   351     115.599 121.811 116.881  323 TYR
ATOM   1324  CA  ASN   352     117.059 123.566 119.918  324 ASN
ATOM   1325  CA  LEU   353     114.434 123.376 122.673  325 LEU
ATOM   1326  CA  LEU   354     113.686 120.729 125.355  326 LEU
ATOM   1327  CA  ASP   355     114.530 121.111 129.025  327 GLY
ATOM   1328  CA  LYS   356     111.724 123.248 130.470  328 GLU
ATOM   1329  CA  ILE   357     110.919 126.880 129.581  329 LEU
ATOM   1330  CA  ASP   358     110.141 130.129 131.412  330 TYR
ATOM   1331  CA  SER   359     107.654 132.992 130.868  331 SER
ATOM   1332  CA  SER   360     107.947 135.703 128.215  332 SER
ATOM   1333  CA  MET   361     110.637 134.480 125.811  333 ASN
ATOM   1334  CA  PHE   362     110.951 137.424 123.411  334 PHE
ATOM   1335  CA  ASN   363     110.291 140.511 125.551  335 TYR
ATOM   1336  CA  ASN   364     112.407 142.743 123.354  336 GLY
ATOM   1337  CA  LEU   365     111.235 141.792 119.862  337 LEU
ATOM   1338  CA  PRO   366     108.242 143.981 118.893  338 PRO
ATOM   1339  CA  SER   367     109.211 143.947 115.216  339 LYS
ATOM   1340  CA  LEU   368     109.658 140.156 115.087  340 VAL
ATOM   1341  CA  LYS   369     107.685 138.429 112.340  341 ALA
ATOM   1342  CA  THR   370     108.932 134.999 111.190  342 TYR
ATOM   1343  CA  LEU   371     109.933 132.319 113.700  343 ILE
ATOM   1344  CA  ASP   372     110.580 128.640 112.984  344 ASP
ATOM   1345  CA  LEU   373     110.456 126.278 115.980  345 LEU
ATOM   1346  CA  SER   374     110.277 123.029 114.024  346 GLN
ATOM   1347  CA  ASN   375     111.129 119.619 115.512  347 LYS
ATOM   1348  CA  ASN   376     111.375 120.121 119.282  348 ASN
ATOM   1349  CA  ASN   377     110.664 118.322 122.563  349 HIS
ATOM   1350  CA  ILE   378     108.881 120.972 124.641  350 ILE
ATOM   1351  CA  ARG   379     106.636 119.615 127.400  351 ALA
ATOM   1352  CA  LEU   380     103.942 122.166 128.264  352 ILE
ATOM   1353  CA  LEU   381     103.960 125.800 127.124  353 ILE
ATOM   1354  CA  MET   382     102.952 128.282 129.833  354 GLN
ATOM   1355  CA  TYR   383     100.315 131.023 129.500  355 ASP
ATOM   1356  CA  GLN   384     102.460 134.137 129.062  356 GLN
ATOM   1357  CA  SER   385     104.925 132.839 126.490  357 THR
ATOM   1358  CA  PHE   386     104.705 134.981 123.341  358 PHE
ATOM   1359  CA  GLN   387     104.692 138.226 125.336  359 LYS
ATOM   1360  CA  GLY   388     105.794 141.671 124.105  360 PHE
ATOM   1361  CA  LEU   389     105.135 141.032 120.415  361 LEU
ATOM   1362  CA  PRO   390     103.031 142.668 117.696  362 GLU
ATOM   1363  CA  ASN   391     104.428 142.418 114.142  363 LYS
ATOM   1364  CA  LEU   392     104.428 138.599 114.237  364 LEU
ATOM   1365  CA  ALA   393     102.871 137.556 110.926  365 GLN
ATOM   1366  CA  ASN   394     104.033 133.950 110.519  366 THR
ATOM   1367  CA  LEU   395     104.291 131.345 113.276  367 LEU
ATOM   1368  CA  PHE   396     105.599 127.957 112.133  368 ASP
ATOM   1369  CA  LEU   397     105.327 125.431 114.968  369 LEU
ATOM   1370  CA  SER   398     105.747 121.988 113.412  370 ARG
ATOM   1371  CA  GLU   399     106.056 119.318 116.121  371 ASP
ATOM   1372  CA  ASN   400     106.730 122.205 118.506  372 ASN
ATOM   1373  CA  SER   401     104.760 121.608 121.728  373 ALA
ATOM   1374  CA  LEU   402     101.320 120.912 123.213  374 LEU
ATOM   1375  CA  GLN   403     100.473 124.453 122.058  375 THR
ATOM   1376  CA  THR   407      98.666 126.885 124.380  376 THR
ATOM   1377  CA  LEU   408      97.393 130.033 122.629  377 ILE
ATOM   1378  CA  ALA   409      96.602 133.044 124.823  378 HIS
ATOM   1379  CA  ASN   410      98.763 136.060 123.995  379 PHE
ATOM   1380  CA  LEU   411      99.506 135.339 120.309  380 ILE
ATOM   1381  CA  PRO   412      99.597 138.583 118.201  381 PRO
ATOM   1382  CA  SER   413      98.175 139.227 114.727  382 SER
ATOM   1383  CA  LEU   414      99.553 136.218 112.843  383 ILE
ATOM   1384  CA  LYS   415      97.737 135.511 109.529  384 PRO
ATOM   1385  CA  GLY   416      99.224 132.017 109.087  385 ASP
ATOM   1386  CA  LEU   417     100.250 129.412 111.666  386 ILE
ATOM   1387  CA  TYR   418     101.276 125.757 111.336  387 PHE
ATOM   1388  CA  VAL   419     100.493 123.399 114.219  388 LEU
ATOM   1389  CA  ASP   420     101.124 119.732 113.389  389 SER
ATOM   1390  CA  ASN   421     102.487 116.700 115.220  390 GLY
ATOM   1391  CA  ASN   422     100.868 117.557 118.549  391 ASN
ATOM   1392  CA  LYS   423      98.242 116.361 121.043  392 LYS
ATOM   1393  CA  ILE   424      95.146 117.789 122.784  393 LEU
ATOM   1394  CA  THR   425      94.925 121.561 122.302  394 VAL
ATOM   1395  CA  SER   426      93.506 124.067 124.827  395 THR
ATOM   1396  CA  LEU   427      91.308 127.120 124.309  396 LEU
ATOM   1397  CA  TYR   428      92.592 129.081 121.348  397 PRO
ATOM   1398  CA  GLY   429      92.920 132.863 121.197  398 LYS
ATOM   1399  CA  LEU   430      93.252 134.469 117.753  399 ILE
ATOM   1400  CA  VAL   434      91.798 137.359 115.741  400 ASN
ATOM   1401  CA  ARG   435      90.501 138.246 112.253  401 LEU
ATOM   1402  CA  ASN   436      93.996 138.498 110.849  402 THR
ATOM   1403  CA  ILE   437      94.313 134.739 110.737  403 ALA
ATOM   1404  CA  THR   438      93.521 133.754 107.166  404 ASN
ATOM   1405  CA  THR   439      95.578 130.545 107.093  405 LEU
ATOM   1406  CA  ILE   440      95.962 127.702 109.602  406 ILE
ATOM   1407  CA  ASP   441      96.994 124.037 109.484  407 HIS
ATOM   1408  CA  LEU   442      96.447 121.079 111.809  408 LEU
ATOM   1409  CA  ARG   443      97.731 117.655 110.750  409 SER
ATOM   1410  CA  TYR   444      98.522 114.516 112.740  410 GLU
ATOM   1411  CA  ASN   445      96.923 115.637 116.011  411 ASN
ATOM   1412  CA  ARG   446      94.279 114.872 118.635  412 ARG
ATOM   1413  CA  LEU   447      91.646 117.628 118.895  413 LEU
ATOM   1414  CA  SER   448      88.186 118.063 120.411  414 GLU
ATOM   1415  CA  ASN   449      85.085 120.134 119.652  415 ASN
ATOM   1416  CA  ALA   450      86.207 123.152 121.706  416 LEU
ATOM   1417  CA  SER   452      89.489 124.415 120.266  417 ASP
ATOM   1418  CA  PHE   453      88.038 124.345 116.740  418 ILE
ATOM   1419  CA  TYR   454      84.820 126.261 117.438  419 LEU
ATOM   1420  CA  THR   455      86.279 129.309 119.199  420 TYR
ATOM   1421  CA  ILE   456      89.253 129.355 116.778  421 PHE
ATOM   1422  CA  LEU   457      86.874 129.705 113.826  422 LEU
ATOM   1423  CA  VAL   458      84.618 132.253 115.520  423 LEU
ATOM   1424  CA  GLU   459      86.988 135.045 114.508  424 ARG
ATOM   1425  CA  PHE   460      88.581 134.016 111.194  425 VAL
ATOM   1426  CA  PRO   461      86.107 134.667 108.330  426 PRO
ATOM   1427  CA  ASN   462      89.167 135.541 106.233  427 HIS
ATOM   1428  CA  VAL   463      90.303 131.909 106.500  428 LEU
ATOM   1429  CA  GLU   464      90.860 130.155 103.180  429 GLN
ATOM   1430  CA  GLU   465      92.932 126.979 103.460  430 ILE
ATOM   1431  CA  ILE   466      92.501 124.516 106.329  431 LEU
ATOM   1432  CA  PHE   467      93.743 120.950 106.772  432 ILE
ATOM   1433  CA  LEU   468      92.756 118.233 109.257  433 LEU
ATOM   1434  CA  GLY   469      94.241 114.905 108.194  434 ASN
ATOM   1435  CA  GLY   470      94.613 112.146 110.789  435 GLN
ATOM   1436  CA  ASN   471      93.388 114.195 113.759  436 ASN
ATOM   1437  CA  VAL   472      91.172 111.452 115.223  437 ARG
ATOM   1438  CA  PHE   473      88.243 113.693 116.158  438 PHE
ATOM   1439  CA  SER   474      86.643 112.643 119.460  439 SER
ATOM   1440  CA  SER   475      83.153 114.187 119.576  440 SER
ATOM   1441  CA  CYS   476      81.250 116.037 116.855  441 CYS
ATOM   1442  CA  PHE   477      78.750 118.695 117.920  442 SER
ATOM   1443  CA  LEU   478      75.581 119.462 115.995  443 GLY
ATOM   1444  CA  ASN   479      76.572 122.928 114.810  444 ASP
ATOM   1445  CA  SER   480      79.138 124.150 117.317  445 GLN
ATOM   1446  CA  LYS   481      82.451 123.423 115.582  446 THR
ATOM   1447  CA  VAL   484      82.677 124.823 112.047  447 PRO
ATOM   1448  CA  ALA   485      80.700 128.036 112.669  448 SER
ATOM   1449  CA  PRO   486      81.447 131.501 111.258  449 GLU
ATOM   1450  CA  LEU   487      83.666 130.968 108.209  450 ASN
ATOM   1451  CA  ASN   488      82.057 132.042 104.899  451 PRO
ATOM   1452  CA  ASN   489      85.322 132.337 102.948  452 SER
ATOM   1453  CA  VAL   490      86.102 128.743 103.954  453 LEU
ATOM   1454  CA  HIS   491      87.698 127.310 100.808  454 GLU
ATOM   1455  CA  VAL   492      89.665 124.170 101.676  455 GLN
ATOM   1456  CA  LEU   493      88.484 121.912 104.490  456 LEU
ATOM   1457  CA  ASP   494      89.811 118.373 104.844  457 PHE
ATOM   1458  CA  LEU   495      88.423 115.989 107.461  458 LEU
ATOM   1459  CA  GLN   496      90.261 112.778 106.678  459 GLY
ATOM   1460  CA  MET   497      90.876 110.030 109.226  460 GLU
ATOM   1461  CA  THR   498      88.744 110.933 112.256  461 ASN
ATOM   1462  CA  GLY   499      85.838 109.799 114.419  462 MET
ATOM   1463  CA  LEU   500      82.505 111.393 115.353  463 LEU
ATOM   1464  CA  GLN   501      79.846 110.937 118.041  464 GLN
ATOM   1465  CA  LYS   502      78.558 107.506 116.959  465 LEU
ATOM   1466  CA  PHE   503      78.110 108.436 113.303  466 ALA
ATOM   1467  CA  TRP   504      77.282 111.285 110.916  467 TRP
ATOM   1468  CA  SER   505      73.789 112.549 111.750  468 GLU
ATOM   1469  CA  GLN   506      73.916 116.346 111.863  469 THR
ATOM   1470  CA  GLY   507      74.650 119.328 109.617  470 GLU
ATOM   1471  CA  GLN   508      77.838 121.170 110.569  471 LEU
ATOM   1472  CA  CYS   509      78.418 123.112 107.353  472 CYS
ATOM   1473  CA  LEU   510      75.298 125.277 107.368  473 TRP
ATOM   1474  CA  THR   511      77.080 128.607 106.916  474 ASP
ATOM   1475  CA  MET   512      79.854 127.443 104.593  475 VAL
ATOM   1476  CA  PHE   513      79.014 128.253 100.992  476 PHE
ATOM   1477  CA  ASP   514      82.222 127.281  99.181  477 GLU
ATOM   1478  CA  HIS   515      83.096 124.488 101.593  478 GLY
ATOM   1479  CA  LEU   516      85.143 121.763  99.913  479 LEU
ATOM   1480  CA  PRO   517      84.925 118.926 102.423  480 SER
ATOM   1481  CA  GLN   518      87.017 115.759 102.534  481 HIS
ATOM   1482  CA  LEU   519      85.322 112.718 104.061  482 LEU
ATOM   1483  CA  GLN   520      87.847 109.889 104.004  483 GLN
ATOM   1484  CA  THR   521      87.105 106.889 106.262  484 VAL
ATOM   1485  CA  LEU   522      85.179 108.582 109.078  485 LEU
ATOM   1486  CA  ILE   523      84.208 105.246 110.621  486 TYR
ATOM   1487  CA  LEU   524      80.554 106.171 109.990  487 LEU
ATOM   1488  CA  LYS   525      78.004 103.506 110.932  488 ASN
ATOM   1489  CA  ASN   526      75.535 103.052 108.102  489 HIS
ATOM   1490  CA  ASN   527      72.697 102.540 110.611  490 ASN
ATOM   1491  CA  PHE   528      72.635 106.274 111.365  491 TYR
ATOM   1492  CA  ILE   529      73.530 107.053 107.758  492 LEU
ATOM   1493  CA  GLN   530      70.307 105.409 106.566  493 ASN
ATOM   1494  CA  SER   531      68.433 108.443 107.874  494 SER
ATOM   1495  CA  LEU   532      71.174 110.894 106.907  495 LEU
ATOM   1496  CA  PRO   533      70.075 114.545 107.416  496 PRO
ATOM   1497  CA  LYS   534      69.382 116.030 103.943  497 PRO
ATOM   1498  CA  ASN   535      70.338 119.394 105.421  498 GLY
ATOM   1499  CA  ILE   536      74.060 118.623 105.334  499 VAL
ATOM   1500  CA  PHE   537      74.656 118.891 101.579  500 PHE
ATOM   1501  CA  ASN   538      71.947 121.552 101.325  501 SER
ATOM   1502  CA  ARG   539      73.908 124.740 102.028  502 HIS
ATOM   1503  CA  LEU   540      76.914 123.668  99.978  503 LEU
ATOM   1504  CA  THR   541      76.261 125.137  96.533  504 THR
ATOM   1505  CA  SER   542      79.788 125.836  95.258  505 ALA
ATOM   1506  CA  LEU   543      81.238 122.373  95.924  506 LEU
ATOM   1507  CA  GLY   544      84.039 121.314  93.587  507 ARG
ATOM   1508  CA  TYR   545      84.011 117.671  94.623  508 GLY
ATOM   1509  CA  LEU   546      83.086 115.499  97.579  509 LEU
ATOM   1510  CA  ASP   547      85.285 112.479  98.249  510 SER
ATOM   1511  CA  LEU   548      83.520 109.699 100.142  511 LEU
ATOM   1512  CA  SER   549      86.129 106.926  99.949  512 ASN
ATOM   1513  CA  MET   550      87.418 104.243 102.333  513 SER
ATOM   1514  CA  ASN   551      84.108 104.756 104.159  514 ASN
ATOM   1515  CA  SER   552      81.606 102.133 105.321  515 ARG
ATOM   1516  CA  LEU   553      78.070 102.721 104.059  516 LEU
ATOM   1517  CA  THR   554      75.470 100.349 102.591  517 THR
ATOM   1518  CA  TYR   555      72.980 102.639 100.872  518 VAL
ATOM   1519  CA  ILE   556      74.303 105.388  98.591  519 LEU
ATOM   1520  CA  PRO   557      71.880 108.314  98.918  520 SER
ATOM   1521  CA  ASN   558      71.819 111.020  96.245  521 HIS
ATOM   1522  CA  GLY   559      70.894 114.626  97.054  522 ASN
ATOM   1523  CA  ILE   560      71.622 116.470  93.794  523 ASP
ATOM   1524  CA  PHE   561      70.734 119.868  95.257  524 LEU
ATOM   1525  CA  PRO   562      74.223 121.284  94.501  525 PRO
ATOM   1526  CA  ARG   563      74.737 122.310  90.866  526 ALA
ATOM   1527  CA  SER   564      78.487 123.032  90.841  527 ASN
ATOM   1528  CA  LEU   565      79.654 119.556  91.880  528 LEU
ATOM   1529  CA  LYS   566      82.165 118.302  89.325  529 GLU
ATOM   1530  CA  THR   567      83.360 115.079  90.962  530 ILE
ATOM   1531  CA  LEU   568      82.435 112.525  93.637  531 LEU
ATOM   1532  CA  ASN   569      84.999 109.900  94.640  532 ASP
ATOM   1533  CA  LEU   570      83.409 106.682  95.902  533 ILE
ATOM   1534  CA  ALA   571      85.757 103.741  96.503  534 SER
ATOM   1535  CA  PHE   572      86.451 101.085  99.157  535 ARG
ATOM   1536  CA  ASN   573      82.830 100.960 100.337  536 ASN
ATOM   1537  CA  ARG   574      79.902  98.568 100.734  537 GLN
ATOM   1538  CA  LEU   575      77.271 100.483  98.773  538 LEU
ATOM   1539  CA  GLY   576      74.523  98.788  96.749  539 LEU
ATOM   1540  CA  SER   577      71.655 101.280  96.460  540 ALA
ATOM   1541  CA  VAL   578      70.549 103.286  93.381  541 PRO
ATOM   1542  CA  ASP   579      68.813 106.704  93.193  542 ASN
ATOM   1543  CA  PRO   580      67.058 108.496  90.270  543 PRO
ATOM   1544  CA  GLN   581      68.381 111.868  91.440  544 ASP
ATOM   1545  CA  ALA   582      71.556 112.672  89.507  545 VAL
ATOM   1546  CA  PHE   583      73.600 115.885  89.501  546 PHE
ATOM   1547  CA  SER   584      73.845 118.080  86.391  547 VAL
ATOM   1548  CA  ASN   585      77.527 119.079  86.360  548 SER
ATOM   1549  CA  LEU   586      78.705 115.616  87.397  549 LEU
ATOM   1550  CA  THR   587      81.311 114.194  85.030  550 SER
ATOM   1551  CA  THR   588      83.774 111.920  86.832  551 VAL
ATOM   1552  CA  LEU   589      82.016 109.563  89.223  552 LEU
ATOM   1553  CA  GLU   590      84.530 107.260  90.913  553 ASP
ATOM   1554  CA  LEU   591      82.816 103.976  91.789  554 ILE
ATOM   1555  CA  SER   592      85.459 101.235  91.893  555 THR
ATOM   1556  CA  GLY   593      86.233  98.438  94.349  556 HIS
ATOM   1557  CA  ASN   594      83.032  98.091  96.360  557 ASN
ATOM   1558  CA  PHE   595      80.982  95.221  97.751  558 LYS
ATOM   1559  CA  PHE   596      78.562  94.976  94.794  559 PHE
ATOM   1560  CA  LEU   597      75.943  92.180  94.927  560 ILE
ATOM   1561  CA  CYS   598      75.778  90.728  91.440  561 CYS
ATOM   1562  CA  ASP   599      72.518  88.617  91.548  562 GLU
ATOM   1563  CA  CYS   600      68.882  88.836  90.565  563 CYS
ATOM   1564  CA  SER   601      67.807  90.810  93.666  564 GLU
ATOM   1565  CA  LEU   602      69.102  94.285  92.735  565 LEU
ATOM   1566  CA  ARG   603      68.772  94.744  88.985  566 SER
ATOM   1567  CA  ASP   604      67.832  98.433  89.140  567 THR
ATOM   1568  CA  PHE   605      71.249  99.469  90.505  568 PHE
ATOM   1569  CA  GLN   606      73.241  97.545  87.886  569 ILE
ATOM   1570  CA  ARG   607      70.891  99.121  85.345  570 ASN
ATOM   1571  CA  TRP   608      71.595 102.714  86.415  571 TRP
ATOM   1572  CA  LEU   609      75.380 102.433  86.119  572 LEU
ATOM   1573  CA  THR   610      74.950 101.157  82.540  573 ASN
ATOM   1574  CA  GLN   611      72.551 103.949  81.582  574 HIS
ATOM   1575  CA  THR   612      75.017 106.540  82.917  575 THR
ATOM   1576  CA  ASN   613      77.202 105.689  79.900  576 ASN
ATOM   1577  CA  VAL   614      80.987 105.605  80.123  577 VAL
ATOM   1578  CA  THR   615      81.155 109.409  80.239  578 THR
ATOM   1579  CA  LEU   616      79.778 109.226  83.792  579 ILE
ATOM   1580  CA  LEU   617      81.763 106.418  85.393  580 ALA
ATOM   1581  CA  THR   618      85.127 105.465  86.873  581 GLY
ATOM   1582  CA  SER   619      87.672 102.794  85.779  582 PRO
ATOM   1583  CA  THR   620      85.642  99.635  84.997  583 PRO
ATOM   1584  CA  GLU   621      88.877  97.684  85.486  584 ALA
ATOM   1585  CA  ASN   622      88.751  98.054  89.276  585 ASP
ATOM   1586  CA  LEU   623      85.149  96.735  89.637  586 ILE
ATOM   1587  CA  ARG   624      84.598  93.047  90.531  587 TYR
ATOM   1588  CA  CYS   625      81.664  91.140  92.127  588 CYS
ATOM   1589  CA  GLU   626      82.184  90.070  95.740  589 VAL
ATOM   1590  CA  TYR   627      79.179  88.016  97.004  590 TYR
ATOM   1591  CA  PRO   628      79.040  85.683  93.959  591 PRO
ATOM   1592  CA  LYS   629      81.121  82.601  94.784  592 ASP
ATOM   1593  CA  LYS   630      81.097  81.119  91.281  593 SER
ATOM   1594  CA  GLN   631      81.797  84.314  89.348  594 PHE
ATOM   1595  CA  GLN   632      84.464  86.424  91.049  595 SER
ATOM   1596  CA  GLY   633      86.449  89.048  89.162  596 GLY
ATOM   1597  CA  LYS   634      83.998  90.370  86.572  597 VAL
ATOM   1598  CA  PRO   635      83.109  93.981  85.835  598 SER
ATOM   1599  CA  LEU   636      79.530  95.180  86.249  599 LEU
ATOM   1600  CA  LEU   637      79.540  96.023  82.527  600 PHE
ATOM   1601  CA  HIS   638      79.615  92.285  81.645  601 SER
ATOM   1602  CA  ALA   639      77.075  90.588  83.947  602 LEU
ATOM   1603  CA  LYS   640      73.914  89.221  82.324  603 SER
TER
