# Supplementary material for: Variation in selection constraints on teleost TLRs with emphasis on their repertoire in the Walking catfish, Clarias batrachus
Source: Sci Rep. 2020 Dec 7;10:21394. doi: 10.1038/s41598-020-78347-6 (PMC7721727; doi:10.1038/s41598-020-78347-6)
Supplement: Supplementary file 28 — Supplementary Information 28. [file 41598_2020_78347_MOESM28_ESM.zip › T5/struct/S508525_results/threading10.pdb]

Rank   :10 Template name:3cig_A
REMARK :Column 1 -  30 present Atom & Residue records of query sequence.
REMARK :Column 31 - 54 present XYZ coordinates of query sequence obtained after threading alignment.
REMARK :Column 55 - 59 present residue number in Template
REMARK :Column 60 - 59 present residue name of Template
ATOM   4001  CA  LYS    26      29.023  28.142   2.536    1 GLN
ATOM   4002  CA  CYS    27      26.689  30.338   4.517    2 CYS
ATOM   4003  CA  LEU    28      24.547  29.010   7.371    3 THR
ATOM   4004  CA  ILE    29      21.076  30.530   7.649    4 VAL
ATOM   4005  CA  LYS    30      19.082  30.633  10.902    5 ARG
ATOM   4006  CA  ASP    31      15.901  32.686  11.446    6 TYR
ATOM   4007  CA  GLU    32      15.828  35.434   8.764    7 ASN
ATOM   4008  CA  LYS    33      19.635  35.862   8.981    8 VAL
ATOM   4009  CA  ALA    34      22.324  34.720   6.530    9 ALA
ATOM   4010  CA  TYR    35      25.648  34.292   8.320   10 ASP
ATOM   4011  CA  CYS    36      28.812  34.130   6.210   11 CYS
ATOM   4012  CA  ALA    37      31.578  35.168   8.620   12 SER
ATOM   4013  CA  LEU    38      35.062  33.646   8.403   13 HIS
ATOM   4014  CA  ARG    39      34.945  31.947   5.014   14 LEU
ATOM   4015  CA  ASN    40      37.339  34.161   3.070   15 LYS
ATOM   4016  CA  LEU    41      34.690  34.911   0.441   16 LEU
ATOM   4017  CA  TYR    42      35.367  37.242  -2.477   17 THR
ATOM   4018  CA  GLU    43      31.882  37.164  -3.950   18 HIS
ATOM   4019  CA  VAL    44      28.423  37.836  -2.571   19 ILE
ATOM   4020  CA  PRO    45      26.432  34.545  -2.278   20 PRO
ATOM   4021  CA  ALA    46      22.040  30.590  -2.612   22 ASP
ATOM   4022  CA  LEU    47      20.544  32.234   0.503   23 LEU
ATOM   4023  CA  PRO    48      16.760  32.850   0.861   24 PRO
ATOM   4024  CA  PRO    49      14.953  35.962  -0.356   25 SER
ATOM   4025  CA  TYR    50      12.986  36.073   2.907   26 ASN
ATOM   4026  CA  ILE    51      15.927  37.386   4.940   27 ILE
ATOM   4027  CA  THR    52      16.226  40.737   6.685   28 THR
ATOM   4028  CA  TYR    53      19.860  40.363   7.819   29 VAL
ATOM   4029  CA  LEU    54      23.200  39.424   6.202   30 LEU
ATOM   4030  CA  ASP    55      26.473  39.026   8.086   31 ASN
ATOM   4031  CA  LEU    56      29.306  39.270   5.523   32 LEU
ATOM   4032  CA  THR    57      31.794  39.977   8.325   33 THR
ATOM   4033  CA  LEU    58      35.502  39.256   8.097   34 HIS
ATOM   4034  CA  ASN    59      35.807  38.257   4.477   35 ASN
ATOM   4035  CA  TYR    60      37.686  39.510   1.412   36 GLN
ATOM   4036  CA  ILE    61      35.164  41.390  -0.746   37 LEU
ATOM   4037  CA  SER    62      36.456  43.871  -3.347   38 ARG
ATOM   4038  CA  GLU    63      33.309  45.984  -3.074   39 ARG
ATOM   4039  CA  ILE    64      29.541  45.423  -2.967   40 LEU
ATOM   4040  CA  SER    65      28.095  45.910  -6.467   41 PRO
ATOM   4041  CA  GLU    66      24.714  47.654  -6.146   42 PRO
ATOM   4042  CA  GLU    67      23.290  44.939  -8.405   43 THR
ATOM   4043  CA  SER    68      24.096  41.674  -6.615   44 ASN
ATOM   4044  CA  PHE    69      21.724  42.571  -3.774   45 PHE
ATOM   4045  CA  SER    70      18.466  42.228  -5.705   46 THR
ATOM   4046  CA  GLY    71      17.620  38.682  -4.616   47 ARG
ATOM   4047  CA  LEU    72      17.265  39.916  -1.013   48 TYR
ATOM   4048  CA  GLU    73      15.784  43.386  -1.388   49 SER
ATOM   4049  CA  ALA    74      14.482  42.541   2.071   50 GLN
ATOM   4050  CA  LEU    75      17.816  43.317   3.724   51 LEU
ATOM   4051  CA  GLN    76      17.089  45.102   6.978   52 ALA
ATOM   4052  CA  ILE    77      20.704  45.140   8.186   53 ILE
ATOM   4053  CA  LEU    78      23.758  44.753   5.928   54 LEU
ATOM   4054  CA  CYS    79      26.825  44.018   8.036   55 ASP
ATOM   4055  CA  ILE    80      29.988  44.126   5.895   56 ALA
ATOM   4056  CA  GLN    81      32.575  44.935   8.552   57 GLY
ATOM   4057  CA  GLN    82      36.164  43.828   7.966   58 PHE
ATOM   4058  CA  GLN    83      36.599  43.356   4.247   59 ASN
ATOM   4059  CA  GLN    84      38.519  45.128   1.516   60 SER
ATOM   4060  CA  CYS    85      35.706  47.364   0.287   61 ILE
ATOM   4061  CA  ARG    86      37.018  50.515  -1.410   62 SER
ATOM   4062  CA  THR    88      34.015  52.483  -2.679   63 LYS
ATOM   4063  CA  LEU    89      30.279  52.505  -2.057   64 LEU
ATOM   4064  CA  ARG    90      27.893  52.873  -4.990   65 GLU
ATOM   4065  CA  ASN    91      24.997  55.298  -4.331   66 PRO
ATOM   4066  CA  ASN    92      22.450  53.042  -6.023   67 GLU
ATOM   4067  CA  SER    93      23.041  50.404  -3.336   68 LEU
ATOM   4068  CA  PHE    94      20.807  52.301  -0.908   69 CYS
ATOM   4069  CA  ILE    95      17.906  52.603  -3.337   70 GLN
ATOM   4070  CA  GLY    96      18.325  49.042  -4.563   71 ILE
ATOM   4071  CA  LEU    97      18.007  48.220  -0.861   72 LEU
ATOM   4072  CA  SER    98      15.074  50.378   0.305   73 PRO
ATOM   4073  CA  SER    99      14.837  48.742   3.743   74 LEU
ATOM   4074  CA  LEU   100      18.442  49.134   4.920   75 LEU
ATOM   4075  CA  THR   101      18.294  50.207   8.552   76 LYS
ATOM   4076  CA  THR   102      21.698  49.299  10.021   77 VAL
ATOM   4077  CA  LEU   103      24.718  49.431   7.717   78 LEU
ATOM   4078  CA  ASP   104      28.124  48.424   9.143   79 ASN
ATOM   4079  CA  LEU   105      31.379  49.041   7.342   80 LEU
ATOM   4080  CA  ALA   106      33.867  49.048  10.185   81 GLN
ATOM   4081  CA  TYR   107      37.561  48.423   9.479   82 HIS
ATOM   4082  CA  ASN   108      37.108  48.564   5.714   83 ASN
ATOM   4083  CA  MET   109      39.226  50.464   3.175   84 GLU
ATOM   4084  CA  ASN   110      36.915  53.338   2.206   85 LEU
ATOM   4085  CA  LEU   111      38.921  56.363   1.081   86 SER
ATOM   4086  CA  GLN   112      36.776  59.513   0.914   87 GLN
ATOM   4087  CA  VAL   113      33.002  59.904   1.243   88 ILE
ATOM   4088  CA  ASP   114      31.193  61.831  -1.500   89 SER
ATOM   4089  CA  PRO   115      28.256  64.219  -1.660   90 ASP
ATOM   4090  CA  GLY   116      26.390  61.556  -3.663   91 GLN
ATOM   4091  CA  ALA   117      27.122  58.344  -1.721   92 THR
ATOM   4092  CA  PHE   118      24.670  57.895   1.155   93 PHE
ATOM   4093  CA  ASN   119      22.214  60.016  -0.810   94 VAL
ATOM   4094  CA  GLY   120      19.540  57.297  -0.948   95 PHE
ATOM   4095  CA  LEU   121      19.779  55.511   2.418   96 CYS
ATOM   4096  CA  ILE   122      17.014  57.138   4.436   97 THR
ATOM   4097  CA  ASN   123      15.492  54.418   6.594   98 ASN
ATOM   4098  CA  LEU   124      18.956  54.364   8.153   99 LEU
ATOM   4099  CA  GLN   125      19.237  54.253  11.942  100 THR
ATOM   4100  CA  ILE   126      22.832  53.110  12.479  101 GLU
ATOM   4101  CA  LEU   127      25.844  53.798  10.246  102 LEU
ATOM   4102  CA  ASN   128      29.299  52.564  11.313  103 ASP
ATOM   4103  CA  LEU   129      32.445  53.643   9.463  104 LEU
ATOM   4104  CA  THR   130      34.654  52.919  12.465  105 MET
ATOM   4105  CA  GLU   131      37.901  52.233  10.612  106 SER
ATOM   4106  CA  CYS   132      38.406  53.542   7.093  107 ASN
ATOM   4107  CA  ARG   133      41.032  56.258   7.382  108 SER
ATOM   4108  CA  LEU   134      38.773  59.051   6.077  109 ILE
ATOM   4109  CA  SER   135      41.034  62.019   6.787  110 HIS
ATOM   4110  CA  ASP   136      38.765  64.766   5.418  111 LYS
ATOM   4111  CA  LEU   139      35.059  65.586   4.904  112 ILE
ATOM   4112  CA  SER   140      33.603  68.026   2.324  113 LYS
ATOM   4113  CA  GLY   141      30.006  69.246   1.819  114 SER
ATOM   4114  CA  ASP   142      27.119  67.524   3.593  115 ASN
ATOM   4115  CA  TYR   143      27.432  63.743   3.090  116 PRO
ATOM   4116  CA  LEU   144      24.583  62.996   5.552  117 PHE
ATOM   4117  CA  ARG   145      22.010  65.606   4.443  118 LYS
ATOM   4118  CA  PRO   146      19.330  62.951   3.985  119 ASN
ATOM   4119  CA  LEU   147      19.969  60.759   7.047  120 GLN
ATOM   4120  CA  VAL   148      17.154  62.567   8.824  121 LYS
ATOM   4121  CA  SER   149      16.625  59.290  10.665  122 ASN
ATOM   4122  CA  LEU   150      20.136  58.168  11.643  123 LEU
ATOM   4123  CA  GLU   151      20.188  57.577  15.404  124 ILE
ATOM   4124  CA  GLN   152      23.824  56.583  15.823  125 LYS
ATOM   4125  CA  LEU   153      26.745  57.567  13.613  126 LEU
ATOM   4126  CA  SER   154      30.240  56.143  14.206  127 ASP
ATOM   4127  CA  LEU   155      33.356  57.721  12.672  128 LEU
ATOM   4128  CA  PRO   156      36.054  56.769  15.143  129 SER
ATOM   4129  CA  GLY   157      39.601  55.775  14.333  130 HIS
ATOM   4130  CA  ASN   158      39.986  57.701  11.120  131 ASN
ATOM   4131  CA  ASN   159      42.156  60.667  10.228  132 GLY
ATOM   4132  CA  ILE   160      39.605  63.330  11.105  133 LEU
ATOM   4133  CA  HIS   161      40.984  66.686  12.271  134 SER
ATOM   4134  CA  LYS   162      37.601  68.444  12.495  135 SER
ATOM   4135  CA  LEU   163      34.227  67.544  14.045  136 THR
ATOM   4136  CA  ARG   164      32.478  69.316  11.156  137 LYS
ATOM   4137  CA  PRO   165      30.276  66.951   9.145  138 LEU
ATOM   4138  CA  ALA   166      28.094  69.489   7.379  139 GLY
ATOM   4139  CA  SER   167      27.289  73.150   6.761  140 THR
ATOM   4140  CA  PHE   169      23.657  73.394   7.891  141 GLY
ATOM   4141  CA  ILE   170      21.621  72.245  10.876  142 VAL
ATOM   4142  CA  ASN   171      21.200  68.580   9.910  143 GLN
ATOM   4143  CA  MET   172      21.095  65.093  11.474  144 LEU
ATOM   4144  CA  SER   173      18.025  66.392  13.292  145 GLU
ATOM   4145  CA  LYS   174      17.505  62.983  14.923  146 ASN
ATOM   4146  CA  LEU   175      21.076  62.023  15.757  147 LEU
ATOM   4147  CA  HIS   176      21.554  60.788  19.286  148 GLN
ATOM   4148  CA  THR   177      24.991  59.201  19.587  149 GLU
ATOM   4149  CA  VAL   178      28.007  60.762  17.779  150 LEU
ATOM   4150  CA  ASP   179      31.170  58.645  18.052  151 LEU
ATOM   4151  CA  VAL   180      34.412  60.284  16.853  152 LEU
ATOM   4152  CA  SER   181      37.013  58.841  19.248  153 ALA
ATOM   4153  CA  HIS   182      40.612  58.092  18.251  154 LYS
ATOM   4154  CA  ASN   183      41.126  60.901  15.749  155 ASN
ATOM   4155  CA  TRP   184      43.605  63.788  15.324  156 LYS
ATOM   4156  CA  ILE   185      41.420  66.707  16.404  157 ILE
ATOM   4157  CA  ASN   186      43.289  69.495  18.237  158 LEU
ATOM   4158  CA  SER   187      40.536  72.080  18.689  159 ALA
ATOM   4159  CA  PHE   188      36.791  72.484  19.309  160 LEU
ATOM   4160  CA  CYS   189      35.586  75.472  17.283  161 ARG
ATOM   4161  CA  GLU   190      32.072  76.851  17.836  162 SER
ATOM   4162  CA  GLU   191      31.788  76.823  14.077  163 GLU
ATOM   4163  CA  ASP   192      32.448  73.095  13.645  164 GLU
ATOM   4164  CA  LEU   193      29.548  71.827  15.767  165 LEU
ATOM   4165  CA  PHE   194      26.706  74.141  14.759  166 GLU
ATOM   4166  CA  HIS   195      25.369  71.476  12.399  167 PHE
ATOM   4167  CA  PHE   196      24.007  69.966  15.617  168 LEU
ATOM   4168  CA  GLN   197      22.028  73.165  16.182  169 GLY
ATOM   4169  CA  GLY   198      19.020  71.153  17.288  170 ASN
ATOM   4170  CA  LYS   199      20.165  67.575  17.895  171 SER
ATOM   4171  CA  HIS   200      19.554  66.171  21.380  172 SER
ATOM   4172  CA  PHE   201      22.856  64.313  21.746  173 LEU
ATOM   4173  CA  THR   202      22.888  61.631  24.412  174 ARG
ATOM   4174  CA  ARG   203      26.529  60.698  23.867  175 LYS
ATOM   4175  CA  LEU   204      29.407  62.513  22.175  176 LEU
ATOM   4176  CA  LYS   205      32.652  60.572  22.312  177 ASP
ATOM   4177  CA  LEU   206      35.914  62.380  21.707  178 LEU
ATOM   4178  CA  HIS   207      38.175  60.095  23.735  179 SER
ATOM   4179  CA  ASN   208      41.728  59.691  22.421  180 SER
ATOM   4180  CA  ILE   209      42.091  63.015  20.631  181 ASN
ATOM   4181  CA  ARG   210      45.009  65.349  21.310  182 PRO
ATOM   4182  CA  MET   211      42.920  68.315  22.428  183 LEU
ATOM   4183  CA  SER   212      45.040  71.436  22.783  184 LYS
ATOM   4184  CA  ASP   213      42.178  73.932  23.106  185 GLU
ATOM   4185  CA  MET   214      38.440  74.478  23.544  186 PHE
ATOM   4186  CA  ASN   215      37.348  77.647  21.733  187 SER
ATOM   4187  CA  PRO   216      34.613  79.733  23.314  188 PRO
ATOM   4188  CA  TYR   217      31.023  78.535  22.792  189 GLY
ATOM   4189  CA  TRP   218      32.191  75.291  21.227  190 CYS
ATOM   4190  CA  THR   219      29.927  73.094  23.380  191 PHE
ATOM   4191  CA  GLY   220      27.121  75.641  23.489  192 GLN
ATOM   4192  CA  LYS   229      26.497  75.304  19.723  193 THR
ATOM   4193  CA  ASP   230      24.776  71.961  20.346  194 ILE
ATOM   4194  CA  MET   231      21.025  71.655  20.842  195 GLY
ATOM   4195  CA  SER   232      21.484  69.591  23.964  196 LYS
ATOM   4196  CA  MET   233      24.477  67.730  25.312  197 LEU
ATOM   4197  CA  THR   234      23.967  64.992  27.893  198 PHE
ATOM   4198  CA  VAL   235      27.076  62.872  28.093  199 ALA
ATOM   4199  CA  LEU   236      30.650  63.590  27.027  200 LEU
ATOM   4200  CA  ASP   237      33.592  61.213  26.880  201 LEU
ATOM   4201  CA  LEU   238      36.978  62.792  26.925  202 LEU
ATOM   4202  CA  SER   239      39.049  59.852  27.983  203 ASN
ATOM   4203  CA  LEU   240      42.690  59.665  27.175  204 ASN
ATOM   4204  CA  ASN   241      42.883  63.081  25.490  205 ALA
ATOM   4205  CA  GLY   242      45.954  64.323  27.351  206 GLN
ATOM   4206  CA  PHE   243      44.013  66.812  29.550  207 LEU
ATOM   4207  CA  SER   244      45.767  68.547  32.459  208 ASN
ATOM   4208  CA  VAL   245      44.312  70.664  35.276  209 PRO
ATOM   4209  CA  ASP   246      44.269  73.948  33.387  210 HIS
ATOM   4210  CA  VAL   247      42.732  72.639  30.154  211 LEU
ATOM   4211  CA  ALA   248      40.148  70.823  32.303  212 THR
ATOM   4212  CA  VAL   249      39.362  74.159  33.949  213 GLU
ATOM   4213  CA  ARG   250      38.793  75.804  30.542  214 LYS
ATOM   4214  CA  PHE   251      36.827  72.715  29.557  215 LEU
ATOM   4215  CA  PHE   252      34.372  73.152  32.440  216 CYS
ATOM   4216  CA  LYS   253      33.864  76.816  31.650  217 TRP
ATOM   4217  CA  ALA   254      32.830  75.928  28.104  218 GLU
ATOM   4218  CA  ILE   255      30.447  73.438  29.722  219 LEU
ATOM   4219  CA  ARG   256      28.695  75.955  31.996  220 SER
ATOM   4220  CA  GLY   257      25.060  76.399  31.007  221 ASN
ATOM   4221  CA  THR   258      24.418  73.197  29.039  222 THR
ATOM   4222  CA  LYS   259      22.373  70.162  29.991  223 SER
ATOM   4223  CA  ILE   260      25.348  67.840  30.498  224 ILE
ATOM   4224  CA  TYR   261      25.187  65.104  33.140  225 GLN
ATOM   4225  CA  ILE   262      27.763  62.343  32.519  226 ASN
ATOM   4226  CA  LEU   263      31.314  63.676  32.125  227 LEU
ATOM   4227  CA  ILE   264      34.132  61.158  31.875  228 SER
ATOM   4228  CA  VAL   275      37.733  62.269  32.104  229 LEU
ATOM   4229  CA  TRP   276      39.471  59.007  32.857  230 ALA
ATOM   4230  CA  TYR   277      43.109  58.417  31.897  231 ASN
ATOM   4231  CA  THR   278      44.449  61.950  31.575  232 ASN
ATOM   4232  CA  ASN   279      47.134  63.996  33.370  233 GLN
ATOM   4233  CA  LEU   280      45.066  65.614  36.046  234 LEU
ATOM   4234  CA  LYS   281      47.667  65.462  38.827  235 LEU
ATOM   4235  CA  ASP   282      45.918  67.780  41.248  236 ALA
ATOM   4236  CA  PRO   283      42.626  69.700  41.717  237 THR
ATOM   4237  CA  ASP   284      41.676  73.156  43.078  238 SER
ATOM   4238  CA  ARG   285      38.341  74.710  43.873  239 GLU
ATOM   4239  CA  ASP   286      38.681  76.620  40.629  240 SER
ATOM   4240  CA  THR   287      39.175  73.387  38.619  241 THR
ATOM   4241  CA  PHE   288      35.478  72.405  38.493  242 PHE
ATOM   4242  CA  LYS   289      33.971  75.788  39.136  243 SER
ATOM   4243  CA  ASP   290      32.568  76.187  35.632  244 GLY
ATOM   4244  CA  LEU   291      30.247  73.262  36.435  245 LEU
ATOM   4245  CA  ALA   292      28.291  75.134  39.107  246 LYS
ATOM   4246  CA  GLU   293      26.284  76.308  36.106  247 TRP
ATOM   4247  CA  SER   294      25.226  72.731  35.191  248 THR
ATOM   4248  CA  GLY   295      23.311  69.851  36.746  249 ASN
ATOM   4249  CA  ILE   296      26.204  67.358  36.512  250 LEU
ATOM   4250  CA  LYS   297      25.469  63.904  37.819  251 THR
ATOM   4251  CA  ALA   298      28.279  61.453  37.005  252 GLN
ATOM   4252  CA  LEU   299      32.014  62.176  36.955  253 LEU
ATOM   4253  CA  ASP   300      34.900  59.809  36.090  254 ASP
ATOM   4254  CA  LEU   301      38.375  60.828  37.270  255 LEU
ATOM   4255  CA  SER   302      40.127  57.475  37.392  256 SER
ATOM   4256  CA  LYS   303      43.556  56.701  35.954  257 TYR
ATOM   4257  CA  VAL   304      44.774  60.297  36.230  258 ASN
ATOM   4258  CA  SER   305      47.615  59.931  38.664  259 ASN
ATOM   4259  CA  ILE   306      45.689  62.193  40.986  260 LEU
ATOM   4260  CA  PHE   307      47.992  62.987  43.942  261 HIS
ATOM   4261  CA  THR   308      46.262  65.763  45.872  262 ASP
ATOM   4262  CA  LEU   309      42.599  66.627  46.068  263 VAL
ATOM   4263  CA  LYS   310      42.529  70.296  46.936  264 GLY
ATOM   4264  CA  ASN   311      40.190  71.641  49.572  265 ASN
ATOM   4265  CA  SER   312      36.743  72.098  48.105  266 GLY
ATOM   4266  CA  VAL   313      37.712  70.844  44.672  267 SER
ATOM   4267  CA  PHE   314      34.068  69.705  44.503  268 PHE
ATOM   4268  CA  SER   315      32.122  72.506  46.162  269 SER
ATOM   4269  CA  TYR   316      30.144  73.243  42.977  270 TYR
ATOM   4270  CA  MET   317      28.801  69.694  42.445  271 LEU
ATOM   4271  CA  PRO   318      25.699  69.539  44.713  272 PRO
ATOM   4272  CA  ASP   319      23.916  67.484  42.032  273 SER
ATOM   4273  CA  LEU   320      26.562  64.743  41.692  274 LEU
ATOM   4274  CA  GLU   321      25.533  61.199  42.505  275 ARG
ATOM   4275  CA  GLU   322      28.340  59.035  41.064  276 TYR
ATOM   4276  CA  LEU   323      32.045  59.795  41.559  277 LEU
ATOM   4277  CA  SER   324      34.977  57.544  40.605  278 SER
ATOM   4278  CA  LEU   325      38.464  58.135  41.917  279 LEU
ATOM   4279  CA  ALA   326      39.805  54.659  41.098  280 GLU
ATOM   4280  CA  ASN   327      43.498  54.181  40.162  281 TYR
ATOM   4281  CA  ASN   328      45.216  57.296  41.477  282 ASN
ATOM   4282  CA  VAL   329      47.754  58.386  44.102  283 ASN
ATOM   4283  CA  ILE   330      45.841  60.320  46.741  284 ILE
ATOM   4284  CA  ASN   331      48.234  61.276  49.519  285 GLN
ATOM   4285  CA  GLN   332      45.807  62.812  52.006  286 ARG
ATOM   4286  CA  ILE   333      42.093  63.171  52.605  287 LEU
ATOM   4287  CA  GLU   334      41.169  65.957  54.953  288 SER
ATOM   4288  CA  SER   335      37.857  66.966  56.476  289 PRO
ATOM   4289  CA  ASP   336      37.543  69.476  53.649  290 ARG
ATOM   4290  CA  ALA   337      38.218  67.152  50.702  291 SER
ATOM   4291  CA  PHE   338      34.595  66.349  49.765  292 PHE
ATOM   4292  CA  ASN   339      32.959  69.653  50.749  293 TYR
ATOM   4293  CA  GLY   340      29.962  70.238  48.462  294 GLY
ATOM   4294  CA  LEU   341      29.039  66.682  47.483  295 LEU
ATOM   4295  CA  ASP   342      25.853  66.840  49.505  296 SER
ATOM   4296  CA  LYS   343      23.942  64.687  47.013  297 ASN
ATOM   4297  CA  LEU   344      26.503  61.941  46.359  298 LEU
ATOM   4298  CA  GLN   345      25.433  58.272  46.382  299 ARG
ATOM   4299  CA  LYS   346      28.240  56.093  44.965  300 TYR
ATOM   4300  CA  LEU   347      31.946  56.735  45.679  301 LEU
ATOM   4301  CA  ASN   348      34.743  54.388  44.590  302 SER
ATOM   4302  CA  LEU   349      38.203  54.851  46.067  303 LEU
ATOM   4303  CA  ASN   350      39.455  51.448  44.936  304 LYS
ATOM   4304  CA  HIS   351      43.209  51.629  44.414  305 ARG
ATOM   4305  CA  ASN   352      42.811  55.402  44.673  306 ALA
ATOM   4306  CA  LEU   353      45.614  55.865  47.233  307 PHE
ATOM   4307  CA  LEU   354      49.363  56.095  47.447  308 THR
ATOM   4308  CA  ASP   355      50.760  52.666  46.611  309 LYS
ATOM   4309  CA  LYS   356      53.522  50.576  48.253  310 GLN
ATOM   4310  CA  ILE   357      42.907  59.826  55.503  320 ILE
ATOM   4311  CA  ASP   358      41.887  61.769  58.600  321 ASP
ATOM   4312  CA  SER   359      38.842  61.842  60.825  322 ASP
ATOM   4313  CA  SER   360      35.745  63.336  59.286  323 PHE
ATOM   4314  CA  MET   361      36.852  63.240  55.627  324 SER
ATOM   4315  CA  PHE   362      33.393  61.909  54.642  325 PHE
ATOM   4316  CA  ASN   363      31.343  64.070  57.013  326 GLN
ATOM   4317  CA  ASN   364      29.641  65.740  54.052  327 TRP
ATOM   4318  CA  LEU   365      28.648  62.577  52.200  328 LEU
ATOM   4319  CA  PRO   366      25.333  62.216  54.023  329 LYS
ATOM   4320  CA  SER   367      23.380  60.643  51.189  330 TYR
ATOM   4321  CA  LEU   368      26.100  58.166  50.198  331 LEU
ATOM   4322  CA  LYS   369      25.023  54.545  50.299  332 GLU
ATOM   4323  CA  THR   370      27.963  52.826  48.596  333 TYR
ATOM   4324  CA  LEU   371      31.701  53.195  49.403  334 LEU
ATOM   4325  CA  ASP   372      34.366  50.970  47.813  335 ASN
ATOM   4326  CA  LEU   373      37.823  51.264  49.407  336 MET
ATOM   4327  CA  SER   374      39.476  48.136  48.027  337 ASP
ATOM   4328  CA  ASN   375      43.176  47.693  47.216  338 ASP
ATOM   4329  CA  ASN   376      44.869  50.445  49.241  339 ASN
ATOM   4330  CA  ASN   377      47.505  50.592  51.955  340 ASN
ATOM   4331  CA  ILE   378      45.648  52.410  54.774  341 ILE
ATOM   4332  CA  ARG   379      47.035  51.494  58.200  342 PRO
ATOM   4333  CA  LEU   380      43.693  51.114  60.010  343 SER
ATOM   4334  CA  LEU   381      40.515  52.821  61.121  344 THR
ATOM   4335  CA  MET   382      40.170  55.790  63.432  345 LYS
ATOM   4336  CA  TYR   383      37.498  56.391  66.085  346 SER
ATOM   4337  CA  GLN   384      35.821  58.803  63.635  347 ASN
ATOM   4338  CA  SER   385      36.907  57.639  60.190  348 THR
ATOM   4339  CA  PHE   386      33.367  56.955  58.971  349 PHE
ATOM   4340  CA  GLN   387      31.418  59.529  60.934  350 THR
ATOM   4341  CA  GLY   388      28.759  61.398  59.014  351 GLY
ATOM   4342  CA  LEU   389      28.011  58.573  56.585  352 LEU
ATOM   4343  CA  PRO   390      24.398  58.276  57.781  353 VAL
ATOM   4344  CA  ASN   391      22.819  56.574  54.748  354 SER
ATOM   4345  CA  LEU   392      25.609  54.089  54.095  355 LEU
ATOM   4346  CA  ALA   393      24.591  50.548  53.220  356 LYS
ATOM   4347  CA  ASN   394      27.442  48.863  51.355  357 TYR
ATOM   4348  CA  LEU   395      30.994  49.268  52.639  358 LEU
ATOM   4349  CA  PHE   396      33.698  47.357  50.804  359 SER
ATOM   4350  CA  LEU   397      37.147  47.070  52.508  360 LEU
ATOM   4351  CA  SER   398      38.864  44.214  50.748  361 SER
ATOM   4352  CA  GLU   399      42.678  44.360  50.831  362 LYS
ATOM   4353  CA  ASN   400      42.403  47.835  52.284  363 THR
ATOM   4354  CA  SER   401      44.343  47.640  55.506  364 PHE
ATOM   4355  CA  LEU   402      47.909  46.834  56.310  365 THR
ATOM   4356  CA  GLN   403      48.297  47.301  60.004  366 SER
ATOM   4357  CA  SER   404      33.216  32.145  72.774  422 SER
ATOM   4358  CA  LEU   405      30.285  33.602  70.815  423 GLY
ATOM   4359  CA  HIS   406      30.912  37.178  71.977  424 GLN
ATOM   4360  CA  THR   407      32.421  38.489  68.725  425 GLU
ATOM   4361  CA  LEU   408      28.960  38.463  67.152  426 TRP
ATOM   4362  CA  ALA   409      27.446  40.248  70.169  427 ARG
ATOM   4363  CA  ASN   410      25.121  42.818  68.612  428 GLY
ATOM   4364  CA  LEU   411      24.485  41.399  65.147  429 LEU
ATOM   4365  CA  PRO   412      20.637  41.345  65.407  430 ARG
ATOM   4366  CA  SER   413      19.955  40.968  61.672  431 ASN
ATOM   4367  CA  LEU   414      22.956  39.091  60.308  432 ILE
ATOM   4368  CA  LYS   415      22.070  36.821  57.447  433 PHE
ATOM   4369  CA  GLY   416      25.354  35.475  56.072  434 GLU
ATOM   4370  CA  LEU   417      28.801  35.096  57.678  435 ILE
ATOM   4371  CA  TYR   418      31.849  34.074  55.642  436 TYR
ATOM   4372  CA  VAL   419      34.895  32.620  57.511  437 LEU
ATOM   4373  CA  ASP   420      36.389  30.427  54.807  438 SER
ATOM   4374  CA  ASN   421      40.174  30.470  54.148  439 TYR
ATOM   4375  CA  ASN   422      41.388  31.172  57.669  440 ASN
ATOM   4376  CA  LYS   423      43.923  29.545  60.009  441 LYS
ATOM   4377  CA  ILE   424      41.837  27.956  62.735  442 TYR
ATOM   4378  CA  THR   425      38.649  28.287  64.753  443 LEU
ATOM   4379  CA  SER   426      38.106  26.625  68.105  444 GLN
ATOM   4380  CA  LEU   427      34.352  26.223  68.556  445 LEU
ATOM   4381  CA  TYR   428      28.688  25.478  73.002  447 THR
ATOM   4382  CA  GLY   429      27.958  29.219  72.488  448 SER
ATOM   4383  CA  LEU   430      29.975  29.975  69.293  449 SER
ATOM   4384  CA  PRO   431      26.822  31.014  67.464  450 PHE
ATOM   4385  CA  SER   432      24.355  31.504  70.341  451 ALA
ATOM   4386  CA  GLN   433      24.010  35.248  69.711  452 LEU
ATOM   4387  CA  VAL   434      23.336  34.989  65.915  453 VAL
ATOM   4388  CA  ARG   435      20.093  32.935  65.497  454 PRO
ATOM   4389  CA  ASN   436      18.930  34.951  62.483  455 SER
ATOM   4390  CA  ILE   437      21.902  33.542  60.562  456 LEU
ATOM   4391  CA  THR   438      21.018  31.751  57.341  457 GLN
ATOM   4392  CA  THR   439      24.292  31.177  55.481  458 ARG
ATOM   4393  CA  ILE   440      27.495  30.169  57.155  459 LEU
ATOM   4394  CA  ASP   441      30.736  29.184  55.346  460 MET
ATOM   4395  CA  LEU   442      33.628  27.497  57.190  461 LEU
ATOM   4396  CA  ARG   443      35.645  26.109  54.237  462 ARG
ATOM   4397  CA  TYR   444      39.364  25.369  54.669  463 ARG
ATOM   4398  CA  ASN   445      39.521  26.486  58.312  464 VAL
ATOM   4399  CA  ARG   446      40.581  23.579  60.578  465 ALA
ATOM   4400  CA  LEU   447      37.841  23.297  63.225  466 LEU
ATOM   4401  CA  SER   448      38.685  22.498  66.857  467 LYS
ATOM   4402  CA  ASN   449      36.297  21.172  69.526  468 ASN
ATOM   4403  CA  ALA   450      33.488  19.964  67.278  469 VAL
ATOM   4404  CA  GLU   451      32.217  16.895  69.122  470 ASP
ATOM   4405  CA  SER   452      30.425  18.707  71.907  471 ILE
ATOM   4406  CA  PHE   453      26.830  18.482  73.057  472 SER
ATOM   4407  CA  TYR   454      24.802  20.353  72.436  473 PRO
ATOM   4408  CA  THR   455      26.225  21.041  68.978  474 SER
ATOM   4409  CA  ILE   456      27.738  24.460  68.305  475 PRO
ATOM   4410  CA  LEU   457      25.375  24.828  65.292  476 PHE
ATOM   4411  CA  VAL   458      22.346  24.135  67.520  477 ARG
ATOM   4412  CA  GLU   459      20.970  27.613  67.824  478 PRO
ATOM   4413  CA  PHE   460      20.899  28.094  64.078  479 LEU
ATOM   4414  CA  PRO   461      17.311  27.035  63.407  480 ARG
ATOM   4415  CA  ASN   462      16.912  29.150  60.249  481 ASN
ATOM   4416  CA  VAL   463      20.213  28.048  58.731  482 LEU
ATOM   4417  CA  GLU   464      19.922  27.145  55.041  483 THR
ATOM   4418  CA  GLU   465      23.516  26.760  53.885  484 ILE
ATOM   4419  CA  ILE   466      26.270  25.106  55.878  485 LEU
ATOM   4420  CA  PHE   467      29.374  24.789  53.712  486 ASP
ATOM   4421  CA  LEU   468      32.165  23.464  55.837  487 LEU
ATOM   4422  CA  GLY   469      34.657  21.310  53.952  488 SER
ATOM   4423  CA  GLY   470      38.411  20.707  54.095  489 ASN
ATOM   4424  CA  ASN   471      38.510  20.967  57.866  490 ASN
ATOM   4425  CA  VAL   472      39.305  17.337  58.615  491 ASN
ATOM   4426  CA  PHE   473      37.548  17.348  61.973  492 ILE
ATOM   4427  CA  SER   474      39.073  15.101  64.621  493 ALA
ATOM   4428  CA  SER   475      35.806  13.937  66.220  494 ASN
ATOM   4429  CA  CYS   476      32.273  14.475  64.995  495 ILE
ATOM   4430  CA  PHE   477      29.569  13.596  67.482  496 ASN
ATOM   4431  CA  LEU   478      26.365  12.678  65.572  497 GLU
ATOM   4432  CA  ASN   479      24.267  15.206  67.470  498 ASP
ATOM   4433  CA  SER   480      25.653  17.765  64.991  499 LEU
ATOM   4434  CA  LYS   481      23.078  19.322  62.697  500 LEU
ATOM   4435  CA  TYR   482      20.151  18.292  64.902  501 GLU
ATOM   4436  CA  SER   483      17.366  20.837  64.470  502 GLY
ATOM   4437  CA  VAL   484      18.565  22.324  61.229  503 LEU
ATOM   4438  CA  ALA   485      15.126  21.831  59.642  504 GLU
ATOM   4439  CA  PRO   486      15.646  24.551  57.028  505 ASN
ATOM   4440  CA  LEU   487      19.042  23.257  55.792  506 LEU
ATOM   4441  CA  ASN   488      19.121  23.005  52.018  507 GLU
ATOM   4442  CA  ASN   489      22.778  22.787  51.115  508 ILE
ATOM   4443  CA  VAL   490      25.288  20.786  53.129  509 LEU
ATOM   4444  CA  HIS   491      28.955  20.678  52.055  510 ASP
ATOM   4445  CA  VAL   492      31.107  18.200  54.020  511 PHE
ATOM   4446  CA  LEU   493      34.003  17.313  51.681  512 GLN
ATOM   4447  CA  ASP   494      37.563  16.357  52.521  513 HIS
ATOM   4448  CA  LEU   495      36.618  15.777  56.126  514 ASN
ATOM   4449  CA  GLN   496      37.543  12.139  56.594  515 ASN
ATOM   4450  CA  MET   497      33.955  11.412  57.646  516 LEU
ATOM   4451  CA  THR   498      34.547   7.657  57.366  517 ALA
ATOM   4452  CA  GLY   499      36.519   7.246  60.639  518 ARG
ATOM   4453  CA  LEU   500      33.786   8.633  62.845  519 LEU
ATOM   4454  CA  GLN   501      31.209   6.241  61.395  520 TRP
ATOM   4455  CA  LEU   510      25.410   7.135  63.457  529 VAL
ATOM   4456  CA  THR   511      22.759   8.701  61.125  530 ASN
ATOM   4457  CA  MET   512      24.165  12.137  60.354  531 PHE
ATOM   4458  CA  PHE   513      21.248  13.662  58.422  532 LEU
ATOM   4459  CA  ASP   514      18.424  13.389  60.965  533 LYS
ATOM   4460  CA  HIS   515      15.400  15.500  60.113  534 GLY
ATOM   4461  CA  LEU   516      16.832  17.538  57.239  535 LEU
ATOM   4462  CA  PRO   517      13.827  17.140  54.967  536 SER
ATOM   4463  CA  GLN   518      14.545  20.368  53.057  537 HIS
ATOM   4464  CA  LEU   519      18.013  19.117  51.882  538 LEU
ATOM   4465  CA  GLN   520      18.452  19.726  48.175  539 HIS
ATOM   4466  CA  THR   521      22.164  19.669  47.510  540 ILE
ATOM   4467  CA  LEU   522      24.456  17.282  49.441  541 LEU
ATOM   4468  CA  ILE   523      28.210  16.964  48.878  542 ASN
ATOM   4469  CA  LEU   524      30.125  14.265  50.849  543 LEU
ATOM   4470  CA  LYS   525      32.937  13.977  48.367  544 GLU
ATOM   4471  CA  ASN   526      36.366  12.747  49.447  545 SER
ATOM   4472  CA  ASN   527      35.701  11.196  52.875  546 ASN
ATOM   4473  CA  PHE   528      37.234   7.743  52.557  547 GLY
ATOM   4474  CA  ILE   529      33.689   6.325  52.725  548 LEU
ATOM   4475  CA  GLN   530      33.437   2.611  51.985  549 ASP
ATOM   4476  CA  SER   531      30.437   1.120  53.749  550 GLU
ATOM   4477  CA  LEU   532      27.479   3.564  53.986  551 ILE
ATOM   4478  CA  PRO   533      24.425   2.603  56.215  552 PRO
ATOM   4479  CA  LYS   534      20.804   2.009  55.156  553 VAL
ATOM   4480  CA  ASN   535      18.653   4.814  56.492  554 GLY
ATOM   4481  CA  ILE   536      20.946   7.792  56.044  555 VAL
ATOM   4482  CA  PHE   537      18.867   9.029  53.156  556 PHE
ATOM   4483  CA  ASN   538      15.488   7.908  54.518  557 LYS
ATOM   4484  CA  ARG   539      13.120  10.905  54.238  558 ASN
ATOM   4485  CA  LEU   540      15.268  13.268  52.145  559 LEU
ATOM   4486  CA  THR   541      12.638  13.494  49.448  560 PHE
ATOM   4487  CA  SER   542      13.943  16.866  48.296  561 GLU
ATOM   4488  CA  LEU   543      17.462  15.876  47.253  562 LEU
ATOM   4489  CA  GLY   544      18.286  17.187  43.783  563 LYS
ATOM   4490  CA  TYR   545      21.996  16.493  43.692  564 SER
ATOM   4491  CA  LEU   546      24.037  13.930  45.609  565 ILE
ATOM   4492  CA  ASP   547      27.797  13.838  45.187  566 ASN
ATOM   4493  CA  LEU   548      29.587  10.787  46.708  567 LEU
ATOM   4494  CA  SER   549      32.515  10.815  44.264  568 GLY
ATOM   4495  CA  MET   550      36.095  10.047  45.301  569 LEU
ATOM   4496  CA  ASN   551      35.380   7.543  48.033  570 ASN
ATOM   4497  CA  SER   552      35.835   3.806  48.470  571 ASN
ATOM   4498  CA  LEU   553      32.260   2.641  47.972  572 LEU
ATOM   4499  CA  THR   554      31.626  -0.734  46.351  573 ASN
ATOM   4500  CA  TYR   555      28.804  -2.743  47.931  574 LYS
ATOM   4501  CA  ILE   556      25.486  -0.881  48.351  575 LEU
ATOM   4502  CA  PRO   557      22.449  -2.084  50.325  576 GLU
ATOM   4503  CA  ASN   558      19.317  -2.248  48.210  577 PRO
ATOM   4504  CA  GLY   559      16.760   0.508  48.841  578 PHE
ATOM   4505  CA  ILE   560      19.177   3.177  50.070  579 ILE
ATOM   4506  CA  PHE   561      18.004   5.608  47.404  580 PHE
ATOM   4507  CA  PRO   562      14.323   4.566  47.724  581 ASP
ATOM   4508  CA  ARG   563      12.963   9.985  43.087  584 THR
ATOM   4509  CA  SER   564      13.228  13.713  42.278  585 SER
ATOM   4510  CA  LEU   565      17.023  13.383  41.881  586 LEU
ATOM   4511  CA  LYS   566      18.410  15.442  38.959  587 ARG
ATOM   4512  CA  THR   567      22.125  14.716  39.399  588 SER
ATOM   4513  CA  LEU   568      24.124  11.704  40.658  589 LEU
ATOM   4514  CA  ASN   569      27.875  11.501  40.923  590 ASN
ATOM   4515  CA  LEU   570      29.745   8.488  42.292  591 LEU
ATOM   4516  CA  ALA   571      32.845   8.898  40.111  592 GLN
ATOM   4517  CA  PHE   572      36.213   7.385  41.123  593 LYS
ATOM   4518  CA  ASN   573      34.855   4.855  43.604  594 ASN
ATOM   4519  CA  ARG   574      35.129   1.116  43.777  595 LEU
ATOM   4520  CA  LEU   575      31.706   0.136  42.493  596 ILE
ATOM   4521  CA  GLY   576      31.403  -3.279  40.892  597 THR
ATOM   4522  CA  SER   577      27.674  -3.713  40.362  598 SER
ATOM   4523  CA  VAL   578      24.822  -1.388  39.363  599 VAL
ATOM   4524  CA  ASP   579      21.662  -3.238  40.355  600 GLU
ATOM   4525  CA  PRO   580      18.079  -2.013  39.931  601 LYS
ATOM   4526  CA  GLN   581      17.013  -2.669  43.506  602 ASP
ATOM   4527  CA  ALA   582      19.537   0.057  44.329  603 VAL
ATOM   4528  CA  PHE   583      19.785   2.371  41.323  604 PHE
ATOM   4529  CA  SER   584      13.980   7.461  37.033  609 GLN
ATOM   4530  CA  ASN   585      14.281  11.188  36.437  610 ASN
ATOM   4531  CA  LEU   586      18.023  11.739  36.482  611 LEU
ATOM   4532  CA  THR   587      19.230  14.475  34.202  612 ASN
ATOM   4533  CA  THR   588      22.921  13.824  34.819  613 SER
ATOM   4534  CA  LEU   589      25.043  10.868  35.964  614 LEU
ATOM   4535  CA  GLU   590      28.735  10.556  36.745  615 ASP
ATOM   4536  CA  LEU   591      29.922   7.132  37.695  616 MET
ATOM   4537  CA  SER   592      33.052   6.658  35.657  617 ARG
ATOM   4538  CA  GLY   593      36.407   5.371  36.907  618 PHE
ATOM   4539  CA  ASN   594      34.879   2.348  38.640  619 ASN
ATOM   4540  CA  PHE   595      35.967  -1.327  38.569  620 PRO
ATOM   4541  CA  PHE   596      32.832  -2.335  36.690  621 PHE
ATOM   4542  CA  LEU   597      32.351  -6.127  36.573  622 ASP
ATOM   4543  CA  CYS   598      31.266  -7.119  33.042  623 CYS
ATOM   4544  CA  ASP   599      28.827  -9.879  33.912  624 THR
ATOM   4545  CA  CYS   600      25.114 -10.059  33.253  625 CYS
ATOM   4546  CA  SER   601      24.643 -10.406  36.989  626 GLU
ATOM   4547  CA  LEU   602      25.691  -4.898  34.606  628 ILE
ATOM   4548  CA  ARG   603      22.983  -6.269  32.279  629 SER
ATOM   4549  CA  ASP   604      20.276  -4.118  33.786  630 TRP
ATOM   4550  CA  PHE   605      22.735  -1.246  33.849  631 PHE
ATOM   4551  CA  GLN   606      23.956  -1.599  30.249  632 VAL
ATOM   4552  CA  ARG   607      20.362  -1.915  28.992  633 ASN
ATOM   4553  CA  TRP   608      19.254   1.172  30.894  634 TRP
ATOM   4554  CA  LEU   609      22.206   3.090  29.412  635 ILE
ATOM   4555  CA  THR   610      21.037   2.335  25.848  636 ASN
ATOM   4556  CA  GLN   611      17.477   3.616  26.335  637 GLN
ATOM   4557  CA  THR   612      17.798   6.532  28.741  638 THR
ATOM   4558  CA  ASN   613      17.810  10.226  27.907  639 HIS
ATOM   4559  CA  VAL   614      19.988  10.880  30.958  640 THR
ATOM   4560  CA  THR   615      23.183  12.814  30.466  641 ASN
ATOM   4561  CA  LEU   616      26.236  10.514  30.717  642 ILE
ATOM   4562  CA  LEU   617      29.486  12.165  29.734  643 SER
ATOM   4563  CA  THR   618      32.606  10.419  28.403  644 GLU
ATOM   4564  CA  SER   619      30.546   7.260  28.127  645 LEU
ATOM   4565  CA  THR   620      32.526   5.719  25.350  646 SER
ATOM   4566  CA  GLU   621      35.949   6.095  26.996  647 THR
ATOM   4567  CA  ASN   622      35.777   6.463  30.785  648 HIS
ATOM   4568  CA  LEU   623      33.406   3.633  31.698  649 TYR
ATOM   4569  CA  ARG   624      35.580   0.542  31.384  650 LEU
ATOM   4570  CA  CYS   625      35.316  -3.007  32.723  651 CYS
ATOM   4571  CA  GLU   626      37.809  -4.271  35.261  652 ASN
ATOM   4572  CA  TYR   627      36.817  -7.918  35.602  653 THR
ATOM   4573  CA  PRO   628      37.006 -10.562  34.420  654 PRO
ATOM   4574  CA  LYS   629      40.387 -11.064  32.718  655 HIS
ATOM   4575  CA  LYS   630      38.922 -11.113  29.205  656 HIS
ATOM   4576  CA  GLN   631      37.200  -7.823  29.903  657 TYR
ATOM   4577  CA  GLN   632      39.944  -5.667  31.444  658 TYR
ATOM   4578  CA  GLY   633      39.530  -2.254  29.771  659 GLY
ATOM   4579  CA  LYS   634      36.679  -3.223  27.497  660 PHE
ATOM   4580  CA  PRO   635      34.143  -0.320  27.278  661 PRO
ATOM   4581  CA  LEU   636      31.037  -1.028  29.367  662 LEU
ATOM   4582  CA  LEU   637      28.558   0.235  26.781  663 LYS
ATOM   4583  CA  HIS   638      29.787  -2.369  24.274  664 LEU
ATOM   4584  CA  ALA   639      28.937  -5.290  26.558  665 PHE
ATOM   4585  CA  LYS   640      26.582  -7.666  24.727  666 ASP
ATOM   4586  CA  LEU   641      23.459  -8.403  26.785  667 THR
ATOM   4587  CA  CYS   642      21.230 -10.220  24.310  668 SER
ATOM   4588  CA  ARG   643      22.631 -13.583  25.320  669 SER
ATOM   4589  CA  ASP   644      21.486 -13.424  28.932  670 CYS
ATOM   4590  CA  ARG   645      19.205 -15.904  30.659  671 LYS
TER
