# Supplementary material for: Variation in selection constraints on teleost TLRs with emphasis on their repertoire in the Walking catfish, Clarias batrachus
Source: Sci Rep. 2020 Dec 7;10:21394. doi: 10.1038/s41598-020-78347-6 (PMC7721727; doi:10.1038/s41598-020-78347-6)
Supplement: Supplementary file 28 — Supplementary Information 28. [file 41598_2020_78347_MOESM28_ESM.zip › T5/struct/S508525_results/threading2.pdb]

Rank   :2 Template name:2a0zA
REMARK :Column 1 -  30 present Atom & Residue records of query sequence.
REMARK :Column 31 - 54 present XYZ coordinates of query sequence obtained after threading alignment.
REMARK :Column 55 - 59 present residue number in Template
REMARK :Column 60 - 59 present residue name of Template
ATOM   1025  CA  PRO    25     -18.123 -54.671   9.425   26 THR
ATOM   1026  CA  LYS    26     -18.875 -55.821  13.011   27 LYS
ATOM   1027  CA  CYS    27     -20.401 -54.545  16.293   28 CYS
ATOM   1028  CA  LEU    28     -18.639 -51.867  18.377   29 THR
ATOM   1029  CA  ILE    29     -18.739 -52.114  22.200   30 VAL
ATOM   1030  CA  LYS    30     -18.157 -49.021  24.390   31 SER
ATOM   1031  CA  ASP    31     -19.122 -48.847  28.109   32 HIS
ATOM   1032  CA  GLU    32     -21.379 -51.968  28.000   33 GLU
ATOM   1033  CA  LYS    33     -23.354 -50.579  25.003   34 VAL
ATOM   1034  CA  ALA    34     -23.382 -52.756  21.859   35 ALA
ATOM   1035  CA  TYR    35     -23.944 -50.939  18.543   36 ASP
ATOM   1036  CA  CYS    36     -24.917 -53.461  15.836   37 CYS
ATOM   1037  CA  ALA    37     -26.803 -51.030  13.559   38 SER
ATOM   1038  CA  LEU    38     -26.729 -51.040   9.700   39 HIS
ATOM   1039  CA  ARG    39     -24.902 -54.386   9.356   40 LEU
ATOM   1040  CA  ASN    40     -27.409 -56.370   7.174   41 LYS
ATOM   1041  CA  LEU    41     -27.765 -59.046   9.933   42 LEU
ATOM   1042  CA  TYR    42     -30.218 -61.973   9.682   43 THR
ATOM   1043  CA  GLU    43     -29.061 -63.573  12.961   44 GLN
ATOM   1044  CA  VAL    44     -28.451 -62.235  16.491   45 VAL
ATOM   1045  CA  PRO    45     -24.674 -62.227  17.377   46 PRO
ATOM   1046  CA  ALA    46     -23.411 -64.988  19.709   47 ASP
ATOM   1047  CA  LEU    47     -20.651 -60.385  22.289   49 LEU
ATOM   1048  CA  PRO    48     -19.498 -59.857  25.948   50 PRO
ATOM   1049  CA  PRO    49     -21.855 -61.258  28.631   51 THR
ATOM   1050  CA  TYR    50     -21.840 -57.951  30.584   52 ASN
ATOM   1051  CA  ILE    51     -23.755 -55.737  28.082   53 ILE
ATOM   1052  CA  THR    52     -26.646 -53.550  29.330   54 THR
ATOM   1053  CA  TYR    53     -27.835 -51.982  26.040   55 VAL
ATOM   1054  CA  LEU    54     -28.164 -53.828  22.700   56 LEU
ATOM   1055  CA  ASP    55     -28.870 -51.831  19.512   57 ASN
ATOM   1056  CA  LEU    56     -29.953 -54.012  16.558   58 LEU
ATOM   1057  CA  THR    57     -31.680 -51.292  14.455   59 THR
ATOM   1058  CA  LEU    58     -31.864 -51.302  10.622   60 HIS
ATOM   1059  CA  ASN    59     -31.173 -55.001   9.894   61 ASN
ATOM   1060  CA  TYR    60     -33.033 -57.993   8.383   62 GLN
ATOM   1061  CA  ILE    61     -34.186 -59.943  11.485   63 LEU
ATOM   1062  CA  SER    62     -37.301 -62.109  10.973   64 ARG
ATOM   1063  CA  GLU    63     -37.610 -63.691  14.450   65 ARG
ATOM   1064  CA  ILE    64     -36.280 -63.269  18.027   66 LEU
ATOM   1065  CA  SER    65     -35.781 -66.738  19.673   67 PRO
ATOM   1066  CA  GLU    66     -35.348 -67.059  23.459   68 ALA
ATOM   1067  CA  GLU    67     -32.279 -69.353  23.288   69 ALA
ATOM   1068  CA  SER    68     -30.176 -66.676  21.499   70 ASN
ATOM   1069  CA  PHE    69     -30.561 -64.304  24.477   71 PHE
ATOM   1070  CA  SER    70     -29.557 -66.762  27.251   72 THR
ATOM   1071  CA  GLY    71     -26.019 -65.300  27.502   73 ARG
ATOM   1072  CA  LEU    72     -27.225 -61.659  27.646   74 TYR
ATOM   1073  CA  GLU    73     -29.050 -61.764  31.016   75 SER
ATOM   1074  CA  ALA    74     -27.910 -58.256  32.112   76 GLN
ATOM   1075  CA  LEU    75     -29.878 -56.315  29.445   77 LEU
ATOM   1076  CA  GLN    76     -31.972 -53.294  30.495   78 THR
ATOM   1077  CA  ILE    77     -32.556 -52.008  26.943   79 SER
ATOM   1078  CA  LEU    78     -33.252 -53.794  23.629   80 LEU
ATOM   1079  CA  CYS    79     -33.759 -51.823  20.395   81 ASP
ATOM   1080  CA  ILE    80     -34.898 -54.011  17.478   82 VAL
ATOM   1081  CA  GLN    81     -36.534 -51.244  15.438   83 GLY
ATOM   1082  CA  GLN    82     -36.688 -51.231  11.594   84 PHE
ATOM   1083  CA  GLN    83     -36.652 -55.024  10.899   85 ASN
ATOM   1084  CA  GLN    84     -39.172 -57.686   9.678   86 THR
ATOM   1085  CA  CYS    85     -40.271 -59.389  12.954   87 ILE
ATOM   1086  CA  ARG    86     -43.819 -60.847  12.911   88 SER
ATOM   1088  CA  THR    88     -43.967 -63.165  15.967   89 LYS
ATOM   1089  CA  LEU    89     -42.624 -62.644  19.493   90 LEU
ATOM   1090  CA  ARG    90     -41.795 -65.605  21.784   91 GLU
ATOM   1091  CA  ASN    91     -43.136 -65.242  25.408   92 PRO
ATOM   1092  CA  ASN    92     -40.103 -67.018  26.956   93 GLU
ATOM   1093  CA  SER    93     -37.831 -64.152  25.737   94 LEU
ATOM   1094  CA  PHE    94     -38.866 -61.904  28.628   95 CYS
ATOM   1095  CA  ILE    95     -38.174 -64.698  31.155   96 GLN
ATOM   1096  CA  GLY    96     -34.582 -64.838  29.808   97 LYS
ATOM   1097  CA  LEU    97     -34.286 -61.035  30.304   98 LEU
ATOM   1098  CA  SER    98     -35.621 -60.217  33.866   99 PRO
ATOM   1099  CA  SER    99     -34.079 -56.712  33.995  100 MET
ATOM   1100  CA  LEU   100     -35.598 -55.411  30.710  101 LEU
ATOM   1101  CA  THR   101     -36.963 -51.853  31.023  102 LYS
ATOM   1102  CA  THR   102     -36.938 -50.465  27.454  103 VAL
ATOM   1103  CA  LEU   103     -38.281 -52.428  24.458  104 LEU
ATOM   1104  CA  ASP   104     -38.435 -50.778  21.015  105 ASN
ATOM   1105  CA  LEU   105     -40.194 -52.759  18.265  106 LEU
ATOM   1106  CA  ALA   106     -41.005 -49.825  15.924  107 GLN
ATOM   1107  CA  TYR   107     -41.402 -50.414  12.147  108 HIS
ATOM   1108  CA  ASN   108     -41.745 -54.216  12.057  109 ASN
ATOM   1109  CA  MET   109     -44.541 -56.599  10.973  110 GLU
ATOM   1110  CA  ASN   110     -45.964 -57.400  14.443  111 LEU
ATOM   1111  CA  LEU   111     -49.666 -57.098  13.499  112 SER
ATOM   1112  CA  GLN   112     -51.349 -59.573  15.897  113 GLN
ATOM   1113  CA  VAL   113     -50.933 -59.419  19.694  114 LEU
ATOM   1114  CA  ASP   114     -52.166 -61.910  22.332  115 SER
ATOM   1115  CA  PRO   115     -52.274 -62.213  26.152  116 ASP
ATOM   1116  CA  GLY   116     -49.093 -64.335  26.110  117 LYS
ATOM   1117  CA  ALA   117     -46.929 -61.822  24.152  118 THR
ATOM   1118  CA  PHE   118     -45.911 -59.394  26.940  119 PHE
ATOM   1119  CA  ASN   119     -47.118 -61.541  29.895  120 ALA
ATOM   1120  CA  GLY   120     -43.671 -62.138  31.440  121 PHE
ATOM   1121  CA  LEU   121     -42.226 -58.633  30.770  122 CYS
ATOM   1122  CA  ILE   122     -43.169 -57.261  34.214  123 THR
ATOM   1123  CA  ASN   123     -40.357 -54.687  34.638  124 ASN
ATOM   1124  CA  LEU   124     -40.958 -52.622  31.449  125 LEU
ATOM   1125  CA  GLN   125     -41.127 -48.798  31.698  126 THR
ATOM   1126  CA  ILE   126     -41.134 -48.047  27.930  127 GLU
ATOM   1127  CA  LEU   127     -42.837 -49.927  25.074  128 LEU
ATOM   1128  CA  ASN   128     -42.622 -48.599  21.487  129 HIS
ATOM   1129  CA  LEU   129     -44.894 -50.257  18.896  130 LEU
ATOM   1130  CA  THR   130     -45.097 -47.634  16.082  131 MET
ATOM   1131  CA  GLU   131     -45.685 -48.610  12.399  132 SER
ATOM   1132  CA  CYS   132     -46.537 -52.286  13.006  133 ASN
ATOM   1133  CA  ARG   133     -49.795 -52.524  10.967  134 SER
ATOM   1134  CA  LEU   134     -51.881 -53.275  14.111  135 ILE
ATOM   1135  CA  SER   135     -55.581 -52.913  13.298  136 GLN
ATOM   1136  CA  ASP   136     -57.302 -54.561  16.262  137 LYS
ATOM   1139  CA  LEU   139     -56.654 -55.098  19.991  138 ILE
ATOM   1140  CA  SER   140     -58.507 -58.040  21.611  139 LYS
ATOM   1141  CA  GLY   141     -58.632 -59.098  25.301  140 ASN
ATOM   1142  CA  ASP   142     -55.897 -57.811  27.728  141 ASN
ATOM   1143  CA  TYR   143     -52.317 -57.741  26.245  142 PRO
ATOM   1144  CA  LEU   144     -50.940 -55.022  28.586  143 PHE
ATOM   1145  CA  ARG   145     -52.373 -56.240  31.938  144 VAL
ATOM   1146  CA  PRO   146     -49.047 -57.418  33.438  145 LYS
ATOM   1147  CA  LEU   147     -47.288 -54.085  32.666  146 GLN
ATOM   1148  CA  VAL   148     -47.608 -52.671  36.204  147 LYS
ATOM   1149  CA  SER   149     -44.490 -50.455  35.919  148 ASN
ATOM   1150  CA  LEU   150     -45.118 -49.039  32.400  149 LEU
ATOM   1151  CA  GLU   151     -44.632 -45.245  32.030  150 ILE
ATOM   1152  CA  GLN   152     -44.814 -44.761  28.216  151 THR
ATOM   1153  CA  LEU   153     -46.866 -46.726  25.636  152 LEU
ATOM   1154  CA  SER   154     -46.553 -45.669  21.978  153 ASP
ATOM   1155  CA  LEU   155     -49.063 -47.176  19.528  154 LEU
ATOM   1156  CA  PRO   156     -48.779 -44.428  16.867  155 SER
ATOM   1157  CA  GLY   157     -48.901 -44.893  13.052  156 HIS
ATOM   1158  CA  ASN   158     -51.128 -48.009  13.022  157 ASN
ATOM   1159  CA  ASN   159     -54.683 -48.750  11.825  158 GLY
ATOM   1160  CA  ILE   160     -56.640 -48.732  15.101  159 LEU
ATOM   1161  CA  HIS   161     -60.262 -47.547  15.041  160 SER
ATOM   1162  CA  LYS   162     -60.714 -47.425  18.843  161 SER
ATOM   1163  CA  LEU   163     -58.952 -46.437  22.097  162 THR
ATOM   1164  CA  ARG   164     -60.020 -49.684  23.872  163 LYS
ATOM   1165  CA  PRO   165     -56.929 -51.581  25.052  164 LEU
ATOM   1166  CA  ALA   166     -58.364 -53.796  27.806  165 GLY
ATOM   1167  CA  SER   167     -61.437 -54.932  29.782  166 THR
ATOM   1169  CA  PHE   169     -60.278 -54.229  33.384  167 GLN
ATOM   1170  CA  ILE   170     -58.534 -51.481  35.420  168 VAL
ATOM   1171  CA  ASN   171     -54.789 -51.687  34.635  169 GLN
ATOM   1172  CA  MET   172     -51.725 -49.539  33.660  170 LEU
ATOM   1173  CA  SER   173     -51.881 -47.503  36.917  171 GLU
ATOM   1174  CA  LYS   174     -48.409 -45.981  36.537  172 ASN
ATOM   1175  CA  LEU   175     -48.881 -44.848  32.898  173 LEU
ATOM   1176  CA  HIS   176     -48.061 -41.185  32.181  174 GLN
ATOM   1177  CA  THR   177     -47.896 -41.065  28.347  175 GLU
ATOM   1178  CA  VAL   178     -50.301 -42.683  25.839  176 LEU
ATOM   1179  CA  ASP   179     -49.517 -41.967  22.166  177 LEU
ATOM   1180  CA  VAL   180     -52.251 -42.884  19.664  178 LEU
ATOM   1181  CA  SER   181     -51.463 -40.411  16.851  179 SER
ATOM   1182  CA  HIS   182     -51.941 -41.194  13.113  180 ASN
ATOM   1183  CA  ASN   183     -54.506 -44.014  13.490  181 ASN
ATOM   1184  CA  TRP   184     -58.140 -44.350  12.241  182 LYS
ATOM   1185  CA  ILE   185     -60.080 -43.336  15.416  183 ILE
ATOM   1186  CA  ASN   186     -63.477 -41.787  14.557  184 GLN
ATOM   1187  CA  SER   187     -65.114 -41.448  18.008  185 ALA
ATOM   1188  CA  PHE   188     -64.284 -41.393  21.740  186 LEU
ATOM   1189  CA  CYS   189     -66.501 -43.254  24.265  187 LYS
ATOM   1190  CA  GLU   190     -66.294 -43.699  28.086  188 SER
ATOM   1191  CA  GLU   191     -66.405 -47.511  28.137  189 GLU
ATOM   1192  CA  ASP   192     -63.296 -47.472  25.887  190 GLU
ATOM   1193  CA  LEU   193     -61.123 -45.341  28.197  191 LEU
ATOM   1194  CA  PHE   194     -62.313 -46.672  31.585  192 ASP
ATOM   1195  CA  HIS   195     -59.240 -48.912  32.131  193 ILE
ATOM   1196  CA  PHE   196     -57.293 -45.740  33.027  194 PHE
ATOM   1197  CA  GLN   197     -59.571 -45.019  36.047  195 ALA
ATOM   1198  CA  GLY   198     -56.599 -45.118  38.472  196 ASN
ATOM   1199  CA  LYS   199     -54.040 -43.519  36.080  197 SER
ATOM   1200  CA  HIS   200     -52.577 -39.982  35.920  198 SER
ATOM   1201  CA  PHE   201     -51.916 -39.058  32.267  199 LEU
ATOM   1202  CA  THR   202     -49.512 -36.148  31.594  200 LYS
ATOM   1203  CA  ARG   203     -49.951 -36.691  27.847  201 LYS
ATOM   1204  CA  LEU   204     -52.782 -38.137  25.711  202 LEU
ATOM   1205  CA  LYS   205     -51.673 -37.749  22.099  203 GLU
ATOM   1206  CA  LEU   206     -54.604 -38.122  19.667  204 LEU
ATOM   1207  CA  HIS   207     -53.311 -36.050  16.703  205 SER
ATOM   1208  CA  ASN   208     -54.087 -36.873  13.027  206 SER
ATOM   1209  CA  ILE   209     -57.202 -38.908  13.901  207 ASN
ATOM   1210  CA  ARG   210     -60.458 -37.883  12.244  208 GLN
ATOM   1211  CA  MET   211     -62.634 -37.746  15.365  209 ILE
ATOM   1212  CA  SER   212     -66.229 -36.621  14.757  210 LYS
ATOM   1213  CA  ASP   213     -67.804 -37.303  18.188  211 GLU
ATOM   1214  CA  MET   214     -66.902 -36.964  21.876  212 PHE
ATOM   1215  CA  ASN   215     -69.508 -39.080  23.763  213 SER
ATOM   1216  CA  PRO   216     -70.729 -37.612  27.123  214 PRO
ATOM   1217  CA  TYR   217     -68.365 -38.464  29.969  215 GLY
ATOM   1218  CA  TRP   218     -65.458 -39.743  27.802  216 CYS
ATOM   1219  CA  THR   219     -62.663 -37.756  29.498  217 PHE
ATOM   1220  CA  GLY   220     -63.988 -38.364  33.029  218 HIS
ATOM   1221  CA  TRP   221     -63.239 -42.078  32.583  219 ALA
ATOM   1230  CA  ASP   230     -59.512 -41.312  33.187  220 ILE
ATOM   1231  CA  MET   231     -58.343 -40.737  36.803  221 GLY
ATOM   1232  CA  SER   232     -56.496 -37.451  36.130  222 ARG
ATOM   1233  CA  MET   233     -55.821 -35.895  32.674  223 LEU
ATOM   1234  CA  THR   234     -53.202 -33.097  32.455  224 PHE
ATOM   1235  CA  VAL   235     -52.506 -32.731  28.708  225 GLY
ATOM   1236  CA  LEU   236     -54.449 -33.307  25.469  226 LEU
ATOM   1237  CA  ASP   237     -53.112 -33.009  21.914  227 PHE
ATOM   1238  CA  LEU   238     -55.540 -32.852  18.961  228 LEU
ATOM   1239  CA  SER   239     -53.346 -31.342  16.211  229 ASN
ATOM   1240  CA  LEU   240     -54.294 -31.930  12.509  230 ASN
ATOM   1241  CA  ASN   241     -57.892 -32.970  13.490  231 VAL
ATOM   1242  CA  GLY   242     -60.719 -31.270  11.511  232 GLN
ATOM   1243  CA  PHE   243     -63.011 -29.983  14.285  233 LEU
ATOM   1244  CA  SER   244     -64.294 -26.460  13.606  234 GLY
ATOM   1245  CA  VAL   245     -66.195 -23.976  15.940  235 PRO
ATOM   1246  CA  ASP   246     -69.235 -26.224  16.701  236 SER
ATOM   1247  CA  VAL   247     -67.271 -29.396  17.527  237 LEU
ATOM   1248  CA  ALA   248     -64.616 -27.471  19.562  238 THR
ATOM   1249  CA  VAL   249     -67.452 -26.135  21.779  239 GLU
ATOM   1250  CA  ARG   250     -68.667 -29.701  22.475  240 LYS
ATOM   1251  CA  PHE   251     -65.063 -30.808  23.208  241 LEU
ATOM   1252  CA  PHE   252     -64.574 -28.073  25.836  242 CYS
ATOM   1253  CA  LYS   253     -67.849 -29.055  27.591  243 LEU
ATOM   1254  CA  ALA   254     -66.371 -32.549  28.029  244 GLU
ATOM   1255  CA  ILE   255     -63.197 -31.049  29.547  245 LEU
ATOM   1256  CA  ARG   256     -61.074 -32.229  34.656  248 THR
ATOM   1257  CA  GLY   257     -57.443 -31.617  35.687  249 SER
ATOM   1258  CA  THR   258     -56.466 -30.279  32.190  250 ILE
ATOM   1259  CA  LYS   259     -53.495 -27.854  32.088  251 ARG
ATOM   1260  CA  ILE   260     -52.331 -28.079  28.435  252 ASN
ATOM   1261  CA  TYR   261     -54.530 -28.102  25.281  253 LEU
ATOM   1262  CA  ILE   262     -53.179 -28.098  21.696  254 SER
ATOM   1263  CA  LEU   263     -55.508 -27.588  18.692  255 LEU
ATOM   1264  CA  ILE   264     -52.989 -26.695  15.949  256 SER
ATOM   1265  CA  LEU   265     -54.198 -27.022  12.293  257 ASN
ATOM   1266  CA  ASN   266     -57.734 -28.007  13.326  258 SER
ATOM   1267  CA  SER   267     -59.613 -25.722  10.854  259 GLN
ATOM   1268  CA  SER   268     -60.786 -23.271  13.551  260 LEU
ATOM   1269  CA  GLY   269     -61.820 -20.486  11.146  261 SER
ATOM   1270  CA  SER   270     -63.671 -18.351  13.739  262 THR
ATOM   1271  CA  MET   271     -64.167 -18.082  17.538  263 THR
ATOM   1272  CA  GLY   272     -67.112 -16.729  19.578  264 SER
ATOM   1273  CA  LYS   273     -67.926 -15.987  23.234  265 ASN
ATOM   1274  CA  GLY   274     -69.386 -19.512  23.535  266 THR
ATOM   1275  CA  VAL   275     -54.389 -22.259  18.373  281 LEU
ATOM   1276  CA  TRP   276     -51.661 -21.923  15.724  282 SER
ATOM   1277  CA  TYR   277     -51.966 -22.760  11.960  283 TYR
ATOM   1278  CA  THR   278     -55.796 -22.543  11.924  284 ASN
ATOM   1279  CA  ASN   279     -56.463 -19.929   9.152  285 ASN
ATOM   1280  CA  LEU   280     -58.335 -18.031  11.918  286 LEU
ATOM   1281  CA  LYS   281     -60.031 -15.006  10.317  287 ASN
ATOM   1282  CA  ASP   282     -62.428 -13.587  12.945  288 VAL
ATOM   1283  CA  PRO   283     -61.778 -13.528  16.717  289 VAL
ATOM   1284  CA  ASP   284     -65.084 -12.517  18.337  290 GLY
ATOM   1285  CA  ARG   285     -65.504 -10.288  21.389  291 ASN
ATOM   1286  CA  ASP   286     -65.011 -12.021  24.763  292 ASP
ATOM   1287  CA  THR   287     -63.690 -15.263  23.144  293 SER
ATOM   1288  CA  PHE   288     -61.232 -15.923  25.998  294 PHE
ATOM   1289  CA  LYS   289     -63.145 -14.358  28.935  295 ALA
ATOM   1290  CA  ASP   290     -63.334 -17.883  30.367  296 TRP
ATOM   1291  CA  LEU   291     -59.545 -18.324  30.725  297 LEU
ATOM   1292  CA  ALA   292     -58.379 -16.338  33.853  298 PRO
ATOM   1293  CA  GLU   293     -55.500 -18.727  34.629  299 GLN
ATOM   1296  CA  ILE   296     -53.963 -18.884  31.098  300 LEU
ATOM   1297  CA  LYS   297     -50.208 -18.177  31.082  301 GLU
ATOM   1298  CA  ALA   298     -48.820 -19.241  27.659  302 TYR
ATOM   1299  CA  LEU   299     -50.819 -18.440  24.483  303 PHE
ATOM   1300  CA  ASP   300     -49.720 -19.486  20.948  304 PHE
ATOM   1301  CA  LEU   301     -51.575 -17.785  18.046  305 LEU
ATOM   1302  CA  SER   302     -48.837 -17.803  15.357  306 GLU
ATOM   1303  CA  LYS   303     -49.467 -18.336  11.590  307 TYR
ATOM   1304  CA  VAL   304     -53.123 -17.300  11.086  308 ASN
ATOM   1305  CA  SER   305     -55.163 -14.784   9.007  309 ASN
ATOM   1306  CA  ILE   306     -56.753 -12.294  11.486  310 ILE
ATOM   1307  CA  PHE   307     -58.272  -9.330   9.595  311 GLN
ATOM   1308  CA  THR   308     -59.354  -7.048  12.446  312 HIS
ATOM   1309  CA  LEU   309     -58.552  -7.289  16.166  313 LEU
ATOM   1310  CA  LYS   310     -61.259  -5.587  18.272  314 PHE
ATOM   1311  CA  ASN   311     -60.824  -3.862  21.676  315 SER
ATOM   1312  CA  SER   312     -62.632  -6.730  23.464  316 HIS
ATOM   1313  CA  VAL   313     -61.132  -9.694  21.507  317 SER
ATOM   1314  CA  PHE   314     -58.577 -10.366  24.271  318 LEU
ATOM   1315  CA  SER   315     -60.820  -9.517  27.303  319 HIS
ATOM   1316  CA  TYR   316     -60.240 -11.630  30.433  320 GLY
ATOM   1317  CA  MET   317     -56.613 -12.684  29.751  321 LEU
ATOM   1318  CA  PRO   318     -55.098 -10.994  32.842  322 PHE
ATOM   1319  CA  ASP   319     -52.632 -13.806  33.708  323 ASN
ATOM   1320  CA  LEU   320     -50.941 -14.309  30.281  324 VAL
ATOM   1321  CA  GLU   321     -47.128 -13.991  30.550  325 ARG
ATOM   1322  CA  GLU   322     -46.270 -15.011  26.952  326 TYR
ATOM   1323  CA  LEU   323     -48.080 -14.233  23.678  327 LEU
ATOM   1324  CA  SER   324     -46.882 -15.251  20.194  328 ASN
ATOM   1325  CA  LEU   325     -48.464 -13.304  17.311  329 LEU
ATOM   1326  CA  ALA   326     -45.886 -14.068  14.550  330 LYS
ATOM   1327  CA  ASN   327     -47.640 -14.087  11.104  331 ARG
ATOM   1328  CA  ASN   328     -51.057 -14.022  12.875  332 SER
ATOM   1329  CA  VAL   329     -57.256  -5.690   2.720  342 SER
ATOM   1330  CA  ILE   330     -54.661  -4.484   5.236  343 LEU
ATOM   1331  CA  ASN   331     -55.025  -5.728   8.845  344 PRO
ATOM   1332  CA  GLN   332     -56.437  -3.375  11.477  345 LYS
ATOM   1333  CA  ILE   333     -55.697  -3.351  15.220  346 ILE
ATOM   1334  CA  GLU   334     -57.997  -1.110  17.303  347 ASP
ATOM   1335  CA  SER   335     -56.524   1.158  20.013  348 ASP
ATOM   1336  CA  ASP   336     -56.527  -0.294  23.590  349 PHE
ATOM   1337  CA  ALA   337     -56.620  -3.937  22.302  350 SER
ATOM   1338  CA  PHE   338     -53.894  -5.025  24.768  351 PHE
ATOM   1339  CA  ASN   339     -55.172  -3.145  27.878  352 GLN
ATOM   1340  CA  GLY   340     -56.380  -6.364  29.566  353 TRP
ATOM   1341  CA  LEU   341     -53.024  -8.181  29.641  354 LEU
ATOM   1342  CA  ASP   342     -51.673  -6.842  32.959  355 LYS
ATOM   1343  CA  LYS   343     -49.144  -9.667  33.448  356 CYS
ATOM   1344  CA  LEU   344     -47.691  -9.844  29.878  357 LEU
ATOM   1345  CA  GLN   345     -43.859  -9.941  29.898  358 GLU
ATOM   1346  CA  LYS   346     -42.954 -11.294  26.432  359 HIS
ATOM   1347  CA  LEU   347     -44.646 -10.250  23.156  360 LEU
ATOM   1348  CA  ASN   348     -43.663 -11.478  19.663  361 ASN
ATOM   1349  CA  LEU   349     -45.347  -9.623  16.753  362 MET
ATOM   1350  CA  ASN   350     -42.861 -10.567  14.009  363 GLU
ATOM   1351  CA  HIS   351     -43.581 -10.701  10.257  364 ASP
ATOM   1352  CA  ASN   352     -46.872  -8.823   9.686  365 ASN
ATOM   1353  CA  LEU   353     -48.331  -5.991   7.544  366 ASP
ATOM   1354  CA  LEU   354     -49.606  -3.564  10.237  367 ILE
ATOM   1355  CA  ASP   355     -49.752   0.106   8.911  368 PRO
ATOM   1356  CA  LYS   356     -48.182   1.858  11.912  369 GLY
ATOM   1357  CA  ILE   357     -48.211   2.502  15.664  370 ILE
ATOM   1358  CA  ASP   358     -51.273   4.417  16.950  371 LYS
ATOM   1359  CA  SER   359     -51.196   6.600  20.107  372 SER
ATOM   1360  CA  SER   360     -52.743   3.917  22.351  373 ASN
ATOM   1361  CA  MET   361     -51.553   0.653  20.705  374 MET
ATOM   1362  CA  PHE   362     -49.691  -0.716  23.758  375 PHE
ATOM   1363  CA  ASN   363     -51.535   1.107  26.616  376 THR
ATOM   1364  CA  ASN   364     -52.137  -0.995  29.742  377 GLY
ATOM   1365  CA  LEU   365     -49.091  -3.315  29.443  378 LEU
ATOM   1366  CA  PRO   366     -47.619  -2.513  32.894  379 ILE
ATOM   1367  CA  SER   367     -45.348  -5.612  33.050  380 ASN
ATOM   1368  CA  LEU   368     -43.944  -5.796  29.482  381 LEU
ATOM   1369  CA  LYS   369     -40.158  -6.420  29.396  382 LYS
ATOM   1370  CA  THR   370     -39.590  -7.884  25.899  383 TYR
ATOM   1371  CA  LEU   371     -41.102  -6.696  22.612  384 LEU
ATOM   1372  CA  ASP   372     -40.132  -7.749  19.087  385 SER
ATOM   1373  CA  LEU   373     -41.478  -5.727  16.150  386 LEU
ATOM   1374  CA  SER   374     -39.107  -7.197  13.501  387 SER
ATOM   1375  CA  ASN   375     -40.684  -6.971   9.980  388 ASN
ATOM   1376  CA  ASN   376     -38.976  -2.278   8.801  417 ASN
ATOM   1377  CA  ASN   377     -37.479  -0.009   6.071  418 LYS
ATOM   1378  CA  ILE   378     -37.020   2.841   8.630  419 ILE
ATOM   1379  CA  ARG   379     -35.605   5.960   6.948  420 SER
ATOM   1380  CA  LEU   380     -35.461   8.710   9.600  421 LYS
ATOM   1381  CA  LEU   381     -35.242   9.017  13.399  422 ILE
ATOM   1382  CA  MET   382     -36.303  12.447  14.701  423 GLU
ATOM   1383  CA  TYR   383     -35.522  14.141  18.045  424 SER
ATOM   1384  CA  GLN   384     -36.891  12.610  21.288  425 ASP
ATOM   1385  CA  SER   385     -38.128   9.402  19.560  426 ALA
ATOM   1386  CA  PHE   386     -37.200   7.185  22.528  427 PHE
ATOM   1387  CA  GLN   387     -37.830   9.600  25.472  428 SER
ATOM   1388  CA  GLY   388     -40.665   7.389  26.739  429 TRP
ATOM   1389  CA  LEU   389     -38.353   4.352  27.146  430 LEU
ATOM   1390  CA  PRO   390     -36.410   5.136  30.356  431 GLY
ATOM   1391  CA  ASN   391     -35.780   1.490  31.328  432 HIS
ATOM   1392  CA  LEU   392     -34.552   0.274  27.886  433 LEU
ATOM   1393  CA  ALA   393     -31.313  -1.771  27.784  434 GLU
ATOM   1394  CA  ASN   394     -31.176  -3.241  24.224  435 VAL
ATOM   1395  CA  LEU   395     -32.229  -1.352  21.043  436 LEU
ATOM   1396  CA  PHE   396     -31.908  -3.096  17.650  437 ASP
ATOM   1397  CA  LEU   397     -32.272  -0.683  14.704  438 LEU
ATOM   1398  CA  SER   398     -30.216  -2.818  12.297  439 GLY
ATOM   1399  CA  GLU   399     -31.168  -3.920   8.741  440 LEU
ATOM   1400  CA  ASN   400     -33.179  -0.759   7.840  441 ASN
ATOM   1401  CA  SER   401     -32.617   2.134   5.322  442 GLU
ATOM   1402  CA  LEU   402     -31.574   4.932   7.756  443 ILE
ATOM   1403  CA  GLN   403     -29.838   7.864   6.074  444 GLY
ATOM   1404  CA  SER   404     -27.283  15.012  16.046  448 THR
ATOM   1405  CA  LEU   405     -27.482  13.277  19.410  449 GLY
ATOM   1406  CA  HIS   406     -31.045  14.420  20.227  450 GLN
ATOM   1407  CA  THR   407     -32.369  11.052  18.983  451 GLU
ATOM   1408  CA  LEU   408     -31.179   9.336  22.191  452 TRP
ATOM   1409  CA  ALA   409     -32.665  11.665  24.872  453 ARG
ATOM   1410  CA  ASN   410     -34.238   9.743  27.760  454 GLY
ATOM   1411  CA  LEU   411     -32.326   6.440  27.297  455 LEU
ATOM   1412  CA  PRO   412     -30.783   6.483  30.791  456 GLU
ATOM   1413  CA  SER   413     -30.311   2.713  31.265  457 ASN
ATOM   1414  CA  LEU   414     -29.070   1.808  27.751  458 ILE
ATOM   1415  CA  LYS   415     -26.504  -1.007  27.455  459 PHE
ATOM   1416  CA  GLY   416     -26.479  -1.826  23.703  460 GLU
ATOM   1417  CA  LEU   417     -27.395  -0.159  20.383  461 ILE
ATOM   1418  CA  TYR   418     -27.280  -2.064  17.033  462 TYR
ATOM   1419  CA  VAL   419     -27.235   0.235  13.966  463 LEU
ATOM   1420  CA  ASP   420     -25.533  -2.151  11.489  464 SER
ATOM   1421  CA  ASN   421     -26.570  -2.470   7.780  465 TYR
ATOM   1422  CA  ASN   422     -28.183   0.943   7.070  466 ASN
ATOM   1423  CA  LYS   423     -27.954   3.534   4.179  467 LYS
ATOM   1424  CA  ILE   424     -25.621   6.215   5.681  468 TYR
ATOM   1425  CA  THR   425     -24.760   7.632   9.129  469 LEU
ATOM   1426  CA  SER   426     -22.900  10.948   9.595  470 GLN
ATOM   1427  CA  LEU   427     -21.454  11.642  13.049  471 LEU
ATOM   1428  CA  TYR   428     -19.015  15.429  18.413  473 ARG
ATOM   1429  CA  GLY   429     -22.418  15.274  20.188  474 ASN
ATOM   1430  CA  LEU   430     -23.733  12.059  18.498  475 SER
ATOM   1431  CA  PRO   431     -23.592   9.863  21.625  476 PHE
ATOM   1432  CA  SER   432     -23.311  12.515  24.397  477 ALA
ATOM   1433  CA  GLN   433     -26.741  11.834  25.927  478 LEU
ATOM   1434  CA  VAL   434     -25.973   8.122  26.529  479 VAL
ATOM   1435  CA  ARG   435     -22.796   7.745  28.742  480 PRO
ATOM   1436  CA  ASN   436     -23.998   4.357  30.097  481 SER
ATOM   1437  CA  ILE   437     -23.567   2.602  26.693  482 LEU
ATOM   1438  CA  THR   438     -21.324  -0.482  26.701  483 GLN
ATOM   1439  CA  THR   439     -21.814  -1.920  23.165  484 ARG
ATOM   1440  CA  ILE   440     -22.098  -0.039  19.829  485 LEU
ATOM   1441  CA  ASP   441     -22.311  -1.800  16.414  486 MET
ATOM   1442  CA  LEU   442     -21.825   0.385  13.296  487 LEU
ATOM   1443  CA  ARG   443     -21.025  -2.232  10.604  488 ARG
ATOM   1444  CA  TYR   444     -21.680  -1.409   6.892  489 ARG
ATOM   1445  CA  ASN   445     -23.312   2.022   7.303  490 VAL
ATOM   1446  CA  ARG   446     -20.997   4.117   5.010  491 ALA
ATOM   1447  CA  LEU   447     -19.815   5.985   8.143  492 LEU
ATOM   1448  CA  SER   448     -18.860   9.659   7.741  493 LYS
ATOM   1449  CA  ASN   449     -17.056  12.219   9.945  494 ASN
ATOM   1450  CA  ALA   450     -15.533   9.818  12.492  495 VAL
ATOM   1451  CA  GLU   451     -12.455  12.119  12.363  496 ASP
ATOM   1452  CA  SER   452     -14.222  14.853  14.395  497 SER
ATOM   1453  CA  PHE   453     -12.311  16.660  17.138  498 SER
ATOM   1454  CA  TYR   454     -13.166  15.816  19.918  499 PRO
ATOM   1455  CA  THR   455     -14.078  12.208  18.971  500 SER
ATOM   1456  CA  ILE   456     -17.771  11.115  18.678  501 PRO
ATOM   1457  CA  LEU   457     -16.851   8.278  21.102  502 PHE
ATOM   1458  CA  VAL   458     -15.239  10.510  23.791  503 GLN
ATOM   1459  CA  GLU   459     -18.145  10.557  26.324  504 PRO
ATOM   1460  CA  PHE   460     -18.508   6.728  26.272  505 LEU
ATOM   1461  CA  PRO   461     -16.059   5.822  29.096  506 ARG
ATOM   1462  CA  ASN   462     -17.729   2.433  29.826  507 ASN
ATOM   1463  CA  VAL   463     -17.594   1.093  26.204  508 LEU
ATOM   1464  CA  GLU   464     -16.441  -2.552  25.855  509 THR
ATOM   1465  CA  GLU   465     -17.326  -3.464  22.220  510 ILE
ATOM   1466  CA  ILE   466     -16.998  -1.241  19.106  511 LEU
ATOM   1467  CA  PHE   467     -17.657  -2.510  15.536  512 ASP
ATOM   1468  CA  LEU   468     -16.598  -0.070  12.765  513 LEU
ATOM   1469  CA  GLY   469     -16.091  -2.697  10.035  514 SER
ATOM   1470  CA  GLY   470     -16.971  -2.512   6.302  515 ASN
ATOM   1471  CA  ASN   471     -17.214   1.294   6.074  516 ASN
ATOM   1472  CA  VAL   472     -14.275   2.054   3.695  517 ASN
ATOM   1473  CA  PHE   473     -12.866   4.638   6.209  518 ILE
ATOM   1474  CA  SER   474      -9.700   6.478   5.110  519 ALA
ATOM   1475  CA  SER   475      -9.112   9.025   7.890  520 ASN
ATOM   1476  CA  CYS   476      -9.102   8.803  11.728  521 ILE
ATOM   1477  CA  PHE   477      -7.374  11.061  14.322  522 ASN
ATOM   1481  CA  LYS   481      -4.918  10.098  17.123  523 ASP
ATOM   1482  CA  TYR   482      -7.491  10.652  19.877  524 ASP
ATOM   1483  CA  SER   483     -10.397   8.593  18.387  525 MET
ATOM   1484  CA  VAL   484     -10.334   6.111  21.284  526 LEU
ATOM   1485  CA  ALA   485      -8.805   8.327  24.023  527 GLU
ATOM   1486  CA  PRO   486     -10.109   7.559  27.521  528 GLY
ATOM   1487  CA  LEU   487     -11.727   4.251  26.536  529 LEU
ATOM   1488  CA  ASN   488      -9.733   2.167  29.042  530 GLU
ATOM   1489  CA  ASN   489     -12.422  -0.526  29.291  531 LYS
ATOM   1490  CA  VAL   490     -12.586  -1.383  25.519  532 LEU
ATOM   1491  CA  HIS   491     -12.211  -5.153  24.926  533 GLU
ATOM   1492  CA  VAL   492     -13.284  -5.808  21.286  534 ILE
ATOM   1493  CA  LEU   493     -12.419  -3.545  18.305  535 LEU
ATOM   1494  CA  ASP   494     -13.371  -4.492  14.709  536 ASP
ATOM   1495  CA  LEU   495     -11.816  -2.346  11.955  537 LEU
ATOM   1496  CA  GLN   496     -11.662  -4.815   9.034  538 GLN
ATOM   1497  CA  MET   497     -12.518  -3.840   5.419  539 HIS
ATOM   1498  CA  THR   498     -11.540  -0.140   5.632  540 ASN
ATOM   1499  CA  GLY   499      -8.786   1.943   3.855  541 ASN
ATOM   1500  CA  LEU   500      -6.364   2.816   6.727  542 LEU
ATOM   1501  CA  GLN   501      -3.051   1.897   4.873  543 ALA
ATOM   1502  CA  LYS   502      -1.635   5.428   4.449  544 ARG
ATOM   1503  CA  PHE   503      -1.998   6.248   8.166  545 LEU
ATOM   1504  CA  TRP   504       0.675   3.676   9.100  546 TRP
ATOM   1505  CA  SER   505       3.241   4.606   6.382  547 LYS
ATOM   1506  CA  GLN   506       6.347   6.541   7.579  548 HIS
ATOM   1507  CA  GLY   507       5.931   9.304   4.962  549 ALA
ATOM   1508  CA  GLN   508       3.735  11.411  11.040  553 GLY
ATOM   1509  CA  CYS   509       2.023   7.971  11.666  554 PRO
ATOM   1510  CA  LEU   510      -1.332   7.779  13.547  555 ILE
ATOM   1511  CA  THR   511      -1.112   6.015  16.942  556 TYR
ATOM   1512  CA  MET   512      -4.856   5.259  17.418  557 PHE
ATOM   1513  CA  PHE   513      -4.313   2.222  19.709  558 LEU
ATOM   1514  CA  ASP   514      -2.737   4.299  22.538  559 LYS
ATOM   1515  CA  HIS   515      -3.841   3.504  26.113  560 GLY
ATOM   1516  CA  LEU   516      -6.126   0.544  25.298  561 LEU
ATOM   1517  CA  PRO   517      -4.924  -1.491  28.294  562 SER
ATOM   1518  CA  GLN   518      -7.881  -3.905  28.369  563 HIS
ATOM   1519  CA  LEU   519      -8.072  -4.767  24.625  564 LEU
ATOM   1520  CA  GLN   520      -8.496  -8.523  24.049  565 HIS
ATOM   1521  CA  THR   521      -9.598  -8.884  20.383  566 ILE
ATOM   1522  CA  LEU   522      -8.373  -6.732  17.455  567 LEU
ATOM   1523  CA  ILE   523      -9.399  -7.228  13.783  568 ASN
ATOM   1524  CA  LEU   524      -7.414  -5.223  11.199  569 LEU
ATOM   1525  CA  LYS   525      -7.949  -7.401   8.082  570 GLU
ATOM   1526  CA  ASN   526      -8.274  -6.039   4.525  571 SER
ATOM   1527  CA  ASN   527      -6.904  -2.509   4.982  572 ASN
ATOM   1528  CA  PHE   528      -4.021  -2.777   2.493  573 GLY
ATOM   1529  CA  ILE   529      -1.261  -2.306   5.133  574 PHE
ATOM   1530  CA  GLN   530       2.332  -2.608   3.850  575 ASP
ATOM   1531  CA  SER   531       4.101  -0.864   6.784  576 GLU
ATOM   1532  CA  LEU   532       3.661  -1.074  10.610  577 ILE
ATOM   1533  CA  PRO   533       5.278   1.548  12.986  578 PRO
ATOM   1534  CA  LYS   534       7.336  -0.014  15.829  579 VAL
ATOM   1535  CA  ASN   535       5.312   1.568  18.675  580 GLU
ATOM   1536  CA  ILE   536       1.630   0.909  17.644  581 VAL
ATOM   1537  CA  PHE   537       0.994  -2.153  19.872  582 PHE
ATOM   1538  CA  ASN   538       3.018  -0.706  22.819  583 LYS
ATOM   1539  CA  ARG   539       0.157  -0.408  25.360  584 ASP
ATOM   1540  CA  LEU   540      -1.617  -3.697  24.502  585 LEU
ATOM   1541  CA  THR   541      -0.436  -5.914  27.407  586 PHE
ATOM   1542  CA  SER   542      -3.727  -7.864  27.620  587 GLU
ATOM   1543  CA  LEU   543      -4.205  -8.616  23.868  588 LEU
ATOM   1544  CA  GLY   544      -5.167 -12.248  23.201  589 LYS
ATOM   1545  CA  TYR   545      -6.229 -12.320  19.512  590 ILE
ATOM   1546  CA  LEU   546      -4.829 -10.261  16.609  591 ILE
ATOM   1547  CA  ASP   547      -6.047 -10.600  12.963  592 ASP
ATOM   1548  CA  LEU   548      -3.777  -8.966  10.344  593 LEU
ATOM   1549  CA  SER   549      -4.589 -11.323   7.465  594 GLY
ATOM   1550  CA  MET   550      -5.459 -10.230   3.892  595 LEU
ATOM   1551  CA  ASN   551      -2.998  -7.289   3.848  596 ASN
ATOM   1552  CA  SER   552       0.230  -6.545   1.855  597 ASN
ATOM   1553  CA  LEU   553       2.835  -6.897   4.677  598 LEU
ATOM   1554  CA  THR   554       6.469  -8.026   4.313  599 ASN
ATOM   1555  CA  TYR   555       9.093  -6.207   6.418  600 THR
ATOM   1556  CA  ILE   556       8.160  -5.845  10.105  601 LEU
ATOM   1557  CA  PRO   557      10.463  -3.813  12.451  602 PRO
ATOM   1558  CA  ASN   558      12.373  -5.355  15.386  603 ALA
ATOM   1559  CA  GLY   559      10.506  -5.504  18.738  604 SER
ATOM   1560  CA  ILE   560       7.042  -4.732  17.271  605 VAL
ATOM   1561  CA  PHE   561       5.445  -7.528  19.369  606 PHE
ATOM   1562  CA  PRO   562       7.581  -7.053  22.526  607 ASN
ATOM   1563  CA  ARG   563       2.812 -11.166  26.804  610 VAL
ATOM   1564  CA  SER   564      -0.785 -12.509  26.706  611 SER
ATOM   1565  CA  LEU   565      -1.026 -13.456  22.973  612 LEU
ATOM   1566  CA  LYS   566      -2.834 -16.723  22.178  613 LYS
ATOM   1567  CA  THR   567      -3.797 -16.318  18.484  614 SER
ATOM   1568  CA  LEU   568      -1.918 -14.740  15.557  615 LEU
ATOM   1569  CA  ASN   569      -3.255 -14.557  11.970  616 ASN
ATOM   1570  CA  LEU   570      -1.096 -13.194   9.140  617 LEU
ATOM   1571  CA  ALA   571      -2.483 -15.218   6.180  618 GLN
ATOM   1572  CA  PHE   572      -2.411 -14.115   2.499  619 LYS
ATOM   1573  CA  ASN   573       0.189 -11.365   2.995  620 ASN
ATOM   1574  CA  ARG   574       3.549 -10.855   1.167  621 LEU
ATOM   1575  CA  LEU   575       5.873 -12.236   3.928  622 ILE
ATOM   1576  CA  GLY   576       9.367 -13.554   3.020  623 THR
ATOM   1577  CA  SER   577      11.311 -13.499   6.357  624 SER
ATOM   1578  CA  VAL   578      10.224 -14.847   9.780  625 VAL
ATOM   1579  CA  ASP   579      12.963 -13.841  12.278  626 GLU
ATOM   1580  CA  PRO   580      13.382 -14.028  16.101  627 LYS
ATOM   1581  CA  GLN   581      13.898 -10.263  16.584  628 LYS
ATOM   1582  CA  ALA   582      10.269  -9.817  15.427  629 VAL
ATOM   1583  CA  PHE   583       8.327 -13.045  16.163  630 PHE
ATOM   1584  CA  SER   584       6.101 -17.985  23.113  635 ARG
ATOM   1585  CA  ASN   585       2.763 -19.374  24.441  636 ASN
ATOM   1586  CA  LEU   586       0.480 -19.383  21.347  637 LEU
ATOM   1587  CA  THR   587      -2.502 -21.725  20.967  638 THR
ATOM   1588  CA  THR   588      -3.192 -21.145  17.225  639 GLU
ATOM   1589  CA  LEU   589      -1.102 -19.817  14.304  640 LEU
ATOM   1590  CA  GLU   590      -2.205 -18.927  10.763  641 ASP
ATOM   1591  CA  LEU   591       0.512 -17.735   8.350  642 MET
ATOM   1592  CA  SER   592      -0.789 -19.671   5.281  643 ARG
ATOM   1593  CA  GLY   593      -0.315 -18.539   1.643  644 PHE
ATOM   1594  CA  ASN   594       2.847 -16.411   2.000  645 ASN
ATOM   1595  CA  PHE   595       5.901 -16.249  -0.376  646 PRO
ATOM   1596  CA  PHE   596       8.511 -17.702   2.037  647 PHE
ATOM   1597  CA  LEU   597      12.266 -17.280   1.400  648 ASP
ATOM   1598  CA  CYS   598      14.016 -20.609   2.021  649 CYS
ATOM   1599  CA  ASP   599      17.567 -19.632   3.066  650 THR
ATOM   1600  CA  CYS   600      19.368 -19.594   6.472  651 CYS
ATOM   1601  CA  SER   601      15.199 -16.041   6.588  653 SER
ATOM   1602  CA  LEU   602      13.715 -19.329   7.819  654 ILE
ATOM   1603  CA  ARG   603      16.222 -21.345   9.958  655 ALA
ATOM   1604  CA  ASP   604      14.788 -20.236  13.338  656 TRP
ATOM   1605  CA  PHE   605      11.176 -20.711  12.106  657 PHE
ATOM   1606  CA  GLN   606      11.746 -24.338  10.977  658 VAL
ATOM   1607  CA  ARG   607      13.512 -25.113  14.284  659 ASN
ATOM   1608  CA  TRP   608      10.483 -23.715  16.158  660 TRP
ATOM   1609  CA  LEU   609       7.941 -25.764  14.098  661 ILE
ATOM   1610  CA  THR   610       9.639 -29.111  14.903  662 ASN
ATOM   1611  CA  GLN   611       9.506 -28.607  18.716  663 GLU
ATOM   1612  CA  THR   612       6.274 -26.619  19.357  664 THR
ATOM   1613  CA  ASN   613       2.868 -27.691  20.726  665 HIS
ATOM   1614  CA  VAL   614       1.110 -24.755  18.976  666 THR
ATOM   1615  CA  THR   615      -1.683 -25.903  16.628  667 ASN
ATOM   1616  CA  LEU   616      -0.730 -24.930  13.036  668 ILE
ATOM   1617  CA  LEU   617      -3.554 -26.063  10.606  669 PRO
ATOM   1618  CA  THR   618      -2.701 -27.141   6.994  670 GLU
ATOM   1619  CA  SER   619       1.077 -27.005   7.690  671 LEU
ATOM   1620  CA  THR   620       2.096 -29.696   5.177  672 SER
ATOM   1621  CA  GLU   621       0.009 -28.377   2.267  673 SER
ATOM   1622  CA  ASN   622      -0.146 -24.547   2.476  674 HIS
ATOM   1623  CA  LEU   623       3.276 -23.330   3.769  675 TYR
ATOM   1624  CA  ARG   624       5.477 -23.241   0.622  676 LEU
ATOM   1625  CA  CYS   625       8.761 -21.582  -0.461  677 CYS
ATOM   1626  CA  GLU   626       8.911 -19.129  -3.409  678 ASN
ATOM   1627  CA  TYR   627      12.460 -17.730  -3.591  679 THR
ATOM   1628  CA  PRO   628      15.163 -19.149  -4.517  680 PRO
ATOM   1629  CA  LYS   629      13.999 -20.975  -7.773  681 PRO
ATOM   1630  CA  LYS   630      15.702 -24.172  -6.518  682 HIS
ATOM   1631  CA  GLN   631      13.204 -24.409  -3.620  683 TYR
ATOM   1632  CA  GLN   632      10.113 -23.148  -5.548  684 HIS
ATOM   1633  CA  GLY   633       7.037 -25.129  -4.458  685 GLY
ATOM   1634  CA  LYS   634       8.886 -27.061  -1.728  686 PHE
ATOM   1635  CA  PRO   635       7.310 -27.163   1.819  687 PRO
ATOM   1636  CA  LEU   636       9.066 -25.105   4.539  688 VAL
ATOM   1637  CA  LEU   637       8.553 -27.970   7.029  689 ARG
ATOM   1638  CA  HIS   638      11.024 -30.212   5.149  690 LEU
ATOM   1639  CA  ALA   639      13.900 -27.667   5.187  691 PHE
ATOM   1640  CA  LYS   640      17.414 -28.657   6.369  692 ASP
ATOM   1641  CA  LEU   641      18.745 -26.523   9.261  693 THR
ATOM   1642  CA  CYS   642      22.004 -28.491   9.753  694 SER
ATOM   1643  CA  ARG   643      23.874 -26.280   7.235  695 SER
ATOM   1644  CA  ASP   644      23.049 -23.038   9.110  696 CYS
TER
