# Supplementary material for: Variation in selection constraints on teleost TLRs with emphasis on their repertoire in the Walking catfish, Clarias batrachus
Source: Sci Rep. 2020 Dec 7;10:21394. doi: 10.1038/s41598-020-78347-6 (PMC7721727; doi:10.1038/s41598-020-78347-6)
Supplement: Supplementary file 28 — Supplementary Information 28. [file 41598_2020_78347_MOESM28_ESM.zip › T5/struct/S508525_results/threading3.pdb]

Rank   :3 Template name:4mn8a
REMARK :Column 1 -  30 present Atom & Residue records of query sequence.
REMARK :Column 31 - 54 present XYZ coordinates of query sequence obtained after threading alignment.
REMARK :Column 55 - 59 present residue number in Template
REMARK :Column 60 - 59 present residue name of Template
ATOM   1001  CA  MET     1       7.641 -26.270  31.365   63 LEU
ATOM   1002  CA  THR     2       5.868 -26.448  34.718   64 SER
ATOM   1003  CA  ASP     3       8.035 -25.799  37.815   65 PRO
ATOM   1004  CA  ARG     4       6.509 -29.001  39.217   66 ALA
ATOM   1005  CA  ILE     5       9.433 -30.868  37.639   67 ILE
ATOM   1006  CA  ARG     6      11.391 -29.708  40.683   68 ALA
ATOM   1007  CA  PHE     7       9.173 -32.087  42.659   69 ASN
ATOM   1008  CA  ILE     8      10.743 -35.086  40.923   70 LEU
ATOM   1009  CA  LEU     9      13.641 -35.491  43.326   71 THR
ATOM   1010  CA  PRO    10      15.494 -38.496  41.922   72 TYR
ATOM   1011  CA  LEU    11      15.505 -37.002  38.427   73 LEU
ATOM   1012  CA  LEU    12      15.547 -34.325  31.666   76 LEU
ATOM   1013  CA  GLN    13      15.496 -34.412  27.858   77 ASP
ATOM   1014  CA  PHE    14      13.149 -31.983  26.091   78 LEU
ATOM   1015  CA  CYS    15      15.069 -31.953  22.777   79 THR
ATOM   1016  CA  ILE    16      13.357 -30.517  19.685   80 SER
ATOM   1017  CA  CYS    17       9.962 -29.291  20.883   81 ASN
ATOM   1018  CA  LEU    18       7.872 -26.110  21.024   82 SER
ATOM   1019  CA  LEU    19       8.303 -25.350  24.768   83 PHE
ATOM   1020  CA  VAL    20       8.126 -21.626  25.530   84 THR
ATOM   1021  CA  ALA    21       8.545 -19.414  28.579   85 GLY
ATOM   1022  CA  GLU    22      11.356 -19.384  31.123   86 LYS
ATOM   1023  CA  SER    23      13.192 -22.351  32.604   87 ILE
ATOM   1024  CA  THR    24      11.673 -22.814  36.097   88 PRO
ATOM   1025  CA  PRO    25      13.858 -21.167  38.745   89 ALA
ATOM   1026  CA  LYS    26      16.276 -28.281  43.671   93 LYS
ATOM   1027  CA  CYS    27      16.778 -31.480  41.661   94 LEU
ATOM   1028  CA  LEU    28      20.346 -32.089  42.889   95 THR
ATOM   1030  CA  LYS    30      20.452 -35.511  41.253   96 GLU
ATOM   1031  CA  ASP    31      20.252 -33.921  37.834   97 LEU
ATOM   1032  CA  GLU    32      22.857 -35.364  35.499   98 ASN
ATOM   1033  CA  LYS    33      21.907 -33.957  32.125   99 GLN
ATOM   1034  CA  ALA    34      19.549 -31.075  31.398  100 LEU
ATOM   1035  CA  TYR    35      18.886 -30.956  27.661  101 ILE
ATOM   1036  CA  CYS    36      16.566 -28.178  26.481  102 LEU
ATOM   1037  CA  ALA    37      18.040 -28.210  22.964  103 TYR
ATOM   1038  CA  LEU    38      15.891 -26.839  20.127  104 LEU
ATOM   1039  CA  ARG    39      13.031 -25.071  21.886  105 ASN
ATOM   1040  CA  ASN    40      11.649 -21.571  22.490  106 TYR
ATOM   1041  CA  LEU    41      12.792 -21.105  26.126  107 PHE
ATOM   1042  CA  TYR    42      13.456 -17.488  27.088  108 SER
ATOM   1043  CA  GLU    43      17.903 -15.532  31.848  110 SER
ATOM   1044  CA  VAL    44      19.336 -18.939  32.716  111 ILE
ATOM   1045  CA  PRO    45      18.109 -19.855  36.223  112 PRO
ATOM   1046  CA  ALA    46      20.810 -19.219  38.825  113 SER
ATOM   1047  CA  LEU    47      24.404 -24.662  42.213  117 GLU
ATOM   1048  CA  PRO    48      24.026 -28.272  41.035  118 LEU
ATOM   1049  CA  PRO    49      26.966 -30.498  41.979  119 LYS
ATOM   1050  CA  TYR    50      25.882 -33.505  39.890  120 ASN
ATOM   1051  CA  ILE    51      25.417 -31.943  36.442  121 ILE
ATOM   1052  CA  THR    52      27.724 -32.885  33.557  122 PHE
ATOM   1053  CA  TYR    53      25.778 -32.510  30.298  123 TYR
ATOM   1054  CA  LEU    54      24.076 -29.107  29.970  124 LEU
ATOM   1055  CA  ASP    55      22.508 -28.370  26.575  125 ASP
ATOM   1056  CA  LEU    56      20.704 -25.034  26.190  126 LEU
ATOM   1057  CA  THR    57      21.457 -24.734  22.454  127 ARG
ATOM   1058  CA  LEU    58      18.867 -23.231  20.120  128 ASN
ATOM   1059  CA  ASN    59      16.600 -21.221  22.394  129 ASN
ATOM   1060  CA  TYR    60      15.640 -17.612  23.119  130 LEU
ATOM   1061  CA  ILE    61      17.617 -17.354  26.376  131 LEU
ATOM   1062  CA  SER    62      18.955 -13.884  27.138  132 SER
ATOM   1063  CA  GLU    63      21.252 -12.415  29.770  133 GLY
ATOM   1064  CA  ILE    64      24.852 -13.462  30.324  134 ASP
ATOM   1065  CA  SER    65      26.932 -16.446  31.361  135 VAL
ATOM   1066  CA  GLU    66      27.448 -15.770  35.092  136 PRO
ATOM   1067  CA  GLU    67      30.758 -16.106  36.936  137 GLU
ATOM   1068  CA  SER    68      28.895 -18.685  39.032  138 GLU
ATOM   1069  CA  PHE    69      29.232 -21.214  36.200  139 ILE
ATOM   1070  CA  SER    70      32.887 -21.567  37.166  140 CYS
ATOM   1071  CA  GLY    71      31.879 -23.052  40.518  141 LYS
ATOM   1072  CA  LEU    72      29.706 -25.839  39.143  142 THR
ATOM   1073  CA  GLU    73      32.503 -28.300  38.633  143 SER
ATOM   1074  CA  ALA    74      30.705 -31.382  37.371  144 SER
ATOM   1075  CA  LEU    75      30.228 -29.743  33.974  145 LEU
ATOM   1076  CA  GLN    76      31.721 -31.497  30.952  146 VAL
ATOM   1077  CA  ILE    77      29.619 -30.546  27.928  147 LEU
ATOM   1078  CA  LEU    78      28.082 -27.038  27.799  148 ILE
ATOM   1079  CA  CYS    79      26.034 -26.009  24.749  149 GLY
ATOM   1080  CA  ILE    80      25.084 -22.319  24.593  150 PHE
ATOM   1081  CA  GLN    81      24.755 -22.208  20.795  151 ASP
ATOM   1082  CA  GLN    82      22.234 -19.871  19.146  152 TYR
ATOM   1083  CA  GLN    83      20.653 -17.901  21.968  153 ASN
ATOM   1084  CA  GLN    84      20.483 -14.201  22.811  154 ASN
ATOM   1085  CA  CYS    85      23.199 -14.445  25.505  155 LEU
ATOM   1086  CA  ARG    86      25.268 -11.302  26.002  156 THR
ATOM   1087  CA  LEU    87      28.102  -9.912  28.100  157 GLY
ATOM   1088  CA  THR    88      31.530 -11.470  28.537  158 LYS
ATOM   1089  CA  LEU    89      32.792 -15.030  28.889  159 ILE
ATOM   1090  CA  ARG    90      33.702 -15.615  32.560  160 PRO
ATOM   1091  CA  ASN    91      37.484 -15.378  32.941  161 GLU
ATOM   1092  CA  ASN    92      37.451 -18.057  35.635  162 CYS
ATOM   1094  CA  PHE    94      36.265 -20.696  33.156  163 LEU
ATOM   1095  CA  ILE    95      39.524 -22.639  33.516  164 GLY
ATOM   1096  CA  GLY    96      38.187 -23.721  36.863  165 ASP
ATOM   1097  CA  LEU    97      35.668 -25.775  35.020  166 LEU
ATOM   1098  CA  SER    98      38.183 -28.492  35.052  167 VAL
ATOM   1099  CA  SER    99      36.317 -31.362  33.577  168 HIS
ATOM   1100  CA  LEU   100      35.178 -29.506  30.531  169 LEU
ATOM   1101  CA  THR   101      35.535 -31.352  27.301  170 GLN
ATOM   1102  CA  THR   102      33.236 -29.138  25.260  171 MET
ATOM   1103  CA  LEU   103      32.220 -25.485  25.465  172 PHE
ATOM   1104  CA  ASP   104      30.154 -24.035  22.611  173 VAL
ATOM   1105  CA  LEU   105      28.733 -20.492  22.789  174 ALA
ATOM   1106  CA  ALA   106      28.426 -19.960  19.018  175 ALA
ATOM   1107  CA  TYR   107      25.829 -17.643  17.504  176 GLY
ATOM   1108  CA  ASN   108      25.410 -15.255  20.408  177 ASN
ATOM   1109  CA  MET   109      26.076 -11.642  21.372  178 HIS
ATOM   1110  CA  ASN   110      29.100 -12.270  23.643  179 LEU
ATOM   1111  CA  LEU   111      31.651  -9.464  23.745  180 THR
ATOM   1112  CA  GLN   112      35.039  -8.788  25.320  181 GLY
ATOM   1113  CA  VAL   113      38.012 -11.103  24.903  182 SER
ATOM   1114  CA  ASP   114      38.626 -14.837  25.140  183 ILE
ATOM   1115  CA  PRO   115      39.546 -15.908  28.684  184 PRO
ATOM   1116  CA  GLY   116      43.136 -17.156  28.774  185 VAL
ATOM   1117  CA  ALA   117      42.182 -19.571  31.571  186 SER
ATOM   1118  CA  PHE   118      40.308 -21.572  28.926  187 ILE
ATOM   1119  CA  ASN   119      43.701 -22.790  27.754  188 GLY
ATOM   1120  CA  GLY   120      44.088 -24.659  31.045  189 THR
ATOM   1121  CA  LEU   121      41.421 -27.272  30.296  190 LEU
ATOM   1122  CA  ILE   122      43.428 -30.372  29.441  191 ALA
ATOM   1123  CA  ASN   123      40.464 -32.590  28.602  192 ASN
ATOM   1124  CA  LEU   124      38.957 -29.941  26.315  193 LEU
ATOM   1125  CA  GLN   125      38.147 -31.282  22.846  194 THR
ATOM   1126  CA  ILE   126      35.658 -28.960  21.143  195 ASP
ATOM   1127  CA  LEU   127      35.488 -25.159  21.474  196 LEU
ATOM   1128  CA  ASN   128      33.152 -23.011  19.342  197 ASP
ATOM   1129  CA  LEU   129      32.980 -19.260  20.020  198 LEU
ATOM   1130  CA  THR   130      31.980 -18.400  16.444  199 SER
ATOM   1131  CA  GLU   131      29.467 -15.739  15.447  200 GLY
ATOM   1132  CA  CYS   132      30.051 -13.322  18.290  201 ASN
ATOM   1133  CA  ARG   133      31.508  -9.884  18.955  202 GLN
ATOM   1134  CA  LEU   134      34.588 -11.214  20.795  203 LEU
ATOM   1135  CA  SER   135      37.725  -9.095  20.486  204 THR
ATOM   1136  CA  ASP   136      41.434  -9.041  21.247  205 GLY
ATOM   1137  CA  SER   137      44.061 -11.687  20.552  206 LYS
ATOM   1138  CA  ILE   138      43.779 -15.467  20.508  207 ILE
ATOM   1139  CA  LEU   139      45.359 -16.704  23.763  208 PRO
ATOM   1142  CA  ASP   142      48.886 -18.075  23.238  209 ARG
ATOM   1143  CA  TYR   143      48.350 -20.574  26.044  210 ASP
ATOM   1144  CA  LEU   144      45.779 -22.245  23.773  211 PHE
ATOM   1145  CA  ARG   145      48.855 -24.141  22.611  212 GLY
ATOM   1146  CA  PRO   146      48.508 -26.111  25.842  213 ASN
ATOM   1147  CA  LEU   147      45.301 -27.875  24.833  214 LEU
ATOM   1148  CA  VAL   148      46.486 -31.233  23.549  215 LEU
ATOM   1149  CA  SER   149      43.086 -32.900  23.380  216 ASN
ATOM   1150  CA  LEU   150      41.651 -30.058  21.320  217 LEU
ATOM   1151  CA  GLU   151      40.082 -31.239  18.066  218 GLN
ATOM   1152  CA  GLN   152      37.849 -28.406  16.847  219 SER
ATOM   1153  CA  LEU   153      38.852 -24.790  17.427  220 LEU
ATOM   1154  CA  SER   154      36.216 -22.478  15.946  221 VAL
ATOM   1155  CA  LEU   155      36.613 -18.714  16.403  222 LEU
ATOM   1156  CA  PRO   156      34.961 -17.586  13.146  223 THR
ATOM   1157  CA  GLY   157      32.880 -14.470  12.435  224 GLU
ATOM   1158  CA  ASN   158      34.283 -12.415  15.302  225 ASN
ATOM   1159  CA  ASN   159      36.313  -9.244  15.845  226 LEU
ATOM   1160  CA  ILE   160      39.503 -11.069  16.930  227 LEU
ATOM   1161  CA  HIS   161      42.754  -9.218  16.257  228 GLU
ATOM   1162  CA  LYS   162      46.515  -9.694  16.317  229 GLY
ATOM   1163  CA  LEU   163      48.084 -12.724  14.679  230 ASP
ATOM   1164  CA  ARG   164      47.554 -16.476  14.792  231 ILE
ATOM   1165  CA  PRO   165      49.744 -17.617  17.692  232 PRO
ATOM   1166  CA  ALA   166      52.544 -19.985  16.671  233 ALA
ATOM   1167  CA  SER   167      51.753 -21.829  19.902  234 GLU
ATOM   1168  CA  PHE   168      48.698 -23.297  18.126  235 ILE
ATOM   1169  CA  PHE   169      51.246 -25.447  16.298  236 GLY
ATOM   1171  CA  ASN   171      51.470 -27.572  19.445  237 ASN
ATOM   1172  CA  MET   172      47.880 -28.848  19.436  238 CYS
ATOM   1173  CA  SER   173      48.397 -32.279  17.916  239 SER
ATOM   1174  CA  LYS   174      44.836 -33.535  18.261  240 SER
ATOM   1175  CA  LEU   175      43.449 -30.747  16.119  241 LEU
ATOM   1176  CA  HIS   176      41.370 -32.072  13.236  242 VAL
ATOM   1177  CA  THR   177      39.629 -28.784  12.443  243 GLN
ATOM   1178  CA  VAL   178      40.767 -25.166  12.753  244 LEU
ATOM   1179  CA  ASP   179      38.355 -22.392  11.787  245 GLU
ATOM   1180  CA  VAL   180      39.665 -18.834  12.172  246 LEU
ATOM   1181  CA  SER   181      37.824 -17.248   9.244  247 TYR
ATOM   1182  CA  HIS   182      36.043 -13.872   9.029  248 ASP
ATOM   1183  CA  ASN   183      38.163 -11.918  11.517  249 ASN
ATOM   1184  CA  TRP   184      40.764  -9.167  11.909  250 GLN
ATOM   1185  CA  ILE   185      43.713 -11.578  12.329  251 LEU
ATOM   1186  CA  ASN   186      46.981 -10.212  10.924  252 THR
ATOM   1187  CA  SER   187      50.619 -11.111  10.273  253 GLY
ATOM   1188  CA  PHE   188      52.026 -14.150   8.497  254 LYS
ATOM   1189  CA  CYS   189      50.595 -17.645   8.865  255 ILE
ATOM   1190  CA  GLU   190      52.553 -19.549  11.545  256 PRO
ATOM   1191  CA  GLU   191      54.827 -22.173  10.009  257 ALA
ATOM   1192  CA  ASP   192      54.163 -24.236  13.125  258 GLU
ATOM   1193  CA  LEU   193      50.632 -24.845  11.847  259 LEU
ATOM   1194  CA  PHE   194      52.398 -27.330   9.592  260 GLY
ATOM   1195  CA  HIS   195      52.839 -29.455  12.699  261 ASN
ATOM   1196  CA  PHE   196      49.149 -30.258  13.044  262 LEU
ATOM   1197  CA  GLN   197      48.934 -33.321  10.841  263 VAL
ATOM   1200  CA  HIS   200      45.507 -34.475  11.960  264 GLN
ATOM   1201  CA  PHE   201      44.175 -31.325  10.306  265 LEU
ATOM   1202  CA  THR   202      41.375 -31.806   7.798  266 GLN
ATOM   1203  CA  ARG   203      39.826 -28.352   7.624  267 ALA
ATOM   1204  CA  LEU   204      42.028 -25.277   7.850  268 LEU
ATOM   1205  CA  LYS   205      40.123 -22.097   7.027  269 ARG
ATOM   1206  CA  LEU   206      41.701 -18.746   7.892  270 ILE
ATOM   1207  CA  HIS   207      40.001 -16.810   5.076  271 TYR
ATOM   1208  CA  ASN   208      38.586 -13.266   5.227  272 LYS
ATOM   1209  CA  ILE   209      41.339 -11.802   7.393  273 ASN
ATOM   1210  CA  ARG   210      44.274  -9.392   7.325  274 LYS
ATOM   1211  CA  MET   211      46.972 -12.105   7.040  275 LEU
ATOM   1212  CA  SER   212      50.207 -11.257   5.222  276 THR
ATOM   1213  CA  ASP   213      53.467 -12.437   3.628  277 SER
ATOM   1214  CA  MET   214      53.617 -15.806   1.883  278 SER
ATOM   1215  CA  ASN   215      52.244 -19.296   2.445  279 ILE
ATOM   1216  CA  PRO   216      54.703 -21.319   4.562  280 PRO
ATOM   1217  CA  TYR   217      55.731 -24.503   2.732  281 SER
ATOM   1218  CA  TRP   218      46.746 -10.008   1.876  298 HIS
ATOM   1219  CA  THR   219      48.980 -13.049   1.210  299 LEU
ATOM   1220  CA  GLY   220      51.770 -12.626  -1.344  300 VAL
ATOM   1221  CA  TRP   221      54.283 -14.696  -3.287  301 GLY
ATOM   1222  CA  ASP   222      53.569 -17.756  -5.443  302 PRO
ATOM   1223  CA  LYS   223      51.596 -20.940  -4.906  303 ILE
ATOM   1224  CA  CYS   224      54.185 -23.693  -4.537  304 SER
ATOM   1225  CA  GLY   225      53.905 -26.839  -6.670  305 GLU
ATOM   1226  CA  ASN   226      53.841 -28.649  -3.327  306 GLU
ATOM   1227  CA  PRO   227      50.048 -28.277  -3.121  307 ILE
ATOM   1228  CA  PHE   228      50.267 -31.418  -5.229  308 GLY
ATOM   1229  CA  LYS   229      51.091 -33.262  -2.012  309 PHE
ATOM   1230  CA  ASP   230      47.770 -32.599  -0.271  310 LEU
ATOM   1231  CA  MET   231      45.865 -35.093  -2.435  311 GLU
ATOM   1232  CA  SER   232      42.946 -35.431  -0.027  312 SER
ATOM   1233  CA  MET   233      42.108 -31.861  -0.927  313 LEU
ATOM   1234  CA  THR   234      38.487 -31.177  -1.849  314 GLU
ATOM   1235  CA  VAL   235      37.867 -27.423  -1.683  315 VAL
ATOM   1236  CA  LEU   236      40.643 -24.856  -2.198  316 LEU
ATOM   1237  CA  ASP   237      40.010 -21.107  -2.030  317 THR
ATOM   1238  CA  LEU   238      43.035 -18.923  -2.785  318 LEU
ATOM   1239  CA  SER   239      41.009 -16.076  -4.290  319 HIS
ATOM   1240  CA  LEU   240      41.182 -12.330  -3.567  320 SER
ATOM   1241  CA  ASN   241      44.872 -12.227  -2.638  321 ASN
ATOM   1242  CA  GLY   242      48.135 -10.809  -3.998  322 ASN
ATOM   1243  CA  PHE   243      49.533 -14.161  -5.227  323 PHE
ATOM   1244  CA  SER   244      51.916 -13.929  -8.187  324 THR
ATOM   1245  CA  VAL   245      54.154 -16.065 -10.383  325 GLY
ATOM   1246  CA  ASP   246      53.476 -19.300 -12.253  326 GLU
ATOM   1247  CA  VAL   247      50.220 -21.256 -11.905  327 PHE
ATOM   1248  CA  ALA   248      50.348 -24.447  -9.774  328 PRO
ATOM   1249  CA  VAL   249      50.683 -27.032 -12.572  329 GLN
ATOM   1250  CA  ARG   250      50.627 -29.870 -10.027  330 SER
ATOM   1251  CA  PHE   251      47.023 -29.032  -9.119  331 ILE
ATOM   1252  CA  PHE   252      46.074 -32.132 -11.128  332 THR
ATOM   1253  CA  LYS   253      47.553 -34.321  -8.381  333 ASN
ATOM   1254  CA  ALA   254      44.438 -33.873  -6.258  334 LEU
ATOM   1255  CA  ILE   255      41.665 -35.883  -7.867  335 ARG
ATOM   1256  CA  ARG   256      39.228 -35.393  -4.998  336 ASN
ATOM   1257  CA  GLY   257      39.319 -31.697  -5.844  337 LEU
ATOM   1258  CA  THR   258      35.900 -30.142  -6.435  338 THR
ATOM   1259  CA  LYS   259      36.245 -26.397  -5.871  339 VAL
ATOM   1260  CA  ILE   260      39.371 -24.441  -6.840  340 LEU
ATOM   1261  CA  TYR   261      39.381 -20.633  -6.754  341 THR
ATOM   1262  CA  ILE   262      42.484 -18.557  -7.529  342 VAL
ATOM   1263  CA  LEU   263      40.500 -15.518  -8.692  343 GLY
ATOM   1264  CA  ILE   264      41.499 -11.890  -8.108  344 PHE
ATOM   1265  CA  LEU   265      45.276 -12.347  -8.060  345 ASN
ATOM   1266  CA  ASN   266      48.318 -11.603 -10.214  346 ASN
ATOM   1267  CA  SER   267      48.956 -15.311 -10.951  347 ILE
ATOM   1268  CA  SER   268      50.377 -15.946 -14.423  348 SER
ATOM   1269  CA  GLY   269      51.395 -18.863 -16.631  349 GLY
ATOM   1270  CA  SER   270      49.205 -21.512 -18.231  350 GLU
ATOM   1271  CA  MET   271      46.607 -24.003 -17.031  351 LEU
ATOM   1272  CA  GLY   272      48.030 -27.529 -17.006  352 PRO
ATOM   1273  CA  LYS   273      47.244 -29.997 -19.760  353 ALA
ATOM   1274  CA  GLY   274      45.631 -33.093 -18.315  354 ASP
ATOM   1275  CA  VAL   275      40.802 -18.242 -12.359  366 ALA
ATOM   1276  CA  TRP   276      39.207 -14.873 -13.135  367 HIS
ATOM   1277  CA  TYR   277      41.201 -11.619 -13.053  368 ASP
ATOM   1278  CA  THR   278      44.741 -12.931 -13.411  369 ASN
ATOM   1279  CA  ASN   279      47.721 -12.896 -15.768  370 LEU
ATOM   1280  CA  LEU   280      47.083 -16.400 -17.160  371 LEU
ATOM   1281  CA  LYS   281      47.909 -16.897 -20.834  372 THR
ATOM   1282  CA  ASP   282      47.734 -19.906 -23.117  373 GLY
ATOM   1283  CA  PRO   283      44.864 -22.063 -24.413  374 PRO
ATOM   1284  CA  ASP   284      42.106 -23.594 -22.338  375 ILE
ATOM   1285  CA  ARG   285      43.446 -27.152 -21.989  376 PRO
ATOM   1286  CA  ASP   286      41.642 -29.546 -24.347  377 SER
ATOM   1287  CA  THR   287      41.802 -32.091 -21.546  378 SER
ATOM   1288  CA  PHE   288      39.071 -30.018 -19.862  379 ILE
ATOM   1289  CA  LYS   289      36.775 -32.182 -21.980  380 SER
ATOM   1290  CA  ASP   290      37.408 -34.863 -19.349  381 ASN
ATOM   1291  CA  LEU   291      36.017 -32.855 -16.458  382 CYS
ATOM   1294  CA  SER   294      32.473 -34.180 -16.548  383 THR
ATOM   1295  CA  GLY   295      31.394 -32.674 -13.249  384 GLY
ATOM   1296  CA  ILE   296      32.109 -29.049 -14.057  385 LEU
ATOM   1297  CA  LYS   297      29.206 -26.748 -13.222  386 LYS
ATOM   1298  CA  ALA   298      31.153 -23.485 -13.165  387 LEU
ATOM   1299  CA  LEU   299      34.012 -22.134 -15.265  388 LEU
ATOM   1300  CA  ASP   300      35.198 -18.549 -14.831  389 ASP
ATOM   1301  CA  LEU   301      38.353 -17.795 -16.821  390 LEU
ATOM   1302  CA  SER   302      37.324 -14.205 -17.532  391 SER
ATOM   1303  CA  LYS   303      39.659 -11.195 -17.516  392 HIS
ATOM   1304  CA  VAL   304      42.921 -12.884 -18.494  393 ASN
ATOM   1305  CA  SER   305      45.532 -13.060 -21.253  394 GLN
ATOM   1306  CA  ILE   306      44.454 -16.528 -22.461  395 MET
ATOM   1307  CA  PHE   307      44.740 -17.391 -26.158  396 THR
ATOM   1308  CA  THR   308      43.740 -19.972 -28.756  397 GLY
ATOM   1309  CA  LEU   309      40.294 -21.318 -29.581  398 GLU
ATOM   1310  CA  LYS   310      37.525 -22.561 -27.289  399 ILE
ATOM   1311  CA  ASN   311      37.789 -26.367 -27.346  400 PRO
ATOM   1312  CA  SER   312      34.973 -28.879 -27.779  401 ARG
ATOM   1313  CA  VAL   313      33.587 -30.964 -24.932  402 GLY
ATOM   1314  CA  PHE   314      31.558 -28.330 -23.088  403 PHE
ATOM   1315  CA  SER   315      28.509 -30.302 -24.212  404 GLY
ATOM   1316  CA  TYR   316      29.443 -33.245 -22.010  405 ARG
ATOM   1317  CA  MET   317      30.397 -31.138 -18.970  406 MET
ATOM   1319  CA  ASP   319      26.903 -30.183 -17.792  407 ASN
ATOM   1320  CA  LEU   320      27.739 -26.566 -16.994  408 LEU
ATOM   1321  CA  GLU   321      25.639 -23.722 -15.606  409 THR
ATOM   1322  CA  GLU   322      27.883 -20.661 -15.571  410 PHE
ATOM   1323  CA  LEU   323      30.515 -20.001 -18.225  411 ILE
ATOM   1324  CA  SER   324      32.378 -16.717 -18.190  412 SER
ATOM   1325  CA  LEU   325      35.404 -16.919 -20.494  413 ILE
ATOM   1326  CA  ALA   326      35.197 -13.269 -21.527  414 GLY
ATOM   1327  CA  ASN   327      37.794 -10.482 -21.633  415 ARG
ATOM   1328  CA  ASN   328      40.472 -12.571 -23.349  416 ASN
ATOM   1329  CA  VAL   329      42.278 -13.116 -26.648  417 HIS
ATOM   1330  CA  ILE   330      40.246 -16.191 -27.696  418 PHE
ATOM   1331  CA  ASN   331      39.812 -16.727 -31.445  419 THR
ATOM   1332  CA  GLN   332      37.997 -19.109 -33.784  420 GLY
ATOM   1333  CA  ILE   333      34.280 -19.865 -33.787  421 GLU
ATOM   1334  CA  GLU   334      31.846 -20.710 -31.017  422 ILE
ATOM   1335  CA  SER   335      31.806 -24.531 -30.861  423 PRO
ATOM   1336  CA  ASP   336      28.303 -25.776 -31.637  424 ASP
ATOM   1337  CA  ALA   337      28.653 -28.616 -29.131  425 ASP
ATOM   1338  CA  PHE   338      28.662 -25.853 -26.497  426 ILE
ATOM   1339  CA  ASN   339      24.901 -25.728 -27.033  427 PHE
ATOM   1340  CA  GLY   340      24.590 -29.416 -26.139  428 ASN
ATOM   1341  CA  LEU   341      24.671 -28.464 -22.452  429 CYS
ATOM   1342  CA  ASP   342      21.151 -27.325 -21.616  430 SER
ATOM   1343  CA  LYS   343      21.696 -26.414 -17.968  431 ASN
ATOM   1344  CA  LEU   344      23.703 -23.334 -18.864  432 LEU
ATOM   1345  CA  GLN   345      22.100 -20.261 -17.298  433 GLU
ATOM   1346  CA  LYS   346      25.029 -17.962 -18.057  434 THR
ATOM   1347  CA  LEU   347      27.048 -17.730 -21.257  435 LEU
ATOM   1348  CA  ASN   348      29.552 -14.891 -21.486  436 SER
ATOM   1349  CA  LEU   349      32.193 -14.881 -24.230  437 VAL
ATOM   1350  CA  ASN   350      32.260 -11.082 -24.309  438 ALA
ATOM   1351  CA  HIS   351      35.361  -9.117 -25.356  439 ASP
ATOM   1352  CA  ASN   352      37.268 -11.644 -27.465  440 ASN
ATOM   1353  CA  LEU   353      38.181 -12.326 -31.104  441 ASN
ATOM   1354  CA  LEU   354      35.560 -15.039 -31.691  442 LEU
ATOM   1355  CA  ASP   355      34.351 -15.108 -35.300  443 THR
ATOM   1356  CA  LYS   356      31.381 -16.744 -36.976  444 GLY
ATOM   1357  CA  ILE   357      27.619 -16.639 -36.845  445 THR
ATOM   1358  CA  ASP   358      25.381 -17.107 -33.842  446 LEU
ATOM   1359  CA  SER   359      23.751 -20.375 -34.837  447 LYS
ATOM   1360  CA  SER   360      20.126 -21.362 -34.264  448 PRO
ATOM   1361  CA  MET   361      21.282 -24.030 -31.897  449 LEU
ATOM   1362  CA  PHE   362      21.455 -21.173 -29.485  450 ILE
ATOM   1363  CA  ASN   363      17.838 -22.006 -29.235  451 GLY
ATOM   1364  CA  ASN   364      19.056 -25.203 -27.694  452 LYS
ATOM   1365  CA  LEU   365      19.823 -23.782 -24.273  453 LEU
ATOM   1366  CA  PRO   366      16.455 -22.695 -22.987  454 GLN
ATOM   1367  CA  SER   367      17.463 -22.258 -19.340  455 LYS
ATOM   1368  CA  LEU   368      19.801 -19.350 -19.985  456 LEU
ATOM   1369  CA  LYS   369      19.406 -16.199 -17.891  457 ARG
ATOM   1370  CA  THR   370      22.207 -14.013 -19.312  458 ILE
ATOM   1371  CA  LEU   371      23.996 -14.097 -22.684  459 LEU
ATOM   1372  CA  ASP   372      26.969 -11.873 -23.558  460 GLN
ATOM   1373  CA  LEU   373      28.635 -12.154 -26.983  461 VAL
ATOM   1374  CA  SER   374      29.681  -8.483 -27.051  462 SER
ATOM   1375  CA  ASN   375      32.986  -7.033 -28.306  463 TYR
ATOM   1376  CA  ASN   376      33.875  -9.753 -30.760  464 ASN
ATOM   1377  CA  ASN   377      33.784  -9.910 -34.499  465 SER
ATOM   1378  CA  ILE   378      30.788 -12.094 -35.304  466 LEU
ATOM   1379  CA  ARG   379      28.493 -11.904 -38.306  467 THR
ATOM   1380  CA  LEU   380      25.349 -13.156 -39.988  468 GLY
ATOM   1381  CA  LEU   381      21.788 -12.532 -38.807  469 PRO
ATOM   1382  CA  MET   382      20.312 -12.988 -35.349  470 ILE
ATOM   1383  CA  TYR   383      18.659 -16.443 -35.335  471 PRO
ATOM   1384  CA  GLN   384      14.984 -16.603 -34.484  472 ARG
ATOM   1385  CA  SER   385      15.955 -19.403 -32.166  473 GLU
ATOM   1386  CA  PHE   386      16.732 -16.539 -29.900  474 ILE
ATOM   1387  CA  GLN   387      13.096 -16.456 -28.964  475 GLY
ATOM   1388  CA  GLY   388      13.228 -19.767 -27.166  476 ASN
ATOM   1389  CA  LEU   389      15.347 -18.491 -24.301  477 LEU
ATOM   1390  CA  PRO   390      12.328 -17.226 -22.466  478 LYS
ATOM   1391  CA  ASN   391      13.918 -16.314 -19.186  479 ASP
ATOM   1392  CA  LEU   392      16.842 -14.374 -20.484  480 LEU
ATOM   1393  CA  ALA   393      17.244 -11.211 -18.505  481 ASN
ATOM   1394  CA  ASN   394      20.330  -9.756 -20.140  482 ILE
ATOM   1395  CA  LEU   395      21.036 -10.068 -23.871  483 LEU
ATOM   1396  CA  PHE   396      24.169  -8.250 -25.066  484 TYR
ATOM   1397  CA  LEU   397      25.355  -8.762 -28.651  485 LEU
ATOM   1398  CA  SER   398      26.758  -5.240 -29.122  486 HIS
ATOM   1399  CA  GLU   399      30.022  -4.400 -30.910  487 SER
ATOM   1400  CA  ASN   400      29.887  -7.151 -33.521  488 ASN
ATOM   1401  CA  SER   401      29.159  -7.454 -37.237  489 GLY
ATOM   1402  CA  LEU   402      25.598  -8.795 -36.933  490 PHE
ATOM   1403  CA  GLN   403      23.503  -7.889 -39.966  491 THR
ATOM   1404  CA  SER   404      19.924  -7.841 -41.168  492 GLY
ATOM   1405  CA  LEU   405      13.875 -11.035 -35.678  495 PRO
ATOM   1406  CA  HIS   406      10.312 -10.517 -34.428  496 ARG
ATOM   1407  CA  THR   407      10.730 -13.647 -32.291  497 GLU
ATOM   1408  CA  LEU   408      12.611 -11.438 -29.824  498 MET
ATOM   1409  CA  ALA   409       9.176 -10.361 -28.623  499 SER
ATOM   1410  CA  ASN   410       9.040 -13.867 -27.151  500 ASN
ATOM   1411  CA  LEU   411      11.510 -12.852 -24.459  501 LEU
ATOM   1412  CA  PRO   412       9.186 -11.364 -21.872  502 THR
ATOM   1413  CA  SER   413      11.711 -11.538 -19.050  503 LEU
ATOM   1414  CA  LEU   414      14.426  -9.582 -20.844  504 LEU
ATOM   1415  CA  LYS   415      15.406  -6.492 -18.884  505 GLN
ATOM   1416  CA  GLY   416      18.158  -5.288 -21.182  506 GLY
ATOM   1417  CA  LEU   417      19.141  -5.316 -24.806  507 LEU
ATOM   1418  CA  TYR   418      22.336  -3.979 -26.325  508 ARG
ATOM   1419  CA  VAL   419      22.561  -4.391 -30.081  509 MET
ATOM   1420  CA  ASP   420      24.650  -1.264 -30.618  510 TYR
ATOM   1421  CA  ASN   421      27.616  -0.943 -32.990  511 SER
ATOM   1422  CA  ASN   422      26.352  -3.478 -35.504  512 ASN
ATOM   1423  CA  LYS   423      25.061  -3.677 -39.068  513 ASP
ATOM   1424  CA  ILE   424      21.400  -4.142 -38.042  514 LEU
ATOM   1425  CA  THR   425      18.744  -2.461 -40.181  515 GLU
ATOM   1426  CA  SER   426      15.161  -2.490 -41.406  516 GLY
ATOM   1427  CA  LEU   427      11.909  -2.718 -36.007  518 ILE
ATOM   1428  CA  TYR   428       9.311  -5.506 -35.662  519 PRO
ATOM   1429  CA  GLY   429       6.028  -4.303 -34.138  520 GLU
ATOM   1430  CA  LEU   430       5.954  -7.360 -31.879  521 GLU
ATOM   1431  CA  PRO   431       9.180  -6.230 -30.194  522 MET
ATOM   1432  CA  SER   432       7.224  -3.439 -28.507  523 PHE
ATOM   1433  CA  GLN   433       5.221  -5.980 -26.517  524 ASP
ATOM   1434  CA  VAL   434       8.023  -6.269 -23.963  525 MET
ATOM   1435  CA  ARG   435       6.956  -4.403 -20.826  526 LYS
ATOM   1436  CA  ASN   436       9.861  -5.590 -18.710  527 LEU
ATOM   1437  CA  ILE   437      12.680  -4.236 -20.875  528 LEU
ATOM   1438  CA  THR   438      14.703  -1.725 -18.840  529 SER
ATOM   1439  CA  THR   439      17.664  -0.681 -20.997  530 VAL
ATOM   1440  CA  ILE   440      17.636  -0.627 -24.815  531 LEU
ATOM   1441  CA  ASP   441      20.656   0.391 -26.885  532 ASP
ATOM   1442  CA  LEU   442      20.115   0.277 -30.650  533 LEU
ATOM   1443  CA  ARG   443      22.719   2.958 -31.315  534 SER
ATOM   1444  CA  TYR   444      25.352   2.998 -34.067  535 ASN
ATOM   1445  CA  ASN   445      23.550   0.876 -36.652  536 ASN
ATOM   1446  CA  ARG   446      22.021   0.957 -40.123  537 LYS
ATOM   1447  CA  LEU   447      18.467   1.543 -38.820  538 PHE
ATOM   1448  CA  SER   448      16.425   3.941 -40.954  539 SER
ATOM   1449  CA  ASN   449      12.876   5.267 -41.188  540 GLY
ATOM   1452  CA  SER   452      10.848   7.158 -38.595  541 GLN
ATOM   1453  CA  PHE   453      11.047   6.394 -34.878  542 ILE
ATOM   1454  CA  TYR   454       8.091   4.045 -34.245  543 PRO
ATOM   1455  CA  THR   455       5.381   5.502 -32.004  544 ALA
ATOM   1456  CA  ILE   456       5.023   1.954 -30.686  545 LEU
ATOM   1457  CA  LEU   457       8.200   2.663 -28.717  546 PHE
ATOM   1458  CA  VAL   458       5.667   4.011 -26.229  547 SER
ATOM   1459  CA  GLU   459       4.612   0.400 -25.641  548 LYS
ATOM   1460  CA  PHE   460       7.723  -0.082 -23.517  549 LEU
ATOM   1461  CA  PRO   461       6.815   2.187 -20.624  550 GLU
ATOM   1462  CA  ASN   462       9.609   1.207 -18.292  551 SER
ATOM   1463  CA  VAL   463      12.883   2.359 -19.786  552 LEU
ATOM   1464  CA  GLU   464      15.750   3.767 -17.761  553 THR
ATOM   1465  CA  GLU   465      17.968   3.868 -20.852  554 TYR
ATOM   1466  CA  ILE   466      17.240   4.462 -24.540  555 LEU
ATOM   1467  CA  PHE   467      19.781   5.126 -27.283  556 SER
ATOM   1468  CA  LEU   468      18.814   5.433 -30.948  557 LEU
ATOM   1469  CA  GLY   469      21.998   7.427 -31.575  558 GLN
ATOM   1470  CA  GLY   470      24.052   7.152 -34.762  559 GLY
ATOM   1471  CA  ASN   471      21.400   5.926 -37.184  560 ASN
ATOM   1472  CA  VAL   472      19.377   6.961 -40.240  561 LYS
ATOM   1473  CA  PHE   473      16.101   7.694 -38.377  562 PHE
ATOM   1474  CA  SER   474      13.516   9.762 -40.280  563 ASN
ATOM   1475  CA  SER   475      11.076  12.552 -39.558  564 GLY
ATOM   1476  CA  CYS   476       9.960  14.200 -36.337  565 SER
ATOM   1477  CA  PHE   477      10.241  12.966 -32.759  566 ILE
ATOM   1478  CA  LEU   478       6.941  11.156 -32.151  567 PRO
ATOM   1479  CA  ASN   479       4.939  12.846 -29.391  568 ALA
ATOM   1480  CA  SER   480       3.798   9.413 -28.182  569 SER
ATOM   1481  CA  LYS   481       7.228   9.059 -26.559  570 LEU
ATOM   1482  CA  TYR   482       5.764  11.135 -23.723  571 LYS
ATOM   1483  CA  SER   483       4.562   7.770 -22.392  572 SER
ATOM   1484  CA  VAL   484       7.929   6.936 -20.820  573 LEU
ATOM   1485  CA  ALA   485       8.778   9.051 -17.765  574 SER
ATOM   1486  CA  PRO   486      11.267   6.577 -16.297  575 LEU
ATOM   1487  CA  LEU   487      14.041   7.551 -18.700  576 LEU
ATOM   1488  CA  ASN   488      17.317   8.571 -17.099  577 ASN
ATOM   1489  CA  ASN   489      19.080   8.627 -20.464  578 THR
ATOM   1490  CA  VAL   490      17.543   9.606 -23.795  579 PHE
ATOM   1494  CA  ASP   494      20.018   9.696 -26.672  580 ASP
ATOM   1495  CA  LEU   495      18.369  10.487 -29.992  581 ILE
ATOM   1496  CA  GLN   496      21.495  12.220 -31.304  582 SER
ATOM   1497  CA  MET   497      23.176  11.860 -34.704  583 ASP
ATOM   1498  CA  THR   498      20.210  11.119 -36.964  584 ASN
ATOM   1499  CA  GLY   499      18.056  12.687 -39.679  585 LEU
ATOM   1500  CA  LEU   500      19.377  15.526 -29.345  607 PHE
ATOM   1501  CA  GLN   501      22.589  16.696 -31.015  608 SER
ATOM   1502  CA  LYS   502      23.393  16.371 -34.717  609 ASN
ATOM   1503  CA  PHE   503      19.897  16.444 -36.186  610 ASN
ATOM   1504  CA  TRP   504      17.736  18.604 -38.435  611 LEU
ATOM   1505  CA  SER   505      15.527  19.691 -35.512  612 LEU
ATOM   1506  CA  GLN   506      14.113  23.211 -35.887  613 THR
ATOM   1507  CA  GLY   507      12.449  25.600 -33.462  614 GLY
ATOM   1508  CA  GLN   508      12.799  27.463 -30.200  615 THR
ATOM   1509  CA  CYS   509      14.242  25.486 -27.306  616 ILE
ATOM   1510  CA  LEU   510      11.059  24.351 -25.498  617 PRO
ATOM   1511  CA  THR   511      10.355  26.057 -22.157  618 LYS
ATOM   1512  CA  MET   512       9.475  22.588 -20.860  619 GLU
ATOM   1513  CA  PHE   513      13.227  21.969 -20.703  620 LEU
ATOM   1514  CA  ASP   514      12.892  23.927 -17.474  621 GLY
ATOM   1515  CA  HIS   515      10.565  21.232 -16.158  622 LYS
ATOM   1516  CA  LEU   516      13.539  18.926 -16.557  623 LEU
ATOM   1517  CA  PRO   517      15.350  18.956 -13.246  624 GLU
ATOM   1518  CA  GLN   518      18.071  16.767 -11.746  625 MET
ATOM   1519  CA  LEU   519      19.503  16.349 -15.251  626 VAL
ATOM   1520  CA  GLN   520      23.286  16.312 -15.515  627 GLN
ATOM   1521  CA  THR   521      23.921  16.703 -19.258  628 GLU
ATOM   1522  CA  LEU   522      21.992  18.401 -22.063  629 ILE
ATOM   1523  CA  ILE   523      23.381  18.379 -25.599  630 ASP
ATOM   1524  CA  LEU   524      21.233  20.145 -28.205  631 LEU
ATOM   1525  CA  LYS   525      24.227  21.011 -30.405  632 SER
ATOM   1526  CA  ASN   526      24.370  20.925 -34.212  633 ASN
ATOM   1527  CA  ASN   527      20.719  21.612 -34.992  634 ASN
ATOM   1528  CA  PHE   528      18.422  24.196 -36.547  635 LEU
ATOM   1529  CA  ILE   529      17.075  25.531 -33.221  636 PHE
ATOM   1530  CA  GLN   530      16.067  29.132 -33.756  637 SER
ATOM   1531  CA  SER   531      15.014  31.445 -30.944  638 GLY
ATOM   1532  CA  LEU   532      16.533  32.771 -27.725  639 SER
ATOM   1533  CA  PRO   533      17.363  30.651 -24.667  640 ILE
ATOM   1534  CA  LYS   534      14.293  30.125 -22.445  641 PRO
ATOM   1535  CA  ASN   535      14.702  31.589 -18.951  642 ARG
ATOM   1536  CA  ILE   536      12.389  28.743 -17.957  643 SER
ATOM   1537  CA  PHE   537      15.414  26.451 -17.666  644 LEU
ATOM   1538  CA  ASN   538      16.822  28.422 -14.732  645 GLN
ATOM   1539  CA  ARG   539      15.114  25.605 -12.796  646 ALA
ATOM   1540  CA  LEU   540      17.621  22.821 -13.547  647 CYS
ATOM   1541  CA  THR   541      20.424  23.009 -10.988  648 LYS
ATOM   1542  CA  SER   542      21.948  19.581 -11.604  649 ASN
ATOM   1543  CA  LEU   543      23.218  20.556 -15.040  650 VAL
ATOM   1544  CA  GLY   544      26.937  19.876 -15.394  651 PHE
ATOM   1545  CA  TYR   545      27.520  20.040 -19.154  652 THR
ATOM   1546  CA  LEU   546      25.354  22.186 -21.433  653 LEU
ATOM   1547  CA  ASP   547      25.961  22.278 -25.179  654 ASP
ATOM   1548  CA  LEU   548      23.871  24.592 -27.367  655 PHE
ATOM   1549  CA  SER   549      26.700  25.060 -29.869  656 SER
ATOM   1550  CA  MET   550      26.313  24.994 -33.657  657 GLN
ATOM   1551  CA  ASN   551      22.821  26.475 -33.897  658 ASN
ATOM   1552  CA  SER   552      20.774  29.507 -34.936  659 ASN
ATOM   1553  CA  LEU   553      20.055  30.654 -31.363  660 LEU
ATOM   1554  CA  THR   554      20.034  34.430 -30.956  661 SER
ATOM   1555  CA  TYR   555      21.000  38.072 -25.264  663 HIS
ATOM   1556  CA  ILE   556      22.271  35.248 -23.078  664 ILE
ATOM   1557  CA  PRO   557      20.058  35.522 -19.982  665 PRO
ATOM   1558  CA  ASN   558      21.929  35.913 -16.689  666 ASP
ATOM   1559  CA  GLY   559      18.713  34.924 -14.951  667 GLU
ATOM   1560  CA  ILE   560      18.908  31.440 -16.461  668 VAL
ATOM   1561  CA  PHE   561      22.499  30.803 -15.456  669 PHE
ATOM   1562  CA  PRO   562      22.050  31.904 -11.903  670 GLN
ATOM   1563  CA  ARG   563      25.710  27.079 -10.542  673 ASP
ATOM   1564  CA  SER   564      26.929  23.510 -10.944  674 MET
ATOM   1565  CA  LEU   565      28.045  23.661 -14.572  675 ILE
ATOM   1566  CA  LYS   566      31.451  22.273 -15.458  676 ILE
ATOM   1567  CA  THR   567      31.486  22.631 -19.212  677 SER
ATOM   1568  CA  LEU   568      29.458  25.212 -21.146  678 LEU
ATOM   1569  CA  ASN   569      29.388  25.489 -24.947  679 ASN
ATOM   1570  CA  LEU   570      27.525  28.439 -26.487  680 LEU
ATOM   1571  CA  ALA   571      29.851  28.513 -29.499  681 SER
ATOM   1572  CA  PHE   572      28.759  29.251 -33.069  682 ARG
ATOM   1573  CA  ASN   573      25.481  31.098 -32.553  683 ASN
ATOM   1574  CA  ARG   574      23.923  34.534 -33.050  684 SER
ATOM   1575  CA  LEU   575      23.989  35.446 -29.334  685 PHE
ATOM   1576  CA  GLY   576      24.282  39.184 -28.715  686 SER
ATOM   1577  CA  SER   577      24.573  41.447 -25.679  687 GLY
ATOM   1578  CA  VAL   578      27.060  41.267 -22.819  688 GLU
ATOM   1579  CA  ASP   579      28.555  38.240 -21.091  689 ILE
ATOM   1580  CA  PRO   580      26.587  37.225 -17.962  690 PRO
ATOM   1581  CA  GLN   581      28.286  38.327 -14.736  691 GLN
ATOM   1582  CA  ALA   582      27.020  35.144 -13.076  692 SER
ATOM   1583  CA  PHE   583      29.673  33.266 -15.037  693 PHE
ATOM   1584  CA  SER   584      32.894  27.756  -9.161  697 THR
ATOM   1585  CA  ASN   585      32.874  24.470 -11.081  698 HIS
ATOM   1586  CA  LEU   586      33.267  26.023 -14.533  699 LEU
ATOM   1587  CA  THR   587      36.235  24.462 -16.322  700 VAL
ATOM   1588  CA  THR   588      35.703  24.968 -20.049  701 SER
ATOM   1589  CA  LEU   589      33.687  27.937 -21.332  702 LEU
ATOM   1590  CA  GLU   590      33.221  28.398 -25.079  703 ASP
ATOM   1591  CA  LEU   591      31.552  31.625 -26.229  704 LEU
ATOM   1592  CA  SER   592      33.378  31.650 -29.580  705 SER
ATOM   1593  CA  GLY   593      31.734  32.702 -32.859  706 SER
ATOM   1594  CA  ASN   594      29.005  35.024 -31.580  707 ASN
ATOM   1595  CA  PHE   595      27.656  38.583 -31.628  708 ASN
ATOM   1596  CA  PHE   596      28.464  39.244 -27.952  709 LEU
ATOM   1597  CA  LEU   597      29.129  42.970 -27.547  710 THR
ATOM   1598  CA  CYS   598      30.352  43.398 -23.992  711 GLY
ATOM   1626  CA  GLU   626      33.667  44.054 -22.310  712 GLU
ATOM   1627  CA  TYR   627      35.114  40.832 -21.013  713 ILE
ATOM   1628  CA  PRO   628      34.066  40.310 -17.436  714 PRO
ATOM   1629  CA  LYS   629      37.015  40.081 -15.046  715 GLU
ATOM   1630  CA  LYS   630      35.060  37.857 -12.766  716 SER
ATOM   1631  CA  GLN   631      36.400  35.040 -14.958  717 LEU
ATOM   1632  CA  GLN   632      40.019  36.035 -14.321  718 ALA
ATOM   1633  CA  GLY   633      40.556  35.058 -10.681  719 ASN
ATOM   1634  CA  LYS   634      38.313  31.998 -11.080  720 LEU
ATOM   1635  CA  PRO   635      40.357  28.933 -10.122  721 SER
ATOM   1636  CA  LEU   636      38.532  27.532 -15.194  723 LEU
ATOM   1637  CA  LEU   637      40.960  25.867 -17.604  724 LYS
ATOM   1638  CA  HIS   638      39.880  26.230 -21.232  725 HIS
ATOM   1639  CA  ALA   639      38.339  29.536 -22.318  726 LEU
ATOM   1640  CA  LYS   640      37.135  30.368 -25.826  727 LYS
ATOM   1641  CA  LEU   641      36.291  33.911 -26.926  728 LEU
ATOM   1642  CA  CYS   642      37.815  34.000 -30.409  729 ALA
ATOM   1644  CA  ASP   644      35.614  35.462 -33.146  730 SER
ATOM   1645  CA  ARG   645      33.396  38.057 -31.477  731 ASN
ATOM   1646  CA  LYS   646      33.325  41.784 -30.845  732 ASN
ATOM   1647  CA  TYR   647      34.796  42.592 -27.437  733 LEU
TER
