# Supplementary material for: Variation in selection constraints on teleost TLRs with emphasis on their repertoire in the Walking catfish, Clarias batrachus
Source: Sci Rep. 2020 Dec 7;10:21394. doi: 10.1038/s41598-020-78347-6 (PMC7721727; doi:10.1038/s41598-020-78347-6)
Supplement: Supplementary file 28 — Supplementary Information 28. [file 41598_2020_78347_MOESM28_ESM.zip › T5/struct/S508525_results/threading4.pdb]

Rank   :4 Template name:2a0z_A
REMARK :Column 1 -  30 present Atom & Residue records of query sequence.
REMARK :Column 31 - 54 present XYZ coordinates of query sequence obtained after threading alignment.
REMARK :Column 55 - 59 present residue number in Template
REMARK :Column 60 - 59 present residue name of Template
ATOM   2001  CA  PRO    25     -18.123 -54.671   9.425    5 THR
ATOM   2002  CA  LYS    26     -18.875 -55.821  13.011    6 LYS
ATOM   2003  CA  CYS    27     -20.401 -54.545  16.293    7 CYS
ATOM   2004  CA  LEU    28     -18.639 -51.867  18.377    8 THR
ATOM   2005  CA  ILE    29     -18.739 -52.114  22.200    9 VAL
ATOM   2006  CA  LYS    30     -18.157 -49.021  24.390   10 SER
ATOM   2007  CA  ASP    31     -19.122 -48.847  28.109   11 HIS
ATOM   2008  CA  GLU    32     -21.379 -51.968  28.000   12 GLU
ATOM   2009  CA  LYS    33     -23.354 -50.579  25.003   13 VAL
ATOM   2010  CA  ALA    34     -23.382 -52.756  21.859   14 ALA
ATOM   2011  CA  TYR    35     -23.944 -50.939  18.543   15 ASP
ATOM   2012  CA  CYS    36     -24.917 -53.461  15.836   16 CYS
ATOM   2013  CA  ALA    37     -26.803 -51.030  13.559   17 SER
ATOM   2014  CA  LEU    38     -26.729 -51.040   9.700   18 HIS
ATOM   2015  CA  ARG    39     -24.902 -54.386   9.356   19 LEU
ATOM   2016  CA  ASN    40     -27.409 -56.370   7.174   20 LYS
ATOM   2017  CA  LEU    41     -27.765 -59.046   9.933   21 LEU
ATOM   2018  CA  TYR    42     -30.218 -61.973   9.682   22 THR
ATOM   2019  CA  GLU    43     -29.061 -63.573  12.961   23 GLN
ATOM   2020  CA  VAL    44     -28.451 -62.235  16.491   24 VAL
ATOM   2021  CA  PRO    45     -24.674 -62.227  17.377   25 PRO
ATOM   2022  CA  ALA    46     -19.891 -63.698  20.498   27 ASP
ATOM   2023  CA  LEU    47     -20.651 -60.385  22.289   28 LEU
ATOM   2024  CA  PRO    48     -19.498 -59.857  25.948   29 PRO
ATOM   2025  CA  PRO    49     -21.855 -61.258  28.631   30 THR
ATOM   2026  CA  TYR    50     -21.840 -57.951  30.584   31 ASN
ATOM   2027  CA  ILE    51     -23.755 -55.737  28.082   32 ILE
ATOM   2028  CA  THR    52     -26.646 -53.550  29.330   33 THR
ATOM   2029  CA  TYR    53     -27.835 -51.982  26.040   34 VAL
ATOM   2030  CA  LEU    54     -28.164 -53.828  22.700   35 LEU
ATOM   2031  CA  ASP    55     -28.870 -51.831  19.512   36 ASN
ATOM   2032  CA  LEU    56     -29.953 -54.012  16.558   37 LEU
ATOM   2033  CA  THR    57     -31.680 -51.292  14.455   38 THR
ATOM   2034  CA  LEU    58     -31.864 -51.302  10.622   39 HIS
ATOM   2035  CA  ASN    59     -31.173 -55.001   9.894   40 ASN
ATOM   2036  CA  TYR    60     -33.033 -57.993   8.383   41 GLN
ATOM   2037  CA  ILE    61     -34.186 -59.943  11.485   42 LEU
ATOM   2038  CA  SER    62     -37.301 -62.109  10.973   43 ARG
ATOM   2039  CA  GLU    63     -37.610 -63.691  14.450   44 ARG
ATOM   2040  CA  ILE    64     -36.280 -63.269  18.027   45 LEU
ATOM   2041  CA  SER    65     -35.781 -66.738  19.673   46 PRO
ATOM   2042  CA  GLU    66     -35.348 -67.059  23.459   47 ALA
ATOM   2043  CA  GLU    67     -32.279 -69.353  23.288   48 ALA
ATOM   2044  CA  SER    68     -30.176 -66.676  21.499   49 ASN
ATOM   2045  CA  PHE    69     -30.561 -64.304  24.477   50 PHE
ATOM   2046  CA  SER    70     -29.557 -66.762  27.251   51 THR
ATOM   2047  CA  GLY    71     -26.019 -65.300  27.502   52 ARG
ATOM   2048  CA  LEU    72     -27.225 -61.659  27.646   53 TYR
ATOM   2049  CA  GLU    73     -29.050 -61.764  31.016   54 SER
ATOM   2050  CA  ALA    74     -27.910 -58.256  32.112   55 GLN
ATOM   2051  CA  LEU    75     -29.878 -56.315  29.445   56 LEU
ATOM   2052  CA  GLN    76     -31.972 -53.294  30.495   57 THR
ATOM   2053  CA  ILE    77     -32.556 -52.008  26.943   58 SER
ATOM   2054  CA  LEU    78     -33.252 -53.794  23.629   59 LEU
ATOM   2055  CA  CYS    79     -33.759 -51.823  20.395   60 ASP
ATOM   2056  CA  ILE    80     -34.898 -54.011  17.478   61 VAL
ATOM   2057  CA  GLN    81     -36.534 -51.244  15.438   62 GLY
ATOM   2058  CA  GLN    82     -36.688 -51.231  11.594   63 PHE
ATOM   2059  CA  GLN    83     -36.652 -55.024  10.899   64 ASN
ATOM   2060  CA  GLN    84     -39.172 -57.686   9.678   65 THR
ATOM   2061  CA  CYS    85     -40.271 -59.389  12.954   66 ILE
ATOM   2062  CA  ARG    86     -43.819 -60.847  12.911   67 SER
ATOM   2063  CA  THR    88     -43.967 -63.165  15.967   68 LYS
ATOM   2064  CA  LEU    89     -42.624 -62.644  19.493   69 LEU
ATOM   2065  CA  ARG    90     -41.795 -65.605  21.784   70 GLU
ATOM   2066  CA  ASN    91     -43.136 -65.242  25.408   71 PRO
ATOM   2067  CA  ASN    92     -40.103 -67.018  26.956   72 GLU
ATOM   2068  CA  SER    93     -37.831 -64.152  25.737   73 LEU
ATOM   2069  CA  PHE    94     -38.866 -61.904  28.628   74 CYS
ATOM   2070  CA  ILE    95     -38.174 -64.698  31.155   75 GLN
ATOM   2071  CA  GLY    96     -34.582 -64.838  29.808   76 LYS
ATOM   2072  CA  LEU    97     -34.286 -61.035  30.304   77 LEU
ATOM   2073  CA  SER    98     -35.621 -60.217  33.866   78 PRO
ATOM   2074  CA  SER    99     -34.079 -56.712  33.995   79 MET
ATOM   2075  CA  LEU   100     -35.598 -55.411  30.710   80 LEU
ATOM   2076  CA  THR   101     -36.963 -51.853  31.023   81 LYS
ATOM   2077  CA  THR   102     -36.938 -50.465  27.454   82 VAL
ATOM   2078  CA  LEU   103     -38.281 -52.428  24.458   83 LEU
ATOM   2079  CA  ASP   104     -38.435 -50.778  21.015   84 ASN
ATOM   2080  CA  LEU   105     -40.194 -52.759  18.265   85 LEU
ATOM   2081  CA  ALA   106     -41.005 -49.825  15.924   86 GLN
ATOM   2082  CA  TYR   107     -41.402 -50.414  12.147   87 HIS
ATOM   2083  CA  ASN   108     -41.745 -54.216  12.057   88 ASN
ATOM   2084  CA  MET   109     -44.541 -56.599  10.973   89 GLU
ATOM   2085  CA  ASN   110     -45.964 -57.400  14.443   90 LEU
ATOM   2086  CA  LEU   111     -49.666 -57.098  13.499   91 SER
ATOM   2087  CA  GLN   112     -51.349 -59.573  15.897   92 GLN
ATOM   2088  CA  VAL   113     -50.933 -59.419  19.694   93 LEU
ATOM   2089  CA  ASP   114     -52.166 -61.910  22.332   94 SER
ATOM   2090  CA  PRO   115     -52.274 -62.213  26.152   95 ASP
ATOM   2091  CA  GLY   116     -49.093 -64.335  26.110   96 LYS
ATOM   2092  CA  ALA   117     -46.929 -61.822  24.152   97 THR
ATOM   2093  CA  PHE   118     -45.911 -59.394  26.940   98 PHE
ATOM   2094  CA  ASN   119     -47.118 -61.541  29.895   99 ALA
ATOM   2095  CA  GLY   120     -43.671 -62.138  31.440  100 PHE
ATOM   2096  CA  LEU   121     -42.226 -58.633  30.770  101 CYS
ATOM   2097  CA  ILE   122     -43.169 -57.261  34.214  102 THR
ATOM   2098  CA  ASN   123     -40.357 -54.687  34.638  103 ASN
ATOM   2099  CA  LEU   124     -40.958 -52.622  31.449  104 LEU
ATOM   2100  CA  GLN   125     -41.127 -48.798  31.698  105 THR
ATOM   2101  CA  ILE   126     -41.134 -48.047  27.930  106 GLU
ATOM   2102  CA  LEU   127     -42.837 -49.927  25.074  107 LEU
ATOM   2103  CA  ASN   128     -42.622 -48.599  21.487  108 HIS
ATOM   2104  CA  LEU   129     -44.894 -50.257  18.896  109 LEU
ATOM   2105  CA  THR   130     -45.097 -47.634  16.082  110 MET
ATOM   2106  CA  GLU   131     -45.685 -48.610  12.399  111 SER
ATOM   2107  CA  CYS   132     -46.537 -52.286  13.006  112 ASN
ATOM   2108  CA  ARG   133     -49.795 -52.524  10.967  113 SER
ATOM   2109  CA  LEU   134     -51.881 -53.275  14.111  114 ILE
ATOM   2110  CA  SER   135     -55.581 -52.913  13.298  115 GLN
ATOM   2111  CA  ASP   136     -57.302 -54.561  16.262  116 LYS
ATOM   2112  CA  LEU   139     -56.654 -55.098  19.991  117 ILE
ATOM   2113  CA  SER   140     -58.507 -58.040  21.611  118 LYS
ATOM   2114  CA  GLY   141     -58.632 -59.098  25.301  119 ASN
ATOM   2115  CA  ASP   142     -55.897 -57.811  27.728  120 ASN
ATOM   2116  CA  TYR   143     -52.317 -57.741  26.245  121 PRO
ATOM   2117  CA  LEU   144     -50.940 -55.022  28.586  122 PHE
ATOM   2118  CA  ARG   145     -52.373 -56.240  31.938  123 VAL
ATOM   2119  CA  PRO   146     -49.047 -57.418  33.438  124 LYS
ATOM   2120  CA  LEU   147     -47.288 -54.085  32.666  125 GLN
ATOM   2121  CA  VAL   148     -47.608 -52.671  36.204  126 LYS
ATOM   2122  CA  SER   149     -44.490 -50.455  35.919  127 ASN
ATOM   2123  CA  LEU   150     -45.118 -49.039  32.400  128 LEU
ATOM   2124  CA  GLU   151     -44.632 -45.245  32.030  129 ILE
ATOM   2125  CA  GLN   152     -44.814 -44.761  28.216  130 THR
ATOM   2126  CA  LEU   153     -46.866 -46.726  25.636  131 LEU
ATOM   2127  CA  SER   154     -46.553 -45.669  21.978  132 ASP
ATOM   2128  CA  LEU   155     -49.063 -47.176  19.528  133 LEU
ATOM   2129  CA  PRO   156     -48.779 -44.428  16.867  134 SER
ATOM   2130  CA  GLY   157     -48.901 -44.893  13.052  135 HIS
ATOM   2131  CA  ASN   158     -51.128 -48.009  13.022  136 ASN
ATOM   2132  CA  ASN   159     -54.683 -48.750  11.825  137 GLY
ATOM   2133  CA  ILE   160     -56.640 -48.732  15.101  138 LEU
ATOM   2134  CA  HIS   161     -60.262 -47.547  15.041  139 SER
ATOM   2135  CA  LYS   162     -60.714 -47.425  18.843  140 SER
ATOM   2136  CA  LEU   163     -58.952 -46.437  22.097  141 THR
ATOM   2137  CA  ARG   164     -60.020 -49.684  23.872  142 LYS
ATOM   2138  CA  PRO   165     -56.929 -51.581  25.052  143 LEU
ATOM   2139  CA  ALA   166     -58.364 -53.796  27.806  144 GLY
ATOM   2140  CA  SER   167     -61.437 -54.932  29.782  145 THR
ATOM   2141  CA  PHE   169     -60.278 -54.229  33.384  146 GLN
ATOM   2142  CA  ILE   170     -58.534 -51.481  35.420  147 VAL
ATOM   2143  CA  ASN   171     -54.789 -51.687  34.635  148 GLN
ATOM   2144  CA  MET   172     -51.725 -49.539  33.660  149 LEU
ATOM   2145  CA  SER   173     -51.881 -47.503  36.917  150 GLU
ATOM   2146  CA  LYS   174     -48.409 -45.981  36.537  151 ASN
ATOM   2147  CA  LEU   175     -48.881 -44.848  32.898  152 LEU
ATOM   2148  CA  HIS   176     -48.061 -41.185  32.181  153 GLN
ATOM   2149  CA  THR   177     -47.896 -41.065  28.347  154 GLU
ATOM   2150  CA  VAL   178     -50.301 -42.683  25.839  155 LEU
ATOM   2151  CA  ASP   179     -49.517 -41.967  22.166  156 LEU
ATOM   2152  CA  VAL   180     -52.251 -42.884  19.664  157 LEU
ATOM   2153  CA  SER   181     -51.463 -40.411  16.851  158 SER
ATOM   2154  CA  HIS   182     -51.941 -41.194  13.113  159 ASN
ATOM   2155  CA  ASN   183     -54.506 -44.014  13.490  160 ASN
ATOM   2156  CA  TRP   184     -58.140 -44.350  12.241  161 LYS
ATOM   2157  CA  ILE   185     -60.080 -43.336  15.416  162 ILE
ATOM   2158  CA  ASN   186     -63.477 -41.787  14.557  163 GLN
ATOM   2159  CA  SER   187     -65.114 -41.448  18.008  164 ALA
ATOM   2160  CA  PHE   188     -64.284 -41.393  21.740  165 LEU
ATOM   2161  CA  CYS   189     -66.501 -43.254  24.265  166 LYS
ATOM   2162  CA  GLU   190     -66.294 -43.699  28.086  167 SER
ATOM   2163  CA  GLU   191     -66.405 -47.511  28.137  168 GLU
ATOM   2164  CA  ASP   192     -63.296 -47.472  25.887  169 GLU
ATOM   2165  CA  LEU   193     -61.123 -45.341  28.197  170 LEU
ATOM   2166  CA  PHE   194     -62.313 -46.672  31.585  171 ASP
ATOM   2167  CA  HIS   195     -59.240 -48.912  32.131  172 ILE
ATOM   2168  CA  PHE   196     -57.293 -45.740  33.027  173 PHE
ATOM   2169  CA  GLN   197     -59.571 -45.019  36.047  174 ALA
ATOM   2170  CA  GLY   198     -56.599 -45.118  38.472  175 ASN
ATOM   2171  CA  LYS   199     -54.040 -43.519  36.080  176 SER
ATOM   2172  CA  HIS   200     -52.577 -39.982  35.920  177 SER
ATOM   2173  CA  PHE   201     -51.916 -39.058  32.267  178 LEU
ATOM   2174  CA  THR   202     -49.512 -36.148  31.594  179 LYS
ATOM   2175  CA  ARG   203     -49.951 -36.691  27.847  180 LYS
ATOM   2176  CA  LEU   204     -52.782 -38.137  25.711  181 LEU
ATOM   2177  CA  LYS   205     -51.673 -37.749  22.099  182 GLU
ATOM   2178  CA  LEU   206     -54.604 -38.122  19.667  183 LEU
ATOM   2179  CA  HIS   207     -53.311 -36.050  16.703  184 SER
ATOM   2180  CA  ASN   208     -54.087 -36.873  13.027  185 SER
ATOM   2181  CA  ILE   209     -57.202 -38.908  13.901  186 ASN
ATOM   2182  CA  ARG   210     -60.458 -37.883  12.244  187 GLN
ATOM   2183  CA  MET   211     -62.634 -37.746  15.365  188 ILE
ATOM   2184  CA  SER   212     -66.229 -36.621  14.757  189 LYS
ATOM   2185  CA  ASP   213     -67.804 -37.303  18.188  190 GLU
ATOM   2186  CA  MET   214     -66.902 -36.964  21.876  191 PHE
ATOM   2187  CA  ASN   215     -69.508 -39.080  23.763  192 SER
ATOM   2188  CA  PRO   216     -70.729 -37.612  27.123  193 PRO
ATOM   2189  CA  TYR   217     -68.365 -38.464  29.969  194 GLY
ATOM   2190  CA  TRP   218     -65.458 -39.743  27.802  195 CYS
ATOM   2191  CA  THR   219     -62.663 -37.756  29.498  196 PHE
ATOM   2192  CA  GLY   220     -63.988 -38.364  33.029  197 HIS
ATOM   2193  CA  TRP   221     -63.239 -42.078  32.583  198 ALA
ATOM   2194  CA  ASP   230     -59.512 -41.312  33.187  199 ILE
ATOM   2195  CA  MET   231     -58.343 -40.737  36.803  200 GLY
ATOM   2196  CA  SER   232     -56.496 -37.451  36.130  201 ARG
ATOM   2197  CA  MET   233     -55.821 -35.895  32.674  202 LEU
ATOM   2198  CA  THR   234     -53.202 -33.097  32.455  203 PHE
ATOM   2199  CA  VAL   235     -52.506 -32.731  28.708  204 GLY
ATOM   2200  CA  LEU   236     -54.449 -33.307  25.469  205 LEU
ATOM   2201  CA  ASP   237     -53.112 -33.009  21.914  206 PHE
ATOM   2202  CA  LEU   238     -55.540 -32.852  18.961  207 LEU
ATOM   2203  CA  SER   239     -53.346 -31.342  16.211  208 ASN
ATOM   2204  CA  LEU   240     -54.294 -31.930  12.509  209 ASN
ATOM   2205  CA  ASN   241     -57.892 -32.970  13.490  210 VAL
ATOM   2206  CA  GLY   242     -60.719 -31.270  11.511  211 GLN
ATOM   2207  CA  PHE   243     -63.011 -29.983  14.285  212 LEU
ATOM   2208  CA  SER   244     -64.294 -26.460  13.606  213 GLY
ATOM   2209  CA  VAL   245     -66.195 -23.976  15.940  214 PRO
ATOM   2210  CA  ASP   246     -69.235 -26.224  16.701  215 SER
ATOM   2211  CA  VAL   247     -67.271 -29.396  17.527  216 LEU
ATOM   2212  CA  ALA   248     -64.616 -27.471  19.562  217 THR
ATOM   2213  CA  VAL   249     -67.452 -26.135  21.779  218 GLU
ATOM   2214  CA  ARG   250     -68.667 -29.701  22.475  219 LYS
ATOM   2215  CA  PHE   251     -65.063 -30.808  23.208  220 LEU
ATOM   2216  CA  PHE   252     -64.574 -28.073  25.836  221 CYS
ATOM   2217  CA  LYS   253     -67.849 -29.055  27.591  222 LEU
ATOM   2218  CA  ALA   254     -66.371 -32.549  28.029  223 GLU
ATOM   2219  CA  ILE   255     -63.197 -31.049  29.547  224 LEU
ATOM   2220  CA  ARG   256     -65.170 -29.229  32.294  225 ALA
ATOM   2221  CA  GLY   257     -64.123 -30.225  35.834  226 ASN
ATOM   2222  CA  THR   258     -61.074 -32.229  34.656  227 THR
ATOM   2223  CA  LYS   259     -57.443 -31.617  35.687  228 SER
ATOM   2224  CA  ILE   260     -56.466 -30.279  32.190  229 ILE
ATOM   2225  CA  TYR   261     -53.495 -27.854  32.088  230 ARG
ATOM   2226  CA  ILE   262     -52.331 -28.079  28.435  231 ASN
ATOM   2227  CA  LEU   263     -54.530 -28.102  25.281  232 LEU
ATOM   2228  CA  GLY   274     -53.179 -28.098  21.696  233 SER
ATOM   2229  CA  VAL   275     -55.508 -27.588  18.692  234 LEU
ATOM   2230  CA  TRP   276     -52.989 -26.695  15.949  235 SER
ATOM   2231  CA  TYR   277     -54.198 -27.022  12.293  236 ASN
ATOM   2232  CA  THR   278     -57.734 -28.007  13.326  237 SER
ATOM   2233  CA  ASN   279     -59.613 -25.722  10.854  238 GLN
ATOM   2234  CA  LEU   280     -60.786 -23.271  13.551  239 LEU
ATOM   2235  CA  LYS   281     -61.820 -20.486  11.146  240 SER
ATOM   2236  CA  ASP   282     -63.671 -18.351  13.739  241 THR
ATOM   2237  CA  PRO   283     -64.167 -18.082  17.538  242 THR
ATOM   2238  CA  ASP   284     -67.112 -16.729  19.578  243 SER
ATOM   2239  CA  ARG   285     -67.926 -15.987  23.234  244 ASN
ATOM   2240  CA  ASP   286     -69.386 -19.512  23.535  245 THR
ATOM   2241  CA  THR   287     -66.573 -21.601  21.909  246 THR
ATOM   2242  CA  PHE   288     -64.424 -21.997  25.053  247 PHE
ATOM   2243  CA  LYS   289     -67.172 -21.611  27.712  248 LEU
ATOM   2244  CA  ASP   290     -66.690 -25.186  28.947  249 GLY
ATOM   2245  CA  LEU   291     -63.112 -24.265  29.956  250 LEU
ATOM   2246  CA  ALA   292     -64.497 -21.982  32.734  251 LYS
ATOM   2247  CA  GLU   293     -64.508 -25.040  35.016  252 TRP
ATOM   2248  CA  SER   294     -60.747 -25.683  34.459  253 THR
ATOM   2249  CA  GLY   295     -57.357 -24.246  35.506  254 ASN
ATOM   2250  CA  ILE   296     -55.911 -24.268  31.922  255 LEU
ATOM   2251  CA  LYS   297     -52.465 -22.631  31.625  256 THR
ATOM   2252  CA  ALA   298     -51.449 -23.385  28.012  257 MET
ATOM   2253  CA  LEU   299     -53.505 -23.059  24.805  258 LEU
ATOM   2254  CA  ASP   300     -52.179 -23.492  21.243  259 ASP
ATOM   2255  CA  LEU   301     -54.389 -22.259  18.373  260 LEU
ATOM   2256  CA  SER   302     -51.661 -21.923  15.724  261 SER
ATOM   2257  CA  LYS   303     -51.966 -22.760  11.960  262 TYR
ATOM   2258  CA  VAL   304     -55.796 -22.543  11.924  263 ASN
ATOM   2259  CA  SER   305     -56.463 -19.929   9.152  264 ASN
ATOM   2260  CA  ILE   306     -58.335 -18.031  11.918  265 LEU
ATOM   2261  CA  PHE   307     -60.031 -15.006  10.317  266 ASN
ATOM   2262  CA  THR   308     -62.428 -13.587  12.945  267 VAL
ATOM   2263  CA  LEU   309     -61.778 -13.528  16.717  268 VAL
ATOM   2264  CA  LYS   310     -65.084 -12.517  18.337  269 GLY
ATOM   2265  CA  ASN   311     -65.504 -10.288  21.389  270 ASN
ATOM   2266  CA  SER   312     -65.011 -12.021  24.763  271 ASP
ATOM   2267  CA  VAL   313     -63.690 -15.263  23.144  272 SER
ATOM   2268  CA  PHE   314     -61.232 -15.923  25.998  273 PHE
ATOM   2269  CA  SER   315     -63.145 -14.358  28.935  274 ALA
ATOM   2270  CA  TYR   316     -63.334 -17.883  30.367  275 TRP
ATOM   2271  CA  MET   317     -59.545 -18.324  30.725  276 LEU
ATOM   2272  CA  PRO   318     -58.379 -16.338  33.853  277 PRO
ATOM   2273  CA  ASP   319     -55.500 -18.727  34.629  278 GLN
ATOM   2274  CA  LEU   320     -53.963 -18.884  31.098  279 LEU
ATOM   2275  CA  GLU   321     -50.208 -18.177  31.082  280 GLU
ATOM   2276  CA  GLU   322     -48.820 -19.241  27.659  281 TYR
ATOM   2277  CA  LEU   323     -50.819 -18.440  24.483  282 PHE
ATOM   2278  CA  SER   324     -49.720 -19.486  20.948  283 PHE
ATOM   2279  CA  LEU   325     -51.575 -17.785  18.046  284 LEU
ATOM   2280  CA  ALA   326     -48.837 -17.803  15.357  285 GLU
ATOM   2281  CA  ASN   327     -49.467 -18.336  11.590  286 TYR
ATOM   2282  CA  ASN   328     -53.123 -17.300  11.086  287 ASN
ATOM   2283  CA  VAL   329     -55.163 -14.784   9.007  288 ASN
ATOM   2284  CA  ILE   330     -56.753 -12.294  11.486  289 ILE
ATOM   2285  CA  ASN   331     -58.272  -9.330   9.595  290 GLN
ATOM   2286  CA  GLN   332     -59.354  -7.048  12.446  291 HIS
ATOM   2287  CA  ILE   333     -58.552  -7.289  16.166  292 LEU
ATOM   2288  CA  GLU   334     -61.259  -5.587  18.272  293 PHE
ATOM   2289  CA  SER   335     -60.824  -3.862  21.676  294 SER
ATOM   2290  CA  ASP   336     -62.632  -6.730  23.464  295 HIS
ATOM   2291  CA  ALA   337     -61.132  -9.694  21.507  296 SER
ATOM   2292  CA  PHE   338     -58.577 -10.366  24.271  297 LEU
ATOM   2293  CA  ASN   339     -60.820  -9.517  27.303  298 HIS
ATOM   2294  CA  GLY   340     -60.240 -11.630  30.433  299 GLY
ATOM   2295  CA  LEU   341     -56.613 -12.684  29.751  300 LEU
ATOM   2296  CA  ASP   342     -55.098 -10.994  32.842  301 PHE
ATOM   2297  CA  LYS   343     -52.632 -13.806  33.708  302 ASN
ATOM   2298  CA  LEU   344     -50.941 -14.309  30.281  303 VAL
ATOM   2299  CA  GLN   345     -47.128 -13.991  30.550  304 ARG
ATOM   2300  CA  LYS   346     -46.270 -15.011  26.952  305 TYR
ATOM   2301  CA  LEU   347     -48.080 -14.233  23.678  306 LEU
ATOM   2302  CA  ASN   348     -46.882 -15.251  20.194  307 ASN
ATOM   2303  CA  LEU   349     -48.464 -13.304  17.311  308 LEU
ATOM   2304  CA  ASN   350     -45.886 -14.068  14.550  309 LYS
ATOM   2305  CA  HIS   351     -47.640 -14.087  11.104  310 ARG
ATOM   2306  CA  ASN   352     -51.057 -14.022  12.875  311 SER
ATOM   2307  CA  LEU   353     -57.256  -5.690   2.720  321 SER
ATOM   2308  CA  LEU   354     -54.661  -4.484   5.236  322 LEU
ATOM   2309  CA  ASP   355     -55.025  -5.728   8.845  323 PRO
ATOM   2310  CA  LYS   356     -56.437  -3.375  11.477  324 LYS
ATOM   2311  CA  ILE   357     -55.697  -3.351  15.220  325 ILE
ATOM   2312  CA  ASP   358     -57.997  -1.110  17.303  326 ASP
ATOM   2313  CA  SER   359     -56.524   1.158  20.013  327 ASP
ATOM   2314  CA  SER   360     -56.527  -0.294  23.590  328 PHE
ATOM   2315  CA  MET   361     -56.620  -3.937  22.302  329 SER
ATOM   2316  CA  PHE   362     -53.894  -5.025  24.768  330 PHE
ATOM   2317  CA  ASN   363     -55.172  -3.145  27.878  331 GLN
ATOM   2318  CA  ASN   364     -56.380  -6.364  29.566  332 TRP
ATOM   2319  CA  LEU   365     -53.024  -8.181  29.641  333 LEU
ATOM   2320  CA  PRO   366     -51.673  -6.842  32.959  334 LYS
ATOM   2321  CA  SER   367     -49.144  -9.667  33.448  335 CYS
ATOM   2322  CA  LEU   368     -47.691  -9.844  29.878  336 LEU
ATOM   2323  CA  LYS   369     -43.859  -9.941  29.898  337 GLU
ATOM   2324  CA  THR   370     -42.954 -11.294  26.432  338 HIS
ATOM   2325  CA  LEU   371     -44.646 -10.250  23.156  339 LEU
ATOM   2326  CA  ASP   372     -43.663 -11.478  19.663  340 ASN
ATOM   2327  CA  LEU   373     -45.347  -9.623  16.753  341 MET
ATOM   2328  CA  SER   374     -42.861 -10.567  14.009  342 GLU
ATOM   2329  CA  ASN   375     -43.581 -10.701  10.257  343 ASP
ATOM   2330  CA  ASN   376     -46.872  -8.823   9.686  344 ASN
ATOM   2331  CA  ASN   377     -48.331  -5.991   7.544  345 ASP
ATOM   2332  CA  ILE   378     -49.606  -3.564  10.237  346 ILE
ATOM   2333  CA  ARG   379     -49.752   0.106   8.911  347 PRO
ATOM   2334  CA  LEU   380     -48.182   1.858  11.912  348 GLY
ATOM   2335  CA  LEU   381     -48.211   2.502  15.664  349 ILE
ATOM   2336  CA  MET   382     -51.273   4.417  16.950  350 LYS
ATOM   2337  CA  TYR   383     -51.196   6.600  20.107  351 SER
ATOM   2338  CA  GLN   384     -52.743   3.917  22.351  352 ASN
ATOM   2339  CA  SER   385     -51.553   0.653  20.705  353 MET
ATOM   2340  CA  PHE   386     -49.691  -0.716  23.758  354 PHE
ATOM   2341  CA  GLN   387     -51.535   1.107  26.616  355 THR
ATOM   2342  CA  GLY   388     -52.137  -0.995  29.742  356 GLY
ATOM   2343  CA  LEU   389     -49.091  -3.315  29.443  357 LEU
ATOM   2344  CA  PRO   390     -47.619  -2.513  32.894  358 ILE
ATOM   2345  CA  ASN   391     -45.348  -5.612  33.050  359 ASN
ATOM   2346  CA  LEU   392     -43.944  -5.796  29.482  360 LEU
ATOM   2347  CA  ALA   393     -40.158  -6.420  29.396  361 LYS
ATOM   2348  CA  ASN   394     -39.590  -7.884  25.899  362 TYR
ATOM   2349  CA  LEU   395     -41.102  -6.696  22.612  363 LEU
ATOM   2350  CA  PHE   396     -40.132  -7.749  19.087  364 SER
ATOM   2351  CA  LEU   397     -41.478  -5.727  16.150  365 LEU
ATOM   2352  CA  SER   398     -39.107  -7.197  13.501  366 SER
ATOM   2353  CA  GLU   399     -40.684  -6.971   9.980  367 ASN
ATOM   2354  CA  ASN   400     -44.050  -6.149  11.622  368 SER
ATOM   2355  CA  SER   401     -44.998  -3.148   9.481  369 PHE
ATOM   2356  CA  LEU   402     -45.585  -2.439   5.748  370 THR
ATOM   2357  CA  GLN   403     -43.392   0.650   6.107  371 SER
ATOM   2358  CA  SER   404     -36.303  12.447  14.701  402 GLU
ATOM   2359  CA  LEU   405     -35.522  14.141  18.045  403 SER
ATOM   2360  CA  HIS   406     -36.891  12.610  21.288  404 ASP
ATOM   2361  CA  THR   407     -38.128   9.402  19.560  405 ALA
ATOM   2362  CA  LEU   408     -37.200   7.185  22.528  406 PHE
ATOM   2363  CA  ALA   409     -37.830   9.600  25.472  407 SER
ATOM   2364  CA  ASN   410     -40.665   7.389  26.739  408 TRP
ATOM   2365  CA  LEU   411     -38.353   4.352  27.146  409 LEU
ATOM   2366  CA  PRO   412     -36.410   5.136  30.356  410 GLY
ATOM   2367  CA  SER   413     -35.780   1.490  31.328  411 HIS
ATOM   2368  CA  LEU   414     -34.552   0.274  27.886  412 LEU
ATOM   2369  CA  LYS   415     -31.313  -1.771  27.784  413 GLU
ATOM   2370  CA  GLY   416     -31.176  -3.241  24.224  414 VAL
ATOM   2371  CA  LEU   417     -32.229  -1.352  21.043  415 LEU
ATOM   2372  CA  TYR   418     -31.908  -3.096  17.650  416 ASP
ATOM   2373  CA  VAL   419     -32.272  -0.683  14.704  417 LEU
ATOM   2374  CA  ASP   420     -30.216  -2.818  12.297  418 GLY
ATOM   2375  CA  ASN   421     -31.168  -3.920   8.741  419 LEU
ATOM   2376  CA  ASN   422     -33.179  -0.759   7.840  420 ASN
ATOM   2377  CA  LYS   423     -32.617   2.134   5.322  421 GLU
ATOM   2378  CA  ILE   424     -31.574   4.932   7.756  422 ILE
ATOM   2379  CA  THR   425     -29.838   7.864   6.074  423 GLY
ATOM   2380  CA  SER   426     -29.233  10.951   8.235  424 GLN
ATOM   2381  CA  LEU   427     -20.714  14.844  15.018  451 THR
ATOM   2382  CA  TYR   428     -19.015  15.429  18.413  452 ARG
ATOM   2383  CA  GLY   429     -22.418  15.274  20.188  453 ASN
ATOM   2384  CA  LEU   430     -23.733  12.059  18.498  454 SER
ATOM   2385  CA  PRO   431     -23.592   9.863  21.625  455 PHE
ATOM   2386  CA  SER   432     -23.311  12.515  24.397  456 ALA
ATOM   2387  CA  GLN   433     -26.741  11.834  25.927  457 LEU
ATOM   2388  CA  VAL   434     -25.973   8.122  26.529  458 VAL
ATOM   2389  CA  ARG   435     -22.796   7.745  28.742  459 PRO
ATOM   2390  CA  ASN   436     -23.998   4.357  30.097  460 SER
ATOM   2391  CA  ILE   437     -23.567   2.602  26.693  461 LEU
ATOM   2392  CA  THR   438     -21.324  -0.482  26.701  462 GLN
ATOM   2393  CA  THR   439     -21.814  -1.920  23.165  463 ARG
ATOM   2394  CA  ILE   440     -22.098  -0.039  19.829  464 LEU
ATOM   2395  CA  ASP   441     -22.311  -1.800  16.414  465 MET
ATOM   2396  CA  LEU   442     -21.825   0.385  13.296  466 LEU
ATOM   2397  CA  ARG   443     -21.025  -2.232  10.604  467 ARG
ATOM   2398  CA  TYR   444     -21.680  -1.409   6.892  468 ARG
ATOM   2399  CA  ASN   445     -23.312   2.022   7.303  469 VAL
ATOM   2400  CA  ARG   446     -20.997   4.117   5.010  470 ALA
ATOM   2401  CA  LEU   447     -19.815   5.985   8.143  471 LEU
ATOM   2402  CA  SER   448     -18.860   9.659   7.741  472 LYS
ATOM   2403  CA  ASN   449     -17.056  12.219   9.945  473 ASN
ATOM   2404  CA  ALA   450     -15.533   9.818  12.492  474 VAL
ATOM   2405  CA  GLU   451     -12.455  12.119  12.363  475 ASP
ATOM   2406  CA  SER   452     -14.222  14.853  14.395  476 SER
ATOM   2407  CA  PHE   453     -12.311  16.660  17.138  477 SER
ATOM   2408  CA  TYR   454     -13.166  15.816  19.918  478 PRO
ATOM   2409  CA  THR   455     -14.078  12.208  18.971  479 SER
ATOM   2410  CA  ILE   456     -17.771  11.115  18.678  480 PRO
ATOM   2411  CA  LEU   457     -16.851   8.278  21.102  481 PHE
ATOM   2412  CA  VAL   458     -15.239  10.510  23.791  482 GLN
ATOM   2413  CA  GLU   459     -18.145  10.557  26.324  483 PRO
ATOM   2414  CA  PHE   460     -18.508   6.728  26.272  484 LEU
ATOM   2415  CA  PRO   461     -16.059   5.822  29.096  485 ARG
ATOM   2416  CA  ASN   462     -17.729   2.433  29.826  486 ASN
ATOM   2417  CA  VAL   463     -17.594   1.093  26.204  487 LEU
ATOM   2418  CA  GLU   464     -16.441  -2.552  25.855  488 THR
ATOM   2419  CA  GLU   465     -17.326  -3.464  22.220  489 ILE
ATOM   2420  CA  ILE   466     -16.998  -1.241  19.106  490 LEU
ATOM   2421  CA  PHE   467     -17.657  -2.510  15.536  491 ASP
ATOM   2422  CA  LEU   468     -16.598  -0.070  12.765  492 LEU
ATOM   2423  CA  GLY   469     -16.091  -2.697  10.035  493 SER
ATOM   2424  CA  GLY   470     -16.971  -2.512   6.302  494 ASN
ATOM   2425  CA  ASN   471     -17.214   1.294   6.074  495 ASN
ATOM   2426  CA  VAL   472     -14.275   2.054   3.695  496 ASN
ATOM   2427  CA  PHE   473     -12.866   4.638   6.209  497 ILE
ATOM   2428  CA  SER   474      -9.700   6.478   5.110  498 ALA
ATOM   2429  CA  SER   475      -9.112   9.025   7.890  499 ASN
ATOM   2430  CA  CYS   476      -9.102   8.803  11.728  500 ILE
ATOM   2431  CA  PHE   477      -7.374  11.061  14.322  501 ASN
ATOM   2432  CA  LEU   478      -4.918  10.098  17.123  502 ASP
ATOM   2433  CA  ASN   479      -7.491  10.652  19.877  503 ASP
ATOM   2434  CA  SER   480     -10.397   8.593  18.387  504 MET
ATOM   2435  CA  LYS   481     -10.334   6.111  21.284  505 LEU
ATOM   2436  CA  TYR   482      -8.805   8.327  24.023  506 GLU
ATOM   2437  CA  SER   483     -10.109   7.559  27.521  507 GLY
ATOM   2438  CA  VAL   484     -11.727   4.251  26.536  508 LEU
ATOM   2439  CA  ALA   485      -9.733   2.167  29.042  509 GLU
ATOM   2440  CA  PRO   486     -12.422  -0.526  29.291  510 LYS
ATOM   2441  CA  LEU   487     -12.586  -1.383  25.519  511 LEU
ATOM   2442  CA  ASN   488     -12.211  -5.153  24.926  512 GLU
ATOM   2443  CA  ASN   489     -13.284  -5.808  21.286  513 ILE
ATOM   2444  CA  VAL   490     -12.419  -3.545  18.305  514 LEU
ATOM   2445  CA  HIS   491     -13.371  -4.492  14.709  515 ASP
ATOM   2446  CA  VAL   492     -11.816  -2.346  11.955  516 LEU
ATOM   2447  CA  LEU   493     -11.662  -4.815   9.034  517 GLN
ATOM   2448  CA  ASP   494     -12.518  -3.840   5.419  518 HIS
ATOM   2449  CA  LEU   495     -11.540  -0.140   5.632  519 ASN
ATOM   2450  CA  GLN   496      -8.786   1.943   3.855  520 ASN
ATOM   2451  CA  MET   497      -6.364   2.816   6.727  521 LEU
ATOM   2452  CA  THR   498      -3.051   1.897   4.873  522 ALA
ATOM   2453  CA  GLY   499      -1.635   5.428   4.449  523 ARG
ATOM   2454  CA  LEU   500      -1.998   6.248   8.166  524 LEU
ATOM   2455  CA  GLN   501       0.675   3.676   9.100  525 TRP
ATOM   2456  CA  LYS   502       3.241   4.606   6.382  526 LYS
ATOM   2457  CA  PHE   503       6.347   6.541   7.579  527 HIS
ATOM   2458  CA  TRP   504       5.931   9.304   4.962  528 ALA
ATOM   2459  CA  SER   505       2.366  10.197   6.116  529 ASN
ATOM   2460  CA  GLN   506       2.153  14.041   6.516  530 PRO
ATOM   2461  CA  GLY   507       2.386  14.874  10.217  531 GLY
ATOM   2462  CA  GLN   508       3.735  11.411  11.040  532 GLY
ATOM   2463  CA  CYS   509       2.023   7.971  11.666  533 PRO
ATOM   2464  CA  LEU   510      -1.332   7.779  13.547  534 ILE
ATOM   2465  CA  THR   511      -1.112   6.015  16.942  535 TYR
ATOM   2466  CA  MET   512      -4.856   5.259  17.418  536 PHE
ATOM   2467  CA  PHE   513      -4.313   2.222  19.709  537 LEU
ATOM   2468  CA  ASP   514      -2.737   4.299  22.538  538 LYS
ATOM   2469  CA  HIS   515      -3.841   3.504  26.113  539 GLY
ATOM   2470  CA  LEU   516      -6.126   0.544  25.298  540 LEU
ATOM   2471  CA  PRO   517      -4.924  -1.491  28.294  541 SER
ATOM   2472  CA  GLN   518      -7.881  -3.905  28.369  542 HIS
ATOM   2473  CA  LEU   519      -8.072  -4.767  24.625  543 LEU
ATOM   2474  CA  GLN   520      -8.496  -8.523  24.049  544 HIS
ATOM   2475  CA  THR   521      -9.598  -8.884  20.383  545 ILE
ATOM   2476  CA  LEU   522      -8.373  -6.732  17.455  546 LEU
ATOM   2477  CA  ILE   523      -9.399  -7.228  13.783  547 ASN
ATOM   2478  CA  LEU   524      -7.414  -5.223  11.199  548 LEU
ATOM   2479  CA  LYS   525      -7.949  -7.401   8.082  549 GLU
ATOM   2480  CA  ASN   526      -8.274  -6.039   4.525  550 SER
ATOM   2481  CA  ASN   527      -6.904  -2.509   4.982  551 ASN
ATOM   2482  CA  PHE   528      -4.021  -2.777   2.493  552 GLY
ATOM   2483  CA  ILE   529      -1.261  -2.306   5.133  553 PHE
ATOM   2484  CA  GLN   530       2.332  -2.608   3.850  554 ASP
ATOM   2485  CA  SER   531       4.101  -0.864   6.784  555 GLU
ATOM   2486  CA  LEU   532       3.661  -1.074  10.610  556 ILE
ATOM   2487  CA  PRO   533       5.278   1.548  12.986  557 PRO
ATOM   2488  CA  LYS   534       7.336  -0.014  15.829  558 VAL
ATOM   2489  CA  ASN   535       5.312   1.568  18.675  559 GLU
ATOM   2490  CA  ILE   536       1.630   0.909  17.644  560 VAL
ATOM   2491  CA  PHE   537       0.994  -2.153  19.872  561 PHE
ATOM   2492  CA  ASN   538       3.018  -0.706  22.819  562 LYS
ATOM   2493  CA  ARG   539       0.157  -0.408  25.360  563 ASP
ATOM   2494  CA  LEU   540      -1.617  -3.697  24.502  564 LEU
ATOM   2495  CA  THR   541      -0.436  -5.914  27.407  565 PHE
ATOM   2496  CA  SER   542      -3.727  -7.864  27.620  566 GLU
ATOM   2497  CA  LEU   543      -4.205  -8.616  23.868  567 LEU
ATOM   2498  CA  GLY   544      -5.167 -12.248  23.201  568 LYS
ATOM   2499  CA  TYR   545      -6.229 -12.320  19.512  569 ILE
ATOM   2500  CA  LEU   546      -4.829 -10.261  16.609  570 ILE
ATOM   2501  CA  ASP   547      -6.047 -10.600  12.963  571 ASP
ATOM   2502  CA  LEU   548      -3.777  -8.966  10.344  572 LEU
ATOM   2503  CA  SER   549      -4.589 -11.323   7.465  573 GLY
ATOM   2504  CA  MET   550      -5.459 -10.230   3.892  574 LEU
ATOM   2505  CA  ASN   551      -2.998  -7.289   3.848  575 ASN
ATOM   2506  CA  SER   552       0.230  -6.545   1.855  576 ASN
ATOM   2507  CA  LEU   553       2.835  -6.897   4.677  577 LEU
ATOM   2508  CA  THR   554       6.469  -8.026   4.313  578 ASN
ATOM   2509  CA  TYR   555       9.093  -6.207   6.418  579 THR
ATOM   2510  CA  ILE   556       8.160  -5.845  10.105  580 LEU
ATOM   2511  CA  PRO   557      10.463  -3.813  12.451  581 PRO
ATOM   2512  CA  ASN   558      12.373  -5.355  15.386  582 ALA
ATOM   2513  CA  GLY   559      10.506  -5.504  18.738  583 SER
ATOM   2514  CA  ILE   560       7.042  -4.732  17.271  584 VAL
ATOM   2515  CA  PHE   561       5.445  -7.528  19.369  585 PHE
ATOM   2516  CA  PRO   562       7.581  -7.053  22.526  586 ASN
ATOM   2517  CA  ARG   563       4.749  -6.111  24.922  587 ASN
ATOM   2518  CA  SER   564      -0.785 -12.509  26.706  590 SER
ATOM   2519  CA  LEU   565      -1.026 -13.456  22.973  591 LEU
ATOM   2520  CA  LYS   566      -2.834 -16.723  22.178  592 LYS
ATOM   2521  CA  THR   567      -3.797 -16.318  18.484  593 SER
ATOM   2522  CA  LEU   568      -1.918 -14.740  15.557  594 LEU
ATOM   2523  CA  ASN   569      -3.255 -14.557  11.970  595 ASN
ATOM   2524  CA  LEU   570      -1.096 -13.194   9.140  596 LEU
ATOM   2525  CA  ALA   571      -2.483 -15.218   6.180  597 GLN
ATOM   2526  CA  PHE   572      -2.411 -14.115   2.499  598 LYS
ATOM   2527  CA  ASN   573       0.189 -11.365   2.995  599 ASN
ATOM   2528  CA  ARG   574       3.549 -10.855   1.167  600 LEU
ATOM   2529  CA  LEU   575       5.873 -12.236   3.928  601 ILE
ATOM   2530  CA  GLY   576       9.367 -13.554   3.020  602 THR
ATOM   2531  CA  SER   577      11.311 -13.499   6.357  603 SER
ATOM   2532  CA  VAL   578      10.224 -14.847   9.780  604 VAL
ATOM   2533  CA  ASP   579      12.963 -13.841  12.278  605 GLU
ATOM   2534  CA  PRO   580      13.382 -14.028  16.101  606 LYS
ATOM   2535  CA  GLN   581      13.898 -10.263  16.584  607 LYS
ATOM   2536  CA  ALA   582      10.269  -9.817  15.427  608 VAL
ATOM   2537  CA  PHE   583       8.327 -13.045  16.163  609 PHE
ATOM   2538  CA  SER   584       6.101 -17.985  23.113  614 ARG
ATOM   2539  CA  ASN   585       2.763 -19.374  24.441  615 ASN
ATOM   2540  CA  LEU   586       0.480 -19.383  21.347  616 LEU
ATOM   2541  CA  THR   587      -2.502 -21.725  20.967  617 THR
ATOM   2542  CA  THR   588      -3.192 -21.145  17.225  618 GLU
ATOM   2543  CA  LEU   589      -1.102 -19.817  14.304  619 LEU
ATOM   2544  CA  GLU   590      -2.205 -18.927  10.763  620 ASP
ATOM   2545  CA  LEU   591       0.512 -17.735   8.350  621 MET
ATOM   2546  CA  SER   592      -0.789 -19.671   5.281  622 ARG
ATOM   2547  CA  GLY   593      -0.315 -18.539   1.643  623 PHE
ATOM   2548  CA  ASN   594       2.847 -16.411   2.000  624 ASN
ATOM   2549  CA  PHE   595       5.901 -16.249  -0.376  625 PRO
ATOM   2550  CA  PHE   596       8.511 -17.702   2.037  626 PHE
ATOM   2551  CA  LEU   597      12.266 -17.280   1.400  627 ASP
ATOM   2552  CA  CYS   598      14.016 -20.609   2.021  628 CYS
ATOM   2553  CA  ASP   599      17.567 -19.632   3.066  629 THR
ATOM   2554  CA  CYS   600      19.368 -19.594   6.472  630 CYS
ATOM   2555  CA  SER   601      18.950 -15.884   7.280  631 GLU
ATOM   2556  CA  LEU   602      13.715 -19.329   7.819  633 ILE
ATOM   2557  CA  ARG   603      16.222 -21.345   9.958  634 ALA
ATOM   2558  CA  ASP   604      14.788 -20.236  13.338  635 TRP
ATOM   2559  CA  PHE   605      11.176 -20.711  12.106  636 PHE
ATOM   2560  CA  GLN   606      11.746 -24.338  10.977  637 VAL
ATOM   2561  CA  ARG   607      13.512 -25.113  14.284  638 ASN
ATOM   2562  CA  TRP   608      10.483 -23.715  16.158  639 TRP
ATOM   2563  CA  LEU   609       7.941 -25.764  14.098  640 ILE
ATOM   2564  CA  THR   610       9.639 -29.111  14.903  641 ASN
ATOM   2565  CA  GLN   611       9.506 -28.607  18.716  642 GLU
ATOM   2566  CA  THR   612       6.274 -26.619  19.357  643 THR
ATOM   2567  CA  ASN   613       2.868 -27.691  20.726  644 HIS
ATOM   2568  CA  VAL   614       1.110 -24.755  18.976  645 THR
ATOM   2569  CA  THR   615      -1.683 -25.903  16.628  646 ASN
ATOM   2570  CA  LEU   616      -0.730 -24.930  13.036  647 ILE
ATOM   2571  CA  LEU   617      -3.554 -26.063  10.606  648 PRO
ATOM   2572  CA  THR   618      -2.701 -27.141   6.994  649 GLU
ATOM   2573  CA  SER   619       1.077 -27.005   7.690  650 LEU
ATOM   2574  CA  THR   620       2.096 -29.696   5.177  651 SER
ATOM   2575  CA  GLU   621       0.009 -28.377   2.267  652 SER
ATOM   2576  CA  ASN   622      -0.146 -24.547   2.476  653 HIS
ATOM   2577  CA  LEU   623       3.276 -23.330   3.769  654 TYR
ATOM   2578  CA  ARG   624       5.477 -23.241   0.622  655 LEU
ATOM   2579  CA  CYS   625       8.761 -21.582  -0.461  656 CYS
ATOM   2580  CA  GLU   626       8.911 -19.129  -3.409  657 ASN
ATOM   2581  CA  TYR   627      12.460 -17.730  -3.591  658 THR
ATOM   2582  CA  PRO   628      15.163 -19.149  -4.517  659 PRO
ATOM   2583  CA  LYS   629      13.999 -20.975  -7.773  660 PRO
ATOM   2584  CA  LYS   630      15.702 -24.172  -6.518  661 HIS
ATOM   2585  CA  GLN   631      13.204 -24.409  -3.620  662 TYR
ATOM   2586  CA  GLN   632      10.113 -23.148  -5.548  663 HIS
ATOM   2587  CA  GLY   633       7.037 -25.129  -4.458  664 GLY
ATOM   2588  CA  LYS   634       8.886 -27.061  -1.728  665 PHE
ATOM   2589  CA  PRO   635       7.310 -27.163   1.819  666 PRO
ATOM   2590  CA  LEU   636       9.066 -25.105   4.539  667 VAL
ATOM   2591  CA  LEU   637       8.553 -27.970   7.029  668 ARG
ATOM   2592  CA  HIS   638      11.024 -30.212   5.149  669 LEU
ATOM   2593  CA  ALA   639      13.900 -27.667   5.187  670 PHE
ATOM   2594  CA  LYS   640      17.414 -28.657   6.369  671 ASP
ATOM   2595  CA  LEU   641      18.745 -26.523   9.261  672 THR
ATOM   2596  CA  CYS   642      22.004 -28.491   9.753  673 SER
ATOM   2597  CA  ARG   643      23.874 -26.280   7.235  674 SER
ATOM   2598  CA  ASP   644      23.049 -23.038   9.110  675 CYS
TER
