# Supplementary material for: Variation in selection constraints on teleost TLRs with emphasis on their repertoire in the Walking catfish, Clarias batrachus
Source: Sci Rep. 2020 Dec 7;10:21394. doi: 10.1038/s41598-020-78347-6 (PMC7721727; doi:10.1038/s41598-020-78347-6)
Supplement: Supplementary file 28 — Supplementary Information 28. [file 41598_2020_78347_MOESM28_ESM.zip › T5/struct/S508525_results/threading5.pdb]

Rank   :5 Template name:3cigA
REMARK :Column 1 -  30 present Atom & Residue records of query sequence.
REMARK :Column 31 - 54 present XYZ coordinates of query sequence obtained after threading alignment.
REMARK :Column 55 - 59 present residue number in Template
REMARK :Column 60 - 59 present residue name of Template
ATOM   2026  CA  LYS    26      29.023  28.142   2.536   27 GLN
ATOM   2027  CA  CYS    27      26.689  30.338   4.517   28 CYS
ATOM   2028  CA  LEU    28      24.547  29.010   7.371   29 THR
ATOM   2029  CA  ILE    29      21.076  30.530   7.649   30 VAL
ATOM   2030  CA  LYS    30      19.082  30.633  10.902   31 ARG
ATOM   2031  CA  ASP    31      15.901  32.686  11.446   32 TYR
ATOM   2032  CA  GLU    32      15.828  35.434   8.764   33 ASN
ATOM   2033  CA  LYS    33      19.635  35.862   8.981   34 VAL
ATOM   2034  CA  ALA    34      22.324  34.720   6.530   35 ALA
ATOM   2035  CA  TYR    35      25.648  34.292   8.320   36 ASP
ATOM   2036  CA  CYS    36      28.812  34.130   6.210   37 CYS
ATOM   2037  CA  ALA    37      31.578  35.168   8.620   38 SER
ATOM   2038  CA  LEU    38      35.062  33.646   8.403   39 HIS
ATOM   2039  CA  ARG    39      34.945  31.947   5.014   40 LEU
ATOM   2040  CA  ASN    40      37.339  34.161   3.070   41 LYS
ATOM   2041  CA  LEU    41      34.690  34.911   0.441   42 LEU
ATOM   2042  CA  TYR    42      35.367  37.242  -2.477   43 THR
ATOM   2043  CA  GLU    43      31.882  37.164  -3.950   44 HIS
ATOM   2044  CA  VAL    44      28.423  37.836  -2.571   45 ILE
ATOM   2045  CA  PRO    45      26.432  34.545  -2.278   46 PRO
ATOM   2046  CA  ALA    46      23.001  34.036  -3.889   47 ASP
ATOM   2047  CA  LEU    47      20.544  32.234   0.503   49 LEU
ATOM   2048  CA  PRO    48      16.760  32.850   0.861   50 PRO
ATOM   2049  CA  PRO    49      14.953  35.962  -0.356   51 SER
ATOM   2050  CA  TYR    50      12.986  36.073   2.907   52 ASN
ATOM   2051  CA  ILE    51      15.927  37.386   4.940   53 ILE
ATOM   2052  CA  THR    52      16.226  40.737   6.685   54 THR
ATOM   2053  CA  TYR    53      19.860  40.363   7.819   55 VAL
ATOM   2054  CA  LEU    54      23.200  39.424   6.202   56 LEU
ATOM   2055  CA  ASP    55      26.473  39.026   8.086   57 ASN
ATOM   2056  CA  LEU    56      29.306  39.270   5.523   58 LEU
ATOM   2057  CA  THR    57      31.794  39.977   8.325   59 THR
ATOM   2058  CA  LEU    58      35.502  39.256   8.097   60 HIS
ATOM   2059  CA  ASN    59      35.807  38.257   4.477   61 ASN
ATOM   2060  CA  TYR    60      37.686  39.510   1.412   62 GLN
ATOM   2061  CA  ILE    61      35.164  41.390  -0.746   63 LEU
ATOM   2062  CA  SER    62      36.456  43.871  -3.347   64 ARG
ATOM   2063  CA  GLU    63      33.309  45.984  -3.074   65 ARG
ATOM   2064  CA  ILE    64      29.541  45.423  -2.967   66 LEU
ATOM   2065  CA  SER    65      28.095  45.910  -6.467   67 PRO
ATOM   2066  CA  GLU    66      24.714  47.654  -6.146   68 PRO
ATOM   2067  CA  GLU    67      23.290  44.939  -8.405   69 THR
ATOM   2068  CA  SER    68      24.096  41.674  -6.615   70 ASN
ATOM   2069  CA  PHE    69      21.724  42.571  -3.774   71 PHE
ATOM   2070  CA  SER    70      18.466  42.228  -5.705   72 THR
ATOM   2071  CA  GLY    71      17.620  38.682  -4.616   73 ARG
ATOM   2072  CA  LEU    72      17.265  39.916  -1.013   74 TYR
ATOM   2073  CA  GLU    73      15.784  43.386  -1.388   75 SER
ATOM   2074  CA  ALA    74      14.482  42.541   2.071   76 GLN
ATOM   2075  CA  LEU    75      17.816  43.317   3.724   77 LEU
ATOM   2076  CA  GLN    76      17.089  45.102   6.978   78 ALA
ATOM   2077  CA  ILE    77      20.704  45.140   8.186   79 ILE
ATOM   2078  CA  LEU    78      23.758  44.753   5.928   80 LEU
ATOM   2079  CA  CYS    79      26.825  44.018   8.036   81 ASP
ATOM   2080  CA  ILE    80      29.988  44.126   5.895   82 ALA
ATOM   2081  CA  GLN    81      32.575  44.935   8.552   83 GLY
ATOM   2082  CA  GLN    82      36.164  43.828   7.966   84 PHE
ATOM   2083  CA  GLN    83      36.599  43.356   4.247   85 ASN
ATOM   2084  CA  GLN    84      38.519  45.128   1.516   86 SER
ATOM   2085  CA  CYS    85      35.706  47.364   0.287   87 ILE
ATOM   2086  CA  ARG    86      37.018  50.515  -1.410   88 SER
ATOM   2088  CA  THR    88      34.015  52.483  -2.679   89 LYS
ATOM   2089  CA  LEU    89      30.279  52.505  -2.057   90 LEU
ATOM   2090  CA  ARG    90      27.893  52.873  -4.990   91 GLU
ATOM   2091  CA  ASN    91      24.997  55.298  -4.331   92 PRO
ATOM   2092  CA  ASN    92      22.450  53.042  -6.023   93 GLU
ATOM   2093  CA  SER    93      23.041  50.404  -3.336   94 LEU
ATOM   2094  CA  PHE    94      20.807  52.301  -0.908   95 CYS
ATOM   2095  CA  ILE    95      17.906  52.603  -3.337   96 GLN
ATOM   2096  CA  GLY    96      18.325  49.042  -4.563   97 ILE
ATOM   2097  CA  LEU    97      18.007  48.220  -0.861   98 LEU
ATOM   2098  CA  SER    98      15.074  50.378   0.305   99 PRO
ATOM   2099  CA  SER    99      14.837  48.742   3.743  100 LEU
ATOM   2100  CA  LEU   100      18.442  49.134   4.920  101 LEU
ATOM   2101  CA  THR   101      18.294  50.207   8.552  102 LYS
ATOM   2102  CA  THR   102      21.698  49.299  10.021  103 VAL
ATOM   2103  CA  LEU   103      24.718  49.431   7.717  104 LEU
ATOM   2104  CA  ASP   104      28.124  48.424   9.143  105 ASN
ATOM   2105  CA  LEU   105      31.379  49.041   7.342  106 LEU
ATOM   2106  CA  ALA   106      33.867  49.048  10.185  107 GLN
ATOM   2107  CA  TYR   107      37.561  48.423   9.479  108 HIS
ATOM   2108  CA  ASN   108      37.108  48.564   5.714  109 ASN
ATOM   2109  CA  MET   109      39.226  50.464   3.175  110 GLU
ATOM   2110  CA  ASN   110      36.915  53.338   2.206  111 LEU
ATOM   2111  CA  LEU   111      38.921  56.363   1.081  112 SER
ATOM   2112  CA  GLN   112      36.776  59.513   0.914  113 GLN
ATOM   2113  CA  VAL   113      33.002  59.904   1.243  114 ILE
ATOM   2114  CA  ASP   114      31.193  61.831  -1.500  115 SER
ATOM   2115  CA  PRO   115      28.256  64.219  -1.660  116 ASP
ATOM   2116  CA  GLY   116      26.390  61.556  -3.663  117 GLN
ATOM   2117  CA  ALA   117      27.122  58.344  -1.721  118 THR
ATOM   2118  CA  PHE   118      24.670  57.895   1.155  119 PHE
ATOM   2119  CA  ASN   119      22.214  60.016  -0.810  120 VAL
ATOM   2120  CA  GLY   120      19.540  57.297  -0.948  121 PHE
ATOM   2121  CA  LEU   121      19.779  55.511   2.418  122 CYS
ATOM   2122  CA  ILE   122      17.014  57.138   4.436  123 THR
ATOM   2123  CA  ASN   123      15.492  54.418   6.594  124 ASN
ATOM   2124  CA  LEU   124      18.956  54.364   8.153  125 LEU
ATOM   2125  CA  GLN   125      19.237  54.253  11.942  126 THR
ATOM   2126  CA  ILE   126      22.832  53.110  12.479  127 GLU
ATOM   2127  CA  LEU   127      25.844  53.798  10.246  128 LEU
ATOM   2128  CA  ASN   128      29.299  52.564  11.313  129 ASP
ATOM   2129  CA  LEU   129      32.445  53.643   9.463  130 LEU
ATOM   2130  CA  THR   130      34.654  52.919  12.465  131 MET
ATOM   2131  CA  GLU   131      37.901  52.233  10.612  132 SER
ATOM   2132  CA  CYS   132      38.406  53.542   7.093  133 ASN
ATOM   2133  CA  ARG   133      41.032  56.258   7.382  134 SER
ATOM   2134  CA  LEU   134      38.773  59.051   6.077  135 ILE
ATOM   2135  CA  SER   135      41.034  62.019   6.787  136 HIS
ATOM   2136  CA  ASP   136      38.765  64.766   5.418  137 LYS
ATOM   2139  CA  LEU   139      35.059  65.586   4.904  138 ILE
ATOM   2140  CA  SER   140      33.603  68.026   2.324  139 LYS
ATOM   2141  CA  GLY   141      30.006  69.246   1.819  140 SER
ATOM   2142  CA  ASP   142      27.119  67.524   3.593  141 ASN
ATOM   2143  CA  TYR   143      27.432  63.743   3.090  142 PRO
ATOM   2144  CA  LEU   144      24.583  62.996   5.552  143 PHE
ATOM   2145  CA  ARG   145      22.010  65.606   4.443  144 LYS
ATOM   2146  CA  PRO   146      19.330  62.951   3.985  145 ASN
ATOM   2147  CA  LEU   147      19.969  60.759   7.047  146 GLN
ATOM   2148  CA  VAL   148      17.154  62.567   8.824  147 LYS
ATOM   2149  CA  SER   149      16.625  59.290  10.665  148 ASN
ATOM   2150  CA  LEU   150      20.136  58.168  11.643  149 LEU
ATOM   2151  CA  GLU   151      20.188  57.577  15.404  150 ILE
ATOM   2152  CA  GLN   152      23.824  56.583  15.823  151 LYS
ATOM   2153  CA  LEU   153      26.745  57.567  13.613  152 LEU
ATOM   2154  CA  SER   154      30.240  56.143  14.206  153 ASP
ATOM   2155  CA  LEU   155      33.356  57.721  12.672  154 LEU
ATOM   2156  CA  PRO   156      36.054  56.769  15.143  155 SER
ATOM   2157  CA  GLY   157      39.601  55.775  14.333  156 HIS
ATOM   2158  CA  ASN   158      39.986  57.701  11.120  157 ASN
ATOM   2159  CA  ASN   159      42.156  60.667  10.228  158 GLY
ATOM   2160  CA  ILE   160      39.605  63.330  11.105  159 LEU
ATOM   2161  CA  HIS   161      40.984  66.686  12.271  160 SER
ATOM   2162  CA  LYS   162      37.601  68.444  12.495  161 SER
ATOM   2163  CA  LEU   163      34.227  67.544  14.045  162 THR
ATOM   2164  CA  ARG   164      32.478  69.316  11.156  163 LYS
ATOM   2165  CA  PRO   165      30.276  66.951   9.145  164 LEU
ATOM   2166  CA  ALA   166      28.094  69.489   7.379  165 GLY
ATOM   2167  CA  SER   167      27.289  73.150   6.761  166 THR
ATOM   2168  CA  PHE   168      23.657  73.394   7.891  167 GLY
ATOM   2170  CA  ILE   170      21.621  72.245  10.876  168 VAL
ATOM   2171  CA  ASN   171      21.200  68.580   9.910  169 GLN
ATOM   2172  CA  MET   172      21.095  65.093  11.474  170 LEU
ATOM   2173  CA  SER   173      18.025  66.392  13.292  171 GLU
ATOM   2174  CA  LYS   174      17.505  62.983  14.923  172 ASN
ATOM   2175  CA  LEU   175      21.076  62.023  15.757  173 LEU
ATOM   2176  CA  HIS   176      21.554  60.788  19.286  174 GLN
ATOM   2177  CA  THR   177      24.991  59.201  19.587  175 GLU
ATOM   2178  CA  VAL   178      28.007  60.762  17.779  176 LEU
ATOM   2179  CA  ASP   179      31.170  58.645  18.052  177 LEU
ATOM   2180  CA  VAL   180      34.412  60.284  16.853  178 LEU
ATOM   2181  CA  SER   181      37.013  58.841  19.248  179 ALA
ATOM   2182  CA  HIS   182      40.612  58.092  18.251  180 LYS
ATOM   2183  CA  ASN   183      41.126  60.901  15.749  181 ASN
ATOM   2184  CA  TRP   184      43.605  63.788  15.324  182 LYS
ATOM   2185  CA  ILE   185      41.420  66.707  16.404  183 ILE
ATOM   2186  CA  ASN   186      43.289  69.495  18.237  184 LEU
ATOM   2187  CA  SER   187      40.536  72.080  18.689  185 ALA
ATOM   2188  CA  PHE   188      36.791  72.484  19.309  186 LEU
ATOM   2189  CA  CYS   189      35.586  75.472  17.283  187 ARG
ATOM   2190  CA  GLU   190      32.072  76.851  17.836  188 SER
ATOM   2191  CA  GLU   191      31.788  76.823  14.077  189 GLU
ATOM   2192  CA  ASP   192      32.448  73.095  13.645  190 GLU
ATOM   2193  CA  LEU   193      29.548  71.827  15.767  191 LEU
ATOM   2194  CA  PHE   194      26.706  74.141  14.759  192 GLU
ATOM   2195  CA  HIS   195      25.369  71.476  12.399  193 PHE
ATOM   2196  CA  PHE   196      24.007  69.966  15.617  194 LEU
ATOM   2197  CA  GLN   197      22.028  73.165  16.182  195 GLY
ATOM   2198  CA  GLY   198      19.020  71.153  17.288  196 ASN
ATOM   2199  CA  LYS   199      20.165  67.575  17.895  197 SER
ATOM   2200  CA  HIS   200      19.554  66.171  21.380  198 SER
ATOM   2201  CA  PHE   201      22.856  64.313  21.746  199 LEU
ATOM   2202  CA  THR   202      22.888  61.631  24.412  200 ARG
ATOM   2203  CA  ARG   203      26.529  60.698  23.867  201 LYS
ATOM   2204  CA  LEU   204      29.407  62.513  22.175  202 LEU
ATOM   2205  CA  LYS   205      32.652  60.572  22.312  203 ASP
ATOM   2206  CA  LEU   206      35.914  62.380  21.707  204 LEU
ATOM   2207  CA  HIS   207      38.175  60.095  23.735  205 SER
ATOM   2208  CA  ASN   208      41.728  59.691  22.421  206 SER
ATOM   2209  CA  ILE   209      42.091  63.015  20.631  207 ASN
ATOM   2210  CA  ARG   210      45.009  65.349  21.310  208 PRO
ATOM   2211  CA  MET   211      42.920  68.315  22.428  209 LEU
ATOM   2212  CA  SER   212      45.040  71.436  22.783  210 LYS
ATOM   2213  CA  ASP   213      42.178  73.932  23.106  211 GLU
ATOM   2214  CA  MET   214      38.440  74.478  23.544  212 PHE
ATOM   2215  CA  ASN   215      37.348  77.647  21.733  213 SER
ATOM   2216  CA  PRO   216      34.613  79.733  23.314  214 PRO
ATOM   2217  CA  TYR   217      31.023  78.535  22.792  215 GLY
ATOM   2218  CA  TRP   218      32.191  75.291  21.227  216 CYS
ATOM   2219  CA  THR   219      29.927  73.094  23.380  217 PHE
ATOM   2220  CA  GLY   220      27.121  75.641  23.489  218 GLN
ATOM   2221  CA  TRP   221      26.497  75.304  19.723  219 THR
ATOM   2230  CA  ASP   230      24.776  71.961  20.346  220 ILE
ATOM   2231  CA  MET   231      21.025  71.655  20.842  221 GLY
ATOM   2232  CA  SER   232      21.484  69.591  23.964  222 LYS
ATOM   2233  CA  MET   233      24.477  67.730  25.312  223 LEU
ATOM   2234  CA  THR   234      23.967  64.992  27.893  224 PHE
ATOM   2235  CA  VAL   235      27.076  62.872  28.093  225 ALA
ATOM   2236  CA  LEU   236      30.650  63.590  27.027  226 LEU
ATOM   2237  CA  ASP   237      33.592  61.213  26.880  227 LEU
ATOM   2238  CA  LEU   238      36.978  62.792  26.925  228 LEU
ATOM   2239  CA  SER   239      39.049  59.852  27.983  229 ASN
ATOM   2240  CA  LEU   240      42.690  59.665  27.175  230 ASN
ATOM   2241  CA  ASN   241      42.883  63.081  25.490  231 ALA
ATOM   2242  CA  GLY   242      45.954  64.323  27.351  232 GLN
ATOM   2243  CA  PHE   243      44.013  66.812  29.550  233 LEU
ATOM   2244  CA  SER   244      45.767  68.547  32.459  234 ASN
ATOM   2245  CA  VAL   245      44.312  70.664  35.276  235 PRO
ATOM   2246  CA  ASP   246      44.269  73.948  33.387  236 HIS
ATOM   2247  CA  VAL   247      42.732  72.639  30.154  237 LEU
ATOM   2248  CA  ALA   248      40.148  70.823  32.303  238 THR
ATOM   2249  CA  VAL   249      39.362  74.159  33.949  239 GLU
ATOM   2250  CA  ARG   250      38.793  75.804  30.542  240 LYS
ATOM   2251  CA  PHE   251      36.827  72.715  29.557  241 LEU
ATOM   2252  CA  PHE   252      34.372  73.152  32.440  242 CYS
ATOM   2253  CA  LYS   253      33.864  76.816  31.650  243 TRP
ATOM   2254  CA  ALA   254      32.830  75.928  28.104  244 GLU
ATOM   2255  CA  ILE   255      30.447  73.438  29.722  245 LEU
ATOM   2256  CA  ARG   256      24.418  73.197  29.039  248 THR
ATOM   2257  CA  GLY   257      22.373  70.162  29.991  249 SER
ATOM   2258  CA  THR   258      25.348  67.840  30.498  250 ILE
ATOM   2259  CA  LYS   259      25.187  65.104  33.140  251 GLN
ATOM   2260  CA  ILE   260      27.763  62.343  32.519  252 ASN
ATOM   2261  CA  TYR   261      31.314  63.676  32.125  253 LEU
ATOM   2262  CA  ILE   262      34.132  61.158  31.875  254 SER
ATOM   2263  CA  LEU   263      37.733  62.269  32.104  255 LEU
ATOM   2264  CA  ILE   264      39.471  59.007  32.857  256 ALA
ATOM   2265  CA  LEU   265      43.109  58.417  31.897  257 ASN
ATOM   2266  CA  ASN   266      44.449  61.950  31.575  258 ASN
ATOM   2267  CA  SER   267      47.134  63.996  33.370  259 GLN
ATOM   2280  CA  LEU   280      45.066  65.614  36.046  260 LEU
ATOM   2281  CA  LYS   281      47.667  65.462  38.827  261 LEU
ATOM   2282  CA  ASP   282      45.918  67.780  41.248  262 ALA
ATOM   2283  CA  PRO   283      42.626  69.700  41.717  263 THR
ATOM   2284  CA  ASP   284      41.676  73.156  43.078  264 SER
ATOM   2285  CA  ARG   285      38.341  74.710  43.873  265 GLU
ATOM   2286  CA  ASP   286      38.681  76.620  40.629  266 SER
ATOM   2287  CA  THR   287      39.175  73.387  38.619  267 THR
ATOM   2288  CA  PHE   288      35.478  72.405  38.493  268 PHE
ATOM   2289  CA  LYS   289      33.971  75.788  39.136  269 SER
ATOM   2290  CA  ASP   290      32.568  76.187  35.632  270 GLY
ATOM   2291  CA  LEU   291      30.247  73.262  36.435  271 LEU
ATOM   2292  CA  ALA   292      28.291  75.134  39.107  272 LYS
ATOM   2293  CA  GLU   293      26.284  76.308  36.106  273 TRP
ATOM   2294  CA  SER   294      25.226  72.731  35.191  274 THR
ATOM   2295  CA  GLY   295      23.311  69.851  36.746  275 ASN
ATOM   2296  CA  ILE   296      26.204  67.358  36.512  276 LEU
ATOM   2297  CA  LYS   297      25.469  63.904  37.819  277 THR
ATOM   2298  CA  ALA   298      28.279  61.453  37.005  278 GLN
ATOM   2299  CA  LEU   299      32.014  62.176  36.955  279 LEU
ATOM   2300  CA  ASP   300      34.900  59.809  36.090  280 ASP
ATOM   2301  CA  LEU   301      38.375  60.828  37.270  281 LEU
ATOM   2302  CA  SER   302      40.127  57.475  37.392  282 SER
ATOM   2303  CA  LYS   303      43.556  56.701  35.954  283 TYR
ATOM   2304  CA  VAL   304      44.774  60.297  36.230  284 ASN
ATOM   2305  CA  SER   305      47.615  59.931  38.664  285 ASN
ATOM   2306  CA  ILE   306      45.689  62.193  40.986  286 LEU
ATOM   2307  CA  PHE   307      47.992  62.987  43.942  287 HIS
ATOM   2308  CA  THR   308      46.262  65.763  45.872  288 ASP
ATOM   2309  CA  LEU   309      42.599  66.627  46.068  289 VAL
ATOM   2310  CA  LYS   310      42.529  70.296  46.936  290 GLY
ATOM   2311  CA  ASN   311      40.190  71.641  49.572  291 ASN
ATOM   2312  CA  SER   312      36.743  72.098  48.105  292 GLY
ATOM   2313  CA  VAL   313      37.712  70.844  44.672  293 SER
ATOM   2314  CA  PHE   314      34.068  69.705  44.503  294 PHE
ATOM   2315  CA  SER   315      32.122  72.506  46.162  295 SER
ATOM   2316  CA  TYR   316      30.144  73.243  42.977  296 TYR
ATOM   2317  CA  MET   317      28.801  69.694  42.445  297 LEU
ATOM   2318  CA  PRO   318      25.699  69.539  44.713  298 PRO
ATOM   2319  CA  ASP   319      23.916  67.484  42.032  299 SER
ATOM   2320  CA  LEU   320      26.562  64.743  41.692  300 LEU
ATOM   2321  CA  GLU   321      25.533  61.199  42.505  301 ARG
ATOM   2322  CA  GLU   322      28.340  59.035  41.064  302 TYR
ATOM   2323  CA  LEU   323      32.045  59.795  41.559  303 LEU
ATOM   2324  CA  SER   324      34.977  57.544  40.605  304 SER
ATOM   2325  CA  LEU   325      38.464  58.135  41.917  305 LEU
ATOM   2326  CA  ALA   326      39.805  54.659  41.098  306 GLU
ATOM   2327  CA  ASN   327      43.498  54.181  40.162  307 TYR
ATOM   2328  CA  ASN   328      45.216  57.296  41.477  308 ASN
ATOM   2329  CA  VAL   329      47.754  58.386  44.102  309 ASN
ATOM   2330  CA  ILE   330      45.841  60.320  46.741  310 ILE
ATOM   2331  CA  ASN   331      48.234  61.276  49.519  311 GLN
ATOM   2332  CA  GLN   332      45.807  62.812  52.006  312 ARG
ATOM   2333  CA  ILE   333      42.093  63.171  52.605  313 LEU
ATOM   2334  CA  GLU   334      41.169  65.957  54.953  314 SER
ATOM   2335  CA  SER   335      37.857  66.966  56.476  315 PRO
ATOM   2336  CA  ASP   336      37.543  69.476  53.649  316 ARG
ATOM   2337  CA  ALA   337      38.218  67.152  50.702  317 SER
ATOM   2338  CA  PHE   338      34.595  66.349  49.765  318 PHE
ATOM   2339  CA  ASN   339      32.959  69.653  50.749  319 TYR
ATOM   2340  CA  GLY   340      29.962  70.238  48.462  320 GLY
ATOM   2341  CA  LEU   341      29.039  66.682  47.483  321 LEU
ATOM   2342  CA  ASP   342      25.853  66.840  49.505  322 SER
ATOM   2343  CA  LYS   343      23.942  64.687  47.013  323 ASN
ATOM   2344  CA  LEU   344      26.503  61.941  46.359  324 LEU
ATOM   2345  CA  GLN   345      25.433  58.272  46.382  325 ARG
ATOM   2346  CA  LYS   346      28.240  56.093  44.965  326 TYR
ATOM   2347  CA  LEU   347      31.946  56.735  45.679  327 LEU
ATOM   2348  CA  ASN   348      34.743  54.388  44.590  328 SER
ATOM   2349  CA  LEU   349      38.203  54.851  46.067  329 LEU
ATOM   2350  CA  ASN   350      39.455  51.448  44.936  330 LYS
ATOM   2351  CA  HIS   351      43.209  51.629  44.414  331 ARG
ATOM   2352  CA  ASN   352      42.811  55.402  44.673  332 ALA
ATOM   2353  CA  LEU   353      45.614  55.865  47.233  333 PHE
ATOM   2354  CA  LEU   354      49.363  56.095  47.447  334 THR
ATOM   2355  CA  ASP   355      50.760  52.666  46.611  335 LYS
ATOM   2356  CA  LYS   356      53.522  50.576  48.253  336 GLN
ATOM   2357  CA  ILE   357      42.907  59.826  55.503  346 ILE
ATOM   2358  CA  ASP   358      41.887  61.769  58.600  347 ASP
ATOM   2359  CA  SER   359      38.842  61.842  60.825  348 ASP
ATOM   2360  CA  SER   360      35.745  63.336  59.286  349 PHE
ATOM   2361  CA  MET   361      36.852  63.240  55.627  350 SER
ATOM   2362  CA  PHE   362      33.393  61.909  54.642  351 PHE
ATOM   2363  CA  ASN   363      31.343  64.070  57.013  352 GLN
ATOM   2364  CA  ASN   364      29.641  65.740  54.052  353 TRP
ATOM   2365  CA  LEU   365      28.648  62.577  52.200  354 LEU
ATOM   2366  CA  PRO   366      25.333  62.216  54.023  355 LYS
ATOM   2367  CA  SER   367      23.380  60.643  51.189  356 TYR
ATOM   2368  CA  LEU   368      26.100  58.166  50.198  357 LEU
ATOM   2369  CA  LYS   369      25.023  54.545  50.299  358 GLU
ATOM   2370  CA  THR   370      27.963  52.826  48.596  359 TYR
ATOM   2371  CA  LEU   371      31.701  53.195  49.403  360 LEU
ATOM   2372  CA  ASP   372      34.366  50.970  47.813  361 ASN
ATOM   2373  CA  LEU   373      37.823  51.264  49.407  362 MET
ATOM   2374  CA  SER   374      39.476  48.136  48.027  363 ASP
ATOM   2375  CA  ASN   375      43.176  47.693  47.216  364 ASP
ATOM   2376  CA  ASN   376      44.869  50.445  49.241  365 ASN
ATOM   2377  CA  ASN   377      47.505  50.592  51.955  366 ASN
ATOM   2378  CA  ILE   378      45.648  52.410  54.774  367 ILE
ATOM   2379  CA  ARG   379      47.035  51.494  58.200  368 PRO
ATOM   2380  CA  LEU   380      43.693  51.114  60.010  369 SER
ATOM   2381  CA  LEU   381      40.515  52.821  61.121  370 THR
ATOM   2382  CA  MET   382      40.170  55.790  63.432  371 LYS
ATOM   2383  CA  TYR   383      37.498  56.391  66.085  372 SER
ATOM   2384  CA  GLN   384      35.821  58.803  63.635  373 ASN
ATOM   2385  CA  SER   385      36.907  57.639  60.190  374 THR
ATOM   2386  CA  PHE   386      33.367  56.955  58.971  375 PHE
ATOM   2387  CA  GLN   387      31.418  59.529  60.934  376 THR
ATOM   2388  CA  GLY   388      28.759  61.398  59.014  377 GLY
ATOM   2389  CA  LEU   389      28.011  58.573  56.585  378 LEU
ATOM   2390  CA  PRO   390      24.398  58.276  57.781  379 VAL
ATOM   2391  CA  ASN   391      22.819  56.574  54.748  380 SER
ATOM   2392  CA  LEU   392      25.609  54.089  54.095  381 LEU
ATOM   2393  CA  ALA   393      23.910  46.035  55.548  410 LEU
ATOM   2394  CA  ASN   394      27.102  44.786  53.925  411 THR
ATOM   2395  CA  LEU   395      30.711  44.674  55.218  412 LEU
ATOM   2396  CA  PHE   396      33.634  43.121  53.228  413 ASN
ATOM   2397  CA  LEU   397      36.903  42.433  55.128  414 LEU
ATOM   2398  CA  SER   398      38.586  39.857  52.931  415 THR
ATOM   2399  CA  GLU   399      42.386  39.906  52.556  416 LYS
ATOM   2400  CA  ASN   400      43.346  42.088  55.491  417 ASN
ATOM   2401  CA  SER   401      45.583  39.697  57.457  418 HIS
ATOM   2402  CA  LEU   402      43.195  39.782  60.380  419 ILE
ATOM   2403  CA  GLN   403      44.188  37.301  63.063  420 SER
ATOM   2404  CA  SER   404      42.027  38.006  66.091  421 LYS
ATOM   2405  CA  LEU   405      38.493  39.292  66.590  422 ILE
ATOM   2406  CA  HIS   406      30.912  37.178  71.977  450 GLN
ATOM   2407  CA  THR   407      32.421  38.489  68.725  451 GLU
ATOM   2408  CA  LEU   408      28.960  38.463  67.152  452 TRP
ATOM   2409  CA  ALA   409      27.446  40.248  70.169  453 ARG
ATOM   2410  CA  ASN   410      25.121  42.818  68.612  454 GLY
ATOM   2411  CA  LEU   411      24.485  41.399  65.147  455 LEU
ATOM   2412  CA  PRO   412      20.637  41.345  65.407  456 ARG
ATOM   2413  CA  SER   413      19.955  40.968  61.672  457 ASN
ATOM   2414  CA  LEU   414      22.956  39.091  60.308  458 ILE
ATOM   2415  CA  LYS   415      22.070  36.821  57.447  459 PHE
ATOM   2416  CA  GLY   416      25.354  35.475  56.072  460 GLU
ATOM   2417  CA  LEU   417      28.801  35.096  57.678  461 ILE
ATOM   2418  CA  TYR   418      31.849  34.074  55.642  462 TYR
ATOM   2419  CA  VAL   419      34.895  32.620  57.511  463 LEU
ATOM   2420  CA  ASP   420      36.389  30.427  54.807  464 SER
ATOM   2421  CA  ASN   421      40.174  30.470  54.148  465 TYR
ATOM   2422  CA  ASN   422      41.388  31.172  57.669  466 ASN
ATOM   2423  CA  LYS   423      43.923  29.545  60.009  467 LYS
ATOM   2424  CA  ILE   424      41.837  27.956  62.735  468 TYR
ATOM   2425  CA  THR   425      38.649  28.287  64.753  469 LEU
ATOM   2426  CA  SER   426      38.106  26.625  68.105  470 GLN
ATOM   2427  CA  LEU   427      34.352  26.223  68.556  471 LEU
ATOM   2428  CA  TYR   428      28.688  25.478  73.002  473 THR
ATOM   2429  CA  GLY   429      27.958  29.219  72.488  474 SER
ATOM   2430  CA  LEU   430      29.975  29.975  69.293  475 SER
ATOM   2431  CA  PRO   431      26.822  31.014  67.464  476 PHE
ATOM   2432  CA  SER   432      24.355  31.504  70.341  477 ALA
ATOM   2433  CA  GLN   433      24.010  35.248  69.711  478 LEU
ATOM   2434  CA  VAL   434      23.336  34.989  65.915  479 VAL
ATOM   2435  CA  ARG   435      20.093  32.935  65.497  480 PRO
ATOM   2436  CA  ASN   436      18.930  34.951  62.483  481 SER
ATOM   2437  CA  ILE   437      21.902  33.542  60.562  482 LEU
ATOM   2438  CA  THR   438      21.018  31.751  57.341  483 GLN
ATOM   2439  CA  THR   439      24.292  31.177  55.481  484 ARG
ATOM   2440  CA  ILE   440      27.495  30.169  57.155  485 LEU
ATOM   2441  CA  ASP   441      30.736  29.184  55.346  486 MET
ATOM   2442  CA  LEU   442      33.628  27.497  57.190  487 LEU
ATOM   2443  CA  ARG   443      35.645  26.109  54.237  488 ARG
ATOM   2444  CA  TYR   444      39.364  25.369  54.669  489 ARG
ATOM   2445  CA  ASN   445      39.521  26.486  58.312  490 VAL
ATOM   2446  CA  ARG   446      40.581  23.579  60.578  491 ALA
ATOM   2447  CA  LEU   447      37.841  23.297  63.225  492 LEU
ATOM   2448  CA  SER   448      38.685  22.498  66.857  493 LYS
ATOM   2449  CA  ASN   449      36.297  21.172  69.526  494 ASN
ATOM   2450  CA  ALA   450      33.488  19.964  67.278  495 VAL
ATOM   2451  CA  GLU   451      32.217  16.895  69.122  496 ASP
ATOM   2452  CA  SER   452      30.425  18.707  71.907  497 ILE
ATOM   2453  CA  PHE   453      26.830  18.482  73.057  498 SER
ATOM   2454  CA  TYR   454      24.802  20.353  72.436  499 PRO
ATOM   2455  CA  THR   455      26.225  21.041  68.978  500 SER
ATOM   2456  CA  ILE   456      27.738  24.460  68.305  501 PRO
ATOM   2457  CA  LEU   457      25.375  24.828  65.292  502 PHE
ATOM   2458  CA  VAL   458      22.346  24.135  67.520  503 ARG
ATOM   2459  CA  GLU   459      20.970  27.613  67.824  504 PRO
ATOM   2460  CA  PHE   460      20.899  28.094  64.078  505 LEU
ATOM   2461  CA  PRO   461      17.311  27.035  63.407  506 ARG
ATOM   2462  CA  ASN   462      16.912  29.150  60.249  507 ASN
ATOM   2463  CA  VAL   463      20.213  28.048  58.731  508 LEU
ATOM   2464  CA  GLU   464      19.922  27.145  55.041  509 THR
ATOM   2465  CA  GLU   465      23.516  26.760  53.885  510 ILE
ATOM   2466  CA  ILE   466      26.270  25.106  55.878  511 LEU
ATOM   2467  CA  PHE   467      29.374  24.789  53.712  512 ASP
ATOM   2468  CA  LEU   468      32.165  23.464  55.837  513 LEU
ATOM   2469  CA  GLY   469      34.657  21.310  53.952  514 SER
ATOM   2470  CA  GLY   470      38.411  20.707  54.095  515 ASN
ATOM   2471  CA  ASN   471      38.510  20.967  57.866  516 ASN
ATOM   2472  CA  VAL   472      39.305  17.337  58.615  517 ASN
ATOM   2473  CA  PHE   473      37.548  17.348  61.973  518 ILE
ATOM   2474  CA  SER   474      39.073  15.101  64.621  519 ALA
ATOM   2475  CA  SER   475      35.806  13.937  66.220  520 ASN
ATOM   2476  CA  CYS   476      32.273  14.475  64.995  521 ILE
ATOM   2477  CA  PHE   477      29.569  13.596  67.482  522 ASN
ATOM   2478  CA  LEU   478      26.365  12.678  65.572  523 GLU
ATOM   2479  CA  ASN   479      24.267  15.206  67.470  524 ASP
ATOM   2480  CA  SER   480      25.653  17.765  64.991  525 LEU
ATOM   2484  CA  VAL   484      23.078  19.322  62.697  526 LEU
ATOM   2485  CA  ALA   485      20.151  18.292  64.902  527 GLU
ATOM   2486  CA  PRO   486      17.366  20.837  64.470  528 GLY
ATOM   2487  CA  LEU   487      18.565  22.324  61.229  529 LEU
ATOM   2488  CA  ASN   488      15.126  21.831  59.642  530 GLU
ATOM   2489  CA  ASN   489      15.646  24.551  57.028  531 ASN
ATOM   2490  CA  VAL   490      19.042  23.257  55.792  532 LEU
ATOM   2491  CA  HIS   491      19.121  23.005  52.018  533 GLU
ATOM   2492  CA  VAL   492      22.778  22.787  51.115  534 ILE
ATOM   2493  CA  LEU   493      25.288  20.786  53.129  535 LEU
ATOM   2494  CA  ASP   494      28.955  20.678  52.055  536 ASP
ATOM   2495  CA  LEU   495      31.107  18.200  54.020  537 PHE
ATOM   2496  CA  GLN   496      34.003  17.313  51.681  538 GLN
ATOM   2497  CA  MET   497      37.563  16.357  52.521  539 HIS
ATOM   2498  CA  THR   498      36.618  15.777  56.126  540 ASN
ATOM   2499  CA  GLY   499      37.543  12.139  56.594  541 ASN
ATOM   2500  CA  LEU   500      33.955  11.412  57.646  542 LEU
ATOM   2501  CA  GLN   501      34.547   7.657  57.366  543 ALA
ATOM   2502  CA  LYS   502      36.519   7.246  60.639  544 ARG
ATOM   2503  CA  PHE   503      33.786   8.633  62.845  545 LEU
ATOM   2504  CA  TRP   504      31.209   6.241  61.395  546 TRP
ATOM   2505  CA  SER   505      25.410   7.135  63.457  555 VAL
ATOM   2511  CA  THR   511      22.759   8.701  61.125  556 ASN
ATOM   2512  CA  MET   512      24.165  12.137  60.354  557 PHE
ATOM   2513  CA  PHE   513      21.248  13.662  58.422  558 LEU
ATOM   2514  CA  ASP   514      18.424  13.389  60.965  559 LYS
ATOM   2515  CA  HIS   515      15.400  15.500  60.113  560 GLY
ATOM   2516  CA  LEU   516      16.832  17.538  57.239  561 LEU
ATOM   2517  CA  PRO   517      13.827  17.140  54.967  562 SER
ATOM   2518  CA  GLN   518      14.545  20.368  53.057  563 HIS
ATOM   2519  CA  LEU   519      18.013  19.117  51.882  564 LEU
ATOM   2520  CA  GLN   520      18.452  19.726  48.175  565 HIS
ATOM   2521  CA  THR   521      22.164  19.669  47.510  566 ILE
ATOM   2522  CA  LEU   522      24.456  17.282  49.441  567 LEU
ATOM   2523  CA  ILE   523      28.210  16.964  48.878  568 ASN
ATOM   2524  CA  LEU   524      30.125  14.265  50.849  569 LEU
ATOM   2525  CA  LYS   525      32.937  13.977  48.367  570 GLU
ATOM   2526  CA  ASN   526      36.366  12.747  49.447  571 SER
ATOM   2527  CA  ASN   527      35.701  11.196  52.875  572 ASN
ATOM   2528  CA  PHE   528      37.234   7.743  52.557  573 GLY
ATOM   2529  CA  ILE   529      33.689   6.325  52.725  574 LEU
ATOM   2530  CA  GLN   530      33.437   2.611  51.985  575 ASP
ATOM   2531  CA  SER   531      30.437   1.120  53.749  576 GLU
ATOM   2532  CA  LEU   532      27.479   3.564  53.986  577 ILE
ATOM   2533  CA  PRO   533      24.425   2.603  56.215  578 PRO
ATOM   2534  CA  LYS   534      20.804   2.009  55.156  579 VAL
ATOM   2535  CA  ASN   535      18.653   4.814  56.492  580 GLY
ATOM   2536  CA  ILE   536      20.946   7.792  56.044  581 VAL
ATOM   2537  CA  PHE   537      18.867   9.029  53.156  582 PHE
ATOM   2538  CA  ASN   538      15.488   7.908  54.518  583 LYS
ATOM   2539  CA  ARG   539      13.120  10.905  54.238  584 ASN
ATOM   2540  CA  LEU   540      15.268  13.268  52.145  585 LEU
ATOM   2541  CA  THR   541      12.638  13.494  49.448  586 PHE
ATOM   2542  CA  SER   542      13.943  16.866  48.296  587 GLU
ATOM   2543  CA  LEU   543      17.462  15.876  47.253  588 LEU
ATOM   2544  CA  GLY   544      18.286  17.187  43.783  589 LYS
ATOM   2545  CA  TYR   545      21.996  16.493  43.692  590 SER
ATOM   2546  CA  LEU   546      24.037  13.930  45.609  591 ILE
ATOM   2547  CA  ASP   547      27.797  13.838  45.187  592 ASN
ATOM   2548  CA  LEU   548      29.587  10.787  46.708  593 LEU
ATOM   2549  CA  SER   549      32.515  10.815  44.264  594 GLY
ATOM   2550  CA  MET   550      36.095  10.047  45.301  595 LEU
ATOM   2551  CA  ASN   551      35.380   7.543  48.033  596 ASN
ATOM   2552  CA  SER   552      35.835   3.806  48.470  597 ASN
ATOM   2553  CA  LEU   553      32.260   2.641  47.972  598 LEU
ATOM   2554  CA  THR   554      31.626  -0.734  46.351  599 ASN
ATOM   2555  CA  TYR   555      28.804  -2.743  47.931  600 LYS
ATOM   2556  CA  ILE   556      25.486  -0.881  48.351  601 LEU
ATOM   2557  CA  PRO   557      22.449  -2.084  50.325  602 GLU
ATOM   2558  CA  ASN   558      19.317  -2.248  48.210  603 PRO
ATOM   2559  CA  GLY   559      16.760   0.508  48.841  604 PHE
ATOM   2560  CA  ILE   560      19.177   3.177  50.070  605 ILE
ATOM   2561  CA  PHE   561      18.004   5.608  47.404  606 PHE
ATOM   2562  CA  PRO   562      14.323   4.566  47.724  607 ASP
ATOM   2563  CA  ARG   563      12.963   9.985  43.087  610 THR
ATOM   2564  CA  SER   564      13.228  13.713  42.278  611 SER
ATOM   2565  CA  LEU   565      17.023  13.383  41.881  612 LEU
ATOM   2566  CA  LYS   566      18.410  15.442  38.959  613 ARG
ATOM   2567  CA  THR   567      22.125  14.716  39.399  614 SER
ATOM   2568  CA  LEU   568      24.124  11.704  40.658  615 LEU
ATOM   2569  CA  ASN   569      27.875  11.501  40.923  616 ASN
ATOM   2570  CA  LEU   570      29.745   8.488  42.292  617 LEU
ATOM   2571  CA  ALA   571      32.845   8.898  40.111  618 GLN
ATOM   2572  CA  PHE   572      36.213   7.385  41.123  619 LYS
ATOM   2573  CA  ASN   573      34.855   4.855  43.604  620 ASN
ATOM   2574  CA  ARG   574      35.129   1.116  43.777  621 LEU
ATOM   2575  CA  LEU   575      31.706   0.136  42.493  622 ILE
ATOM   2576  CA  GLY   576      31.403  -3.279  40.892  623 THR
ATOM   2577  CA  SER   577      27.674  -3.713  40.362  624 SER
ATOM   2578  CA  VAL   578      24.822  -1.388  39.363  625 VAL
ATOM   2579  CA  ASP   579      21.662  -3.238  40.355  626 GLU
ATOM   2580  CA  PRO   580      18.079  -2.013  39.931  627 LYS
ATOM   2581  CA  GLN   581      17.013  -2.669  43.506  628 ASP
ATOM   2582  CA  ALA   582      19.537   0.057  44.329  629 VAL
ATOM   2583  CA  PHE   583      19.785   2.371  41.323  630 PHE
ATOM   2584  CA  SER   584      13.980   7.461  37.033  635 GLN
ATOM   2585  CA  ASN   585      14.281  11.188  36.437  636 ASN
ATOM   2586  CA  LEU   586      18.023  11.739  36.482  637 LEU
ATOM   2587  CA  THR   587      19.230  14.475  34.202  638 ASN
ATOM   2588  CA  THR   588      22.921  13.824  34.819  639 SER
ATOM   2589  CA  LEU   589      25.043  10.868  35.964  640 LEU
ATOM   2590  CA  GLU   590      28.735  10.556  36.745  641 ASP
ATOM   2591  CA  LEU   591      29.922   7.132  37.695  642 MET
ATOM   2592  CA  SER   592      33.052   6.658  35.657  643 ARG
ATOM   2593  CA  GLY   593      36.407   5.371  36.907  644 PHE
ATOM   2594  CA  ASN   594      34.879   2.348  38.640  645 ASN
ATOM   2595  CA  PHE   595      35.967  -1.327  38.569  646 PRO
ATOM   2596  CA  PHE   596      32.832  -2.335  36.690  647 PHE
ATOM   2597  CA  LEU   597      32.351  -6.127  36.573  648 ASP
ATOM   2598  CA  CYS   598      31.266  -7.119  33.042  649 CYS
ATOM   2599  CA  ASP   599      28.827  -9.879  33.912  650 THR
ATOM   2600  CA  CYS   600      25.114 -10.059  33.253  651 CYS
ATOM   2601  CA  SER   601      26.430  -7.087  37.579  653 SER
ATOM   2602  CA  LEU   602      25.691  -4.898  34.606  654 ILE
ATOM   2603  CA  ARG   603      22.983  -6.269  32.279  655 SER
ATOM   2604  CA  ASP   604      20.276  -4.118  33.786  656 TRP
ATOM   2605  CA  PHE   605      22.735  -1.246  33.849  657 PHE
ATOM   2606  CA  GLN   606      23.956  -1.599  30.249  658 VAL
ATOM   2607  CA  ARG   607      20.362  -1.915  28.992  659 ASN
ATOM   2608  CA  TRP   608      19.254   1.172  30.894  660 TRP
ATOM   2609  CA  LEU   609      22.206   3.090  29.412  661 ILE
ATOM   2610  CA  THR   610      21.037   2.335  25.848  662 ASN
ATOM   2611  CA  GLN   611      17.477   3.616  26.335  663 GLN
ATOM   2612  CA  THR   612      17.798   6.532  28.741  664 THR
ATOM   2613  CA  ASN   613      17.810  10.226  27.907  665 HIS
ATOM   2614  CA  VAL   614      19.988  10.880  30.958  666 THR
ATOM   2615  CA  THR   615      23.183  12.814  30.466  667 ASN
ATOM   2616  CA  LEU   616      26.236  10.514  30.717  668 ILE
ATOM   2617  CA  LEU   617      29.486  12.165  29.734  669 SER
ATOM   2618  CA  THR   618      32.606  10.419  28.403  670 GLU
ATOM   2619  CA  SER   619      30.546   7.260  28.127  671 LEU
ATOM   2620  CA  THR   620      32.526   5.719  25.350  672 SER
ATOM   2621  CA  GLU   621      35.949   6.095  26.996  673 THR
ATOM   2622  CA  ASN   622      35.777   6.463  30.785  674 HIS
ATOM   2623  CA  LEU   623      33.406   3.633  31.698  675 TYR
ATOM   2624  CA  ARG   624      35.580   0.542  31.384  676 LEU
ATOM   2625  CA  CYS   625      35.316  -3.007  32.723  677 CYS
ATOM   2626  CA  GLU   626      37.809  -4.271  35.261  678 ASN
ATOM   2627  CA  TYR   627      36.817  -7.918  35.602  679 THR
ATOM   2628  CA  PRO   628      37.006 -10.562  34.420  680 PRO
ATOM   2629  CA  LYS   629      40.387 -11.064  32.718  681 HIS
ATOM   2630  CA  LYS   630      38.922 -11.113  29.205  682 HIS
ATOM   2631  CA  GLN   631      37.200  -7.823  29.903  683 TYR
ATOM   2632  CA  GLN   632      39.944  -5.667  31.444  684 TYR
ATOM   2633  CA  GLY   633      39.530  -2.254  29.771  685 GLY
ATOM   2634  CA  LYS   634      36.679  -3.223  27.497  686 PHE
ATOM   2635  CA  PRO   635      34.143  -0.320  27.278  687 PRO
ATOM   2636  CA  LEU   636      31.037  -1.028  29.367  688 LEU
ATOM   2637  CA  LEU   637      28.558   0.235  26.781  689 LYS
ATOM   2638  CA  HIS   638      29.787  -2.369  24.274  690 LEU
ATOM   2639  CA  ALA   639      28.937  -5.290  26.558  691 PHE
ATOM   2640  CA  LYS   640      26.582  -7.666  24.727  692 ASP
ATOM   2641  CA  LEU   641      23.459  -8.403  26.785  693 THR
ATOM   2642  CA  CYS   642      21.230 -10.220  24.310  694 SER
ATOM   2643  CA  ARG   643      22.631 -13.583  25.320  695 SER
ATOM   2644  CA  ASP   644      21.486 -13.424  28.932  696 CYS
ATOM   2645  CA  ARG   645      19.205 -15.904  30.659  697 LYS
TER
