# Supplementary material for: Variation in selection constraints on teleost TLRs with emphasis on their repertoire in the Walking catfish, Clarias batrachus
Source: Sci Rep. 2020 Dec 7;10:21394. doi: 10.1038/s41598-020-78347-6 (PMC7721727; doi:10.1038/s41598-020-78347-6)
Supplement: Supplementary file 28 — Supplementary Information 28. [file 41598_2020_78347_MOESM28_ESM.zip › T5/struct/S508525_results/threading6.pdb]

Rank   :6 Template name:5hz0b
REMARK :Column 1 -  30 present Atom & Residue records of query sequence.
REMARK :Column 31 - 54 present XYZ coordinates of query sequence obtained after threading alignment.
REMARK :Column 55 - 59 present residue number in Template
REMARK :Column 60 - 59 present residue name of Template
ATOM   2001  CA  MET     1      59.993  60.524 -16.661   10 ARG
ATOM   2002  CA  THR     2      61.754  57.397 -17.968   11 ARG
ATOM   2003  CA  ASP     3      64.747  59.611 -18.713   12 GLY
ATOM   2004  CA  ARG     4      64.450  60.030 -22.471   13 GLU
ATOM   2005  CA  ILE     5      64.096  63.149 -24.628   14 VAL
ATOM   2006  CA  ARG     6      60.466  64.197 -24.871   15 SER
ATOM   2007  CA  PHE     7      60.003  67.775 -26.040   16 GLU
ATOM   2008  CA  ILE     8      62.146  70.154 -28.094   17 ILE
ATOM   2013  CA  GLN    13      61.282  73.853 -28.203   18 GLN
ATOM   2014  CA  PHE    14      63.056  76.842 -29.770   19 LEU
ATOM   2015  CA  CYS    15      61.462  80.147 -30.813   20 LYS
ATOM   2016  CA  ILE    16      62.059  83.880 -31.240   21 GLU
ATOM   2017  CA  CYS    17      65.741  83.471 -32.035   22 LYS
ATOM   2018  CA  LEU    18      67.516  84.643 -35.182   23 GLN
ATOM   2019  CA  LEU    19      69.051  82.099 -37.552   24 LEU
ATOM   2020  CA  VAL    20      69.345  80.931 -41.140   25 GLN
ATOM   2021  CA  ALA    21      69.426  77.645 -43.044   26 GLY
ATOM   2022  CA  GLU    22      67.710  74.264 -43.258   27 SER
ATOM   2023  CA  SER    23      66.922  72.254 -40.128   28 LEU
ATOM   2024  CA  THR    24      66.032  60.603 -30.197   29 LEU
ATOM   2025  CA  PRO    25      63.083  58.504 -31.311   30 LYS
ATOM   2026  CA  LYS    26      61.063  59.102 -28.128   31 SER
ATOM   2031  CA  ASP    31      60.349  62.814 -28.858   32 LEU
ATOM   2032  CA  GLU    32      56.662  63.696 -28.370   33 THR
ATOM   2033  CA  LYS    33      56.661  67.421 -29.232   34 SER
ATOM   2034  CA  ALA    34      58.687  69.488 -31.718   35 LEU
ATOM   2035  CA  TYR    35      58.600  73.277 -31.960   36 THR
ATOM   2036  CA  CYS    36      61.039  75.084 -34.185   37 LEU
ATOM   2037  CA  ALA    37      59.174  78.322 -34.754   38 SER
ATOM   2038  CA  LEU    38      60.030  81.900 -35.699   39 SER
ATOM   2039  CA  ARG    39      63.563  80.716 -36.484   40 LEU
ATOM   2040  CA  ASN    40      63.919  82.256 -39.969   41 GLN
ATOM   2041  CA  LEU    41      64.710  78.723 -41.231   42 LEU
ATOM   2042  CA  TYR    42      64.908  78.015 -44.972   43 THR
ATOM   2043  CA  GLU    43      62.510  72.041 -47.310   45 VAL
ATOM   2044  CA  VAL    44      60.913  69.961 -44.561   46 ILE
ATOM   2045  CA  PRO    45      62.911  66.704 -44.444   47 PRO
ATOM   2046  CA  ALA    46      57.807  61.240 -40.475   51 GLY
ATOM   2047  CA  LEU    47      60.091  58.933 -38.497   52 ASP
ATOM   2048  CA  PRO    48      59.329  60.351 -35.049   53 PHE
ATOM   2049  CA  PRO    49      56.438  58.087 -34.344   54 THR
ATOM   2050  CA  TYR    50      55.480  59.518 -30.968   55 GLU
ATOM   2051  CA  ILE    51      55.106  63.038 -32.322   56 LEU
ATOM   2052  CA  THR    52      51.981  64.771 -31.042   57 GLU
ATOM   2053  CA  TYR    53      52.789  68.416 -31.606   58 LEU
ATOM   2054  CA  LEU    54      54.737  69.623 -34.645   59 LEU
ATOM   2055  CA  ASP    55      54.999  73.401 -35.009   60 ASP
ATOM   2056  CA  LEU    56      57.202  74.663 -37.835   61 LEU
ATOM   2057  CA  THR    57      55.268  77.921 -38.213   62 SER
ATOM   2058  CA  LEU    58      56.614  81.418 -38.879   63 ASP
ATOM   2059  CA  ASN    59      59.653  80.316 -40.872   64 ASN
ATOM   2060  CA  TYR    60      60.742  80.420 -44.496   65 SER
ATOM   2061  CA  ILE    61      60.334  76.696 -45.325   66 LEU
ATOM   2062  CA  SER    62      59.661  75.804 -48.988   67 SER
ATOM   2063  CA  GLU    63      58.824  72.834 -51.168   68 GLY
ATOM   2064  CA  ILE    64      55.949  70.472 -50.510   69 ASP
ATOM   2065  CA  SER    65      54.489  69.219 -47.280   70 ILE
ATOM   2066  CA  GLU    66      56.158  65.786 -47.261   71 PRO
ATOM   2067  CA  GLU    67      53.534  62.990 -47.290   72 VAL
ATOM   2068  CA  SER    68      55.704  61.157 -44.743   73 GLU
ATOM   2069  CA  PHE    69      54.649  63.876 -42.277   74 ILE
ATOM   2070  CA  SER    70      51.262  62.162 -42.423   75 PHE
ATOM   2071  CA  GLY    71      52.741  58.884 -41.205   76 ARG
ATOM   2072  CA  LEU    72      52.636  60.322 -37.709   77 LEU
ATOM   2073  CA  GLU    73      49.477  58.735 -36.366   78 LYS
ATOM   2074  CA  ALA    74      49.919  60.351 -32.948   79 LYS
ATOM   2075  CA  LEU    75      49.824  63.994 -34.124   80 LEU
ATOM   2076  CA  GLN    76      47.179  66.177 -32.472   81 LYS
ATOM   2077  CA  ILE    77      48.677  69.470 -33.594   82 THR
ATOM   2078  CA  LEU    78      50.292  70.317 -36.873   83 LEU
ATOM   2079  CA  CYS    79      51.247  73.983 -37.314   84 SER
ATOM   2080  CA  ILE    80      52.805  74.744 -40.709   85 LEU
ATOM   2081  CA  GLN    81      51.416  78.290 -41.084   86 ASN
ATOM   2082  CA  GLN    82      53.307  81.410 -42.243   87 THR
ATOM   2083  CA  GLN    83      55.913  79.751 -44.484   88 ASN
ATOM   2084  CA  GLN    84      56.576  79.361 -48.222   89 ASN
ATOM   2085  CA  CYS    85      55.133  75.870 -48.650   90 LEU
ATOM   2086  CA  ARG    86      53.677  74.893 -52.002   91 GLU
ATOM   2087  CA  LEU    87      51.828  71.991 -53.561   92 GLY
ATOM   2088  CA  THR    88      48.654  70.143 -52.651   93 HIS
ATOM   2089  CA  LEU    89      47.404  69.135 -49.263   94 ILE
ATOM   2090  CA  ARG    90      48.087  65.407 -49.679   95 PRO
ATOM   2092  CA  ASN    92      45.147  62.966 -49.433   96 MET
ATOM   2093  CA  SER    93      47.081  61.118 -46.730   97 GLU
ATOM   2094  CA  PHE    94      46.073  63.984 -44.413   98 ILE
ATOM   2095  CA  ILE    95      43.066  61.777 -43.698   99 GLY
ATOM   2096  CA  GLY    96      45.361  59.283 -41.990  100 ASN
ATOM   2097  CA  LEU    97      46.150  61.445 -38.987  101 LEU
ATOM   2098  CA  SER    98      43.305  60.075 -36.986  102 SER
ATOM   2099  CA  SER    99      43.895  62.089 -33.845  103 GLY
ATOM   2100  CA  LEU   100      44.587  65.477 -35.407  104 LEU
ATOM   2101  CA  THR   101      42.852  68.321 -33.554  105 VAL
ATOM   2102  CA  THR   102      44.572  71.517 -34.667  106 GLU
ATOM   2103  CA  LEU   103      45.673  71.983 -38.298  107 LEU
ATOM   2104  CA  ASP   104      47.229  75.326 -39.285  108 MET
ATOM   2105  CA  LEU   105      48.219  75.740 -42.962  109 LEU
ATOM   2106  CA  ALA   106      47.391  79.438 -43.310  110 PHE
ATOM   2107  CA  TYR   107      49.605  82.122 -44.918  111 ASP
ATOM   2108  CA  ASN   108      51.440  79.850 -47.349  112 ASN
ATOM   2109  CA  MET   109      51.893  79.282 -51.073  113 LYS
ATOM   2110  CA  ASN   110      49.719  76.106 -51.117  114 LEU
ATOM   2111  CA  LEU   111      47.649  75.165 -54.184  115 SER
ATOM   2112  CA  GLN   112      45.246  72.480 -55.397  116 GLY
ATOM   2113  CA  VAL   113      42.026  71.338 -53.779  117 GLU
ATOM   2114  CA  ASP   114      41.135  70.331 -50.240  118 ILE
ATOM   2115  CA  PRO   115      41.256  66.504 -50.225  119 PRO
ATOM   2116  CA  GLY   116      37.970  64.692 -49.638  120 ARG
ATOM   2117  CA  ALA   117      40.035  62.955 -46.980  121 SER
ATOM   2118  CA  PHE   118      39.562  65.711 -44.349  122 ILE
ATOM   2119  CA  ASN   119      36.250  64.030 -43.598  123 GLY
ATOM   2120  CA  GLY   120      38.151  61.223 -41.909  124 GLU
ATOM   2121  CA  LEU   121      39.492  63.520 -39.238  125 LEU
ATOM   2122  CA  ILE   122      36.862  63.006 -36.559  126 LYS
ATOM   2123  CA  ASN   123      38.664  64.942 -33.834  127 ASN
ATOM   2124  CA  LEU   124      39.502  67.930 -36.004  128 LEU
ATOM   2125  CA  GLN   125      38.515  71.150 -34.251  129 GLN
ATOM   2126  CA  ILE   126      40.408  73.963 -35.959  130 VAL
ATOM   2127  CA  LEU   127      41.299  73.936 -39.645  131 LEU
ATOM   2128  CA  ASN   128      42.654  77.222 -40.920  132 ARG
ATOM   2129  CA  LEU   129      44.036  77.161 -44.485  133 ALA
ATOM   2130  CA  THR   130      43.364  80.786 -45.518  134 GLY
ATOM   2131  CA  GLU   131      45.854  83.120 -47.158  135 GLY
ATOM   2132  CA  CYS   132      46.794  80.597 -49.836  136 ASN
ATOM   2133  CA  ARG   133      45.829  79.218 -55.245  138 ASN
ATOM   2134  CA  LEU   134      44.043  76.856 -52.890  139 LEU
ATOM   2135  CA  SER   135      41.114  76.184 -55.224  140 ARG
ATOM   2136  CA  ASP   136      38.165  73.954 -55.908  141 GLY
ATOM   2137  CA  SER   137      34.884  73.540 -54.104  142 GLU
ATOM   2138  CA  ILE   138      34.828  72.906 -50.363  143 LEU
ATOM   2139  CA  LEU   139      34.530  69.114 -50.295  144 PRO
ATOM   2142  CA  ASP   142      31.268  67.536 -49.208  145 TRP
ATOM   2143  CA  TYR   143      33.200  65.375 -46.733  146 GLU
ATOM   2144  CA  LEU   144      33.754  68.445 -44.549  147 ILE
ATOM   2145  CA  ARG   145      30.428  67.577 -42.949  148 GLY
ATOM   2146  CA  PRO   146      32.086  64.576 -41.375  149 ASN
ATOM   2147  CA  LEU   147      34.362  66.521 -39.129  150 CYS
ATOM   2148  CA  VAL   148      31.950  66.433 -36.244  151 GLU
ATOM   2149  CA  SER   149      34.122  68.394 -33.803  152 ASN
ATOM   2150  CA  LEU   150      34.972  71.463 -35.898  153 LEU
ATOM   2151  CA  GLU   151      34.660  74.778 -34.080  154 VAL
ATOM   2152  CA  GLN   152      36.806  76.980 -36.306  155 MET
ATOM   2153  CA  LEU   153      37.015  76.778 -40.121  156 LEU
ATOM   2154  CA  SER   154      38.706  79.340 -42.237  157 GLY
ATOM   2155  CA  LEU   155      39.583  79.408 -45.841  158 LEU
ATOM   2156  CA  PRO   156      39.763  83.192 -46.303  159 ALA
ATOM   2157  CA  GLY   157      41.719  84.762 -49.183  160 GLU
ATOM   2158  CA  ASN   158      41.784  81.570 -51.178  161 THR
ATOM   2159  CA  ASN   159      40.490  80.663 -54.611  162 SER
ATOM   2160  CA  ILE   160      37.826  78.369 -53.141  163 LEU
ATOM   2161  CA  HIS   161      34.871  78.437 -55.504  164 SER
ATOM   2162  CA  LYS   162      31.389  77.028 -56.003  165 GLY
ATOM   2163  CA  LEU   163      28.578  76.754 -53.473  166 LYS
ATOM   2164  CA  ARG   164      29.201  75.748 -49.859  167 LEU
ATOM   2165  CA  PRO   165      27.969  72.158 -49.566  168 PRO
ATOM   2166  CA  ALA   166      24.732  71.331 -47.722  169 ALA
ATOM   2167  CA  SER   167      27.150  69.152 -45.737  170 SER
ATOM   2168  CA  PHE   168      27.968  72.253 -43.716  171 ILE
ATOM   2169  CA  PHE   169      24.725  71.776 -41.764  172 GLY
ATOM   2171  CA  ASN   171      26.201  68.669 -40.123  173 ASN
ATOM   2172  CA  MET   172      28.718  70.745 -38.215  174 LEU
ATOM   2173  CA  SER   173      26.846  71.074 -34.988  175 LYS
ATOM   2174  CA  LYS   174      29.743  72.511 -33.046  176 ARG
ATOM   2175  CA  LEU   175      31.188  74.985 -35.566  177 VAL
ATOM   2176  CA  HIS   176      31.492  78.504 -34.137  178 GLN
ATOM   2177  CA  THR   177      33.331  80.526 -36.754  179 THR
ATOM   2178  CA  VAL   178      33.151  79.954 -40.499  180 ILE
ATOM   2179  CA  ASP   179      35.524  82.401 -42.218  181 ALA
ATOM   2180  CA  VAL   180      35.702  82.181 -45.974  182 ILE
ATOM   2181  CA  SER   181      36.021  85.719 -47.233  183 TYR
ATOM   2182  CA  HIS   182      37.754  87.445 -50.135  184 THR
ATOM   2183  CA  ASN   183      37.525  84.193 -52.089  185 SER
ATOM   2184  CA  TRP   184      35.857  82.803 -55.242  186 LEU
ATOM   2185  CA  ILE   185      32.556  81.428 -53.820  187 LEU
ATOM   2186  CA  ASN   186      29.333  81.602 -55.875  188 SER
ATOM   2187  CA  SER   187      25.837  80.165 -55.718  189 GLY
ATOM   2188  CA  PHE   188      23.520  80.497 -52.695  190 PRO
ATOM   2189  CA  CYS   189      24.324  80.123 -49.012  191 ILE
ATOM   2190  CA  GLU   190      22.759  76.721 -48.341  192 PRO
ATOM   2191  CA  GLU   191      19.714  76.629 -46.054  193 ASP
ATOM   2192  CA  ASP   192      21.319  73.717 -44.207  194 GLU
ATOM   2193  CA  LEU   193      23.581  76.280 -42.499  195 ILE
ATOM   2194  CA  PHE   194      20.636  76.836 -40.175  196 GLY
ATOM   2195  CA  HIS   195      21.431  73.397 -38.705  197 TYR
ATOM   2196  CA  PHE   196      24.718  74.605 -37.238  198 CYS
ATOM   2197  CA  GLN   197      23.435  75.354 -33.793  199 THR
ATOM   2200  CA  HIS   200      26.606  76.801 -32.274  200 GLU
ATOM   2201  CA  PHE   201      27.356  79.180 -35.162  201 LEU
ATOM   2202  CA  THR   202      28.497  82.545 -33.821  202 GLN
ATOM   2203  CA  ARG   203      30.392  84.255 -36.644  203 ASN
ATOM   2204  CA  LEU   204      29.594  83.924 -40.353  204 LEU
ATOM   2205  CA  LYS   205      32.071  85.722 -42.669  205 TYR
ATOM   2206  CA  LEU   206      31.334  85.207 -46.364  206 LEU
ATOM   2207  CA  HIS   207      32.163  88.728 -47.554  207 TYR
ATOM   2208  CA  ASN   208      33.846  89.584 -50.890  208 GLN
ATOM   2209  CA  ILE   209      32.712  86.586 -52.925  209 ASN
ATOM   2210  CA  ARG   210      30.152  86.168 -55.703  210 SER
ATOM   2211  CA  MET   211      27.467  84.491 -53.583  211 ILE
ATOM   2212  CA  SER   212      24.047  84.810 -55.149  212 SER
ATOM   2213  CA  ASP   213      20.519  83.862 -54.227  213 GLY
ATOM   2214  CA  MET   214      19.017  85.259 -51.042  214 SER
ATOM   2215  CA  ASN   215      19.889  85.114 -47.307  215 ILE
ATOM   2216  CA  PRO   216      18.385  81.897 -45.989  216 PRO
ATOM   2217  CA  TYR   217      15.563  82.386 -43.522  217 THR
ATOM   2218  CA  TRP   218      17.008  79.495 -41.482  218 THR
ATOM   2219  CA  THR   219      19.769  81.830 -40.328  219 ILE
ATOM   2220  CA  GLY   220      17.237  83.234 -37.832  220 GLY
ATOM   2229  CA  LYS   229      17.154  79.921 -35.984  221 GLY
ATOM   2230  CA  ASP   230      20.788  80.244 -34.987  222 LEU
ATOM   2231  CA  MET   231      20.440  81.389 -31.352  223 LYS
ATOM   2232  CA  SER   232      24.141  81.980 -30.619  224 LYS
ATOM   2233  CA  MET   233      24.780  84.089 -33.768  225 LEU
ATOM   2234  CA  THR   234      26.878  87.196 -33.057  226 GLN
ATOM   2235  CA  VAL   235      28.470  88.572 -36.201  227 SER
ATOM   2236  CA  LEU   236      27.205  88.201 -39.734  228 LEU
ATOM   2237  CA  ASP   237      29.479  89.604 -42.472  229 LEU
ATOM   2238  CA  LEU   238      27.955  89.005 -45.890  230 LEU
ATOM   2239  CA  SER   239      29.174  92.199 -47.544  231 TRP
ATOM   2240  CA  LEU   240      30.091  92.522 -51.237  232 GLN
ATOM   2241  CA  ASN   241      28.311  89.599 -52.852  233 ASN
ATOM   2242  CA  GLY   242      25.365  89.198 -55.288  234 ASN
ATOM   2243  CA  PHE   243      22.744  88.577 -52.600  235 LEU
ATOM   2244  CA  SER   244      19.163  89.124 -53.702  236 VAL
ATOM   2245  CA  VAL   245      15.715  89.266 -52.075  237 GLY
ATOM   2246  CA  ASP   246      14.557  90.530 -48.680  238 LYS
ATOM   2247  CA  VAL   247      16.358  90.574 -45.306  239 ILE
ATOM   2248  CA  ALA   248      14.976  87.667 -43.279  240 PRO
ATOM   2249  CA  VAL   249      12.648  88.834 -40.530  241 THR
ATOM   2250  CA  ARG   250      13.836  85.891 -38.476  242 GLU
ATOM   2251  CA  PHE   251      17.161  87.642 -37.779  243 LEU
ATOM   2252  CA  PHE   252      15.258  89.489 -35.039  244 GLY
ATOM   2253  CA  LYS   253      15.325  86.109 -33.229  245 ASN
ATOM   2254  CA  ALA   254      19.093  86.103 -32.638  246 CYS
ATOM   2255  CA  ILE   255      19.480  87.689 -29.180  247 PRO
ATOM   2256  CA  ARG   256      23.276  87.853 -29.382  248 GLU
ATOM   2257  CA  GLY   257      23.632  89.507 -32.758  249 LEU
ATOM   2258  CA  THR   258      25.834  92.570 -32.392  250 TRP
ATOM   2259  CA  LYS   259      27.077  93.096 -35.961  251 LEU
ATOM   2260  CA  ILE   260      25.184  92.845 -39.259  252 ILE
ATOM   2261  CA  TYR   261      26.884  93.846 -42.512  253 ASP
ATOM   2262  CA  ILE   262      24.999  93.275 -45.780  254 PHE
ATOM   2263  CA  LEU   263      26.629  96.214 -47.588  255 SER
ATOM   2264  CA  ILE   264      27.127  96.003 -51.425  256 GLU
ATOM   2265  CA  LEU   265      24.500  93.534 -52.522  257 ASN
ATOM   2266  CA  ASN   266      21.222  93.477 -54.439  258 LEU
ATOM   2267  CA  SER   267      18.864  93.226 -51.436  259 LEU
ATOM   2268  CA  SER   268      15.341  94.601 -51.762  260 THR
ATOM   2269  CA  GLY   269      12.341  94.899 -49.518  261 GLY
ATOM   2270  CA  SER   270      12.208  96.669 -46.249  262 THR
ATOM   2271  CA  MET   271      14.309  96.960 -43.076  263 ILE
ATOM   2272  CA  GLY   272      12.484  94.535 -40.752  264 PRO
ATOM   2273  CA  LYS   273      10.704  95.802 -37.623  265 ARG
ATOM   2274  CA  GLY   274      11.852  92.641 -35.782  266 SER
ATOM   2275  CA  VAL   275      15.340  94.167 -35.563  267 PHE
ATOM   2276  CA  TRP   276      13.901  96.176 -32.699  268 GLY
ATOM   2277  CA  TYR   277      14.201  93.042 -30.576  269 LYS
ATOM   2278  CA  THR   278      17.974  92.848 -30.965  270 LEU
ATOM   2294  CA  SER   294      19.150  94.350 -27.686  271 GLU
ATOM   2295  CA  GLY   295      22.808  93.720 -28.441  272 ASN
ATOM   2296  CA  ILE   296      23.073  95.286 -31.936  273 LEU
ATOM   2297  CA  LYS   297      26.040  97.665 -32.098  274 GLN
ATOM   2298  CA  ALA   298      26.513  97.841 -35.835  275 GLU
ATOM   2299  CA  LEU   299      24.055  97.741 -38.757  276 LEU
ATOM   2300  CA  ASP   300      25.526  98.191 -42.238  277 GLN
ATOM   2301  CA  LEU   301      23.035  97.953 -45.130  278 LEU
ATOM   2302  CA  SER   302      24.961 100.360 -47.437  279 SER
ATOM   2303  CA  LYS   303      24.682 100.048 -51.246  280 VAL
ATOM   2304  CA  VAL   304      21.581  97.940 -51.820  281 ASN
ATOM   2305  CA  SER   305      18.023  98.338 -53.075  282 GLN
ATOM   2306  CA  ILE   306      16.208  98.510 -49.732  283 ILE
ATOM   2307  CA  PHE   307      12.901 100.420 -49.847  284 SER
ATOM   2308  CA  THR   308      10.420 101.360 -47.103  285 GLY
ATOM   2309  CA  LEU   309      10.932 103.753 -44.161  286 THR
ATOM   2310  CA  LYS   310      13.384 103.475 -41.297  287 ILE
ATOM   2311  CA  ASN   311      11.219 101.510 -38.852  288 PRO
ATOM   2312  CA  SER   312      10.763 103.100 -35.421  289 GLU
ATOM   2313  CA  VAL   313      11.517  99.798 -33.726  290 GLU
ATOM   2314  CA  PHE   314      15.154 100.243 -34.792  291 LEU
ATOM   2315  CA  SER   315      15.284 103.030 -32.223  292 THR
ATOM   2316  CA  TYR   316      14.826 100.284 -29.604  293 ASN
ATOM   2317  CA  MET   317      18.342  98.889 -30.219  294 CYS
ATOM   2318  CA  PRO   318      19.986 100.789 -27.433  295 THR
ATOM   2319  CA  ASP   319      23.558  99.721 -28.052  296 LYS
ATOM   2320  CA  LEU   320      23.724 100.801 -31.724  297 LEU
ATOM   2321  CA  GLU   321      26.958 102.671 -32.452  298 THR
ATOM   2322  CA  GLU   322      26.971 102.445 -36.256  299 HIS
ATOM   2323  CA  LEU   323      23.997 102.825 -38.550  300 LEU
ATOM   2324  CA  SER   324      24.991 102.874 -42.220  301 GLU
ATOM   2325  CA  LEU   325      21.933 102.680 -44.474  302 ILE
ATOM   2326  CA  ALA   326      23.325 104.806 -47.301  303 ASP
ATOM   2327  CA  ASN   327      22.839 104.219 -51.029  304 ASN
ATOM   2328  CA  ASN   328      19.392 102.640 -51.026  305 ASN
ATOM   2329  CA  VAL   329      15.741 103.374 -51.845  306 LEU
ATOM   2330  CA  ILE   330      14.582 104.290 -48.285  307 ILE
ATOM   2331  CA  ASN   331      11.685 106.777 -48.189  308 THR
ATOM   2332  CA  GLN   332       9.923 108.595 -45.383  309 GLY
ATOM   2333  CA  ILE   333      11.066 110.737 -42.482  310 GLU
ATOM   2334  CA  GLU   334      13.972 110.195 -40.104  311 ILE
ATOM   2335  CA  SER   335      12.256 109.101 -36.891  312 PRO
ATOM   2336  CA  ASP   336      12.494 111.442 -33.865  313 SER
ATOM   2337  CA  ALA   337      12.773 108.429 -31.508  314 LEU
ATOM   2338  CA  PHE   338      16.326 108.351 -32.792  315 MET
ATOM   2339  CA  ASN   339      17.016 110.210 -29.526  316 SER
ATOM   2340  CA  GLY   340      16.796 106.790 -27.858  317 ASN
ATOM   2341  CA  LEU   341      20.013 105.585 -29.418  318 LEU
ATOM   2342  CA  ASP   342      22.320 107.219 -26.941  319 ARG
ATOM   2343  CA  LYS   343      25.415 105.373 -28.058  320 SER
ATOM   2344  CA  LEU   344      25.176 106.250 -31.782  321 LEU
ATOM   2345  CA  GLN   345      28.551 107.434 -33.123  322 THR
ATOM   2346  CA  LYS   346      27.898 107.246 -36.839  323 MET
ATOM   2347  CA  LEU   347      24.737 107.853 -38.836  324 PHE
ATOM   2348  CA  ASN   348      24.964 107.441 -42.639  325 PHE
ATOM   2349  CA  LEU   349      21.668 107.727 -44.537  326 ALA
ATOM   2350  CA  ASN   350      23.073 109.440 -47.702  327 TRP
ATOM   2351  CA  HIS   351      21.747 108.701 -51.228  328 GLN
ATOM   2352  CA  ASN   352      18.203 107.762 -50.341  329 ASN
ATOM   2353  CA  LEU   353      14.643 109.063 -50.749  330 LYS
ATOM   2354  CA  LEU   354      14.383 110.571 -47.212  331 LEU
ATOM   2355  CA  ASP   355      12.034 113.600 -46.813  332 THR
ATOM   2356  CA  LYS   356      10.884 115.950 -44.071  333 GLY
ATOM   2357  CA  ILE   357      12.850 117.876 -41.460  334 ASN
ATOM   2358  CA  ASP   358      16.026 116.624 -39.899  335 ILE
ATOM   2359  CA  SER   359      14.750 115.935 -36.340  336 PRO
ATOM   2360  CA  SER   360      16.271 118.125 -33.617  337 GLN
ATOM   2361  CA  MET   361      16.088 115.118 -31.247  338 SER
ATOM   2362  CA  PHE   362      18.990 113.651 -33.162  339 LEU
ATOM   2363  CA  ASN   363      21.082 116.031 -31.044  340 SER
ATOM   2364  CA  ASN   364      20.161 113.939 -27.977  341 GLN
ATOM   2365  CA  LEU   365      22.623 111.433 -29.338  342 CYS
ATOM   2366  CA  PRO   366      25.553 113.122 -27.595  343 ARG
ATOM   2367  CA  SER   367      28.261 110.845 -28.994  344 GLU
ATOM   2368  CA  LEU   368      27.597 111.444 -32.704  345 LEU
ATOM   2369  CA  LYS   369      30.916 111.654 -34.560  346 GLN
ATOM   2370  CA  THR   370      29.695 111.639 -38.150  347 ALA
ATOM   2371  CA  LEU   371      26.371 112.470 -39.710  348 ILE
ATOM   2372  CA  ASP   372      26.022 112.064 -43.500  349 ASP
ATOM   2373  CA  LEU   373      22.489 112.744 -44.782  350 LEU
ATOM   2374  CA  SER   374      23.474 113.995 -48.304  351 SER
ATOM   2375  CA  ASN   375      21.504 113.251 -51.463  352 TYR
ATOM   2376  CA  ASN   376      17.977 113.128 -50.144  353 ASN
ATOM   2377  CA  ASN   377      14.851 115.250 -50.136  354 SER
ATOM   2378  CA  ILE   378      15.279 116.651 -46.619  355 LEU
ATOM   2379  CA  ARG   379      13.581 120.025 -46.165  356 SER
ATOM   2380  CA  LEU   380      13.189 122.644 -43.457  357 GLY
ATOM   2381  CA  LEU   381      15.902 124.398 -41.485  358 SER
ATOM   2382  CA  MET   382      18.964 122.690 -40.127  359 ILE
ATOM   2383  CA  TYR   383      18.047 122.203 -36.439  360 PRO
ATOM   2384  CA  GLN   384      20.211 124.366 -34.186  361 LYS
ATOM   2385  CA  SER   385      20.592 121.537 -31.708  362 GLU
ATOM   2386  CA  PHE   386      22.673 119.395 -34.039  363 ILE
ATOM   2387  CA  GLN   387      25.445 121.992 -33.725  364 PHE
ATOM   2388  CA  GLY   388      25.424 121.427 -29.958  365 GLY
ATOM   2389  CA  LEU   389      27.217 118.118 -30.472  366 LEU
ATOM   2390  CA  PRO   390      30.681 118.531 -28.936  367 ARG
ATOM   2391  CA  ASN   391      32.037 115.410 -30.609  368 ASN
ATOM   2392  CA  LEU   392      30.717 115.823 -34.184  369 LEU
ATOM   2393  CA  ALA   393      33.632 115.897 -36.690  370 THR
ATOM   2394  CA  ASN   394      31.675 115.439 -39.898  371 LYS
ATOM   2395  CA  LEU   395      28.402 117.049 -40.880  372 LEU
ATOM   2396  CA  PHE   396      27.339 116.316 -44.465  373 LEU
ATOM   2397  CA  LEU   397      23.930 117.599 -45.527  374 LEU
ATOM   2398  CA  SER   398      24.783 118.309 -49.181  375 LEU
ATOM   2399  CA  GLU   399      22.211 117.974 -51.977  376 SER
ATOM   2400  CA  ASN   400      18.843 118.259 -50.251  377 ASN
ATOM   2401  CA  SER   401      15.981 120.765 -50.131  378 ASP
ATOM   2402  CA  LEU   402      17.235 122.443 -46.925  379 LEU
ATOM   2403  CA  GLN   403      16.466 126.154 -46.467  380 SER
ATOM   2404  CA  SER   404      16.613 128.800 -43.733  381 GLY
ATOM   2405  CA  LEU   405      22.159 128.933 -37.122  384 PRO
ATOM   2406  CA  HIS   406      24.513 131.109 -35.063  385 PRO
ATOM   2407  CA  THR   407      24.747 128.076 -32.757  386 ASP
ATOM   2408  CA  LEU   408      27.133 126.693 -35.403  387 ILE
ATOM   2409  CA  ALA   409      29.837 128.239 -33.208  388 GLY
ATOM   2410  CA  ASN   410      29.071 125.612 -30.525  389 ASN
ATOM   2411  CA  LEU   411      30.194 122.592 -32.565  390 CYS
ATOM   2412  CA  PRO   412      33.643 122.476 -31.137  391 THR
ATOM   2413  CA  SER   413      35.226 119.561 -32.970  392 ASN
ATOM   2414  CA  LEU   414      33.644 120.078 -36.401  393 LEU
ATOM   2415  CA  LYS   415      36.260 119.152 -38.983  394 TYR
ATOM   2416  CA  GLY   416      34.439 118.592 -42.298  395 ARG
ATOM   2417  CA  LEU   417      31.301 120.603 -43.057  396 LEU
ATOM   2418  CA  TYR   418      29.350 120.262 -46.321  397 ARG
ATOM   2419  CA  VAL   419      26.066 122.149 -46.688  398 LEU
ATOM   2420  CA  ASP   420      26.325 122.582 -50.465  399 ASN
ATOM   2421  CA  ASN   421      23.417 122.069 -52.872  400 GLY
ATOM   2422  CA  ASN   422      20.525 123.434 -50.834  401 ASN
ATOM   2423  CA  LYS   423      18.366 126.608 -50.516  402 ARG
ATOM   2424  CA  ILE   424      20.143 128.096 -47.464  403 LEU
ATOM   2425  CA  THR   425      19.528 131.853 -46.978  404 ALA
ATOM   2426  CA  SER   426      20.926 134.829 -45.073  405 GLY
ATOM   2427  CA  LEU   427      27.319 133.307 -43.054  407 ILE
ATOM   2428  CA  TYR   428      27.076 133.621 -39.257  408 PRO
ATOM   2429  CA  GLY   429      30.182 135.200 -37.751  409 SER
ATOM   2430  CA  LEU   430      30.472 132.710 -34.899  410 GLU
ATOM   2431  CA  PRO   431      31.787 130.161 -37.387  411 ILE
ATOM   2432  CA  SER   432      35.027 131.948 -36.557  412 GLY
ATOM   2433  CA  GLN   433      34.785 130.137 -33.238  413 ASN
ATOM   2434  CA  VAL   434      35.638 126.755 -34.787  414 LEU
ATOM   2435  CA  ARG   435      39.351 125.998 -34.521  415 LYS
ATOM   2436  CA  ASN   436      39.410 122.474 -35.961  416 ASN
ATOM   2437  CA  ILE   437      37.270 123.139 -39.044  417 LEU
ATOM   2438  CA  THR   438      39.353 122.004 -42.010  418 ASN
ATOM   2439  CA  THR   439      36.998 121.797 -44.914  419 PHE
ATOM   2440  CA  ILE   440      33.876 123.841 -45.553  420 VAL
ATOM   2441  CA  ASP   441      31.615 123.608 -48.628  421 ASP
ATOM   2442  CA  LEU   442      28.569 125.957 -48.666  422 ILE
ATOM   2443  CA  ARG   443      28.388 126.334 -52.463  423 SER
ATOM   2444  CA  TYR   444      25.076 126.403 -54.366  424 GLU
ATOM   2445  CA  ASN   445      22.760 128.087 -51.918  425 ASN
ATOM   2446  CA  ARG   446      21.110 131.535 -51.502  426 ARG
ATOM   2447  CA  LEU   447      23.594 133.044 -49.009  427 LEU
ATOM   2448  CA  SER   448      23.802 136.816 -48.904  428 VAL
ATOM   2449  CA  ASN   449      25.808 139.671 -47.444  429 GLY
ATOM   2452  CA  SER   452      29.549 139.702 -46.906  430 SER
ATOM   2453  CA  PHE   453      31.999 136.986 -46.071  431 ILE
ATOM   2454  CA  TYR   454      32.355 137.613 -42.280  432 PRO
ATOM   2455  CA  THR   455      35.793 138.954 -41.171  433 PRO
ATOM   2456  CA  ILE   456      35.569 136.670 -38.142  434 ALA
ATOM   2457  CA  LEU   457      36.159 133.653 -40.382  435 ILE
ATOM   2458  CA  VAL   458      39.808 134.727 -39.977  436 SER
ATOM   2459  CA  GLU   459      39.457 132.796 -36.732  437 GLY
ATOM   2460  CA  PHE   460      39.318 129.368 -38.297  438 CYS
ATOM   2461  CA  PRO   461      43.003 128.674 -37.915  439 GLU
ATOM   2462  CA  ASN   462      42.807 125.164 -39.343  440 SER
ATOM   2463  CA  VAL   463      40.773 125.976 -42.432  441 LEU
ATOM   2464  CA  GLU   464      42.293 124.614 -45.641  442 GLU
ATOM   2465  CA  GLU   465      39.320 124.371 -48.010  443 PHE
ATOM   2466  CA  ILE   466      36.696 127.062 -48.471  444 LEU
ATOM   2467  CA  PHE   467      34.075 126.666 -51.203  445 ASP
ATOM   2468  CA  LEU   468      31.425 129.440 -51.346  446 LEU
ATOM   2469  CA  GLY   469      30.607 129.296 -55.107  447 HIS
ATOM   2470  CA  GLY   470      27.130 129.972 -56.573  448 THR
ATOM   2471  CA  ASN   471      25.501 132.160 -53.968  449 ASN
ATOM   2472  CA  VAL   472      24.513 135.794 -53.659  450 SER
ATOM   2473  CA  PHE   473      27.594 136.731 -51.638  451 LEU
ATOM   2474  CA  SER   474      28.283 140.456 -51.910  452 SER
ATOM   2475  CA  SER   475      30.489 143.375 -50.975  453 GLY
ATOM   2476  CA  CYS   476      34.246 143.582 -50.856  454 SER
ATOM   2477  CA  PHE   477      37.033 141.105 -50.204  455 LEU
ATOM   2478  CA  LEU   478      39.873 141.599 -47.701  456 LEU
ATOM   2479  CA  ASN   479      43.106 139.801 -46.804  457 GLY
ATOM   2480  CA  SER   480      42.325 140.224 -43.082  458 THR
ATOM   2481  CA  LYS   481      39.060 138.447 -43.726  459 THR
ATOM   2482  CA  TYR   482      40.713 135.104 -44.535  460 LEU
ATOM   2487  CA  LEU   487      42.849 132.579 -42.582  461 PRO
ATOM   2488  CA  ASN   488      46.402 132.146 -43.836  462 LYS
ATOM   2489  CA  ASN   489      46.222 128.351 -43.711  463 SER
ATOM   2490  CA  VAL   490      43.926 128.321 -46.785  464 LEU
ATOM   2491  CA  HIS   491      44.797 125.953 -49.605  465 LYS
ATOM   2492  CA  VAL   492      41.616 125.957 -51.687  466 PHE
ATOM   2493  CA  LEU   493      39.397 129.011 -52.310  467 ILE
ATOM   2494  CA  ASP   494      36.336 129.078 -54.562  468 ASP
ATOM   2495  CA  LEU   495      34.195 132.265 -54.431  469 PHE
ATOM   2496  CA  GLN   496      33.059 131.973 -58.039  470 SER
ATOM   2497  CA  MET   497      29.557 132.873 -59.178  471 ASP
ATOM   2498  CA  THR   498      28.692 135.600 -56.687  472 ASN
ATOM   2499  CA  GLY   499      28.169 139.384 -56.618  473 ALA
ATOM   2500  CA  LEU   500      31.554 140.188 -54.943  474 LEU
ATOM   2501  CA  GLN   501      32.964 143.655 -55.754  475 SER
ATOM   2507  CA  GLY   507      35.657 146.313 -55.514  476 SER
ATOM   2508  CA  GLN   508      39.282 145.239 -55.770  477 THR
ATOM   2509  CA  CYS   509      41.212 142.051 -55.189  478 LEU
ATOM   2510  CA  LEU   510      43.064 143.107 -52.024  479 PRO
ATOM   2511  CA  THR   511      46.865 143.288 -51.923  480 PRO
ATOM   2512  CA  MET   512      46.643 141.127 -48.815  481 GLY
ATOM   2513  CA  PHE   513      45.780 138.200 -51.049  482 ILE
ATOM   2514  CA  ASP   514      49.572 137.909 -51.106  483 GLY
ATOM   2515  CA  HIS   515      49.383 136.802 -47.468  484 LEU
ATOM   2516  CA  LEU   516      48.021 133.358 -48.229  485 LEU
ATOM   2517  CA  PRO   517      51.181 131.461 -49.167  486 THR
ATOM   2518  CA  GLN   518      49.582 128.036 -48.900  487 GLU
ATOM   2519  CA  LEU   519      47.011 128.806 -51.556  488 LEU
ATOM   2520  CA  GLN   520      47.055 126.103 -54.230  489 THR
ATOM   2521  CA  THR   521      43.832 127.049 -56.032  490 LYS
ATOM   2522  CA  LEU   522      42.037 130.389 -56.197  491 LEU
ATOM   2523  CA  ILE   523      38.802 130.798 -58.123  492 ASN
ATOM   2524  CA  LEU   524      37.114 134.232 -58.077  493 LEU
ATOM   2525  CA  LYS   525      35.384 133.812 -61.432  494 ALA
ATOM   2526  CA  ASN   526      32.002 135.290 -62.364  495 LYS
ATOM   2527  CA  ASN   527      31.896 138.234 -59.971  496 ASN
ATOM   2528  CA  PHE   528      31.790 142.056 -60.092  497 ARG
ATOM   2529  CA  ILE   529      35.494 142.358 -59.116  498 LEU
ATOM   2530  CA  GLN   530      37.506 145.349 -60.458  499 SER
ATOM   2531  CA  SER   531      40.752 147.335 -60.516  500 GLY
ATOM   2532  CA  LEU   532      44.209 146.007 -61.367  501 GLU
ATOM   2533  CA  PRO   533      45.578 142.653 -60.355  502 ILE
ATOM   2534  CA  LYS   534      47.756 143.616 -57.346  503 PRO
ATOM   2535  CA  ASN   535      51.436 142.756 -57.827  504 ARG
ATOM   2536  CA  ILE   536      51.288 141.181 -54.354  505 GLU
ATOM   2537  CA  PHE   537      49.792 138.130 -56.100  506 ILE
ATOM   2538  CA  ASN   538      53.455 137.354 -56.863  507 SER
ATOM   2539  CA  ARG   539      53.927 136.128 -53.260  508 THR
ATOM   2540  CA  LEU   540      51.456 133.285 -53.468  509 CYS
ATOM   2541  CA  THR   541      54.181 130.760 -54.067  510 ARG
ATOM   2542  CA  SER   542      51.977 127.707 -53.992  511 SER
ATOM   2543  CA  LEU   543      49.419 128.819 -56.553  512 LEU
ATOM   2544  CA  GLY   544      48.679 126.131 -59.145  513 GLN
ATOM   2545  CA  TYR   545      45.322 127.387 -60.388  514 LEU
ATOM   2546  CA  LEU   546      44.099 130.940 -60.804  515 LEU
ATOM   2547  CA  ASP   547      40.669 131.782 -62.156  516 ASN
ATOM   2548  CA  LEU   548      39.841 135.472 -62.573  517 LEU
ATOM   2549  CA  SER   549      37.384 134.934 -65.427  518 GLY
ATOM   2550  CA  MET   550      34.176 136.941 -65.904  519 GLU
ATOM   2551  CA  ASN   551      34.869 140.029 -63.857  520 ASN
ATOM   2552  CA  SER   552      35.439 143.727 -64.434  521 ASP
ATOM   2553  CA  LEU   553      39.260 143.636 -64.115  522 PHE
ATOM   2554  CA  THR   554      41.040 146.343 -66.096  523 SER
ATOM   2555  CA  TYR   555      47.507 145.667 -67.649  525 GLU
ATOM   2556  CA  ILE   556      48.205 142.108 -66.713  526 ILE
ATOM   2557  CA  PRO   557      51.134 142.703 -64.324  527 PRO
ATOM   2558  CA  ASN   558      54.582 141.181 -64.867  528 ASP
ATOM   2559  CA  GLY   559      54.205 139.582 -61.450  529 GLU
ATOM   2560  CA  ILE   560      51.749 136.929 -62.683  530 LEU
ATOM   2561  CA  PHE   561      54.612 135.418 -64.705  531 GLY
ATOM   2562  CA  PRO   562      56.757 135.139 -61.576  532 GLN
ATOM   2563  CA  ARG   563      56.527 129.120 -61.322  534 PRO
ATOM   2564  CA  SER   564      53.970 126.992 -59.486  535 SER
ATOM   2565  CA  LEU   565      51.191 128.133 -61.858  536 LEU
ATOM   2566  CA  LYS   566      50.542 124.836 -63.541  537 ALA
ATOM   2567  CA  THR   567      46.983 123.624 -63.808  538 ILE
ATOM   2568  CA  LEU   568      45.337 130.479 -65.575  540 LEU
ATOM   2569  CA  ASN   569      42.067 132.058 -66.705  541 ASN
ATOM   2570  CA  LEU   570      42.027 135.835 -67.220  542 LEU
ATOM   2571  CA  ALA   571      39.114 135.729 -69.720  543 SER
ATOM   2572  CA  PHE   572      35.997 137.921 -69.983  544 CYS
ATOM   2573  CA  ASN   573      37.524 140.989 -68.326  545 ASN
ATOM   2574  CA  ARG   574      38.702 144.379 -69.637  546 ARG
ATOM   2575  CA  LEU   575      42.478 143.674 -69.713  547 PHE
ATOM   2576  CA  GLY   576      44.531 145.829 -72.122  548 VAL
ATOM   2577  CA  SER   577      48.146 146.136 -73.199  549 GLY
ATOM   2578  CA  VAL   578      50.260 143.152 -74.196  550 GLU
ATOM   2579  CA  ASP   579      50.923 139.721 -72.765  551 ILE
ATOM   2580  CA  PRO   580      53.792 140.422 -70.333  552 PRO
ATOM   2581  CA  GLN   581      57.204 139.066 -71.393  553 SER
ATOM   2582  CA  ALA   582      57.527 137.409 -67.995  554 ARG
ATOM   2583  CA  PHE   583      54.795 135.023 -69.219  555 PHE
ATOM   2584  CA  SER   584      57.010 126.758 -68.000  559 LYS
ATOM   2585  CA  ASN   585      54.517 124.511 -66.273  560 ASN
ATOM   2586  CA  LEU   586      51.234 126.108 -67.368  561 LEU
ATOM   2587  CA  THR   587      48.973 123.558 -69.035  562 GLY
ATOM   2588  CA  THR   588      45.947 125.755 -69.713  563 VAL
ATOM   2589  CA  LEU   589      45.767 129.465 -70.500  564 LEU
ATOM   2590  CA  GLU   590      42.647 131.486 -71.331  565 ASP
ATOM   2591  CA  LEU   591      42.983 135.258 -71.903  566 VAL
ATOM   2592  CA  SER   592      40.011 135.392 -74.285  567 SER
ATOM   2593  CA  GLY   593      37.387 138.163 -74.459  568 HIS
ATOM   2594  CA  ASN   594      39.713 140.996 -73.450  569 ASN
ATOM   2595  CA  PHE   595      41.306 144.050 -75.085  570 GLN
ATOM   2596  CA  PHE   596      44.793 142.492 -75.299  571 LEU
ATOM   2597  CA  LEU   597      47.179 143.609 -78.107  572 THR
ATOM   2598  CA  CYS   598      50.537 142.921 -79.712  573 GLY
ATOM   2599  CA  ASP   599      51.631 139.453 -80.745  574 ASN
ATOM   2614  CA  VAL   614      52.040 136.030 -79.125  575 LEU
ATOM   2615  CA  THR   615      55.820 135.577 -79.453  576 ASN
ATOM   2616  CA  LEU   616      56.302 135.393 -75.691  577 VAL
ATOM   2617  CA  LEU   617      54.164 132.216 -75.685  578 LEU
ATOM   2618  CA  THR   618      55.992 130.325 -78.473  579 THR
ATOM   2619  CA  SER   619      58.353 128.265 -76.299  580 ASP
ATOM   2620  CA  THR   620      55.981 127.025 -73.590  581 LEU
ATOM   2621  CA  GLU   621      56.301 123.304 -74.192  582 GLN
ATOM   2622  CA  ASN   622      53.763 122.112 -71.641  583 ASN
ATOM   2636  CA  LEU   636      51.057 124.448 -72.910  584 LEU
ATOM   2637  CA  LEU   637      48.147 122.232 -73.905  585 VAL
ATOM   2638  CA  HIS   638      45.162 124.517 -74.263  586 SER
ATOM   2639  CA  ALA   639      45.409 128.157 -75.360  587 LEU
ATOM   2640  CA  LYS   640      42.435 130.467 -75.834  588 ASN
ATOM   2641  CA  LEU   641      43.348 133.896 -77.325  589 ILE
ATOM   2642  CA  CYS   642      40.053 134.627 -79.128  590 SER
ATOM   2644  CA  ASP   644      38.096 137.894 -79.060  591 TYR
ATOM   2645  CA  ARG   645      41.101 140.096 -78.442  592 ASN
ATOM   2646  CA  LYS   646      42.970 142.776 -80.389  593 ASP
ATOM   2647  CA  TYR   647      46.018 140.540 -81.096  594 PHE
TER
