# Supplementary material for: Variation in selection constraints on teleost TLRs with emphasis on their repertoire in the Walking catfish, Clarias batrachus
Source: Sci Rep. 2020 Dec 7;10:21394. doi: 10.1038/s41598-020-78347-6 (PMC7721727; doi:10.1038/s41598-020-78347-6)
Supplement: Supplementary file 28 — Supplementary Information 28. [file 41598_2020_78347_MOESM28_ESM.zip › T5/struct/S508525_results/threading7.pdb]

Rank   :7 Template name:3t6q_A
REMARK :Column 1 -  30 present Atom & Residue records of query sequence.
REMARK :Column 31 - 54 present XYZ coordinates of query sequence obtained after threading alignment.
REMARK :Column 55 - 59 present residue number in Template
REMARK :Column 60 - 59 present residue name of Template
ATOM   3001  CA  PRO    25      55.689 -33.708 -12.025    6 GLN
ATOM   3002  CA  LYS    26      56.199 -31.298 -10.723    7 LYS
ATOM   3003  CA  CYS    27      52.912 -30.742  -8.842    8 CYS
ATOM   3004  CA  LEU    28      52.765 -27.931  -6.308    9 ILE
ATOM   3005  CA  ILE    29      52.166 -29.154  -2.789   10 GLU
ATOM   3006  CA  LYS    30      49.794 -26.552  -1.412   11 LYS
ATOM   3007  CA  ASP    31      49.372 -34.740   2.042   14 ASN
ATOM   3008  CA  GLU    32      46.124 -32.895   1.278   15 LYS
ATOM   3009  CA  LYS    33      46.121 -30.382  -1.627   16 THR
ATOM   3010  CA  ALA    34      48.008 -30.525  -4.893   17 TYR
ATOM   3011  CA  TYR    35      48.030 -28.167  -7.856   18 ASN
ATOM   3012  CA  CYS    36      49.099 -29.965 -11.044   19 CYS
ATOM   3013  CA  ALA    37      47.641 -27.367 -13.455   20 GLU
ATOM   3014  CA  LEU    38      49.319 -26.870 -16.846   21 ASN
ATOM   3015  CA  ARG    39      51.840 -29.711 -16.594   22 LEU
ATOM   3016  CA  ASN    40      50.758 -31.584 -19.790   23 GLY
ATOM   3017  CA  LEU    41      49.913 -34.744 -17.770   24 LEU
ATOM   3018  CA  TYR    42      48.322 -37.883 -19.286   25 ASN
ATOM   3019  CA  GLU    43      47.709 -39.630 -15.962   26 GLU
ATOM   3020  CA  VAL    44      47.665 -38.908 -12.246   27 ILE
ATOM   3021  CA  PRO    45      51.287 -38.721 -11.077   28 PRO
ATOM   3022  CA  ALA    46      54.031 -39.331  -6.548   30 THR
ATOM   3023  CA  LEU    47      50.624 -37.937  -5.359   31 LEU
ATOM   3024  CA  PRO    48      49.728 -39.418  -1.966   32 PRO
ATOM   3025  CA  PRO    49      46.710 -41.695  -1.483   33 ASN
ATOM   3026  CA  TYR    50      45.513 -39.223   1.118   34 SER
ATOM   3027  CA  ILE    51      45.084 -36.324  -1.416   35 THR
ATOM   3028  CA  THR    52      41.728 -34.622  -0.845   36 GLU
ATOM   3029  CA  TYR    53      41.890 -31.568  -3.162   37 CYS
ATOM   3030  CA  LEU    54      43.311 -32.048  -6.665   38 LEU
ATOM   3031  CA  ASP    55      43.534 -29.102  -9.133   39 GLU
ATOM   3032  CA  LEU    56      44.265 -30.848 -12.366   40 PHE
ATOM   3033  CA  THR    57      43.139 -28.237 -14.944   41 SER
ATOM   3034  CA  LEU    58      44.819 -27.820 -18.323   42 PHE
ATOM   3035  CA  ASN    59      46.305 -31.295 -18.592   43 ASN
ATOM   3036  CA  TYR    60      45.713 -33.928 -21.279   44 VAL
ATOM   3037  CA  ILE    61      43.273 -36.806 -20.635   45 LEU
ATOM   3038  CA  SER    62      41.633 -37.857 -23.919   46 PRO
ATOM   3039  CA  GLU    63      39.691 -40.642 -22.163   47 THR
ATOM   3040  CA  ILE    64      39.079 -41.159 -18.464   48 ILE
ATOM   3041  CA  SER    65      37.890 -44.531 -17.240   49 GLN
ATOM   3042  CA  GLU    66      37.787 -46.884 -14.179   50 ASN
ATOM   3043  CA  GLU    67      41.568 -46.941 -13.809   51 THR
ATOM   3044  CA  SER    68      42.248 -43.193 -14.043   52 THR
ATOM   3045  CA  PHE    69      41.485 -42.100 -10.454   53 PHE
ATOM   3046  CA  SER    70      40.953 -45.396  -8.562   54 SER
ATOM   3047  CA  GLY    71      43.736 -45.007  -5.971   55 ARG
ATOM   3048  CA  LEU    72      42.667 -41.451  -4.875   56 LEU
ATOM   3049  CA  GLU    73      39.961 -42.692  -2.520   57 ILE
ATOM   3050  CA  ALA    74      39.894 -39.571  -0.320   58 ASN
ATOM   3051  CA  LEU    75      39.225 -36.865  -3.014   59 LEU
ATOM   3052  CA  GLN    76      36.625 -34.316  -1.942   60 THR
ATOM   3053  CA  ILE    77      37.421 -31.742  -4.723   61 PHE
ATOM   3054  CA  LEU    78      38.560 -32.669  -8.256   62 LEU
ATOM   3055  CA  CYS    79      39.016 -30.063 -11.014   63 ASP
ATOM   3056  CA  ILE    80      39.446 -31.420 -14.576   64 LEU
ATOM   3057  CA  GLN    81      38.778 -28.013 -16.322   65 THR
ATOM   3058  CA  GLN    82      39.921 -28.028 -19.951   66 ARG
ATOM   3059  CA  GLN    83      41.772 -31.411 -19.831   67 CYS
ATOM   3060  CA  GLN    84      40.903 -32.355 -23.438   68 GLN
ATOM   3061  CA  CYS    85      38.605 -35.151 -22.193   69 ILE
ATOM   3062  CA  ARG    86      36.467 -36.675 -24.982   70 TYR
ATOM   3063  CA  THR    88      35.293 -39.834 -23.186   71 TRP
ATOM   3064  CA  LEU    89      34.084 -40.662 -19.656   72 ILE
ATOM   3065  CA  ARG    90      33.745 -44.475 -19.474   73 HIS
ATOM   3066  CA  ASN    91      32.053 -46.843 -17.004   74 GLU
ATOM   3067  CA  ASN    92      32.985 -46.376 -13.338   75 ASP
ATOM   3068  CA  SER    93      35.435 -43.509 -14.005   76 THR
ATOM   3069  CA  PHE    94      34.789 -42.086 -10.468   77 PHE
ATOM   3070  CA  ILE    95      34.295 -45.454  -8.746   78 GLN
ATOM   3071  CA  GLY    96      36.620 -44.732  -5.801   79 SER
ATOM   3072  CA  LEU    97      35.533 -41.102  -5.175   80 GLN
ATOM   3073  CA  SER    98      32.970 -41.971  -2.472   81 HIS
ATOM   3074  CA  SER    99      33.837 -38.756  -0.599   82 ARG
ATOM   3075  CA  LEU   100      33.681 -36.434  -3.676   83 LEU
ATOM   3076  CA  THR   101      31.953 -33.101  -2.931   84 ASP
ATOM   3077  CA  THR   102      32.793 -30.961  -6.079   85 THR
ATOM   3078  CA  LEU   103      33.645 -32.228  -9.538   86 LEU
ATOM   3079  CA  ASP   104      34.606 -29.698 -12.285   87 VAL
ATOM   3080  CA  LEU   105      34.435 -30.997 -15.917   88 LEU
ATOM   3081  CA  ALA   106      34.116 -27.545 -17.457   89 THR
ATOM   3082  CA  TYR   107      35.457 -26.918 -21.001   90 ALA
ATOM   3083  CA  ASN   108      36.015 -30.584 -22.006   91 ASN
ATOM   3084  CA  MET   109      34.815 -31.634 -25.468   92 PRO
ATOM   3085  CA  ASN   110      32.814 -34.612 -24.201   93 LEU
ATOM   3086  CA  LEU   111      31.457 -37.096 -26.754   94 ILE
ATOM   3087  CA  GLN   112      29.866 -39.499 -24.246   95 PHE
ATOM   3088  CA  VAL   113      29.558 -40.172 -20.582   96 MET
ATOM   3089  CA  ASP   114      28.753 -43.673 -19.330   97 ALA
ATOM   3090  CA  PRO   115      25.662 -44.570 -17.274   98 GLU
ATOM   3091  CA  GLY   116      27.933 -45.663 -14.360   99 THR
ATOM   3092  CA  ALA   117      30.565 -42.900 -14.660  100 ALA
ATOM   3093  CA  PHE   118      29.243 -41.243 -11.481  101 LEU
ATOM   3094  CA  ASN   119      28.475 -44.459  -9.499  102 SER
ATOM   3095  CA  GLY   120      31.230 -43.673  -6.978  103 GLY
ATOM   3096  CA  LEU   121      30.387 -40.120  -5.769  104 PRO
ATOM   3097  CA  ILE   122      26.913 -40.704  -4.385  105 LYS
ATOM   3098  CA  ASN   123      27.221 -37.705  -1.944  106 ALA
ATOM   3099  CA  LEU   124      28.345 -35.311  -4.729  107 LEU
ATOM   3100  CA  GLN   125      27.087 -31.759  -4.028  108 LYS
ATOM   3101  CA  ILE   126      28.309 -29.462  -6.868  109 HIS
ATOM   3102  CA  LEU   127      28.941 -30.425 -10.451  110 LEU
ATOM   3103  CA  ASN   128      30.309 -28.053 -13.157  111 PHE
ATOM   3104  CA  LEU   129      29.624 -29.098 -16.746  112 PHE
ATOM   3105  CA  THR   130      30.131 -25.658 -18.362  113 ILE
ATOM   3106  CA  GLU   131      30.940 -25.404 -22.091  114 GLN
ATOM   3107  CA  CYS   132      31.088 -29.171 -22.613  115 THR
ATOM   3108  CA  ARG   133      29.225 -28.990 -25.937  116 GLY
ATOM   3109  CA  LEU   134      26.110 -30.722 -24.616  117 ILE
ATOM   3110  CA  SER   135      22.645 -30.051 -25.984  118 SER
ATOM   3111  CA  ASP   136      20.659 -31.889 -23.321  119 SER
ATOM   3112  CA  LEU   139      20.773 -32.461 -19.557  120 ILE
ATOM   3113  CA  SER   140      20.272 -36.202 -20.233  121 ASP
ATOM   3114  CA  GLY   141      23.902 -36.259 -21.497  122 PHE
ATOM   3115  CA  ASP   142      24.821 -36.432 -17.794  123 ILE
ATOM   3116  CA  TYR   143      23.596 -39.663 -16.124  124 PRO
ATOM   3117  CA  LEU   144      22.823 -38.329 -12.653  125 LEU
ATOM   3118  CA  ARG   145      20.548 -41.106 -11.224  126 HIS
ATOM   3119  CA  PRO   146      23.188 -41.912  -8.540  127 ASN
ATOM   3120  CA  LEU   147      23.469 -38.308  -7.225  128 GLN
ATOM   3121  CA  VAL   148      20.657 -38.120  -4.677  129 LYS
ATOM   3122  CA  SER   149      22.027 -35.148  -2.652  130 THR
ATOM   3123  CA  LEU   150      23.058 -32.825  -5.553  131 LEU
ATOM   3124  CA  GLU   151      23.036 -29.118  -4.497  132 GLU
ATOM   3125  CA  GLN   152      24.508 -27.194  -7.512  133 SER
ATOM   3126  CA  LEU   153      24.460 -27.972 -11.211  134 LEU
ATOM   3127  CA  SER   154      26.282 -25.580 -13.624  135 TYR
ATOM   3128  CA  LEU   155      25.346 -26.147 -17.269  136 LEU
ATOM   3129  CA  PRO   156      26.409 -22.730 -18.749  137 GLY
ATOM   3130  CA  GLY   157      27.760 -22.044 -22.285  138 SER
ATOM   3131  CA  ASN   158      26.233 -25.157 -23.879  139 ASN
ATOM   3132  CA  ASN   159      23.545 -25.809 -26.553  140 HIS
ATOM   3133  CA  ILE   160      20.779 -26.508 -24.033  141 ILE
ATOM   3134  CA  HIS   161      17.353 -25.206 -25.039  142 SER
ATOM   3135  CA  LYS   162      15.165 -26.368 -22.183  143 SER
ATOM   3136  CA  LEU   163      15.444 -26.186 -18.384  144 ILE
ATOM   3137  CA  ARG   164      13.366 -29.410 -17.916  145 LYS
ATOM   3138  CA  PRO   165      15.057 -31.804 -15.523  146 LEU
ATOM   3139  CA  ALA   166      15.071 -35.479 -16.651  147 PRO
ATOM   3140  CA  SER   167      12.722 -38.098 -15.104  148 LYS
ATOM   3141  CA  PHE   169      14.133 -39.457 -11.838  149 GLY
ATOM   3142  CA  ILE   170      16.705 -36.812 -11.081  150 PHE
ATOM   3143  CA  ASN   171      16.328 -35.905  -7.393  151 PRO
ATOM   3144  CA  MET   172      15.727 -32.221  -6.971  152 THR
ATOM   3145  CA  SER   173      15.154 -32.239  -3.208  153 GLU
ATOM   3146  CA  LYS   174      18.541 -30.851  -2.156  154 LYS
ATOM   3147  CA  LEU   175      19.002 -28.751  -5.388  155 LEU
ATOM   3148  CA  HIS   176      19.721 -25.075  -4.515  156 LYS
ATOM   3149  CA  THR   177      21.583 -23.780  -7.712  157 VAL
ATOM   3150  CA  VAL   178      20.610 -24.535 -11.266  158 LEU
ATOM   3151  CA  ASP   179      22.712 -22.439 -13.648  159 ASP
ATOM   3152  CA  VAL   180      22.071 -22.155 -17.391  160 PHE
ATOM   3153  CA  SER   181      24.019 -18.907 -18.086  161 GLN
ATOM   3154  CA  HIS   182      24.702 -18.449 -21.850  162 ASN
ATOM   3155  CA  ASN   183      22.499 -21.179 -23.450  163 ASN
ATOM   3156  CA  TRP   184      19.812 -21.321 -26.113  164 ALA
ATOM   3157  CA  ILE   185      16.706 -21.346 -23.913  165 ILE
ATOM   3158  CA  ASN   186      13.899 -19.307 -25.449  166 HIS
ATOM   3159  CA  SER   187      10.784 -20.619 -23.740  167 TYR
ATOM   3160  CA  PHE   188       9.698 -21.777 -20.300  168 LEU
ATOM   3161  CA  CYS   189       6.637 -24.065 -20.240  169 SER
ATOM   3162  CA  GLU   190       4.458 -25.410 -17.413  170 LYS
ATOM   3163  CA  GLU   191       6.054 -28.831 -17.909  171 GLU
ATOM   3164  CA  ASP   192       9.561 -27.344 -17.645  172 ASP
ATOM   3165  CA  LEU   193       8.619 -25.577 -14.432  173 MET
ATOM   3166  CA  PHE   194       6.913 -28.639 -12.878  174 SER
ATOM   3167  CA  HIS   195      10.166 -30.633 -13.272  175 SER
ATOM   3168  CA  PHE   196      11.578 -28.308 -10.503  176 LEU
ATOM   3169  CA  GLN   197       8.636 -28.559  -8.018  177 GLN
ATOM   3170  CA  GLY   198      10.474 -30.802  -5.476  178 GLN
ATOM   3171  CA  LYS   199      13.368 -28.364  -5.115  179 ALA
ATOM   3172  CA  HIS   200      12.879 -25.600  -2.516  180 THR
ATOM   3173  CA  PHE   201      14.490 -22.137  -2.210  181 ASN
ATOM   3174  CA  THR   202      16.009 -22.590  -5.655  182 LEU
ATOM   3175  CA  ARG   203      18.268 -20.082  -7.490  183 SER
ATOM   3176  CA  LEU   204      17.851 -20.455 -11.191  184 LEU
ATOM   3177  CA  LYS   205      20.279 -18.503 -13.452  185 ASN
ATOM   3178  CA  LEU   206      19.058 -17.792 -16.996  186 LEU
ATOM   3179  CA  HIS   207      21.502 -14.893 -17.671  187 ASN
ATOM   3180  CA  ASN   208      22.308 -14.755 -21.401  188 GLY
ATOM   3181  CA  ILE   209      19.261 -16.718 -22.577  189 ASN
ATOM   3182  CA  ARG   210      16.856 -14.792 -24.753  190 ASP
ATOM   3183  CA  MET   211      13.467 -15.711 -23.302  191 ILE
ATOM   3184  CA  SER   212      10.764 -14.936 -25.870  192 ALA
ATOM   3185  CA  ASP   213       7.796 -16.590 -24.099  193 GLY
ATOM   3186  CA  MET   214       6.633 -18.089 -20.815  194 ILE
ATOM   3187  CA  ASN   215       3.556 -20.368 -20.756  195 GLU
ATOM   3188  CA  PRO   216       0.709 -18.710 -18.806  196 PRO
ATOM   3189  CA  ASN   226       0.437 -20.503 -15.485  197 GLY
ATOM   3190  CA  PRO   227       4.023 -21.792 -15.513  198 ALA
ATOM   3191  CA  PHE   228       4.891 -19.738 -12.436  199 PHE
ATOM   3192  CA  LYS   229       1.701 -20.279 -10.392  200 ASP
ATOM   3193  CA  ASP   230       2.674 -20.564  -6.741  201 SER
ATOM   3194  CA  MET   231       6.420 -20.664  -7.629  202 ALA
ATOM   3195  CA  SER   232       8.862 -19.696  -4.859  203 VAL
ATOM   3196  CA  MET   233      12.518 -18.834  -5.798  204 PHE
ATOM   3197  CA  THR   234      15.509 -17.541  -3.942  205 GLN
ATOM   3198  CA  VAL   235      17.090 -15.916  -7.087  206 SER
ATOM   3199  CA  LEU   236      15.970 -15.744 -10.674  207 LEU
ATOM   3200  CA  ASP   237      18.425 -14.145 -13.126  208 ASN
ATOM   3201  CA  LEU   238      17.320 -13.199 -16.674  209 PHE
ATOM   3202  CA  SER   239      20.355 -10.955 -17.331  210 GLY
ATOM   3203  CA  LEU   240      20.496  -9.351 -20.769  211 GLY
ATOM   3204  CA  ASN   241      16.959 -10.416 -21.794  212 THR
ATOM   3205  CA  GLY   242      15.526  -8.362 -24.679  213 GLN
ATOM   3206  CA  PHE   243      11.867  -8.499 -23.558  214 ASN
ATOM   3207  CA  SER   244      11.196  -7.324 -20.017  215 LEU
ATOM   3208  CA  VAL   249       7.388  -7.169 -20.642  216 LEU
ATOM   3209  CA  ARG   250       7.367 -10.935 -21.392  217 VAL
ATOM   3210  CA  PHE   251       9.301 -11.755 -18.215  218 ILE
ATOM   3211  CA  PHE   252       7.098  -9.746 -15.806  219 PHE
ATOM   3212  CA  LYS   253       3.924 -11.122 -17.382  220 LYS
ATOM   3213  CA  ALA   254       5.289 -14.710 -17.372  221 GLY
ATOM   3214  CA  ILE   255       6.314 -14.497 -13.699  222 LEU
ATOM   3215  CA  ARG   256       2.751 -13.829 -12.531  223 LYS
ATOM   3216  CA  GLY   257       2.023 -15.253  -9.063  224 ASN
ATOM   3217  CA  THR   258       5.689 -16.056  -8.220  225 SER
ATOM   3218  CA  LYS   259       7.510 -15.165  -4.982  226 THR
ATOM   3219  CA  ILE   260      11.178 -14.244  -5.605  227 ILE
ATOM   3220  CA  TYR   261      13.764 -12.965  -3.153  228 GLN
ATOM   3221  CA  ILE   262      16.138 -11.541  -5.784  229 SER
ATOM   3222  CA  LEU   263      15.142 -10.920  -9.404  230 LEU
ATOM   3223  CA  ILE   264      18.066  -9.862 -11.579  231 TRP
ATOM   3224  CA  LEU   265      16.942  -8.163 -14.763  232 LEU
ATOM   3225  CA  ASN   266      19.971  -6.028 -15.612  233 GLY
ATOM   3226  CA  SER   267      21.331  -5.743 -19.114  234 THR
ATOM   3227  CA  SER   268      24.894  -5.116 -20.389  235 PHE
ATOM   3228  CA  GLY   269      26.914  -2.617 -22.456  236 GLU
ATOM   3229  CA  SER   270      26.987  -5.009 -25.380  237 ASP
ATOM   3230  CA  THR   278      23.173  -5.500 -25.569  238 MET
ATOM   3231  CA  ASN   279      20.584  -3.504 -27.518  239 ASP
ATOM   3232  CA  LEU   280      18.444  -1.000 -25.633  240 ASP
ATOM   3233  CA  LYS   281      14.716  -1.361 -25.293  241 GLU
ATOM   3234  CA  ASP   282      12.444   1.645 -24.607  242 ASP
ATOM   3235  CA  PRO   283      11.687   1.880 -20.863  243 ILE
ATOM   3236  CA  ASP   284       8.264   3.248 -19.841  244 SER
ATOM   3237  CA  ARG   285       5.715   2.422 -17.060  245 PRO
ATOM   3238  CA  ASP   286       4.074  -0.122 -19.451  246 ALA
ATOM   3239  CA  THR   287       7.006  -2.558 -19.226  247 VAL
ATOM   3240  CA  PHE   288       6.470  -3.273 -15.493  248 PHE
ATOM   3241  CA  LYS   289       2.696  -4.007 -15.370  249 GLU
ATOM   3242  CA  ASP   290       3.245  -7.705 -14.431  250 GLY
ATOM   3243  CA  LEU   291       5.143  -6.776 -11.272  251 LEU
ATOM   3244  CA  ALA   292       1.805  -5.795  -9.650  252 CYS
ATOM   3245  CA  GLU   293       0.893  -9.542  -9.648  253 GLU
ATOM   3246  CA  SER   294       4.176 -10.848  -8.184  254 MET
ATOM   3247  CA  GLY   295       5.969 -10.883  -4.903  255 SER
ATOM   3248  CA  ILE   296       9.620  -9.650  -5.148  256 VAL
ATOM   3249  CA  LYS   297      11.981  -8.510  -2.391  257 GLU
ATOM   3250  CA  ALA   298      14.847  -7.111  -4.497  258 SER
ATOM   3251  CA  LEU   299      15.135  -6.202  -8.153  259 ILE
ATOM   3252  CA  ASP   300      18.086  -5.144 -10.303  260 ASN
ATOM   3253  CA  LEU   301      17.519  -3.220 -13.527  261 LEU
ATOM   3254  CA  SER   302      21.070  -2.051 -14.267  262 GLN
ATOM   3255  CA  LYS   303      22.061  -0.520 -17.654  263 LYS
ATOM   3256  CA  VAL   304      18.540  -0.208 -19.021  264 HIS
ATOM   3257  CA  SER   305      17.823   3.146 -20.543  265 TYR
ATOM   3258  CA  ILE   306      15.710   5.054 -17.993  266 PHE
ATOM   3259  CA  PHE   307      16.755   8.722 -18.806  267 PHE
ATOM   3260  CA  THR   308      13.706  11.139 -18.767  268 ASN
ATOM   3261  CA  LEU   309      11.664   8.776 -16.678  269 ILE
ATOM   3262  CA  LYS   310       7.889   9.273 -16.116  270 SER
ATOM   3263  CA  ASN   311       6.801   9.968 -12.528  271 SER
ATOM   3264  CA  SER   312       4.539   6.884 -12.965  272 ASN
ATOM   3265  CA  VAL   313       7.427   4.521 -13.848  273 THR
ATOM   3266  CA  PHE   314       7.550   2.649 -10.499  274 PHE
ATOM   3267  CA  SER   315       3.851   2.500  -9.543  275 HIS
ATOM   3268  CA  TYR   316       3.966  -1.367  -9.651  276 CYS
ATOM   3269  CA  MET   317       6.984  -1.557  -7.301  277 PHE
ATOM   3270  CA  PRO   318       5.192  -0.998  -4.014  278 SER
ATOM   3271  CA  ASP   319       6.117  -4.443  -2.586  279 GLY
ATOM   3272  CA  LEU   320       9.883  -3.995  -3.262  280 LEU
ATOM   3273  CA  GLU   321      12.401  -3.722  -0.479  281 GLN
ATOM   3274  CA  GLU   322      15.471  -3.106  -2.660  282 GLU
ATOM   3275  CA  LEU   323      15.787  -1.475  -6.070  283 LEU
ATOM   3276  CA  SER   324      19.012  -1.263  -8.102  284 ASP
ATOM   3277  CA  LEU   325      19.197   1.303 -10.950  285 LEU
ATOM   3278  CA  ALA   326      22.992   1.196 -11.488  286 THR
ATOM   3279  CA  ASN   327      24.131   2.941 -14.707  287 ALA
ATOM   3280  CA  ASN   328      20.631   3.593 -16.110  288 THR
ATOM   3281  CA  VAL   329      21.470   7.045 -17.647  289 HIS
ATOM   3282  CA  ILE   330      19.515   8.914 -14.951  290 LEU
ATOM   3283  CA  ASN   331      20.166  12.681 -14.777  291 SER
ATOM   3284  CA  GLN   332      17.324  13.372 -12.294  292 GLU
ATOM   3285  CA  ILE   333      14.191  11.842 -10.745  293 LEU
ATOM   3286  CA  GLU   334      10.826  13.662 -10.691  294 PRO
ATOM   3287  CA  SER   335       9.061  14.368  -7.402  295 SER
ATOM   3288  CA  ASP   336       5.818  12.310  -6.819  296 GLY
ATOM   3289  CA  PHE   338       7.663   9.232  -8.180  297 LEU
ATOM   3290  CA  ASN   339       4.911   6.887  -6.834  298 VAL
ATOM   3291  CA  GLY   340       5.314   3.260  -5.629  299 GLY
ATOM   3292  CA  LEU   341       8.554   3.416  -3.631  300 LEU
ATOM   3293  CA  ASP   342       7.320   5.007  -0.408  301 SER
ATOM   3294  CA  LYS   343       8.201   1.770   1.581  302 THR
ATOM   3295  CA  LEU   344      11.413   0.882  -0.314  303 LEU
ATOM   3296  CA  GLN   345      14.315   0.230   2.112  304 LYS
ATOM   3297  CA  LYS   346      17.414   0.119  -0.166  305 LYS
ATOM   3298  CA  LEU   347      18.100   2.111  -3.307  306 LEU
ATOM   3299  CA  ASN   348      21.120   2.030  -5.587  307 VAL
ATOM   3300  CA  LEU   349      21.553   5.007  -8.015  308 LEU
ATOM   3301  CA  ASN   350      25.279   4.510  -8.639  309 SER
ATOM   3302  CA  HIS   351      26.982   5.234 -11.953  310 ALA
ATOM   3303  CA  ASN   352      24.288   7.648 -13.153  311 ASN
ATOM   3304  CA  LEU   353      24.677  11.309 -14.155  312 LYS
ATOM   3305  CA  LEU   354      23.101  13.605 -11.569  313 PHE
ATOM   3306  CA  ASP   355      24.463  17.128 -11.212  314 GLU
ATOM   3307  CA  LYS   356      23.079  17.665  -7.735  315 ASN
ATOM   3308  CA  ILE   357      21.932  15.398  -4.878  316 LEU
ATOM   3309  CA  ASP   358      18.629  17.319  -4.746  317 CYS
ATOM   3310  CA  SER   359      17.816  15.820  -8.218  318 GLN
ATOM   3311  CA  SER   360      17.184  12.353  -6.705  319 ILE
ATOM   3312  CA  MET   361      14.063  13.895  -5.055  320 SER
ATOM   3313  CA  PHE   362      14.500  12.085  -1.746  321 ALA
ATOM   3314  CA  ASN   363      10.886  12.999  -0.784  322 SER
ATOM   3315  CA  ASN   364      10.088   9.925  -2.974  323 ASN
ATOM   3316  CA  LEU   365      11.729   7.479  -0.529  324 PHE
ATOM   3317  CA  PRO   366      10.739   8.227   3.083  325 PRO
ATOM   3318  CA  SER   367      11.382   4.615   4.301  326 SER
ATOM   3319  CA  LEU   368      14.984   4.314   2.970  327 LEU
ATOM   3320  CA  LYS   369      17.534   2.796   5.317  328 THR
ATOM   3321  CA  THR   370      20.303   2.326   2.672  329 HIS
ATOM   3322  CA  LEU   371      21.237   4.665  -0.195  330 LEU
ATOM   3323  CA  ASP   372      24.168   4.154  -2.609  331 SER
ATOM   3324  CA  LEU   373      25.044   6.749  -5.179  332 ILE
ATOM   3325  CA  SER   374      28.669   6.075  -5.962  333 LYS
ATOM   3326  CA  ASN   375      30.656   6.511  -9.205  334 GLY
ATOM   3327  CA  ASN   376      28.347   9.296 -10.529  335 ASN
ATOM   3328  CA  ASN   377      29.799  10.267 -13.946  336 THR
ATOM   3329  CA  ILE   378      29.672  14.028 -13.385  337 LYS
ATOM   3330  CA  ARG   379      31.002  15.930 -10.350  338 ARG
ATOM   3331  CA  LEU   380      27.119  18.697  -5.854  340 GLU
ATOM   3332  CA  LEU   381      25.678  17.549  -2.495  341 LEU
ATOM   3333  CA  MET   382      23.736  20.767  -1.907  342 GLY
ATOM   3334  CA  TYR   383      22.195  21.541   1.486  343 THR
ATOM   3335  CA  GLN   384      19.520  19.402   3.162  344 GLY
ATOM   3336  CA  SER   385      18.901  17.310  -0.009  345 CYS
ATOM   3337  CA  PHE   386      18.490  14.154   2.066  346 LEU
ATOM   3338  CA  GLN   387      16.805  15.733   5.087  347 GLU
ATOM   3339  CA  GLY   388      13.531  13.669   4.854  348 ASN
ATOM   3340  CA  LEU   389      15.402  10.366   5.026  349 LEU
ATOM   3341  CA  PRO   390      14.949  10.110   8.764  350 GLU
ATOM   3342  CA  ASN   391      15.404   6.331   8.730  351 ASN
ATOM   3343  CA  LEU   392      18.658   6.402   6.733  352 LEU
ATOM   3344  CA  ALA   393      21.366   4.134   8.211  353 ARG
ATOM   3345  CA  ASN   394      23.923   3.717   5.434  354 GLU
ATOM   3346  CA  LEU   395      24.991   6.264   2.787  355 LEU
ATOM   3347  CA  PHE   396      27.579   5.570   0.096  356 ASP
ATOM   3348  CA  LEU   397      28.715   8.777  -1.731  357 LEU
ATOM   3349  CA  SER   398      32.048   7.444  -2.941  358 SER
ATOM   3350  CA  GLU   399      33.818   8.171  -6.248  359 HIS
ATOM   3351  CA  ASN   400      31.632  11.220  -6.837  360 ASP
ATOM   3352  CA  SER   401      34.324  13.974  -7.200  361 ASP
ATOM   3353  CA  LEU   402      32.570  15.782  -4.366  362 ILE
ATOM   3354  CA  GLN   403      34.356  19.004  -3.298  363 GLU
ATOM   3355  CA  SER   404      33.323  21.482  -0.596  364 THR
ATOM   3356  CA  LEU   405      26.490  19.344   8.502  369 ASN
ATOM   3357  CA  HIS   406      24.727  21.162   5.711  370 LEU
ATOM   3358  CA  THR   407      24.996  18.216   3.285  371 GLN
ATOM   3359  CA  LEU   408      23.859  15.559   5.762  372 LEU
ATOM   3360  CA  ALA   409      21.292  17.793   7.560  373 ARG
ATOM   3361  CA  ASN   410      18.764  15.745   9.602  374 ASN
ATOM   3362  CA  LEU   411      20.401  12.322   9.000  375 LEU
ATOM   3363  CA  PRO   412      20.263  11.696  12.746  376 SER
ATOM   3364  CA  SER   413      20.129   7.866  12.476  377 HIS
ATOM   3365  CA  LEU   414      23.049   7.462  10.016  378 LEU
ATOM   3366  CA  LYS   415      25.479   4.763  11.086  379 GLN
ATOM   3367  CA  GLY   416      27.704   4.182   8.122  380 SER
ATOM   3368  CA  LEU   417      28.986   6.885   5.769  381 LEU
ATOM   3369  CA  TYR   418      31.264   6.481   2.793  382 ASN
ATOM   3370  CA  VAL   419      32.870   9.616   1.262  383 LEU
ATOM   3371  CA  ASP   420      35.951   7.806  -0.070  384 SER
ATOM   3372  CA  ASN   421      37.593   8.723  -3.396  385 TYR
ATOM   3373  CA  ASN   422      36.294  12.296  -3.532  386 ASN
ATOM   3374  CA  LYS   423      37.854  15.723  -4.118  387 GLU
ATOM   3375  CA  ILE   424      38.962  17.906  -1.199  388 PRO
ATOM   3376  CA  THR   425      36.595  18.278   1.723  389 LEU
ATOM   3377  CA  SER   426      37.223  21.047   4.274  390 SER
ATOM   3378  CA  LEU   427      36.103  20.003   7.753  391 LEU
ATOM   3379  CA  TYR   428      35.211  21.312  14.333  393 THR
ATOM   3380  CA  GLY   429      32.208  18.967  14.796  394 GLU
ATOM   3381  CA  LEU   430      31.869  18.327  11.082  395 ALA
ATOM   3382  CA  PRO   431      29.437  15.425  11.719  396 PHE
ATOM   3383  CA  SER   432      27.079  17.013  14.290  397 LYS
ATOM   3384  CA  GLN   433      24.139  15.993  12.047  398 GLU
ATOM   3385  CA  VAL   434      25.092  12.280  12.410  399 CYS
ATOM   3386  CA  ARG   435      26.033  11.672  16.030  400 PRO
ATOM   3387  CA  ASN   436      25.343   7.889  15.816  401 GLN
ATOM   3388  CA  ILE   437      27.949   7.128  13.124  402 LEU
ATOM   3389  CA  THR   438      29.805   3.825  13.681  403 GLU
ATOM   3390  CA  THR   439      31.833   3.685  10.484  404 LEU
ATOM   3391  CA  ILE   440      33.244   6.646   8.491  405 LEU
ATOM   3392  CA  ASP   441      35.284   5.992   5.305  406 ASP
ATOM   3393  CA  LEU   442      37.186   8.960   3.850  407 LEU
ATOM   3394  CA  ARG   443      39.964   6.936   2.156  408 ALA
ATOM   3395  CA  TYR   444      41.660   8.738  -0.800  409 PHE
ATOM   3396  CA  ASN   445      39.731  11.903  -0.128  410 THR
ATOM   3397  CA  ARG   446      41.962  14.895   0.779  411 ARG
ATOM   3398  CA  LEU   447      40.820  16.583   3.993  412 LEU
ATOM   3399  CA  SER   448      41.558  20.230   4.839  413 LYS
ATOM   3400  CA  ASN   449      41.362  20.893   8.538  414 VAL
ATOM   3401  CA  ALA   450      42.497  24.172  10.115  415 LYS
ATOM   3402  CA  GLU   451      45.065  24.061  12.976  416 ASP
ATOM   3403  CA  SER   452      43.775  22.816  16.344  417 ALA
ATOM   3404  CA  PHE   453      40.281  21.925  14.974  418 GLN
ATOM   3405  CA  TYR   454      38.419  18.757  16.027  419 SER
ATOM   3406  CA  ILE   456      36.337  17.622  13.057  420 PRO
ATOM   3407  CA  LEU   457      35.249  14.272  14.610  421 PHE
ATOM   3408  CA  VAL   458      34.207  15.798  17.957  422 GLN
ATOM   3409  CA  GLU   459      31.070  14.129  19.484  423 ASN
ATOM   3410  CA  PHE   460      31.216  11.004  17.307  424 LEU
ATOM   3411  CA  PRO   461      31.071   8.974  20.518  425 HIS
ATOM   3412  CA  ASN   462      29.922   5.741  18.857  426 LEU
ATOM   3413  CA  VAL   463      32.395   5.723  15.912  427 LEU
ATOM   3414  CA  GLU   464      34.354   2.456  15.890  428 LYS
ATOM   3415  CA  GLU   465      35.979   2.463  12.416  429 VAL
ATOM   3416  CA  ILE   466      37.607   5.461  10.672  430 LEU
ATOM   3417  CA  PHE   467      39.477   5.113   7.363  431 ASN
ATOM   3418  CA  LEU   468      41.671   8.122   6.457  432 LEU
ATOM   3419  CA  GLY   469      44.025   6.322   4.089  433 SER
ATOM   3420  CA  GLY   470      45.715   8.998   1.855  434 HIS
ATOM   3421  CA  ASN   471      43.599  11.840   3.296  435 SER
ATOM   3422  CA  VAL   472      46.956  13.696   3.766  436 LEU
ATOM   3423  CA  PHE   473      46.226  14.935   7.304  437 LEU
ATOM   3424  CA  SER   474      48.920  16.126   9.695  438 ASP
ATOM   3425  CA  SER   475      48.739  13.449  12.348  439 ILE
ATOM   3426  CA  CYS   476      50.799  15.428  14.862  440 SER
ATOM   3427  CA  PHE   477      47.885  17.822  15.751  441 SER
ATOM   3428  CA  LEU   478      46.850  16.989  19.370  442 GLU
ATOM   3429  CA  ASN   479      43.167  17.946  18.844  443 GLN
ATOM   3430  CA  SER   480      42.631  16.194  15.479  444 LEU
ATOM   3431  CA  LYS   481      41.004  13.089  16.983  445 PHE
ATOM   3432  CA  TYR   482      39.214  14.551  19.969  446 ASP
ATOM   3433  CA  SER   483      35.738  13.170  20.517  447 GLY
ATOM   3434  CA  VAL   484      36.390   9.558  19.434  448 LEU
ATOM   3435  CA  ALA   485      36.230   7.633  22.765  449 PRO
ATOM   3436  CA  PRO   486      34.855   4.412  21.148  450 ALA
ATOM   3437  CA  LEU   487      37.246   4.322  18.173  451 LEU
ATOM   3438  CA  ASN   488      38.644   0.785  17.660  452 GLN
ATOM   3439  CA  ASN   489      40.090   0.865  14.141  453 HIS
ATOM   3440  CA  VAL   490      41.983   3.724  12.480  454 LEU
ATOM   3441  CA  ASP   494      43.548   3.458   9.056  455 ASN
ATOM   3442  CA  LEU   495      46.105   6.163   8.347  456 LEU
ATOM   3443  CA  GLN   496      48.043   4.591   5.529  457 GLN
ATOM   3444  CA  MET   497      49.698   7.314   3.389  458 GLY
ATOM   3445  CA  THR   498      49.402  10.252   5.816  459 ASN
ATOM   3446  CA  GLY   499      52.363  12.194   7.379  460 HIS
ATOM   3447  CA  LEU   500      54.132  13.519  10.405  461 PHE
ATOM   3448  CA  GLN   501      56.358  16.614  10.433  462 PRO
ATOM   3449  CA  LYS   502      59.891  15.416   9.407  463 LYS
ATOM   3450  CA  PHE   503      58.822  11.705   9.393  464 GLY
ATOM   3451  CA  TRP   504      58.837  11.616  13.184  465 ASN
ATOM   3452  CA  SER   505      56.028  10.655  15.583  466 ILE
ATOM   3453  CA  GLN   506      56.571  12.793  18.680  467 GLN
ATOM   3454  CA  GLY   507      55.512  12.019  22.221  468 LYS
ATOM   3455  CA  GLN   508      52.614  14.418  21.557  469 THR
ATOM   3456  CA  CYS   509      50.571  13.451  18.543  470 ASN
ATOM   3457  CA  MET   512      46.882  13.163  17.450  471 SER
ATOM   3458  CA  PHE   513      46.675   9.459  18.472  472 LEU
ATOM   3459  CA  ASP   514      47.120   9.803  22.225  473 GLN
ATOM   3460  CA  HIS   515      43.347  10.577  22.676  474 THR
ATOM   3461  CA  LEU   516      42.265   7.186  21.224  475 LEU
ATOM   3462  CA  PRO   517      42.097   5.079  24.434  476 GLY
ATOM   3463  CA  GLN   518      39.978   2.252  22.906  477 ARG
ATOM   3464  CA  LEU   519      42.073   1.879  19.766  478 LEU
ATOM   3465  CA  GLN   520      42.808  -1.707  18.766  479 GLU
ATOM   3466  CA  THR   521      43.868  -1.521  15.131  480 ILE
ATOM   3467  CA  LEU   522      46.277   1.150  13.861  481 LEU
ATOM   3468  CA  ILE   523      47.550   1.188  10.247  482 VAL
ATOM   3469  CA  LEU   524      50.503   3.516   9.692  483 LEU
ATOM   3470  CA  LYS   525      51.986   1.879   6.652  484 SER
ATOM   3471  CA  ASN   526      53.407   4.093   3.788  485 PHE
ATOM   3472  CA  ASN   527      53.591   7.098   6.070  486 CYS
ATOM   3473  CA  PHE   528      57.228   8.027   5.099  487 ASP
ATOM   3474  CA  ILE   529      58.199   7.397   8.739  488 LEU
ATOM   3475  CA  GLN   530      61.806   7.642   9.905  489 SER
ATOM   3476  CA  SER   531      61.209   7.356  13.642  490 SER
ATOM   3477  CA  LEU   532      58.657   6.959  16.393  491 ILE
ATOM   3478  CA  PRO   533      59.289   8.383  19.836  492 ASP
ATOM   3479  CA  LYS   534      59.366   5.655  22.536  493 GLN
ATOM   3480  CA  ASN   535      56.413   7.320  24.294  494 HIS
ATOM   3481  CA  ILE   536      54.374   8.001  21.133  495 ALA
ATOM   3482  CA  PHE   537      51.771   5.279  21.761  496 PHE
ATOM   3483  CA  ASN   538      51.919   5.068  25.594  497 THR
ATOM   3484  CA  ARG   539      48.278   6.200  26.122  498 SER
ATOM   3485  CA  LEU   540      47.142   3.509  23.638  499 LEU
ATOM   3486  CA  THR   541      46.823   0.534  25.937  500 LYS
ATOM   3487  CA  SER   542      44.304  -1.604  24.018  501 MET
ATOM   3488  CA  LEU   543      46.248  -1.845  20.727  502 MET
ATOM   3489  CA  GLY   544      46.543  -5.370  19.433  503 ASN
ATOM   3490  CA  TYR   545      47.263  -4.874  15.689  504 HIS
ATOM   3491  CA  LEU   546      49.912  -2.360  14.629  505 VAL
ATOM   3492  CA  ASP   547      50.895  -2.142  10.999  506 ASP
ATOM   3493  CA  LEU   548      54.068  -0.074  10.557  507 LEU
ATOM   3494  CA  SER   549      55.080  -1.698   7.279  508 SER
ATOM   3495  CA  MET   550      56.611   0.187   4.276  509 HIS
ATOM   3496  CA  ASN   551      58.363   2.891   6.177  510 ASN
ATOM   3497  CA  SER   552      62.056   3.545   6.993  511 ARG
ATOM   3498  CA  LEU   553      61.983   2.554  10.623  512 LEU
ATOM   3499  CA  THR   554      65.088   1.267  12.410  513 THR
ATOM   3500  CA  TYR   555      65.007  -1.088  15.388  514 SER
ATOM   3501  CA  ILE   556      64.522   1.542  18.150  515 SER
ATOM   3502  CA  PRO   557      60.924   2.044  16.820  516 SER
ATOM   3503  CA  ASN   558      60.163  -1.247  18.696  517 ILE
ATOM   3504  CA  GLY   559      60.452   0.766  21.990  518 GLU
ATOM   3505  CA  ILE   560      57.125   2.475  21.158  519 ALA
ATOM   3506  CA  PHE   561      55.366  -0.931  21.676  520 LEU
ATOM   3507  CA  ARG   563      57.039  -1.617  25.043  521 SER
ATOM   3508  CA  SER   564      53.817  -1.362  27.127  522 HIS
ATOM   3509  CA  LEU   565      51.893  -3.807  24.933  523 LEU
ATOM   3510  CA  LYS   566      51.449  -7.585  24.968  524 LYS
ATOM   3511  CA  THR   567      50.218  -8.384  15.839  527 TYR
ATOM   3512  CA  LEU   568      53.147  -6.162  14.761  528 LEU
ATOM   3513  CA  ASN   569      53.895  -5.726  11.074  529 ASN
ATOM   3514  CA  LEU   570      57.381  -4.287  10.509  530 LEU
ATOM   3515  CA  ALA   571      57.690  -5.513   6.882  531 ALA
ATOM   3516  CA  PHE   572      59.723  -3.347   4.469  532 SER
ATOM   3517  CA  ASN   573      61.496  -1.063   6.881  533 ASN
ATOM   3518  CA  ARG   574      65.208  -0.445   7.607  534 HIS
ATOM   3519  CA  LEU   575      65.603  -2.789  10.539  535 ILE
ATOM   3520  CA  GLY   576      69.141  -4.308  10.570  536 SER
ATOM   3521  CA  SER   577      70.382  -4.854  14.098  537 ILE
ATOM   3522  CA  VAL   578      67.967  -5.454  17.039  538 ILE
ATOM   3523  CA  ASP   579      69.863  -5.083  20.303  539 LEU
ATOM   3524  CA  PRO   580      69.148  -7.363  23.282  540 PRO
ATOM   3525  CA  GLN   581      67.216  -4.727  25.284  541 SER
ATOM   3526  CA  ALA   582      64.482  -4.783  22.571  542 LEU
ATOM   3527  CA  PHE   583      64.079  -8.588  22.587  543 LEU
ATOM   3528  CA  SER   584      61.827  -8.718  25.644  544 PRO
ATOM   3529  CA  ASN   585      55.687 -10.108  24.672  548 GLN
ATOM   3530  CA  LEU   586      53.918 -10.100  21.268  549 GLN
ATOM   3531  CA  THR   587      51.967 -12.778  19.424  550 ARG
ATOM   3532  CA  THR   588      53.109 -12.265  15.820  551 THR
ATOM   3533  CA  LEU   589      55.831 -10.082  14.260  552 ILE
ATOM   3534  CA  GLU   590      56.524  -9.654  10.531  553 ASN
ATOM   3535  CA  LEU   591      60.108  -8.613   9.720  554 LEU
ATOM   3536  CA  SER   592      60.159  -9.661   6.055  555 ARG
ATOM   3537  CA  GLY   593      62.025  -7.410   3.553  556 GLN
ATOM   3538  CA  ASN   594      64.270  -5.745   6.130  557 ASN
ATOM   3539  CA  PHE   595      68.087  -5.264   5.642  558 PRO
ATOM   3540  CA  PHE   596      68.707  -7.709   8.454  559 LEU
ATOM   3541  CA  LEU   597      72.149  -8.128   9.984  560 ASP
ATOM   3542  CA  CYS   598      73.535 -11.694  10.179  561 CYS
ATOM   3543  CA  ASP   599      76.868 -10.901  11.873  562 THR
ATOM   3544  CA  CYS   600      78.039 -11.290  15.509  563 CYS
ATOM   3545  CA  SER   601      76.915  -7.694  16.061  564 SER
ATOM   3546  CA  LEU   602      73.384  -9.182  15.872  565 ASN
ATOM   3547  CA  ARG   603      73.835 -12.591  17.698  566 ILE
ATOM   3548  CA  ASP   604      71.290 -11.937  20.481  567 TYR
ATOM   3549  CA  PHE   605      68.547 -11.329  17.948  568 PHE
ATOM   3550  CA  GLN   606      69.698 -14.274  15.764  569 LEU
ATOM   3551  CA  ARG   607      69.509 -16.681  18.752  570 GLU
ATOM   3552  CA  TRP   608      66.097 -15.216  19.738  571 TRP
ATOM   3553  CA  LEU   609      64.898 -15.700  16.157  572 TYR
ATOM   3554  CA  THR   610      65.617 -19.448  16.325  573 LYS
ATOM   3555  CA  GLN   611      63.902 -19.717  19.718  574 GLU
ATOM   3556  CA  THR   612      60.753 -17.899  18.551  575 ASN
ATOM   3557  CA  ASN   613      59.727 -19.017  15.092  576 MET
ATOM   3558  CA  THR   615      56.146 -19.403  16.351  577 GLN
ATOM   3559  CA  LEU   616      56.017 -15.575  16.904  578 LYS
ATOM   3560  CA  LEU   617      57.214 -14.866  13.341  579 LEU
ATOM   3561  CA  THR   618      55.235 -14.346  10.139  580 GLU
ATOM   3562  CA  SER   619      56.662 -14.682   6.567  581 ASP
ATOM   3563  CA  THR   620      59.984 -16.211   7.839  582 THR
ATOM   3564  CA  GLU   621      60.652 -17.479   4.251  583 GLU
ATOM   3565  CA  ASN   622      60.987 -13.825   3.120  584 ASP
ATOM   3566  CA  LEU   623      63.015 -12.753   6.192  585 THR
ATOM   3567  CA  ARG   624      66.542 -12.747   4.774  586 LEU
ATOM   3568  CA  CYS   625      70.020 -11.519   5.672  587 CYS
ATOM   3569  CA  GLU   626      71.334  -8.421   3.922  588 GLU
ATOM   3570  CA  TYR   627      74.844  -8.623   5.441  589 ASN
ATOM   3571  CA  PRO   628      77.438 -10.116   5.237  590 PRO
ATOM   3572  CA  LYS   629      77.533 -10.359   1.405  591 PRO
ATOM   3573  CA  LYS   630      78.188 -14.121   1.785  592 LEU
ATOM   3574  CA  GLN   631      74.798 -14.556   3.516  593 LEU
ATOM   3575  CA  GLN   632      72.803 -12.029   1.448  594 ARG
ATOM   3576  CA  GLY   633      69.388 -13.476   0.519  595 GLY
ATOM   3577  CA  LYS   634      69.803 -16.378   2.997  596 VAL
ATOM   3578  CA  PRO   635      66.817 -16.938   5.359  597 ARG
ATOM   3579  CA  LEU   636      67.635 -16.204   8.976  598 LEU
ATOM   3580  CA  LEU   637      66.135 -19.611   9.797  599 SER
ATOM   3581  CA  HIS   638      69.146 -21.086   7.902  600 ASP
ATOM   3582  CA  ALA   639      71.806 -19.112   9.858  601 VAL
ATOM   3583  CA  LYS   640      73.980 -20.366  12.738  602 THR
ATOM   3584  CA  LEU   641      76.944 -18.311  13.897  603 LEU
ATOM   3585  CA  CYS   642      79.571 -19.058  16.472  604 SER
TER
