# Supplementary material for: Variation in selection constraints on teleost TLRs with emphasis on their repertoire in the Walking catfish, Clarias batrachus
Source: Sci Rep. 2020 Dec 7;10:21394. doi: 10.1038/s41598-020-78347-6 (PMC7721727; doi:10.1038/s41598-020-78347-6)
Supplement: Supplementary file 28 — Supplementary Information 28. [file 41598_2020_78347_MOESM28_ESM.zip › T5/struct/S508525_results/threading8.pdb]

Rank   :8 Template name:3rg1A
REMARK :Column 1 -  30 present Atom & Residue records of query sequence.
REMARK :Column 31 - 54 present XYZ coordinates of query sequence obtained after threading alignment.
REMARK :Column 55 - 59 present residue number in Template
REMARK :Column 60 - 59 present residue name of Template
ATOM   3023  CA  SER    23       7.155  10.303 -23.523    1 PRO
ATOM   3024  CA  THR    24       4.857   7.355 -22.671    2 LYS
ATOM   3025  CA  PRO    25       2.954   6.439 -19.504    3 CYS
ATOM   3026  CA  LYS    26       2.430   2.783 -18.464    4 THR
ATOM   3027  CA  CYS    27      -0.940   1.009 -18.267    5 GLU
ATOM   3028  CA  LEU    28      -0.490  -0.693 -14.876    6 LYS
ATOM   3029  CA  ILE    29      -4.127  -1.972 -15.009    7 GLU
ATOM   3030  CA  LYS    30      -6.744  -2.152 -17.776    8 GLY
ATOM   3031  CA  ASP    31      -7.969   1.386 -18.472    9 ASN
ATOM   3032  CA  GLU    32      -7.956   2.173 -14.666   10 ARG
ATOM   3033  CA  LYS    33      -4.346   2.641 -13.327   11 THR
ATOM   3034  CA  ALA    34      -1.439   4.465 -15.015   12 TYR
ATOM   3035  CA  TYR    35       2.098   5.405 -14.063   13 ASN
ATOM   3036  CA  CYS    36       3.614   8.598 -15.528   14 CYS
ATOM   3037  CA  ALA    37       6.545   9.020 -13.177   15 GLU
ATOM   3038  CA  LEU    38       9.786  10.848 -14.015   16 ASN
ATOM   3039  CA  ARG    39       8.494  11.855 -17.454   17 LEU
ATOM   3040  CA  ASN    40       8.828  15.656 -17.022   18 GLY
ATOM   3041  CA  LEU    41       5.309  16.221 -18.361   19 LEU
ATOM   3042  CA  TYR    42       3.866  19.755 -18.155   20 ARG
ATOM   3043  CA  GLU    43       0.302  18.564 -18.601   21 GLU
ATOM   3044  CA  VAL    44      -1.982  15.526 -18.531   22 ILE
ATOM   3045  CA  PRO    45      -1.673  13.552 -21.734   23 PRO
ATOM   3046  CA  ALA    46      -3.579   9.581 -24.218   25 THR
ATOM   3047  CA  LEU    47      -4.857   9.091 -20.627   26 LEU
ATOM   3048  CA  PRO    48      -8.566   7.996 -20.787   27 PRO
ATOM   3049  CA  PRO    49     -11.782   9.157 -19.072   28 ASN
ATOM   3050  CA  TYR    50     -11.720   5.884 -17.092   29 THR
ATOM   3051  CA  ILE    51      -8.522   6.644 -15.105   30 THR
ATOM   3052  CA  THR    52      -8.826   6.189 -11.348   31 GLU
ATOM   3053  CA  TYR    53      -5.226   5.831 -10.096   32 VAL
ATOM   3054  CA  LEU    54      -2.609   8.280 -11.515   33 LEU
ATOM   3055  CA  ASP    55       0.987   8.190 -10.238   34 GLU
ATOM   3056  CA  LEU    56       2.318  11.499 -11.506   35 PHE
ATOM   3057  CA  THR    57       5.507  11.939  -9.454   36 SER
ATOM   3058  CA  LEU    58       8.449  13.923 -10.791   37 PHE
ATOM   3059  CA  ASN    59       6.694  15.904 -13.484   38 ASN
ATOM   3060  CA  TYR    60       6.477  19.682 -13.875   39 PHE
ATOM   3061  CA  ILE    61       3.334  21.465 -12.704   40 LEU
ATOM   3062  CA  SER    62       4.375  24.878 -11.275   41 PRO
ATOM   3063  CA  GLU    63       0.719  25.926 -11.189   42 THR
ATOM   3064  CA  ILE    64      -2.306  23.697 -10.718   43 ILE
ATOM   3065  CA  SER    65      -5.861  24.799 -11.711   44 GLN
ATOM   3066  CA  GLU    66      -9.462  23.848 -12.565   45 ASN
ATOM   3067  CA  GLU    67      -8.219  23.073 -16.087   46 THR
ATOM   3068  CA  SER    68      -5.220  20.839 -15.045   47 THR
ATOM   3069  CA  PHE    69      -7.124  17.566 -14.381   48 PHE
ATOM   3070  CA  SER    70     -10.539  18.231 -15.966   49 SER
ATOM   3071  CA  GLY    71     -10.198  15.554 -18.647   50 ARG
ATOM   3072  CA  LEU    72      -9.637  12.964 -15.816   51 LEU
ATOM   3073  CA  GLU    73     -12.992  13.316 -13.955   52 ILE
ATOM   3074  CA  ALA    74     -12.904   9.894 -12.182   53 ASN
ATOM   3075  CA  LEU    75      -9.665  10.027 -10.202   54 LEU
ATOM   3076  CA  GLN    76      -9.646   8.182  -6.880   55 ILE
ATOM   3077  CA  ILE    77      -5.920   8.359  -6.114   56 PHE
ATOM   3078  CA  LEU    78      -3.684  11.218  -7.357   57 LEU
ATOM   3079  CA  CYS    79       0.034  11.412  -6.552   58 ASP
ATOM   3080  CA  ILE    80       1.677  14.747  -7.412   59 LEU
ATOM   3081  CA  GLN    81       4.881  14.168  -5.402   60 THR
ATOM   3082  CA  GLN    82       7.792  16.365  -6.250   61 ARG
ATOM   3083  CA  GLN    83       6.135  18.084  -9.229   62 CYS
ATOM   3084  CA  GLN    84       7.493  21.551  -8.353   63 GLN
ATOM   3085  CA  CYS    85       3.969  22.787  -7.585   64 ILE
ATOM   3086  CA  ARG    86       4.014  26.391  -6.305   65 ASN
ATOM   3088  CA  THR    88       0.329  27.263  -6.591   66 TRP
ATOM   3089  CA  LEU    89      -2.833  25.322  -6.058   67 VAL
ATOM   3090  CA  ARG    90      -5.537  27.648  -7.335   68 HIS
ATOM   3091  CA  ASN    91      -9.213  27.885  -6.490   69 GLU
ATOM   3092  CA  ASN    92     -11.639  25.148  -7.644   70 ASP
ATOM   3093  CA  SER    93      -8.843  22.858  -8.799   71 THR
ATOM   3094  CA  PHE    94     -10.743  19.739  -7.757   72 PHE
ATOM   3095  CA  ILE    95     -14.398  20.878  -8.121   73 GLN
ATOM   3096  CA  GLY    96     -15.110  18.182 -10.782   74 SER
ATOM   3097  CA  LEU    97     -13.442  15.299  -8.882   75 HIS
ATOM   3098  CA  SER    98     -16.168  13.867  -6.685   76 HIS
ATOM   3099  CA  SER    99     -14.542  10.494  -6.038   77 GLN
ATOM   3100  CA  LEU   100     -11.041  11.781  -5.027   78 LEU
ATOM   3101  CA  THR   101      -9.917   9.814  -2.005   79 ASN
ATOM   3102  CA  THR   102      -6.185  10.554  -1.695   80 THR
ATOM   3103  CA  LEU   103      -4.148  13.605  -2.732   81 ILE
ATOM   3104  CA  ASP   104      -0.356  13.383  -2.377   82 VAL
ATOM   3105  CA  LEU   105       1.543  16.706  -2.413   83 LEU
ATOM   3106  CA  ALA   106       4.821  15.670  -0.785   84 THR
ATOM   3107  CA  TYR   107       7.897  17.598  -1.673   85 GLY
ATOM   3108  CA  ASN   108       6.334  20.548  -3.480   86 ASN
ATOM   3109  CA  MET   109       7.511  24.103  -2.722   87 PRO
ATOM   3110  CA  ASN   110       3.989  25.349  -2.113   88 LEU
ATOM   3111  CA  LEU   111       3.623  29.131  -1.966   89 ILE
ATOM   3112  CA  GLN   112      -0.137  29.376  -1.504   90 PHE
ATOM   3113  CA  VAL   113      -3.251  27.175  -1.558   91 MET
ATOM   3114  CA  ASP   114      -6.608  28.906  -2.281   92 ALA
ATOM   3115  CA  PRO   115      -9.453  28.553   0.250   93 GLU
ATOM   3116  CA  GLY   116     -11.437  26.270  -2.076   94 THR
ATOM   3117  CA  ALA   117      -8.406  24.590  -3.689   95 SER
ATOM   3118  CA  PHE   118      -9.275  21.180  -2.217   96 LEU
ATOM   3119  CA  ASN   119     -13.082  21.447  -2.280   97 THR
ATOM   3120  CA  GLY   120     -14.869  19.188  -4.779   98 GLY
ATOM   3121  CA  LEU   121     -14.341  15.588  -3.633   99 PRO
ATOM   3122  CA  ILE   122     -17.226  14.223  -1.534  100 LYS
ATOM   3123  CA  ASN   123     -14.947  12.090   0.690  101 PHE
ATOM   3124  CA  LEU   124     -11.312  13.197   0.753  102 LEU
ATOM   3125  CA  GLN   125      -9.830  10.837   3.319  103 LYS
ATOM   3126  CA  ILE   126      -6.034  11.266   2.969  104 HIS
ATOM   3127  CA  LEU   127      -3.929  14.389   2.449  105 LEU
ATOM   3128  CA  ASN   128      -0.117  14.245   2.282  106 PHE
ATOM   3129  CA  LEU   129       1.562  17.635   2.876  107 LEU
ATOM   3130  CA  THR   130       4.966  16.208   3.791  108 THR
ATOM   3131  CA  GLU   131       8.018  18.419   3.242  109 GLN
ATOM   3132  CA  CYS   132       6.038  21.209   1.625  110 THR
ATOM   3133  CA  ARG   133       7.611  23.970   3.666  111 GLY
ATOM   3134  CA  LEU   134       4.765  24.525   6.058  112 ILE
ATOM   3135  CA  SER   135       5.609  26.436   9.228  113 SER
ATOM   3136  CA  ASP   136       2.157  27.879   9.951  114 ASN
ATOM   3139  CA  LEU   139      -0.745  25.412  10.098  115 LEU
ATOM   3140  CA  SER   140      -3.091  28.298   9.100  116 GLU
ATOM   3141  CA  GLY   141      -1.674  27.640   5.621  117 PHE
ATOM   3142  CA  ASP   142      -3.796  24.505   5.196  118 ILE
ATOM   3143  CA  TYR   143      -7.235  25.204   3.739  119 PRO
ATOM   3144  CA  LEU   144      -9.842  23.772   6.171  120 VAL
ATOM   3145  CA  ARG   145     -12.922  24.104   3.953  121 HIS
ATOM   3146  CA  PRO   146     -13.239  20.429   2.936  122 ASN
ATOM   3147  CA  LEU   147     -11.246  18.485   5.471  123 LEU
ATOM   3148  CA  VAL   148     -14.050  17.187   7.768  124 GLU
ATOM   3149  CA  SER   149     -13.807  13.730   6.192  125 ASN
ATOM   3150  CA  LEU   150     -10.010  13.489   6.657  126 LEU
ATOM   3151  CA  GLU   151      -8.855  10.173   8.139  127 GLU
ATOM   3152  CA  GLN   152      -5.122  10.936   7.853  128 SER
ATOM   3153  CA  LEU   153      -3.074  14.146   7.645  129 LEU
ATOM   3154  CA  SER   154       0.638  13.925   6.939  130 HIS
ATOM   3155  CA  LEU   155       2.703  16.959   7.971  131 LEU
ATOM   3156  CA  PRO   156       6.183  15.522   8.394  132 GLY
ATOM   3157  CA  GLY   157       9.496  17.193   7.520  133 SER
ATOM   3158  CA  ASN   158       7.926  20.640   7.531  134 ASN
ATOM   3159  CA  ASN   159       9.016  23.667   9.582  135 HIS
ATOM   3160  CA  ILE   160       6.392  23.175  12.367  136 ILE
ATOM   3161  CA  HIS   161       6.932  23.875  16.069  137 SER
ATOM   3162  CA  LYS   162       3.480  23.536  17.665  138 SER
ATOM   3163  CA  LEU   163       0.943  20.763  17.182  139 ILE
ATOM   3164  CA  ARG   164      -1.722  23.256  18.246  140 ASN
ATOM   3165  CA  PRO   165      -4.266  23.222  15.402  141 LEU
ATOM   3166  CA  ALA   166      -6.081  26.382  14.313  142 PRO
ATOM   3167  CA  SER   167      -9.524  27.019  15.806  143 GLU
ATOM   3168  CA  PHE   168     -12.334  25.528  13.689  144 ASN
ATOM   3169  CA  PHE   169     -10.022  22.906  12.191  145 PHE
ATOM   3171  CA  ASN   171     -11.957  19.667  11.784  146 PRO
ATOM   3172  CA  MET   172     -10.585  16.738  13.778  147 THR
ATOM   3173  CA  SER   173     -13.617  14.392  14.299  148 GLN
ATOM   3174  CA  LYS   174     -12.689  11.633  11.829  149 ASN
ATOM   3175  CA  LEU   175      -8.961  12.212  12.167  150 LEU
ATOM   3176  CA  HIS   176      -7.375   8.842  12.979  151 LYS
ATOM   3177  CA  THR   177      -3.694   9.364  11.974  152 VAL
ATOM   3178  CA  VAL   178      -1.768  12.652  12.387  153 LEU
ATOM   3179  CA  ASP   179       1.894  12.553  11.418  154 ASP
ATOM   3180  CA  VAL   180       4.251  15.242  12.774  155 PHE
ATOM   3181  CA  SER   181       7.680  13.610  12.204  156 GLN
ATOM   3182  CA  HIS   182      10.922  15.467  11.759  157 ASN
ATOM   3183  CA  ASN   183       9.622  18.880  12.640  158 ASN
ATOM   3184  CA  TRP   184      10.697  21.391  15.327  159 ALA
ATOM   3185  CA  ILE   185       8.251  20.517  18.137  160 ILE
ATOM   3186  CA  ASN   186       9.974  21.055  21.475  161 HIS
ATOM   3187  CA  SER   187       7.061  21.537  23.861  162 TYR
ATOM   3188  CA  PHE   188       3.556  20.044  24.060  163 ILE
ATOM   3189  CA  CYS   189       1.034  21.814  26.321  164 SER
ATOM   3190  CA  GLU   190      -2.437  20.944  27.606  165 ARG
ATOM   3191  CA  GLU   191      -3.691  23.829  25.461  166 LYS
ATOM   3192  CA  ASP   192      -2.005  22.268  22.408  167 ASP
ATOM   3193  CA  LEU   193      -3.533  18.783  22.823  168 THR
ATOM   3194  CA  PHE   194      -6.995  20.120  23.714  169 ASN
ATOM   3195  CA  HIS   195      -7.213  21.184  20.077  170 SER
ATOM   3196  CA  PHE   196      -7.628  17.485  19.142  171 LEU
ATOM   3197  CA  GLN   197     -10.462  16.732  21.608  172 GLU
ATOM   3198  CA  GLY   198     -13.010  15.934  18.881  173 GLN
ATOM   3199  CA  LYS   199     -10.921  12.937  17.642  174 ALA
ATOM   3200  CA  HIS   200     -11.452   9.267  18.554  175 THR
ATOM   3201  CA  PHE   201      -8.721   6.602  18.505  176 ASN
ATOM   3202  CA  THR   202      -6.149   9.081  17.241  177 LEU
ATOM   3203  CA  ARG   203      -2.525   8.091  16.644  178 SER
ATOM   3204  CA  LEU   204       0.295  10.629  16.551  179 LEU
ATOM   3205  CA  LYS   205       3.844  10.331  15.331  180 ASN
ATOM   3206  CA  LEU   206       6.480  12.677  16.862  181 PHE
ATOM   3207  CA  HIS   207       9.533  10.696  15.720  182 ASN
ATOM   3208  CA  ASN   208      12.520  12.916  15.214  183 GLY
ATOM   3209  CA  ILE   209      11.245  15.891  17.180  184 ASN
ATOM   3210  CA  ARG   210      13.441  16.837  20.138  185 ASP
ATOM   3211  CA  MET   211      10.761  16.982  22.869  186 ILE
ATOM   3212  CA  SER   212      12.167  18.916  25.862  187 LYS
ATOM   3213  CA  ASP   213       8.908  19.034  27.856  188 GLY
ATOM   3214  CA  MET   214       5.300  17.922  28.042  189 ILE
ATOM   3215  CA  ASN   215       2.847  19.668  30.375  190 GLU
ATOM   3216  CA  PRO   216       1.619  16.871  32.609  191 PRO
ATOM   3217  CA  TYR   217      -1.851  15.501  31.845  192 GLY
ATOM   3218  CA  TRP   218      -1.828  16.660  28.211  193 ALA
ATOM   3219  CA  THR   219      -2.790  13.095  27.242  194 PHE
ATOM   3220  CA  GLY   220      -5.372  12.347  29.978  195 ILE
ATOM   3221  CA  TRP   221      -7.984  12.458  27.192  196 SER
ATOM   3222  CA  ASP   222      -9.038   8.870  26.382  197 LYS
ATOM   3232  CA  SER   232      -9.127   9.680  22.639  198 ILE
ATOM   3233  CA  MET   233      -5.367   8.901  22.159  199 PHE
ATOM   3234  CA  THR   234      -4.724   5.403  20.873  200 GLN
ATOM   3235  CA  VAL   235      -1.023   5.413  20.030  201 SER
ATOM   3236  CA  LEU   236       2.009   7.756  20.268  202 LEU
ATOM   3237  CA  ASP   237       5.564   7.572  18.857  203 LYS
ATOM   3238  CA  LEU   238       8.434   9.603  20.323  204 PHE
ATOM   3239  CA  SER   239      11.296   8.077  18.405  205 GLY
ATOM   3240  CA  LEU   240      14.836   9.278  18.958  206 GLY
ATOM   3241  CA  ASN   241      13.800  11.297  22.003  207 SER
ATOM   3242  CA  GLY   242      16.707  12.081  24.316  208 LEU
ATOM   3243  CA  PHE   243      14.849  12.158  27.695  209 ASN
ATOM   3248  CA  ALA   248      12.291   9.445  28.481  210 LEU
ATOM   3249  CA  VAL   249      11.878  10.652  32.092  211 PHE
ATOM   3250  CA  ARG   250      10.439  13.905  30.710  212 ILE
ATOM   3251  CA  PHE   251       8.117  11.972  28.380  213 ILE
ATOM   3252  CA  PHE   252       6.723   9.542  30.923  214 PHE
ATOM   3253  CA  LYS   253       6.112  12.331  33.433  215 LYS
ATOM   3254  CA  ALA   254       4.150  14.122  30.722  216 GLY
ATOM   3255  CA  ILE   255       2.014  11.081  29.893  217 LEU
ATOM   3256  CA  ARG   256       0.843  10.799  33.539  218 GLN
ATOM   3257  CA  GLY   257      -2.719   9.390  34.045  219 ASN
ATOM   3258  CA  THR   258      -3.108   8.235  30.389  220 SER
ATOM   3259  CA  LYS   259      -4.387   5.175  28.521  221 THR
ATOM   3260  CA  ILE   260      -2.533   4.199  25.387  222 LEU
ATOM   3261  CA  TYR   261      -2.621   1.145  23.176  223 GLN
ATOM   3262  CA  ILE   262       1.048   1.627  22.277  224 SER
ATOM   3263  CA  LEU   263       4.044   3.893  22.896  225 LEU
ATOM   3264  CA  ILE   264       7.099   3.841  20.644  226 TRP
ATOM   3265  CA  LEU   265      10.156   5.064  22.538  227 LEU
ATOM   3266  CA  ASN   266      12.841   3.432  20.405  228 GLY
ATOM   3267  CA  SER   267      16.078   5.232  19.508  229 THR
ATOM   3268  CA  SER   268      18.410   5.116  16.502  230 PHE
ATOM   3269  CA  GLY   269      22.081   4.557  15.680  231 GLU
ATOM   3270  CA  SER   270      22.649   8.173  14.792  232 ASP
ATOM   3278  CA  THR   278      20.738   9.538  17.851  233 THR
ATOM   3279  CA  ASN   279      22.905  10.999  20.702  234 ASP
ATOM   3280  CA  LEU   280      23.996   8.705  23.580  235 ASP
ATOM   3281  CA  LYS   281      21.773   8.299  26.695  236 GLN
ATOM   3282  CA  ASP   282      21.450   5.572  29.366  237 TYR
ATOM   3283  CA  PRO   283      18.174   4.169  30.714  238 LEU
ATOM   3284  CA  ASP   284      17.793   3.587  34.491  239 THR
ATOM   3285  CA  ARG   285      15.173   2.142  36.827  240 SER
ATOM   3286  CA  ASP   286      14.665   5.818  37.684  241 ALA
ATOM   3287  CA  THR   287      13.741   6.514  34.065  242 THR
ATOM   3288  CA  PHE   288      10.575   4.413  34.258  243 PHE
ATOM   3289  CA  LYS   289       9.202   5.709  37.586  244 GLU
ATOM   3290  CA  ASP   290       6.573   7.673  35.666  245 GLY
ATOM   3291  CA  LEU   291       5.294   4.537  33.917  246 LEU
ATOM   3292  CA  ALA   292       3.296   3.142  36.838  247 CYS
ATOM   3293  CA  GLU   293       1.142   6.273  36.865  248 ASP
ATOM   3294  CA  SER   294      -0.161   5.353  33.395  249 MET
ATOM   3295  CA  GLY   295      -1.356   2.406  31.265  250 SER
ATOM   3296  CA  ILE   296       0.098   1.225  27.978  251 VAL
ATOM   3297  CA  LYS   297      -0.429  -2.182  26.359  252 GLU
ATOM   3298  CA  ALA   298       2.629  -2.082  24.113  253 SER
ATOM   3299  CA  LEU   299       6.087  -0.488  24.571  254 ILE
ATOM   3300  CA  ASP   300       9.075  -0.387  22.233  255 ASN
ATOM   3301  CA  LEU   301      12.492   0.465  23.521  256 LEU
ATOM   3302  CA  SER   302      14.620  -0.551  20.527  257 GLN
ATOM   3303  CA  LYS   303      18.343   0.209  20.354  258 LYS
ATOM   3304  CA  VAL   304      18.541   1.552  23.974  259 HIS
ATOM   3305  CA  SER   305      21.276   0.903  26.511  260 ARG
ATOM   3306  CA  ILE   306      20.314  -0.201  30.030  261 PHE
ATOM   3307  CA  PHE   307      22.703   1.226  32.609  262 SER
ATOM   3308  CA  THR   308      22.210  -1.089  35.562  263 ASP
ATOM   3309  CA  LEU   309      19.643  -3.681  34.516  264 LEU
ATOM   3310  CA  LYS   310      18.102  -5.181  37.673  265 SER
ATOM   3311  CA  ASN   311      14.746  -6.915  38.201  266 SER
ATOM   3312  CA  SER   312      13.808  -3.610  39.841  267 SER
ATOM   3313  CA  VAL   313      14.095  -1.919  36.392  268 THR
ATOM   3314  CA  PHE   314      10.736  -3.458  35.395  269 PHE
ATOM   3315  CA  SER   315       8.842  -2.328  38.539  270 ARG
ATOM   3316  CA  TYR   316       6.239  -0.445  36.468  271 CYS
ATOM   3317  CA  MET   317       5.770  -2.908  33.606  272 PHE
ATOM   3318  CA  PRO   318       3.017  -4.808  35.470  273 THR
ATOM   3319  CA  ASP   319       0.185  -3.976  33.056  274 ARG
ATOM   3320  CA  LEU   320       2.278  -4.169  29.877  275 VAL
ATOM   3321  CA  GLU   321       1.225  -6.890  27.406  276 GLN
ATOM   3322  CA  GLU   322       3.907  -6.458  24.717  277 GLU
ATOM   3323  CA  LEU   323       7.541  -5.486  25.228  278 LEU
ATOM   3324  CA  SER   324      10.104  -4.957  22.463  279 ASP
ATOM   3325  CA  LEU   325      13.761  -4.793  23.497  280 LEU
ATOM   3326  CA  ALA   326      15.232  -5.140  19.998  281 THR
ATOM   3327  CA  ASN   327      18.978  -4.523  19.642  282 ALA
ATOM   3328  CA  ASN   328      19.051  -3.375  23.302  283 ALA
ATOM   3329  CA  VAL   329      22.622  -4.712  23.807  284 HIS
ATOM   3330  CA  ILE   330      21.320  -7.448  26.103  285 LEU
ATOM   3331  CA  ASN   331      23.506 -10.425  27.157  286 ASN
ATOM   3332  CA  GLN   332      20.636 -11.756  29.280  287 GLY
ATOM   3333  CA  ILE   333      17.677 -10.722  31.386  288 LEU
ATOM   3334  CA  GLU   334      17.603 -10.546  35.200  289 PRO
ATOM   3335  CA  SER   335      16.007 -13.351  37.190  290 SER
ATOM   3336  CA  ASP   336      12.703 -13.101  39.088  291 GLY
ATOM   3338  CA  PHE   338      11.176  -9.909  37.641  292 ILE
ATOM   3339  CA  ASN   339       7.547 -10.197  39.001  293 GLU
ATOM   3340  CA  GLY   340       6.769  -7.004  36.937  294 GLY
ATOM   3341  CA  LEU   341       6.259  -8.787  33.644  295 MET
ATOM   3342  CA  ASP   342       3.642 -11.119  35.148  296 ASN
ATOM   3343  CA  LYS   343       1.020 -10.319  32.457  297 SER
ATOM   3344  CA  LEU   344       3.241 -10.098  29.322  298 LEU
ATOM   3345  CA  GLN   345       1.933 -11.900  26.236  299 LYS
ATOM   3346  CA  LYS   346       4.541 -10.807  23.640  300 LYS
ATOM   3347  CA  LEU   347       8.302 -10.312  24.164  301 LEU
ATOM   3348  CA  ASN   348      10.725  -9.325  21.389  302 VAL
ATOM   3349  CA  LEU   349      14.451  -9.801  22.122  303 LEU
ATOM   3350  CA  ASN   350      15.646  -9.679  18.483  304 ASN
ATOM   3351  CA  HIS   351      19.149  -8.549  17.471  305 ALA
ATOM   3352  CA  ASN   352      20.646  -8.937  21.007  306 ASN
ATOM   3353  CA  LEU   353      23.795 -10.838  22.217  307 SER
ATOM   3354  CA  LEU   354      22.781 -13.918  24.233  308 PHE
ATOM   3355  CA  ASP   355      25.126 -16.871  24.810  309 ASP
ATOM   3356  CA  LYS   356      22.762 -19.416  26.325  310 GLN
ATOM   3357  CA  ILE   357      18.969 -19.367  25.881  311 LEU
ATOM   3358  CA  ASP   358      18.467 -19.824  29.656  312 CYS
ATOM   3359  CA  SER   359      19.941 -16.361  30.270  313 GLN
ATOM   3360  CA  SER   360      16.586 -14.833  29.289  314 ILE
ATOM   3361  CA  MET   361      15.290 -16.231  32.604  315 ASN
ATOM   3362  CA  PHE   362      11.941 -17.281  31.154  316 ALA
ATOM   3363  CA  ASN   363      10.606 -17.972  34.676  317 ALA
ATOM   3364  CA  ASN   364       9.758 -14.253  34.724  318 SER
ATOM   3365  CA  LEU   365       6.995 -14.434  32.091  319 PHE
ATOM   3366  CA  PRO   366       4.727 -17.483  32.570  320 PRO
ATOM   3367  CA  SER   367       1.760 -16.058  30.597  321 SER
ATOM   3368  CA  LEU   368       3.876 -15.517  27.474  322 LEU
ATOM   3369  CA  LYS   369       2.391 -16.338  24.084  323 ARG
ATOM   3370  CA  THR   370       4.882 -15.080  21.537  324 ASP
ATOM   3371  CA  LEU   371       8.678 -14.998  21.929  325 LEU
ATOM   3372  CA  ASP   372      11.036 -13.592  19.290  326 TYR
ATOM   3373  CA  LEU   373      14.796 -14.049  19.464  327 ILE
ATOM   3374  CA  SER   374      15.656 -13.431  15.800  328 LYS
ATOM   3375  CA  ASN   375      19.054 -12.217  14.672  329 GLY
ATOM   3376  CA  ASN   376      21.145 -13.011  17.717  330 ASN
ATOM   3377  CA  ASN   377      24.658 -11.609  17.219  331 MET
ATOM   3378  CA  ILE   378      26.638 -14.628  18.435  332 ARG
ATOM   3379  CA  ARG   379      26.473 -18.418  18.717  333 LYS
ATOM   3380  CA  LEU   380      23.219 -18.983  20.652  334 LEU
ATOM   3381  CA  LEU   381      19.672 -23.416  23.152  336 LEU
ATOM   3382  CA  MET   382      20.611 -25.471  26.257  337 GLY
ATOM   3383  CA  TYR   383      17.953 -27.818  27.684  338 THR
ATOM   3384  CA  GLN   384      14.538 -27.343  29.347  339 ARG
ATOM   3385  CA  SER   385      15.207 -23.559  29.093  340 CYS
ATOM   3386  CA  PHE   386      11.706 -22.527  28.022  341 LEU
ATOM   3387  CA  GLN   387      10.143 -25.345  30.161  342 GLU
ATOM   3388  CA  GLY   388       8.306 -22.714  32.267  343 LYS
ATOM   3389  CA  LEU   389       6.605 -21.086  29.197  344 LEU
ATOM   3390  CA  PRO   390       3.635 -23.525  29.135  345 GLU
ATOM   3391  CA  ASN   391       1.366 -21.386  26.937  346 ASN
ATOM   3392  CA  LEU   392       3.831 -20.352  24.207  347 LEU
ATOM   3393  CA  ALA   393       2.322 -20.327  20.673  348 GLN
ATOM   3394  CA  ASN   394       4.879 -18.518  18.549  349 LYS
ATOM   3395  CA  LEU   395       8.672 -18.999  18.759  350 LEU
ATOM   3396  CA  PHE   396      11.050 -17.302  16.307  351 ASP
ATOM   3397  CA  LEU   397      14.701 -18.302  16.617  352 LEU
ATOM   3398  CA  SER   398      15.745 -17.379  13.097  353 SER
ATOM   3399  CA  GLU   399      19.093 -15.902  12.060  354 HIS
ATOM   3400  CA  ASN   400      20.495 -16.434  15.557  355 SER
ATOM   3401  CA  SER   401      23.381 -18.599  14.430  356 ASP
ATOM   3402  CA  LEU   402      21.969 -21.671  16.201  357 ILE
ATOM   3403  CA  GLN   403      23.858 -24.991  15.888  358 GLU
ATOM   3404  CA  SER   404      21.713 -27.660  17.525  359 ALA
ATOM   3405  CA  LEU   405      13.085 -32.649  22.391  364 ASN
ATOM   3406  CA  HIS   406      15.252 -31.263  25.227  365 LEU
ATOM   3407  CA  THR   407      15.895 -27.864  23.690  366 GLN
ATOM   3408  CA  LEU   408      12.099 -27.483  23.363  367 LEU
ATOM   3409  CA  ALA   409      11.059 -29.423  26.488  368 LYS
ATOM   3410  CA  ASN   410       7.556 -28.847  27.758  369 ASN
ATOM   3411  CA  LEU   411       6.324 -26.510  24.989  370 LEU
ATOM   3412  CA  PRO   412       2.997 -28.339  24.620  371 ARG
ATOM   3413  CA  SER   413       0.948 -25.536  22.994  372 HIS
ATOM   3414  CA  LEU   414       3.469 -24.342  20.417  373 LEU
ATOM   3415  CA  LYS   415       1.919 -23.629  17.008  374 GLN
ATOM   3416  CA  GLY   416       4.581 -21.708  15.067  375 TYR
ATOM   3417  CA  LEU   417       8.277 -22.523  15.165  376 LEU
ATOM   3418  CA  TYR   418      10.778 -20.725  12.938  377 ASN
ATOM   3419  CA  VAL   419      14.350 -22.099  12.844  378 LEU
ATOM   3420  CA  ASP   420      15.158 -20.748   9.386  379 SER
ATOM   3421  CA  ASN   421      18.556 -19.329   8.363  380 TYR
ATOM   3422  CA  ASN   422      20.528 -21.230  10.955  381 ASN
ATOM   3423  CA  LYS   423      23.616 -23.415  10.955  382 GLU
ATOM   3424  CA  ILE   424      23.005 -27.175  10.540  383 PRO
ATOM   3425  CA  THR   425      20.428 -28.932  12.778  384 LEU
ATOM   3426  CA  SER   426      20.793 -32.564  13.896  385 GLY
ATOM   3427  CA  LEU   427      17.194 -33.822  13.886  386 LEU
ATOM   3428  CA  TYR   428      13.980 -39.476  14.915  388 ASP
ATOM   3429  CA  GLY   429      10.681 -38.038  16.198  389 GLN
ATOM   3430  CA  LEU   430      12.501 -34.667  16.460  390 ALA
ATOM   3431  CA  PRO   431       9.435 -32.749  17.733  391 PHE
ATOM   3432  CA  SER   432       7.642 -35.107  20.156  392 LYS
ATOM   3433  CA  GLN   433       7.754 -32.468  22.871  393 GLU
ATOM   3434  CA  VAL   434       6.015 -29.839  20.550  394 CYS
ATOM   3435  CA  ARG   435       3.013 -31.864  19.342  395 PRO
ATOM   3436  CA  ASN   436       0.263 -29.283  18.493  396 GLN
ATOM   3437  CA  ILE   437       2.623 -27.506  15.964  397 LEU
ATOM   3438  CA  THR   438       0.896 -26.024  12.915  398 GLU
ATOM   3439  CA  THR   439       3.495 -24.108  10.886  399 LEU
ATOM   3440  CA  ILE   440       7.181 -25.159  10.933  400 LEU
ATOM   3441  CA  ASP   441       9.767 -23.142   8.966  401 ASP
ATOM   3442  CA  LEU   442      13.436 -24.288   8.599  402 VAL
ATOM   3443  CA  ARG   443      14.292 -22.747   5.205  403 ALA
ATOM   3444  CA  TYR   444      18.002 -22.347   4.519  404 PHE
ATOM   3445  CA  ASN   445      18.950 -24.411   7.620  405 THR
ATOM   3446  CA  ARG   446      20.693 -27.573   6.452  406 HIS
ATOM   3447  CA  LEU   447      18.999 -30.552   8.042  407 LEU
ATOM   3448  CA  SER   448      21.103 -33.619   8.941  408 HIS
ATOM   3449  CA  ASN   449      18.593 -36.538   9.050  409 VAL
ATOM   3450  CA  ALA   450      20.051 -40.140   9.141  410 LYS
ATOM   3451  CA  GLU   451      17.693 -42.294   6.999  411 ALA
ATOM   3452  CA  SER   452      15.144 -43.742   7.504  412 PRO
ATOM   3454  CA  TYR   454      14.311 -41.479  10.396  413 HIS
ATOM   3455  CA  THR   455      11.076 -39.567  10.416  414 SER
ATOM   3456  CA  ILE   456      11.723 -36.290  12.275  415 PRO
ATOM   3457  CA  LEU   457       8.216 -34.927  11.661  416 PHE
ATOM   3458  CA  VAL   458       6.278 -38.034  12.612  417 GLN
ATOM   3459  CA  GLU   459       4.393 -36.707  15.614  418 ASN
ATOM   3460  CA  PHE   460       3.437 -33.412  13.868  419 LEU
ATOM   3461  CA  PRO   461      -0.122 -34.541  13.175  420 HIS
ATOM   3462  CA  ASN   462      -1.528 -30.988  13.008  421 LEU
ATOM   3463  CA  VAL   463       1.298 -29.415  10.945  422 LEU
ATOM   3464  CA  GLU   464      -0.333 -27.786   7.887  423 ARG
ATOM   3465  CA  GLU   465       2.584 -25.770   6.482  424 VAL
ATOM   3466  CA  ILE   466       6.155 -26.991   6.262  425 LEU
ATOM   3467  CA  PHE   467       8.974 -25.094   4.582  426 ASN
ATOM   3468  CA  LEU   468      12.157 -27.087   3.836  427 LEU
ATOM   3469  CA  GLY   469      13.518 -24.760   1.113  428 SER
ATOM   3470  CA  GLY   470      17.284 -25.082   0.530  429 HIS
ATOM   3471  CA  ASN   471      17.554 -27.408   3.522  430 CYS
ATOM   3472  CA  VAL   472      19.809 -29.725   1.510  431 LEU
ATOM   3473  CA  PHE   473      17.567 -32.667   2.236  432 LEU
ATOM   3474  CA  SER   474      18.236 -36.228   1.235  433 ASP
ATOM   3475  CA  SER   475      15.089 -36.890  -0.733  434 THR
ATOM   3476  CA  CYS   476      16.165 -40.527  -1.147  435 SER
ATOM   3477  CA  PHE   477      14.668 -41.246   2.303  436 ASN
ATOM   3478  CA  LEU   478      10.988 -42.262   1.670  437 GLN
ATOM   3479  CA  ASN   479      10.159 -41.950   5.346  438 HIS
ATOM   3480  CA  SER   480      11.433 -38.369   5.788  439 LEU
ATOM   3484  CA  VAL   484       7.858 -36.997   5.811  440 LEU
ATOM   3485  CA  ALA   485       6.190 -40.031   7.473  441 ALA
ATOM   3486  CA  PRO   486       3.327 -38.960   9.745  442 GLY
ATOM   3487  CA  LEU   487       2.501 -35.896   7.734  443 LEU
ATOM   3488  CA  ASN   488      -0.467 -37.535   5.987  444 GLN
ATOM   3489  CA  ASN   489      -2.593 -34.408   6.654  445 ASP
ATOM   3490  CA  VAL   490      -0.155 -31.538   5.737  446 LEU
ATOM   3491  CA  HIS   491      -1.638 -29.005   3.263  447 ARG
ATOM   3492  CA  VAL   492       1.408 -26.968   2.116  448 HIS
ATOM   3493  CA  LEU   493       4.963 -28.248   1.438  449 LEU
ATOM   3494  CA  ASP   494       7.934 -26.273   0.151  450 ASN
ATOM   3495  CA  LEU   495      10.831 -28.465  -1.156  451 LEU
ATOM   3496  CA  GLN   496      12.394 -25.691  -3.198  452 GLN
ATOM   3497  CA  MET   497      16.105 -25.971  -3.907  453 GLY
ATOM   3498  CA  THR   498      16.611 -29.683  -3.162  454 ASN
ATOM   3499  CA  GLY   499      17.995 -32.550  -5.269  455 SER
ATOM   3500  CA  LEU   500      16.725 -35.935  -6.462  456 PHE
ATOM   3501  CA  GLN   501      18.408 -39.158  -7.673  457 GLN
ATOM   3502  CA  LYS   502      19.169 -38.662 -11.401  458 ASP
ATOM   3503  CA  PHE   503      17.309 -35.332 -11.340  459 GLY
ATOM   3504  CA  TRP   504      14.078 -37.236 -11.731  460 SER
ATOM   3505  CA  SER   505      10.986 -37.880  -9.622  461 ILE
ATOM   3506  CA  GLN   506      10.080 -41.591  -9.932  462 SER
ATOM   3507  CA  GLY   507       6.866 -43.683  -9.529  463 LYS
ATOM   3508  CA  GLN   508       7.883 -44.267  -5.966  464 THR
ATOM   3509  CA  CYS   509       8.984 -41.182  -3.868  465 ASN
ATOM   3512  CA  MET   512       8.645 -39.362  -0.498  466 LEU
ATOM   3513  CA  PHE   513       5.551 -37.401  -1.640  467 LEU
ATOM   3514  CA  ASP   514       3.294 -40.458  -1.286  468 GLN
ATOM   3515  CA  HIS   515       3.434 -40.031   2.472  469 MET
ATOM   3516  CA  LEU   516       1.994 -36.488   2.322  470 VAL
ATOM   3517  CA  PRO   517      -1.058 -37.564   0.334  471 GLY
ATOM   3518  CA  GLN   518      -3.242 -34.599   1.217  472 SER
ATOM   3519  CA  LEU   519      -1.097 -31.674  -0.001  473 LEU
ATOM   3520  CA  GLN   520      -2.854 -28.673  -1.620  474 GLU
ATOM   3521  CA  THR   521       0.212 -26.505  -2.217  475 ILE
ATOM   3522  CA  LEU   522       3.369 -28.195  -3.473  476 LEU
ATOM   3523  CA  ILE   523       6.496 -26.245  -4.388  477 ILE
ATOM   3524  CA  LEU   524       9.208 -28.134  -6.309  478 LEU
ATOM   3525  CA  LYS   525      10.950 -25.205  -7.975  479 SER
ATOM   3526  CA  ASN   526      14.657 -24.695  -8.502  480 SER
ATOM   3527  CA  ASN   527      15.376 -28.450  -7.838  481 CYS
ATOM   3528  CA  PHE   528      17.240 -29.324 -11.157  482 ASN
ATOM   3529  CA  ILE   529      14.485 -31.778 -12.261  483 LEU
ATOM   3530  CA  GLN   530      14.968 -33.158 -15.774  484 LEU
ATOM   3531  CA  SER   531      11.864 -35.373 -15.563  485 SER
ATOM   3532  CA  LEU   532       8.864 -36.387 -13.499  486 ILE
ATOM   3533  CA  PRO   533       7.422 -39.932 -13.807  487 ASP
ATOM   3534  CA  LYS   534       3.872 -40.392 -15.101  488 GLN
ATOM   3535  CA  ASN   535       2.542 -42.055 -11.913  489 GLN
ATOM   3536  CA  ILE   536       4.557 -39.782  -9.549  490 ALA
ATOM   3537  CA  PHE   537       1.635 -37.620  -8.294  491 PHE
ATOM   3538  CA  ASN   538      -1.174 -40.174  -8.310  492 HIS
ATOM   3539  CA  ARG   539      -1.953 -40.513  -4.577  493 GLY
ATOM   3540  CA  LEU   540      -1.996 -36.719  -4.319  494 LEU
ATOM   3541  CA  THR   541      -5.673 -36.164  -5.293  495 ARG
ATOM   3542  CA  SER   542      -6.159 -32.700  -3.763  496 ASN
ATOM   3543  CA  LEU   543      -3.482 -30.356  -5.170  497 VAL
ATOM   3544  CA  GLY   544      -4.580 -26.938  -6.406  498 ASN
ATOM   3545  CA  TYR   545      -1.156 -25.158  -6.540  499 HIS
ATOM   3546  CA  LEU   546       1.832 -26.829  -8.257  500 LEU
ATOM   3547  CA  ASP   547       5.087 -25.023  -8.802  501 ASP
ATOM   3548  CA  LEU   548       7.575 -26.848 -11.017  502 LEU
ATOM   3549  CA  SER   549       9.291 -23.661 -12.229  503 SER
ATOM   3550  CA  MET   550      13.070 -23.228 -12.637  504 HIS
ATOM   3551  CA  ASN   551      13.888 -26.820 -13.621  505 ASN
ATOM   3552  CA  SER   552      14.785 -28.534 -16.870  506 SER
ATOM   3553  CA  LEU   553      11.471 -30.339 -17.302  507 LEU
ATOM   3554  CA  THR   554       9.850 -30.620 -20.717  508 THR
ATOM   3555  CA  TYR   555       6.383 -31.127 -22.258  509 GLY
ATOM   3556  CA  ILE   556       6.349 -34.864 -21.554  510 ASP
ATOM   3557  CA  PRO   557       6.545 -34.136 -17.842  511 SER
ATOM   3558  CA  ASN   558       2.961 -32.723 -18.256  512 MET
ATOM   3559  CA  GLY   559       1.778 -36.356 -18.429  513 ASP
ATOM   3560  CA  ILE   560       2.121 -36.450 -14.606  514 ALA
ATOM   3561  CA  PHE   561      -0.613 -33.758 -14.347  515 LEU
ATOM   3562  CA  PRO   562      -3.294 -35.489 -16.504  516 SER
ATOM   3564  CA  SER   564      -5.362 -36.700 -13.528  517 HIS
ATOM   3565  CA  LEU   565      -5.668 -33.214 -11.962  518 LEU
ATOM   3566  CA  LYS   566      -8.174 -30.394 -12.540  519 LYS
ATOM   3567  CA  THR   567      -2.673 -23.035 -10.550  522 TYR
ATOM   3568  CA  LEU   568       0.150 -24.641 -12.631  523 LEU
ATOM   3569  CA  ASN   569       3.467 -22.793 -12.744  524 ASN
ATOM   3570  CA  LEU   570       5.911 -24.262 -15.293  525 MET
ATOM   3571  CA  ALA   571       7.882 -21.024 -15.855  526 ALA
ATOM   3572  CA  PHE   572      11.638 -21.172 -16.577  527 SER
ATOM   3573  CA  ASN   573      11.880 -24.797 -17.703  528 ASN
ATOM   3574  CA  ARG   574      13.065 -26.522 -20.919  529 ASN
ATOM   3575  CA  LEU   575       9.636 -26.979 -22.551  530 ILE
ATOM   3576  CA  GLY   576       9.837 -26.763 -26.368  531 ARG
ATOM   3577  CA  SER   577       7.160 -28.851 -28.105  532 ILE
ATOM   3578  CA  VAL   578       4.006 -29.645 -26.119  533 ILE
ATOM   3579  CA  ASP   579       2.705 -32.948 -27.488  534 PRO
ATOM   3580  CA  PRO   580      -0.998 -32.583 -28.411  535 PRO
ATOM   3581  CA  GLN   581      -2.255 -35.789 -26.746  536 HIS
ATOM   3582  CA  ALA   582      -1.409 -34.261 -23.344  537 LEU
ATOM   3583  CA  PHE   583      -2.650 -30.787 -24.311  538 LEU
ATOM   3584  CA  SER   584      -5.937 -31.439 -22.459  539 PRO
ATOM   3585  CA  ASN   585      -8.071 -28.915 -17.419  543 GLN
ATOM   3586  CA  LEU   586      -6.447 -26.212 -15.206  544 GLN
ATOM   3587  CA  THR   587      -7.399 -22.664 -14.075  545 SER
ATOM   3588  CA  THR   588      -4.220 -20.645 -14.411  546 ILE
ATOM   3589  CA  LEU   589      -1.077 -21.667 -16.292  547 ILE
ATOM   3590  CA  GLU   590       2.379 -20.059 -16.455  548 ASN
ATOM   3591  CA  LEU   591       4.635 -21.255 -19.334  549 LEU
ATOM   3592  CA  SER   592       6.812 -18.089 -19.427  550 SER
ATOM   3593  CA  GLY   593      10.581 -18.174 -19.965  551 HIS
ATOM   3594  CA  ASN   594      10.535 -21.487 -21.855  552 ASN
ATOM   3595  CA  PHE   595      12.320 -22.101 -25.148  553 PRO
ATOM   3596  CA  PHE   596       8.858 -22.740 -26.637  554 LEU
ATOM   3597  CA  LEU   597       8.764 -24.089 -30.237  555 ASP
ATOM   3598  CA  CYS   598       7.142 -22.036 -33.034  556 CYS
ATOM   3599  CA  ASP   599       7.312 -24.424 -35.977  557 THR
ATOM   3600  CA  CYS   600       4.328 -26.379 -37.362  558 CYS
ATOM   3601  CA  SER   601       5.326 -29.301 -35.085  559 SER
ATOM   3602  CA  LEU   602       3.882 -27.230 -32.203  560 ASN
ATOM   3603  CA  ARG   603       0.785 -26.028 -34.139  561 ILE
ATOM   3604  CA  ASP   604      -1.762 -27.641 -31.793  562 HIS
ATOM   3605  CA  PHE   605      -0.200 -25.910 -28.738  563 PHE
ATOM   3606  CA  GLN   606      -0.154 -22.507 -30.509  564 ILE
ATOM   3607  CA  ARG   607      -3.890 -22.549 -31.334  565 THR
ATOM   3608  CA  TRP   608      -4.600 -23.776 -27.749  566 TRP
ATOM   3609  CA  LEU   609      -2.569 -20.860 -26.278  567 TYR
ATOM   3610  CA  THR   610      -4.336 -18.190 -28.367  568 LYS
ATOM   3611  CA  GLN   611      -7.766 -19.700 -27.594  569 GLU
ATOM   3612  CA  THR   612      -7.030 -19.727 -23.816  570 ASN
ATOM   3613  CA  ASN   613      -4.988 -16.478 -23.498  571 LEU
ATOM   3614  CA  VAL   614      -7.110 -15.387 -20.485  572 HIS
ATOM   3615  CA  THR   615      -6.127 -18.436 -18.406  573 LYS
ATOM   3616  CA  LEU   616      -2.384 -17.818 -19.060  574 LEU
ATOM   3617  CA  LEU   617      -0.295 -15.989 -16.414  575 GLU
ATOM   3619  CA  SER   619       2.835 -13.916 -17.366  576 ASP
ATOM   3620  CA  THR   620       1.830 -14.033 -21.066  577 SER
ATOM   3621  CA  GLU   621       4.043 -11.016 -21.999  578 GLU
ATOM   3622  CA  ASN   622       7.214 -12.998 -21.139  579 GLU
ATOM   3623  CA  LEU   623       6.155 -16.234 -23.013  580 THR
ATOM   3624  CA  ARG   624       8.067 -16.253 -26.295  581 THR
ATOM   3625  CA  CYS   625       9.468 -18.449 -29.106  582 CYS
ATOM   3626  CA  GLU   626      12.990 -19.892 -29.236  583 ALA
ATOM   3627  CA  TYR   627      12.701 -21.600 -32.678  584 ASN
ATOM   3628  CA  PRO   628      12.855 -20.715 -35.533  585 PRO
ATOM   3629  CA  LYS   629      15.384 -17.828 -35.616  586 PRO
ATOM   3630  CA  LYS   630      12.912 -15.626 -37.570  587 SER
ATOM   3631  CA  GLN   631      10.397 -15.849 -34.698  588 LEU
ATOM   3632  CA  GLN   632      12.932 -15.842 -31.810  589 ARG
ATOM   3633  CA  GLY   633      11.636 -13.411 -29.152  590 GLY
ATOM   3634  CA  LYS   634       8.119 -13.159 -30.680  591 VAL
ATOM   3635  CA  PRO   635       5.383 -13.466 -28.008  592 LYS
ATOM   3636  CA  LEU   636       3.515 -16.772 -28.693  593 LEU
ATOM   3637  CA  LEU   637       0.469 -14.495 -29.499  594 SER
TER
