# Supplementary material for: Variation in selection constraints on teleost TLRs with emphasis on their repertoire in the Walking catfish, Clarias batrachus
Source: Sci Rep. 2020 Dec 7;10:21394. doi: 10.1038/s41598-020-78347-6 (PMC7721727; doi:10.1038/s41598-020-78347-6)
Supplement: Supplementary file 28 — Supplementary Information 28. [file 41598_2020_78347_MOESM28_ESM.zip › T5/struct/S508525_results/threading9.pdb]

Rank   :9 Template name:5hyxb
REMARK :Column 1 -  30 present Atom & Residue records of query sequence.
REMARK :Column 31 - 54 present XYZ coordinates of query sequence obtained after threading alignment.
REMARK :Column 55 - 59 present residue number in Template
REMARK :Column 60 - 59 present residue name of Template
ATOM   3001  CA  MET     1      59.907  61.296 -16.608   10 ARG
ATOM   3002  CA  THR     2      62.039  58.368 -17.801   11 ARG
ATOM   3003  CA  ASP     3      64.690  60.932 -18.695   12 GLY
ATOM   3004  CA  ARG     4      64.140  60.679 -22.452   13 GLU
ATOM   3005  CA  ILE     5      64.095  63.876 -24.522   14 VAL
ATOM   3006  CA  ARG     6      60.454  64.840 -24.885   15 SER
ATOM   3007  CA  PHE     7      60.081  68.385 -26.236   16 GLU
ATOM   3008  CA  ILE     8      62.217  70.869 -28.155   17 ILE
ATOM   3013  CA  GLN    13      61.272  74.532 -28.330   18 GLN
ATOM   3014  CA  PHE    14      63.285  77.261 -30.028   19 LEU
ATOM   3015  CA  CYS    15      62.097  80.804 -30.829   20 LYS
ATOM   3016  CA  ILE    16      63.236  84.297 -31.926   21 GLU
ATOM   3017  CA  CYS    17      66.913  83.351 -32.323   22 LYS
ATOM   3018  CA  LEU    18      67.439  84.891 -35.789   23 GLN
ATOM   3019  CA  LEU    19      69.112  81.872 -37.426   24 LEU
ATOM   3020  CA  VAL    20      69.200  80.885 -41.086   25 GLN
ATOM   3021  CA  ALA    21      69.617  77.770 -43.242   26 GLY
ATOM   3022  CA  GLU    22      67.896  74.373 -43.166   27 SER
ATOM   3023  CA  SER    23      67.298  72.171 -40.125   28 LEU
ATOM   3024  CA  THR    24      66.513  60.599 -31.131   29 LEU
ATOM   3025  CA  PRO    25      63.124  59.004 -31.195   30 LYS
ATOM   3026  CA  LYS    26      61.147  59.539 -28.044   31 SER
ATOM   3031  CA  ASP    31      60.177  63.057 -29.177   32 LEU
ATOM   3032  CA  GLU    32      56.598  64.161 -28.524   33 THR
ATOM   3033  CA  LYS    33      56.729  67.928 -29.309   34 SER
ATOM   3034  CA  ALA    34      58.759  70.015 -31.769   35 LEU
ATOM   3035  CA  TYR    35      58.620  73.778 -32.090   36 THR
ATOM   3036  CA  CYS    36      61.073  75.489 -34.350   37 LEU
ATOM   3037  CA  ALA    37      59.290  78.768 -34.964   38 SER
ATOM   3038  CA  LEU    38      60.148  82.388 -35.834   39 SER
ATOM   3039  CA  ARG    39      63.741  81.246 -36.538   40 LEU
ATOM   3040  CA  ASN    40      64.109  82.678 -40.075   41 GLN
ATOM   3041  CA  LEU    41      64.716  79.131 -41.392   42 LEU
ATOM   3042  CA  TYR    42      64.965  78.455 -45.120   43 THR
ATOM   3043  CA  GLU    43      62.415  72.446 -47.604   45 VAL
ATOM   3044  CA  VAL    44      60.847  70.688 -44.618   46 ILE
ATOM   3045  CA  PRO    45      63.129  67.710 -44.050   47 PRO
ATOM   3046  CA  ALA    46      57.578  61.689 -40.580   51 GLY
ATOM   3047  CA  LEU    47      59.945  59.441 -38.640   52 ASP
ATOM   3048  CA  PRO    48      59.163  60.802 -35.170   53 PHE
ATOM   3049  CA  PRO    49      56.312  58.484 -34.346   54 THR
ATOM   3050  CA  TYR    50      55.633  60.119 -31.027   55 GLU
ATOM   3051  CA  ILE    51      55.119  63.661 -32.297   56 LEU
ATOM   3052  CA  THR    52      51.906  65.202 -31.014   57 GLU
ATOM   3053  CA  TYR    53      52.927  68.736 -31.926   58 LEU
ATOM   3054  CA  LEU    54      54.770  70.211 -34.874   59 LEU
ATOM   3055  CA  ASP    55      55.094  73.978 -35.107   60 ASP
ATOM   3056  CA  LEU    56      57.280  75.220 -37.937   61 LEU
ATOM   3057  CA  THR    57      55.361  78.507 -38.287   62 SER
ATOM   3058  CA  LEU    58      56.769  82.001 -38.948   63 ASP
ATOM   3059  CA  ASN    59      59.745  80.919 -41.072   64 ASN
ATOM   3060  CA  TYR    60      60.849  81.057 -44.714   65 SER
ATOM   3061  CA  ILE    61      60.359  77.337 -45.470   66 LEU
ATOM   3062  CA  SER    62      59.785  76.421 -49.129   67 SER
ATOM   3063  CA  GLU    63      58.910  73.311 -51.104   68 GLY
ATOM   3064  CA  ILE    64      55.981  70.987 -50.533   69 ASP
ATOM   3065  CA  SER    65      54.420  69.692 -47.383   70 ILE
ATOM   3066  CA  GLU    66      55.984  66.225 -47.447   71 PRO
ATOM   3067  CA  GLU    67      53.501  63.354 -47.521   72 VAL
ATOM   3068  CA  SER    68      55.632  61.763 -44.802   73 GLU
ATOM   3069  CA  PHE    69      54.570  64.481 -42.382   74 ILE
ATOM   3070  CA  SER    70      51.266  62.614 -42.472   75 PHE
ATOM   3071  CA  GLY    71      52.825  59.388 -41.172   76 ARG
ATOM   3072  CA  LEU    72      52.672  60.911 -37.709   77 LEU
ATOM   3073  CA  GLU    73      49.577  59.325 -36.255   78 LYS
ATOM   3074  CA  ALA    74      49.682  60.887 -32.799   79 LYS
ATOM   3075  CA  LEU    75      49.808  64.447 -34.094   80 LEU
ATOM   3076  CA  GLN    76      47.125  66.716 -32.617   81 LYS
ATOM   3077  CA  ILE    77      48.635  70.023 -33.768   82 THR
ATOM   3078  CA  LEU    78      50.099  70.837 -37.139   83 LEU
ATOM   3079  CA  CYS    79      51.200  74.472 -37.396   84 SER
ATOM   3080  CA  ILE    80      52.822  75.326 -40.768   85 LEU
ATOM   3081  CA  GLN    81      51.503  78.859 -41.214   86 ASN
ATOM   3082  CA  GLN    82      53.454  81.945 -42.334   87 THR
ATOM   3083  CA  GLN    83      55.928  80.203 -44.613   88 ASN
ATOM   3084  CA  GLN    84      56.629  79.982 -48.350   89 ASN
ATOM   3085  CA  CYS    85      55.149  76.497 -48.658   90 LEU
ATOM   3086  CA  ARG    86      53.832  75.526 -52.126   91 GLU
ATOM   3087  CA  LEU    87      51.961  72.614 -53.725   92 GLY
ATOM   3088  CA  THR    88      48.723  70.827 -52.903   93 HIS
ATOM   3089  CA  LEU    89      47.536  69.872 -49.476   94 ILE
ATOM   3090  CA  ARG    90      48.166  66.109 -49.906   95 PRO
ATOM   3092  CA  ASN    92      45.215  63.668 -49.659   96 MET
ATOM   3093  CA  SER    93      47.110  61.793 -46.947   97 GLU
ATOM   3094  CA  PHE    94      46.122  64.599 -44.585   98 ILE
ATOM   3095  CA  ILE    95      43.069  62.448 -43.888   99 GLY
ATOM   3096  CA  GLY    96      45.463  59.988 -42.263  100 ASN
ATOM   3097  CA  LEU    97      46.028  62.109 -39.162  101 LEU
ATOM   3098  CA  SER    98      43.353  60.667 -36.938  102 SER
ATOM   3099  CA  SER    99      43.576  62.853 -33.864  103 GLY
ATOM   3100  CA  LEU   100      44.503  66.144 -35.490  104 LEU
ATOM   3101  CA  THR   101      42.846  68.998 -33.601  105 VAL
ATOM   3102  CA  THR   102      44.623  72.115 -34.821  106 GLU
ATOM   3103  CA  LEU   103      45.671  72.637 -38.463  107 LEU
ATOM   3104  CA  ASP   104      47.212  75.988 -39.433  108 MET
ATOM   3105  CA  LEU   105      48.238  76.324 -43.080  109 LEU
ATOM   3106  CA  ALA   106      47.490  80.012 -43.457  110 PHE
ATOM   3107  CA  TYR   107      49.689  82.607 -45.193  111 ASP
ATOM   3108  CA  ASN   108      51.624  80.327 -47.509  112 ASN
ATOM   3109  CA  MET   109      52.048  79.808 -51.269  113 LYS
ATOM   3110  CA  ASN   110      49.679  76.764 -51.321  114 LEU
ATOM   3111  CA  LEU   111      47.617  75.755 -54.397  115 SER
ATOM   3112  CA  GLN   112      45.205  73.105 -55.723  116 GLY
ATOM   3113  CA  VAL   113      42.031  71.998 -53.917  117 GLU
ATOM   3114  CA  ASP   114      41.088  71.235 -50.353  118 ILE
ATOM   3115  CA  PRO   115      41.179  67.414 -50.439  119 PRO
ATOM   3116  CA  GLY   116      38.004  65.362 -49.874  120 ARG
ATOM   3117  CA  ALA   117      39.996  63.694 -47.123  121 SER
ATOM   3118  CA  PHE   118      39.443  66.445 -44.502  122 ILE
ATOM   3119  CA  ASN   119      36.150  64.705 -43.876  123 GLY
ATOM   3120  CA  GLY   120      38.109  61.914 -42.225  124 GLU
ATOM   3121  CA  LEU   121      39.457  64.202 -39.530  125 LEU
ATOM   3122  CA  ILE   122      36.880  63.849 -36.790  126 LYS
ATOM   3123  CA  ASN   123      38.746  65.598 -33.988  127 ASN
ATOM   3124  CA  LEU   124      39.510  68.643 -36.099  128 LEU
ATOM   3125  CA  GLN   125      38.519  71.864 -34.335  129 GLN
ATOM   3126  CA  ILE   126      40.385  74.647 -36.118  130 VAL
ATOM   3127  CA  LEU   127      41.290  74.608 -39.803  131 LEU
ATOM   3128  CA  ASN   128      42.786  77.875 -41.002  132 ARG
ATOM   3129  CA  LEU   129      44.118  77.826 -44.596  133 ALA
ATOM   3130  CA  THR   130      43.392  81.431 -45.557  134 GLY
ATOM   3131  CA  GLU   131      45.789  83.814 -47.245  135 GLY
ATOM   3132  CA  CYS   132      46.728  81.237 -49.849  136 ASN
ATOM   3133  CA  ARG   133      45.986  83.143 -53.061  137 LYS
ATOM   3134  CA  LEU   134      44.020  77.638 -52.981  139 LEU
ATOM   3135  CA  SER   135      41.094  76.925 -55.302  140 ARG
ATOM   3136  CA  ASP   136      38.071  74.801 -56.029  141 GLY
ATOM   3137  CA  SER   137      34.933  74.290 -54.009  142 GLU
ATOM   3138  CA  ILE   138      34.882  73.625 -50.289  143 LEU
ATOM   3139  CA  LEU   139      34.410  69.863 -50.386  144 PRO
ATOM   3142  CA  ASP   142      31.173  68.219 -49.279  145 TRP
ATOM   3143  CA  TYR   143      33.216  66.128 -46.823  146 GLU
ATOM   3144  CA  LEU   144      33.848  69.212 -44.676  147 ILE
ATOM   3145  CA  ARG   145      30.455  68.375 -43.197  148 GLY
ATOM   3146  CA  PRO   146      32.069  65.386 -41.510  149 ASN
ATOM   3147  CA  LEU   147      34.361  67.304 -39.219  150 CYS
ATOM   3148  CA  VAL   148      31.853  67.443 -36.423  151 GLU
ATOM   3149  CA  SER   149      34.098  69.100 -33.846  152 ASN
ATOM   3150  CA  LEU   150      34.783  72.074 -36.119  153 LEU
ATOM   3151  CA  GLU   151      34.804  75.351 -34.254  154 VAL
ATOM   3152  CA  GLN   152      36.796  77.765 -36.391  155 MET
ATOM   3153  CA  LEU   153      37.010  77.551 -40.210  156 LEU
ATOM   3154  CA  SER   154      38.748  80.046 -42.374  157 GLY
ATOM   3155  CA  LEU   155      39.644  80.089 -45.976  158 LEU
ATOM   3156  CA  PRO   156      39.811  83.874 -46.366  159 ALA
ATOM   3157  CA  GLY   157      41.733  85.612 -49.183  160 GLU
ATOM   3158  CA  ASN   158      41.875  82.422 -51.227  161 THR
ATOM   3159  CA  ASN   159      40.559  81.381 -54.639  162 SER
ATOM   3160  CA  ILE   160      37.877  79.166 -53.105  163 LEU
ATOM   3161  CA  HIS   161      34.887  79.114 -55.421  164 SER
ATOM   3162  CA  LYS   162      31.432  77.740 -56.146  165 GLY
ATOM   3163  CA  LEU   163      28.655  77.431 -53.583  166 LYS
ATOM   3164  CA  ARG   164      29.151  76.556 -49.930  167 LEU
ATOM   3165  CA  PRO   165      28.003  72.937 -49.612  168 PRO
ATOM   3166  CA  ALA   166      24.756  72.097 -47.782  169 ALA
ATOM   3167  CA  SER   167      27.110  69.865 -45.790  170 SER
ATOM   3168  CA  PHE   168      28.049  72.978 -43.856  171 ILE
ATOM   3169  CA  PHE   169      24.774  72.603 -41.943  172 GLY
ATOM   3171  CA  ASN   171      26.208  69.533 -40.252  173 ASN
ATOM   3172  CA  MET   172      28.770  71.608 -38.370  174 LEU
ATOM   3173  CA  SER   173      26.874  71.851 -35.141  175 LYS
ATOM   3174  CA  LYS   174      29.792  73.253 -33.184  176 ARG
ATOM   3175  CA  LEU   175      31.232  75.799 -35.661  177 VAL
ATOM   3176  CA  HIS   176      31.557  79.306 -34.171  178 GLN
ATOM   3177  CA  THR   177      33.343  81.159 -36.943  179 THR
ATOM   3178  CA  VAL   178      33.181  80.665 -40.672  180 ILE
ATOM   3179  CA  ASP   179      35.539  83.102 -42.367  181 ALA
ATOM   3180  CA  VAL   180      35.742  82.904 -46.122  182 ILE
ATOM   3181  CA  SER   181      36.018  86.463 -47.319  183 TYR
ATOM   3182  CA  HIS   182      37.689  88.236 -50.201  184 THR
ATOM   3183  CA  ASN   183      37.575  85.007 -52.198  185 SER
ATOM   3184  CA  TRP   184      35.975  83.616 -55.381  186 LEU
ATOM   3185  CA  ILE   185      32.720  82.266 -53.799  187 LEU
ATOM   3186  CA  ASN   186      29.571  82.373 -55.978  188 SER
ATOM   3187  CA  SER   187      26.041  80.982 -55.890  189 GLY
ATOM   3188  CA  PHE   188      23.635  81.187 -52.910  190 PRO
ATOM   3189  CA  CYS   189      24.421  80.870 -49.202  191 ILE
ATOM   3190  CA  GLU   190      22.889  77.470 -48.518  192 PRO
ATOM   3191  CA  GLU   191      19.770  77.425 -46.352  193 ASP
ATOM   3192  CA  ASP   192      21.314  74.563 -44.335  194 GLU
ATOM   3193  CA  LEU   193      23.606  77.099 -42.698  195 ILE
ATOM   3194  CA  PHE   194      20.655  77.686 -40.387  196 GLY
ATOM   3195  CA  HIS   195      21.488  74.323 -38.816  197 TYR
ATOM   3196  CA  PHE   196      24.765  75.597 -37.410  198 CYS
ATOM   3197  CA  GLN   197      23.467  76.290 -33.984  199 THR
ATOM   3200  CA  HIS   200      26.669  77.574 -32.420  200 GLU
ATOM   3201  CA  PHE   201      27.508  80.011 -35.252  201 LEU
ATOM   3202  CA  THR   202      28.678  83.394 -33.998  202 GLN
ATOM   3203  CA  ARG   203      30.563  85.048 -36.820  203 ASN
ATOM   3204  CA  LEU   204      29.759  84.608 -40.475  204 LEU
ATOM   3205  CA  LYS   205      32.126  86.460 -42.772  205 TYR
ATOM   3206  CA  LEU   206      31.270  85.926 -46.427  206 LEU
ATOM   3207  CA  HIS   207      32.140  89.438 -47.680  207 TYR
ATOM   3208  CA  ASN   208      33.856  90.348 -51.015  208 GLN
ATOM   3209  CA  ILE   209      32.767  87.361 -53.074  209 ASN
ATOM   3210  CA  ARG   210      30.172  86.874 -55.819  210 SER
ATOM   3211  CA  MET   211      27.506  85.343 -53.553  211 ILE
ATOM   3212  CA  SER   212      24.073  85.536 -55.166  212 SER
ATOM   3213  CA  ASP   213      20.471  84.702 -54.405  213 GLY
ATOM   3214  CA  MET   214      18.954  86.033 -51.202  214 SER
ATOM   3215  CA  ASN   215      19.920  85.939 -47.509  215 ILE
ATOM   3216  CA  PRO   216      18.439  82.732 -46.132  216 PRO
ATOM   3217  CA  TYR   217      15.548  83.157 -43.725  217 THR
ATOM   3218  CA  TRP   218      16.981  80.312 -41.629  218 THR
ATOM   3219  CA  THR   219      19.757  82.598 -40.436  219 ILE
ATOM   3220  CA  GLY   220      17.195  84.011 -38.024  220 GLY
ATOM   3229  CA  LYS   229      17.276  80.730 -36.151  221 GLY
ATOM   3230  CA  ASP   230      20.902  81.144 -35.113  222 LEU
ATOM   3231  CA  MET   231      20.585  82.303 -31.484  223 LYS
ATOM   3232  CA  SER   232      24.302  82.699 -30.721  224 LYS
ATOM   3233  CA  MET   233      24.932  84.902 -33.806  225 LEU
ATOM   3234  CA  THR   234      27.073  87.975 -33.188  226 GLN
ATOM   3235  CA  VAL   235      28.544  89.278 -36.411  227 SER
ATOM   3236  CA  LEU   236      27.229  88.906 -39.931  228 LEU
ATOM   3237  CA  ASP   237      29.491  90.343 -42.648  229 LEU
ATOM   3238  CA  LEU   238      28.137  89.760 -46.091  230 LEU
ATOM   3239  CA  SER   239      29.138  92.994 -47.812  231 TRP
ATOM   3240  CA  LEU   240      30.124  93.354 -51.503  232 GLN
ATOM   3241  CA  ASN   241      28.434  90.356 -53.055  233 ASN
ATOM   3242  CA  GLY   242      25.524  89.941 -55.485  234 ASN
ATOM   3243  CA  PHE   243      22.848  89.374 -52.850  235 LEU
ATOM   3244  CA  SER   244      19.269  89.876 -53.877  236 VAL
ATOM   3245  CA  VAL   245      15.785  90.010 -52.356  237 GLY
ATOM   3246  CA  ASP   246      14.494  91.258 -49.011  238 LYS
ATOM   3247  CA  VAL   247      16.355  91.400 -45.668  239 ILE
ATOM   3248  CA  ALA   248      14.965  88.579 -43.559  240 PRO
ATOM   3249  CA  VAL   249      12.722  89.692 -40.744  241 THR
ATOM   3250  CA  ARG   250      13.876  86.722 -38.699  242 GLU
ATOM   3251  CA  PHE   251      17.228  88.448 -38.165  243 LEU
ATOM   3252  CA  PHE   252      15.388  90.379 -35.463  244 GLY
ATOM   3253  CA  LYS   253      15.413  87.109 -33.512  245 ASN
ATOM   3254  CA  ALA   254      19.171  86.983 -32.942  246 CYS
ATOM   3255  CA  ILE   255      19.598  88.498 -29.483  247 PRO
ATOM   3256  CA  ARG   256      23.403  88.578 -29.477  248 GLU
ATOM   3257  CA  GLY   257      23.866  90.241 -32.862  249 LEU
ATOM   3258  CA  THR   258      25.920  93.415 -32.588  250 TRP
ATOM   3259  CA  LYS   259      27.144  93.877 -36.168  251 LEU
ATOM   3260  CA  ILE   260      25.255  93.596 -39.465  252 ILE
ATOM   3261  CA  TYR   261      26.940  94.602 -42.725  253 ASP
ATOM   3262  CA  ILE   262      25.002  94.021 -45.960  254 PHE
ATOM   3263  CA  LEU   263      26.621  96.973 -47.722  255 SER
ATOM   3264  CA  ILE   264      27.066  96.869 -51.514  256 GLU
ATOM   3265  CA  LEU   265      24.517  94.284 -52.581  257 ASN
ATOM   3266  CA  ASN   266      21.297  94.218 -54.612  258 LEU
ATOM   3267  CA  SER   267      18.979  94.041 -51.581  259 LEU
ATOM   3268  CA  SER   268      15.438  95.369 -51.951  260 THR
ATOM   3269  CA  GLY   269      12.427  95.585 -49.706  261 GLY
ATOM   3270  CA  SER   270      12.301  97.403 -46.424  262 THR
ATOM   3271  CA  MET   271      14.393  97.766 -43.271  263 ILE
ATOM   3272  CA  GLY   272      12.596  95.260 -40.996  264 PRO
ATOM   3273  CA  LYS   273      10.670  96.614 -37.981  265 ARG
ATOM   3274  CA  GLY   274      11.841  93.527 -36.058  266 SER
ATOM   3275  CA  VAL   275      15.345  95.016 -35.903  267 PHE
ATOM   3276  CA  TRP   276      13.941  96.910 -32.914  268 GLY
ATOM   3277  CA  TYR   277      14.233  93.718 -30.901  269 LYS
ATOM   3278  CA  THR   278      18.018  93.593 -31.302  270 LEU
ATOM   3294  CA  SER   294      19.122  95.039 -28.010  271 GLU
ATOM   3295  CA  GLY   295      22.777  94.432 -28.740  272 ASN
ATOM   3296  CA  ILE   296      23.079  95.949 -32.203  273 LEU
ATOM   3297  CA  LYS   297      25.995  98.372 -32.286  274 GLN
ATOM   3298  CA  ALA   298      26.539  98.685 -35.996  275 GLU
ATOM   3299  CA  LEU   299      24.111  98.517 -38.920  276 LEU
ATOM   3300  CA  ASP   300      25.525  99.027 -42.438  277 GLN
ATOM   3301  CA  LEU   301      23.062  98.814 -45.326  278 LEU
ATOM   3302  CA  SER   302      25.031 101.138 -47.641  279 SER
ATOM   3303  CA  LYS   303      24.702 100.825 -51.447  280 VAL
ATOM   3304  CA  VAL   304      21.605  98.728 -52.029  281 ASN
ATOM   3305  CA  SER   305      18.066  99.116 -53.339  282 GLN
ATOM   3306  CA  ILE   306      16.361  99.322 -49.926  283 ILE
ATOM   3307  CA  PHE   307      13.070 101.255 -49.990  284 SER
ATOM   3308  CA  THR   308      10.488 102.244 -47.390  285 GLY
ATOM   3309  CA  LEU   309      10.971 104.611 -44.453  286 THR
ATOM   3310  CA  LYS   310      13.379 104.224 -41.551  287 ILE
ATOM   3311  CA  ASN   311      11.174 102.249 -39.195  288 PRO
ATOM   3312  CA  SER   312      10.696 103.775 -35.727  289 GLU
ATOM   3313  CA  VAL   313      11.393 100.529 -33.896  290 GLU
ATOM   3314  CA  PHE   314      15.006 100.991 -35.012  291 LEU
ATOM   3315  CA  SER   315      15.186 103.788 -32.450  292 THR
ATOM   3316  CA  TYR   316      14.707 101.057 -29.824  293 ASN
ATOM   3317  CA  MET   317      18.241  99.778 -30.543  294 CYS
ATOM   3318  CA  PRO   318      19.851 101.451 -27.654  295 THR
ATOM   3319  CA  ASP   319      23.454 100.522 -28.195  296 LYS
ATOM   3320  CA  LEU   320      23.679 101.535 -31.871  297 LEU
ATOM   3321  CA  GLU   321      26.910 103.449 -32.510  298 THR
ATOM   3322  CA  GLU   322      27.009 103.271 -36.338  299 HIS
ATOM   3323  CA  LEU   323      24.086 103.582 -38.728  300 LEU
ATOM   3324  CA  SER   324      24.969 103.690 -42.440  301 GLU
ATOM   3325  CA  LEU   325      21.949 103.495 -44.698  302 ILE
ATOM   3326  CA  ALA   326      23.373 105.635 -47.486  303 ASP
ATOM   3327  CA  ASN   327      22.880 104.994 -51.240  304 ASN
ATOM   3328  CA  ASN   328      19.421 103.422 -51.183  305 ASN
ATOM   3329  CA  VAL   329      15.804 104.242 -52.064  306 LEU
ATOM   3330  CA  ILE   330      14.699 105.139 -48.480  307 ILE
ATOM   3331  CA  ASN   331      11.826 107.650 -48.316  308 THR
ATOM   3332  CA  GLN   332       9.891 109.482 -45.641  309 GLY
ATOM   3333  CA  ILE   333      11.135 111.499 -42.676  310 GLU
ATOM   3334  CA  GLU   334      13.986 110.915 -40.280  311 ILE
ATOM   3335  CA  SER   335      12.105 109.884 -37.110  312 PRO
ATOM   3336  CA  ASP   336      12.204 112.139 -34.048  313 SER
ATOM   3337  CA  ALA   337      12.632 109.162 -31.683  314 LEU
ATOM   3338  CA  PHE   338      16.161 109.002 -33.050  315 MET
ATOM   3339  CA  ASN   339      16.928 111.005 -29.907  316 SER
ATOM   3340  CA  GLY   340      16.614 107.673 -28.125  317 ASN
ATOM   3341  CA  LEU   341      19.885 106.446 -29.614  318 LEU
ATOM   3342  CA  ASP   342      22.232 107.952 -27.087  319 ARG
ATOM   3343  CA  LYS   343      25.344 106.164 -28.231  320 SER
ATOM   3344  CA  LEU   344      25.096 107.008 -31.981  321 LEU
ATOM   3345  CA  GLN   345      28.408 108.422 -33.217  322 THR
ATOM   3346  CA  LYS   346      27.911 108.055 -36.955  323 MET
ATOM   3347  CA  LEU   347      24.773 108.584 -39.045  324 PHE
ATOM   3348  CA  ASN   348      25.042 108.221 -42.838  325 PHE
ATOM   3349  CA  LEU   349      21.761 108.388 -44.780  326 ALA
ATOM   3350  CA  ASN   350      23.115 110.302 -47.835  327 TRP
ATOM   3351  CA  HIS   351      21.859 109.633 -51.380  328 GLN
ATOM   3352  CA  ASN   352      18.322 108.567 -50.585  329 ASN
ATOM   3353  CA  LEU   353      14.796 109.931 -51.029  330 LYS
ATOM   3354  CA  LEU   354      14.414 111.423 -47.467  331 LEU
ATOM   3355  CA  ASP   355      12.027 114.384 -47.119  332 THR
ATOM   3356  CA  LYS   356      10.874 116.695 -44.349  333 GLY
ATOM   3357  CA  ILE   357      12.825 118.580 -41.698  334 ASN
ATOM   3358  CA  ASP   358      16.016 117.394 -40.093  335 ILE
ATOM   3359  CA  SER   359      14.646 116.693 -36.603  336 PRO
ATOM   3360  CA  SER   360      16.044 118.887 -33.793  337 GLN
ATOM   3361  CA  MET   361      15.849 115.818 -31.522  338 SER
ATOM   3362  CA  PHE   362      18.889 114.461 -33.374  339 LEU
ATOM   3363  CA  ASN   363      20.877 116.845 -31.165  340 SER
ATOM   3364  CA  ASN   364      19.986 114.647 -28.164  341 GLN
ATOM   3365  CA  LEU   365      22.483 112.074 -29.432  342 CYS
ATOM   3366  CA  PRO   366      25.360 113.803 -27.739  343 ARG
ATOM   3367  CA  SER   367      28.066 111.489 -29.065  344 GLU
ATOM   3368  CA  LEU   368      27.558 112.258 -32.801  345 LEU
ATOM   3369  CA  LYS   369      30.876 112.575 -34.640  346 GLN
ATOM   3370  CA  THR   370      29.608 112.586 -38.205  347 ALA
ATOM   3371  CA  LEU   371      26.296 113.301 -39.844  348 ILE
ATOM   3372  CA  ASP   372      25.920 112.907 -43.618  349 ASP
ATOM   3373  CA  LEU   373      22.424 113.528 -44.955  350 LEU
ATOM   3374  CA  SER   374      23.626 114.774 -48.371  351 SER
ATOM   3375  CA  ASN   375      21.657 114.156 -51.594  352 TYR
ATOM   3376  CA  ASN   376      18.110 113.936 -50.316  353 ASN
ATOM   3377  CA  ASN   377      14.924 116.002 -50.430  354 SER
ATOM   3378  CA  ILE   378      15.307 117.434 -46.917  355 LEU
ATOM   3379  CA  ARG   379      13.692 120.829 -46.527  356 SER
ATOM   3380  CA  LEU   380      13.211 123.449 -43.843  357 GLY
ATOM   3381  CA  LEU   381      15.796 125.193 -41.689  358 SER
ATOM   3382  CA  MET   382      18.851 123.525 -40.254  359 ILE
ATOM   3383  CA  TYR   383      17.773 123.035 -36.628  360 PRO
ATOM   3384  CA  GLN   384      20.084 125.131 -34.432  361 LYS
ATOM   3385  CA  SER   385      20.386 122.419 -31.839  362 GLU
ATOM   3386  CA  PHE   386      22.534 120.254 -34.064  363 ILE
ATOM   3387  CA  GLN   387      25.295 122.850 -33.676  364 PHE
ATOM   3388  CA  GLY   388      25.293 122.323 -29.901  365 GLY
ATOM   3389  CA  LEU   389      26.966 118.944 -30.391  366 LEU
ATOM   3390  CA  PRO   390      30.478 119.296 -28.992  367 ARG
ATOM   3391  CA  ASN   391      31.952 116.248 -30.673  368 ASN
ATOM   3392  CA  LEU   392      30.591 116.659 -34.229  369 LEU
ATOM   3393  CA  ALA   393      33.542 116.769 -36.662  370 THR
ATOM   3394  CA  ASN   394      31.636 116.344 -39.918  371 LYS
ATOM   3395  CA  LEU   395      28.346 117.875 -40.995  372 LEU
ATOM   3396  CA  PHE   396      27.444 117.075 -44.613  373 LEU
ATOM   3397  CA  LEU   397      24.051 118.367 -45.669  374 LEU
ATOM   3398  CA  SER   398      24.884 119.094 -49.330  375 LEU
ATOM   3399  CA  GLU   399      22.343 118.822 -52.173  376 SER
ATOM   3400  CA  ASN   400      18.977 119.146 -50.437  377 ASN
ATOM   3401  CA  SER   401      16.135 121.660 -50.333  378 ASP
ATOM   3402  CA  LEU   402      17.319 123.242 -47.040  379 LEU
ATOM   3403  CA  GLN   403      16.682 126.947 -46.518  380 SER
ATOM   3404  CA  SER   404      16.587 129.611 -43.842  381 GLY
ATOM   3405  CA  LEU   405      22.111 129.742 -37.186  384 PRO
ATOM   3406  CA  HIS   406      24.491 131.860 -35.038  385 PRO
ATOM   3407  CA  THR   407      24.649 128.726 -32.901  386 ASP
ATOM   3408  CA  LEU   408      27.124 127.446 -35.475  387 ILE
ATOM   3409  CA  ALA   409      29.724 129.027 -33.160  388 GLY
ATOM   3410  CA  ASN   410      28.796 126.586 -30.359  389 ASN
ATOM   3411  CA  LEU   411      30.028 123.612 -32.416  390 CYS
ATOM   3412  CA  PRO   412      33.489 123.402 -31.090  391 THR
ATOM   3413  CA  SER   413      35.076 120.485 -32.885  392 ASN
ATOM   3414  CA  LEU   414      33.571 121.132 -36.317  393 LEU
ATOM   3415  CA  LYS   415      36.228 120.176 -38.844  394 TYR
ATOM   3416  CA  GLY   416      34.439 119.544 -42.171  395 ARG
ATOM   3417  CA  LEU   417      31.260 121.492 -43.064  396 LEU
ATOM   3418  CA  TYR   418      29.396 121.134 -46.377  397 ARG
ATOM   3419  CA  VAL   419      26.098 122.981 -46.831  398 LEU
ATOM   3420  CA  ASP   420      26.440 123.380 -50.581  399 ASN
ATOM   3421  CA  ASN   421      23.612 122.997 -53.085  400 GLY
ATOM   3422  CA  ASN   422      20.679 124.280 -51.056  401 ASN
ATOM   3423  CA  LYS   423      18.483 127.360 -50.634  402 ARG
ATOM   3424  CA  ILE   424      20.212 128.879 -47.556  403 LEU
ATOM   3425  CA  THR   425      19.516 132.615 -47.165  404 ALA
ATOM   3426  CA  SER   426      20.913 135.563 -45.192  405 GLY
ATOM   3427  CA  LEU   427      27.284 134.069 -43.133  407 ILE
ATOM   3428  CA  TYR   428      27.025 134.367 -39.362  408 PRO
ATOM   3429  CA  GLY   429      29.965 136.082 -37.650  409 SER
ATOM   3430  CA  LEU   430      30.212 133.464 -34.929  410 GLU
ATOM   3431  CA  PRO   431      31.664 131.047 -37.450  411 ILE
ATOM   3432  CA  SER   432      34.825 132.852 -36.395  412 GLY
ATOM   3433  CA  GLN   433      34.568 130.864 -33.164  413 ASN
ATOM   3434  CA  VAL   434      35.479 127.563 -34.807  414 LEU
ATOM   3435  CA  ARG   435      39.175 126.898 -34.375  415 LYS
ATOM   3436  CA  ASN   436      39.257 123.399 -35.801  416 ASN
ATOM   3437  CA  ILE   437      37.256 124.151 -38.939  417 LEU
ATOM   3438  CA  THR   438      39.319 122.970 -41.935  418 ASN
ATOM   3439  CA  THR   439      36.955 122.735 -44.897  419 PHE
ATOM   3440  CA  ILE   440      33.817 124.768 -45.576  420 VAL
ATOM   3441  CA  ASP   441      31.587 124.626 -48.625  421 ASP
ATOM   3442  CA  LEU   442      28.516 126.882 -48.723  422 ILE
ATOM   3443  CA  ARG   443      28.470 127.193 -52.513  423 SER
ATOM   3444  CA  TYR   444      25.185 127.227 -54.483  424 GLU
ATOM   3445  CA  ASN   445      22.893 128.901 -52.017  425 ASN
ATOM   3446  CA  ARG   446      21.114 132.258 -51.683  426 ARG
ATOM   3447  CA  LEU   447      23.569 133.800 -49.169  427 LEU
ATOM   3448  CA  SER   448      23.738 137.598 -49.102  428 VAL
ATOM   3449  CA  ASN   449      25.768 140.411 -47.592  429 GLY
ATOM   3452  CA  SER   452      29.496 140.484 -46.896  430 SER
ATOM   3453  CA  PHE   453      31.990 137.766 -46.118  431 ILE
ATOM   3454  CA  TYR   454      32.321 138.494 -42.328  432 PRO
ATOM   3455  CA  THR   455      35.697 139.795 -40.989  433 PRO
ATOM   3456  CA  ILE   456      35.332 137.429 -38.036  434 ALA
ATOM   3457  CA  LEU   457      36.133 134.469 -40.317  435 ILE
ATOM   3458  CA  VAL   458      39.723 135.634 -39.904  436 SER
ATOM   3459  CA  GLU   459      39.399 133.766 -36.630  437 GLY
ATOM   3460  CA  PHE   460      39.192 130.334 -38.183  438 CYS
ATOM   3461  CA  PRO   461      42.829 129.442 -37.641  439 GLU
ATOM   3462  CA  ASN   462      42.650 126.041 -39.282  440 SER
ATOM   3463  CA  VAL   463      40.632 127.008 -42.365  441 LEU
ATOM   3464  CA  GLU   464      42.155 125.516 -45.556  442 GLU
ATOM   3465  CA  GLU   465      39.356 125.103 -48.083  443 PHE
ATOM   3466  CA  ILE   466      36.736 127.883 -48.450  444 LEU
ATOM   3467  CA  PHE   467      34.069 127.620 -51.205  445 ASP
ATOM   3468  CA  LEU   468      31.425 130.373 -51.306  446 LEU
ATOM   3469  CA  GLY   469      30.811 130.201 -55.089  447 HIS
ATOM   3470  CA  GLY   470      27.353 130.806 -56.646  448 THR
ATOM   3471  CA  ASN   471      25.654 132.992 -54.073  449 ASN
ATOM   3472  CA  VAL   472      24.538 136.604 -53.740  450 SER
ATOM   3473  CA  PHE   473      27.497 137.684 -51.590  451 LEU
ATOM   3474  CA  SER   474      28.455 141.318 -52.086  452 SER
ATOM   3475  CA  SER   475      30.601 144.125 -50.763  453 GLY
ATOM   3476  CA  CYS   476      34.340 144.470 -50.756  454 SER
ATOM   3477  CA  PHE   477      37.034 141.942 -49.962  455 LEU
ATOM   3478  CA  LEU   478      39.741 142.413 -47.322  456 LEU
ATOM   3479  CA  ASN   479      43.143 140.791 -46.717  457 GLY
ATOM   3480  CA  SER   480      42.387 141.198 -42.997  458 THR
ATOM   3481  CA  LYS   481      39.189 139.209 -43.472  459 THR
ATOM   3482  CA  TYR   482      40.863 135.967 -44.631  460 LEU
ATOM   3487  CA  LEU   487      42.789 133.582 -42.367  461 PRO
ATOM   3488  CA  ASN   488      46.325 132.984 -43.589  462 LYS
ATOM   3489  CA  ASN   489      46.197 129.165 -43.601  463 SER
ATOM   3490  CA  VAL   490      43.827 129.121 -46.629  464 LEU
ATOM   3491  CA  HIS   491      45.009 126.913 -49.489  465 LYS
ATOM   3492  CA  VAL   492      41.827 127.117 -51.534  466 PHE
ATOM   3493  CA  LEU   493      39.472 130.065 -52.147  467 ILE
ATOM   3494  CA  ASP   494      36.463 130.065 -54.460  468 ASP
ATOM   3495  CA  LEU   495      34.332 133.240 -54.321  469 PHE
ATOM   3496  CA  GLN   496      33.213 132.975 -57.910  470 SER
ATOM   3497  CA  MET   497      29.731 133.810 -59.178  471 ASP
ATOM   3498  CA  THR   498      28.761 136.432 -56.649  472 ASN
ATOM   3499  CA  GLY   499      28.217 140.206 -56.525  473 ALA
ATOM   3500  CA  LEU   500      31.626 141.028 -54.915  474 LEU
ATOM   3501  CA  GLN   501      33.093 144.481 -55.661  475 SER
ATOM   3507  CA  GLY   507      35.745 147.158 -55.387  476 SER
ATOM   3508  CA  GLN   508      39.386 146.140 -55.643  477 THR
ATOM   3509  CA  CYS   509      41.330 142.991 -54.986  478 LEU
ATOM   3510  CA  LEU   510      43.152 143.960 -51.745  479 PRO
ATOM   3511  CA  THR   511      46.973 144.137 -51.535  480 PRO
ATOM   3512  CA  MET   512      46.745 141.958 -48.419  481 GLY
ATOM   3513  CA  PHE   513      45.954 139.075 -50.733  482 ILE
ATOM   3514  CA  ASP   514      49.738 138.771 -50.605  483 GLY
ATOM   3515  CA  HIS   515      49.462 137.685 -46.990  484 LEU
ATOM   3516  CA  LEU   516      48.063 134.345 -48.060  485 LEU
ATOM   3517  CA  PRO   517      51.238 132.472 -48.882  486 THR
ATOM   3518  CA  GLN   518      49.690 129.039 -48.603  487 GLU
ATOM   3519  CA  LEU   519      47.063 129.858 -51.168  488 LEU
ATOM   3520  CA  GLN   520      47.086 127.372 -54.056  489 THR
ATOM   3521  CA  THR   521      43.845 127.962 -55.906  490 LYS
ATOM   3522  CA  LEU   522      42.153 131.363 -56.012  491 LEU
ATOM   3523  CA  ILE   523      38.986 131.735 -58.039  492 ASN
ATOM   3524  CA  LEU   524      37.283 135.149 -57.997  493 LEU
ATOM   3525  CA  LYS   525      35.436 134.824 -61.330  494 ALA
ATOM   3526  CA  ASN   526      32.047 136.309 -62.311  495 LYS
ATOM   3527  CA  ASN   527      32.142 139.154 -59.835  496 ASN
ATOM   3528  CA  PHE   528      32.031 142.952 -60.091  497 ARG
ATOM   3529  CA  ILE   529      35.664 143.338 -58.928  498 LEU
ATOM   3530  CA  GLN   530      37.588 146.420 -60.133  499 SER
ATOM   3531  CA  SER   531      40.910 148.226 -60.553  500 GLY
ATOM   3532  CA  LEU   532      44.426 146.931 -61.228  501 GLU
ATOM   3533  CA  PRO   533      45.761 143.581 -60.148  502 ILE
ATOM   3534  CA  LYS   534      47.930 144.559 -57.142  503 PRO
ATOM   3535  CA  ASN   535      51.623 143.712 -57.491  504 ARG
ATOM   3536  CA  ILE   536      51.372 142.217 -54.004  505 GLU
ATOM   3537  CA  PHE   537      49.884 139.160 -55.736  506 ILE
ATOM   3538  CA  ASN   538      53.506 138.203 -56.508  507 SER
ATOM   3539  CA  ARG   539      54.119 137.235 -52.937  508 THR
ATOM   3540  CA  LEU   540      51.641 134.340 -52.981  509 CYS
ATOM   3541  CA  THR   541      54.289 131.813 -53.852  510 ARG
ATOM   3542  CA  SER   542      52.166 128.694 -53.768  511 SER
ATOM   3543  CA  LEU   543      49.556 129.807 -56.267  512 LEU
ATOM   3544  CA  GLY   544      48.855 127.185 -58.925  513 GLN
ATOM   3545  CA  TYR   545      45.529 128.535 -60.142  514 LEU
ATOM   3546  CA  LEU   546      44.291 132.062 -60.572  515 LEU
ATOM   3547  CA  ASP   547      40.916 132.815 -62.081  516 ASN
ATOM   3548  CA  LEU   548      40.066 136.506 -62.347  517 LEU
ATOM   3549  CA  SER   549      37.639 135.951 -65.238  518 GLY
ATOM   3550  CA  MET   550      34.410 137.889 -65.915  519 GLU
ATOM   3551  CA  ASN   551      35.115 140.943 -63.795  520 ASN
ATOM   3552  CA  SER   552      35.697 144.686 -64.284  521 ASP
ATOM   3553  CA  LEU   553      39.514 144.661 -63.832  522 PHE
ATOM   3554  CA  THR   554      41.422 147.246 -65.849  523 SER
ATOM   3555  CA  TYR   555      47.848 146.782 -67.451  525 GLU
ATOM   3556  CA  ILE   556      48.540 143.225 -66.431  526 ILE
ATOM   3557  CA  PRO   557      51.293 143.602 -63.825  527 PRO
ATOM   3558  CA  ASN   558      54.792 142.257 -64.500  528 ASP
ATOM   3559  CA  GLY   559      54.712 140.688 -61.043  529 GLU
ATOM   3560  CA  ILE   560      52.022 138.262 -62.206  530 LEU
ATOM   3561  CA  PHE   561      54.752 136.577 -64.291  531 GLY
ATOM   3562  CA  PRO   562      56.922 136.179 -61.192  532 GLN
ATOM   3563  CA  ARG   563      56.561 130.219 -61.191  534 PRO
ATOM   3564  CA  SER   564      54.198 128.005 -59.191  535 SER
ATOM   3565  CA  LEU   565      51.437 128.959 -61.662  536 LEU
ATOM   3566  CA  LYS   566      50.896 125.605 -63.289  537 ALA
ATOM   3567  CA  THR   567      45.562 127.770 -65.018  539 SER
ATOM   3568  CA  LEU   568      45.665 131.559 -65.361  540 LEU
ATOM   3569  CA  ASN   569      42.320 133.019 -66.445  541 ASN
ATOM   3570  CA  LEU   570      42.250 136.790 -67.073  542 LEU
ATOM   3571  CA  ALA   571      39.400 136.727 -69.609  543 SER
ATOM   3572  CA  PHE   572      36.318 138.973 -69.896  544 CYS
ATOM   3573  CA  ASN   573      37.826 141.988 -68.234  545 ASN
ATOM   3574  CA  ARG   574      38.966 145.418 -69.384  546 ARG
ATOM   3575  CA  LEU   575      42.733 144.737 -69.418  547 PHE
ATOM   3576  CA  GLY   576      44.874 146.832 -71.784  548 VAL
ATOM   3577  CA  SER   577      48.458 147.099 -72.981  549 GLY
ATOM   3578  CA  VAL   578      50.619 144.123 -73.927  550 GLU
ATOM   3579  CA  ASP   579      51.295 140.705 -72.464  551 ILE
ATOM   3580  CA  PRO   580      54.078 141.542 -69.950  552 PRO
ATOM   3581  CA  GLN   581      57.485 140.182 -70.970  553 SER
ATOM   3582  CA  ALA   582      57.821 138.440 -67.600  554 ARG
ATOM   3583  CA  PHE   583      55.149 136.053 -68.929  555 PHE
ATOM   3584  CA  SER   584      57.391 127.907 -67.762  559 LYS
ATOM   3585  CA  ASN   585      54.924 125.684 -65.843  560 ASN
ATOM   3586  CA  LEU   586      51.596 127.210 -67.013  561 LEU
ATOM   3587  CA  THR   587      49.454 124.688 -68.902  562 GLY
ATOM   3588  CA  THR   588      46.387 126.834 -69.573  563 VAL
ATOM   3589  CA  LEU   589      46.191 130.564 -70.283  564 LEU
ATOM   3590  CA  GLU   590      43.057 132.588 -71.104  565 ASP
ATOM   3591  CA  LEU   591      43.331 136.328 -71.759  566 VAL
ATOM   3592  CA  SER   592      40.407 136.377 -74.168  567 SER
ATOM   3593  CA  GLY   593      37.817 139.176 -74.373  568 HIS
ATOM   3594  CA  ASN   594      40.070 141.998 -73.289  569 ASN
ATOM   3595  CA  PHE   595      41.622 145.107 -74.885  570 GLN
ATOM   3596  CA  PHE   596      45.156 143.672 -75.067  571 LEU
ATOM   3597  CA  LEU   597      47.428 144.826 -77.951  572 THR
ATOM   3598  CA  CYS   598      50.884 144.089 -79.362  573 GLY
ATOM   3599  CA  ASP   599      52.047 140.607 -80.316  574 ASN
ATOM   3614  CA  VAL   614      52.414 137.119 -78.918  575 LEU
ATOM   3615  CA  THR   615      56.192 136.572 -79.119  576 ASN
ATOM   3616  CA  LEU   616      56.577 136.507 -75.349  577 VAL
ATOM   3617  CA  LEU   617      54.463 133.319 -75.388  578 LEU
ATOM   3618  CA  THR   618      56.289 131.427 -78.167  579 THR
ATOM   3619  CA  SER   619      58.731 129.651 -75.885  580 ASP
ATOM   3620  CA  THR   620      56.343 128.209 -73.308  581 LEU
ATOM   3621  CA  GLU   621      56.786 124.525 -73.963  582 GLN
ATOM   3622  CA  ASN   622      54.200 123.308 -71.450  583 ASN
ATOM   3636  CA  LEU   636      51.337 125.494 -72.635  584 LEU
ATOM   3637  CA  LEU   637      48.485 123.206 -73.706  585 VAL
ATOM   3638  CA  HIS   638      45.692 125.713 -74.038  586 SER
ATOM   3639  CA  ALA   639      45.794 129.321 -75.201  587 LEU
ATOM   3640  CA  LYS   640      42.759 131.509 -75.643  588 ASN
ATOM   3641  CA  LEU   641      43.776 134.902 -77.114  589 ILE
ATOM   3642  CA  CYS   642      40.523 135.656 -78.944  590 SER
ATOM   3644  CA  ASP   644      38.548 138.929 -78.900  591 TYR
ATOM   3645  CA  ARG   645      41.534 141.134 -78.270  592 ASN
ATOM   3646  CA  LYS   646      43.485 143.784 -80.192  593 ASP
ATOM   3647  CA  TYR   647      46.526 141.540 -80.838  594 PHE
TER
