# Supplementary material for: Variation in selection constraints on teleost TLRs with emphasis on their repertoire in the Walking catfish, Clarias batrachus
Source: Sci Rep. 2020 Dec 7;10:21394. doi: 10.1038/s41598-020-78347-6 (PMC7721727; doi:10.1038/s41598-020-78347-6)
Supplement: Supplementary file 28 — Supplementary Information 28. [file 41598_2020_78347_MOESM28_ESM.zip › T5/t5cln]

>CbTLR5_2938_bp
------------------------------------------------------------------------------------------------------------------------------------------------------------------------------------------------------------------------------ATGACTGACAGGATCAGATTTATTCTGCCACTTCTTCAATTTTGCATCTGTCTTCTTGTGGCAGAATCTACACCAAAATGCCTGATTAAAGATGAGAAGGCTTACTGTGCCCTGAGAAACCTGTACGAGGTGCCAGCTTTGCCTCCGTATATAACTTATTTGGATCTAACCTTAAATTACATTAGTGAAATTTCAGAGGAATCCTTCTCTGGTTTGGAAGCGCTGCAAATYCTTAWGATYCAGCAACAGSAAASAA---GACTTACCTTGAGGAATAACTCCTTTATTGGACTGTCCAGTCTGACAACACTAGATCTGGCGTACAACATGAACCTCCAAGTGGATCCAGGAGCTTTTAATGGATTGATCAACCTTCAGATCCTCAATCTTACAGAGTGCAGGTTAAGTGACTCTATTCTTTCAGGAGATTACCTGAGACCCCTCGTGTCTCTGGAGCAGCTTTCACTACCTGGAAATAACATACATAAACTCCGTCCTGCTTCGTTCTTTATCAACATGAGCAAGCTGCATACTGTAGACGTCTCTCATAACTGGATCAACAGTTTCTGTGAAGAAGATTTGTTCCATTTTCAAGGCAAACATTTCACTCGTTTAAAACTGCACAATATCAGAATGTCCGACATGAATCCATATTGGACTGGATGGGACAAATGTGGAAACCCGTTCAAGGACATGTCTATGACGGTGCTTGATTTGTCTCTAAATGGCTTCAGTGTTGACGTGGCAGTGCGGTTCTTCAAAGCAATCAGAGGAACCAAAATTTACATTCTAATCCTTAATTCCAGCGGAAGCATGGGAAAAGGAGTTTGGTACACAAATCTGAAAGACCCAGACCGTGATACATTTAAGGACTTGGCTGAGAGTGGCATTAAGGCACTGGATCTGTCCAAAGTGAGCATTTTTACACTTAAAAATTCAGTATTCAGTTACATGCCAGATCTGGAGGAACTCTCGTTAGCTAATAATGTAATCAACCAGATTGAGAGTGATGCTTTTAACGGACT---GGACAAGTTACAAAAACTGAATCTGAATCATAACCTTCTGGATAAAATTGATTCTAGCATGTTTAATAACTTACCAAGTCTCAAGACACTTGATCTATCTAATAATAACATAAGACTACTTATGTATCAGTCGTTTCAAGGACTGCCCAATCTAGCGAACCTCTTTCTCTCTGAAAATTCATTACAATCTCTG---------CATACACTGGCGAACCTTCCATCACTTAAAGGACTTTACGTAGACAATAACAAAAT------CACATCCCTGTACGGTCTACCAAGCCAAGTACGAAACATCACTACTATCGATTTGAGGTACAACAGATTAAGCAATGCCGAGAGCTTCTACACCATTTTAGTGGAATTCCCCAACGTTGAAGAAATCTTCCTTGGAGGCAATGTGTTTTCATCATGTTTCCTCAATTCCAAATATTCGGTGGCACCTTTAAACAATGTTCACGTTCTTGACCTCCAAATGACCGGCTTACAAAAATTCTGGTCACAAGGACAGTGTCTCACCATGTTTGACCACCTTCCCCAGTTGCAGACGCTGATTCTTAAAAATAACTTCATACAGTCACTTCCGAAAAACATCTTCAACAGACTGACCTCTTTGGGTTATTTAGATTTATCCATGAACTCTTTAACCTACATACCTAATGGCATATTTCCCAGAAGTCTGAAAACACTCAACCTTGCTTTCAACCGCCTCGGTTCTGTAGATCCGCAAGCCTTCAGCAACCTGACCACATTAGAGTTATCTGGAAACTTCTTTCTTTGTGATTGCAGCCTGAGAGACTTCCAGAGGTGGCTAACTCAGACAAATGTCACGCTGCTTACGTCTACTGAG---AATCTGAGGTGCGAGTATCCTAAAAAGCAACAAGGGAAGCCTCTTCTGCATGCTA---AGCTGTGCAGG------GACAGAA----------AGTAT-----------------------------------------------------------------------------------------------------------------------------------------------------------------------------------------------------------------------------------------------------------------------------------------------------------------------------------------------------------------------------------------------------------------------------------------------------------------------------------------------------------------------------------------------------------------------------------------------------------------------------------------------------------------------------------------------------------------------------------------------------------

>IpTLR5_2938_bp
------------------------------------------------------------------------------------------------------------------------------------------------------------------------------------------------------------------------------ATGGCAAGCGGACCCAGTTTGATTTTGGCACTTCTTAATCTTTGCATCTGTTTTCTGCTGGCAGAATCTACTTCAAAATGCTTCATTAAAGGTGATGAAGCCTATTGTGCCCTGAAAAACCTGTATACGGTGCCAGTTTTGCCTCCCTATATAGCTTACTTGGATCTAACCTTAAATTACATTAGTGAAATCCATGAGAAATCCTTCTATGGTTTGGAAGCGCTACAAATCCTACTGATCCAGCAACAGGAAGGAC---GACTTGTCTTGAGAAATAATGCCTTTAGTGGACTGTCCAATCTGATACGACTTGATCTGGCATACAACAAAGACCTACAAGTGGATCCAGGAGCATTTAATGGATTATTCAACCTCCGGGTACTCAATCTTACAGAGTGCAAGTTAAATGGCTCTATTCTTTCAGGAGACTACCTGAGACCTCTGGTGTCTCTGGAGCAGCTTTCACTATCTGGAAATAATATACCTAAAATCCGTCCCGCATCTTTCTTCGTCAACATGAGCAAACTGCATATCGTAGACGTCTCTCGTAACGGGATATACAGTTTTTGTGAAGAAGATTTGTTCCATTTCCAGGGGAAACACTTCACTCTCCTCAAACTGCAAGATATCAAAATGACTGACATGACTCCGTATTGGTCTGGATGGAATAAATGTGGAAACCCGTTCAAGAACATGTCTATGACGCTGCTTGATTTGTCTCAAAACGGCTTCAGCGTTGACGTCGCAGTGCTGTTCTTCAAAGCAATCAGAGGAACCAAAATTCACACTCTGATCCTTAATCACAGCGGCAGCATGGGAAAGGGAGTTTGGTACAACAACCTGAAAGACCCAGACCAGAACACATTTACGGACTTGTCCGAGAGTGGCGTTAAGGCTCTGGATCTGTCCAATGCTAGAATTTTTGCTCTTAGAAATTCGGTATTCCGTCATATGCCAGATCTGGAGGAAATCTCATTATCTGCTAATTTAATCAACCAAATTGAAAGAGATGCTTTTTATGGACT---AGACAATTTAAGAACGCTCAATCTGTCTCATAACCTTTTGGATAAAATTGATTCCGGAACATTTAAAAATGTACGAAGTCTTGAGACACTGGATTTATCTAATAATAACATAAGAATACTTGGGTCTGAGTCATTTCAAGGACTGCCCAATTTGGTTCACCTATCTCTCTCTGAAAATTCATTACAATATGTA---------CATACATTAGCACGCCTTCCACAGCTCAAAAAGCTCTTCTTAGACAGTAACAAAAT------CACATCCCTGTATGGCCTTCCAAGACAAGCAAGAAACGTCACAACGATTGATTTGCGGAACAACAGATTGAGAAATGCCGAGGACGTCTACACCATATTAGTGGAATTCCCCAATATTGAAACGATTTTTCTTGGAGGCAACGTGTTTTCATGGTGTGTTCTTAATGCTAAATATTCCGTTTCACCTTTAAATAAGGTACAATTTCTCGACCTCCACATGACCGGCTTGCAGAACCTCTGGTTACAAGGACGGTGTCTCGACATGTTTGACCACCTTCACCAGCTGCAGACGCTTCTTCTTCAGCAAAACATGATACATTCTCTTCCCAAAGACATTTTCAAAGGACTCACCTCGTTAAACACTTTAGATTTATCCTTCAATTCCCTAACCTACATACCTAACGATATATTTCCTAGAAGTCTGAGGATACTCAAGCTTGCTCACAATCATCTCGGTTCTGTTGATCCACAAGCCTTCAGCACGCTGACCACATTAGAGTTGTTTGGAAACCGCTTTCTGTGTGATTGTACCCTGAGAGACTTCCAGAGATGGTTGAGTCAGACGAATGTGAAAATGTTTACCCCTGCTGGG---AAACTGACATGTGCGTATCCCGAACAGCAGCGAGGAAAGTCTCTTCTGCATGCTG---CATTGTGCAAG------GACAAAA----------AGTAT-----------------------------------------------------------------------------------------------------------------------------------------------------------------------------------------------------------------------------------------------------------------------------------------------------------------------------------------------------------------------------------------------------------------------------------------------------------------------------------------------------------------------------------------------------------------------------------------------------------------------------------------------------------------------------------------------------------------------------------------------------------

>TfTLR5_2938_bp
---------------------------------------------------------------------------------------------------------------------------------------------------------------------------------------------------------------------------ATGATGAAAAGCAGACCCAGTTTTATTCTGCCATTCCTTCAATCATGGATCTGTCTTCTTCTGGCAGAATCGCCTTCAAACTGCTTCATTAGAGATGATAAAGCCTACTGTGCCCTGAGGAACCTGTACGAGGTGCCGGTTTTGCCTCCTAACATAACTTATTTGGATTTGACCTTAAATTACATTAGTGAAATCCATGAGAAATCCTTCTATGGCTTGGAAAAGCTACAGATTCTTGTGATCCAGCAACAGGAGGTAA---CGCTCGTCTTGAGGAATAACGCCTTTAGTGGACTGTCCAATCTGATAAAACTAGATCTGGCTTACAACACAAACCTACGAGTGGATCCAGGAGCATTCAACGGATTATTCAACCTTCAGATACTCAATCTTACAGAGTGCAAGTTATATGACTCTATTCTTTCAGGAGATTACCTGAGACCTCTGGTGTCTCTGGAGCAGCTTTCGCTACCTGGAAATAATATACGTAAAATCCGTCCTGCTCCTTTCTTCGTCAACATGAACAAATTACATATTGTAGATGTCTCCCATAACTGGATTAACAGTTTCTGTGAAGAAGATTTAGTCCATTTTCAGGGTAAACACTTCACACTCCTGAAATTGCGTGATATCAAAATGTCTGATATGAATCCATATTGGGGTTCGTGGAATAAATGTGGAAACCCGTTCAAGAACATGTCTATGACGGTGCTTGATTTGTCCCTGAACGGCTTCAGCGTCAACATGGCGGTGCTGTTCTTCAGAGCGATCCGAGGAACCAAAATCCACAATCTGATCCTTGAACAAAGTGGCAGCATGGGAAAGGGAGTTTGGTACAACAATTTTAAAGACCCGGACCGAGACACATTTATGGACCTGTCTGAGAGTGACATTAAGGCTCTGGATCTGTCCAAAGCTAGCATTTTTGCGCTTGAAAATTCCGTATTCGGTTATATGTCAGATCTAGAGGAACTCTTATTAGCTGGTAATTCAATCAACCTAATTGAGAAAGATGCCTTTTATGGCCT---GGACAATTTAAGAACTCTCAATCTGTCTCACAACCTACTGGATAAAATTTATTCAGGAACGTTTAAGAATTTACCGAGTCTTGAAACACTGGATTTGTCTAATAATAACATACGGATGCTTATGTCTCAGTCATTTCACGGTCTATCCAATTTGGTTCATCTATCTTTATCTGAAAACTCCTTACAATACGTA---------CATACGCTAGCACACCTTCCGCGGCTGAAAAAGCTCCGATTAGACGATAACAGAAT------TACATCATTGCACGGTCTACCGAGCAAAGCAAGAAACGTCACAACTATTGATTTGAGGCACAACAAATTAAGTAATGCCGAGAGCTTCTACACGGTATTAGTGGAATTCCCCCAAATTGAAAAAATTTACCTTGGAGGCAACAGGTTTTCATGGTGTTTCCTTAATTCTCACTATTCCGTGTCACCTTTAAACAACGTCCGATTTCTCGACCTCCACATGACCGGCTTGCAAACTCTCTGGCAACAAGGAAAGTGTCTCCACATGTTCGACCATCTCCACCAGTTACAGACTCTTCTTCTTCAACAAAACTCCATACATTCTCTTCCCAAGGACATTTTTAAGGGACTCACCTCGTTAAGCGCTTTAGATTTATCCGTCAACTCTCTGACCTACATATCTAACGACGTATTCCCTAAAAGTCTGAGCACACTGAAGCTTGCTCACAATCACCTCGGTTCTGTCGATCCACGAGCCTTCAGCACACTGACCGAGTTAGACTTGTCTGCCAATCGCTTTCTTTGTGATTGCAGCCTGAGAGACTTACAGACATGGTTAAGTCAGAAAAGGGTGAAAATGTTGACCGCTGCTGAG---GAACTGACGTGTGAGTATCCGGAACAGCAGCGAGGAAAATCTCTACTGCAAGCTG---CATTGTGCAAA------GACAAAA----------ACTAC-----------------------------------------------------------------------------------------------------------------------------------------------------------------------------------------------------------------------------------------------------------------------------------------------------------------------------------------------------------------------------------------------------------------------------------------------------------------------------------------------------------------------------------------------------------------------------------------------------------------------------------------------------------------------------------------------------------------------------------------------------------

>CaTLR5_2938_bp
------------------------------------------------------------------------------------------------------------------------------------------------------------------------------------------------------------------------------------ATGGAATTTATATTTATACTGATCCTTTTTGGATTGTGCATCAACACCGAAGTAGTGAAATGCACCTCGGTGTGTTCAGTTTATGGCTACGCCGCATATTGCATAAATAGAGGTCTACATCATGTCCCAGAGGTGCCCTCACATGTAAATCTAATGGATCTGAGTTTAAACAGCATTGCTGAACTCAACGAAACTTCATTTTCTCGTCTTGAAGCTCTCCAAGTCCTTAAAGTGGAGCAACAGACACCAG---GACTTGTGATCAGAAACAACACGTTTAGAAGACTCTCCAATCTAATATTACTTAAACTCGACTACAACCTCTTTCTGCAAATAGAAACAGGGGCCTTTAACGGATTATACAACCTTGAGTTTCTCACTCTCACTCAGTGCAGTTTAGATGCCTCCGTTTTGTCCGGTGACGTCCTCAAACCTCTGGTGTCTCTTGAGATGCTTGTGTTACGTGATAACAACATCCACAGAATCCAGCCGGCATCGTTCTTTTTGAATATGAGGAGATTCCACGTGCTGGATCTCTCTCACAATAAAGTGAAGAGCATCTGTGAAGAAGACCTCGTCAGCTTTCAGGGTAAACATTTCACGCTTCTGCAACTGTCCTCGGTGACACTGCAAGATATGAATGAGAACTGGTTAGGATGGGACAAGTGTGGAAACCCGTTTAAGAACATGTCCATAAATGTATTAGACCTATCTGGAAACGGCTTTTATGTTCCCATGGCAAAGCGTTTTTTTGATACATTCACCAGTACAAAAATCCTTGGTCTCATTCTCAGTAAGAGCTACAACATGGGCAGTTCTTTTGGTCATAACAATTTCCCAGACCCAGACAAATTCACATTCAAGGGTCTCGAGGTTAGTGGTGTTAAGGTTTTCGATTTATCCCGATCACATATTTTTGCTTTGTCAGATTCCGTATTTAGTCATTTTCCAGATCTAGAGCAAATTACGTTGGCACAGAATGAGATCAACATCATTGAAAACAATGCATTTTGGGGTTT---GAATAATCTACAAAAGCTAAACCTGTCCAACAACTTCCTGGGTAGCATCGATTCGAAAACATTTCATAATCTAGAGAAACTTGAGGTGCTTGATTTGTCATACAATCATATATGGAGGCTTGGATATCAGTCATTTCAAGGACTTCCAAATCTACTCATCTTAAATTTAACAGGTAATTCGATCAAACATTTA---------GATACATTTGCAACCCTACCAAGCATGGAGAAGCTCTACTTGGGTGACAACGAAAT------TACACATGCATTCAGTTTACTAAACATTGGGACAAACCTCAAAACCCTTTACTTGCAATTTAACAAGTTATCTTCCATGTCAGAGCTCTATATGATACTAGAAAAGTTTCCTCAAATCGAGGAAATTGTTTTTCGAGGTAACGAACTTGTTTATTGCCCTTATGACGAACATAA------AGTACTTTCACAAAAAATAAAAATCCTCGATCTTGCAATTTCTGGTTTGGAAGTTGTCTGGTTAGAAGGAACATGTTTAAACATATTCGACGAGCTTCACCAGTTAGAAGCGCTTTTTCTTAATTCCAACAGACTCCAGTCGCTTCCCAAAGACGTTTTCAAAGACCTCACCTCTTTGATCTTTCTGGATCTGTCCTCCAACTCTTTGAAGTACCTTCCTAATGGTATATTCCCTAAAAGTCTACAATATCTTAATCTTGAATTCAACTCCGTTTATTCAGTGGATCCAAACCTCTTCAGCACCCTCAGCTACATCAGCCTGCTGGGAAATGATTTTAATTGTGACTGCAACCTAAGAGATTTCCAAACATGGCTAAATCAAACTAACATAACGTTTCTTCACCCCATTGAG---GATGTGACGTGTGCCAGTCCTGAGGATCAGTACATGGTCTCGGTTGTGAAATCCAGCATACAATGTGAG------GATGAAG----------AGGA---GAGGAGCGT---AAACCTGAGACTTGTGCTTTTCATTTTCTGTTCCACACTGATCATATTATTCACTGCCAGCGCCATCATTTATGTCTGTCGACGTGGCTACATCTTCAAGCTTTACAAAAAAATCATTGC---ACTTGTGGATGGAAAGCAACCGGAGCTCGATCC---TCGATTCTTGTACGACGTGTATCTTTGTTTCAGTTCCAG---TAT---GTGGGTGGAAAGAGCGCTGTTGAAGAAGCTCGACTCTCAGTTCTCAGAGCAGAATACACTCCGCTGCTGCTT---GGAGCGAGACTTCATACCCGGAGAGGACCATCTTACCAACATGCGAAATGCTATCCAGAA---TCTAAAACCCATTTGTGTGGTGTC---ACATTTCCTGAAGGATGGCTGGTGCTTGGAAACCTTCAACCTGGCTCAGTGCAGAATGCTAGTGGAACT---AGACATTCTGGTGGTGCTTGTTGTAGGGAACATACCGCAGTACAAGCTACTGAAGTACGAACAACTGAGATCCTACAT---GACCAGGAGATACCTTCAGTGGCCCGACGACAGCCAGGATTTGGAGTGGTTTTA---CCAACTTCTGCA---AATAAGAAACAACACCAAGGTTACACAAA----------------CAAAT--GC---AGAAAAAGACAAAGAGGTAAAAAA---TCCGGAAGCAGCAAATGTGTATGCAGACACGGCAGT

>CcTLR5_2938_bp
------------------------------------------------------------------------------------------------------------------------------------------------------------------------------------------------------------------------------------ATGGAATTTATATTTATACTGATCCTTTTAGGATTGTGCATCAACACTGAAGTAGTGAAAAGCACCTCGGTGTGCTCAGTTATTGGCTATGCAGCCTATTGCATAGATAGAGGTCTTCATTATGTACCAGAAGTGCCCACGCATGTAAATCAAATGGATCTGAGTTTAAACAGCATTGCTGAACTCAACCAAACATCATTTTCTAGTCTTGAAGGTCTACAAGTACTTAAAGTGGAGCAACAAACACCAA---GACTTGTGATCAGAAACAACACGTTTAGAAGACTCTCCAATCTAATACTACTCAAACTTGACTACAACC---TCCTGCAAATAGAGACAGAGGCTTTTAACGGATTATCCAACCTTGAGATTCTCACTCTCACTCAGTGCAGTTTAGACGGTTCTGTTTTGTCTGGTGACGTCCTCAAACCTCTGGTGTCTCTACAGATGCTTGTCTTGCGTAATAACAACATTCACAGAATCCAGCCGGCATCATTCTTTTTGAATATGAGGAGATTCCACGTGCTGGATCTCTCTCACAACAAAGTGAAGAGCATCTGTGAAGAAGACCTCGTCAGCTTTCAGGGTAAACATTTCACGCTTCTGCAACTGGCCTCCGTGACATTGCAAGACATGAATGAGTACTGGTTAGGATGGGACAAGTGTGGAAACCCGTTTAAGAACATGTCCGTAACTGTATTGGACCTATCTGGAAATGGCTTTCAAGTTCCCATGGCAAAGCGTTTTTTTGATGCAATCACCGGTACAAAAATCCTTGGTCTCATTCTCAGTAAGAGTTACAGCATGGGCAGTTCTTTTAGTCATAACAATTTCCCAGATCCAGACAAATTCACATTCAAGGGTCTTGAGGTTAGTGGTGTAAAGATTTTCGATTTATCCCAATCAAATATTTTTGCTTTGTCAAATTCCGTATTTAGTCATTTTTCAGATCTAGAACAAATTACACTGGCACAAAATGAGATCAACATCATTGAAAACAATGCATTTTTGGGTAT---GACTAATCTACAAAAGCTAAACCTGTCCAACAACTTCCTGGGTAGCGTTGATTCTAAAACATTTCAGAACCTAGAGAAACTTGAGGTGCTTGATTTGTCTTACAACCATATAAGGGTGCTTGGAGATCAATCATTTCGGGGACTCCCAAGTTTACTCGAATTAAATCTAACAGGAAATTCTCTGGAGTCAGTT---------CACGAATTTGCAACCCTACCAAACCTGAAGAAACTCTACTTGGGTGAAAACAGAAT------TTTATCTTTGTCTAGTTTACCCAACATTGCTAAAAATATCACGACCCTTGACCTGGAATTCAACAGATTAAAGGACTTGTCAGATTTGTACACTATACTACGGGAATTTCCTCAAATAGAAAAAATCTTTCTTCGAGGTAACATGTTTTCGAGTTGTTATAATCAGAATCAAAA------AGTGGTTTCAGACAAATTACAACTCCTTAATCTCGAGTTTTCAACAATGCAACTGATCTGGTCAGAAGGAAAATGTTTTAATGTGTTTAACAATCTTCACCAGTTAGAACAGCTTTCTCTGGCTTCCAACGGACTACAGTCGCTTCCCAAAGAGATTTTCAAAGACCTTACTTCTTTGTTCTTTTTGGATTTGTCCTTCAACTCTTTGAAGTACCTTCCTAATGGTATATTCCCTAAAAGTCTTCAGATACTCAATCTTGAATACAACTCTATTTATTCAGTGGATCCAAATCTCTTCAGCACCCTCAGCTACCTCAGCCTGCTAAAAAACCAGTTCCGTTGTGACTGCAACCTAAGGGATTTCCAAACATGGCTAAATCAAACTAACGTAACCATTTTTCACCCCATTGAG---GATGTGACATGTGCCAGTCCTGAGGATCAGTACATGGTTCCGGTTGTGAGATCCAGCATACAATGTGAG------GATGAAG----------AGGA---GACGAGCGT---AAAACTGAGGCTTGTGCTTTTCATTTTCTGTTCCACACTGATCATAATATTCACTGCCAGCGCCATCATTTATGTCCGTCGACGTGGCTACATCTTCAAGCTTTACAAAAAACTTATTAC---ACTTGTGGATGGAAAGCAACAGGAGCTCGATCT---TCGATTCTTGTACGACGTGTATCTTTGTTTCAGTTCCAG---TAT---GTGGGTAGAAAGAGCGCTTTTGAAGAGGCTCGACTATCAGTTCTCAGAACAGAATACACTCCACTGCTGCTT---GGAGCGAGACTTCATACCCGGAGAGGACCATCTTACCAACATGCGAAATGCTATCCAGAA---TCAAAAAACCCTTTGTGTGGTGTC---ACATTTCCTGAAGGATGGTTGGTGCTTGGAAACCTTCAGCTTGGCACAAAAAAGGATGCAAGTGGACCT---AGACATTCTGGTGGTATTGGTTGTAGGGAACATACCACAGTACAGGTTACTGAAGTACAAACAAGTGAGATCCTACAT---GAACAGAAGATACCTTCTGTGGCCCGA---CAGCCAGGACTTGGAGTGGTTTTA---CCAACTTTTGCA---AAT---AAAAGACACCAAGGT---GCAAA----------------CAAATCAACCAACTGAACAAA---AGA--------------C---TGCTACAAATGTCCATGCAAACACAGAAGT

>MaTLR5_2938_bp
------------------------------------------------------------------------------------------------------------------------------------------------------------------------------------------------------------------------------------ATGGGATTTACATTCATTCTGATCCTCTTTGGACTGTGCATAAACACTGAAGTTGTGAAATGCACCTCTGTGTGTTTAGTTAATGGCTATGCAGCCTTCTGCGCATCTAGAGGTCTTCATCAGGTGCCAGAGCTTCCCACGTACGTCAATTATGTGGATCTGAATTTTAACAGCATTGCTGAACTCAACGAAACATCCTTTTCTCGTCTTGAAGGTCTACAAGTCCTTAAACTGGAGCAACAAACAACAG---GACTTGTGATCAGAAACAACACGTTTAGAAGACTCTCCAATCTAATATTACTTCAGTTAGACTACAACCGCTTCCTGCAAATAGAGACAGGGGCGTTTAATGGATTATCCAACCTTGAGATTCTCACGCTCACTCAGTGCAGTTTAGATGATGCAATTTTGTCTGGTGACTTCCTCAAACCTCTGGTGTCTCTTGAGATGCTTGTCTTGCGTGAAAACAACATTAAAAGAATCCAGCCAGCATCGTTCTTTTTAAATATGAAGAAATTTCATGTGCTCAATCTCTCTCGCAACAAAGTGAAGAGCATCTGTGAAGAAGACCTCCTCAGCTTTCAGGGTAAACATTTCACGCTTCTGAAACTATCCTCTGTGACACTGCAAGACATGAATGAGTACTGGTTAGGATGGGAAAAGTGTGGAAACCCATTTAAGAACATGTCCATAACTATATTGGACTTATCTGGAAACGGCTTTAATGTTAACATGGCAAAGCGTTTCTTTGATGCAATCACTGGTACCAAAATCCAAAGTCTCATTCTCAGTAACAGTTACAGCATGGGCAGTTCTTTTAGTTATAACAATTTTAAAGATCCAGACAAATTTACTTTCAAGGGTCTTGGGGATAGTGGTATTGAGATTTTCGATTTGTCCAAATCAAAAATTTTTGCTTTGTCAAGTTCAGTATTTAGTCATTTTCAAGATCTAGAACAAATTACATTGGCAGAAAATGAGATCAACATTATTGAAATTGATTCATTTTGGGGTAT---GACAAATTTACTAAAGCTAAACCTGTCCAAAAACTTCCTGGGTAGTATTGATTCTAATACATTTCAGAATCTAGAGAAGCTCGAGGTGCTTGATTTGTCTTATAACCATATAAGGGTGCTTGGCGATAAATCGTTTCAGGGACTCCCAAGTTTACTCAACTTAAATTTAACAGGAAATGCTCTTGAGTCAGTT---------CATGAATTTGCAACCCTACCTAACCTGAAGATAATCTACTTGGGTGACAATAAAAT------TTCATCTTTGTCTAGTTTACCCAACATTGCTAAAATTCTTACAACCCTTGACCTGGATTCCAACCAACTTTCTTCCATGTCAGATCTCTATGCAATATTACAGGAATTTCCTCAAATTGAGGAAATTTTTCTTGAAGGTAATGAGCTTATTAATTGCCCTAATGACGCACACAA------AGTGCTTTCGCAAAAAGTACAAATCCTTGATCTTGCATCTGCAGGTTTGGAAGTTATCTGGTCAGAAGGAAAATGTTTAAATGTGTTTAACAATCTTCATCAGTTAGAAAATCTCTCTCTGAGTCACAACTTGCTACGGTCACTTCCCAAAGACATTTTCAAAGACCTTAACTCTTTGTACCATTTGGATTTGTCCTTCAACTCTTTGAAGTACCTTCCAAACGGTATATTCCCTGAAAGTCTTCAAGTTCTTTATCTTGCATATAATTCTATTTATTCAGTAGATCCAAATCTCTTTAGCACCCTCAGCTACCTCAGCCTGGAGAAAAATGATTTCCGTTGTGATTGCAACCTAAGGGATTTCAAAACTTGGCTAAATCAAACCAACGTAATCTTTGCTCACCCCATTGAG---GATGTGATATGTGCCAGTCCTGAGGATCAGTACATGGTTCCGGTTGTGAGATCCATCATACAATGTGAG------GATGAAG----------AGGAGGAGAGAAATGC---AAAACTGAGGCTTGTGCTTTTTATTTTCTGTACCGCATTTATCATAGTACTCACTGC---CACCATCATTTATGTCCGTCGACGTGGCTTCATCTTCAAGCTTTACAAAAAACTCATTGGCAAACTTGTGAATGGAAAGCGAGAGGAGCC---TCC---ACAATTCTTATA---CGTGTTTCTCTGTTT---TTCCAG---TAT---ATGGGTAGAAAAAGCGCTGCTGAACAGACTAGACTCTCAGTTCTCAGAGCAGAACACACTCCGCTGCTGCTT---GGAGCGAGACTTCATACCCGGGGGGGACCATCTTACCAACATGCGAAATGCTATCCAGAA---TCA---AACCCTTTGTGTGGTGTC---ACGTTTCCTGAAGGACGGCTGGTGCCTAGAAACCTTCACCCTGGCACAGTGCAGGATGCTAGTGGAGCTAAAGGACATTCTGGTGGTGCTGGTTGTAGGGAACATACCGCAGTACAGGCTACTGAAGTACGATCAACTGAGATCCTACAT---GAACAGAAGATACCTTCTGTGGCCCGA---CAGCCAGGACTTGAATTGGTTTTA---CCAACTTCTGCA---AATAAGAAAAAACAC---GGT---ACAAA----------------CAAAT--AT---------AGT------GGG---AAAAAATCT---CGCAGCAAATCTGCAAGCAGACACTGCAGT

>CiTLR5_2938_bp
------------------------------------------------------------------------------------------------------------------------------------------------------------------------------------------------------------------------------ATGGCAACAATACACACATTATCTCTGATCCTCCTTGGATTATGCGTCAGCACTCAAATTGTGAAATGCACCTCAGTGTGTTCGGTTGGTGCTTCTGTCGCCCTCTGCATCGATAAAGGTCTTCAAGATGTGCCAGAGCTTCCTCCATATGTAAATAAAGTGGATTTGAGTAAGAACAATATTGCTGAACTCAATGAAACATCCTTTTCTCATCTGGAAGGTCTACAGGTCCTTATACTCATGCACCAAACAACAA---GACTTGTGATCAGAAACAACACATTCAGAAGACTCTCTAACTTAACATCACTTCAGCTTGACTACAACAACTTCCTGCGAATGGATACAGGAGCGTTTAACGGATTATCCAACCTTAAAAATCTCACTCTTACTCAGTGCAGTTTAGAGGATACCATTTTGTCTGGTGACTTCCTCAAACCTCTGGTGTCTCTTGAGATGCTTGTCTTACGTGAAAACAACATTAAAAGAATCCAGCCAGCATTGCTCTTTTTAAATATGAGGAGATTCCATGTGCTCGATCTCTCTCGCAACAAAGTGAAGAGCATCTGTGAAGAAGACCTCCTCAGCTTTCAGGGTAAACATTTCACGCTTCTGAAGCTGTCCTCAGTGACACTGCAAGACATGAATGAGTACTGGTTAGGATGGGAAAAGTGTGGAAACCCATTTAAGAACATGTCCGTAAGTGTATTGGACTTATCTGGAAATGGCTTTAATGATAACAATGCAAAGCTTTTCTTTGATGCAATCACTGGTACCAAAATACAAAGTCTCATTCTCAGTAACAGTCACAGCATGGGCAGTTCTTCTGG---TAATAATTCAAAAGATCCAAACAAATTCACATTTAAGGGTCTTGAGGCGAGTGGTATTAAGATTTTCGATCTCTCCAATTCAAGCATTTTTGCTCTGTCATATTCAGTATTTAGTTGTTTGTCAGATCTAGAACAAATTACATTAGCAGAAAGTCGGATCAACAAGATTGAAAAAAGTGCATTTTTGGGTAT---GGCAAATTTGCTGAAGCTAAACCTGTCCAAAAACTTCCTTGGTAATATTGATTCTAATACATTTCAGAATCTAGAGAAGCTTGAGGTGCTTGATTTGTCTTATAATCATATATGGATGCTTGGATATGAATCATTTCGAGGGCTTCCAAATCTACTCAACCTAAATTTAACAGGAAATGCTCTCAAACATTTA---------CATGCATTCGCAACCTTACCAAGACTGGAGAAGCTCTACTTGGGTGACAACAAAAT------TTTATCTGTCTTTTATTTAATCAAAATTTCCAAATATCTTACAACCCTTTACCTGGAACATAACATACTTTCTTCCTTGTCAGATCTCTTCACAATACTAGAGGAATTTCCTCAAATTGAGGAAATTGTTTTTCGAGGTAATGAGCTTCTTTATTGCCCTAATGAAAGACACAA------AGTGCTTTCACAAAAAATACAAATCCTTGATCTTGCATTTGCAGGTTTGGAAGTTATCTGGTCAGAAGGAAAATGTTTAAACGTGTTTAACAATCTTCACCAGTTAAAACAGCTTTCTCTGAGTCACAACTTGCTACAGTCTCTTCCCAAAGACATTTTTAAAGACCTTACCTCTTTGTACTTTTTGGATTTGTCCTTCAACTCTTTGAAGTACCTTCCAAACGGTATATTCCCTGAAAGTCTTCAAATTCTTAATCTTGAATATAATTCTATTTATTCAGTAGATCCAAATCTCTTTAGCACCCTCAGCTACCTCAGCCTGATAAAAAACGATTTCCGTTGTGATTGCAAATTAAGGGATTTCCAAACTTGGCTAAACCAAACCAATGTAATCATTTCTCACTCCATTGAG---GATGTGATATGTGCCAGTCCTGAGGATCAGTACATGGTTCCGGTTGTGAGATCCAGCATACAATGTGAG------GATGAAG----------AGGACGAGAGAAACGC---AAAACTGAGGCTTGTGCTTTTTATTTTCTGTACCGCACTTATCACGTTACTCACTGC---CGCCATCATTTATGTCCGTCGACGTGGCTACATCTTCAAGCTTTACAAAAAACTCATTGGCAAACTTGTGGATGGAAAGCGAGAGGAGCC---TCC---TCAATTCTTGTA---TGTGTTTCTTTGTTT---TTCCAA---TAT---GTGGGTAGAAAGAGCACTGCTGAACAGGCTAGACTCTCAGTTCTCAGAGCAGAACACACTCCGCTGCTGCTT---GGAGCGAGACTTCATACCCGGGGAGGACAATCTTACCAACATGCGAAATGCTATCCAGAA---TCA---AACCCTTTGTGTGGTGTC---GCATTTCCTGAAGGACGGCTGGTGCCTAGAAACCTTCACCCTGGCACAGTGCAGGATGCTAGTGGAGCTAAAGGACATTCTGGTGGTGCTGGTTGTAGGGAACATACCGCAGTACAGGCTACTGAAGTACGAACAACTGAGATCCTACAT---GAACAGAAGATACCTTCTGTGGCCCGA---CAGCCAGGACTTGGAGTGGTTTTA---CCAACTTCTGCA---AAT---AAAAAACACCAAGGT---ACAAA----------------CAAAT--AC---------AGTCAA---GGG---AAAAAATCT---CGCAGCAAATGTTCAAGCAGACACTGCAGT

>DrTLR5_2938_bp
------------------------------------------------------------------------------------------------------------------------------------------------------------------------------------------------------------------------------------ATGGCAGCTACATACACTTTATTTCTGATGCTATTATTCATTTGGACTCCAACAGTGAAATCCACCTCAGTGTGTTCAACTGATGGCTACTTCGCTTTCTGCATGGACAGAGGTCTTCAAGAGGTGCCAAAGATTTCCACTTACATAACTAACGTGGATTTGAGTAAAAACAGAATTGCTGAACTCAATGAAACATCCTTTTCTCATTTGGAAGCTCTAGAAGTCCTCATCCTGATGCACCAAACACCAG---GTCTTGTGATCCGGCGCAATTCATTCATGAGGCTCTCTAATTTAACATCACTTCAGCTAGACTACAACCACCACCTGCGAATAGATGCAGGAGCATTTAATGGATTATCCGACCTTAAAAATCTCACTCTCACTCAATGCGGTTTAGATGACTCCCTACTGTCTGGTAACTTCCTCAAACCTCTGATGTCTCTTGAGATGCTTGATTTAAGTCGTAACAACATTCGGAGAGTCCAACCGGCGTCTTTCTTTTTAAATATGAGGCGATTTCATGTGCTGGATCTGACTTTCAACAAAGTGAAGAGCATCTGTGAGGAAGACCTCCTGAACTTTCAGGGTAAACATTTCACACTCCTCAGACTGTCCTCTATAACACTGCAAGACATGAATGAGTACTGGTTAGGATGGGAGAAATGTGGAAACCCATTTAAGAATACTTCAATAACCACATTGGATCTATCTGGAAACGGCTTTAACGTTGACATGGCTAAGAGATTTTTTGATGCTATCTCCAGTACCAAAATCCAAAGTCTCATCATCAGTAACACTTACAGAATCGGCAAATCTTCTGG---CGATAATTCGAAAGATCCAGACAAATCGACATTCAGTGGTCTTAAGTCGAGCGGTATTAAGAGTTTTGATCTGTCCAATTCAAGCATTTTTTCTCTCACATATTCTGTATTTAGTTATCTGTCAGATCTAGAACAAATCACATTAGCAGAAAGTCAGATCAACAAGATTGAAAACAACGCATTTTTGGGTAT---GACAAACTTGCTAAAGCTAAACCTGTCCAAAAACTTCCTCGGCTACATTGATTTTAGGACATTTCAGAATCTCAAGGGACTCGAGGTGCTTGATTTGTCTTACAATCATATTTGGAGACTTGGGTCTCAGTCATTTCAAGGTCTTCCAAATCTACTCAGTCTAAACCTAACAGGAAATTCTCTTGGACATGTA---------TACACATTCGCAACTCTGCCGAAGTTGGAAAAGCTCTACTTAGGAGACAACAACAT------TCAGTATGTGTACGAAATACCCAACATAGCCAAACATCTCAAAACCCTTGACTTGCAGTTTAACCAAATAGCATCCATGTCAGAGCTCTACACAATACTAGATGAATTTCCTCAAATTGAGGAAGTAGTTTTTCGAGGAAATCAGCTTCTTTATTGCCCTCAAGACAACCATGA------AGTGTTATCACAAAACATACAAGTCCTCGATCTATCATTTGCAGGTTTGCAAGTAATCTGGTCAGAAGGAAAATGTTTAAACGTGTTTGACGATCTTCACCAGCTAGAAGTGCTTCATTTGAGTTCCAACTTGCTGCAGTCACTTCCCAAAGACATCTTCAAAGACCTTACATCTTTGCTCATTCTGGATTTGTCTTTCAACTCTTTGAAATACCTCCCCACTGATGTATTCCCCAAAACTCTTCAAGTACTTCATCTTGACTATAATTCGATTTATTCAGTAGATCCAAATCTCTTCAGCACCCTCAGCTACCTCAGCCTGATGAATAACGATTTCCGATGTGATTGTGACTTGAAGGATTTCCAAACATGGCTAAATCAAACCAACATAACCTTCGTTCACTCTATTGAG---GATGTGACGTGTGCCAGTCCTGAGGATCAGTACATGGTTCCGGTTGTGAGTTCCAGCATACAATGTGAG------GATGAAG----------AGGAGGAGAGAAGAAC---AAAACTAAGACTTGTGCTTTTTATTTCCTGCACTGTATTGATTATATTATTCAGCGCCAGCACCATTGTTTACATCAGTCGACGCGGTGTCATCTTCAAGATATACAAAAAACTAATTGGCAAATT---CAA---ACCTCAAGAGGAACC---TGCAAATGGATTTTTGTACGATGTGTACCTGTGTTTCAGTTCCAGAGACATGAAGTGGGTAGAAAGAGCGTTGTTGAAGAGGCTGGACTCTCAGTTTTCAGAGCACAACACACTCCGCTGCTGCTTCGAGGAGCGAGACTTCATCCCCGGGGAGGACCATCTTACCAATATGAGAAATGCCATCCAGCA---TCGAAAAACCATTTGCGTGGTGTC---ACACTTTCTGAAGGACGGCTGGTGTCTAGAAACATTCACCCTGGCACAATG---GATGCTAGTGGAGCT---GGACATTCTGGTGGTGCTGGTTGTAGGAAACATACCGCAGTACAGGTTATTAAAGTA---ACAACTGAGATCCTTCAT---GAACAGAAGTTACCTCGTGTGGCC------CGGTCAAGACTTGGAGTGGTTTTA---CCAACTTCTGCACAAGATAATCAGAAACACCAAGGT---ACAAA----------------CAAAC--AT---AGAAAAAGACAAGGTGGA---AAACAATCC---AGCAGCAGATGTTCAAGCAGACACTGCAGT

>SaTLR5_2938_bp
---------------------------------------------------------------------------------------------------------------------------------------------------------------------------------------------------------------------------------------ATGCTGACGCTCGGTCTTCAGGTGATCGTCATTTGCGTTTTCCTACAGGTGCCAGGTTGTTTTCCATCATGCCTCATTGTCGGCTCTGTAGCCAACTGTGCCTCCAGGAATCTCCGCTCAGTTCCTCCTCTCCCTCCCAACATCACCCACCTGTACCTGGAGATGAACCGCATTGCTGAGATCAACTCCACCTCCCTGTCAGGCCTGAAGGAGCTGCAGGAGCTGGACCTCGGATATCAGTATGTTCCTGCGTTTGTGATTAGGAACAATGCGTTCAGTGGACAAAGACGTCTGAGGAGGCTGGTGCTCGGCTATAACAAAGGCATTCGACTGGAACCAAAGGCTTTCGAGGGACTGTCTGGTTTGAAGAACCTCTACCTGGATTACTGCTCACTTGAAGACGACATACTGATGGAGAACTACCTGGAGCCACTGTCTTCTTTAGAAACTCTTGACCTCTTTGGTAACAAGATTAAGAAACTCCAGCCTGCAATGTTCTTTGCAAACATGACTAATTTGAAAGATGTGAATCTCAAGCTTAACCTGATTGACAAAATCTGTGAGTCTGATTTGGTTGGTTTCCGGGGAAAGCACTTCGAGGTTCTGAACTTGGACTCTGTTCTATTAAAGGCGATGTCTAGTAAAGGTTTTGACTGGCAGACATGTGGGAACCCTTTCAGGGGAATGTCCTTTCAGACACTCTACCTGTCAAACAGCGGGCTCAGTGTCCATAGATTAAAGCAGCTCTTCAGAGCCATTGAGGGGACGAAGATCTCCTGTCTGCAACTGTCAG------GACACATAGGTAGAGGATTTTCATTCAATAATTTCCCTGATCCAGACCGCAGCACATTTGAGGGCCTGAAGAACAGCTCCATCCTCACTTTGGATCTGTCAAAAAACAGGATTTTTTCATTGCAACAGGGGGTTTTTAGTCAGCTGAAAGAGGTTGCAACTATCGACATCTCTCAGAACAGCTTGAACCAGATCCACAGGGATGCCTTTGAGGGTCTTCAGGGTCATTTGAAAATGCTCAACCTGTCACACAACCTGCTGGGGGAAATCCGTTCTTACACTTTTGCCTCTCTGACAAACCTGAAAGTGTTGGACTTGTCTCACAATCACATTGGTGTACTTGGTTTTCACTCATTTGATGGACTTAACAACTTGAAATCATTGATTCTAACAGGAAACTCGTTGCGAGATCTT---------GGCTTCCCTGCGTCTCTACCCAGCTTGGATTATCTCCTGTTGAACGACAACAAGTTGACCTCCTCATCACTGTTCAGTCTCACACGGTTTGCCGATAATGCCATGCACCTGGACATTAGGGACAACAGATTAACAGACCTGGGGGATGTTTACACCATTCTGGCTCGGCTGGAGCGCCTCCAGCATCTCTTCTATGGAGGAAACACCATCAGGGAGTGCAAACTTAATCGACAAGTATCAGCAGCTGATTTGAACAATTTCCAAACTCTCGATCTTCACAGCAGCTCTCTGCAGTTGATTTGGTCTCAGGGGAAATGCCTGAATCTGTTTGACTACCTCAGAAATGTGACTGTTCTCAACTTGAGCTCCAACGCACTGCAGTCTCTTCCTCAGGACGTTTTCAAGGGTCTCCGGTCAGTGGTGACAATGGATCTCTCATTCAACGCCTTGACCTATCTCCAGCCTGACATCCTACCAAAAAGTATTCAAGTTCTCAACCTGTCTAACAACTTCATCACCTCCCCTGACCCCACTGCTTTTCGCTCTCTCAGCTCACTCGACATCAGTGTGAACCGATTTCGCTGCGATCCAAACCTGAAGAGTTTCCTGACTTGGCTGAGCAACACAAACGTGACCTTCCTGAGTCCCGTCAAA---AAGCTCAGATGTGAATTTCCTTCTAGTTTCTATAATGTGCGTCTGTTAGAGTACTCTGCTCAGGTCTCACACCAG---------------------------------------------------------------------------------------------------------------------------------------------------------------------------------------------------------------------------------------------------------------------------------------------------------------------------------------------------------------------------------------------------------------------------------------------------------------------------------------------------------------------------------------------------------------------------------------------------------------------------------------------------------------------------------------------------------------------------------------------------------------------------------

>SdTLR5_2938_bp
---------------------------------------------------------------------------------------------------------------------------------ATGTGGA----------------------------------------------------------------TTTCTTC-----------AAGCAGTGCGAGGATGTGGCTGCTAGGTCTTCAGGTGGTCGCCATCTGTGTTTTTCTACAGGTGCCAGGATGTTTCCCATCATGCATCATAAGTGGCTCTGTAGCCAACTGTGCCTTCCAGAACCTCGTCTCGGTTCCTGCTCTCCCTTCTCACATCACCCACCTGTACCTGGAGATGAACCGCATCCGTGAGATTAACTCCATATCCCTGTCAGGCCTCGAGCAGCTGCAGGAGCTGGACCTAGGACAACAGCGTGTGC---CACTTGTGATCAGAGACAACGCCTTCAGCAGACAAAGTCGGCTGAGGAAGCTGATTCTCGGCTTCAACATTGGCCTTCGACTGGAGCCACAAGCCTTCGTGGGGCTGTCCAGTTTGCAGCAGCTGCACCTTGACTACTGTTCACTTCAAGAGTCCATACTGACGGACAACTTTCTGCAGCCACTGTCCTCTTTAGAGACTCTTGACCTCTTTGGCAACCAGATAAAGAGACTCCAGCCTTCAATGTTCTTTGCAAATTTGACTAATTTGAGAGATCTGAATCTCAAGCTGAACAAAATTGACAAAATATGTGGATCAGATCTGGCTGGCTTCCAGGGAAAGCACTTCCAGGTCCTAAACTTGGACTCTGTTCACATTAAAGCCATGTCTGATAAAGGTTTTGACTGGCAGAAATGTGGGAATCCTTTCAGAGGAATATCCTTCCAGACACTCGACCTGTCCTACAACGGGTTCAGCGTGGGTAAAGCGAAGCAGTTTTTCAGAGCTATTGAGGGGACGAAGATCTCCCATCTCAAACTGTCAG------GATTTATGGGTAAAGGATTTTCATTCAACAATTTCCCCGATCCAGACAACAGCACGTTTTGCGGCTTAAACAACAGTTCAGTCCACATTTTAGATCTGTCCAAAAACAGGATATTTTCACTGCGACAGGGGGTTTTCCGCCCGCTGAAAGAAGTCGTGAGCATTGATGTTTCCCAAAACAGAGTGAATCAGATACACAGAAATGCTTTTGAAGGTCTTCAGGGTCATTTAAAAATGCTCAACCTGTCACACAACCTGCTTGGGGAAATCTATTCTTACACCTTTGCTTCTCTGACAAACCTGCAAGTGTTAGACTTGTCTTACAATCACATTGGTGTGCTGGGTTTTGGCTCATTCAGTGGACTTCCCAACCTGAAAGCATTATATCTAACAGGGAACGCTCTGCGAGAATTA---------GGTTTCCCTGCTTCTTTACCAAGATTAAATTATCTCCTGCTGAATGACAATAAGTTGACATCGTCATCAGTGGGCGCCATCACTCAGTTTGCCAGTAATGTCATGCATCTGAACGTTAACGACAACAGATTTTTTAACTTTGCTGATCTTTACACCTTTTTGACTCGGCTGAAACGTCTTCAGCATCTCTTCTACGGAGGAAACACGATCAGGTGGTGCACACTCAGTAGACAAGT------GATTGGTATGAATAATCTCCAAGTCTTGGATCTTCACAGCAGCTCCCTGCAGTCTATTTGGTCTCAGGGCAAATGTCTGAATCTGTTTGACAATCTTGGACATGTGGTCAGTCTCAACTTGAGCTTTAACGCACTGCAGACTCTTCCTCAAGGTATTTTCAAGGGTCTCACCTCTGTAGTTCAGATGGACCTCTCATCAAACGCCTTGACGTATCTCCAGCCTGATGTATTACCCAAAAGTCTGGAAGTACTCAACCTCTCCAACAACTTCATAGCCTCCCCAGACCCTGCCGCTTTTCACTCCCTCAGCCTCCTCGACCTGAAAATGAACCGATTCCACTGCGACACCAACCTGAAGAGTTTTCTGACTTGGCTGAACCAGACCAACGCAACCTTCTTGAGTCCTGTTCAG---GAGCTCAGATGTGAATTTCCCTCTGGTTTCTATATGGTTCCTCTGTTAACCTACTCTGCTCAGGTCACACAGCAA---------------------------------------------------------------------------------------------------------------------------------------------------------------------------------------------------------------------------------------------------------------------------------------------------------------------------------------------------------------------------------------------------------------------------------------------------------------------------------------------------------------------------------------------------------------------------------------------------------------------------------------------------------------------------------------------------------------------------------------------------------------------------------

>SmTLR5_2938_bp
ATGTATATGTACTTCCCCTCCTTATGTAAATCTGGATTCTGCAAAGAAAGACAAATGGAAATCCCGTTGAGCGTCATGTTTGCGGTGCAGGGTCAACGTACACCTCGTGTGACGCAAGGACTCACTTATAAAAACAGCCAACAGAAATCTCTGCAGAATCAGAGACCAGTTGGTTGTGAGGCGGGAGAGACTGGATCATTGTTTTATTTAAAGAAAAGAAGATTTATGACGATGTGGATGCCGTTTCTTCAGCTGGTTGCCATCTGTATTTTCCTTCAGGTGCCAGGATGTTTCCCGTCATGCCTCATACGGGGCTCTGTGGCAAACTGCGCCTTCCGGGGCCTCGTTTCCGTTCCCGCTCTCCCTGCGCACGTCACCCACCTGTACCTGGAGATGAACCGCATCGGCGAGATCAACTCCACGTCGCTGTCGGGCCTCGAGCAGCTGCAGGAGCTGGACCTGGGGCGGCAGTACGTGC---CACTTGTGGTCAGGAACGACGCCTTCAGCGGGCAAAGTCGCATGAGGAAGCTGACGCTCGGCTTCAACGTCGGCCTTCGCCTGGAGCCTCAAGCCTTCGTGGGGCTGTCCGGTCTGCAGGAGCTCCACCTGGATTACTGCTCACTCGACGACTCCGTCCTGAAGGAAAACATTCTGCAGCCACTGTCCTCTTTGGAGACCCTCGACCTCTTCGGTAACCAGATAAAGACACTCCAGCCTTCGAGGTTCTTTGC---CATAAGTAATTTGACAGATCTGAATCTCAAGCTGAACAAAATTGACAAGATATGTGAATCGGATCTGGCGGGCTTCCGGGGAAAGCACTTCAAGGTCCTGAACTTGGATTCCGTCAACCTCAAAGCCATGTCTAAGGACAGTTTCGACTGGCAGAAGTGTGGGAATCCTTTCAGAGGGATGTCCTTTCAGACGCTCGACCTGTCCTCCAACGGGCTCAGCGTGGCTCGATCGAAGCAGTTTTTCAGAGCCATAGAGGGGACAAAGATCGCCCACCTCAAACTGTCAG------GACACATGGGTAAAGGGTTTTCCTTCAACAATCTCCCCGATCCGGACCGCACGACATTCGACGGCCTGAAGAACAGTTCCGTGCTCACTTTGGATCTGTCCAAAAACAGGATATTTGCACTGCAACACGGGGTTTTCAGTCCGCTGCAAGAAGTCGTACATATTGACATTTCCCAAAACAGGGTGAATCAGATACACAGGAATGCCTTTGAGGGTCTTCAGGGTCATTTGAAGTTGCTCAACTTGTCACACAACCTGCTCGGGGAAATCTACTCTCACACGTTTGCTCCTCTGGCCAACCTGCAGGTGTTGGACTTGTCTCACAATCACATCGGTGCGCTGGGTTATGACTCGTTCAGCGGACTTCACCTGCTGAGAGCGTTGAATCTAAAGGGGAACTCTCTGCGAGAATTA---------GGTTTCCCTGCATCTCTACCGAGTTTAAATGACCTCCAGTTGAGCGACAACCGGTTGACGCCATCGTCGGTGAGCAGCATCACTCGGTTTGCCAGCAATATCGTGCATTTGGACATTCGGGACAACCGATTGACCAACCTGGCGGATGTCCACACCTTTGGGACGCATCTGAAACGCCTCAAGCATCTCGCCTTCGGAGGAAACACAATCAGGGGGTGTACGCTCAGTGCGCGGGTTCCGTCAACTGGTCTGAATCATCTCCAGGTCCTGGACCTTCACAGCAGCTCCCTGCAGTCTCTTTGGTCTCAGGGCAAATGTCTGAATCTGTTTGACAGCCTTGAGCACCTCGTCGTTCTCAACTTGAGCTTTAACGCTCTGCGGACTCTTCCTCCAGGCGTCTTCAAGGGCCTCGCCTCGGCAGTGGAGATGGACCTCTCGTCCAACGCCTTGACATACCTGCAGCCCGATGTCTTACCCAAAAGTCTGAAAGTGCTCGTCCTCTCCGACAACTTCGTAGCCTCGCCGGACCCGGCCGCTCTCCGCTCTCTCAGACTCCTCGACCTGGGGATGAACAGGTTCCGCTGCGACGCCAACCTGGGGAGTTTTCTGACTTGGCTGAACGAGACCGACGTGACCTTCCTGGGTCCCGTCGAG---GAACTCAGGTGTGAATTTCCCGCCGGTTTCTATCGTGTTCCTCTGTTGAATTACTCTGTTCAGGTCACACAACAGTCAAATGAACTGTACGTACATGAAATGCGTGGTGAGGCAGATGTATTCTCCTCCTCTTACAGCAGAGGGCGCCCTCAGCCCAGTCAGGAAACTGACTGTTGTCCTTCATGCTGCTCTTTAAGCAGTGAAGCTAGTTCCTCATCAATAATCAACCAAACACTCCAACAACAACAATTACGTGAAAGGATTCAGACTAATGATCTGAGTGGAGATATTGTGGAGATG------------------------------------------------------------------------------------------------------------------------------------------------------------------------------------------------------------------------------------------------------------------------------------------------------------------------------------------------------------------------------------------------------------------------------------------------------------------------------------------------------------------------------------------------

>PfTLR5_2938_bp
---------------------------------------------------------------------------------------------------------------------------------------------------------------------------------------------------------------------------------------ATGTGGACGCTGGGTCTTCACGTGGTTGTCATCTGTGTTTTCCTACAGGTGCCGGGTTGTTTTCCATCTTGCCTCATTATTGGCTCTGTAGCCAACTGTGGCTCCATGAACCTCCGCTGGGTTCCTCCTCTCCCTCCCCACATCACCCACCTGTACCTGGATTTGAACCACATCAGTGAGATCAACTCCACCTCCCTGACTGGCCTGGAGGAGCTGCAGGAGCTGGACCTTGGAGGACAGCGTGTCC---GTCTTGTGATCAGGAACAACGCCTTCAGCGGGCAAAGACGCCTGAGGAAGCTGGTGCTCGGCTTCAACGTCGGCCTTCAACTGGAGCCGCAGGCCTTCGCGGGACTGTCCGGTTTGCAGAATCTCTACCTGGATTACTGTTCGCTTCATGAGTCCATACTTCAGGAGAACTATCTGGAGCCACTGTCCTCCTTAGAGACTCTTGACCTCTTTGGTAACCAGATAAGGAGACTCCAGCCTTCAATGTTCTTTGTGAACATGACTAAATTTACAGTTTTGAATCTCAAGCTGAACAATATTGACAGAATATGTGAGTCTGATCTGGTTGGTTTTCAGGGAAAGAACTTCAAGGTTCTGAACTTGGACTCTGTTCACCTTAACCTCATGTCCGATGAACATTTTGACTGGCAGAAATGTGGGAATCCTTTCAGCGGAATGTCCTTTCAGACACTCGACCTGTCCAGCATTGGGTTTAATGTGGGTCATATTAAGCAGCTTTTCAAAGCCATTAAGGGGACTAAGATCTCCCATCTCAAACTGTCAG------GACACATAGGTAAAGGATTTTCATTCAATAATCTCCCTGATCCAGACCGCAGTATGTTTGAGGGTCTGAATGACAGTTCAGTCCACACTTTGGATCTGTCTAAAAACAGGATATTTGCATTGCAACAGGGTTTTTTTAGTCTGCTGAAAGACGTCGCAATCATTGATGTTTCCCAGAACAAAGTGAATCAGATCCACAGAAATGCCTTTGAAGGTCTTCAGGGACATTTACAAACACTCAACCTGTCACACAACCTGCTCGGGGAAATCCGTTCTTACACTTTTGCTTCTCTGATAAACCTGCGAGTGTTAGACCTGTCTTACAATCACATTGGTGTTCTGGGTGTCGGCTCATTTAGTGGACTTCCCAAATTAAAAGCTTTGTATCTAACAGGAAACTCTTTGCAAAACATT---------GGCTTCCCTGCATCTCTCCCAAGCTTAGATTATCTCCTGTTGAATGACAATAAGCT------CTCGTCAGTGAGCGGACTCACAACCTTTGC---ACATATTACACATCTGAACATTCAGGACAACAGATTAACAAACCTGGGGGATTTGTACACCATTTTGTTTCTACTGGGACACCTCCAGCATCTCTCCTATGGAGGAAACGCAGTCAGGCGGTGCTGGCTCAGTGGACAACCTTCCAAACTTGGTTTGAATAATGTCCAAACTCTGGATCTTCACAGCTGCTCCCTGCAGTCTGTCTGGTCTCAGGGGAGATGCCTGAATCTGTTTGACAATCTTGGACATGTGATTAGTCTCAACTTGAGCTTTAACGCGCTGAAGTCTCTTCCTCCGGGAATTTTCAAGAGCCTCACCTCAGTAGTGGAAATGGATCTCTCATCCAACAGCTTGACGTACCTTCAGCCTGATGTATTACCCAAATGTCTCAAAGTACTCAACCTCTCCAACAACTTCATAGGCTCCCCCGACCCCAGCGCTTTTCGCTCTCTCAGCGCCCTCGACCTGAAAATGAACCGATTTCACTGCAATTCATACCTGAAGAGCTTCCTGACTTGGCTGAACAAGACCAACGTGACCTTCCTGAGTCCTGTTGAG---GAGCTCAGATGTGAATTTCCCCCTGCTTTCTATAATGTTCCTCTTGTTAGATTTGTAGCACAC---------------------------------------------------------------------------------------------------------------------------------------------------------------------------------------------------------------------------------------------------------------------------------------------------------------------------------------------------------------------------------------------------------------------------------------------------------------------------------------------------------------------------------------------------------------------------------------------------------------------------------------------------------------------------------------------------------------------------------------------------------------------------------------------

>AtTLR5_2938_bp
---------------------------------------------------------------------------------------------------------------------------------------------------------------------------------------------------------------------------------------ATGTGGACGCTGGGTGTTCAGGTTGTCATTGTCTGTGTTTTTCTACAGGTGCCCGGTTGTTTCCCATCATGCCTCATTTTTGGCTCTGTTGCTGACTGTGCGTCACGTCGGCTCAGTTCGGTTCCTGCTCTGCCGCCCAACATCACCCACCTGTTTCTGGACAGGAACTACATCAGTGAGATCAACTCCACCTCCCTGTCAGGTCTCGAGCAGCTGCAGGATCTGGACCTGGGACTACAGCATGTGC---CGCTCGTGATCAGAAAGTACTCTTTCAGGACCCAAAGACACCTGAGGAGGCTCGTGCTCGGTTCCAACATCGGCCTTCAGCTGGAACCACAAGCCTTCGTGGGACTGTCCAGTTTGCAGAAGCTCGATCTGGATTTCTGTTCGCTTCATGACTCTATCCTGACAGAGAACTACCTGGAGCCCCTGTCCTCCTTAGAGACACTCAACCTCTTTGGAAACCAGATAAGGAGACTCCAGCCTTCGATGTTCTTTGCAAACAAGACTAATTTGAAAGATCTGAATCTGAAGCTCAACAAAATTGACAGGATTTGCGAGTCAGATCTCGCTGGTTTCCAGGGCAAACATTTCAAGGTCCTGAACTTGCAGAGTATTCAGCTTCG------GTATAATAAAGATTTCGACTGGCAGAAATGTGGGAATCCCTTCAGAGGAATGTCCTTTGACACACTCGACCTGTCCAACAACGGCTTGAGCATAGCTACGTCAAAGCAATTCTTCAAAGCTATCGAGGGGACAAAGATCTCCCATCTGAAGCTGTCAG------GATTAATGGGTAAGGGGTTCTCATTTAATAATTTCCCTGATCCAGACCACAGCACATTTGAAGGCCTGAAGAGCAGCTCAGTCAAGACTCTGGATCTGTCTAAAAGCCGGATATTCGCACTGAAGCAGGGCGTTTTTAGTGCACTTAAGGAGGTTGTGAACATTGATGTCTCCCAAAACAAAGTGAATCAGATCGACAGAAATGCTTTTGAAGGTCTTCAGGATCATTTAAAACTGCTCAACCTGTCACACAACCTGCTCGGAGAAATCCATTCTCACGCTTTTGCTTCCTTGAAAACCTTGCGAGTGTTGGACTTGTCTCATAATCACATTGGTGTACTGGGTTATGGCTCATTTCAAGGACTTCCCCACCTGACGTGGTTAGATCTAAGAGGAAACTCCTTACGAGACTTA---------GGCTTCCCTGCGTCTCTACCAAGCTTAGATTATCTCCTGCTGAGGGACAATAAGTT------GTCATCAGTGAGCAGCATCCCCAGCATGGCCAGTAACATCATGCATCTGGACGTCCAGGACAACAGGTTAACAAACCTGAATGACGTTAATACATTGTTGACTTCGCTAAAACGCCTCAAGCATCTCTTCTTCGGGGGAAACACAATCAGGTGGTGCACGCTCAGCAG------TTCAGCGACTGCTCTTGACAGTCTCCAAATTCTGGATCTTCACAGCAGCTCCCTGCAGGAGATCTGGTCTCAGGGCAGATGCCTGAGTCTGTTTGACGATCTTGGGCATGTGCTCGGCCTCAACTTGAGCTTCAACGCGCTGCAGACTCTCCCTCGAGGTATTTTCAAGGGCCTCACCTCCTTGACAGAGATGGACCTCTCATCCAACGCCTTGACGTATCTTCAGCCCGGCGTCTTACCCAAAAGTCTCAAACTGCTCCACCTTGCCAACAACTTCATAGCCTCTCCCAATCCAGATGCTTTCGGCTCTGTTAAGTTCCTTGACCTCAGAATGAATCGATTCCACTGCAACAGTAACCTGAAGAGTTTCCTGACCTGGATGACCAAGACCAACGTCACCTTCCTGAGTCCCGCTGAG---CAGCTCCAATGTGAATTTCCTTCTCGTTTCCGCAACGTTCCTCTGTTAGATTTTTATTCTCGGATCACACACACAAGTAAAA----------GCAGTTCAAAG-----------------------------------------------------------------------------------------------------------------------------------------------------------------------------------------------------------------------------------------------------------------------------------------------------------------------------------------------------------------------------------------------------------------------------------------------------------------------------------------------------------------------------------------------------------------------------------------------------------------------------------------------------------------------------------------------------------------------------------------------------

>OnTLR5_2938_bp
ATGTACCTCCCAGCACATGTCACACAAACACTCACAGATAAAAACGCTGCCGCAAAGTCCTCTGCAGAATTCAGATTTTTGCTTTCAACGGGCCGCATCGGTGTTTTTTCATCGAAGACAGAAGATTCAAAGAGGA----------------------------------------------------------------TTTCTTT-----------AAGGAGCAGGATGATGTGGACGGTGGGACTTCAGGCGGTTGCCATCTGTGTTTTCCTGCAGGTGTCGGGCTGTTTCTCATCATGCCTCATAAAGGGGTCCGTAGCCTACTGTGGCTTCCAGAACCTCCGCTCGGTTCCTCCTCTCCCTCCTGACATCACCCATTTGTACCTGGAGATGAACCACATCAGTGAGATCAACTCCACCTCCCTGTCAGGCCTCGAGGAGCTGCAGGTACTGGACCTCGGACGACAGCATGCGC---GGCTTGTGATCAGGAACCACGCCTTCAGCAGACAAAAACATCTGAGGAGGCTTTCGCTCGACTTTAACATCGGACTTCAGCTGGAGCCGCAGGCGTTTGAAGGGTTGGCAAGTCTACAGATTCTCAACCTGGATTACTGCTCACTTAAAGAATCTATACTTAGGGACAAATATCTAGAACCGCTGCTGTCCCTACAAACTCTCAGCCTCTTTGGTAACGACATAAAAAGACTCCAGCCTTCTCCCTTCTTTGTCAACATGACTCATTTGAAAGACCTGAATCTCAAGCTGAACAAAATTGATCAAATTTGTGAGGCTGATCTTGCTGCCTTTCAGGGAAAAACCTTCACAGTTCTGAACTTAAACTCAGTGTACCTGAGAGAGATGTCCAGCGGTAAGTTTGACTGGAAGAAATGTGGGAATCCTTTCAGAGATCTGACCTTTCAGACACTCGATTTGTCAAGCAACGGGTTTGGTGTGGGCCAGTGCACGCAGTTTTTCAAAGCCATCGAGGGGACAAAAATTTCCCATCTGAAAATGTCAG------GGCACATGGGCAGAGGATTTTCATTCAACAATCTTCCTGATCCAGATCGCAGCACATTTGAAGGCTTGCACAACAGCTCAGTCCTTTCTTTGGATCTGTCTAAAAGCAGAATATTTGCATTGCAACAGGGGGTGTTTAGTGCACTGACAGAAGTCACAATCATTGATATATCCCAAAACAAAGTCAATCAGATACACAGAAATGCCTTTGAAGGTCTTCAGGATCATTTAAAAGTGCTCAACCTGTCACACAACCTGCTTGGGGAGATCTATTCTTACACATTTGCTTCTCTGACAAACCTCCAGGTGTTAGATTTGTCTCATAATCACATTGGTGCATTGGGTTATCAGTCATTTAGTCGACTTCCCAACCTGAAATTATTATATCTGACAGGAAACTCTCTGAGGGATTTA---------GGCTTCCCTGCTCCTCTACCAAGTTTAGATTTTCTTTTATTGAATGACAACAAGTTGGCACCCTCATCAGTGAGCAGCATCTCTCAGTTTGCCAGTAACCTCATGCATCTAGACCTTCAGGACAACAGATTAACAGACTTGGATGATGTCTCCACCATTTTGACCGGTTTAAAACGACTGAGGCATCTCTTTTTTGGAGGAAACAGAATCAGGAGTTGCTCCTTCAGCAGACGAGT---------CGGTCTGAATAATCTCACAGTTCTTGATCTTCACGGCAGCTCCCTGCAGTCTGTTTGGACTCAGGGTAAATGTCTCAATCTGTTTGACAATTTTGGGCATGTTGCTGGTCTCAATTTGAGCTTCAATGCGCTGCAGTCGCTCCCTCAAGGTGTTTTCAAGGGCCTCACTTCAGTAAGAGAGATGGACCTCTCGTACAACGCCTTGACATATATCCAGCCTGACGCATTTCCAAAAAGTCTAAAAGCACTCTACCTTTCCAACAACTTCATAGCCTCGCCTAACCCTGCCACTTTCCGCTCTCTGAGCTTCCTCGACCTCCGGATGAACCGATTCCACTGCAACACTGATCTGAAGAGCTTCCTGACTTGGTTGAACGAGACCAACGTGAGGCTGCTGAGTCCTGTTGAA---GAGCTCAGATGTGAATTTCCTGCTAGTGTCTTTAAGGTTCCTCTGATAGAGTTTTCTGCGATGGTCTCACAGCAG---------------------------------------------------------------------------------------------------------------------------------------------------------------------------------------------------------------------------------------------------------------------------------------------------------------------------------------------------------------------------------------------------------------------------------------------------------------------------------------------------------------------------------------------------------------------------------------------------------------------------------------------------------------------------------------------------------------------------------------------------------------------------------

>TrTLR5_2938_bp
---------------------------------------------------------------------------------------------------------------------------------------------------------------------------------------------------------------------------------------ATGTG---GCTGCTTGCTCCGGCTTCCCTCGTCTGTGTGTTACTGCAGCTTCCAGGTGCCTTCCCATCATGCCTCAGTCTGGGCTCCGCAGCATTGTGCTCCTCCAGGAGCCTCGACAGGGTTCCTCCTCTGCCCCCACACGTCACCCACCTCTACCTGGAGATGAACCGCATCGCCGAGATCAACTCCTCCTCCCTCTCGGGGCTGGAGCAGCTCCAGGTGCTGGACCTCGGGAGCCAAATGGTCC---CGCTGGTGATCAGGAACGAGGCCTTCAGCAGACTGAGGCACCTGAGGAGCCTGGTGCTGGGCTTCAACAGGGGCCTGCAGCTGGAGCCGAGGGCCTTCGTGGGCCTGTCACGTGTGAAGGTTCTGCATCTCGATTACTGCTCGCTCAACGACTCCATACTGACGGAGAACTTCCTGGAGCCGCTGGCCTCCTTAGAGACTCTGAACCTCTTTGGCAACAAGATAAAGAGAATACGGCCGTCGGCGTTCTTTGCAAACATGACCAAACTGAAATTTATCAATCTGAAGCTGAACAGCATCGACAGAATATGTGAGCCAGACCTGGAGAGTTTCCAAGGGAAGCACTTTGGGGCTCTGGACGTGAGCTCTGCCAGGTTCTTGGGCCTGTCAAGCAAAGGTTTTGACTGGAAGACCTGCGGGAACCCTTTTAAAGGGATGTCCTTTCACACCCTGGACCTGTCCCACAACGGCTTCAACGCTGCTAAATCACAGCAGTTCTTCAGAGCGGTGCAGGGCACCAAGATCTCCCACCTGAAGCTGGCAG------GATACCAGGGGAAGGGCTTTTCCTTCAACAACCTGCCTGACCCCGACAGCAGCACTTTCGAGGGCTTGAGGAACAGCTCGGTCCTCACTTTAGATCTGTCCCAGGGCAGGATATTTGCGCTGAGACAGGGGGTTTTCAGTTGGCTCACAGTTGCCACAATCATCGATGTTTCCCAAAACAGGGTGAATCAGATTCACAGGAACGCCTTTGAGGGTCTGGAGGGACGTTTAAAAATGCTCAATCTGTCGCACAACCTGTTGGGAGAAGTCTATTCTCACACCTTCGCCTCGCTGACCCACCTGAAGGTCTTAGATCTCTCCCACAACCACATCGGAGTGCTGGGATACGGCTCCTTCAGAGGACTCCCCAACCTGGAGGCTTTGTTTCTGACGGGGAACTCTCTGTCGAGGCTT---------GGCTTCCCCTCGCCTCTTCCCAAGCTGCAGTACCTTCATCTCAGGGACAACAAGCT------GTCGTCAGCGAGCAGTCTCGCCCAGTTTGCGTGGAACATTAAGTATCTCAACATCAAGGAGAACCATCTGACGAACCTGGAGGACGTTCACGTCTTTCTGGACCAGCTGAGAGAGCTCCAGATTCTGCTCTATGGTGGGAACACGGTCAGATGGTGCACCCTCAGCCAGAACGGTTCTGCAGCCGTCTGGAATAAATTACAGGTCCTCGATCTCCACGGCAGCTCCCTGCAGGCCGTTTGGGCTCAAGGACAATGTCTGAATCTGTTTGACGGCCTGGGACACGTAGCCGATCTCAACCTGAGCTCCAACCAGCTGCAGTCGCTTCCTCAGGGCGTTTTCCAGGGCCTCGCCTCGGTGGTAACGATGGACCTCTCGTCTAATGCCCTGACGTATCTCCAGCCTGACGTCCTTCCCCACAGCCTCAGAAAGCTGTACCTGTCCAACAACTTCATAGCCGCCCCCGACCCCGCGGCGTTCCGCTCCCTCAGCCACCTCGACCTCAGTTCAAACCGCTTTCACTGCACCCGGAACCTGAGGGGCTTCCTGACCTGGCTGAACCAGACCGAGGTCACGTTCCTCAGCCCCGTACAC---AAGCTCAGGTGTGAATTTCCACTTGGTTGGTACAAAGTTCCTCTGCTGGAGTACGCCGCTCAGTTTGCACAGCAA---------------------------------------------------------------------------------------------------------------------------------------------------------------------------------------------------------------------------------------------------------------------------------------------------------------------------------------------------------------------------------------------------------------------------------------------------------------------------------------------------------------------------------------------------------------------------------------------------------------------------------------------------------------------------------------------------------------------------------------------------------------------------------

>LcTLR5_2938_bp
---------------------------------------------------------------------------------------------------------------------------------------------------------------------------------------------------------------------------------------ATGTGGACGCTGGCTCTTCAGTTGGTTTTCACTGGTTTACACATACAGGTCACAACATGCTACCCTTCATGCACTTTATATGGCCTTGTAGCTGCTTGCGCCTCACAGCACCACTACTGGGTCCCTGCTCTGCCTTGTAACATCACCCACCTCTACCTGGAGAGGAACTACATCAGTGAGATCAACAGCACCTCACTCAGAGACTATGACCAGCTGCAACAATTGGATCTTGGAATGCAGAATGTAC---AGCTTATCATTAGGAACAATGCTTTCCTCAGGCAGAGAAAACTGACACGGTTGGTTCTAGGTTACAATATTGGTCTTCAGCTGGAGCCAAGGGCATTTGCAGGACTGTTCAATTTACAACATTTCTTTTTGGATAAGTGCAGTTTGAATGACTCCATACTATCGGAAAGCTATCTGCAGCATCTTTTCTCCTTAGAGTTGCTTGATCTCTCTTATAATGAACTAGCGAGACTCCGACCTGGACTGTTCTTTTCAAAACTCACAAGGTTCACAAAGTTAAACCTCAAACTGAATCAGATTAGAGGTTTATGTGAAGAAGATCTTGTTGGTTTCAGAGGGAAATACTTCACATATATGAACTTGACCTCCAACCTCTTTGGTAGAATGTATGAAGGAAATTTTGACTGGGAAACGTGCGGAAACCCTTTCAGAGGGATGGCCTTTAATATCCTTGACCTATCCAGCTATGGCTTCAACATCATCACAACAAGAAATTTTTTCAACGCAATACAGGGGACTCAGATCGATCATCTTATATTCTCTG------GAAACCTGAGTAAAGACTTGTCATATAACAAATTAGCCGATCCAGATCAAAGCACATTTGAAGGCCTCATGAACAGTAAAATTAAACATTTTGATCTGTCTAACAGCTATATATTTGCTTTACAGAGGGCTGTTTTTAGTTCCCTAAAGGCTGCAATAATTATTGACATTTCTGGAAACAAAATCAATCAAATTGAAAGAAATGCCTTCAGTGGTCTTCAGGGACATTTACAGTTGCTCAACCTATCATCCAACCTGCTAGGAGAAATTGTTTATCACACATTCACCAATCTGGCAGAGCTTAGGGTGTTGGATTTGTCTTACAACCATATTGGTGTATTGGGACACAAAGCTTTCAGTGGCCTTCCCAGATTACAAACATTAAATCTGACAGGAAACTCACTGCGAATCCTG---------GGTTCTCCTGCATCATTACCAAACTTAGATTACCTCCTTTTGAATGACAACAAGTT------GACATCACTGTATCACATCACTGACATGGGTATGAACAGCCTCCATGTGGATGTTAGTGACAACAGATTAACAAACTTGGAGGATGTTTATCTCATAGTGACTAATTTCAAGCGTCTCCAGAATTTTTTCTATGGTGGAAACCTCATCAAGTGGTGCACACTAAATCAGATTTTTATAATACCTTATAATAATAGTTTGCAAAAGCTTGATCTTCATGACAGTTCTCTTCAAATAATCTGGGAACAGGGGAAATGCTTTGACTTGTTTGATCATCTTGAGAATCTTCTCAGTCTCAGTATAAACTTTAACTCACTCACCACTCTCCCACAAGGGATTTTCAGAGGTCTCAGCTCAATCATAGAGCTTGACCTCTCACATAATTCCCTGACCTATCTGCAGCCAGGTGTATTTCCAGTCAGCTTGAAAAAGCTCGACCTGTCAAACAACTACCTAGCCTCCCCAGATCCTATGACTTTTCAGTCTCTCATCTTCCTCGATCTGGCAGCAAATCGGTTTCACTGTGATTGCAGTCTGGAGAAATTCTTGAAGTGGCTGAATGAGACAAATGTAACCTTTCTTAGTCCAACTGAG---GATTTTATATGTGAGTTTCCAGCTGCTCTGCATAACCTTCCTCTGCTGAATTACACCACGAGTACTGAACCGTGTGAGGAGG----------A------AAAGGCTGTTCATGGTCT---GTTTGCTCTCTTCATCCTCTCTGCTCTCCTCGTCATTGCTGTCATCCTCAGTGGGATTGTTTACGCCCGTTTCCGAGGGCATGTATTCATCATATACAAAAAAATTATTGGCAGGGTTCT---GGGCCCGAAACCGGTGGCTACTTTGGAAGAGGTGCCATACGATGTCTTCCTCTGCTTCAGCAACAG---CTA---GTGGGTGGAAGCTGTTTTGCTGAA---GCT------CCAGTTTTCAGAGGAGAACATCTTCCACTGTTGTTT---GGCCAGAGACTTTCTGCCAGG---GGATCACCTTTCAAACATCAGAGAAGCAATCTGGGGCAGCAGGAAGACTGTGTGTATCATCTCCAAGGAGTTCCT---AGACGGCTGGTGCTTGGAGGCGTTCACTTTGGCACACTTCCGGATGCTGGAGGAGCTGACAAACATCTTGATTATGTTGGTAGTAGGGAAGGTGGCTCACTACCAGCTGATGAAGTACAATGCAATCAGAGCTTTCATTCGGAGGAGAGCATACCTCATCTGGCCAGAGGACCCTCAGGACCAGGAGTGGTTTTA---GCAACTGATCTCACAGATCCTCAAAGACACCAAAGTGAAAAAGTTTCCAGAGGACAAACCTCAGCCTGCACAGCA---CATCCAACCTCAATA---GGACAGTGTTCAGCTGGAGAACATCAGGACAAATGCCAT

>LmTLR5_2938_bp
------------------------------------------------------------------------------------------------------------------------------------------------------------------------------------------------------------------------------------------------------------------------------------------------------------------------------------------------------------------------------------------------------------------------------------------------------------------------------ATGCAACTGCAAGGGC---CGCTCGTCATCAGGAACAACACTTTCCTCCAGCAGAGAAAACTGACACAGTTGGTTTTAGGCTACAACATTGGCCTTCACCTGGAGCTAGGGGCATTTGCAGGACTGGTCAATTTAAGACACCTCTTTTTGGATTATTGCAATTTGGAAGACTCCATACTGAGGGATACCTATCTGCAGCCGCTTTTGTCCTTAGAAACGCTTGACCTCTTTGGTAACAAAATAGTGAGACTCCAACCTGGACTGTTCTTTTCAAACCTCACAAATTTCACACAGTTAAGACTCAAATTGAATCAGATTGAACAATTATGTGAAAAGGATCTTGTTGGTTTCCGGGGGAAAAACTTCAAAAAGCTGGACTTGAACTCCAATCACTTATACAGAAAGGATACTGGAAATTTTGACTGGGAAAGCTGTGGGAACCCTTTCAGAGGGATGACCTTTAATGTCCTTGACTTATCCAGCAATGGGTTCCATGAGAGCAAATCCAAACAATTTTTCAAAGCAATAAAGGGGACTCCAATTTCTCATCTTGTATTCTCTG------GATACATGGGCAAAGGCTTTTCACATAACAACTTTAAGGATCCAGATAAAAACACATTTGAAGGCCTCGTGAACAGTGCCATTAACATTTTAGATCTGTCTAATAATTGTATATATGCTTTGCAGATGGATGTTTTCAGTCCTCTGAAGGATACAATAGTTATTGACATTTCCAAAAACAAAATCAATCAGATTAACAGAAATGCTTTCAATGGTCTTCAAGGACATCTGCGAATGCTTAACCTGTCATCCAACCTACTGGGAGAAGTATATTCTCACACATTCACCAGTCTGACAGACCTTTGGGTGTTGGATTTGTCTTATAACCACATTGGTGCATTGGGATACGATGCATTCAGTGGTCTTCCCAAATTACAAGTGTTATATCTGACAGGAAACTCACTGCGAAACCTG---------GGTTTTCCTGTGTCATTACCAAACTTAGGGTATCTTTTTTTAAGAGACAACAAGTT------GACATCACTTAGTGGTATCATTAAACTGGCCGTGAACAGCATTCATGTGGATGTTGCAGACAACAGATTAACGAATTTGGATAATTTTTATATCATTTTAAGTCACTTCAAACATCTCCAAACTTTTTTATTTGGTGGCAACTTGATCATGTGGTGCACACTAAGTCCGAACATTGCAGTACCTCATAATAATAGTTTGCAAGTGCTGGATCTTCATGGCAGTTCCCTGCAGGTAATCTGGGCGCAGGGGAGGTGTCTTGATTTGTTTAATCATCTCGAGAATCTGCTCGGCCTAAATTTAAGCCTCAACTCACTCGCAGCTCTCCCACAAGGGATTTTCAGCGGTCTCAGCTCCATCGTAGAGCTTGACCTCTCGTTTAATGCCTTAACCTATCTGCAGTCGGATGTCTTTCCGGTCAGTCTGAAAAAACTCTACCTCTCGAGCAACTTCATAGCCAATCCGGACCCTATGACTTTTCGGTCTCTCAGCTTCCTAACCCTGGCAGGAAATCGTTTTCACTGCGATTGCAAACTGGAGAGCTTCCTGAAGTGGATGAACGTGACGAATGTAACCTTCCTGAGCCCAGTCCAG---GAGTACACATGTGAGTTTCCGACTGCCCTCCGTAACCTTCCTCTGCTGGATTACTACACAGTTGTCGAGCCATGCGAGGGAG----------AAGACGAGAAGGCCATCCA---TCT---GTTGGCTCTCTTCGTCTTCTCTGCTCTCCTCATCATCACGCTCACCCTCGGTGGGATTGTATACGGCCATCTCCGAGGACACATATTCATCATCTACAAAAAGATCGTCGG---GGTTCTAGAGGGCCAAAAACCGGCACCTCCTGTGGACGAGCTGCAGTACGATGCCTTCCTCTGCTT---CGACAG---CTACAAGTGGGTGGAGGCTGCTTTGCTGAAGAAACTGGA---CCAGTTTTCAGAGGAGAACCTCTTTCACTGTTGTTTCGAGGCCAGAGACTTCCTGCCAGG---GGATCACCTTTCCAACATCAGAGATGCCATCTGGGGCAGCAGGAAGACTGTGTGCATCGTCTCCAAGGAATTCCT---AGATGGTTGGTGCTTGGAGGCGTTCACTCTGGCCCAGGGCCGGATGCTGGAGGAGCTGACAAACGTCCTGATTATGTTGGTGGTAGGGAAGGTGGCTCACTACCAGCTAATGAAGTACAACGCAGTCCGAGCTTTTGTCCAGAGGAGGGAGTACCTAATCTGGCCGGAGGACCCTCAGGACCTGGAGTGGTTTTA---GCGACTTGTCTCAAAGATGCTCAAAGACACCAAGGTGAAAAAGTTTGCAGAGGACAAACCCGAGCCTGCACAGCC---CATTCAACCTCAGAA---GGACGGCATCGAGCT---GAACGTGAGAGCAGTTGCCAT

>OfTLR5_2938_bp
---------------------------------------------------------------------------------------------------------------------------------------------------------------------------------------------------------------------------------------ATGTGGACGCTGGCTCTTCAGTTGGTTTTCACTGGTTTGTACCTACAGGTATCCATGTGCTACCCATCATGCACTTTGTACGGCCTTGTAGCCGCTTGCGCCTCACAGAACCACCGCTGGGTTCCTGCTCTGCCTCCCAACATCACCCACCTCTACCTAGAGATGAACTACATAAGCGAGATCAACAGCACCTCCCTCAGAGCCTATGACCAGCTGCAAGAATTAGACTTTGGATTGCAGAAAAGGC---CGCTCGTCATCAGGACCAACGCTTTCCTCAGGCAGAGAAAATTGACACGGTTGGTCCTAGGCTACAATCTTGGCCTTCAGCTGGAGCCAAGGGCATTTGCAGGACTGTTCAATCTACAACTCCTCTTTTTGGATCATTGCAATTTGATGGACTCCATATTGGCGGAAAGCTATCTGCAGCCGCTTTGGTCCTTAGAAAAGCTTGATCTCTTAGGTAATAAAATAGTGAGACTCCAGCCTGGACTGTTCTTTTCAAAACTCACAAAGTTCACAGAGCTAAACCTCAAATTGAATCAGATTGAAAGATTATGTGAAGAGGATCTTGTTGGTTTCCAGGGGAAATACTTCAAACTCCTGAACTTGGAATCCAATCATTTATACATCACTCATAGTGGAGATTTTGACTGGGAAAGATGTGGGAACCCTTTCAGAGGGATGGCCTTTGATACCCTTGACTTATCCTCCAATGGGCTCAGTATAAACACATCAAGACAATTTTTCAAAGCAATAGAGGGGACTCCGATTGCTCATCTTATATTATCTG------GATACTGGGGCAAAGACTTCTCACATGACAACCTCCCCGAACCAGATGAAAGCACATTCGAAGGCCTCGGGAACAGTAAAGTGAACATCTTTGATCTGTCTAGTAATCGTATATTTGCTTTGCAGAGGGCTGTTTTTAGTCCTCTAAAGGATGCAGTAATTATTGACATTTCCAAAAACAAAATCAATGAGATTAACAGAAATGCCTTCAGTGGTCTTCAGGGACATTTAAGAATGCTCAACCTGTCATCCAACCTCCTGGGAGAAATATATTCTCACACATTCACCAGTCTGACAGAACTTAGGGTGTTGGATTTGTCCTACAACCACATTGGTGCATTGGGATACAAAGCATTCAGTGGTCTTCCAAAATTACGAGGGTTATATCTGACAGGAAACTCACTGCGAGATCTG---------GGTTTTCCTGAGTCATTACCAAACTTAGATATCCTTCTTTTGGGCGACAATAAGTT------GAAATCACTAAGCCACATCATTGACTTGGGCATGAACAGTGCCCACGTGGACATTACAGAAAACAGATTAACGAACTTGGAGGATGTTTATTTCATTTTATCTCATTTCAATCGTCTCCAGAATTTCTTCTATGGTGGCAACTTCATCAAGTGGTGCGTACTAAGTCCGAATGTTATAGTACCTCATAATAATAGTTTGCAAGTGCTGGATCTTCATGACAGTTCTTTGCAGATGATTTGGGCACAGGGGAAGTGCCTCGACCTGTTTGATCGTCTCGAGAATCTGCTCGGTCTAAATTTAAGTTTCAACTCACTTGCGACTCTCCCACAAGGGATTTTCGGCAGTCTCAGCTCAATAATAGAGATCGACCTCTCGTCCAATGCCTTAACTTATCTGCAGCCGGATGTCTTTCCTGTCAGCCTGAAAAGACTCGACCTCTCAAACAACTTTCTAGCCTCCCCAGACCCGATGACCTTTCGGTCTCTCATCTTCTTCAGCCTGGCGGCAAATCGGTTCCACTGCAATTGCCATCTGGAGAGCTTCCTGAAGTGGCTGAATGGGACAAATGTAACCTCCATGAGCCCAGTTGAG---GAGTACAGATGTGAGTTTCCAGCTGCTCTCCACAACCTTCCTCTGCTGAATTACTCTGCGATCATCGAACCGTGTGAGGA-------------------AAAGGCCGTCCAGCATTT---GTTTGCTCTTTTCGTCTTCTCTGCTCTCCTCATCATCACTGTCATCCTCAGTGGCATTGTTTACGCCCGTCTACGGGGGCGCATATTCATCATCTACAAAAAGATCATCAA---GGTTCTCGAGGGACCAAAACCGATACCCCCTGTGGACGAGGTGCAGTACGATGCCTTCCTCTGCTT---CGACAG---CTACCGGTGGGTGGAAGCTGCTTTGCTGAAGAAGCTGGA---CCAGTTTTCAGAGGAGAACATCTTCCACTGTTGTTT---GGCCAGAGACTTCCTGCCAGG---GGATCACCTGTCCAACATCAGAGATGCCATCTGGGGCAGCAGGAAGACCGTGTGTGTCGTCTCCAAGGAGTTCCT---AGATGGTTGGTGCTTGGAGGCATTCACTTTGGCCCAGGGCCGGATGTTGGAGGAGCTGACACACGTCCTGATTATGTTGGTGGTAGGACCGGTGGCTCACTACGAGCTGATGAAGTACAATGCAGTCAGAGCTTTCGTCCGGAGGAGAGAGTACCTGATCTGGCCAGAGGACCCTCAGGACCTGGAGTGGTTTTA---GCGGCTCGTCTCGCAGATGCTCAAAGACACCAAGGTGAAAACGTTTGCAGAGGACAAACC---GCCCGCACAGCC---CGTTCAATC---GAA---GGACGGTATCCAGCTTCAGAACATCAGAGCAATTGCCAC

>MmTLR5_2938_bp
---------------------------------------------------------------------------------------------------------------------------------------------------------------------------------------------------------------------------------------ATGTGGACGCTGGCTCTTCAGTTGGTTTTCATTGGTTTTTACCTACAGGTATCCACATGCTACCAATCATGCACTTTGTACAACCTTGTAGCTGCTTGTGGCCAAAAGCACCACTACTGGGTTCCTGCTCTGCCTTTCAACATCACCCACCTTTACCTGGAGATGAACTACATCAGTGAGATCAACAGAACCTCGCTCAAAAATTATGACCAGCTGATAGAACTAGATCTTGGAATGCAGTATTCGCGAATTCTCGTCATAAGAAACAACGCTTTTCTCAGGCAGAGAAAATTGACACGGTTGGTTTTGGGAAGCAATATTAACCTTCAGCTGGAGCCAAGGGCATTTGCAGGGCTGTACAATCTACAAAACCTTTATTTGGATTATTGCAATTTCACAGACTCCATACTGTCAGGAGGCTTTCTGCAGCCACTTTTGTCCTTAGAAATGCTTGATCTCTTTGGTAACAATATAGTGAGACTCAGGCCCGGACTGTTCTTTTCAAAACTCACAAAGTTCACAAAGCTAAACCTCAAATTAAATCAGATTCAAACATTATGTGAAGAGGATCTCATTGGTTTCAGGGGGAAATATTTCACACTTCTAAACTTGAACTCTAATGACTTGTATCTGGAAGA------------TGACTGGCAAAGATGCGGGAATCCTTTCAGAGAGATGGCCTTTGATACCCTTGACTTATCCAGCAATGGGTTCAGCTTGAACAAATCACAACAATTTTTCAAAGCAATAGAAGGAACTCCAATTGCTCATCTTATATTCTCTG------GATATATAGGCAAAGGATTTTCACATGAAAACTTACTTGACCCAGATGAAAGCACATTTGACGGCCTTGTGAACAGTGCAGTTAATCATTTAGATCTGTCTAAAAACAAGATATTTGCTTTGCAGAGGGCTGTTTTCAGTCCTCTGAAGGATGCAATAATTATTGACATTTCCCAAAACAAAATCAATCAGATTCATGAAAACGCCTTCAGTGGTCTTCAAGGACATTTACGATTGCTCAACCTGTCATCCAACCTCATAGGAGAAATATATTCTCAAACATTCACAGATTTGACAGACCTTAGGGTGTTGGATTTGTCTAACAACCATATTGGTGCTTTGGGATACAAAGCATTCAGTGGTCTTCCCAATTTACGAGGATTATATCTAACAGGAAACTCACTGCGAGACCTG---------GGTTTTCCTGCATCATTACCAAACTTAGATTTACTTCTTTTAGCTGATAATAAGTT------AAAATCAATTGCCGGTATCAGTGACTGGGGCAAGAACAGTCATTATGTGAATGTTGTAGACAACAGATTAACGAACTTGAAGGATCTTTTTGTCATTTTATCTGATTTCACTCGTCTCAAGACATTCTTCTACGGTGGCAACACCATCAAGTGGTGCACCCCAGA---GAATGTTATAGTACCACATAACAATAGTTTGCAAGTGCTGGATCTTCATGGCAGTTCCCTGCAGATAATTTGGACACAGGGGCAGTGCCCCAACCTGTTTGATCATTTTGAAAATCTTCTTGGTCTAAATTTAAGTTTCAACTCACTTGCGACTCTACCACAAGGAATTTTCAATGGTCTACACTCAGTCATAGAGATCGACCTTTCGTTTAATGCCTTAACCTATCTGCAGCTGGGTATCTTTCCGGTCAGCCTGAAAAGACTCGACCTCTCAAACAATTTCCTAGCGTCCCCAGACCCTTTGACTTTTTCGTCTCTCAGCTTTCTCAGCCTGGCAGTAAATCGCTTCCACTGTGATTGCCATCTAGAGAACTTCCTGAAGTGGCTGAATGTGACGAATCTAACTTTCCTGAGCCCAGTAGAG---GAGTACAAATGTGAGTTTCCAGCTGCTCTCCATAACCTTCCTCTGCTGAACTACTCTACGATCATTGAACCATGTGAGGAAG----------A------AAAGGCTGTTCAAGAACTGAAGTTTTATCTCTTCATCTTATCCGCTCTCCTCATCATCACGGTTGTCCTCAGTGGTATAGTTTACGCCCGTCTTCGAGGGCACATATTCATCATCTACAAAAAGATCATTGG---GGTTCT---GGGCCCAAAACCGATGCCTCCTGTGGA---GGTACAGTA---TGCTTTCCTCTGCTT------CAA---CTATGGGTGGGTGGAGGCTGCACTGCTGAAAAAGCTGGA---TCAGTTTTCAGAGGAGAACATGTTCCGCTGTTGTTT---GGC---AGACTTTCTGCCAGGCGAGGATCATCTTTCCAACATCAGAGATGCCATCTGGGGCAG---GAAGACTGTTTGCATTGTCTCCAAAGAGTTCCT---AGATGGATGGTGCTTGGAGGCGTTCACTTTGGCCCATGGTCGGATGCTGGAGGAGCTAACAAACGTCCTGATTATGTTGGTGGTAGGGAAGGTGGCTCACTACCAGCTGATGAAGTACAATGCAGTCAGAGCTTTCGTCCAGAGGAGGGAGTATCTAGTCTGGCCAGAGGACCCTCAGGACATGGAGTGGTATTA---GCGGCTCGTCTCACAGATACTCAAGGACAC---GGTGAAAAAGATTGCAGAGGA---CCC---ACCTGCACAGTC---CATTCATCCTCAGGAAGAGGACGGTAT---GCT------CATCGGAGCAATTGCCGT

>EcTLR5_2938_bp
---------------------------------------------------------------------------------------------------------------------------------------------------------------------------------------------------------------------------------------ATGTGGACACTGGCCTTTCACATGGTTTTCATCGGTTCATACCTACAGGGAATCGCATGCTACCCATCATGCACTTTATACGGCATTGTGGCTAATTGCGCCATGCAGCACCACTACTGGGTTCCTGCTCTGCCTCCCAACATCACAGACCTCTACCTGGAGATGAACTACATCGGTGAGATCAACAGCAGCTCGCTCAGAAGATATGACCAGCTGCAACAAGTAGATCTTGGAAGTCAGAAAGTGC---AGCTTGTCATAAGGAACAACGCTTTCCTCAGGCAGAGAAAACTGATAAAGTTGGTCCTTGG---CAACACCCAGCTTCAGCTGGAGCCAAGGGCTTTTGCAGGACTGTTTAACTTACAAAATTTGTTTTTGGATCATTGCAATTTGGCAGACTCTATACTGGCAGAAAGCTATCTGCAGCCACTTTTATCCCTAGAAAAGCTTGATCTCTCTGGTAATAAAATAGTGAGACTCCGACCAGGACTGTTCTTTTCAAAACTTACAAAGTTCACACAACTAAACCTCAAATTGAATCGTATTGAAAGTTTATGTGAAGAGGATCTTGTCGGTTTCCAGGGGAAATACTTCACACTCCTGAACTTGCAATCCAATTACGTT------AGATATAGTGATGATTTTGACTGGGAAAGATGTGGGAACCCTTTCAGAGGGATGGCCTTTAATACCCTTGACTTATCCAGCAATGGGTTCAGCGTGACCATAGCAAGAAATTTTTTTAAAGCAATACAGGGTACCCCAATTGCTCATGTTATATTATCTG------GACACATGGGTAAAGGCTTTTCATTTAACAACCTTCCAGATCCAGATAAAAACACATTTGAAGGCCTCATGAATAGTTCAGTTACCATTTTAGATCTGTCTAAAAACTATATATTTACTTTGCAGAAGGCTTTTTTAAGTCCTCTAAAGGATGCAAAAATCATTGACATTTCCATGAACAAAATCAATCAGATAAACAGAAATGCCTTTGATGGTCTTCAAGATCATTTACGATTGCTCAACCTGTCATCTAACCTCTTAGGAGAAATATATTCTCACACATTTACCAATCTGACAGACCTTCGGGTGTTAGATTTGTCATACAACTACATTGGGGCCTTGGGATATGAAGCATTCAGTGGTCTTCCTAAATTACGAGCGTTGTATCTGACGGGAAATTCACTGCGAGTCCTA---------GGTTCTCCTGCACCATTACCAAACTTAGATTTTCTTCTCTTGGGCGACAATAGGTT------GACATCTATATACAACATAAATAAATTGGGTAATAACAGTATTTATGTGGATGTTGCAGACAATAAACTAACAAATTTGGATGATATTTTTGTAATTTTAACCCAATTCAGGCATCTCCAAACTTTCTTCTATGGTGGCAACTTGATCAAGTGGTGC------AGTCAGAATGTTACAGTACCTCACAATAATAGTTTGCGAGTGCTGGATCTTCATGACAGCTCCCTGCATATAATCTGGGGGCGGGGGGAGTGCCTCAACCTTTTTGATCATCTAGAAAATTTGCAGGGTCTAAATTTAAGCTTAAACTCACTTGCGGCTCTCCCACGAGGGATTTTTAATGGTCTAGGCTCAATCACAGAGATCGACCTCTCATCTAACGCCTTAACTTTTTTGCAGCCAGATATTTTCCCGGTCAGCCTGAAAAGACTCGACCTCTCTAACAACTTTTTAGCCACTCCAGACCCAAGGACTTTTCAGTCCATCAGCTTCCTTAGCCTGGCTGCAAATCGGTTCCACTGTGATTGCAATCTGGAGAGCTTCCTGAAGTGGCTGAAAGTGACACATGTAAACTTCTTCAGCCCAATTGAT---GAGTTCAGATGTGAGTTTCCAGCTGCTCTCCATAAACATTCTCTACTGGAATACTCCACAAACGTCAAACCATGTGAGGA-------------------------CGTCCAAGACCT---GATTGCGCTTTTCATCCTCTCTGCTCTCCTCATCATTGCTTTCATCCTCGGTGGGATTGTTTACGCCCGTCTCCGAGGGCACATATTCATTATCTACAAAAAGATCATCAG---GGTTGTCAAGGGCCCAAAACCGACAACTTATGT---CGAAGTGCAGTA---CGCCTTCCTCTGCTT---CAACAA---CTATGGGTGGGTAGAGGCTGCATTGCT---GAAGCTGGA---CCAGTTTTCAAAGGGGAACATCCTCCACTGCTGTTTCGAGGCCAGAGACTTCCTGCCAGG---GGATCACCTTTCCAACATCAGAGATTCCATCTGGGGCAG---GAAGACTGTGTGCGTCGTCTCCAAAGAGTTCCTCAAAGATGGTTGGTGCTTGGAGGCATTCTCATTGGCCCAGGGCCGGATGCTGGAGGAGCCGACGAGCATCCCGATTATGTTGGTGGTAGGGAAGGTGTGTATAAGGCTGCTGA-----GATACTTAATTTACACCCATTCTCTAGGGGTCAGCAAAAGCCATATT---------------------------------------------------------------------------------------------------------------------------------------------------------------------------

>SsTLR5_2938_bp
---------------------------------------------------------------------------------------------------------------------------------------------------------------------------------------------------------------------------------------ATGATGAGGAACCTTATACTGCTGGCTATCTTTGGAGAATACCTGCAGGTGGTGAAATGCACCCCAAAATGCCCAATATATGGCTCTATAGCAGCTTGCACCAGCCAGTCTCTACATCAGGTCCCTGCGCTGCCTCCATACATTACCATTGTGTATATGAGGGATAACTACATCAGTGAGATCAATGAGACATCCTTCTCTGGGCTTGAAGGGTTAACGGAACTGGACCTCAGTTGGCAACAGGTGAATGGGCTTATTATAAGAACTAACACCTTTCAAAGGCTGGAAAACTTGGCAGTGCTTTATTTAGGGTATAACACAGGTTTACAAATTGAGCCAGATGCGTTTGTGGGACTGTCCAACCTGAGAGCTCTCTCGCTGTATAGGTGTGACCTGACTGAATCTATTTTACAGGGTGACTATCTCAGGCCCCTGGTTTCCTTGGAAACACTAGATCTGTATGGTAACCAGGTGAAAAGAATCCAACCTGCTCTGTTCTTTGTGAACATTACAGATTTCCATGAACTAAACGTTTCCCTAAACCAGATGGAATACATATGTGAGGAAGATTTGCTTGGCTTTCAAGGCAAACACTTTCGCCTCCTCAAGTTGAACAGCCTCTATCTAAATAGCATGACTCAGTATGGCTTTGACTGGAAACGATGCGGAAATCCTTTTCGGAACATGTCCATGGAGACACTTGATTTATCTTCCAATGGATTCGATGTGGACAAGGCAAAACTGTTTTTCAATGCAATCCGAGGGACAAAAATCCACCATCTTATTCTGGAACACA---GCACCATGGGGAAATCATTTGGTTTCAGCAACGTGAAAGACCCAGACAGGCAAACATTTGAGGGCCTCAAGAATAGTAGTGTCAAGATTCTAGATTTGTCCAAATGCTTTATATTTACATTGCAATATGCAGTATTCAGTCCGCTGAGAGAGGTAGAGGACATAACAATAGCCCAAAACAAAATTAACCAGATTGACAGGGAGGCGTTTTTTGGTCTTCAAA---ATCTACAAAAGCTCAACCTATCACACAATCTTATAGGGGAAATCTATTCTTACACGTTTGACAAACTACCCAATATTTTAGAACTAGATTTATCTTACAACCATATTGGTGCATTGGGATATCATGCATTTAAAGGACTTCCAAACCTACAATTTCTGGATCTTACAGGAAACTCTATTCGGGAACTAGGTACATATGGTTCCCTTGCACCACTACCAAACATCCAACATCTTCGTTTGGCTGATAATAAGAT------TACATCCTTAGAGGGCCTCTCTGTCTTTGCTAATAGTACGATCATACTTAATGTTCAAAACAACAGGTTAACTAATTTAGAGGATGTATACACAGTTTTAGCAAAATTAATGCACATTGAGGTTCTCTGGTATGGTAACAACTTCATAAAGTGGTGCACCCTTAACAATAATATTTCAGTGCCAGCTGTGAACTCTCTGAAGCTGCTTGAGCTAAGGAACATCGCCTTGCAGATGATATGGGCACGGGGAGAGTGTATGCATGTATTTGAAAATCTTGGCAAGCTTTTAAGTCTAGATTTAAGCTTTAACTCTTTACAGACTCTCCCAGATGGTATATTTAAAGGCCTCATCTCTCTGGAAGAGATGGATCTTCACTTCAACTCACTCACATACCTCAAACCAGACATTTTTCCAGAGAGTCTCAAAACAGTTGACCTCTCTTACAATTTCCTGGCCTCTCCTGACCCAGTAGCTTTCCATTCTCTCAGCTGGATCAACCTGTATAGGAATCAATTCCACTGTGACTGCGGTCTGGAGGACTTTCTGACGTGGCTGAAAGGGACTAACGTGACTTTTCCTGACCCTGGCGTGAATGAATTTAGCTGTGAGTTTCCTTCAGATCTCCATGGCATCAGCCTGTTGAATTACAGCTCA---GTCATATCGTGTGAGGAGG----------A---CGAGAGGCTGGTTCAGGAGCTGAGGCTCTCGCTCTTCATCGGCTGCACAGCGCTCATCATCCTGACCATGGTCGGAACAATCGTTTTCGCTCGTCTCCGTGGATTCCTCTTCAAAGTTTACAAAAAGTTGACCGCCAGGATCCT---GGGCCC---GAGGGATCTTTCTGCTGGTGGGCCTCGGTACGACGCTTACTTATGCTTCAGCAACAACGACTACAAGTGGGTAGAAACCGCCCTGTTGAACAGACTAGACTCTCAGTTCTCGGAGCGAAACGTCCTCCGCTGCTGCTTCGAGGTCAGAGACTTCATCCCAGG---AGATCACCTGTTCAATATCAGGGACGCCATATGGGGGAGCAGGAAGACGGTTTGTATTGTGTC---AGAGTTCCTCAAGGACGGCTGGTGCCTGGAGGCCTTTACCCTGGCTCAGAGCAGGATGCTGGAGGAGCTCAGAGATGTTCTCATCATGGTGGTTGTGGGGAATGTCCCCCATTACAGACTGATGAAACA---AGGCAT---GACCTTTGCCCGGAAGAGGGAGTACCTGCAGTGGCCGGAGGACACACAGGATATTCAATGGTTCTA---GAAGCTCATGTCCAAGATTCT---GGACAAAAAGA---------------------------------------------ACACCGCCAAAGA---CAATGGGGATATCACACTTGTAAATATGACAGTTGGAAC

>OmTLR5_2938_bp
---------------------------------------------------------------------------------------------------------------------------------------------------------------------------------------------------------------ATGAGCGCGCATCACTTCAGGGGGATGATGAGGAACTGTATACTGCTGGTTATCTTTGGAGTCTACCTGCAAGTGGTGAAATGCACCCCAAGATGTCCACTATATGGTTATATAGCAGTTTGCACCAACCTGTCTCTATATCAGGTCCCTGCACTGCCTCCATACATTACCCATGTGTATATGAGGGATAACTACATCAGTGAGATAAACGAGACGTCTTTCTCTGGGCTTGAAGGGCTAAAGGAACTGGACCTCAGTTGGCAACGTGTCAATGGGCTAACTATAAGAACTAACACCTTTCAAAGACTGGCAAACTTGGCAGTGCTCTATTTAGGACATAATAGAGGTTTAAAGATTGAGCCAGGTGCGTTTGTGGGACTGTCCAACCTGAGAACACTCTCTCTGTATGTGTGTGACCTGACTGAATCCATATTACAGGGCGACTATCTCAGGCCCCTGGTGTCTTTGAAAACGCTAGATCTGTATGGTAACCAAGTGAAAAGAATCCAACCTTCACCATTCTTTGTGAACATGACAGATTTCCAAGAATTAAACATTACCCTAAACCAGATGGAAAGCATATGTGAGGAAGATTTGCTTGGCTTTTGTGGAAAACACTTTCGGTTGCTCAAATTGAACAGTGTCTCTCTATATGGTATGACTCAAAATGGTTTTGACTGGAAACGATGTGGAAATCCCTTTAGAAACATGTCTATAGAGACACTTGACTTATCTTCCAACGGATTCAACGTGGACAAGGCTAAATTGTTTTTCAATGCAATCCAAGGAACGAAAATTCACCATATTATTCTGGAACACA---GCACCATGGGAAAATCATTTGGTTTCAGCAATTTCAAAGACCCAAACAAGAAAACATTCAATGGCCTCAAGAATAGTGGCATCAAGATTCTAGATTTGTCCAAATGCTTTATATTTGCTTTGCAATATGCAGTATTCAGTCCACTGAGAGAGGTAGAGGACATAACATTAGCCCAAAACAAAATTAACCAGATTGACAGGGGGGCGTTTTGGGGTCTTGAAA---ATTTACAAAGGCTCAACCTGTCACACAATCTTATAGGGGAAATCTATTCTTACACATTTGACAATCTACCCAATATTTTAGAATTAGATTTATCTTACAATCATATTGGTGCATTGGGATATCAGGCATTTACAGGACTTCCAAACCTACAAATCCTGGATCTTACAGGAAACTCTATTCGCCAACTAGGTACATATGGTTACCTTGCACCACTACCAAACCTGCAACTTCTTAATTTGGCTGATAATAAGAT------CACATCCTTAGAGGGCCTCTTGGGCTTTGCTAACAGTACTATCATACTGAATGTTCAAAACAACAGGTTAACTAATTTAGAGGATGTATACATTGTGTTAGCTAAATTCATGCGCATTGAGCGTATCTGGTATGGTAACAACAACATAAAGTGGTGCATCTTTAGCAGTAATATTTCTGTGCCCGCTGTAAACTCTCTAAAGCTGCTGGAGCTCAGGAACATCGCCCTGCAGATTTTATGGGGACATGGAGTGTGTTTGGACGTATTTGAAAATCTTATCAAGCTTTTTAGTCTGGATTTAAGCTTTAACTCGCTGAGGGCTCTCCCAGATGGCATATTCAAAGGCCTCGTCTCTCTGGAAGAGATGGATCTCAGCTTCAACTCTCTCACATACCTCCAACCAGACATTTTCCCAGCGAGTCTCAAAACAGTTGACCTCTCTTACAATTTCCTCTCCTCTCCTGACCCAGCGGCTTTCAGTTCTCTCAGCTGGATCAACTTATATAGGAATCGCTTCCACTGTGACGGTGGCCTGAAGGACTTTCTGACGTGGATGAACAGGACCAACGTGACTTTTCCAGACCCCGGCGTGGCTGAATTCAGCTGTGAGTTCCCCTCGGATCTCCATGGTGTCAGCCTGTTGAATTACAGCAAA---GTCATAACGGAAAAGTA-----------------------------------------------------------------------------------------------------------------------------------------------------------------------------------------------------------------------------------------------------------------------------------------------------------------------------------------------------------------------------------------------------------------------------------------------------------------------------------------------------------------------------------------------------------------------------------------------------------------------------------------------CCCAAAACCATCTT---CAAAAATA----------------------------------------------------------------------------------------------------
