# Supplementary material for: Variation in selection constraints on teleost TLRs with emphasis on their repertoire in the Walking catfish, Clarias batrachus
Source: Sci Rep. 2020 Dec 7;10:21394. doi: 10.1038/s41598-020-78347-6 (PMC7721727; doi:10.1038/s41598-020-78347-6)
Supplement: Supplementary file 29 — Supplementary Information 29. [file 41598_2020_78347_MOESM29_ESM.zip]

Archive with 108 entries (100 files):
- T7/absrel/
- T7/absrel/labelledtree.pdf
- T7/absrel/labelledtree.png
- T7/absrel/labelledtree.svg
- T7/absrel/log.txt
- T7/absrel/result.json
- T7/absrel/tree.new
- T7/absrel/tree.png
- T7/bis2/
- T7/bis2/cluster.out
- T7/bis2/consensus.fasta
- T7/bis2/download (1).png
- T7/bis2/download.png
- T7/bis2/fasta_mapping.txt
- T7/bis2/iyIDCaxENX_mapping_on_sequence.tar
- T7/bis2/iyIDCaxENX_mapping_on_structure.tar
- T7/bis2/README.txt
- T7/bis2/reference.fasta
- T7/bis2/summary.tgz
- T7/busted/
- T7/busted/busted-chart (1).png
- T7/busted/busted-chart.png
- T7/busted/datamonkey-table.csv
- T7/busted/log.txt
- T7/busted/result.json
- T7/busted/tree.new
- T7/busted/tree.png
- T7/fubar/
- T7/fubar/datamonkey-chart.png
- T7/fubar/datamonkey-table.csv
- T7/fubar/log.txt
- T7/fubar/result.json
- T7/fubar/tree.new
- T7/fubar/tree.png
- T7/meme/
- T7/meme/datamonkey-chart.png
- T7/meme/datamonkey-table.csv
- T7/meme/log.txt
- T7/meme/result.json
- T7/meme/tree.new
- T7/meme/tree.png
- T7/parris.docx
- T7/slac/
- T7/slac/datamonkey-chart (1).png
- T7/slac/datamonkey-chart.png
- T7/slac/datamonkey-table.csv
- T7/slac/log.txt
- T7/slac/result.json
- T7/slac/tree.new
- T7/slac/tree.png
- T7/struct/
- T7/struct/S507412_results.tar
- T7/struct/S507412_results.tar.bz2
- T7/struct/S507412_results/
- T7/struct/S507412_results/BFP.png
- T7/struct/S507412_results/Bsites.clr
- T7/struct/S507412_results/Bsites.inf
- T7/struct/S507412_results/CH_CF_3fxiA_BS03_NAG.pdb
- T7/struct/S507412_results/CH_CF_3t6qA_BS02_MAN.pdb
- T7/struct/S507412_results/CH_CF_4r09C_BS01_06S.pdb
- T7/struct/S507412_results/CH_complex1.pdb
- T7/struct/S507412_results/CH_complex2.pdb
- T7/struct/S507412_results/CH_complex3.pdb
- T7/struct/S507412_results/CH_complex4.pdb
- T7/struct/S507412_results/CH_complex5.pdb
- T7/struct/S507412_results/CH_FN_2Z81A00.pdb
- T7/struct/S507412_results/CH_TM_4qc0B_BS01_XG1.pdb
- T7/struct/S507412_results/cscore.txt
- T7/struct/S507412_results/index.html
- T7/struct/S507412_results/lscore.html
- T7/struct/S507412_results/lscore.txt
- T7/struct/S507412_results/model1.gif
- T7/struct/S507412_results/model1.pdb
- T7/struct/S507412_results/model1_2a0zA.pdb
- T7/struct/S507412_results/model1_2z64A.pdb
- T7/struct/S507412_results/model1_3a79A.pdb
- T7/struct/S507412_results/model1_3ciyB.pdb
- T7/struct/S507412_results/model1_3fxiA.pdb
- T7/struct/S507412_results/model1_3j0aA.pdb
- T7/struct/S507412_results/model1_3rg1A.pdb
- T7/struct/S507412_results/model1_3w3gA.pdb
- T7/struct/S507412_results/model1_3wpbA.pdb
- T7/struct/S507412_results/model1_4z0cA.pdb
- T7/struct/S507412_results/model2.gif
- T7/struct/S507412_results/model2.pdb
- T7/struct/S507412_results/model3.gif
- T7/struct/S507412_results/model3.pdb
- T7/struct/S507412_results/model4.gif
- T7/struct/S507412_results/model4.pdb
- T7/struct/S507412_results/model5.gif
- T7/struct/S507412_results/model5.pdb
- T7/struct/S507412_results/prob.txt
- T7/struct/S507412_results/RSQ_1.png
- T7/struct/S507412_results/RSQ_2.png
- T7/struct/S507412_results/RSQ_3.png
- T7/struct/S507412_results/RSQ_4.png
- T7/struct/S507412_results/RSQ_5.png
- T7/struct/S507412_results/threading1.pdb
- T7/struct/S507412_results/threading10.pdb
- T7/struct/S507412_results/threading2.pdb
- T7/struct/S507412_results/threading3.pdb
- T7/struct/S507412_results/threading4.pdb
- T7/struct/S507412_results/threading5.pdb
- T7/struct/S507412_results/threading6.pdb
- T7/struct/S507412_results/threading7.pdb
- T7/struct/S507412_results/threading8.pdb
- T7/struct/S507412_results/threading9.pdb
- T7/t7cln
