# Supplementary material for: Variation in selection constraints on teleost TLRs with emphasis on their repertoire in the Walking catfish, Clarias batrachus
Source: Sci Rep. 2020 Dec 7;10:21394. doi: 10.1038/s41598-020-78347-6 (PMC7721727; doi:10.1038/s41598-020-78347-6)
Supplement: Supplementary file 29 — Supplementary Information 29. [file 41598_2020_78347_MOESM29_ESM.zip › T7/absrel/log.txt]

Analysis Description
--------------------
aBSREL (Adaptive branch-site random effects likelihood) uses an adaptive
random effects branch-site model framework to test whether each branch
has evolved under positive selection, using a procedure which infers an
optimal number of rate categories per branch.

- __Requirements__: in-frame codon alignment and a phylogenetic tree

- __Citation__: Less Is More: An Adaptive Branch-Site Random Effects Model for Efficient
Detection of Episodic Diversifying Selection (2015). Mol Biol Evol 32
(5): 1342-1353

- __Written by__: Sergei L Kosakovsky Pond, Ben Murrell, Steven Weaver and Temple iGEM /
UCSD viral evolution group

- __Contact Information__: spond@temple.edu

- __Analysis Version__: 2.1


>code –> Universal

>Loaded a multiple sequence alignment with **23** sequences, **1107** codons, and **1** partitions from `/home/datamonkey/datamonkey-js-server/production/app/absrel/output/5dfb47aac27e2160748fb066`

>branches –> FG


### * Selected 23 branches for testing: `CBTLR7_3321_BP, IPTLR7_3321_BP, PHTLR7_3321_BP, TFTLR7_3321_BP, DRTLR7_3321_BP, CATLR7_3321_BP, CCTLR7_3321_BP, MATLR7_3321_BP, SSTLR7_3321_BP, OMTLR7_3321_BP, GMTLR7_3321_BP, TRTLR7_3321_BP, MMTLR7_3321_BP, SATLR7_3321_BP, ECTLR7_3321_BP, PFTLR7_3321_BP, LMTLR7_3321_BP, TOTLR7_3321_BP, SDTLR7_3321_BP, LCTLR7_3321_BP, SMTLR7_3321_BP, ATTLR7_3321_BP, ONTLR7_3321_BP`


### Obtaining branch lengths and nucleotide substitution biases under the nucleotide GTR model
* Log(L) = -34526.17, AIC-c = 69154.40 (51 estimated parameters)

### Fitting the baseline model with a single dN/dS class per branch, and no site-to-site variation. 
* Log(L) = -34043.93, AIC-c = 68288.66 (100 estimated parameters)
* Branch-level non-synonymous/synonymous rate ratio distribution has median  0.72, and 95% of the weight in  0.31 -  3.75

### Determining the optimal number of rate classes per branch using a step up procedure

|              Branch               |  Length  |  Rates   |     Max. dN/dS     |    Log(L)     |     AIC-c     |Best AIC-c so far|
|-----------------------------------|----------|----------|--------------------|---------------|---------------|-----------------|
|          GMTLR7_3321_BP           |   0.21   |    2     |   24.98 ( 5.78%)   |   -34022.47   |   68249.78    |    68249.78     |
|          GMTLR7_3321_BP           |   0.21   |    3     |   24.98 ( 5.76%)   |   -34022.47   |   68253.81    |    68249.78     |
|               Node5               |   0.15   |    2     |    6.41 (12.02%)   |   -34009.31   |   68227.48    |    68227.48     |
|               Node5               |   0.15   |    3     |    6.46 (11.84%)   |   -34009.31   |   68231.52    |    68227.48     |
|              Node13               |   0.14   |    2     |    3.02 (24.58%)   |   -33997.90   |   68208.69    |    68208.69     |
|              Node13               |   0.14   |    3     |    3.13 (21.76%)   |   -33997.89   |   68212.71    |    68208.69     |
|               Node6               |   0.13   |    2     |    2.71 (19.31%)   |   -33991.53   |   68199.99    |    68199.99     |
|               Node6               |   0.13   |    3     |    4.35 ( 8.25%)   |   -33991.49   |   68203.95    |    68199.99     |
|          ONTLR7_3321_BP           |   0.13   |    2     |    0.60 (94.87%)   |   -33991.53   |   68204.02    |    68199.99     |
|          TRTLR7_3321_BP           |   0.13   |    2     |    4.77 ( 6.42%)   |   -33988.17   |   68197.30    |    68197.30     |
|          TRTLR7_3321_BP           |   0.13   |    3     |    5.90 ( 4.57%)   |   -33988.16   |   68201.32    |    68197.30     |
|              Node20               |   0.12   |    2     |    4.37 (13.05%)   |   -33973.99   |   68172.99    |    68172.99     |
|              Node20               |   0.12   |    3     |    4.93 (10.96%)   |   -33973.99   |   68177.01    |    68172.99     |
|          ATTLR7_3321_BP           |   0.11   |    2     |    2.22 (25.61%)   |   -33972.29   |   68173.62    |    68172.99     |
|          DRTLR7_3321_BP           |   0.10   |    2     |    0.60 (99.45%)   |   -33973.99   |   68177.02    |    68172.99     |
|               Node3               |   0.10   |    2     |    8.79 (10.51%)   |   -33960.39   |   68149.81    |    68149.81     |
|               Node3               |   0.10   |    3     |    9.29 ( 9.75%)   |   -33960.38   |   68153.84    |    68149.81     |
|          SATLR7_3321_BP           |   0.10   |    2     |    2.41 (35.68%)   |   -33954.51   |   68142.10    |    68142.10     |
|          SATLR7_3321_BP           |   0.10   |    3     |    2.86 (22.25%)   |   -33954.53   |   68146.17    |    68142.10     |
|          SMTLR7_3321_BP           |   0.09   |    2     |    2.23 (29.31%)   |   -33951.20   |   68139.52    |    68139.52     |
|          SMTLR7_3321_BP           |   0.09   |    3     |    2.79 (18.96%)   |   -33951.18   |   68143.51    |    68139.52     |
|          TFTLR7_3321_BP           |   0.08   |    2     |   12.01 ( 2.86%)   |   -33942.27   |   68125.68    |    68125.68     |
|          TFTLR7_3321_BP           |   0.08   |    3     |   12.65 ( 2.72%)   |   -33942.27   |   68129.71    |    68125.68     |
|          ECTLR7_3321_BP           |   0.08   |    2     |   26.34 ( 1.74%)   |   -33934.00   |   68113.18    |    68113.18     |
|          ECTLR7_3321_BP           |   0.08   |    3     |   30.58 ( 1.60%)   |   -33933.99   |   68117.20    |    68113.18     |
|          MMTLR7_3321_BP           |   0.07   |    2     |    2.07 (31.15%)   |   -33932.61   |   68114.44    |    68113.18     |
|          MATLR7_3321_BP           |   0.07   |    2     |    1.57 (30.80%)   |   -33933.76   |   68116.75    |    68113.18     |
|          LCTLR7_3321_BP           |   0.07   |    2     |    9.79 ( 3.27%)   |   -33930.23   |   68109.69    |    68109.69     |
|          LCTLR7_3321_BP           |   0.07   |    3     |   >1000 ( 0.96%)   |   -33928.96   |   68111.18    |    68109.69     |
|          CBTLR7_3321_BP           |   0.06   |    2     |   33.62 ( 2.45%)   |   -33921.68   |   68096.62    |    68096.62     |
|          CBTLR7_3321_BP           |   0.06   |    3     |   36.88 ( 2.28%)   |   -33921.67   |   68100.64    |    68096.62     |
|               Node4               |   0.06   |    2     |    6.25 (15.62%)   |   -33916.85   |   68091.00    |    68091.00     |
|               Node4               |   0.06   |    3     |    6.89 (13.23%)   |   -33916.85   |   68095.05    |    68091.00     |
|              Node16               |   0.05   |    2     |    0.91 (73.55%)   |   -33916.85   |   68095.04    |    68091.00     |
|          PFTLR7_3321_BP           |   0.05   |    2     |   17.22 ( 1.70%)   |   -33913.36   |   68088.06    |    68088.06     |
|          PFTLR7_3321_BP           |   0.05   |    3     |   18.25 ( 1.59%)   |   -33913.35   |   68092.09    |    68088.06     |
|          LMTLR7_3321_BP           |   0.04   |    2     |    2.94 (13.74%)   |   -33912.38   |   68090.14    |    68088.06     |
|          TOTLR7_3321_BP           |   0.04   |    2     |    4.67 (13.00%)   |   -33909.68   |   68084.76    |    68084.76     |
|          TOTLR7_3321_BP           |   0.04   |    3     |    5.25 (10.25%)   |   -33909.69   |   68088.82    |    68084.76     |
|          IPTLR7_3321_BP           |   0.04   |    2     |    0.78 (84.06%)   |   -33909.69   |   68088.80    |    68084.76     |
|               Node2               |   0.04   |    2     |    0.46 (19.03%)   |   -33909.66   |   68088.75    |    68084.76     |
|          SDTLR7_3321_BP           |   0.04   |    2     |   18.57 ( 2.66%)   |   -33904.29   |   68078.00    |    68078.00     |
|          SDTLR7_3321_BP           |   0.04   |    3     |   18.00 ( 2.75%)   |   -33904.28   |   68082.04    |    68078.00     |
|          CATLR7_3321_BP           |   0.03   |    2     |    0.80 (71.67%)   |   -33904.29   |   68082.04    |    68078.00     |
|          PHTLR7_3321_BP           |   0.03   |    2     |    5.12 ( 7.87%)   |   -33903.10   |   68079.66    |    68078.00     |
|              Node15               |   0.03   |    2     |    0.70 (66.28%)   |   -33904.27   |   68082.02    |    68078.00     |
|              Node37               |   0.02   |    2     |   45.72 ( 0.40%)   |   -33903.43   |   68080.34    |    68078.00     |
|              Node30               |   0.02   |    2     |    9.27 ( 5.02%)   |   -33903.58   |   68080.63    |    68078.00     |
|               Node9               |   0.02   |    2     |    0.74 (25.23%)   |   -33904.22   |   68081.91    |    68078.00     |
|               Node8               |   0.02   |    2     |    0.60 (53.17%)   |   -33904.28   |   68082.04    |    68078.00     |
|              Node34               |   0.01   |    2     |    0.39 (41.84%)   |   -33904.29   |   68082.04    |    68078.00     |
|          OMTLR7_3321_BP           |   0.01   |    2     |    0.73 (72.05%)   |   -33904.29   |   68082.04    |    68078.00     |
|              Node25               |   0.01   |    2     |   27.99 (10.81%)   |   -33903.13   |   68079.73    |    68078.00     |
|          SSTLR7_3321_BP           |   0.01   |    2     |    9.37 ( 4.21%)   |   -33903.30   |   68080.08    |    68078.00     |
|          CCTLR7_3321_BP           |   0.01   |    2     |    0.60 (86.98%)   |   -33904.29   |   68082.04    |    68078.00     |
|               Node1               |   0.01   |    2     |    6.86 ( 7.49%)   |   -33902.61   |   68078.70    |    68078.00     |
|              Node35               |   0.01   |    2     |   34.12 ( 2.40%)   |   -33903.22   |   68079.91    |    68078.00     |
|              Node29               |   0.01   |    2     |    1.00 (53.01%)   |   -33904.28   |   68082.02    |    68078.00     |
|              Node36               |   0.00   |    2     |   28.86 ( 9.64%)   |   -33904.16   |   68081.79    |    68078.00     |
|              Node28               |   0.00   |    2     |    0.22 (32.03%)   |   -33904.27   |   68082.02    |    68078.00     |

### Rate class analyses summary
*  17 branches with **2** rate classes
*  26 branches with **1** rate classes

### Improving parameter estimates of the adaptive rate class model
* Log(L) = -33902.68, AIC-c = 68074.79 (134 estimated parameters)

### Testing selected branches for selection

|              Branch               |  Rates   |     Max. dN/dS     |      Test LRT      |Uncorrected p-value |
|-----------------------------------|----------|--------------------|--------------------|--------------------|
|          GMTLR7_3321_BP           |     2    |   25.46 ( 5.34%)   |       22.47        |       0.00000      |
|               Node5               |     2    |    3.95 (17.45%)   |    Not selected    |    for testing     |
|              Node13               |     2    |    2.42 (31.22%)   |    Not selected    |    for testing     |
|               Node6               |     2    |    2.79 (19.32%)   |    Not selected    |    for testing     |
|          ONTLR7_3321_BP           |     1    |   0.59 (100.00%)   |        0.00        |       1.00000      |
|          TRTLR7_3321_BP           |     2    |    5.04 ( 5.83%)   |        2.84        |       0.09080      |
|              Node20               |     2    |    4.90 (11.51%)   |    Not selected    |    for testing     |
|          ATTLR7_3321_BP           |     1    |   0.85 (100.00%)   |        0.00        |       1.00000      |
|          DRTLR7_3321_BP           |     1    |   0.60 (100.00%)   |        0.00        |       1.00000      |
|               Node3               |     2    |    8.45 (10.50%)   |    Not selected    |    for testing     |
|          SATLR7_3321_BP           |     2    |    2.18 (42.52%)   |        6.48        |       0.01391      |
|          SMTLR7_3321_BP           |     2    |    2.32 (26.49%)   |        2.62        |       0.10191      |
|          TFTLR7_3321_BP           |     2    |   12.54 ( 2.76%)   |        8.24        |       0.00570      |
|          ECTLR7_3321_BP           |     2    |   27.24 ( 1.68%)   |        9.12        |       0.00365      |
|          MMTLR7_3321_BP           |     1    |   0.80 (100.00%)   |        0.00        |       1.00000      |
|          MATLR7_3321_BP           |     1    |   0.78 (100.00%)   |        0.00        |       1.00000      |
|          LCTLR7_3321_BP           |     2    |   10.13 ( 3.12%)   |        3.91        |       0.05204      |
|          CBTLR7_3321_BP           |     2    |   36.02 ( 2.32%)   |       17.24        |       0.00006      |
|               Node4               |     2    |    5.63 (19.42%)   |    Not selected    |    for testing     |
|              Node16               |     1    |   0.90 (100.00%)   |    Not selected    |    for testing     |
|          PFTLR7_3321_BP           |     2    |   18.14 ( 1.57%)   |        4.11        |       0.04696      |
|          LMTLR7_3321_BP           |     1    |   0.69 (100.00%)   |        0.00        |       1.00000      |
