# Supplementary material for: Variation in selection constraints on teleost TLRs with emphasis on their repertoire in the Walking catfish, Clarias batrachus
Source: Sci Rep. 2020 Dec 7;10:21394. doi: 10.1038/s41598-020-78347-6 (PMC7721727; doi:10.1038/s41598-020-78347-6)
Supplement: Supplementary file 29 — Supplementary Information 29. [file 41598_2020_78347_MOESM29_ESM.zip › T7/absrel/result.json]

{
  "analysis": {
    "authors": "Sergei L Kosakovsky Pond, Ben Murrell, Steven Weaver and Temple iGEM / UCSD viral evolution group",
    "citation": "Less Is More: An Adaptive Branch-Site Random Effects Model for Efficient Detection of Episodic Diversifying Selection (2015). Mol Biol Evol 32 (5): 1342-1353",
    "contact": "spond@temple.edu",
    "info": "aBSREL (Adaptive branch-site random effects likelihood)\n                            uses an adaptive random effects branch-site model framework\n                            to test whether each branch has evolved under positive selection,\n                            using a procedure which infers an optimal number of rate categories per branch.",
    "requirements": "in-frame codon alignment and a phylogenetic tree",
    "version": "2.1"
  },
  "branch attributes": {
    "0": {
      "ATTLR7_3321_BP": {
        "Baseline MG94xREV": 0.1065586726726898,
        "Baseline MG94xREV omega ratio": 0.8473907433594686,
        "Corrected P-value": 1,
        "Full adaptive model": 0.106449040414295,
        "LRT": 0,
        "Nucleotide GTR": 0.1054705941187354,
        "Rate Distributions": [
          [
            0.845044382852634,
            1
          ]
        ],
        "Rate classes": 1,
        "Uncorrected P-value": 1,
        "original name": "ATTLR7_3321_BP"
      },
      "CATLR7_3321_BP": {
        "Baseline MG94xREV": 0.02943058715300382,
        "Baseline MG94xREV omega ratio": 0.7861610497085314,
        "Corrected P-value": 1,
        "Full adaptive model": 0.02932297526729422,
        "LRT": 0,
        "Nucleotide GTR": 0.02933424620021987,
        "Rate Distributions": [
          [
            0.7868713825426215,
            1
          ]
        ],
        "Rate classes": 1,
        "Uncorrected P-value": 1,
        "original name": "CATLR7_3321_BP"
      },
      "CBTLR7_3321_BP": {
        "Baseline MG94xREV": 0.06177293223825761,
        "Baseline MG94xREV omega ratio": 1.036803647971351,
        "Corrected P-value": 0.001339063554410713,
        "Full adaptive model": 0.02723886818372482,
        "LRT": 17.23542354721576,
        "Nucleotide GTR": 0.06119903428037145,
        "Rate Distributions": [
          [
            0.8242056977907167,
            0.9768008629780975
          ],
          [
            36.02206447151784,
            0.02319913702190246
          ]
        ],
        "Rate classes": 2,
        "Uncorrected P-value": 0.00006086652520048697,
        "original name": "CBTLR7_3321_BP"
      },
      "CCTLR7_3321_BP": {
        "Baseline MG94xREV": 0.01348767393704377,
        "Baseline MG94xREV omega ratio": 0.5850487385220117,
        "Corrected P-value": 1,
        "Full adaptive model": 0.013582628256177,
        "LRT": 0,
        "Nucleotide GTR": 0.01334434806796162,
        "Rate Distributions": [
          [
            0.5824935786655219,
            1
          ]
        ],
        "Rate classes": 1,
        "Uncorrected P-value": 1,
        "original name": "CCTLR7_3321_BP"
      },
      "DRTLR7_3321_BP": {
        "Baseline MG94xREV": 0.1043445390293442,
        "Baseline MG94xREV omega ratio": 0.6018788506216706,
        "Corrected P-value": 1,
        "Full adaptive model": 0.1035164881253314,
        "LRT": 0,
        "Nucleotide GTR": 0.1036931228569639,
        "Rate Distributions": [
          [
            0.5969431906925555,
            1
          ]
        ],
        "Rate classes": 1,
        "Uncorrected P-value": 1,
        "original name": "DRTLR7_3321_BP"
      },
      "ECTLR7_3321_BP": {
        "Baseline MG94xREV": 0.08153775739488972,
        "Baseline MG94xREV omega ratio": 0.6260008336301596,
        "Corrected P-value": 0.07667033827523867,
        "Full adaptive model": 0.03504480773296801,
        "LRT": 9.116378260907368,
        "Nucleotide GTR": 0.0804806183876904,
        "Rate Distributions": [
          [
            0.5408208482821864,
            0.9832473160207896
          ],
          [
            27.23712647355301,
            0.01675268397921037
          ]
        ],
        "Rate classes": 2,
        "Uncorrected P-value": 0.00365096848929708,
        "original name": "ECTLR7_3321_BP"
      },
      "GMTLR7_3321_BP": {
        "Baseline MG94xREV": 0.2116051488153448,
        "Baseline MG94xREV omega ratio": 0.6268916611902828,
        "Corrected P-value": 0.000101154238954293,
        "Full adaptive model": 0.1387502047757855,
        "LRT": 22.46549076031079,
        "Nucleotide GTR": 0.2040523152169812,
        "Rate Distributions": [
          [
            0.516281262518309,
            0.9465842723732542
          ],
          [
            25.4602306484257,
            0.05341572762674585
          ]
        ],
        "Rate classes": 2,
        "Uncorrected P-value": 0.000004398010389317086,
        "original name": "GMTLR7_3321_BP"
      },
      "IPTLR7_3321_BP": {
        "Baseline MG94xREV": 0.03825275784461779,
        "Baseline MG94xREV omega ratio": 0.7433053114984655,
        "Corrected P-value": 1,
        "Full adaptive model": 0.03806433904902217,
        "LRT": 0,
        "Nucleotide GTR": 0.0376464754155215,
        "Rate Distributions": [
          [
            0.7393521983899659,
            1
          ]
        ],
        "Rate classes": 1,
        "Uncorrected P-value": 1,
        "original name": "IPTLR7_3321_BP"
      },
      "LCTLR7_3321_BP": {
        "Baseline MG94xREV": 0.06745637655670582,
        "Baseline MG94xREV omega ratio": 0.7470601288307261,
        "Corrected P-value": 0.780664444621344,
        "Full adaptive model": 0.02459975700661703,
        "LRT": 3.910926720360294,
        "Nucleotide GTR": 0.06703730143950438,
        "Rate Distributions": [
          [
            0.5941723483577793,
            0.9688098998822988
          ],
          [
            10.12746034622702,
            0.03119010011770118
          ]
        ],
        "Rate classes": 2,
        "Uncorrected P-value": 0.0520442963080896,
        "original name": "LCTLR7_3321_BP"
      },
      "LMTLR7_3321_BP": {
        "Baseline MG94xREV": 0.04336144208191333,
        "Baseline MG94xREV omega ratio": 0.6992467518564133,
        "Corrected P-value": 1,
        "Full adaptive model": 0.04318808317018811,
        "LRT": 0,
        "Nucleotide GTR": 0.043206659927365,
        "Rate Distributions": [
          [
            0.6887225177201627,
            1
          ]
        ],
        "Rate classes": 1,
        "Uncorrected P-value": 1,
        "original name": "LMTLR7_3321_BP"
      },
      "MATLR7_3321_BP": {
        "Baseline MG94xREV": 0.06919863940167988,
        "Baseline MG94xREV omega ratio": 0.7764726361005055,
        "Corrected P-value": 1,
        "Full adaptive model": 0.06948624622677015,
        "LRT": 0,
        "Nucleotide GTR": 0.06837678730699276,
        "Rate Distributions": [
          [
            0.7809735945729532,
            1
          ]
        ],
        "Rate classes": 1,
        "Uncorrected P-value": 1,
        "original name": "MATLR7_3321_BP"
      },
      "MMTLR7_3321_BP": {
        "Baseline MG94xREV": 0.07410025524224388,
        "Baseline MG94xREV omega ratio": 0.7976012731798684,
        "Corrected P-value": 1,
        "Full adaptive model": 0.07430283561743266,
        "LRT": 0,
        "Nucleotide GTR": 0.0733750170153084,
        "Rate Distributions": [
          [
            0.7986164762510287,
            1
          ]
        ],
        "Rate classes": 1,
        "Uncorrected P-value": 1,
        "original name": "MMTLR7_3321_BP"
      },
      "Node1": {
        "Baseline MG94xREV": 0.01203583725459099,
        "Baseline MG94xREV omega ratio": 0.4642310231598736,
        "Corrected P-value": null,
        "Full adaptive model": 0.01269318792688382,
        "LRT": null,
        "Nucleotide GTR": 0.0117210298401883,
        "Rate Distributions": [
          [
            0.5033749719138597,
            1
          ]
        ],
        "Rate classes": 1,
        "Uncorrected P-value": null
      },
      "Node13": {
        "Baseline MG94xREV": 0.1352324189099931,
        "Baseline MG94xREV omega ratio": 0.603471160893248,
        "Corrected P-value": null,
        "Full adaptive model": 0.05071549864368441,
        "LRT": null,
        "Nucleotide GTR": 0.1318188126199091,
        "Rate Distributions": [
          [
            0.04676349342558552,
            0.6877734749516808
          ],
          [
            2.418015265539031,
            0.3122265250483192
          ]
        ],
        "Rate classes": 2,
        "Uncorrected P-value": null
      },
      "Node15": {
        "Baseline MG94xREV": 0.0252966329559699,
        "Baseline MG94xREV omega ratio": 0.6749349951094139,
        "Corrected P-value": null,
        "Full adaptive model": 0.02611017712848451,
        "LRT": null,
        "Nucleotide GTR": 0.02442362665332744,
        "Rate Distributions": [
          [
            0.6786651692129646,
            1
          ]
        ],
        "Rate classes": 1,
        "Uncorrected P-value": null
      },
      "Node16": {
        "Baseline MG94xREV": 0.04980364736914802,
        "Baseline MG94xREV omega ratio": 0.9038207666103081,
        "Corrected P-value": null,
        "Full adaptive model": 0.04955619515897664,
        "LRT": null,
        "Nucleotide GTR": 0.04957723174795499,
        "Rate Distributions": [
          [
            0.8968518948429991,
            1
          ]
        ],
        "Rate classes": 1,
        "Uncorrected P-value": null
      },
      "Node2": {
        "Baseline MG94xREV": 0.03654281111147592,
        "Baseline MG94xREV omega ratio": 0.403567857673353,
        "Corrected P-value": null,
        "Full adaptive model": 0.03765635113711347,
        "LRT": null,
        "Nucleotide GTR": 0.0343095334348216,
        "Rate Distributions": [
          [
            0.4191975809463435,
            1
          ]
        ],
        "Rate classes": 1,
        "Uncorrected P-value": null
      },
      "Node20": {
        "Baseline MG94xREV": 0.1198583904932334,
        "Baseline MG94xREV omega ratio": 0.4363298891279161,
        "Corrected P-value": null,
        "Full adaptive model": 0.04925563183568004,
        "LRT": null,
        "Nucleotide GTR": 0.1154496643478593,
        "Rate Distributions": [
          [
            0.1843652193998258,
            0.8849111047191677
          ],
          [
            4.9020650369909,
            0.1150888952808323
          ]
        ],
        "Rate classes": 2,
        "Uncorrected P-value": null
      },
      "Node25": {
        "Baseline MG94xREV": 0.01408885521367515,
        "Baseline MG94xREV omega ratio": 3.752801010830136,
        "Corrected P-value": null,
        "Full adaptive model": 0.01381410318322961,
        "LRT": null,
        "Nucleotide GTR": 0.01447656886507988,
        "Rate Distributions": [
          [
            3.636788777399244,
            1
          ]
        ],
        "Rate classes": 1,
        "Uncorrected P-value": null
      },
      "Node28": {
        "Baseline MG94xREV": 0.001426896786834687,
        "Baseline MG94xREV omega ratio": 0.1504798486431246,
        "Corrected P-value": null,
        "Full adaptive model": 0.001100686768346917,
        "LRT": null,
        "Nucleotide GTR": 0.00188230900149896,
        "Rate Distributions": [
          [
            0.0377818037875953,
            1
          ]
        ],
        "Rate classes": 1,
        "Uncorrected P-value": null
      },
      "Node29": {
        "Baseline MG94xREV": 0.006363969375046938,
        "Baseline MG94xREV omega ratio": 0.85649439275396,
        "Corrected P-value": null,
        "Full adaptive model": 0.006635378260200401,
        "LRT": null,
        "Nucleotide GTR": 0.0061366711664848,
        "Rate Distributions": [
          [
            0.9211615521579152,
            1
          ]
        ],
        "Rate classes": 1,
        "Uncorrected P-value": null
      },
      "Node3": {
        "Baseline MG94xREV": 0.1008449236806763,
        "Baseline MG94xREV omega ratio": 0.8575328421861654,
        "Corrected P-value": null,
        "Full adaptive model": 0.04137010638779626,
        "LRT": null,
        "Nucleotide GTR": 0.099100309097117,
        "Rate Distributions": [
          [
            0.4067816960838628,
            0.8949692065721572
          ],
          [
            8.451402665317119,
            0.1050307934278428
          ]
        ],
        "Rate classes": 2,
        "Uncorrected P-value": null
      },
      "Node30": {
        "Baseline MG94xREV": 0.01889221526317265,
        "Baseline MG94xREV omega ratio": 0.7493930667571443,
        "Corrected P-value": null,
        "Full adaptive model": 0.01886762958837768,
        "LRT": null,
        "Nucleotide GTR": 0.01903340401065573,
        "Rate Distributions": [
          [
            0.7384053329592882,
            1
          ]
        ],
        "Rate classes": 1,
        "Uncorrected P-value": null
      },
      "Node34": {
        "Baseline MG94xREV": 0.01485681743421778,
        "Baseline MG94xREV omega ratio": 0.314766484371163,
        "Corrected P-value": null,
        "Full adaptive model": 0.01464938400291215,
        "LRT": null,
        "Nucleotide GTR": 0.01475079425703369,
        "Rate Distributions": [
          [
            0.3055714070449819,
            1
          ]
        ],
        "Rate classes": 1,
        "Uncorrected P-value": null
      },
      "Node35": {
        "Baseline MG94xREV": 0.009479238237708272,
        "Baseline MG94xREV omega ratio": 1.036431150357016,
        "Corrected P-value": null,
        "Full adaptive model": 0.009987086976647089,
        "LRT": null,
        "Nucleotide GTR": 0.009818493165542445,
        "Rate Distributions": [
          [
            1.12350586728205,
            1
          ]
        ],
        "Rate classes": 1,
        "Uncorrected P-value": null
      },
      "Node36": {
        "Baseline MG94xREV": 0.004631093656722024,
        "Baseline MG94xREV omega ratio": 3.014149933392317,
        "Corrected P-value": null,
        "Full adaptive model": 0.004721459710142429,
        "LRT": null,
        "Nucleotide GTR": 0.004695036846839248,
        "Rate Distributions": [
          [
            2.825223820556057,
            1
          ]
        ],
        "Rate classes": 1,
        "Uncorrected P-value": null
      },
      "Node37": {
        "Baseline MG94xREV": 0.0249876713294151,
        "Baseline MG94xREV omega ratio": 0.9267786249404236,
        "Corrected P-value": null,
        "Full adaptive model": 0.02458932649790314,
        "LRT": null,
        "Nucleotide GTR": 0.02486950551493146,
        "Rate Distributions": [
          [
            0.9085697525397496,
            1
          ]
        ],
        "Rate classes": 1,
        "Uncorrected P-value": null
      },
      "Node4": {
        "Baseline MG94xREV": 0.06145070984045665,
        "Baseline MG94xREV omega ratio": 0.8756014527768831,
        "Corrected P-value": null,
        "Full adaptive model": 0.02239692231573151,
        "LRT": null,
        "Nucleotide GTR": 0.06210152246417708,
        "Rate Distributions": [
          [
            0.06511758615688978,
            0.8057762405527198
          ],
          [
            5.625713486479496,
            0.1942237594472802
          ]
        ],
        "Rate classes": 2,
        "Uncorrected P-value": null
      },
      "Node5": {
        "Baseline MG94xREV": 0.1475498452542421,
        "Baseline MG94xREV omega ratio": 0.6051826551365052,
        "Corrected P-value": null,
        "Full adaptive model": 0.05899557855564255,
        "LRT": null,
        "Nucleotide GTR": 0.1410495612283148,
        "Rate Distributions": [
          [
            0.2210049503680325,
            0.8255488639032651
          ],
          [
            3.949293806806759,
            0.1744511360967349
          ]
        ],
        "Rate classes": 2,
        "Uncorrected P-value": null
      },
      "Node6": {
        "Baseline MG94xREV": 0.1320394801777309,
        "Baseline MG94xREV omega ratio": 0.5886728437906591,
        "Corrected P-value": null,
        "Full adaptive model": 0.04856518418009443,
        "LRT": null,
        "Nucleotide GTR": 0.1268036700788328,
        "Rate Distributions": [
          [
            0.2194896016267848,
            0.8068403817538541
          ],
          [
            2.786756891236526,
            0.1931596182461459
          ]
        ],
        "Rate classes": 2,
        "Uncorrected P-value": null
      },
      "Node8": {
        "Baseline MG94xREV": 0.01526882246561832,
        "Baseline MG94xREV omega ratio": 0.5398336836149863,
        "Corrected P-value": null,
        "Full adaptive model": 0.01482900574375844,
        "LRT": null,
        "Nucleotide GTR": 0.0153095007736681,
        "Rate Distributions": [
          [
            0.5555714505166324,
            1
          ]
        ],
        "Rate classes": 1,
        "Uncorrected P-value": null
      },
      "Node9": {
        "Baseline MG94xREV": 0.01547754314417829,
        "Baseline MG94xREV omega ratio": 0.5922422877362884,
        "Corrected P-value": null,
        "Full adaptive model": 0.01643466277004158,
        "LRT": null,
        "Nucleotide GTR": 0.01567031556740845,
        "Rate Distributions": [
          [
            0.6364774733799462,
            1
          ]
        ],
        "Rate classes": 1,
        "Uncorrected P-value": null
      },
      "OMTLR7_3321_BP": {
        "Baseline MG94xREV": 0.01429329419181211,
        "Baseline MG94xREV omega ratio": 0.6912072671414871,
        "Corrected P-value": 1,
        "Full adaptive model": 0.01433693788899812,
        "LRT": 0,
        "Nucleotide GTR": 0.01387460301536919,
        "Rate Distributions": [
          [
            0.7057611435602639,
            1
          ]
        ],
        "Rate classes": 1,
        "Uncorrected P-value": 1,
        "original name": "OMTLR7_3321_BP"
      },
      "ONTLR7_3321_BP": {
        "Baseline MG94xREV": 0.1275460109323875,
        "Baseline MG94xREV omega ratio": 0.584305561644859,
        "Corrected P-value": 1,
        "Full adaptive model": 0.1278458302056676,
        "LRT": 0,
        "Nucleotide GTR": 0.1256148622944079,
        "Rate Distributions": [
          [
            0.585104960918169,
            1
          ]
        ],
        "Rate classes": 1,
        "Uncorrected P-value": 1,
        "original name": "ONTLR7_3321_BP"
      },
      "PFTLR7_3321_BP": {
        "Baseline MG94xREV": 0.04563606384576912,
        "Baseline MG94xREV omega ratio": 0.6056371936487454,
        "Corrected P-value": 0.7514144838379853,
        "Full adaptive model": 0.01725209245531227,
        "LRT": 4.109609111197642,
        "Nucleotide GTR": 0.04554994596187024,
        "Rate Distributions": [
          [
            0.4951898061896514,
            0.9842580895036382
          ],
          [
            18.14175021955643,
            0.01574191049636176
          ]
        ],
        "Rate classes": 2,
        "Uncorrected P-value": 0.04696340523987408,
        "original name": "PFTLR7_3321_BP"
      },
      "PHTLR7_3321_BP": {
        "Baseline MG94xREV": 0.02599905191974778,
        "Baseline MG94xREV omega ratio": 0.7257432072798895,
        "Corrected P-value": 1,
        "Full adaptive model": 0.02619718569812315,
        "LRT": 0,
        "Nucleotide GTR": 0.02632368292695305,
        "Rate Distributions": [
          [
            0.7324150084195468,
            1
          ]
        ],
        "Rate classes": 1,
        "Uncorrected P-value": 1,
        "original name": "PHTLR7_3321_BP"
      },
      "SATLR7_3321_BP": {
        "Baseline MG94xREV": 0.09867720383613017,
        "Baseline MG94xREV omega ratio": 0.7928966279990737,
        "Corrected P-value": 0.2503971059444245,
        "Full adaptive model": 0.03525904467751338,
        "LRT": 6.482834714028286,
        "Nucleotide GTR": 0.09787355502654349,
        "Rate Distributions": [
          [
            0,
            0.5747877900969375
          ],
          [
            2.178314928062359,
            0.4252122099030625
          ]
        ],
        "Rate classes": 2,
        "Uncorrected P-value": 0.01391095033024581,
        "original name": "SATLR7_3321_BP"
      },
      "SDTLR7_3321_BP": {
        "Baseline MG94xREV": 0.03500474829902479,
        "Baseline MG94xREV omega ratio": 0.8755602701860155,
        "Corrected P-value": 0.07659486038559926,
        "Full adaptive model": 0.01298600194361516,
        "LRT": 9.021997871648637,
        "Nucleotide GTR": 0.03501220897478096,
        "Rate Distributions": [
          [
            0.5862175164745886,
            0.9707211298852928
          ],
          [
            17.27053337668543,
            0.0292788701147072
          ]
        ],
        "Rate classes": 2,
        "Uncorrected P-value": 0.003829743019279963,
        "original name": "SDTLR7_3321_BP"
      },
      "SMTLR7_3321_BP": {
        "Baseline MG94xREV": 0.09131689312621956,
        "Baseline MG94xREV omega ratio": 0.7775732791559637,
        "Corrected P-value": 1,
        "Full adaptive model": 0.03165155695031119,
        "LRT": 2.62261396892427,
        "Nucleotide GTR": 0.0902263000893654,
        "Rate Distributions": [
          [
            0.3106529486418755,
            0.7350585520217223
          ],
          [
            2.319435619155259,
            0.2649414479782777
          ]
        ],
        "Rate classes": 2,
        "Uncorrected P-value": 0.1019104436195503,
        "original name": "SMTLR7_3321_BP"
      },
      "SSTLR7_3321_BP": {
        "Baseline MG94xREV": 0.01366011867790795,
        "Baseline MG94xREV omega ratio": 0.7135350116149269,
        "Corrected P-value": 1,
        "Full adaptive model": 0.0135710983125156,
        "LRT": 0,
        "Nucleotide GTR": 0.01400589036636063,
        "Rate Distributions": [
          [
            0.6958349806506553,
            1
          ]
        ],
        "Rate classes": 1,
        "Uncorrected P-value": 1,
        "original name": "SSTLR7_3321_BP"
      },
      "TFTLR7_3321_BP": {
        "Baseline MG94xREV": 0.08460552905420067,
        "Baseline MG94xREV omega ratio": 0.5614708333638248,
        "Corrected P-value": 0.1083316903794941,
        "Full adaptive model": 0.03282873302919847,
        "LRT": 8.236965534291812,
        "Nucleotide GTR": 0.08343350876213808,
        "Rate Distributions": [
          [
            0.42709719632014,
            0.9724175964849903
          ],
          [
            12.53828670440733,
            0.02758240351500973
          ]
        ],
        "Rate classes": 2,
        "Uncorrected P-value": 0.005701667914710218,
        "original name": "TFTLR7_3321_BP"
      },
      "TOTLR7_3321_BP": {
        "Baseline MG94xREV": 0.04116818388455712,
        "Baseline MG94xREV omega ratio": 0.7151468914621213,
        "Corrected P-value": 0.5754911906642148,
        "Full adaptive model": 0.01474652524167733,
        "LRT": 4.744912810827373,
        "Nucleotide GTR": 0.04096444836341104,
        "Rate Distributions": [
          [
            0.1785732453327359,
            0.8451898849215922
          ],
          [
            4.281575977286963,
            0.1548101150784078
          ]
        ],
        "Rate classes": 2,
        "Uncorrected P-value": 0.03385242298024793,
        "original name": "TOTLR7_3321_BP"
      },
      "TRTLR7_3321_BP": {
        "Baseline MG94xREV": 0.1275325722066327,
        "Baseline MG94xREV omega ratio": 0.778179397503756,
        "Corrected P-value": 1,
        "Full adaptive model": 0.0449352684361365,
        "LRT": 2.842132782621775,
        "Nucleotide GTR": 0.1275606460843005,
        "Rate Distributions": [
          [
            0.6121701144471737,
            0.9416700695394963
          ],
          [
            5.035203207296065,
            0.05832993046050372
          ]
        ],
        "Rate classes": 2,
        "Uncorrected P-value": 0.09080137029562188,
        "original name": "TRTLR7_3321_BP"
      }
    },
    "attributes": {
      "Baseline MG94xREV": {
        "attribute type": "branch length",
        "display order": 1
      },
      "Baseline MG94xREV omega ratio": {
        "attribute type": "branch label",
        "display order": 1
      },
      "Corrected P-value": {
        "attribute type": "branch label",
        "display order": 6
      },
      "Full adaptive model": {
        "attribute type": "branch length",
        "display order": 2
      },
      "LRT": {
        "attribute type": "branch label",
        "display order": 4
      },
      "Nucleotide GTR": {
        "attribute type": "branch length",
        "display order": 0
      },
      "Rate Distributions": {
        "attribute type": "branch label",
        "display order": 3
      },
      "Rate classes": {
        "attribute type": "branch label",
        "display order": 2
      },
      "Uncorrected P-value": {
        "attribute type": "branch label",
        "display order": 5
      },
      "original name": {
        "attribute type": "node label",
        "display order": -1
      }
    }
  },
  "data partitions": {
    "0": {
      "coverage": [
        [
          0,
          1,
          2,
          3,
          4,
          5,
          6,
          7,
          8,
          9,
          10,
          11,
          12,
          13,
          14,
          15,
          16,
          17,
          18,
          19,
          20,
          21,
          22,
          23,
          24,
          25,
          26,
          27,
          28,
          29,
          30,
          31,
          32,
          33,
          34,
          35,
          36,
          37,
          38,
          39,
          40,
          41,
          42,
          43,
          44,
          45,
          46,
          47,
          48,
          49,
          50,
          51,
          52,
          53,
          54,
          55,
          56,
          57,
          58,
          59,
          60,
          61,
          62,
          63,
          64,
          65,
          66,
          67,
          68,
          69,
          70,
          71,
          72,
          73,
          74,
          75,
          76,
          77,
          78,
          79,
          80,
          81,
          82,
          83,
          84,
          85,
          86,
          87,
          88,
          89,
          90,
          91,
          92,
          93,
          94,
          95,
          96,
          97,
          98,
          99,
          100,
          101,
          102,
          103,
          104,
          105,
          106,
          107,
          108,
          109,
          110,
          111,
          112,
          113,
          114,
          115,
          116,
          117,
          118,
          119,
          120,
          121,
          122,
          123,
          124,
          125,
          126,
          127,
          128,
          129,
          130,
          131,
          132,
          133,
          134,
          135,
          136,
          137,
          138,
          139,
          140,
          141,
          142,
          143,
          144,
          145,
          146,
          147,
          148,
          149,
          150,
          151,
          152,
          153,
          154,
          155,
          156,
          157,
          158,
          159,
          160,
          161,
          162,
          163,
          164,
          165,
          166,
          167,
          168,
          169,
          170,
          171,
          172,
          173,
          174,
          175,
          176,
          177,
          178,
          179,
          180,
          181,
          182,
          183,
          184,
          185,
          186,
          187,
          188,
          189,
          190,
          191,
          192,
          193,
          194,
          195,
          196,
          197,
          198,
          199,
          200,
          201,
          202,
          203,
          204,
          205,
          206,
          207,
          208,
          209,
          210,
          211,
          212,
          213,
          214,
          215,
          216,
          217,
          218,
          219,
          220,
          221,
          222,
          223,
          224,
          225,
          226,
          227,
          228,
          229,
          230,
          231,
          232,
          233,
          234,
          235,
          236,
          237,
          238,
          239,
          240,
          241,
          242,
          243,
          244,
          245,
          246,
          247,
          248,
          249,
          250,
          251,
          252,
          253,
          254,
          255,
          256,
          257,
          258,
          259,
          260,
          261,
          262,
          263,
          264,
          265,
          266,
          267,
          268,
          269,
          270,
          271,
          272,
          273,
          274,
          275,
          276,
          277,
          278,
          279,
          280,
          281,
          282,
          283,
          284,
          285,
          286,
          287,
          288,
          289,
          290,
          291,
          292,
          293,
          294,
          295,
          296,
          297,
          298,
          299,
          300,
          301,
          302,
          303,
          304,
          305,
          306,
          307,
          308,
          309,
          310,
          311,
          312,
          313,
          314,
          315,
          316,
          317,
          318,
          319,
          320,
          321,
          322,
          323,
          324,
          325,
          326,
          327,
          328,
          329,
          330,
          331,
          332,
          333,
          334,
          335,
          336,
          337,
          338,
          339,
          340,
          341,
          342,
          343,
          344,
          345,
          346,
          347,
          348,
          349,
          350,
          351,
          352,
          353,
          354,
          355,
          356,
          357,
          358,
          359,
          360,
          361,
          362,
          363,
          364,
          365,
          366,
          367,
          368,
          369,
          370,
          371,
          372,
          373,
          374,
          375,
          376,
          377,
          378,
          379,
          380,
          381,
          382,
          383,
          384,
          385,
          386,
          387,
          388,
          389,
          390,
          391,
          392,
          393,
          394,
          395,
          396,
          397,
          398,
          399,
          400,
          401,
          402,
          403,
          404,
          405,
          406,
          407,
          408,
          409,
          410,
          411,
          412,
          413,
          414,
          415,
          416,
          417,
          418,
          419,
          420,
          421,
          422,
          423,
          424,
          425,
          426,
          427,
          428,
          429,
          430,
          431,
          432,
          433,
          434,
          435,
          436,
          437,
          438,
          439,
          440,
          441,
          442,
          443,
          444,
          445,
          446,
          447,
          448,
          449,
          450,
          451,
          452,
          453,
          454,
          455,
          456,
          457,
          458,
          459,
          460,
          461,
          462,
          463,
          464,
          465,
          466,
          467,
          468,
          469,
          470,
          471,
          472,
          473,
          474,
          475,
          476,
          477,
          478,
          479,
          480,
          481,
          482,
          483,
          484,
          485,
          486,
          487,
          488,
          489,
          490,
          491,
          492,
          493,
          494,
          495,
          496,
          497,
          498,
          499,
          500,
          501,
          502,
          503,
          504,
          505,
          506,
          507,
          508,
          509,
          510,
          511,
          512,
          513,
          514,
          515,
          516,
          517,
          518,
          519,
          520,
          521,
          522,
          523,
          524,
          525,
          526,
          527,
          528,
          529,
          530,
          531,
          532,
          533,
          534,
          535,
          536,
          537,
          538,
          539,
          540,
          541,
          542,
          543,
          544,
          545,
          546,
          547,
          548,
          549,
          550,
          551,
          552,
          553,
          554,
          555,
          556,
          557,
          558,
          559,
          560,
          561,
          562,
          563,
          564,
          565,
          566,
          567,
          568,
          569,
          570,
          571,
          572,
          573,
          574,
          575,
          576,
          577,
          578,
          579,
          580,
          581,
          582,
          583,
          584,
          585,
          586,
          587,
          588,
          589,
          590,
          591,
          592,
          593,
          594,
          595,
          596,
          597,
          598,
          599,
          600,
          601,
          602,
          603,
          604,
          605,
          606,
          607,
          608,
          609,
          610,
          611,
          612,
          613,
          614,
          615,
          616,
          617,
          618,
          619,
          620,
          621,
          622,
          623,
          624,
          625,
          626,
          627,
          628,
          629,
          630,
          631,
          632,
          633,
          634,
          635,
          636,
          637,
          638,
          639,
          640,
          641,
          642,
          643,
          644,
          645,
          646,
          647,
          648,
          649,
          650,
          651,
          652,
          653,
          654,
          655,
          656,
          657,
          658,
          659,
          660,
          661,
          662,
          663,
          664,
          665,
          666,
          667,
          668,
          669,
          670,
          671,
          672,
          673,
          674,
          675,
          676,
          677,
          678,
          679,
          680,
          681,
          682,
          683,
          684,
          685,
          686,
          687,
          688,
          689,
          690,
          691,
          692,
          693,
          694,
          695,
          696,
          697,
          698,
          699,
          700,
          701,
          702,
          703,
          704,
          705,
          706,
          707,
          708,
          709,
          710,
          711,
          712,
          713,
          714,
          715,
          716,
          717,
          718,
          719,
          720,
          721,
          722,
          723,
          724,
          725,
          726,
          727,
          728,
          729,
          730,
          731,
          732,
          733,
          734,
          735,
          736,
          737,
          738,
          739,
          740,
          741,
          742,
          743,
          744,
          745,
          746,
          747,
          748,
          749,
          750,
          751,
          752,
          753,
          754,
          755,
          756,
          757,
          758,
          759,
          760,
          761,
          762,
          763,
          764,
          765,
          766,
          767,
          768,
          769,
          770,
          771,
          772,
          773,
          774,
          775,
          776,
          777,
          778,
          779,
          780,
          781,
          782,
          783,
          784,
          785,
          786,
          787,
          788,
          789,
          790,
          791,
          792,
          793,
          794,
          795,
          796,
          797,
          798,
          799,
          800,
          801,
          802,
          803,
          804,
          805,
          806,
          807,
          808,
          809,
          810,
          811,
          812,
          813,
          814,
          815,
          816,
          817,
          818,
          819,
          820,
          821,
          822,
          823,
          824,
          825,
          826,
          827,
          828,
          829,
          830,
          831,
          832,
          833,
          834,
          835,
          836,
          837,
          838,
          839,
          840,
          841,
          842,
          843,
          844,
          845,
          846,
          847,
          848,
          849,
          850,
          851,
          852,
          853,
          854,
          855,
          856,
          857,
          858,
          859,
          860,
          861,
          862,
          863,
          864,
          865,
          866,
          867,
          868,
          869,
          870,
          871,
          872,
          873,
          874,
          875,
          876,
          877,
          878,
          879,
          880,
          881,
          882,
          883,
          884,
          885,
          886,
          887,
          888,
          889,
          890,
          891,
          892,
          893,
          894,
          895,
          896,
          897,
          898,
          899,
          900,
          901,
          902,
          903,
          904,
          905,
          906,
          907,
          908,
          909,
          910,
          911,
          912,
          913,
          914,
          915,
          916,
          917,
          918,
          919,
          920,
          921,
          922,
          923,
          924,
          925,
          926,
          927,
          928,
          929,
          930,
          931,
          932,
          933,
          934,
          935,
          936,
          937,
          938,
          939,
          940,
          941,
          942,
          943,
          944,
          945,
          946,
          947,
          948,
          949,
          950,
          951,
          952,
          953,
          954,
          955,
          956,
          957,
          958,
          959,
          960,
          961,
          962,
          963,
          964,
          965,
          966,
          967,
          968,
          969,
          970,
          971,
          972,
          973,
          974,
          975,
          976,
          977,
          978,
          979,
          980,
          981,
          982,
          983,
          984,
          985,
          986,
          987,
          988,
          989,
          990,
          991,
          992,
          993,
          994,
          995,
          996,
          997,
          998,
          999,
          1000,
          1001,
          1002,
          1003,
          1004,
          1005,
          1006,
          1007,
          1008,
          1009,
          1010,
          1011,
          1012,
          1013,
          1014,
          1015,
          1016,
          1017,
          1018,
          1019,
          1020,
          1021,
          1022,
          1023,
          1024,
          1025,
          1026,
          1027,
          1028,
          1029,
          1030,
          1031,
          1032,
          1033,
          1034,
          1035,
          1036,
          1037,
          1038,
          1039,
          1040,
          1041,
          1042,
          1043,
          1044,
          1045,
          1046,
          1047,
          1048,
          1049,
          1050,
          1051,
          1052,
          1053,
          1054,
          1055,
          1056,
          1057,
          1058,
          1059,
          1060,
          1061,
          1062,
          1063,
          1064,
          1065,
          1066,
          1067,
          1068,
          1069,
          1070,
          1071,
          1072,
          1073,
          1074,
          1075,
          1076,
          1077,
          1078,
          1079,
          1080,
          1081,
          1082,
          1083,
          1084,
          1085,
          1086,
          1087,
          1088,
          1089,
          1090,
          1091,
          1092,
          1093,
          1094,
          1095,
          1096,
          1097,
          1098,
          1099,
          1100,
          1101,
          1102,
          1103,
          1104,
          1105,
          1106
        ]
      ],
      "name": "absrel.filter.default"
    }
  },
  "fits": {
    "Baseline MG94xREV": {
      "AIC-c": 68288.65742931624,
      "Equilibrium frequencies": [
        [
          0.02692696897584271
        ],
        [
          0.02495563696530963
        ],
        [
          0.02171732970382453
        ],
        [
          0.02263465580662216
        ],
        [
          0.02802582757589044
        ],
        [
          0.02597404777580975
        ],
        [
          0.02260358892358778
        ],
        [
          0.02355835004842639
        ],
        [
          0.01887305209934638
        ],
        [
          0.01749134991915379
        ],
        [
          0.01522162763015311
        ],
        [
          0.01586457943604415
        ],
        [
          0.02734043539955813
        ],
        [
          0.02533883337990958
        ],
        [
          0.02205080157187416
        ],
        [
          0.0229822133128825
        ],
        [
          0.01548549321945534
        ],
        [
          0.01435179530827223
        ],
        [
          0.01248946965308136
        ],
        [
          0.01301701685520597
        ],
        [
          0.01611743836766142
        ],
        [
          0.01493747555006878
        ],
        [
          0.01299915052918131
        ],
        [
          0.01354822632520395
        ],
        [
          0.01085374742983708
        ],
        [
          0.01005914110924175
        ],
        [
          0.008753841238769912
        ],
        [
          0.009123597888302007
        ],
        [
          0.01572327458677751
        ],
        [
          0.01457216862564526
        ],
        [
          0.0126812467653213
        ],
        [
          0.01321689450988719
        ],
        [
          0.01385146393587504
        ],
        [
          0.01283739383113981
        ],
        [
          0.01117158078378254
        ],
        [
          0.01164346120380819
        ],
        [
          0.01441672623044828
        ],
        [
          0.01336127309234457
        ],
        [
          0.01162748013255072
        ],
        [
          0.01211861744919197
        ],
        [
          0.009708459973661243
        ],
        [
          0.00899770051401959
        ],
        [
          0.007830135889172661
        ],
        [
          0.00816087581611339
        ],
        [
          0.01406415461271755
        ],
        [
          0.01303451335550773
        ],
        [
          0.01134312157465516
        ],
        [
          0.01182224776786324
        ],
        [
          0.02075278804269654
        ],
        [
          0.0188226898406635
        ],
        [
          0.02330591922827316
        ],
        [
          0.0215996854278476
        ],
        [
          0.01879685501866894
        ],
        [
          0.01959082214051501
        ],
        [
          0.01454558254543563
        ],
        [
          0.01265811056285741
        ],
        [
          0.0131927810490435
        ],
        [
          0.02273595587364834
        ],
        [
          0.02107144927270114
        ],
        [
          0.01833716413765704
        ],
        [
          0.01911171421099296
        ]
      ],
      "Log Likelihood": -34043.93044967389,
      "display order": 1,
      "estimated parameters": 100,
      "branch-annotations": {
        "ATTLR7_3321_BP": {
          "LRT": 0,
          "omegas": [
            {
              "omega": 0.8473907433594686,
              "prop": 1
            }
          ],
          "p": 1,
          "uncorrected p": 1,
          "tested": true
        },
        "CATLR7_3321_BP": {
          "LRT": 0,
          "omegas": [
            {
              "omega": 0.7861610497085314,
              "prop": 1
            }
          ],
          "p": 1,
          "uncorrected p": 1,
          "tested": true
        },
        "CBTLR7_3321_BP": {
          "LRT": 17.23542354721576,
          "omegas": [
            {
              "omega": 1.036803647971351,
              "prop": 1
            }
          ],
          "p": 0.001339063554410713,
          "uncorrected p": 0.00006086652520048697,
          "tested": true
        },
        "CCTLR7_3321_BP": {
          "LRT": 0,
          "omegas": [
            {
              "omega": 0.5850487385220117,
              "prop": 1
            }
          ],
          "p": 1,
          "uncorrected p": 1,
          "tested": true
        },
        "DRTLR7_3321_BP": {
          "LRT": 0,
          "omegas": [
            {
              "omega": 0.6018788506216706,
              "prop": 1
            }
          ],
          "p": 1,
          "uncorrected p": 1,
          "tested": true
        },
        "ECTLR7_3321_BP": {
          "LRT": 9.116378260907368,
          "omegas": [
            {
              "omega": 0.6260008336301596,
              "prop": 1
            }
          ],
          "p": 0.07667033827523867,
          "uncorrected p": 0.00365096848929708,
          "tested": true
        },
        "GMTLR7_3321_BP": {
          "LRT": 22.46549076031079,
          "omegas": [
            {
              "omega": 0.6268916611902828,
              "prop": 1
            }
          ],
          "p": 0.000101154238954293,
          "uncorrected p": 0.000004398010389317086,
          "tested": true
        },
        "IPTLR7_3321_BP": {
          "LRT": 0,
          "omegas": [
            {
              "omega": 0.7433053114984655,
              "prop": 1
            }
          ],
          "p": 1,
          "uncorrected p": 1,
          "tested": true
        },
        "LCTLR7_3321_BP": {
          "LRT": 3.910926720360294,
          "omegas": [
            {
              "omega": 0.7470601288307261,
              "prop": 1
            }
          ],
          "p": 0.780664444621344,
          "uncorrected p": 0.0520442963080896,
          "tested": true
        },
        "LMTLR7_3321_BP": {
          "LRT": 0,
          "omegas": [
            {
              "omega": 0.6992467518564133,
              "prop": 1
            }
          ],
          "p": 1,
          "uncorrected p": 1,
          "tested": true
        },
        "MATLR7_3321_BP": {
          "LRT": 0,
          "omegas": [
            {
              "omega": 0.7764726361005055,
              "prop": 1
            }
          ],
          "p": 1,
          "uncorrected p": 1,
          "tested": true
        },
        "MMTLR7_3321_BP": {
          "LRT": 0,
          "omegas": [
            {
              "omega": 0.7976012731798684,
              "prop": 1
            }
          ],
          "p": 1,
          "uncorrected p": 1,
          "tested": true
        },
        "Node1": {
          "LRT": "test not run",
          "omegas": [
            {
              "omega": 0.4642310231598736,
              "prop": 1
            }
          ],
          "p": 1,
          "uncorrected p": 1,
          "tested": false
        },
        "Node13": {
          "LRT": "test not run",
          "omegas": [
            {
              "omega": 0.603471160893248,
              "prop": 1
            }
          ],
          "p": 1,
          "uncorrected p": 1,
          "tested": false
        },
        "Node15": {
          "LRT": "test not run",
          "omegas": [
            {
              "omega": 0.6749349951094139,
              "prop": 1
            }
          ],
          "p": 1,
          "uncorrected p": 1,
          "tested": false
        },
        "Node16": {
          "LRT": "test not run",
          "omegas": [
            {
              "omega": 0.9038207666103081,
              "prop": 1
            }
          ],
          "p": 1,
          "uncorrected p": 1,
          "tested": false
        },
        "Node2": {
          "LRT": "test not run",
          "omegas": [
            {
              "omega": 0.403567857673353,
              "prop": 1
            }
          ],
          "p": 1,
          "uncorrected p": 1,
          "tested": false
        },
        "Node20": {
          "LRT": "test not run",
          "omegas": [
            {
              "omega": 0.4363298891279161,
              "prop": 1
            }
          ],
          "p": 1,
          "uncorrected p": 1,
          "tested": false
        },
        "Node25": {
          "LRT": "test not run",
          "omegas": [
            {
              "omega": 3.752801010830136,
              "prop": 1
            }
          ],
          "p": 1,
          "uncorrected p": 1,
          "tested": false
        },
        "Node28": {
          "LRT": "test not run",
          "omegas": [
            {
              "omega": 0.1504798486431246,
              "prop": 1
            }
          ],
          "p": 1,
          "uncorrected p": 1,
          "tested": false
        },
        "Node29": {
          "LRT": "test not run",
          "omegas": [
            {
              "omega": 0.85649439275396,
              "prop": 1
            }
          ],
          "p": 1,
          "uncorrected p": 1,
          "tested": false
        },
        "Node3": {
          "LRT": "test not run",
          "omegas": [
            {
              "omega": 0.8575328421861654,
              "prop": 1
            }
          ],
          "p": 1,
          "uncorrected p": 1,
          "tested": false
        },
        "Node30": {
          "LRT": "test not run",
          "omegas": [
            {
              "omega": 0.7493930667571443,
              "prop": 1
            }
          ],
          "p": 1,
          "uncorrected p": 1,
          "tested": false
        },
        "Node34": {
          "LRT": "test not run",
          "omegas": [
            {
              "omega": 0.314766484371163,
              "prop": 1
            }
          ],
          "p": 1,
          "uncorrected p": 1,
          "tested": false
        },
        "Node35": {
          "LRT": "test not run",
          "omegas": [
            {
              "omega": 1.036431150357016,
              "prop": 1
            }
          ],
          "p": 1,
          "uncorrected p": 1,
          "tested": false
        },
        "Node36": {
          "LRT": "test not run",
          "omegas": [
            {
              "omega": 3.014149933392317,
              "prop": 1
            }
          ],
          "p": 1,
          "uncorrected p": 1,
          "tested": false
        },
        "Node37": {
          "LRT": "test not run",
          "omegas": [
            {
              "omega": 0.9267786249404236,
              "prop": 1
            }
          ],
          "p": 1,
          "uncorrected p": 1,
          "tested": false
        },
        "Node4": {
          "LRT": "test not run",
          "omegas": [
            {
              "omega": 0.8756014527768831,
              "prop": 1
            }
          ],
          "p": 1,
          "uncorrected p": 1,
          "tested": false
        },
        "Node5": {
          "LRT": "test not run",
          "omegas": [
            {
              "omega": 0.6051826551365052,
              "prop": 1
            }
          ],
          "p": 1,
          "uncorrected p": 1,
          "tested": false
        },
        "Node6": {
          "LRT": "test not run",
          "omegas": [
            {
              "omega": 0.5886728437906591,
              "prop": 1
            }
          ],
          "p": 1,
          "uncorrected p": 1,
          "tested": false
        },
        "Node8": {
          "LRT": "test not run",
          "omegas": [
            {
              "omega": 0.5398336836149863,
              "prop": 1
            }
          ],
          "p": 1,
          "uncorrected p": 1,
          "tested": false
        },
        "Node9": {
          "LRT": "test not run",
          "omegas": [
            {
              "omega": 0.5922422877362884,
              "prop": 1
            }
          ],
          "p": 1,
          "uncorrected p": 1,
          "tested": false
        },
        "OMTLR7_3321_BP": {
          "LRT": 0,
          "omegas": [
            {
              "omega": 0.6912072671414871,
              "prop": 1
            }
          ],
          "p": 1,
          "uncorrected p": 1,
          "tested": true
        },
        "ONTLR7_3321_BP": {
          "LRT": 0,
          "omegas": [
            {
              "omega": 0.584305561644859,
              "prop": 1
            }
          ],
          "p": 1,
          "uncorrected p": 1,
          "tested": true
        },
        "PFTLR7_3321_BP": {
          "LRT": 4.109609111197642,
          "omegas": [
            {
              "omega": 0.6056371936487454,
              "prop": 1
            }
          ],
          "p": 0.7514144838379853,
          "uncorrected p": 0.04696340523987408,
          "tested": true
        },
        "PHTLR7_3321_BP": {
          "LRT": 0,
          "omegas": [
            {
              "omega": 0.7257432072798895,
              "prop": 1
            }
          ],
          "p": 1,
          "uncorrected p": 1,
          "tested": true
        },
        "SATLR7_3321_BP": {
          "LRT": 6.482834714028286,
          "omegas": [
            {
              "omega": 0.7928966279990737,
              "prop": 1
            }
          ],
          "p": 0.2503971059444245,
          "uncorrected p": 0.01391095033024581,
          "tested": true
        },
        "SDTLR7_3321_BP": {
          "LRT": 9.021997871648637,
          "omegas": [
            {
              "omega": 0.8755602701860155,
              "prop": 1
            }
          ],
          "p": 0.07659486038559926,
          "uncorrected p": 0.003829743019279963,
          "tested": true
        },
        "SMTLR7_3321_BP": {
          "LRT": 2.62261396892427,
          "omegas": [
            {
              "omega": 0.7775732791559637,
              "prop": 1
            }
          ],
          "p": 1,
          "uncorrected p": 0.1019104436195503,
          "tested": true
        },
        "SSTLR7_3321_BP": {
          "LRT": 0,
          "omegas": [
            {
              "omega": 0.7135350116149269,
              "prop": 1
            }
          ],
          "p": 1,
          "uncorrected p": 1,
          "tested": true
        },
        "TFTLR7_3321_BP": {
          "LRT": 8.236965534291812,
          "omegas": [
            {
              "omega": 0.5614708333638248,
              "prop": 1
            }
          ],
          "p": 0.1083316903794941,
          "uncorrected p": 0.005701667914710218,
          "tested": true
        },
        "TOTLR7_3321_BP": {
          "LRT": 4.744912810827373,
          "omegas": [
            {
              "omega": 0.7151468914621213,
              "prop": 1
            }
          ],
          "p": 0.5754911906642148,
          "uncorrected p": 0.03385242298024793,
          "tested": true
        },
        "TRTLR7_3321_BP": {
          "LRT": 2.842132782621775,
          "omegas": [
            {
              "omega": 0.778179397503756,
              "prop": 1
            }
          ],
          "p": 1,
          "uncorrected p": 0.09080137029562188,
          "tested": true
        }
      },
      "annotation-tag": "ω"
    },
    "Full adaptive model": {
      "AIC-c": 68074.78690413335,
      "Log Likelihood": -33902.67916635239,
      "display order": 2,
      "estimated parameters": 134,
      "branch-annotations": {
        "ATTLR7_3321_BP": {
          "LRT": 0,
          "omegas": [
            {
              "omega": 0.845044382852634,
              "prop": 1
            }
          ],
          "p": 1,
          "uncorrected p": 1,
          "tested": true
        },
        "CATLR7_3321_BP": {
          "LRT": 0,
          "omegas": [
            {
              "omega": 0.7868713825426215,
              "prop": 1
            }
          ],
          "p": 1,
          "uncorrected p": 1,
          "tested": true
        },
        "CBTLR7_3321_BP": {
          "LRT": 17.23542354721576,
          "omegas": [
            {
              "omega": 0.8242056977907167,
              "prop": 0.9768008629780975
            },
            {
              "omega": 36.02206447151784,
              "prop": 0.02319913702190246
            }
          ],
          "p": 0.001339063554410713,
          "uncorrected p": 0.00006086652520048697,
          "tested": true
        },
        "CCTLR7_3321_BP": {
          "LRT": 0,
          "omegas": [
            {
              "omega": 0.5824935786655219,
              "prop": 1
            }
          ],
          "p": 1,
          "uncorrected p": 1,
          "tested": true
        },
        "DRTLR7_3321_BP": {
          "LRT": 0,
          "omegas": [
            {
              "omega": 0.5969431906925555,
              "prop": 1
            }
          ],
          "p": 1,
          "uncorrected p": 1,
          "tested": true
        },
        "ECTLR7_3321_BP": {
          "LRT": 9.116378260907368,
          "omegas": [
            {
              "omega": 0.5408208482821864,
              "prop": 0.9832473160207896
            },
            {
              "omega": 27.23712647355301,
              "prop": 0.01675268397921037
            }
          ],
          "p": 0.07667033827523867,
          "uncorrected p": 0.00365096848929708,
          "tested": true
        },
        "GMTLR7_3321_BP": {
          "LRT": 22.46549076031079,
          "omegas": [
            {
              "omega": 0.516281262518309,
              "prop": 0.9465842723732542
            },
            {
              "omega": 25.4602306484257,
              "prop": 0.05341572762674585
            }
          ],
          "p": 0.000101154238954293,
          "uncorrected p": 0.000004398010389317086,
          "tested": true
        },
        "IPTLR7_3321_BP": {
          "LRT": 0,
          "omegas": [
            {
              "omega": 0.7393521983899659,
              "prop": 1
            }
          ],
          "p": 1,
          "uncorrected p": 1,
          "tested": true
        },
        "LCTLR7_3321_BP": {
          "LRT": 3.910926720360294,
          "omegas": [
            {
              "omega": 0.5941723483577793,
              "prop": 0.9688098998822988
            },
            {
              "omega": 10.12746034622702,
              "prop": 0.03119010011770118
            }
          ],
          "p": 0.780664444621344,
          "uncorrected p": 0.0520442963080896,
          "tested": true
        },
        "LMTLR7_3321_BP": {
          "LRT": 0,
          "omegas": [
            {
              "omega": 0.6887225177201627,
              "prop": 1
            }
          ],
          "p": 1,
          "uncorrected p": 1,
          "tested": true
        },
        "MATLR7_3321_BP": {
          "LRT": 0,
          "omegas": [
            {
              "omega": 0.7809735945729532,
              "prop": 1
            }
          ],
          "p": 1,
          "uncorrected p": 1,
          "tested": true
        },
        "MMTLR7_3321_BP": {
          "LRT": 0,
          "omegas": [
            {
              "omega": 0.7986164762510287,
              "prop": 1
            }
          ],
          "p": 1,
          "uncorrected p": 1,
          "tested": true
        },
        "Node1": {
          "LRT": "test not run",
          "omegas": [
            {
              "omega": 0.5033749719138597,
              "prop": 1
            }
          ],
          "p": 1,
          "uncorrected p": 1,
          "tested": false
        },
        "Node13": {
          "LRT": "test not run",
          "omegas": [
            {
              "omega": 0.04676349342558552,
              "prop": 0.6877734749516808
            },
            {
              "omega": 2.418015265539031,
              "prop": 0.3122265250483192
            }
          ],
          "p": 1,
          "uncorrected p": 1,
          "tested": false
        },
        "Node15": {
          "LRT": "test not run",
          "omegas": [
            {
              "omega": 0.6786651692129646,
              "prop": 1
            }
          ],
          "p": 1,
          "uncorrected p": 1,
          "tested": false
        },
        "Node16": {
          "LRT": "test not run",
          "omegas": [
            {
              "omega": 0.8968518948429991,
              "prop": 1
            }
          ],
          "p": 1,
          "uncorrected p": 1,
          "tested": false
        },
        "Node2": {
          "LRT": "test not run",
          "omegas": [
            {
              "omega": 0.4191975809463435,
              "prop": 1
            }
          ],
          "p": 1,
          "uncorrected p": 1,
          "tested": false
        },
        "Node20": {
          "LRT": "test not run",
          "omegas": [
            {
              "omega": 0.1843652193998258,
              "prop": 0.8849111047191677
            },
            {
              "omega": 4.9020650369909,
              "prop": 0.1150888952808323
            }
          ],
          "p": 1,
          "uncorrected p": 1,
          "tested": false
        },
        "Node25": {
          "LRT": "test not run",
          "omegas": [
            {
              "omega": 3.636788777399244,
              "prop": 1
            }
          ],
          "p": 1,
          "uncorrected p": 1,
          "tested": false
        },
        "Node28": {
          "LRT": "test not run",
          "omegas": [
            {
              "omega": 0.0377818037875953,
              "prop": 1
            }
          ],
          "p": 1,
          "uncorrected p": 1,
          "tested": false
        },
        "Node29": {
          "LRT": "test not run",
          "omegas": [
            {
              "omega": 0.9211615521579152,
              "prop": 1
            }
          ],
          "p": 1,
          "uncorrected p": 1,
          "tested": false
        },
        "Node3": {
          "LRT": "test not run",
          "omegas": [
            {
              "omega": 0.4067816960838628,
              "prop": 0.8949692065721572
            },
            {
              "omega": 8.451402665317119,
              "prop": 0.1050307934278428
            }
          ],
          "p": 1,
          "uncorrected p": 1,
          "tested": false
        },
        "Node30": {
          "LRT": "test not run",
          "omegas": [
            {
              "omega": 0.7384053329592882,
              "prop": 1
            }
          ],
          "p": 1,
          "uncorrected p": 1,
          "tested": false
        },
        "Node34": {
          "LRT": "test not run",
          "omegas": [
            {
              "omega": 0.3055714070449819,
              "prop": 1
            }
          ],
          "p": 1,
          "uncorrected p": 1,
          "tested": false
        },
        "Node35": {
          "LRT": "test not run",
          "omegas": [
            {
              "omega": 1.12350586728205,
              "prop": 1
            }
          ],
          "p": 1,
          "uncorrected p": 1,
          "tested": false
        },
        "Node36": {
          "LRT": "test not run",
          "omegas": [
            {
              "omega": 2.825223820556057,
              "prop": 1
            }
          ],
          "p": 1,
          "uncorrected p": 1,
          "tested": false
        },
        "Node37": {
          "LRT": "test not run",
          "omegas": [
            {
              "omega": 0.9085697525397496,
              "prop": 1
            }
          ],
          "p": 1,
          "uncorrected p": 1,
          "tested": false
        },
        "Node4": {
          "LRT": "test not run",
          "omegas": [
            {
              "omega": 0.06511758615688978,
              "prop": 0.8057762405527198
            },
            {
              "omega": 5.625713486479496,
              "prop": 0.1942237594472802
            }
          ],
          "p": 1,
          "uncorrected p": 1,
          "tested": false
        },
        "Node5": {
          "LRT": "test not run",
          "omegas": [
            {
              "omega": 0.2210049503680325,
              "prop": 0.8255488639032651
            },
            {
              "omega": 3.949293806806759,
              "prop": 0.1744511360967349
            }
          ],
          "p": 1,
          "uncorrected p": 1,
          "tested": false
        },
        "Node6": {
          "LRT": "test not run",
          "omegas": [
            {
              "omega": 0.2194896016267848,
              "prop": 0.8068403817538541
            },
            {
              "omega": 2.786756891236526,
              "prop": 0.1931596182461459
            }
          ],
          "p": 1,
          "uncorrected p": 1,
          "tested": false
        },
        "Node8": {
          "LRT": "test not run",
          "omegas": [
            {
              "omega": 0.5555714505166324,
              "prop": 1
            }
          ],
          "p": 1,
          "uncorrected p": 1,
          "tested": false
        },
        "Node9": {
          "LRT": "test not run",
          "omegas": [
            {
              "omega": 0.6364774733799462,
              "prop": 1
            }
          ],
          "p": 1,
          "uncorrected p": 1,
          "tested": false
        },
        "OMTLR7_3321_BP": {
          "LRT": 0,
          "omegas": [
            {
              "omega": 0.7057611435602639,
              "prop": 1
            }
          ],
          "p": 1,
          "uncorrected p": 1,
          "tested": true
        },
        "ONTLR7_3321_BP": {
          "LRT": 0,
          "omegas": [
            {
              "omega": 0.585104960918169,
              "prop": 1
            }
          ],
          "p": 1,
          "uncorrected p": 1,
          "tested": true
        },
        "PFTLR7_3321_BP": {
          "LRT": 4.109609111197642,
          "omegas": [
            {
              "omega": 0.4951898061896514,
              "prop": 0.9842580895036382
            },
            {
              "omega": 18.14175021955643,
              "prop": 0.01574191049636176
            }
          ],
          "p": 0.7514144838379853,
          "uncorrected p": 0.04696340523987408,
          "tested": true
        },
        "PHTLR7_3321_BP": {
          "LRT": 0,
          "omegas": [
            {
              "omega": 0.7324150084195468,
              "prop": 1
            }
          ],
          "p": 1,
          "uncorrected p": 1,
          "tested": true
        },
        "SATLR7_3321_BP": {
          "LRT": 6.482834714028286,
          "omegas": [
            {
              "omega": 0,
              "prop": 0.5747877900969375
            },
            {
              "omega": 2.178314928062359,
              "prop": 0.4252122099030625
            }
          ],
          "p": 0.2503971059444245,
          "uncorrected p": 0.01391095033024581,
          "tested": true
        },
        "SDTLR7_3321_BP": {
          "LRT": 9.021997871648637,
          "omegas": [
            {
              "omega": 0.5862175164745886,
              "prop": 0.9707211298852928
            },
            {
              "omega": 17.27053337668543,
              "prop": 0.0292788701147072
            }
          ],
          "p": 0.07659486038559926,
          "uncorrected p": 0.003829743019279963,
          "tested": true
        },
        "SMTLR7_3321_BP": {
          "LRT": 2.62261396892427,
          "omegas": [
            {
              "omega": 0.3106529486418755,
              "prop": 0.7350585520217223
            },
            {
              "omega": 2.319435619155259,
              "prop": 0.2649414479782777
            }
          ],
          "p": 1,
          "uncorrected p": 0.1019104436195503,
          "tested": true
        },
        "SSTLR7_3321_BP": {
          "LRT": 0,
          "omegas": [
            {
              "omega": 0.6958349806506553,
              "prop": 1
            }
          ],
          "p": 1,
          "uncorrected p": 1,
          "tested": true
        },
        "TFTLR7_3321_BP": {
          "LRT": 8.236965534291812,
          "omegas": [
            {
              "omega": 0.42709719632014,
              "prop": 0.9724175964849903
            },
            {
              "omega": 12.53828670440733,
              "prop": 0.02758240351500973
            }
          ],
          "p": 0.1083316903794941,
          "uncorrected p": 0.005701667914710218,
          "tested": true
        },
        "TOTLR7_3321_BP": {
          "LRT": 4.744912810827373,
          "omegas": [
            {
              "omega": 0.1785732453327359,
              "prop": 0.8451898849215922
            },
            {
              "omega": 4.281575977286963,
              "prop": 0.1548101150784078
            }
          ],
          "p": 0.5754911906642148,
          "uncorrected p": 0.03385242298024793,
          "tested": true
        },
        "TRTLR7_3321_BP": {
          "LRT": 2.842132782621775,
          "omegas": [
            {
              "omega": 0.6121701144471737,
              "prop": 0.9416700695394963
            },
            {
              "omega": 5.035203207296065,
              "prop": 0.05832993046050372
            }
          ],
          "p": 1,
          "uncorrected p": 0.09080137029562188,
          "tested": true
        }
      },
      "annotation-tag": "ω"
    },
    "Nucleotide GTR": {
      "AIC-c": 69154.40436735183,
      "Equilibrium frequencies": [
        [
          0.2866079503854602
        ],
        [
          0.2581111733206999
        ],
        [
          0.1958776576654176
        ],
        [
          0.2594032186284221
        ]
      ],
      "Log Likelihood": -34526.16744025581,
      "display order": 0,
      "estimated parameters": 51
    }
  },
  "input": {
    "file name": "/home/datamonkey/datamonkey-js-server/production/app/absrel/output/5dfb47aac27e2160748fb066",
    "number of sequences": 23,
    "number of sites": 1107,
    "partition count": 1,
    "trees": {
      "0": "(((((((CBTLR7_3321_BP:0.06148516926146869,((IPTLR7_3321_BP:0.0323670673461526,PHTLR7_3321_BP:0.03096516719136084)Node9:0.02484205814864942,TFTLR7_3321_BP:0.06922825649673948)Node8:0.008841065087818928)Node6:0.1047402447469739,(DRTLR7_3321_BP:0.1057841902993435,((CATLR7_3321_BP:0.02376947691005327,CCTLR7_3321_BP:0.01828687904220223)Node16:0.04291472243947549,MATLR7_3321_BP:0.07027868976505088)Node15:0.01074890281209705)Node13:0.1028845299047725)Node5:0.08556692022306772,(SSTLR7_3321_BP:0.01431488681689089,OMTLR7_3321_BP:0.01344268133746095)Node20:0.1322440583660776)Node4:0.0230283145699839,GMTLR7_3321_BP:0.1938575246836846)Node3:0.06720066967252891,TRTLR7_3321_BP:0.1318394875633416)Node2:0.01262683830005299,(MMTLR7_3321_BP:0.07552908605884243,SATLR7_3321_BP:0.09316317124755974)Node25:0.006320786198038889)Node1:0.003772369221521071,(((ECTLR7_3321_BP:0.07649912151366282,PFTLR7_3321_BP:0.04899498787697897)Node30:0.008999702972195309,LMTLR7_3321_BP:0.04499618306783515)Node29:0.007759344320243652,((((TOTLR7_3321_BP:0.03960889027538531,SDTLR7_3321_BP:0.03504156649970751)Node37:0.02265959158064514,LCTLR7_3321_BP:0.06074569850359363)Node36:0.002208310732912999,SMTLR7_3321_BP:0.08496321095656394)Node35:0.007142251547224421,ATTLR7_3321_BP:0.09815325139970194)Node34:0.006873861237153944)Node28:0.001221829951230332,ONTLR7_3321_BP:0.1120350125337558)"
    }
  },
  "test results": {
    "P-value threshold": 0.05,
    "positive test results": 2,
    "tested": 23
  },
  "tested": {
    "0": {
      "ATTLR7_3321_BP": "test",
      "CATLR7_3321_BP": "test",
      "CBTLR7_3321_BP": "test",
      "CCTLR7_3321_BP": "test",
      "DRTLR7_3321_BP": "test",
      "ECTLR7_3321_BP": "test",
      "GMTLR7_3321_BP": "test",
      "IPTLR7_3321_BP": "test",
      "LCTLR7_3321_BP": "test",
      "LMTLR7_3321_BP": "test",
      "MATLR7_3321_BP": "test",
      "MMTLR7_3321_BP": "test",
      "Node1": "background",
      "Node13": "background",
      "Node15": "background",
      "Node16": "background",
      "Node2": "background",
      "Node20": "background",
      "Node25": "background",
      "Node28": "background",
      "Node29": "background",
      "Node3": "background",
      "Node30": "background",
      "Node34": "background",
      "Node35": "background",
      "Node36": "background",
      "Node37": "background",
      "Node4": "background",
      "Node5": "background",
      "Node6": "background",
      "Node8": "background",
      "Node9": "background",
      "OMTLR7_3321_BP": "test",
      "ONTLR7_3321_BP": "test",
      "PFTLR7_3321_BP": "test",
      "PHTLR7_3321_BP": "test",
      "SATLR7_3321_BP": "test",
      "SDTLR7_3321_BP": "test",
      "SMTLR7_3321_BP": "test",
      "SSTLR7_3321_BP": "test",
      "TFTLR7_3321_BP": "test",
      "TOTLR7_3321_BP": "test",
      "TRTLR7_3321_BP": "test"
    }
  },
  "timers": {
    "Baseline model fitting": {
      "order": 2,
      "timer": 9
    },
    "Complexity analysis": {
      "order": 3,
      "timer": 322
    },
    "Full adaptive model fitting": {
      "order": 4,
      "timer": 176
    },
    "Overall": {
      "order": 0,
      "timer": 725
    },
    "Preliminary model fitting": {
      "order": 1,
      "timer": 2
    },
    "Testing for selection": {
      "order": 5,
      "timer": 216
    }
  },
  "trees": {
    "branchLengths": {
      "Baseline MG94xREV": {
        "ATTLR7_3321_BP": 0.1065586726726898,
        "CATLR7_3321_BP": 0.02943058715300382,
        "CBTLR7_3321_BP": 0.06177293223825761,
        "CCTLR7_3321_BP": 0.01348767393704377,
        "DRTLR7_3321_BP": 0.1043445390293442,
        "ECTLR7_3321_BP": 0.08153775739488972,
        "GMTLR7_3321_BP": 0.2116051488153448,
        "IPTLR7_3321_BP": 0.03825275784461779,
        "LCTLR7_3321_BP": 0.06745637655670582,
        "LMTLR7_3321_BP": 0.04336144208191333,
        "MATLR7_3321_BP": 0.06919863940167988,
        "MMTLR7_3321_BP": 0.07410025524224388,
        "Node1": 0.01203583725459099,
        "Node13": 0.1352324189099931,
        "Node15": 0.0252966329559699,
        "Node16": 0.04980364736914802,
        "Node2": 0.03654281111147592,
        "Node20": 0.1198583904932334,
        "Node25": 0.01408885521367515,
        "Node28": 0.001426896786834687,
        "Node29": 0.006363969375046938,
        "Node3": 0.1008449236806763,
        "Node30": 0.01889221526317265,
        "Node34": 0.01485681743421778,
        "Node35": 0.009479238237708272,
        "Node36": 0.004631093656722024,
        "Node37": 0.0249876713294151,
        "Node4": 0.06145070984045665,
        "Node5": 0.1475498452542421,
        "Node6": 0.1320394801777309,
        "Node8": 0.01526882246561832,
        "Node9": 0.01547754314417829,
        "OMTLR7_3321_BP": 0.01429329419181211,
        "ONTLR7_3321_BP": 0.1275460109323875,
        "PFTLR7_3321_BP": 0.04563606384576912,
        "PHTLR7_3321_BP": 0.02599905191974778,
        "SATLR7_3321_BP": 0.09867720383613017,
        "SDTLR7_3321_BP": 0.03500474829902479,
        "SMTLR7_3321_BP": 0.09131689312621956,
        "SSTLR7_3321_BP": 0.01366011867790795,
        "TFTLR7_3321_BP": 0.08460552905420067,
        "TOTLR7_3321_BP": 0.04116818388455712,
        "TRTLR7_3321_BP": 0.1275325722066327
      },
      "Full adaptive model": {
        "ATTLR7_3321_BP": 0.106449040414295,
        "CATLR7_3321_BP": 0.02932297526729422,
        "CBTLR7_3321_BP": 0.02723886818372482,
        "CCTLR7_3321_BP": 0.013582628256177,
        "DRTLR7_3321_BP": 0.1035164881253314,
        "ECTLR7_3321_BP": 0.03504480773296801,
        "GMTLR7_3321_BP": 0.1387502047757855,
        "IPTLR7_3321_BP": 0.03806433904902217,
        "LCTLR7_3321_BP": 0.02459975700661703,
        "LMTLR7_3321_BP": 0.04318808317018811,
        "MATLR7_3321_BP": 0.06948624622677015,
        "MMTLR7_3321_BP": 0.07430283561743266,
        "Node1": 0.01269318792688382,
        "Node13": 0.05071549864368441,
        "Node15": 0.02611017712848451,
        "Node16": 0.04955619515897664,
        "Node2": 0.03765635113711347,
        "Node20": 0.04925563183568004,
        "Node25": 0.01381410318322961,
        "Node28": 0.001100686768346917,
        "Node29": 0.006635378260200401,
        "Node3": 0.04137010638779626,
        "Node30": 0.01886762958837768,
        "Node34": 0.01464938400291215,
        "Node35": 0.009987086976647089,
        "Node36": 0.004721459710142429,
        "Node37": 0.02458932649790314,
        "Node4": 0.02239692231573151,
        "Node5": 0.05899557855564255,
        "Node6": 0.04856518418009443,
        "Node8": 0.01482900574375844,
        "Node9": 0.01643466277004158,
        "OMTLR7_3321_BP": 0.01433693788899812,
        "ONTLR7_3321_BP": 0.1278458302056676,
        "PFTLR7_3321_BP": 0.01725209245531227,
        "PHTLR7_3321_BP": 0.02619718569812315,
        "SATLR7_3321_BP": 0.03525904467751338,
        "SDTLR7_3321_BP": 0.01298600194361516,
        "SMTLR7_3321_BP": 0.03165155695031119,
        "SSTLR7_3321_BP": 0.0135710983125156,
        "TFTLR7_3321_BP": 0.03282873302919847,
        "TOTLR7_3321_BP": 0.01474652524167733,
        "TRTLR7_3321_BP": 0.0449352684361365
      }
    }
  }
}
