# Supplementary material for: Variation in selection constraints on teleost TLRs with emphasis on their repertoire in the Walking catfish, Clarias batrachus
Source: Sci Rep. 2020 Dec 7;10:21394. doi: 10.1038/s41598-020-78347-6 (PMC7721727; doi:10.1038/s41598-020-78347-6)
Supplement: Supplementary file 29 — Supplementary Information 29. [file 41598_2020_78347_MOESM29_ESM.zip › T7/absrel/tree.new]

(((((((CBTLR7_3321_BP:0.02723886818372482,((IPTLR7_3321_BP:0.03806433904902217,PHTLR7_3321_BP:0.02619718569812315):0.01643466277004158,TFTLR7_3321_BP:0.03282873302919847):0.01482900574375844):0.04856518418009443,(DRTLR7_3321_BP:0.1035164881253314,((CATLR7_3321_BP:0.02932297526729422,CCTLR7_3321_BP:0.013582628256177):0.04955619515897664,MATLR7_3321_BP:0.06948624622677015):0.02611017712848451):0.05071549864368441):0.05899557855564255,(SSTLR7_3321_BP:0.0135710983125156,OMTLR7_3321_BP:0.01433693788899812):0.04925563183568004):0.02239692231573151,GMTLR7_3321_BP:0.1387502047757855):0.04137010638779626,TRTLR7_3321_BP:0.0449352684361365):0.03765635113711347,(MMTLR7_3321_BP:0.07430283561743266,SATLR7_3321_BP:0.03525904467751338):0.01381410318322961):0.01269318792688382,(((ECTLR7_3321_BP:0.03504480773296801,PFTLR7_3321_BP:0.01725209245531227):0.01886762958837768,LMTLR7_3321_BP:0.04318808317018811):0.006635378260200401,((((TOTLR7_3321_BP:0.01474652524167733,SDTLR7_3321_BP:0.01298600194361516):0.02458932649790314,LCTLR7_3321_BP:0.02459975700661703):0.004721459710142429,SMTLR7_3321_BP:0.03165155695031119):0.009987086976647089,ATTLR7_3321_BP:0.106449040414295):0.01464938400291215):0.001100686768346917,ONTLR7_3321_BP:0.1278458302056676):0
