# Supplementary material for: Variation in selection constraints on teleost TLRs with emphasis on their repertoire in the Walking catfish, Clarias batrachus
Source: Sci Rep. 2020 Dec 7;10:21394. doi: 10.1038/s41598-020-78347-6 (PMC7721727; doi:10.1038/s41598-020-78347-6)
Supplement: Supplementary file 29 — Supplementary Information 29. [file 41598_2020_78347_MOESM29_ESM.zip › T7/bis2/cluster.out]

# BIS2 clusters on reference sequence CBTLR7
d	cluster_id	list_of_positions	p-value
0	6	602/640/748	0
0	4	106/421/588/642/689	8.740754e-07
0	5	418/443/586/636/690/802	2.039509e-06
0	12	56/843	9.906188e-06
0	3	393/680/782	0.0001129305
0	9	90/155/322/323/328/344/438/442/829	0.0001129305
0	7	541/767	0.0005646527
0	11	30/60	0.0005646527
0	1	229/572/626/731/735/764	0.003952569
0	2	332/706	0.003952569
0	8	242/670	0.003952569
0	13	712/836	0.003952569
0	10	2/4/5/6/8/10/17/27/28/29/32/33/34/36/37/38/39/43/46/50/58/59/62/63/64/65/66/67/70/73/74/77/79/80/81/82/83/84/85/94/98/99/101/102/104/105/107/108/109/110/111/112/113/115/117/119/120/122/123/136/139/142/145/146/148/159/160/166/169/170/171/172/174/176/186/189/192/194/196/197/198/199/200/203/204/206/207/210/212/216/219/222/226/231/232/233/235/243/246/249/253/254/255/256/257/258/259/267/270/271/273/27…	1
1	12	190/239	6.723657e-08
1	18	582/872	5.943713e-06
1	1	40/42/129/806/823	0.04347826
1	2	61/183/185/260/320/556/623/701/719/745/759/801	0.04347826
1	3	114/459/526/749/796/830	0.04347826
1	4	700/717/741	0.04347826
1	5	202/321/339/349/502/589/683	0.04347826
1	6	175/193/280/282/527/543/651/744/798/867	0.04347826
1	7	149/150/151/152/506/535	0.04347826
1	8	397/475	0.04347826
1	9	225/825	0.04347826
1	10	201/430/440/548	0.04347826
1	11	18/195/708/850	0.04347826
1	13	118/372/495	0.04347826
1	14	3/23/264/284/579	0.04347826
1	15	95/265/485	0.04347826
1	17	7/103/411/568/655/812/870/873/877/878/880/883/886/887/889/892/903/907/909/910/911	0.04347826
2	1	461/795	0
2	7	905/908	0
2	2	531/702	0.003952569
2	3	116/525	0.003952569
2	4	481/894	0.003952569
2	6	221	0.003952569
2	8	884/891	0.003952569
