# Supplementary material for: Variation in selection constraints on teleost TLRs with emphasis on their repertoire in the Walking catfish, Clarias batrachus
Source: Sci Rep. 2020 Dec 7;10:21394. doi: 10.1038/s41598-020-78347-6 (PMC7721727; doi:10.1038/s41598-020-78347-6)
Supplement: Supplementary file 29 — Supplementary Information 29. [file 41598_2020_78347_MOESM29_ESM.zip › T7/bis2/fasta_mapping.txt]

0	174
1	175
2	176
3	177
4	178
5	179
6	180
7	181
8	182
9	183
10	184
11	185
12	186
13	187
14	188
15	189
16	190
17	191
18	192
19	193
20	194
21	195
22	196
23	197
24	198
25	199
26	200
27	201
28	202
29	203
30	204
31	205
32	206
33	207
34	208
35	209
36	210
37	211
38	212
39	213
40	214
41	215
42	216
43	217
44	218
45	219
46	220
47	221
48	222
49	223
50	224
51	225
52	226
53	227
54	228
55	229
56	230
57	231
58	232
59	233
60	234
61	235
62	236
63	237
64	238
65	239
66	240
67	241
68	242
69	243
70	244
71	245
72	246
73	247
74	248
75	249
76	250
77	251
78	252
79	253
80	254
81	255
82	256
83	257
84	258
85	259
86	260
87	261
88	262
89	263
90	264
91	265
92	266
93	267
94	268
95	269
96	270
97	271
98	272
99	273
100	274
101	275
102	276
103	277
104	278
105	279
106	280
107	281
108	282
109	283
110	284
111	285
112	286
113	287
114	288
115	289
116	290
117	291
118	292
119	293
120	294
121	295
122	296
123	297
124	298
125	299
126	300
127	301
128	302
129	303
130	304
131	305
132	306
133	307
134	308
135	309
136	310
137	311
138	312
139	313
140	314
141	315
142	316
143	317
144	318
145	319
146	320
147	321
148	322
149	323
150	324
151	325
152	326
153	327
154	328
155	329
156	330
157	331
158	332
159	333
160	334
161	335
162	336
163	337
164	338
165	339
166	340
167	341
168	342
169	343
170	344
171	345
172	346
173	347
174	348
175	349
176	350
177	351
178	352
179	353
180	354
181	355
182	356
183	357
184	358
185	359
186	360
187	361
188	362
189	363
190	364
191	365
192	366
193	367
194	368
195	369
196	370
197	371
198	372
199	373
200	374
201	375
202	376
203	377
204	378
205	379
206	380
207	381
208	382
209	383
210	384
211	385
212	386
213	387
214	388
215	389
216	390
217	391
218	392
219	393
220	394
221	395
222	396
223	397
224	398
225	399
226	400
227	401
228	402
229	403
230	404
231	405
232	406
233	407
234	408
235	409
236	410
237	411
238	412
239	413
240	414
241	415
242	416
243	417
244	418
245	419
246	420
247	421
248	422
249	423
250	424
251	425
252	426
253	427
254	428
255	429
256	430
257	431
258	432
259	433
260	434
261	435
262	436
263	437
264	438
265	439
266	440
267	441
268	442
269	443
270	444
271	445
272	446
273	447
274	448
275	449
276	450
277	451
278	452
279	453
280	454
281	455
282	456
283	457
284	458
285	459
286	460
287	461
288	462
289	463
290	464
291	465
292	466
293	467
294	468
295	469
296	470
297	471
298	472
299	473
300	474
301	475
302	476
303	477
304	478
305	479
306	480
307	481
308	482
309	483
310	484
311	485
312	486
313	487
314	488
315	489
316	490
317	491
318	492
319	493
320	494
321	495
322	496
323	497
324	498
325	499
326	500
327	501
328	502
329	503
330	504
331	505
332	506
333	507
334	508
335	509
336	510
337	511
338	512
339	513
340	514
341	515
342	516
343	517
344	518
345	519
346	520
347	521
348	522
349	524
350	525
351	526
352	527
353	528
354	529
355	530
356	531
357	532
358	533
359	534
360	535
361	536
362	537
363	538
364	539
365	540
366	541
367	542
368	543
369	544
370	545
371	546
372	547
373	548
374	549
375	550
376	551
377	552
378	553
379	554
380	555
381	556
382	557
383	558
384	559
385	560
386	561
387	562
388	563
389	564
390	565
391	566
392	567
393	568
394	569
395	570
396	571
397	572
398	573
399	574
400	575
401	576
402	577
403	578
404	579
405	580
406	581
407	582
408	583
409	584
410	585
411	586
412	587
413	588
414	589
415	590
416	591
417	592
418	593
419	594
420	595
421	596
422	597
423	598
424	599
425	600
426	601
427	602
428	603
429	604
430	605
431	606
432	607
433	608
434	609
435	610
436	611
437	612
438	613
439	614
440	615
441	616
442	617
443	618
444	619
445	620
446	621
447	622
448	623
449	624
450	625
451	626
452	627
453	628
454	629
455	630
456	631
457	632
458	633
459	634
460	635
461	636
462	637
463	638
464	639
465	640
466	641
467	642
468	643
469	644
470	645
471	646
472	647
473	648
474	649
475	650
476	651
477	652
478	653
479	654
480	655
481	656
482	657
483	658
484	659
485	660
486	661
487	662
488	663
489	664
490	665
491	666
492	667
493	668
494	669
495	670
496	671
497	672
498	673
499	674
500	675
501	676
502	677
503	678
504	679
505	680
506	681
507	682
508	683
509	684
510	685
511	686
512	687
513	688
514	689
515	690
516	691
517	692
518	693
519	694
520	695
521	696
522	697
523	698
524	699
525	700
526	701
527	702
528	703
529	704
530	705
531	706
532	707
533	708
534	709
535	710
536	711
537	712
538	713
539	714
540	715
541	716
542	717
543	718
544	719
545	720
546	721
547	722
548	723
549	726
550	727
551	728
552	729
553	730
554	731
555	732
556	733
557	734
558	735
559	736
560	737
561	738
562	739
563	740
564	741
565	742
566	743
567	744
568	745
569	746
570	747
571	748
572	749
573	750
574	751
575	752
576	753
577	754
578	755
579	756
580	758
581	759
582	760
583	761
584	762
585	763
586	764
587	765
588	766
589	767
590	768
591	769
592	770
593	771
594	772
595	773
596	774
597	775
598	776
599	777
600	778
601	779
602	780
603	781
604	782
605	783
606	784
607	785
608	786
609	787
610	788
611	789
612	790
613	791
614	792
615	793
616	794
617	795
618	796
619	797
620	798
621	799
622	800
623	801
624	802
625	803
626	804
627	805
628	806
629	807
630	808
631	809
632	810
633	811
634	812
635	813
636	814
637	815
638	816
639	817
640	818
641	819
642	820
643	821
644	822
645	823
646	824
647	825
648	826
649	827
650	828
651	829
652	830
653	831
654	832
655	833
656	834
657	835
658	836
659	837
660	838
661	839
662	840
663	841
664	842
665	843
666	844
667	845
668	846
669	847
670	848
671	849
672	850
673	851
674	852
675	853
676	854
677	855
678	856
679	857
680	858
681	859
682	860
683	861
684	862
685	863
686	864
687	865
688	866
689	867
690	870
691	871
692	872
693	873
694	874
695	875
696	876
697	877
698	878
699	879
700	880
701	881
702	882
703	883
704	884
705	885
706	886
707	887
708	888
709	889
710	890
711	891
712	892
713	893
714	894
715	895
716	896
717	897
718	898
719	899
720	900
721	901
722	902
723	903
724	904
725	905
726	906
727	907
728	908
729	909
730	910
731	911
732	912
733	913
734	914
735	915
736	916
737	917
738	918
739	919
740	920
741	921
742	922
743	923
744	924
745	926
746	927
747	928
748	929
749	930
750	931
751	932
752	933
753	934
754	935
755	936
756	937
757	938
758	939
759	940
760	941
761	942
762	943
763	944
764	945
765	946
766	947
767	948
768	949
769	950
770	951
771	952
772	953
773	954
774	955
775	956
776	957
777	958
778	959
779	960
780	961
781	962
782	963
783	964
784	965
785	966
786	967
787	968
788	969
789	970
790	971
791	972
792	973
793	974
794	975
795	976
796	977
797	978
798	979
799	980
800	981
801	982
802	983
803	984
804	985
805	986
806	987
807	988
808	989
809	990
810	991
811	992
812	993
813	994
814	995
815	996
816	997
817	998
818	999
819	1000
820	1001
821	1002
822	1003
823	1004
824	1005
825	1006
826	1007
827	1008
828	1009
829	1010
830	1011
831	1012
832	1013
833	1014
834	1015
835	1016
836	1017
837	1018
838	1019
839	1020
840	1021
841	1022
842	1023
843	1024
844	1025
845	1026
846	1027
847	1028
848	1029
849	1030
850	1031
851	1032
852	1033
853	1034
854	1035
855	1036
856	1037
857	1038
858	1039
859	1040
860	1041
861	1042
862	1043
863	1044
864	1045
865	1046
866	1047
867	1048
868	1049
869	1050
870	1051
871	1052
872	1053
873	1054
874	1055
875	1056
876	1057
877	1058
878	1059
879	1060
880	1061
881	1062
882	1063
883	1064
884	1065
885	1066
886	1067
887	1068
888	1069
889	1070
890	1071
891	1072
892	1073
893	1074
894	1075
895	1076
896	1077
897	1078
898	1079
899	1080
900	1081
901	1082
902	1083
903	1084
904	1085
905	1086
906	1087
907	1088
908	1089
909	1090
910	1091
911	1092
912	1093
913	1094
914	1095
915	1096
916	1097
917	1098
918	1099
919	1100
920	1101
921	1102
922	1103
923	1104
924	1105
925	1106
926	1107
927	1108
928	1109
929	1110
930	1111
931	1112
932	1113
933	1114
934	1115
935	1116
936	1117
937	1118
938	1119
939	1120
940	1121
941	1122
942	1123
943	1124
944	1125
945	1126
946	1127
947	1128
948	1129
949	1130
950	1131
951	1132
952	1133
953	1134
954	1135
955	1136
956	1137
957	1138
958	1139
959	1140
960	1141
961	1142
962	1143
963	1144
964	1145
965	1146
966	1147
967	1148
968	1149
969	1150
970	1151
971	1152
972	1153
973	1154
974	1155
975	1156
976	1157
977	1158
978	1159
979	1160
980	1161
981	1162
982	1163
983	1164
984	1165
985	1166
986	1167
987	1168
988	1169
989	1170
990	1171
991	1172
992	1173
993	1174
994	1175
995	1176
996	1177
997	1178
998	1179
999	1180
1000	1181
1001	1182
1002	1183
1003	1184
1004	1185
1005	1186
1006	1187
1007	1188
1008	1189
1009	1190
1010	1191
1011	1192
1012	1193
1013	1194
1014	1195
1015	1196
1016	1197
1017	1198
1018	1199
1019	1200
1020	1201
1021	1202
1022	1203
1023	1204
1024	1205
1025	1206
1026	1207
1027	1208
1028	1209
1029	1210
1030	1211
1031	1212
1032	1213
1033	1214
1034	1215
1035	1216
1036	1217
1037	1218
1038	1219
1039	1220
1040	1221
1041	1222
1042	1223
1043	1224
1044	1225
1045	1226
1046	1227
1047	1228
1048	1229
1049	1230
1050	1231
1051	1232
1052	1233
1053	1234
1054	1235
1055	1236
1056	1237
1057	1238
1058	1239
1059	1240
1060	1241
1061	1242
1062	1243
1063	1244
1064	1245
1065	1246
1066	1247
1067	1248
1068	1249
1069	1250
1070	1251
1071	1252
1072	1253
1073	1254
1074	1255
1075	1256
1076	1257
1077	1258
1078	1259
