# Supplementary material for: Variation in selection constraints on teleost TLRs with emphasis on their repertoire in the Walking catfish, Clarias batrachus
Source: Sci Rep. 2020 Dec 7;10:21394. doi: 10.1038/s41598-020-78347-6 (PMC7721727; doi:10.1038/s41598-020-78347-6)
Supplement: Supplementary file 29 — Supplementary Information 29. [file 41598_2020_78347_MOESM29_ESM.zip › T7/busted/datamonkey-table.csv]

Site index	Unconstrained likelihood	Constrained likelihood	Optimized Null Likelihood	Constrained Statistic	Optimized Null Statistic
1	-4.71	-4.49	-4.73	-0.43	0.04
2	-8.55	-8.61	-8.48	0.13	-0.13
3	-6.53	-6.66	-6.52	0.25	-0.02
4	-3.83	-3.83	-3.83	0	0
5	-7.45	-7.53	-7.42	0.16	-0.06
6	-7.62	-7.76	-7.59	0.29	-0.05
7	-12.9	-12.9	-12.86	0.01	-0.08
8	-15.46	-15.99	-15.52	1.05	0.11
9	-13.4	-13.73	-13.38	0.65	-0.05
10	-10.17	-10.16	-10.11	-0.03	-0.13
11	-18.61	-19.25	-18.71	1.27	0.2
12	-21.13	-21.67	-20.9	1.08	-0.46
13	-9.35	-9.63	-9.37	0.56	0.04
14	-4.24	-4.24	-4.24	0	0
15	-4.05	-4.05	-4.05	0	0
16	-4.19	-4.19	-4.19	0	0
17	-3.65	-3.65	-3.65	0	0
18	-3.93	-3.93	-3.93	0	0
19	-4.15	-4.15	-4.15	0	0
20	-4.13	-4.13	-4.13	0	0
21	-3.93	-3.93	-3.93	0	0
22	-4.13	-4.13	-4.13	0	0
23	-4.49	-4.49	-4.49	0	0
24	-4.52	-4.52	-4.52	0	0
25	-3.57	-3.57	-3.57	0	0
26	-30.29	-31.26	-30.42	1.93	0.26
27	-31.82	-32.59	-31.81	1.53	-0.03
28	-35	-35.92	-35.37	1.83	0.73
29	-41.31	-42.18	-41.69	1.74	0.77
30	-31.43	-32.26	-31.37	1.67	-0.12
31	-3.97	-3.97	-3.97	0	0
32	-3.65	-3.65	-3.65	0	0
33	-4.32	-4.32	-4.32	0	0
34	-4.33	-4.33	-4.33	0	0
35	-4.44	-4.44	-4.44	0	0
36	-3.93	-3.93	-3.93	0	0
37	-4.26	-4.26	-4.26	0	0
38	-6.67	-6.56	-6.7	-0.21	0.06
39	-35.98	-36.71	-37.07	1.46	2.19
40	-37.05	-37.35	-36.78	0.59	-0.54
41	-49.83	-50.14	-49.73	0.62	-0.19
42	-55.21	-56.38	-55.2	2.36	-0.02
43	-45.11	-45.71	-45.07	1.2	-0.07
44	-40.06	-40.84	-40.09	1.56	0.07
45	-44.26	-45.26	-44.79	1.99	1.05
46	-16.19	-16.14	-16.14	-0.12	-0.12
47	-3.99	-3.98	-3.99	-0.02	0
48	-4	-3.98	-4	-0.03	0
49	-22.31	-22.25	-22.16	-0.11	-0.3
50	-32.58	-32.36	-32.57	-0.44	-0.04
51	-34.22	-34.67	-34.42	0.9	0.4
52	-10.93	-11.66	-11.21	1.46	0.56
53	-24.19	-24.84	-24.15	1.3	-0.08
54	-11.69	-11.91	-11.71	0.43	0.04
55	-48.9	-49.6	-49.11	1.41	0.42
56	-45.42	-45.69	-45.27	0.55	-0.29
57	-46.09	-46.48	-45.99	0.79	-0.19
58	-70.05	-70.37	-69.86	0.65	-0.39
59	-52.99	-53.54	-52.83	1.08	-0.33
60	-28.34	-28.7	-28.23	0.74	-0.21
61	-41.74	-41.58	-41.7	-0.31	-0.06
62	-70.38	-71.4	-70.26	2.03	-0.25
63	-57.34	-58.32	-57.78	1.96	0.86
64	-39.29	-39.14	-39.23	-0.29	-0.11
65	-12.19	-11.79	-12.18	-0.8	0
66	-31.59	-31.06	-31.49	-1.06	-0.19
67	-11.29	-10.85	-11.29	-0.87	0.01
68	-28.19	-28.02	-28.07	-0.33	-0.23
69	-26.66	-26.28	-26.69	-0.75	0.08
70	-28.17	-28.2	-27.95	0.06	-0.44
71	-12.13	-11.66	-12.14	-0.93	0.03
72	-21.37	-20.78	-21.3	-1.17	-0.12
73	-20.15	-19.5	-20.12	-1.31	-0.06
74	-49.78	-49.97	-49.69	0.39	-0.16
75	-30.84	-32.3	-31.59	2.92	1.51
76	-67.76	-68.11	-68.1	0.69	0.68
77	-44.61	-44.85	-44.59	0.48	-0.03
78	-25.83	-25.23	-25.78	-1.2	-0.1
79	-27.89	-28.02	-27.74	0.26	-0.3
80	-49.36	-49.74	-49.36	0.77	0
81	-56.74	-57.02	-56.63	0.56	-0.21
82	-23.26	-22.63	-23.16	-1.25	-0.19
83	-56.54	-57.54	-56.24	1.99	-0.61
84	-25.18	-24.56	-25.14	-1.25	-0.08
85	-19.65	-19.52	-19.72	-0.25	0.14
86	-16.43	-15.95	-16.44	-0.97	0.02
87	-30.86	-30.23	-30.74	-1.26	-0.23
88	-25.42	-25.98	-26.16	1.12	1.47
89	-28.05	-27.62	-28.05	-0.86	0
90	-47.1	-47.34	-47.08	0.48	-0.05
91	-25.69	-25.14	-25.67	-1.1	-0.04
92	-46.91	-47.56	-47.26	1.31	0.71
93	-54.72	-56.12	-55.27	2.8	1.1
94	-33.19	-33.95	-33.29	1.51	0.21
95	-26.97	-26.33	-26.94	-1.29	-0.08
96	-80	-81.15	-79.93	2.3	-0.14
97	-23.83	-23.68	-23.76	-0.3	-0.14
98	-11.16	-10.68	-11.15	-0.96	-0.03
99	-24.22	-23.65	-24.18	-1.13	-0.07
100	-44.44	-44.81	-44.43	0.74	-0.01
101	-37.04	-37.21	-36.91	0.35	-0.26
102	-31.72	-31.28	-31.72	-0.89	-0.01
103	-16.97	-16.55	-16.99	-0.84	0.04
104	-22.58	-22.06	-22.58	-1.03	0
105	-13.86	-13.52	-13.9	-0.67	0.08
106	-39.9	-39.31	-39.8	-1.18	-0.2
107	-21.72	-21.16	-21.6	-1.12	-0.24
108	-19.91	-19.45	-19.85	-0.91	-0.11
109	-12.11	-11.67	-12.13	-0.88	0.04
110	-12.95	-12.42	-12.88	-1.05	-0.14
111	-26.15	-25.44	-26.17	-1.43	0.03
112	-19.67	-19.13	-19.59	-1.09	-0.17
113	-27.37	-26.83	-27.35	-1.07	-0.03
114	-65.38	-65.8	-65.66	0.84	0.56
115	-39.8	-40.12	-39.83	0.65	0.08
116	-23.42	-24.19	-23.87	1.54	0.91
117	-39.98	-40.55	-40.37	1.15	0.78
118	-32.56	-33.28	-32.69	1.45	0.26
119	-21.05	-20.5	-20.91	-1.1	-0.28
120	-21.38	-20.76	-21.35	-1.24	-0.06
121	-55.92	-56.57	-55.74	1.3	-0.37
122	-44.16	-44.62	-44.53	0.93	0.75
123	-25.57	-25.24	-25.6	-0.67	0.06
124	-50.62	-51.75	-50.77	2.26	0.3
125	-16.19	-15.71	-16.18	-0.96	-0.02
126	-23.91	-23.88	-23.82	-0.06	-0.17
127	-40.88	-40.32	-40.8	-1.13	-0.18
128	-13.81	-13.3	-13.81	-1.02	0.01
129	-14.45	-13.97	-14.43	-0.96	-0.05
130	-9.8	-9.24	-9.81	-1.11	0.02
131	-21.91	-21.76	-21.89	-0.31	-0.05
132	-23.05	-22.56	-23.05	-0.99	-0.01
133	-11.63	-11.1	-11.62	-1.06	-0.02
134	-15.85	-15.36	-15.88	-0.98	0.05
135	-26.2	-25.58	-26.17	-1.23	-0.05
136	-17.26	-16.75	-17.21	-1.02	-0.1
137	-19.24	-18.69	-19.25	-1.12	0.01
138	-31.43	-31.01	-31.47	-0.84	0.07
139	-17.02	-16.53	-16.99	-0.97	-0.06
140	-30.84	-30.73	-30.77	-0.22	-0.14
141	-35.27	-34.57	-35.11	-1.39	-0.32
142	-19.63	-19.09	-19.61	-1.1	-0.05
143	-22.19	-21.63	-22.14	-1.13	-0.11
144	-18	-17.43	-18.06	-1.14	0.11
145	-43.51	-43.63	-43.52	0.24	0.03
146	-30.62	-30.47	-30.42	-0.3	-0.39
147	-15.1	-14.62	-15.13	-0.98	0.05
148	-67.06	-66.53	-66.99	-1.07	-0.15
149	-52.42	-52.67	-52.24	0.51	-0.34
150	-25.79	-25.22	-25.79	-1.13	0.01
151	-23.74	-23.82	-23.8	0.16	0.11
152	-58.2	-58.67	-58.57	0.94	0.74
153	-24	-23.39	-23.93	-1.2	-0.13
154	-30.18	-30.46	-30.12	0.55	-0.12
155	-38.12	-38.46	-38.26	0.68	0.27
156	-38.9	-38.58	-38.82	-0.63	-0.16
157	-23.23	-23.29	-23.26	0.12	0.04
158	-18.64	-18.11	-18.6	-1.07	-0.08
159	-42.04	-43.2	-42.23	2.32	0.38
160	-37.88	-38.92	-37.85	2.07	-0.06
161	-26.28	-25.82	-26.2	-0.92	-0.16
162	-35.52	-35.53	-35.49	0.03	-0.06
163	-31.49	-31.72	-31.46	0.46	-0.06
164	-17.59	-17.17	-17.59	-0.84	-0.01
165	-39.44	-39.69	-39.4	0.48	-0.08
166	-32.9	-32.75	-32.72	-0.29	-0.36
167	-23.33	-22.89	-23.3	-0.88	-0.07
168	-20.16	-19.6	-20.07	-1.13	-0.2
169	-32.67	-32.13	-32.55	-1.08	-0.24
170	-18.48	-17.91	-18.5	-1.13	0.04
171	-24.98	-24.28	-24.93	-1.41	-0.11
172	-16.72	-16.2	-16.73	-1.04	0.02
173	-14.73	-14.31	-14.75	-0.84	0.04
174	-37.81	-37.22	-37.69	-1.19	-0.24
175	-61.33	-61.62	-61.35	0.57	0.04
176	-35.91	-35.36	-35.86	-1.09	-0.1
177	-18.28	-17.66	-18.24	-1.24	-0.09
178	-40.67	-39.98	-40.66	-1.39	-0.03
179	-19.24	-18.71	-19.2	-1.05	-0.07
180	-19.36	-18.75	-19.36	-1.23	-0.01
181	-28.71	-28.11	-28.59	-1.21	-0.25
182	-26.32	-25.82	-26.29	-1.01	-0.06
183	-42.87	-43.06	-42.88	0.38	0.02
184	-32.76	-32.21	-32.72	-1.1	-0.07
185	-36.9	-36.87	-36.5	-0.06	-0.79
186	-37.51	-37.97	-37.54	0.91	0.05
187	-25.29	-24.66	-25.22	-1.24	-0.14
188	-25.91	-25.46	-25.83	-0.89	-0.16
189	-17.58	-17.04	-17.59	-1.08	0.03
190	-29.87	-29.31	-29.89	-1.12	0.03
191	-12.59	-12.02	-12.55	-1.13	-0.07
192	-21.57	-21.05	-21.59	-1.03	0.04
193	-16.25	-15.72	-16.27	-1.06	0.04
194	-34.51	-34.93	-34.2	0.86	-0.6
195	-18.9	-18.4	-18.88	-1	-0.05
196	-53.29	-53.66	-53.32	0.74	0.05
197	-63.24	-64.22	-63.37	1.96	0.26
198	-21.27	-20.81	-21.17	-0.92	-0.18
199	-43.27	-43.51	-43.4	0.47	0.26
200	-25.62	-25.15	-25.58	-0.95	-0.07
201	-36.26	-36.6	-36.46	0.67	0.4
202	-18.68	-18.09	-18.64	-1.19	-0.08
203	-16.93	-16.44	-16.9	-0.96	-0.04
204	-27.53	-27.34	-27.38	-0.4	-0.31
205	-36.54	-36.31	-36.38	-0.48	-0.32
206	-46	-46.34	-45.98	0.68	-0.04
207	-45.82	-45.5	-45.74	-0.63	-0.16
208	-28.9	-28.3	-28.85	-1.2	-0.09
209	-39.27	-39.36	-39.11	0.18	-0.32
210	-44.54	-44.98	-44.59	0.88	0.1
211	-70.78	-70.95	-70.57	0.33	-0.43
212	-30.11	-29.64	-30.08	-0.94	-0.05
213	-10.56	-10.11	-10.52	-0.91	-0.07
214	-41.93	-41.18	-41.84	-1.49	-0.17
215	-34.96	-34.46	-34.98	-1	0.04
216	-22.1	-21.61	-22.1	-1	-0.02
217	-21.32	-20.62	-21.26	-1.39	-0.11
218	-24.8	-24.19	-24.76	-1.22	-0.08
219	-19.37	-18.91	-19.34	-0.92	-0.07
220	-38.04	-37.93	-37.87	-0.22	-0.33
221	-31.45	-30.86	-31.34	-1.18	-0.22
222	-14.67	-14.19	-14.71	-0.97	0.06
223	-38.63	-37.95	-38.55	-1.36	-0.15
224	-23.21	-22.66	-23.23	-1.1	0.04
225	-28.82	-28.24	-28.81	-1.16	-0.02
226	-82.85	-85.12	-82.8	4.54	-0.11
227	-35.93	-35.38	-35.81	-1.11	-0.24
228	-18.77	-18.37	-18.79	-0.8	0.04
229	-81.64	-82.59	-81.5	1.89	-0.28
230	-32.03	-31.49	-31.74	-1.07	-0.58
231	-17.65	-17.1	-17.66	-1.11	0
232	-57.73	-58.5	-57.76	1.53	0.06
233	-35.36	-34.96	-35.22	-0.8	-0.29
234	-43.33	-42.78	-43.3	-1.11	-0.06
235	-8.94	-8.48	-8.93	-0.92	-0.01
236	-48.35	-48.8	-48.31	0.89	-0.08
237	-34.17	-34.25	-34.18	0.17	0.02
238	-23.18	-22.7	-23.24	-0.96	0.11
239	-56.24	-56.51	-56.12	0.53	-0.23
240	-24.37	-24.11	-24.14	-0.52	-0.45
241	-33.4	-33.53	-33.17	0.26	-0.46
242	-37.17	-36.7	-37.04	-0.93	-0.25
243	-29.23	-29.08	-29.43	-0.3	0.4
244	-36.33	-35.82	-36.29	-1.04	-0.09
245	-44.62	-44.97	-44.6	0.71	-0.04
246	-27.2	-26.64	-27.19	-1.13	-0.04
247	-24.62	-24.12	-24.57	-0.99	-0.1
248	-27.58	-27.15	-27.49	-0.87	-0.19
249	-20.52	-19.95	-20.52	-1.14	0.01
250	-13.17	-12.62	-13.18	-1.1	0.01
251	-41.79	-41.41	-41.79	-0.76	0.01
252	-26.89	-26.33	-26.86	-1.13	-0.05
253	-37.81	-37.68	-37.76	-0.26	-0.11
254	-34.9	-34.76	-34.78	-0.28	-0.24
255	-24.9	-24.26	-24.86	-1.27	-0.08
256	-46.92	-46.96	-47.06	0.09	0.29
257	-54.24	-54.78	-54.34	1.08	0.2
258	-36.98	-36.61	-36.95	-0.74	-0.06
259	-31	-30.25	-30.96	-1.5	-0.09
260	-43.62	-43.82	-43.53	0.4	-0.18
261	-24.24	-23.71	-24.21	-1.08	-0.06
262	-28.7	-28.23	-28.64	-0.93	-0.12
263	-30.16	-30.04	-29.97	-0.23	-0.38
264	-13.07	-12.56	-13.09	-1.02	0.03
265	-36.87	-36.42	-36.8	-0.92	-0.15
266	-18	-17.44	-17.91	-1.12	-0.17
267	-24.29	-23.79	-24.3	-1	0.03
268	-16.11	-15.61	-16.08	-1	-0.06
269	-14.25	-13.72	-14.26	-1.06	0.01
270	-21.5	-20.8	-21.46	-1.39	-0.08
271	-31.24	-30.9	-31.06	-0.68	-0.37
272	-28.29	-27.83	-28.24	-0.92	-0.1
273	-44.78	-44.8	-44.67	0.04	-0.22
274	-46.14	-47.13	-46.12	1.99	-0.02
275	-37.48	-37.16	-37.32	-0.64	-0.33
276	-44.21	-43.93	-44.44	-0.56	0.45
277	-45.2	-45.35	-44.87	0.3	-0.65
278	-34.32	-34.87	-34.28	1.09	-0.09
279	-19.78	-19.2	-19.75	-1.16	-0.07
280	-20.68	-20.17	-20.6	-1.02	-0.16
281	-32.61	-33.33	-32.92	1.43	0.62
282	-26.87	-26.38	-26.93	-0.97	0.13
283	-32.15	-31.64	-32.11	-1.03	-0.09
284	-30.68	-29.92	-30.6	-1.53	-0.16
285	-41.47	-42.15	-41.77	1.36	0.59
286	-21.75	-21.41	-21.76	-0.68	0.02
287	-17.2	-16.59	-17.2	-1.22	0
288	-21.7	-21.1	-21.69	-1.22	-0.04
289	-30.34	-29.93	-30.25	-0.82	-0.18
290	-23.94	-23.27	-23.95	-1.35	0.02
291	-30.79	-31.17	-31.07	0.76	0.55
292	-28.88	-28.17	-28.9	-1.42	0.03
293	-12.87	-12.35	-12.86	-1.04	-0.02
294	-18.06	-17.51	-18.05	-1.1	-0.02
295	-17.34	-16.81	-17.36	-1.05	0.04
296	-32.28	-31.5	-32.26	-1.55	-0.04
297	-44.05	-43.48	-43.98	-1.14	-0.13
298	-14.9	-14.42	-14.92	-0.95	0.04
299	-17.37	-16.91	-17.36	-0.9	-0.01
300	-23.83	-23.23	-23.83	-1.19	-0.01
301	-37.56	-36.83	-37.42	-1.46	-0.28
302	-36.35	-35.78	-36.36	-1.13	0.02
303	-30.02	-29.4	-30.02	-1.23	0
304	-27.78	-27.06	-27.68	-1.43	-0.2
305	-20.19	-19.52	-20.15	-1.34	-0.08
306	-59.52	-60.09	-59.42	1.13	-0.2
307	-42.5	-41.94	-42.45	-1.12	-0.1
308	-17.88	-17.27	-17.83	-1.21	-0.11
309	-34.45	-34.22	-34.55	-0.46	0.2
310	-26.77	-26.13	-26.73	-1.28	-0.08
311	-41.39	-41.35	-41.55	-0.07	0.32
312	-42.51	-42.31	-42.34	-0.4	-0.33
313	-27.7	-27	-27.6	-1.39	-0.2
314	-33.7	-33.23	-33.53	-0.94	-0.34
315	-24.01	-24.02	-23.98	0.02	-0.06
316	-29.17	-28.6	-29.11	-1.13	-0.13
317	-44.15	-44.64	-44.37	0.98	0.45
318	-60.99	-61.6	-60.89	1.23	-0.19
319	-77.55	-78.11	-77.75	1.13	0.39
320	-39.18	-39.53	-39.04	0.7	-0.29
321	-15.87	-15.32	-15.88	-1.1	0.02
322	-28.45	-29.14	-29.25	1.37	1.61
323	-31.4	-31.76	-31.53	0.72	0.27
324	-30.15	-29.71	-30.07	-0.88	-0.16
325	-49.56	-49.86	-49.66	0.59	0.21
326	-27.26	-27.1	-27.08	-0.32	-0.35
327	-46.37	-45.62	-46.26	-1.5	-0.22
328	-27.67	-27.57	-27.58	-0.2	-0.17
329	-42.51	-42.57	-42.22	0.11	-0.59
330	-46.33	-45.75	-46.18	-1.16	-0.3
331	-42.18	-41.6	-42.12	-1.15	-0.11
332	-29.42	-29.76	-29.47	0.68	0.1
333	-20.19	-19.52	-20.22	-1.34	0.06
334	-33.08	-32.41	-33.07	-1.35	-0.03
335	-12.24	-11.71	-12.17	-1.05	-0.14
336	-22.15	-21.66	-22.17	-0.98	0.05
337	-47.24	-46.85	-47.22	-0.79	-0.05
338	-62.77	-62.39	-62.79	-0.77	0.05
339	-64.14	-65.13	-63.88	1.98	-0.51
340	-30.95	-31.09	-31.13	0.27	0.35
341	-66.76	-67.38	-66.51	1.25	-0.49
342	-70.52	-71.34	-70.97	1.63	0.9
343	-45.2	-45.2	-45.22	0	0.04
344	-7.38	-6.95	-7.37	-0.87	-0.03
345	-12.14	-11.68	-12.15	-0.92	0.02
346	-47.94	-48.97	-48.81	2.05	1.73
347	-38.78	-39.07	-39.01	0.59	0.47
348	-40.77	-42.11	-41.52	2.68	1.51
349	-62.1	-62.48	-62.14	0.76	0.07
350	-39.98	-39.93	-40.03	-0.1	0.11
351	-35.3	-34.72	-35.14	-1.16	-0.33
352	-52.04	-52.5	-52.03	0.92	-0.02
353	-34.73	-34.41	-34.56	-0.63	-0.33
354	-35.94	-35.39	-35.95	-1.09	0.02
355	-16.85	-16.24	-16.87	-1.22	0.05
356	-21.45	-20.98	-21.46	-0.95	0.01
357	-50.66	-50.23	-50.63	-0.86	-0.07
358	-35.01	-35.39	-34.92	0.76	-0.19
359	-16.69	-16.11	-16.68	-1.16	-0.02
360	-16.32	-15.86	-16.32	-0.91	0.01
361	-25.61	-25.12	-25.51	-0.98	-0.2
362	-46.6	-45.9	-46.51	-1.41	-0.18
363	-43.72	-43.93	-43.58	0.42	-0.28
364	-36.23	-35.99	-35.95	-0.47	-0.56
365	-33.36	-32.87	-33.38	-0.99	0.03
366	-28.9	-29.2	-28.77	0.6	-0.27
367	-62	-63.55	-62.33	3.09	0.66
368	-40.63	-40.03	-40.53	-1.19	-0.19
369	-81.25	-82.69	-81.42	2.87	0.34
370	-23.01	-22.49	-22.99	-1.03	-0.02
371	-21.97	-21.41	-21.93	-1.13	-0.08
372	-75.21	-75.89	-75.34	1.36	0.26
373	-61.6	-62.49	-61.6	1.79	-0.01
374	-32.08	-31.65	-32.05	-0.85	-0.05
375	-41.16	-41.57	-41.41	0.83	0.51
376	-43.88	-44.62	-44.27	1.49	0.79
377	-28.96	-28.58	-28.94	-0.77	-0.06
378	-22.07	-21.55	-22.08	-1.03	0.04
379	-15.62	-15.04	-15.57	-1.15	-0.09
380	-29.33	-28.93	-29.29	-0.8	-0.08
381	-18.99	-18.35	-18.98	-1.28	-0.02
382	-32.21	-31.65	-32.12	-1.13	-0.18
383	-29.71	-29.24	-29.6	-0.93	-0.23
384	-18.89	-18.35	-18.91	-1.07	0.05
385	-14.16	-13.64	-14.17	-1.04	0.02
386	-20.77	-20.24	-20.71	-1.06	-0.12
387	-16.23	-15.71	-16.23	-1.03	0.01
388	-20.2	-19.7	-20.06	-0.99	-0.26
389	-18.3	-17.87	-18.33	-0.85	0.07
390	-50.65	-51.41	-51.09	1.53	0.88
391	-19.2	-18.66	-19.09	-1.09	-0.22
392	-24.92	-24.32	-24.87	-1.19	-0.1
393	-60.58	-61.73	-60.57	2.31	-0.02
394	-37.91	-37.74	-37.79	-0.35	-0.25
395	-23.45	-23.02	-23.41	-0.86	-0.08
396	-41.63	-42.57	-41.91	1.88	0.56
397	-31.99	-31.55	-31.85	-0.89	-0.3
398	-40.51	-40.85	-41.02	0.68	1.01
399	-74.13	-75.11	-74.27	1.96	0.28
400	-57.05	-57.63	-57.47	1.16	0.84
401	-17.21	-16.66	-17.23	-1.11	0.03
402	-53.38	-54.06	-53.81	1.37	0.87
403	-77.47	-78.57	-78.14	2.2	1.35
404	-31.06	-30.5	-30.96	-1.13	-0.2
405	-37.68	-37.23	-37.63	-0.89	-0.1
406	-51.79	-51.31	-51.74	-0.94	-0.1
407	-32.62	-32.01	-32.53	-1.23	-0.18
408	-33.05	-33.82	-33.13	1.54	0.17
409	-35.13	-35.21	-34.89	0.16	-0.48
410	-27.99	-27.47	-27.96	-1.03	-0.05
411	-23.34	-22.97	-23.51	-0.72	0.35
412	-41.23	-41.25	-41.19	0.04	-0.08
413	-35.35	-35.28	-35.33	-0.13	-0.02
414	-36.77	-36.46	-36.6	-0.64	-0.36
415	-33.24	-33.18	-33.19	-0.11	-0.1
416	-20.61	-20.1	-20.6	-1.02	-0.02
417	-16.61	-15.98	-16.58	-1.25	-0.05
418	-21.27	-20.7	-21.22	-1.15	-0.11
419	-41.08	-41.35	-41.01	0.53	-0.15
420	-30.98	-30.5	-30.96	-0.95	-0.03
421	-52.46	-52.46	-52.44	0	-0.03
422	-55.26	-55.55	-55.1	0.56	-0.32
423	-46.18	-46.78	-46.2	1.2	0.03
424	-29.74	-29.72	-29.68	-0.04	-0.13
425	-30.17	-29.64	-30.13	-1.06	-0.07
426	-58.46	-59.61	-59.32	2.3	1.72
427	-44.28	-43.53	-44.19	-1.5	-0.2
428	-34.99	-34.51	-34.87	-0.95	-0.24
429	-52.18	-53.07	-52.07	1.78	-0.23
430	-72.06	-73.5	-72	2.87	-0.12
431	-37.43	-36.88	-37.34	-1.09	-0.18
432	-75	-75.82	-74.85	1.64	-0.31
433	-53.08	-53.66	-53.2	1.15	0.24
434	-37.71	-37.25	-37.62	-0.92	-0.18
435	-27.56	-27	-27.54	-1.12	-0.03
436	-31.59	-32.21	-31.49	1.24	-0.2
437	-53.17	-53.69	-53.22	1.04	0.1
438	-17.56	-16.91	-17.58	-1.31	0.04
439	-34.63	-34.06	-34.61	-1.14	-0.04
440	-25.79	-25.19	-25.71	-1.21	-0.15
441	-18.33	-17.86	-18.33	-0.94	0
442	-11.45	-10.97	-11.47	-0.97	0.03
443	-18.7	-18.13	-18.69	-1.14	-0.03
444	-19.96	-19.39	-19.95	-1.14	-0.02
445	-17.82	-17.27	-17.75	-1.11	-0.15
446	-20.75	-21.43	-20.64	1.37	-0.22
447	-39.29	-39.75	-38.99	0.93	-0.59
448	-36.3	-36.1	-36.19	-0.4	-0.21
449	-29.14	-28.54	-29.02	-1.2	-0.24
450	-19.85	-19.28	-19.84	-1.13	-0.01
451	-31.05	-30.6	-31.04	-0.91	-0.02
452	-22.02	-21.57	-21.99	-0.88	-0.06
453	-24.13	-24.34	-24.09	0.42	-0.07
454	-49.21	-49.67	-49.53	0.93	0.64
455	-30.08	-29.7	-30	-0.77	-0.16
456	-17.27	-16.83	-17.29	-0.88	0.03
457	-28.69	-28.57	-28.67	-0.25	-0.06
458	-14.12	-13.57	-14.09	-1.09	-0.06
459	-33.76	-34.62	-34.23	1.72	0.94
460	-11.65	-11.14	-11.64	-1.01	-0.01
461	-23.19	-22.72	-23.11	-0.95	-0.16
462	-28.43	-28.39	-28.46	-0.08	0.06
463	-31.26	-30.76	-31.22	-1	-0.09
464	-35.28	-34.52	-35.28	-1.53	-0.01
465	-18.29	-17.73	-18.33	-1.11	0.09
466	-14.75	-14.27	-14.78	-0.97	0.05
467	-22.54	-22.07	-22.49	-0.95	-0.11
468	-11.65	-11.14	-11.64	-1.01	-0.01
469	-47.55	-47.06	-47.42	-0.98	-0.26
470	-35.41	-35.94	-35.89	1.05	0.95
471	-29.25	-28.68	-29.26	-1.14	0.01
472	-25.06	-24.56	-25.04	-0.99	-0.03
473	-40.22	-40.51	-40.18	0.59	-0.07
474	-44.05	-43.85	-43.64	-0.39	-0.81
475	-37.37	-37.78	-37.52	0.83	0.3
476	-59.45	-59.95	-59.16	1	-0.57
477	-48.54	-48.38	-48.48	-0.32	-0.12
478	-41.16	-41.65	-41.13	0.96	-0.07
479	-19.84	-20.16	-19.88	0.63	0.07
480	-13.23	-13.22	-13.22	-0.03	-0.02
481	-14.66	-15.16	-14.61	0.98	-0.12
482	-8.27	-8.24	-8.27	-0.06	0.01
483	-4.96	-4.94	-4.97	-0.06	0
484	-5.43	-5.4	-5.43	-0.06	0
485	-45.15	-46.34	-45.21	2.38	0.12
486	-4.74	-4.74	-4.74	0	0
487	-37.75	-37.81	-37.69	0.12	-0.12
488	-40.14	-40.67	-39.9	1.06	-0.48
489	-22.02	-22.93	-22.24	1.82	0.45
490	-47.64	-48.63	-47.85	1.98	0.43
491	-31.05	-30.95	-30.92	-0.19	-0.26
492	-37.63	-38.55	-37.75	1.84	0.24
493	-50.49	-50.37	-50.39	-0.25	-0.2
494	-55.61	-57	-55.74	2.78	0.26
495	-39.87	-40.43	-39.79	1.1	-0.18
496	-16.53	-17	-16.48	0.95	-0.08
497	-30.14	-30.84	-30.18	1.41	0.08
498	-33.14	-33.8	-33.23	1.32	0.19
499	-8.84	-8.38	-8.84	-0.92	0
500	-55.09	-55.74	-54.94	1.31	-0.29
501	-40.39	-41.33	-40.2	1.86	-0.38
502	-43.61	-44.61	-43.64	2	0.06
503	-61.49	-62.39	-61.28	1.8	-0.42
504	-24.45	-24.74	-24.79	0.57	0.68
505	-44.96	-44.55	-44.99	-0.83	0.05
506	-46.33	-47.44	-46.53	2.23	0.4
507	-42.62	-43.26	-42.62	1.27	0
508	-33.5	-34.02	-33.99	1.03	0.97
509	-14.78	-14.36	-14.81	-0.85	0.05
510	-4.52	-4.52	-4.52	0	0
511	-14.88	-15.28	-15.35	0.81	0.94
512	-23	-23.19	-23.05	0.39	0.11
513	-27.96	-27.99	-27.95	0.06	-0.01
514	-15.29	-15.31	-15.27	0.04	-0.04
515	-20.02	-20.12	-20.08	0.21	0.12
516	-25.1	-25.59	-25.15	0.98	0.09
517	-23.58	-24.18	-24.24	1.19	1.31
518	-25.58	-25.01	-25.63	-1.15	0.09
519	-12.68	-12.57	-12.76	-0.22	0.15
520	-21.99	-22.13	-21.94	0.27	-0.11
521	-30.61	-30.66	-30.5	0.09	-0.22
522	-29.55	-29.69	-29.56	0.27	0.02
523	-25.13	-25.09	-25.09	-0.08	-0.07
524	-12.95	-12.46	-12.98	-0.99	0.06
525	-13.47	-12.96	-13.49	-1	0.06
526	-25.71	-25.66	-25.67	-0.1	-0.08
527	-20.46	-20.98	-20.95	1.04	0.98
528	-33.34	-33.65	-33.29	0.62	-0.1
529	-30.35	-30.64	-30.4	0.57	0.11
530	-19.05	-19.45	-18.99	0.79	-0.14
531	-17.8	-18.25	-18.08	0.9	0.58
532	-38.55	-39.28	-38.61	1.45	0.13
533	-39.73	-39.52	-39.5	-0.41	-0.45
534	-60.57	-61.01	-60.5	0.88	-0.14
535	-28.21	-28.75	-28.29	1.07	0.15
536	-32.42	-33.34	-32.75	1.84	0.66
537	-28.16	-28.52	-28.11	0.73	-0.09
538	-16.29	-16.56	-16.33	0.56	0.08
539	-8.08	-7.73	-8.09	-0.69	0.02
540	-40.65	-41.39	-40.61	1.47	-0.08
541	-67.27	-69.95	-67.55	5.36	0.55
542	-31.89	-32.34	-31.82	0.89	-0.15
543	-17.25	-17.17	-17.19	-0.16	-0.11
544	-38.77	-39.12	-38.81	0.69	0.06
545	-38.07	-39.06	-38.6	1.98	1.05
546	-25.77	-25.43	-25.83	-0.67	0.13
547	-30.37	-30.45	-30.42	0.17	0.11
548	-11.08	-10.65	-11.09	-0.85	0.02
549	-35.69	-35.8	-35.41	0.22	-0.56
550	-7.38	-6.95	-7.37	-0.87	-0.03
551	-23.33	-23.32	-23.34	-0.02	0.02
552	-9.6	-9.77	-9.61	0.34	0.03
553	-26.91	-27.44	-27.06	1.06	0.31
554	-20.28	-20.62	-20.17	0.66	-0.23
555	-19	-19.48	-19.03	0.96	0.05
556	-17.06	-17.21	-17.03	0.3	-0.05
557	-26.34	-26.45	-26.32	0.21	-0.04
558	-19.08	-19.48	-19.08	0.81	0.01
559	-23	-22.8	-22.87	-0.4	-0.26
560	-22.47	-23.18	-22.43	1.42	-0.08
561	-24.39	-24.59	-24.41	0.4	0.05
562	-54.65	-55.46	-54.63	1.61	-0.04
563	-30.68	-30.17	-30.68	-1.01	0
564	-23.36	-23.46	-23.11	0.21	-0.49
565	-11	-11.12	-11.02	0.23	0.02
566	-21.51	-21.53	-21.55	0.04	0.07
567	-43.11	-43.8	-43.18	1.37	0.14
568	-41.23	-42.3	-41.21	2.15	-0.05
569	-17.11	-17.09	-17.1	-0.03	-0.01
570	-10.61	-10.91	-10.68	0.59	0.13
571	-29.83	-30.26	-29.79	0.86	-0.08
572	-32.42	-32.32	-32.32	-0.2	-0.2
573	-14.02	-13.83	-14.05	-0.38	0.07
574	-22.43	-22	-22.48	-0.86	0.11
575	-31.37	-32.23	-31.29	1.72	-0.17
576	-35.85	-36.08	-35.93	0.45	0.16
577	-16.55	-16.46	-16.49	-0.19	-0.13
578	-32.55	-32.56	-32.74	0.02	0.38
579	-22.51	-22.62	-22.5	0.23	-0.02
580	0	0	0	0	0
581	-20.64	-20.14	-20.69	-0.99	0.1
582	-13.91	-13.79	-13.81	-0.24	-0.2
583	-24.97	-24.86	-24.95	-0.23	-0.05
584	-3.78	-3.78	-3.78	0	0
585	-15.27	-15.07	-15.2	-0.4	-0.13
586	-34.55	-34.57	-34.55	0.06	0
587	-27.7	-27.63	-27.76	-0.15	0.11
588	-14.97	-15.33	-14.89	0.73	-0.16
589	-26.06	-26.54	-26.14	0.97	0.17
590	-49.81	-50.32	-49.54	1.04	-0.53
591	-42.63	-43.44	-43.03	1.62	0.8
592	-19.28	-20	-19.09	1.45	-0.38
593	-37.19	-38.45	-37.34	2.5	0.29
594	-34.24	-34.15	-34.2	-0.17	-0.08
595	-9.96	-9.65	-9.97	-0.63	0
596	-20.49	-20.5	-20.46	0.02	-0.06
597	-18.88	-18.9	-18.89	0.06	0.02
598	-16.79	-17.47	-16.84	1.37	0.1
599	-12.17	-11.75	-12.2	-0.83	0.06
600	-22.1	-22.1	-22.09	-0.01	-0.02
601	-55.37	-56.2	-54.98	1.65	-0.79
602	-54.3	-55.71	-54.68	2.82	0.75
603	-21.63	-21.21	-21.67	-0.85	0.09
604	-46.39	-46.39	-46.4	0.01	0.02
605	-16.62	-16.79	-16.71	0.34	0.18
606	-24.46	-24.36	-24.31	-0.19	-0.3
607	-11.94	-12.18	-11.92	0.47	-0.05
608	-20.83	-20.87	-20.85	0.06	0.04
609	-34.2	-35.17	-34.15	1.95	-0.1
610	-34.6	-34.26	-34.55	-0.66	-0.09
611	-33.99	-34.2	-34.09	0.42	0.2
612	-42.54	-42.61	-42.53	0.14	-0.02
613	-29.22	-29.42	-29.46	0.4	0.49
614	-25.35	-25.42	-25.39	0.13	0.08
615	-20.89	-20.89	-20.92	0.01	0.05
616	-9.36	-9.57	-9.35	0.42	-0.01
617	-36.54	-37.01	-36.91	0.95	0.74
618	-41.83	-42.45	-41.92	1.24	0.18
619	-6.67	-6.36	-6.67	-0.64	-0.01
620	-42.48	-42.97	-42.49	0.97	0.02
621	-32.4	-32.4	-32.05	-0.02	-0.7
622	-6.88	-6.49	-6.87	-0.77	-0.02
623	-14.65	-15.01	-14.54	0.72	-0.2
624	-8	-8.05	-8.02	0.1	0.04
625	-42.55	-42.74	-42.35	0.39	-0.39
626	-27.68	-28.2	-28.13	1.05	0.91
627	-12.19	-11.77	-12.22	-0.83	0.08
628	-30.15	-30.53	-30.14	0.75	-0.03
629	-19.47	-19.49	-19.47	0.03	-0.01
630	-26.3	-26.81	-26.38	1.02	0.16
631	-20.97	-21.17	-21.02	0.4	0.11
632	-28.83	-30.03	-29.12	2.4	0.58
633	-46.47	-47.14	-46.53	1.34	0.12
634	-19.51	-19.04	-19.54	-0.93	0.07
635	-44.78	-45.2	-44.74	0.83	-0.09
636	0	0	0	0	0
637	-26.31	-26.47	-26.29	0.31	-0.04
638	-19.54	-19.67	-19.67	0.27	0.26
639	-12.64	-12.15	-12.65	-0.97	0.03
640	-7	-6.83	-7.01	-0.34	0.02
641	-20.88	-20.77	-20.92	-0.21	0.08
642	-11.38	-11.51	-11.38	0.27	0.02
643	-35.24	-35.86	-35.26	1.24	0.03
644	-37.88	-38.33	-37.87	0.91	-0.03
645	-28.24	-28.18	-28.16	-0.11	-0.15
646	-20.66	-21.33	-20.64	1.34	-0.05
647	-37.21	-39.14	-37.72	3.87	1.03
648	-50.25	-50.68	-50.07	0.85	-0.36
649	-21.56	-21.8	-21.57	0.47	0.01
650	-46.97	-48.28	-47.38	2.61	0.82
651	-46.11	-46.66	-46.33	1.11	0.45
652	-21.83	-22.06	-21.78	0.46	-0.11
653	-22.73	-22.72	-22.63	-0.03	-0.19
654	0	0	0	0	0
655	-36.33	-35.83	-36.34	-0.99	0.02
656	-18.25	-18.61	-18.18	0.71	-0.15
657	-27.91	-27.88	-27.89	-0.05	-0.03
658	-18.9	-19.35	-18.89	0.9	-0.01
659	-23.46	-24.34	-23.42	1.77	-0.07
660	-44.09	-44.69	-44.19	1.19	0.2
661	-24.1	-24.1	-24.1	-0.01	-0.01
662	-25.63	-25.15	-25.67	-0.96	0.09
663	-30.24	-30.73	-30.26	0.99	0.04
664	-19.06	-18.65	-19.12	-0.82	0.12
665	-32.11	-32.14	-32.1	0.06	-0.02
666	-23.12	-23.5	-22.95	0.76	-0.35
667	-19.42	-19.37	-19.33	-0.11	-0.19
668	-23.17	-22.75	-23.2	-0.84	0.06
669	-32.95	-32.43	-32.94	-1.03	-0.02
670	-57.38	-58.83	-57.53	2.89	0.3
671	-34.62	-34.15	-34.65	-0.93	0.07
672	-13.82	-13.95	-13.89	0.26	0.14
673	-38.81	-39.05	-38.71	0.48	-0.2
674	-31.43	-32.02	-31.56	1.17	0.25
675	-6.22	-5.89	-6.22	-0.65	-0.01
676	-12.33	-12.27	-12.29	-0.11	-0.08
677	-19.05	-19.19	-19.07	0.27	0.04
678	-38.87	-38.9	-38.89	0.06	0.05
679	-33.61	-34.31	-33.84	1.41	0.46
680	-19.9	-19.55	-19.96	-0.7	0.12
681	-30.64	-31.02	-30.46	0.76	-0.36
682	-13.18	-13.31	-13.22	0.25	0.07
683	-34.3	-33.82	-34.32	-0.96	0.04
684	-39.72	-39.61	-39.85	-0.23	0.24
685	-23.6	-24.22	-23.49	1.24	-0.23
686	-19.41	-18.93	-19.4	-0.95	-0.01
687	-22.11	-21.62	-22.14	-1	0.06
688	-26.54	-26.36	-26.69	-0.35	0.31
689	-40.21	-41.06	-40.15	1.69	-0.13
690	-24.39	-24.73	-24.33	0.69	-0.12
691	-60.19	-60.45	-60.26	0.51	0.13
692	-29.93	-30.41	-30.06	0.97	0.26
693	-42.23	-42.98	-41.68	1.51	-1.09
694	-36.76	-37.23	-36.7	0.94	-0.11
695	-43.71	-43.92	-43.81	0.42	0.21
696	-23.43	-23.87	-23.38	0.89	-0.09
697	-25.31	-25.47	-25.34	0.31	0.04
698	-32.96	-33.87	-33.02	1.81	0.12
699	-31.16	-30.65	-31.09	-1.02	-0.13
700	-34.53	-35.52	-34.67	1.96	0.26
701	-57.6	-57.78	-57.54	0.35	-0.13
702	-35.36	-36.17	-35.77	1.62	0.81
703	-14.37	-14.58	-14.39	0.41	0.03
704	-56.95	-58.51	-56.88	3.11	-0.15
705	-23.31	-23.8	-23.29	0.97	-0.04
706	-36.61	-36.76	-36.7	0.3	0.17
707	-15.92	-16.02	-15.99	0.2	0.15
708	-18.03	-17.98	-18.05	-0.1	0.05
709	-33.32	-32.84	-33.26	-0.96	-0.12
710	-47.92	-48.7	-47.87	1.57	-0.1
711	-12.16	-11.74	-12.19	-0.85	0.05
712	-12.54	-12.12	-12.57	-0.84	0.06
713	-25.66	-25.89	-25.66	0.46	0
714	-21.18	-21.23	-21.17	0.1	-0.03
715	-30.41	-30.08	-30.42	-0.67	0.01
716	-17.8	-18.15	-17.73	0.71	-0.14
717	-48.28	-49.43	-48.03	2.31	-0.5
718	-65.61	-66.16	-65.57	1.1	-0.09
719	-62.45	-62.58	-62.44	0.26	-0.01
720	-24.46	-24.58	-24.53	0.24	0.14
721	-28.52	-28.96	-28.54	0.89	0.04
722	-46.13	-46.38	-46.37	0.51	0.49
723	-46.95	-47.39	-46.98	0.89	0.06
724	-29.7	-29.72	-29.67	0.03	-0.07
725	-36.16	-35.97	-36.13	-0.36	-0.05
726	-22.71	-22.77	-22.72	0.13	0.02
727	-56.78	-58.09	-56.65	2.62	-0.26
728	-41.18	-41.36	-41.16	0.35	-0.05
729	-36.27	-36.37	-36.27	0.2	-0.01
730	-35.61	-36.2	-35.46	1.18	-0.29
731	-45.74	-45.72	-45.67	-0.03	-0.13
732	-21.68	-21.26	-21.74	-0.83	0.11
733	-29.27	-29.95	-29.45	1.36	0.36
734	-41.78	-42.68	-41.78	1.81	-0.01
735	-24.22	-23.81	-24.25	-0.81	0.06
736	-16.02	-15.57	-15.95	-0.9	-0.14
737	-45.64	-46.1	-45.53	0.92	-0.21
738	-15.83	-15.97	-15.87	0.28	0.08
739	-38.35	-38.88	-38.26	1.05	-0.19
740	-6.76	-6.76	-6.77	0	0.01
741	-19.68	-19.79	-19.68	0.22	0
742	-47.17	-47.98	-47.04	1.61	-0.26
743	-56.17	-56.69	-56.14	1.05	-0.05
744	-61.88	-63.44	-61.82	3.11	-0.12
745	-16.95	-16.45	-16.99	-1	0.09
746	-59.9	-60.04	-59.87	0.29	-0.05
747	-43.63	-44.58	-43.54	1.88	-0.19
748	-27.25	-27.7	-27.2	0.89	-0.09
749	-60.11	-61.72	-60.19	3.22	0.16
750	-41.96	-42.31	-42.39	0.7	0.86
751	-36.77	-37.26	-36.67	0.99	-0.2
752	-51.89	-53.31	-52.01	2.85	0.24
753	-41.71	-42.26	-42.06	1.11	0.7
754	-23.16	-23.75	-23.05	1.18	-0.24
755	-59.31	-60.11	-59.56	1.6	0.49
756	-33.92	-34.65	-33.99	1.46	0.14
757	-5.6	-5.29	-5.6	-0.61	-0.01
758	-20.02	-20.13	-20.02	0.21	0
759	-13.05	-13.24	-13.15	0.39	0.2
760	-33.49	-33.21	-33.52	-0.56	0.06
761	-41.32	-42.07	-41.24	1.49	-0.15
762	-35.48	-35.57	-35.22	0.17	-0.54
763	-67.11	-67.33	-66.94	0.43	-0.35
764	-9.93	-10.14	-9.89	0.43	-0.07
765	-49.17	-49.66	-49.18	0.97	0.01
766	-55.85	-57.75	-56.13	3.81	0.57
767	-19.1	-19.16	-19.19	0.12	0.19
768	-50	-50.15	-49.68	0.3	-0.63
769	-68.04	-69.53	-67.88	2.99	-0.32
770	-37.28	-37.94	-37.62	1.32	0.67
771	-29.18	-29.99	-29.06	1.63	-0.23
772	-4.17	-4.17	-4.17	0	0
773	-29.97	-30.4	-29.99	0.87	0.04
774	-22.77	-22.68	-22.81	-0.18	0.08
775	-49.63	-50.39	-49.36	1.53	-0.54
776	-37.21	-38.11	-37.21	1.8	-0.01
777	-36.52	-36.08	-36.48	-0.87	-0.07
778	-32.99	-33.07	-33.03	0.17	0.09
779	-40.73	-40.71	-40.77	-0.04	0.08
780	-35.73	-35.76	-35.64	0.05	-0.19
781	-55.56	-56.62	-55.6	2.13	0.08
782	-28.6	-28.41	-28.41	-0.38	-0.38
783	-23.71	-23.59	-23.65	-0.24	-0.12
784	-15.29	-15.32	-15.24	0.06	-0.09
785	-47.03	-48.07	-47.31	2.08	0.58
786	-45.03	-45.5	-45.04	0.95	0.02
787	-31.01	-31.28	-30.85	0.55	-0.32
788	-39	-39.58	-39.01	1.15	0.02
789	-40.23	-40.79	-40.26	1.14	0.06
790	-37.95	-38.33	-37.88	0.77	-0.13
791	-35.2	-35.66	-35.53	0.93	0.66
792	-26.33	-26.67	-26.2	0.66	-0.26
793	-57.48	-58.78	-57.92	2.6	0.88
794	-34.73	-35.3	-34.82	1.15	0.18
795	-13.53	-13.62	-13.56	0.17	0.05
796	-18.82	-19.32	-18.97	0.99	0.29
797	-20.71	-20.33	-20.7	-0.76	0
798	-32.4	-32.38	-32.38	-0.04	-0.04
799	-27.88	-28.1	-27.91	0.43	0.06
800	-35.84	-35.78	-35.73	-0.11	-0.2
801	-42.07	-43.05	-42.07	1.96	0
802	-25.65	-25.88	-25.54	0.46	-0.2
803	-9.72	-9.92	-9.7	0.39	-0.04
804	-56.87	-57.42	-56.74	1.1	-0.25
805	-34.6	-35.54	-35	1.87	0.79
806	-16.42	-15.98	-16.37	-0.87	-0.09
807	-15.46	-15.02	-15.49	-0.87	0.06
808	-23.6	-23.92	-23.71	0.63	0.21
809	-19.82	-19.9	-19.76	0.16	-0.13
810	-33.5	-34.9	-33.6	2.81	0.19
811	-47.56	-47.1	-47.57	-0.92	0.02
812	-50.96	-51.73	-50.98	1.55	0.06
813	-20.26	-20.64	-20.15	0.75	-0.24
814	-50.37	-50.65	-50.78	0.56	0.81
815	-29.19	-29.33	-29.27	0.29	0.17
816	-28.78	-29.31	-28.84	1.07	0.12
817	-54.85	-56.15	-54.67	2.59	-0.35
818	-25.29	-26.09	-25.25	1.61	-0.08
819	-48.38	-49.17	-48.4	1.57	0.04
820	-38.87	-39.24	-39.01	0.74	0.27
821	-16.61	-16.71	-16.69	0.2	0.16
822	-37.53	-38.68	-37.61	2.3	0.15
823	-39.36	-39.47	-39.33	0.22	-0.08
824	-38.35	-38.2	-38.37	-0.3	0.05
825	-35.24	-35.61	-35.2	0.75	-0.08
826	-35.31	-35.5	-35.3	0.38	-0.01
827	-42.18	-42.08	-42.01	-0.2	-0.34
828	-46.8	-47.42	-46.62	1.24	-0.35
829	-19.84	-19.81	-19.76	-0.06	-0.15
830	-44.14	-44.19	-44.07	0.1	-0.14
831	-51.21	-52.34	-51.08	2.25	-0.26
832	-33.8	-33.68	-33.77	-0.25	-0.06
833	-30.02	-30.29	-29.87	0.54	-0.3
834	-18.51	-18.85	-18.44	0.68	-0.14
835	-15.32	-14.91	-15.36	-0.83	0.08
836	-36.1	-36.44	-36.14	0.7	0.09
837	-27.11	-26.58	-27.03	-1.07	-0.17
838	-47.38	-47.81	-47.35	0.87	-0.04
839	-43.22	-43.01	-42.97	-0.41	-0.5
840	-42.64	-43.08	-43.06	0.87	0.83
841	-17.2	-16.66	-17.2	-1.08	0
842	-43.01	-44.27	-43.15	2.52	0.28
843	-24.57	-24.54	-24.59	-0.05	0.05
844	-37.2	-37.53	-37.2	0.67	0.01
845	-26.3	-25.78	-26.3	-1.05	-0.01
846	-39.75	-40.57	-40.05	1.64	0.59
847	-24	-24.01	-24.03	0.01	0.05
848	-39.46	-39.78	-39.53	0.64	0.14
849	-17.35	-17.02	-17.36	-0.66	0.01
850	-50.64	-52.03	-51.5	2.79	1.72
851	-17.22	-16.69	-17.22	-1.06	0
852	-15.99	-16.21	-16.07	0.44	0.17
853	-26.76	-26.69	-26.62	-0.13	-0.28
854	-49.47	-49.97	-49.5	1.01	0.06
855	-32.61	-32.89	-32.54	0.57	-0.14
856	-53.16	-54.5	-53.45	2.68	0.57
857	-29.64	-29.48	-29.62	-0.32	-0.05
858	-23.58	-24.03	-23.6	0.88	0.03
859	-24.34	-24.35	-24.3	0.03	-0.08
860	-44.54	-44.44	-44.44	-0.2	-0.21
861	-43.65	-43.62	-43.73	-0.06	0.16
862	-18.11	-18.27	-18.11	0.32	0
863	-37.28	-37.3	-37.27	0.05	0
864	-38.98	-40.67	-38.9	3.38	-0.15
865	-39.23	-39.77	-39.31	1.08	0.16
866	-23.78	-24.18	-23.82	0.8	0.07
867	-27.96	-27.96	-28.06	-0.01	0.2
868	-37.51	-37.72	-37.67	0.41	0.31
869	-68.14	-68.13	-68.17	-0.01	0.07
870	-44.33	-45.82	-44.25	2.98	-0.16
871	-33.72	-33.86	-33.72	0.27	-0.02
872	-42.22	-42.68	-41.85	0.92	-0.73
873	-39.01	-39.52	-38.91	1.02	-0.2
874	-29.9	-30.68	-29.81	1.57	-0.19
875	-44	-44.41	-43.93	0.82	-0.16
876	-34.85	-34.88	-34.81	0.06	-0.07
877	-44.75	-45.34	-44.9	1.17	0.28
878	-38.62	-39.79	-39.17	2.35	1.11
879	-32.14	-32.65	-32.21	1.03	0.14
880	-15.58	-15.56	-15.52	-0.04	-0.11
881	-29.26	-30.13	-29.13	1.74	-0.27
882	-18.62	-18.55	-18.53	-0.14	-0.19
883	-16.53	-16.08	-16.54	-0.9	0.01
884	0	0	0	0	0
885	-16.94	-17.29	-16.95	0.69	0.02
886	-29.99	-30	-29.99	0.01	-0.01
887	-35.18	-35.66	-35.11	0.96	-0.13
888	-17.81	-17.32	-17.84	-1	0.05
889	-13.64	-13.15	-13.67	-0.98	0.07
890	-28.84	-28.67	-28.8	-0.34	-0.07
891	-30.05	-30.26	-29.81	0.41	-0.5
892	-25.79	-26.05	-25.89	0.52	0.21
893	-21.03	-21.51	-21.02	0.95	-0.02
894	-22.82	-23.23	-22.78	0.84	-0.07
895	-20.34	-20.36	-20.37	0.03	0.06
896	-21.93	-21.78	-21.98	-0.29	0.1
897	-35.48	-35.51	-35.46	0.07	-0.03
898	-31.02	-30.59	-30.98	-0.86	-0.07
899	-36.83	-37.43	-37.09	1.21	0.52
900	-47.68	-48.04	-47.62	0.72	-0.13
901	-32.41	-32.74	-32.43	0.67	0.05
902	-20.55	-21.33	-20.7	1.55	0.28
903	-42.74	-43.53	-42.55	1.58	-0.38
904	-46.45	-46.54	-46.34	0.18	-0.22
905	-33.29	-33.55	-33.26	0.52	-0.07
906	-37.79	-38.27	-37.49	0.95	-0.61
907	-18.92	-19.07	-18.93	0.3	0
908	-39.27	-39.18	-39.31	-0.19	0.08
909	-37.57	-37.09	-37.5	-0.96	-0.14
910	-16.78	-16.43	-16.8	-0.7	0.05
911	-43.63	-43.67	-43.65	0.07	0.03
912	-28.84	-29.16	-28.7	0.63	-0.27
913	-26.85	-26.87	-26.95	0.04	0.21
914	-9.35	-8.93	-9.37	-0.85	0.02
915	-15.35	-14.84	-15.36	-1	0.02
916	-22.66	-22.24	-22.73	-0.84	0.13
917	-25.13	-25.69	-25.18	1.12	0.1
918	-9.35	-8.93	-9.37	-0.85	0.02
919	-16.4	-16.85	-16.39	0.89	-0.03
920	-20.77	-21.29	-20.73	1.03	-0.08
921	-11.09	-10.6	-11.12	-1	0.06
922	-18.37	-18.25	-18.31	-0.23	-0.12
923	-23	-23.57	-23.03	1.14	0.05
924	-10.76	-10.25	-10.77	-1	0.04
925	-14.91	-14.46	-14.91	-0.91	0
926	-16.94	-16.51	-16.95	-0.85	0.02
927	-16.39	-15.97	-16.43	-0.84	0.08
928	-24.21	-24.55	-24.4	0.69	0.39
929	-15.08	-14.62	-15.09	-0.93	0.01
930	-26.81	-26.58	-26.72	-0.45	-0.18
931	-28.49	-28.9	-28.41	0.83	-0.16
932	-15.92	-15.96	-16.02	0.07	0.2
933	-33.26	-33.43	-32.99	0.34	-0.53
934	-8.54	-8.19	-8.55	-0.69	0.02
935	-26.93	-26.91	-26.9	-0.02	-0.06
936	-32.97	-33.38	-32.98	0.83	0.02
937	-45.68	-45.25	-45.7	-0.86	0.05
938	-52.64	-53.06	-52.54	0.84	-0.2
939	-39.14	-39.62	-39.21	0.97	0.14
940	-42.4	-42.65	-42.36	0.51	-0.07
941	-26.42	-26.74	-26.38	0.64	-0.08
942	-7.22	-7.2	-7.26	-0.03	0.08
943	-29.5	-29.78	-29.32	0.56	-0.36
944	-33.2	-34.24	-33.09	2.07	-0.22
945	-30.27	-29.69	-30.22	-1.16	-0.11
946	-61.36	-61.86	-61.49	1	0.26
947	-48.82	-49.55	-48.75	1.47	-0.13
948	-25.3	-25.39	-25.39	0.18	0.18
949	-15.09	-15.37	-14.93	0.55	-0.31
950	-25.44	-24.95	-25.47	-0.98	0.05
951	-27.9	-28.1	-27.87	0.39	-0.06
952	-20.72	-21.16	-20.66	0.88	-0.12
953	-29.53	-30.01	-29.55	0.95	0.04
954	-25.03	-25.73	-25.17	1.41	0.29
955	-28.32	-28.32	-28.3	0.01	-0.04
956	-34.59	-34.55	-34.67	-0.08	0.16
957	-30.42	-31.06	-30.61	1.28	0.38
958	-45.92	-46.14	-45.69	0.44	-0.46
959	-46.11	-46.77	-46.14	1.32	0.08
960	-45.26	-46.84	-45.32	3.15	0.11
961	-22.84	-23.36	-22.56	1.04	-0.57
962	-43.04	-45.01	-43.53	3.96	0.98
963	-20.96	-20.96	-20.96	-0.01	-0.01
964	-11.09	-10.6	-11.12	-1	0.06
965	-18.11	-18.01	-18.07	-0.2	-0.06
966	-11.31	-11.3	-11.25	-0.01	-0.13
967	-28.39	-28.9	-28.47	1.02	0.15
968	-15.12	-15.55	-15.6	0.85	0.95
969	-28.53	-28.85	-28.42	0.63	-0.22
970	-65.7	-66.42	-66.31	1.45	1.22
971	-30.01	-30.17	-30.14	0.32	0.25
972	-31.93	-32.43	-31.95	1.01	0.04
973	-16.34	-15.91	-16.29	-0.87	-0.11
974	-28.76	-29.31	-28.91	1.09	0.29
975	-61.41	-61.11	-61.46	-0.61	0.09
976	-55.33	-56.69	-55.52	2.72	0.39
977	-40.97	-41.56	-40.92	1.19	-0.09
978	-30.57	-31.12	-30.56	1.09	-0.01
979	-66.65	-68.5	-66.73	3.7	0.15
980	-66.25	-67.36	-66.73	2.22	0.96
981	-28.23	-29.06	-28.11	1.67	-0.25
982	-54.64	-55.85	-54.44	2.42	-0.39
983	-33.94	-34.43	-33.88	0.99	-0.11
984	-34.51	-34.38	-34.46	-0.26	-0.1
985	-11.67	-11.23	-11.64	-0.87	-0.07
986	-19.73	-20.16	-19.73	0.86	0.01
987	-37.17	-37.61	-37.12	0.88	-0.09
988	-26.5	-26.92	-26.47	0.83	-0.06
989	-18.79	-18.82	-18.8	0.06	0.01
990	-17.56	-17.04	-17.55	-1.05	-0.03
991	-41.88	-41.85	-41.79	-0.05	-0.18
992	-38.37	-38.64	-38.51	0.53	0.28
993	-44.82	-45.36	-44.67	1.08	-0.31
994	-32.5	-32.93	-32.57	0.85	0.14
995	-40.77	-40.28	-40.79	-0.98	0.03
996	-22.64	-22.55	-22.69	-0.17	0.12
997	-34.26	-34.69	-34.36	0.88	0.21
998	-20.02	-20.54	-20.05	1.04	0.06
999	-17.86	-17.47	-17.9	-0.78	0.09
1000	-24.84	-24.98	-24.8	0.29	-0.08
1001	-46.87	-46.85	-46.76	-0.04	-0.23
1002	-25.73	-25.73	-25.7	0.02	-0.05
1003	-13.45	-12.96	-13.49	-0.99	0.08
1004	-28.99	-29.51	-28.96	1.05	-0.04
1005	-21.11	-20.91	-20.96	-0.4	-0.31
1006	-39.28	-40.94	-39.65	3.33	0.74
1007	-18.39	-18.41	-18.46	0.03	0.14
1008	-20.99	-21.35	-20.91	0.72	-0.16
1009	-26.5	-26.95	-26.51	0.91	0.03
1010	-49.24	-49.27	-49.3	0.06	0.12
1011	-23.32	-23.75	-23.25	0.86	-0.15
1012	-19.15	-18.81	-19.17	-0.7	0.03
1013	-35.93	-36.79	-35.93	1.72	0
1014	-12.3	-12.22	-12.33	-0.17	0.06
1015	-46.03	-46	-46.05	-0.05	0.04
1016	-60.83	-62.36	-60.99	3.07	0.32
1017	-58.03	-59.59	-58.19	3.11	0.31
1018	-40.12	-40.88	-40.3	1.53	0.37
1019	-30.86	-31.45	-31.03	1.18	0.34
1020	-31.81	-32.2	-31.74	0.78	-0.13
1021	-32.02	-32.56	-32.18	1.08	0.32
1022	-37.53	-37.51	-37.32	-0.04	-0.41
1023	-19.41	-19.47	-19.43	0.11	0.03
1024	-11.76	-11.42	-11.78	-0.69	0.04
1025	-19.36	-19.36	-19.32	-0.01	-0.08
1026	-33.24	-33.75	-33.26	1.02	0.04
1027	-50.44	-51.02	-50.32	1.17	-0.24
1028	-12.28	-12.29	-12.25	0.02	-0.06
1029	-27.45	-27.26	-27.35	-0.37	-0.19
1030	-16.84	-16.4	-16.78	-0.87	-0.1
1031	-39.43	-39.31	-39.27	-0.24	-0.32
1032	-15.71	-15.76	-15.75	0.09	0.07
1033	-37.09	-37.53	-37.52	0.88	0.85
1034	-27.34	-27.26	-27.3	-0.16	-0.08
1035	-9.49	-9.7	-9.52	0.42	0.06
1036	-7.38	-6.95	-7.37	-0.87	-0.03
1037	-22.84	-22.25	-22.89	-1.17	0.11
1038	-15.9	-16.39	-15.92	0.97	0.03
1039	-42.18	-42.59	-41.87	0.83	-0.61
1040	-20.25	-20.15	-20.21	-0.19	-0.08
1041	-31.35	-31.89	-31.65	1.07	0.6
1042	-28.46	-29.11	-28.54	1.29	0.16
1043	-37.3	-37.78	-37.34	0.96	0.07
1044	-54.73	-55.49	-54.67	1.51	-0.13
1045	-14.01	-14.06	-13.99	0.1	-0.03
1046	-21.44	-22.01	-21.52	1.14	0.16
1047	-26.52	-25.99	-26.45	-1.06	-0.15
1048	-12.32	-11.88	-12.29	-0.87	-0.05
1049	-15.33	-15.35	-15.34	0.03	0.02
1050	-41.18	-41.5	-41.41	0.64	0.45
1051	-8.6	-8.37	-8.59	-0.47	-0.02
1052	-37.94	-38.49	-37.91	1.09	-0.06
1053	-48.88	-48.91	-48.45	0.07	-0.85
1054	-28.74	-28.72	-28.77	-0.04	0.05
1055	-27.71	-28.67	-27.81	1.93	0.21
1056	-23.93	-23.93	-23.92	0.01	-0.02
1057	-29.25	-28.79	-29.29	-0.93	0.08
1058	-24.53	-24.12	-24.6	-0.81	0.15
1059	-4.45	-4.41	-4.46	-0.08	0.01
1060	-33.59	-32.93	-33.54	-1.31	-0.1
1061	-19.77	-20.44	-19.85	1.34	0.15
1062	-30.14	-30.71	-30.28	1.14	0.28
1063	-25.61	-25.19	-25.65	-0.86	0.08
1064	-32.35	-32.11	-32.25	-0.48	-0.2
1065	-18.48	-18.02	-18.45	-0.92	-0.08
1066	-24.17	-24.12	-24.16	-0.1	-0.01
1067	-36.68	-38.04	-37.18	2.73	1
1068	-28.05	-28.91	-27.98	1.71	-0.14
1069	-33.69	-34.73	-33.74	2.08	0.11
1070	-23.66	-23.99	-23.64	0.66	-0.04
1071	-29.63	-29.2	-29.55	-0.85	-0.16
1072	-17.07	-17.02	-17.01	-0.1	-0.12
1073	-10.75	-10.25	-10.77	-1	0.05
1074	-26.46	-26.49	-26.47	0.07	0.02
1075	-29.45	-29.98	-29.88	1.07	0.86
1076	-28.54	-29.06	-28.54	1.04	0.01
1077	-18.82	-18.35	-18.83	-0.94	0.01
1078	-28.73	-28.35	-28.77	-0.76	0.07
1079	-36.56	-36.91	-36.53	0.71	-0.06
1080	-32.78	-32.61	-32.66	-0.33	-0.23
1081	-43.57	-45.04	-43.85	2.93	0.55
1082	-15.12	-15.16	-15.12	0.09	0
1083	-17.51	-17.67	-17.49	0.32	-0.04
1084	-10.76	-10.25	-10.77	-1	0.04
1085	-25.99	-26.75	-25.88	1.52	-0.21
1086	-28.14	-28.07	-28.07	-0.14	-0.13
1087	-8.96	-8.96	-8.99	0.01	0.07
1088	-24.78	-25.23	-24.83	0.89	0.09
1089	-36.35	-36.59	-36.22	0.48	-0.26
1090	-46.56	-46.58	-46.37	0.05	-0.37
1091	-20.95	-20.59	-20.89	-0.72	-0.11
1092	-40.01	-40.31	-39.97	0.6	-0.09
1093	-51.13	-51.79	-51.18	1.32	0.09
1094	-42.98	-43.89	-42.89	1.82	-0.18
1095	-24.35	-25.11	-24.3	1.52	-0.09
1096	-31.16	-31.91	-31.25	1.5	0.17
1097	-17.69	-17.76	-17.62	0.12	-0.14
1098	-19.57	-19.62	-19.58	0.1	0.04
1099	-12.19	-11.77	-12.22	-0.83	0.08
1100	-40.07	-40.8	-40.6	1.47	1.08
1101	-40.17	-40.69	-40.09	1.04	-0.16
1102	-18.12	-17.7	-18.11	-0.84	-0.01
1103	-23.2	-22.79	-23.21	-0.81	0.02
1104	-15.66	-15.7	-15.69	0.08	0.07
1105	-21.43	-21.85	-21.54	0.84	0.21
1106	-32.99	-32.59	-32.86	-0.8	-0.27
1107	-25.71	-25.35	-25.72	-0.73	0.01
