# Supplementary material for: Variation in selection constraints on teleost TLRs with emphasis on their repertoire in the Walking catfish, Clarias batrachus
Source: Sci Rep. 2020 Dec 7;10:21394. doi: 10.1038/s41598-020-78347-6 (PMC7721727; doi:10.1038/s41598-020-78347-6)
Supplement: Supplementary file 29 — Supplementary Information 29. [file 41598_2020_78347_MOESM29_ESM.zip › T7/busted/result.json]

{
  "Evidence Ratios": {
    "constrained": [
      [
        0.8057215111348597,
        1.068819710117826,
        1.133292994639678,
        1,
        1.085242644276256,
        1.156463689859615,
        1.002540179214894,
        1.690445094185063,
        1.382020599274755,
        0.9865366836222232,
        1.885125619200613,
        1.715180407137596,
        1.32474142998523,
        1.000000000000001,
        1,
        0.9999999999999991,
        0.9999999999999987,
        1,
        1,
        0.9999999999999982,
        1,
        0.9999999999999982,
        1,
        1,
        0.9999999999999996,
        2.626193678029773,
        2.149968292609719,
        2.494013806154573,
        2.387199081968171,
        2.303519444319949,
        1.000000000000001,
        0.9999999999999996,
        0.9999999999999991,
        1,
        1,
        0.9999999999999996,
        1,
        0.9023067491099296,
        2.0798696741408,
        1.346225316451346,
        1.360846033127395,
        3.247917655245934,
        1.822805426887459,
        2.18070752666272,
        2.706706235007967,
        0.9433860475089192,
        0.9884288945559676,
        0.986097249258922,
        0.9465064769496528,
        0.8027584458693867,
        1.564778486312632,
        2.072427802810058,
        1.913138821870382,
        1.239769848852363,
        2.02485020584829,
        1.313694182694649,
        1.482630320086249,
        1.384147216573968,
        1.719786143843868,
        1.445924364962155,
        0.8545858456012556,
        2.762575658295233,
        2.663637352560641,
        0.8635836846504427,
        0.6714413675870808,
        0.5893285312125515,
        0.6480008749938959,
        0.8481112497137709,
        0.6881734757140241,
        1.032433885763691,
        0.6267259731902601,
        0.5572195309214826,
        0.5205305430844646,
        1.212316387030107,
        4.29802260364079,
        1.410832378774346,
        1.269399928523462,
        0.548539049223251,
        1.137264123516067,
        1.468643376571835,
        1.321874962870579,
        0.5362141636418365,
        2.711267347626376,
        0.5362456670128417,
        0.8803098517937198,
        0.6150600946103152,
        0.5327218887434158,
        1.748871895185374,
        0.6498655179128157,
        1.272429787336904,
        0.5781552734879934,
        1.926482339900536,
        4.051297555173193,
        2.132925629589757,
        0.5251344208375381,
        3.156198194229401,
        0.8586252056958147,
        0.6200040181828582,
        0.5671030800206749,
        1.449725291118489,
        1.189048753811757,
        0.6423817527322374,
        0.657527798064814,
        0.5961537211454077,
        0.7167760450236152,
        0.5549472162055398,
        0.5701508234946734,
        0.6334102159772079,
        0.6432853763553786,
        0.5908865362210205,
        0.4887776259120781,
        0.5812883463375685,
        0.5860285581915345,
        1.518956350889755,
        1.381605890950391,
        2.160142399554838,
        1.77540014445559,
        2.066740405000151,
        0.5781248489457987,
        0.5371004207207886,
        1.916110888731078,
        1.589070293854139,
        0.7169761188356056,
        3.101823177112609,
        0.6183276021357289,
        0.9683342402228434,
        0.5674915329478339,
        0.6000391736082462,
        0.6173752018743529,
        0.5744525062283912,
        0.8558633126403434,
        0.6104304171377238,
        0.5875268622840076,
        0.6134745567528876,
        0.5415567334512515,
        0.6009832050967446,
        0.5721720623606182,
        0.6561436305129061,
        0.6147353292020176,
        0.8971125967917195,
        0.4987635906284114,
        0.5781345702845329,
        0.5691784473353997,
        0.566909159828435,
        1.128967763233248,
        0.86114768786585,
        0.6141249457991664,
        0.5856996120677835,
        1.289324802304334,
        0.5672417124143389,
        1.083449549571465,
        1.600586485777832,
        0.5475256269825581,
        1.318227382324236,
        1.408344064701749,
        0.7301857306503737,
        1.061924034688771,
        0.585407654170605,
        3.189046459627976,
        2.813422113093317,
        0.6316238087515051,
        1.012627527963228,
        1.258131755294066,
        0.6565460392256321,
        1.273525177937104,
        0.8629926562557525,
        0.645513377546629,
        0.5673160904649346,
        0.5824603137599728,
        0.5680175841594399,
        0.4948459056089645,
        0.5948939666226045,
        0.6555248317013547,
        0.5528207584329955,
        1.327414210644212,
        0.5800716064262232,
        0.5380850000220918,
        0.4979285164878237,
        0.5910090599764126,
        0.5418994679713436,
        0.547236918089182,
        0.6026572483253184,
        1.207872960793696,
        0.5782057844617543,
        0.9711298365343133,
        1.577466624501726,
        0.5375966131679201,
        0.6402926725038829,
        0.5839094027368885,
        0.571991874098065,
        0.5682582334478985,
        0.5969691056383835,
        0.5891578007257183,
        1.535400403961109,
        0.6053067913036974,
        1.444969939620153,
        2.668626412356614,
        0.6314416875653365,
        1.266854363926151,
        0.6229730775242335,
        1.401384146085484,
        0.5517778025567894,
        0.6178613217903542,
        0.8206148608068605,
        0.7884021304305348,
        1.403639060463019,
        0.7288316520434902,
        0.548811300074474,
        1.094167334135774,
        1.553178600049828,
        1.18151275833711,
        0.6255039863469471,
        0.635146129151934,
        0.4749670303910292,
        0.6066081641060169,
        0.6069313545176969,
        0.4994437303273428,
        0.5429258445982351,
        0.6298911013467821,
        0.8952730076003298,
        0.5535601609665064,
        0.6145016342806437,
        0.5068349017661352,
        0.577316785044781,
        0.5592812013049776,
        9.665475745313353,
        0.5738443762058059,
        0.670048868739741,
        2.56971740845204,
        0.586142713442441,
        0.5731980630601327,
        2.150568690585774,
        0.6692474387055719,
        0.5753620724683248,
        0.6309247635201375,
        1.563216040195667,
        1.087393737775368,
        0.6194696713773724,
        1.304186167364235,
        0.7691573926959429,
        1.137416971986254,
        0.6271330991108791,
        0.8610545284209796,
        0.5953714076488386,
        1.422891984153522,
        0.5690721548452644,
        0.6088472800394384,
        0.6462764856253138,
        0.5656324436865808,
        0.5771674330497854,
        0.6835254344161904,
        0.5690039097231552,
        0.876304959194147,
        0.8700296989250159,
        0.5294033546556448,
        1.045665944667186,
        1.713554306713303,
        0.6895409020801119,
        0.4719065667163186,
        1.218692466332858,
        0.5837621463737142,
        0.6283949451932052,
        0.889792245837423,
        0.6001216264963994,
        0.6326512322543284,
        0.5722089208544093,
        0.6057886536915628,
        0.6080186116994647,
        0.5898912727216916,
        0.4987312616472929,
        0.7130648595380336,
        0.6316962264828119,
        1.017863180991996,
        2.699317910135417,
        0.7260192610400487,
        0.7553754084233817,
        1.162903580236281,
        1.726335969997349,
        0.5593981305740503,
        0.6004302880882302,
        2.040424557137805,
        0.6158233736882144,
        0.5976406718198384,
        0.4651241517814257,
        1.974377337157409,
        0.7114750310780704,
        0.5422330068913099,
        0.5441651513674002,
        0.6651511589205197,
        0.5080914100468301,
        1.465147190335185,
        0.4922701804324323,
        0.59473168506798,
        0.5772628712653044,
        0.5901366177379395,
        0.4601521478754408,
        0.5646309315625888,
        0.6229752606335108,
        0.6368874432666748,
        0.5502843947060607,
        0.4815664138769685,
        0.5684219183605912,
        0.5401512996550091,
        0.4885898737411504,
        0.5112598074279358,
        1.761942230824534,
        0.5707699470567965,
        0.5459095445883243,
        0.7925556415030223,
        0.5265171473841519,
        0.9632347315966928,
        0.8190708701682161,
        0.4985902659179403,
        0.6238500899594396,
        1.012281809104129,
        0.5673320114678793,
        1.628686881301738,
        1.849986655969308,
        1.756432876466626,
        1.421278076214458,
        0.575602394044209,
        1.980259507545358,
        1.436761869356767,
        0.6429686143932075,
        1.342162278622042,
        0.8520575520574045,
        0.4724218091472465,
        0.9069166198074207,
        1.056824799635115,
        0.5587896407220695,
        0.5633205061599794,
        1.403236958738324,
        0.5117836969030357,
        0.5083584400098935,
        0.5912454369713747,
        0.6116047886201826,
        0.6733413578624472,
        0.6817088450308172,
        2.697574636000668,
        1.145812736757817,
        1.867295932694628,
        2.259557074299868,
        1.001796682595513,
        0.6459655634484818,
        0.6307763511724903,
        2.792638914042879,
        1.340223459949453,
        3.819525384982302,
        1.46076845522064,
        0.9509057925214639,
        0.5589233588936474,
        1.584099643401851,
        0.7307981868743856,
        0.5793736265121846,
        0.5430788903887083,
        0.6223549461801001,
        0.6493672137653436,
        1.463322282494349,
        0.559347824404152,
        0.6353992188565937,
        0.6136109229141803,
        0.4950483304833628,
        1.233765173202291,
        0.7906388305954538,
        0.6089816408309063,
        1.352249853730964,
        4.69738527237887,
        0.5512435691292971,
        4.198264092936686,
        0.5981851552512011,
        0.5684425723944684,
        1.973979127175144,
        2.442089107973292,
        0.6525132235475273,
        1.51644050126576,
        2.101635364133658,
        0.6810585633413402,
        0.5979066688563541,
        0.5625548072522555,
        0.6688929017234235,
        0.5266419026301541,
        0.5690447730961772,
        0.6277021189212607,
        0.5869989775322604,
        0.5938304509629541,
        0.5877884090155304,
        0.5979192599637806,
        0.6108181269847396,
        0.6525010923343755,
        2.149321420466705,
        0.5796273985042615,
        0.5518520315854073,
        3.167162903827572,
        0.8389299293563485,
        0.6512526066453989,
        2.561077154390534,
        0.640936307287423,
        1.404249000511733,
        2.665520171934867,
        1.789843263892684,
        0.5747835275646626,
        1.980542025690286,
        3.0082739709285,
        0.569193923706624,
        0.640457886022524,
        0.6238092420503106,
        0.5414885440890351,
        2.157892550726457,
        1.082613903911052,
        0.5977784460291294,
        0.6965035228693078,
        1.019230901081884,
        0.9354900748345875,
        0.7273961728825878,
        0.9449137799271686,
        0.6007091807283956,
        0.535818600257085,
        0.5632714416356173,
        1.304096014361679,
        0.6214777043156375,
        0.9981782642567194,
        1.325000816166314,
        1.821654044137817,
        0.9786751702677545,
        0.5881510091700771,
        3.15582766895703,
        0.4730099252719538,
        0.6234166950088326,
        2.436982562028275,
        4.205131508662929,
        0.5802030961171776,
        2.265195244200961,
        1.775433483899356,
        0.6319913752990755,
        0.5699016996443597,
        1.861841815542808,
        1.684171315594074,
        0.5194212714392029,
        0.5667709860926079,
        0.5464199251987573,
        0.6241883485091443,
        0.6159969057527933,
        0.5655144198836984,
        0.5669234526767758,
        0.5746605654177868,
        1.983991455918515,
        1.595580037073916,
        0.8198659296014725,
        0.5477126685831314,
        0.5693690305853095,
        0.634511929337024,
        0.6430533564775252,
        1.235343920085602,
        1.589031511929314,
        0.6798266255549149,
        0.6447046924066553,
        0.8817931961534672,
        0.5801983554616836,
        2.362384943110392,
        0.6041124175356045,
        0.621306014014444,
        0.9603597766073191,
        0.6060091308153897,
        0.4656618295291345,
        0.5736198043276778,
        0.6148563085849577,
        0.6220372160459858,
        0.6041124175356045,
        0.6118073717165433,
        1.688324099226931,
        0.5659818799543843,
        0.6087631068650502,
        1.341268669684271,
        0.8213920401543707,
        1.511962396049942,
        1.645922332137264,
        0.8516897683085128,
        1.618906843474361,
        1.367661980864012,
        0.9831559100197967,
        1.634338963045099,
        0.9696287228566806,
        0.9722676170000395,
        0.9723058325897236,
        3.291620635836193,
        1,
        1.063388727588023,
        1.702532597717531,
        2.484032648217313,
        2.691749568447782,
        0.9079384194016686,
        2.513015273354254,
        0.8816206400991975,
        4.015083315693039,
        1.73489103505441,
        1.611141090003265,
        2.022824716421459,
        1.935936637792021,
        0.6304849422122896,
        1.922111684891584,
        2.540499700168228,
        2.723423402504513,
        2.465050074011669,
        1.332161071492606,
        0.6605366948795539,
        3.04195614728569,
        1.888980198949536,
        1.675920498064116,
        0.6542864549103227,
        1,
        1.497258063150778,
        1.213041015880625,
        1.030129835914929,
        1.018998134477835,
        1.111139676067413,
        1.628662340369557,
        1.812620625116125,
        0.5629701102273176,
        0.8980523355582622,
        1.142427801117774,
        1.04428201107967,
        1.142752059280453,
        0.9618760173885103,
        0.6106307952071558,
        0.6059413093921912,
        0.9497641766544599,
        1.686029852399642,
        1.366280449921773,
        1.331071553140161,
        1.480882335769663,
        1.569955079536752,
        2.06420140205533,
        0.8154588766345586,
        1.553341313873701,
        1.710221969370816,
        2.510641129657579,
        1.440512563508058,
        1.320173255312109,
        0.7084165439786314,
        2.089108874611282,
        14.60656946649451,
        1.559006102840228,
        0.9238056542985125,
        1.413289454220211,
        2.690640102724845,
        0.7161596418266628,
        1.086208965476916,
        0.6533827294271336,
        1.117228284511761,
        0.6459655634484818,
        0.9883030479686987,
        1.182681360518666,
        1.698354870315563,
        1.391379373456379,
        1.615293607973359,
        1.161869407190795,
        1.112397204399377,
        1.496567700100282,
        0.8180751248030631,
        2.034060155309223,
        1.223508618281812,
        2.240571978719085,
        0.6029513310917717,
        1.112002511254994,
        1.11936937842704,
        1.020998953764473,
        1.978881510824408,
        2.926939358886299,
        0.9856180480550792,
        1.345980256938632,
        1.538119164569673,
        0.9053689599289361,
        0.8270548231839351,
        0.6493002838815561,
        2.362887234194019,
        1.252010511907572,
        0.9082625482131675,
        1.007885375849159,
        1.120505713766538,
        1,
        0.6088692864136201,
        0.8881066620961647,
        0.8924529608505329,
        0.9999999999999991,
        0.8175979086865666,
        1.028723069801567,
        0.927400026869694,
        1.437474783742923,
        1.622963905137015,
        1.677942248749682,
        2.24361056582159,
        2.060221892108102,
        3.498453708635104,
        0.9178559554752547,
        0.7309872141670324,
        1.011673822388241,
        1.028267370071486,
        1.980599621804468,
        0.6606911228341584,
        0.9932935244354202,
        2.283298424351985,
        4.101996733840697,
        0.6542704537636308,
        1.003641662460796,
        1.187193009412398,
        0.9087875616779184,
        1.264527009094154,
        1.031952052388595,
        2.645803533881526,
        0.7175048803350377,
        1.230729532804428,
        1.071389169409977,
        1.223108293402552,
        1.069146467967654,
        1.003312371545476,
        1.233747408453563,
        1.60749550353107,
        1.856885379993319,
        0.7271767251648592,
        1.620459445445058,
        0.9917222157405278,
        0.6804650211693685,
        1.434179993112786,
        1.050439415121525,
        1.212794629671373,
        1.690520779302878,
        0.661646794525763,
        1.458566746744103,
        1.015512938580056,
        1.66517869832742,
        1.222906915187967,
        3.323974749492677,
        1.950861199528932,
        0.6286782248266313,
        1.515409196171542,
        1,
        1.169677132731716,
        1.143700357372186,
        0.6160386462553832,
        0.8455057250367992,
        0.90116284148293,
        1.142288029891403,
        1.855333195452562,
        1.572868177074976,
        0.9471719667969596,
        1.954823418983441,
        6.924559970974526,
        1.531970068354932,
        1.262867003415749,
        3.681455472317013,
        1.7454446577298,
        1.257229091642737,
        0.9872215860742648,
        1,
        0.6096422006260698,
        1.42357213473367,
        0.9737825237233073,
        1.567618505506787,
        2.424010534234873,
        1.816549916697135,
        0.9936833087142134,
        0.6198432890694989,
        1.642147757632944,
        0.6631145381418926,
        1.032074299370366,
        1.462415906992161,
        0.9469700804889487,
        0.6585664366366254,
        0.5971465652750747,
        4.251940441703157,
        0.6267136877451547,
        1.137554305294723,
        1.273199711100851,
        1.796395662188674,
        0.7232136612415822,
        0.9484389583990658,
        1.147205669309693,
        1.028964840360069,
        2.020156793677914,
        0.7031915709106129,
        1.465229386806489,
        1.132182379535204,
        0.6195511193124135,
        0.8912318621614302,
        1.854796308649239,
        0.621998402673482,
        0.6071842997007592,
        0.83928729257364,
        2.32887329593054,
        1.410065000852234,
        1.290425393648515,
        1.623787482313585,
        2.132778955679651,
        1.602501527539158,
        1.236378985403076,
        1.556643240355411,
        1.166029235505759,
        2.469727365725476,
        0.5995056030532805,
        2.669417845065019,
        1.191104713971974,
        2.248268204745942,
        1.228198553912643,
        4.733405702161036,
        1.62483633051722,
        1.161175050994793,
        1.106101206872364,
        0.9496763357689151,
        0.6195031425182651,
        2.195705591537212,
        0.6549441821140647,
        0.6575908390141466,
        1.256763669370941,
        1.052158025293626,
        0.7157401348239805,
        1.423669235031356,
        3.166363685465333,
        1.731467653475302,
        1.137866785115585,
        1.126489521738203,
        1.560933683184808,
        1.290553143115735,
        1.563400616814945,
        1.012719970106908,
        0.8334412922777173,
        1.066801619135239,
        3.701557498327082,
        1.192075523621169,
        1.106165321584281,
        1.802622250872067,
        0.9844608860799255,
        0.6603869115657601,
        1.975780222045171,
        2.466389411822502,
        0.6673908626403307,
        0.6382252812979837,
        1.582583688773919,
        1.14802184977887,
        1.689383822043883,
        1,
        1.116353520510989,
        2.239243556519209,
        1.690131571728097,
        4.745370130634031,
        0.6076278235957805,
        1.156897180544997,
        2.564989595958533,
        1.56404921471892,
        5.011272151982747,
        1.421922955599921,
        1.63892301142089,
        4.150668701308914,
        1.744196268825149,
        1.803973823020172,
        2.225367868354456,
        2.078765185833924,
        0.7354389598905616,
        1.109299245312325,
        1.21350923685407,
        0.7565746942051801,
        2.108617920094038,
        1.086392315109055,
        1.24013205993727,
        1.237656212072741,
        1.621023038429831,
        6.709399573289626,
        1.063790425658623,
        1.161941803880792,
        4.448459361400691,
        1.937809435387035,
        2.255362663291617,
        1,
        1.54249382125892,
        0.9155367779325202,
        2.145349943709201,
        2.459414334606735,
        0.6477298146185186,
        1.086860477862039,
        0.9785368657444091,
        1.027372179692548,
        2.899341484895894,
        0.8288061037281029,
        0.8858157030998843,
        1.030152406340584,
        2.830180356862156,
        1.607079961502153,
        1.315054965241909,
        1.780841670546173,
        1.764796138782361,
        1.47065551979618,
        1.593662472423987,
        1.393410997218594,
        3.671791403901681,
        1.773214970473594,
        1.088840564291331,
        1.637661771696673,
        0.6853488710967204,
        0.9821327117432255,
        1.240095664564148,
        0.9486404644455931,
        2.670118942580578,
        1.259434484253399,
        1.218286731339623,
        1.73300234650229,
        2.551723652276193,
        0.6479777075367013,
        0.6457970988708812,
        1.369076098873396,
        1.082844393394983,
        4.073826172920997,
        0.6311392671152353,
        2.171439251859947,
        1.455946699124721,
        1.326260565922387,
        1.156435428320933,
        1.70907877458563,
        3.65530007801468,
        2.236129558074421,
        2.190048316301296,
        1.448257234758645,
        1.103873844693594,
        3.161168034146359,
        1.113531208993867,
        0.861039544924906,
        1.457752874302462,
        1.209494907795531,
        0.9042636473006478,
        1.85676539635055,
        0.9699158103532419,
        1.048827880808513,
        3.073755993340123,
        0.8837763305803632,
        1.306867792667422,
        1.406811654676182,
        0.6599083385378743,
        1.417999174518608,
        0.5862460448333692,
        1.545628091577297,
        0.8135571019946136,
        1.542003580412717,
        0.5839547558232266,
        3.527160179399384,
        0.9754144343322182,
        1.395650425047839,
        0.5905020175610773,
        2.2666174816746,
        1.003397095047083,
        1.377878667875218,
        0.7191549017355651,
        4.035753487366842,
        0.5894342578290566,
        1.248388732934407,
        0.9363463273524065,
        1.655173612477321,
        1.331528385344034,
        3.817557988238496,
        0.8505582830873706,
        1.555741011386069,
        1.014464482510718,
        0.9047035288720675,
        0.9723010356252577,
        1.171680887414622,
        1.02306036808924,
        5.432386981735971,
        1.714488263198547,
        1.49271977535168,
        0.9958397537545405,
        1.23052565835437,
        0.9938335771368634,
        4.442208374759706,
        1.144596626512045,
        1.581371027618387,
        1.66226907334067,
        2.187431181693476,
        1.506584205441043,
        1.031354515252765,
        1.794217710147924,
        3.235931594183189,
        1.669973222100993,
        0.9788921023956081,
        2.392000696930088,
        0.9345304324749406,
        0.6372986211705408,
        1,
        1.41374252137072,
        1.006780271102438,
        1.61809818743692,
        0.6071642632044084,
        0.6121442077001463,
        0.8450620685538411,
        1.228610660466674,
        1.299880754126356,
        1.609879373030577,
        1.518253041987972,
        1.013763875982227,
        0.8659543423983976,
        1.036233825463313,
        0.65056048262057,
        1.834168954291955,
        1.433758927195081,
        1.394991342852942,
        2.166824336737949,
        2.198726950565297,
        1.092378485932376,
        1.296746344265774,
        1.6063343579127,
        1.162902703276818,
        0.9111115270514967,
        0.617406745563316,
        0.7059220109090367,
        1.034932444012441,
        1.37141582405739,
        1.022336912620793,
        0.6521461195827447,
        0.6051964062099839,
        0.6563831439461585,
        1.749185914248672,
        0.6521461195827447,
        1.557504697412611,
        1.673251922691095,
        0.6077156162463798,
        0.8919113148212809,
        1.767476683769774,
        0.6053260391910085,
        0.6356864112864918,
        0.6525735932521928,
        0.6573222272579902,
        1.413569363009892,
        0.6287381196783307,
        0.7977853630887539,
        1.512192443316437,
        1.037700481708096,
        1.185188218082903,
        0.7079998362564487,
        0.9883041882083966,
        1.513814763496853,
        0.6508785482976629,
        1.520932106977887,
        1.621115999632585,
        1.288101136445882,
        1.377308723520051,
        0.9873634533280147,
        1.320675619980625,
        2.821705532113851,
        0.5586865261584458,
        1.648266144257471,
        2.084535358920099,
        1.095667976051099,
        1.317812119828857,
        0.6123089996783216,
        1.216536157244711,
        1.551514834449856,
        1.609813266658335,
        2.019538615083552,
        1.002593774351734,
        0.9627697387819185,
        1.892778569673301,
        1.247164352444307,
        1.93463521908514,
        4.819607870179362,
        1.681481276427175,
        7.229888187676375,
        0.9972055220410093,
        0.6077156162463798,
        0.9044706523889704,
        0.9943124188834171,
        1.667748614434023,
        1.532293666069778,
        1.36917427661551,
        2.060537200761494,
        1.174693016931207,
        1.657994089436582,
        0.6465211280846649,
        1.725658116413765,
        0.7354095777809018,
        3.896885740761202,
        1.813315294224593,
        1.728346351166204,
        6.353706078328747,
        3.034306164005543,
        2.299427496982397,
        3.354432463690442,
        1.640202893641858,
        0.877238273357976,
        0.6460455615524566,
        1.534679789196798,
        1.556082384998315,
        1.512851183789538,
        1.031088640197649,
        0.5926963199676835,
        0.9739243316986366,
        1.304155032051751,
        1.716866387853173,
        1.528581965010906,
        0.6129502570646055,
        0.9181569188234013,
        1.551678953437075,
        1.678685730241276,
        0.676779083590305,
        1.157982553005822,
        0.9810982313944185,
        1.007655671227813,
        0.6110268810307177,
        1.686448301589722,
        0.8184090859519576,
        5.276026437490252,
        1.016651001820395,
        1.432254590196572,
        1.57794272505274,
        1.027935749317193,
        1.53537293302814,
        0.7050667189782628,
        2.357923552418042,
        0.9184768999453947,
        0.9729746024041415,
        4.644663268293005,
        4.733345336021367,
        2.148978092114844,
        1.801399922975691,
        1.478429206084954,
        1.717957405948541,
        0.9787789279863048,
        1.056064312742684,
        0.7083218650288184,
        0.9949285872634582,
        1.66602930422288,
        1.797327540575553,
        1.00986101739161,
        0.8321432166463792,
        0.6471263384950584,
        0.8867822745131934,
        1.04801867287868,
        1.550140341874704,
        0.9211576021346428,
        1.232371836015618,
        0.6459655634484818,
        0.5575529678363825,
        1.623112391855837,
        1.513228914389306,
        0.9078120790893992,
        1.710241566161072,
        1.909749869026068,
        1.615463059894966,
        2.131147246296512,
        1.053480007055876,
        1.770395540004962,
        0.5892848719830736,
        0.6463246867914191,
        1.013421925952487,
        1.379687446070805,
        0.7923807914173209,
        1.728725425840964,
        1.034536980992081,
        0.9783320384251906,
        2.627601218092247,
        1.002960503283553,
        0.6296782612597438,
        0.667038056023235,
        0.9603391684690352,
        0.5184264445608328,
        1.957280338098277,
        1.770154601717077,
        0.6518802135683184,
        0.7882199397615185,
        0.6302522976553449,
        0.9530890011021326,
        3.921227651684245,
        2.347476436560071,
        2.836273129922212,
        1.393927292021554,
        0.6528624846888369,
        0.9520896727653341,
        0.6075451302242832,
        1.034294255207458,
        1.704974748716366,
        1.684229228236863,
        0.6236782457566415,
        0.6830977419564106,
        1.423192864918903,
        0.8497121555724578,
        4.335378021762533,
        1.044372962290245,
        1.175837627037255,
        0.6053260391910085,
        2.140129924631191,
        0.9324526371675873,
        1.002649421024582,
        1.561072703689301,
        1.270298063249035,
        1.027093240554593,
        0.6993576757445558,
        1.352618805831415,
        1.933340588631161,
        2.485489710330599,
        2.135453284337146,
        2.11343191362934,
        1.063880798621603,
        1.050869883622629,
        0.661646794525763,
        2.084654619377232,
        1.684135046327531,
        0.6579049027011389,
        0.6665262576186568,
        1.04224535752236,
        1.522841281482382,
        0.6689017566953259,
        0.6928655348836845
      ]
    ],
    "optimized null": [
      [
        1.01812060740566,
        0.935533915023109,
        0.989877244156515,
        1.000000000000002,
        0.970392582963534,
        0.9741396380775889,
        0.9610029425081718,
        1.056975825367884,
        0.9756486936930656,
        0.9380831270513944,
        1.1048574639912,
        0.7957123225282873,
        1.019736408418548,
        1.000000000000002,
        1.000000000000003,
        1.000000000000001,
        1.000000000000003,
        1.000000000000002,
        1.000000000000001,
        1.000000000000003,
        1.000000000000002,
        1.000000000000003,
        1.000000000000003,
        1.000000000000002,
        1.000000000000003,
        1.136510148458562,
        0.9870713887713238,
        1.443490511400304,
        1.472074436668135,
        0.9426627316887517,
        1.000000000000003,
        1.000000000000003,
        1.000000000000003,
        1.000000000000004,
        1.000000000000002,
        1.000000000000001,
        1.000000000000002,
        1.033031912219847,
        2.984246253516913,
        0.7623485450782541,
        0.9083092801933085,
        0.9907783545052276,
        0.9636157645199472,
        1.033968318595339,
        1.693125080399336,
        0.9434982088622179,
        0.9997065463457973,
        0.9996302363347436,
        0.8610408625515213,
        0.9821143325231741,
        1.219584973772992,
        1.321393462534242,
        0.9592027387799863,
        1.021286352276085,
        1.232053540399772,
        0.8644719517315074,
        0.9102937971915592,
        0.8241494020581062,
        0.8461295604686859,
        0.9018734715032356,
        0.9697514475664868,
        0.8837325601203398,
        1.537859532044229,
        0.9461130708380192,
        0.9992915167355222,
        0.9090166518016273,
        1.004404899773743,
        0.8911168958137775,
        1.038751348406255,
        0.8026448093889851,
        1.01654310816644,
        0.9402132681012023,
        0.9716581610078389,
        0.9216396897100487,
        2.128407373669873,
        1.40423138447616,
        0.9841548694563536,
        0.9489592472416337,
        0.8607737266954745,
        0.9989866843029529,
        0.900481175623005,
        0.9106079310333989,
        0.7387666941310863,
        0.9609796546378142,
        1.074650018894577,
        1.011892657305298,
        0.8904663068605839,
        2.090391388504525,
        1.002482867767787,
        0.9775723623470186,
        0.9812660433543383,
        1.429146287212161,
        1.732828772263567,
        1.109387850073106,
        0.9616777122566432,
        0.9326536877975687,
        0.9324669752039988,
        0.983278311407854,
        0.96584414417805,
        0.9935731405093181,
        0.878745961848965,
        0.9955654838309075,
        1.019060150787737,
        0.9981364011276039,
        1.043213587067742,
        0.9054618263023294,
        0.886590840585456,
        0.945595572883926,
        1.019838015867212,
        0.9308124228309647,
        1.014465630453806,
        0.919677629713948,
        0.9827270345488044,
        1.324821909226494,
        1.03834930129485,
        1.577897449895622,
        1.476940679120028,
        1.140429640050823,
        0.8674867923045791,
        0.9709887041893867,
        0.8327318422523694,
        1.458225777424956,
        1.032883116102703,
        1.162237585160068,
        0.9917342192368339,
        0.9162723681998187,
        0.9152163062937412,
        1.006422181289863,
        0.977412998514492,
        1.007701283741211,
        0.9765456381103789,
        0.9925527700772667,
        0.9889644287829675,
        1.027100097880524,
        0.9748273844802813,
        0.952798434055055,
        1.006620156472858,
        1.034462028656288,
        0.9713350179680182,
        0.9315410266687899,
        0.8532108586155164,
        0.9736006751740219,
        0.9476767453744974,
        1.05871537647241,
        1.014658059947716,
        0.8216335262848163,
        1.027081015064657,
        0.9292805159525467,
        0.8416785522402157,
        1.002996195199006,
        1.054897958753638,
        1.449357065047624,
        0.9382393800441864,
        0.9401655750139073,
        1.145878045601799,
        0.9215978143637884,
        1.022067447512522,
        0.9618301929590877,
        1.206315801714823,
        0.9689438232804632,
        0.9250567631213459,
        0.9709297716967181,
        0.9700125099506117,
        0.9961018323357281,
        0.9616072318859501,
        0.8358780950151897,
        0.9651796925110193,
        0.9070968089520548,
        0.8854654860477825,
        1.019833539336863,
        0.9465204073311049,
        1.011713071938413,
        1.017774477802446,
        0.8859319626634646,
        1.019462352184829,
        0.9492917578882398,
        0.9552959582093392,
        0.986256320529064,
        0.963300782590266,
        0.9962817434252013,
        0.8829024602812019,
        0.9687564167688288,
        1.008562885787061,
        0.9632505763374014,
        0.6721042954072095,
        1.02736204656556,
        0.9346469046689476,
        0.9223485614744933,
        1.015076048019566,
        1.016102229920088,
        0.9639800341140313,
        1.019823999480956,
        1.02085919087086,
        0.7398944026357764,
        0.9750731504582718,
        1.025020591535182,
        1.137844415824512,
        0.9126364515863614,
        1.137712952952681,
        0.9663389520561612,
        1.220740610789792,
        0.9595047549552792,
        0.9787981173484759,
        0.8571207669737521,
        0.8517131793289662,
        0.9813622967263438,
        0.924917833290482,
        0.9554811622703308,
        0.8542187947145715,
        1.052644548384957,
        0.8084119238532179,
        0.9744736040805185,
        0.965698019678331,
        0.9199678468807561,
        1.021807276022273,
        0.9918959861824074,
        0.9451220540477611,
        0.9589279579725265,
        0.9666006918034652,
        0.8477423435218613,
        0.8946659967032359,
        1.0328854358652,
        0.9257010771007367,
        1.021289556114277,
        0.992057286916939,
        0.9472264410483835,
        0.8870049266006227,
        1.019370279944349,
        0.8695009191949855,
        0.747888547298893,
        1.001234929221003,
        1.028594364699508,
        0.8656755044225481,
        0.9698717586418536,
        0.9967830219958176,
        0.9585510005312708,
        1.010163761139461,
        1.058506549521322,
        0.8907635635419796,
        0.796685357558253,
        0.7942182218200864,
        0.882412790181604,
        1.222141984152068,
        0.9560060291103885,
        0.9825637488164524,
        0.9820766040707206,
        0.9522518944114583,
        0.9115174124262144,
        1.003114261084708,
        1.005917170000767,
        1.007217498214674,
        0.9743353774182801,
        0.9465872989747439,
        0.8848246327815834,
        0.9622435237024828,
        1.15788722266326,
        1.10349060858939,
        0.9722290557605568,
        0.9579764259658035,
        0.9119634946427901,
        0.9692365612529017,
        0.9430383836791811,
        0.8279887580268731,
        1.012886847163551,
        0.9300289374314454,
        0.9193413620600788,
        1.013039450001047,
        0.9698809270090075,
        1.006874808638598,
        0.9588615623525694,
        0.8309481519781344,
        0.9518788061108471,
        0.8948488316134324,
        0.9880506421262658,
        0.8468984223572682,
        1.25302106278959,
        0.7210176442391615,
        0.9555765361567966,
        0.9663036354672392,
        0.9227061460843744,
        1.361927101464503,
        1.068542204086314,
        0.9550321133092513,
        0.9226017187861647,
        1.344564416711283,
        1.01216195333227,
        0.9977484999153213,
        0.9825126084169961,
        0.9135421136964539,
        1.010021934116619,
        1.316677112544818,
        1.016304474977872,
        0.9904016888320243,
        0.9911393411209762,
        1.018731062054897,
        0.9816106144235712,
        0.9355889315555773,
        1.021690828313186,
        0.9951662333492807,
        0.9968176122380998,
        0.8693700851197824,
        1.011043393223871,
        1.002439802288288,
        0.9028196098610541,
        0.9600440526781077,
        0.9066266647989983,
        0.9534208982183883,
        0.9486406462380154,
        1.104662393713201,
        0.9608301201573104,
        1.171177344888667,
        0.8471331383602717,
        0.9056016119718809,
        0.8444853311533833,
        0.9710900490195816,
        0.9388272766040897,
        1.25524522392932,
        0.907864310521915,
        1.214710260448337,
        0.8670895246364645,
        1.011504963782863,
        2.231182978304938,
        1.143800471898273,
        0.922850836446396,
        1.108339161673294,
        0.8375948764881623,
        0.8977472954328647,
        0.9201761411816193,
        0.7442758374933311,
        0.8594482786083822,
        0.9477422184867665,
        1.049824065706032,
        1.02925127431527,
        0.9839984241995157,
        0.9315126261155926,
        1.022770370084539,
        0.9772527204045225,
        1.024703409539678,
        0.7760777297667408,
        1.191679814450733,
        0.7840176611390689,
        1.568238255089702,
        1.022019940583469,
        0.9863658759772259,
        1.007558840890687,
        2.379022644274652,
        1.263602120313643,
        2.126877524763643,
        1.037204865998558,
        1.053925924314931,
        0.8486833492167491,
        0.9899755605482383,
        0.8497608973610491,
        1.008958850346328,
        1.025621359872999,
        1.006551566681949,
        0.9657353745802476,
        0.9106392232424663,
        0.9903838070267155,
        1.007191257701372,
        0.9058655009762739,
        0.9142733436352195,
        0.8686102955772672,
        0.756603498274226,
        1.014579128452924,
        0.8754270722158795,
        1.391608445260244,
        0.9084029867066727,
        1.184101465461677,
        0.9883322856563096,
        0.9628375293263235,
        1.139635100781504,
        0.9972295526447262,
        0.9735054854588919,
        1.291399296168614,
        1.483554442663055,
        0.9723394080577503,
        1.017996437504832,
        0.954435918255351,
        0.9615494340875498,
        0.9903743436402714,
        0.9155980592201368,
        0.8924605114765783,
        1.02310087793189,
        1.009982982328797,
        0.9399743245154204,
        1.006393261756763,
        0.8778122635980254,
        1.035979911546891,
        1.551877566435836,
        0.8973429018456797,
        0.9531890489133904,
        0.9913281366271772,
        0.8826712149125814,
        0.960779643967988,
        1.32228638783477,
        0.8613403279285964,
        1.656823052393081,
        1.149889203268805,
        1.520653788968213,
        1.015840089652563,
        1.542821907987545,
        1.961545640207044,
        0.9045663094950716,
        0.9498601566395417,
        0.952041094597016,
        0.9120808218507517,
        1.087369931336807,
        0.7875330370381434,
        0.974030311412831,
        1.188347972203833,
        0.9615706902822688,
        0.9885878283877239,
        0.8370049744849793,
        0.9527978595458985,
        0.9892170002874477,
        0.9742386447328417,
        0.9484538911078702,
        0.9267571085518557,
        0.9832825830969995,
        0.9837740261690531,
        0.8518330748889211,
        1.012938651261024,
        0.9352100170316131,
        0.9658857865548116,
        2.359251498432177,
        0.9068712123238561,
        0.8879246540314656,
        0.8915822807571236,
        0.9412723737113496,
        0.9157819843342428,
        0.8580098752127793,
        1.126022014830182,
        0.9130492053830535,
        0.9832937247779135,
        0.9033705722982973,
        1.050489821629996,
        1.020412050557186,
        0.9797268588488454,
        0.9255842381837768,
        1.000364532913424,
        1.015167814436592,
        0.9861727883865798,
        0.9890187091687347,
        0.9297218233119418,
        0.898076251604628,
        0.7431322258446228,
        0.9003464513174831,
        0.8848511999011561,
        0.9964511111812067,
        0.9884364304836493,
        0.9703455587546455,
        0.9635970937341477,
        1.379101137987826,
        0.9230514437265163,
        1.017027373793378,
        0.9722223158386654,
        0.9711493500718446,
        1.603923339285268,
        0.9954238628046183,
        0.9230186001782142,
        1.032885239509264,
        0.9551566265523207,
        0.9960215106143614,
        1.047346407898051,
        1.026246279690396,
        0.9452103980129105,
        0.9954238628046183,
        0.877067338418406,
        1.608455769968431,
        1.006030803342055,
        0.9843587111239496,
        0.9651456050620825,
        0.6664873892647215,
        1.162168349084975,
        0.7512042806735739,
        0.9426784879132545,
        0.9655223384096911,
        1.035656726209699,
        0.9884363241504327,
        0.9422093484861452,
        1.007445160371244,
        1.000656177032694,
        1.000478605480286,
        1.060790221468534,
        1.000000000000004,
        0.9401829361170938,
        0.7866847891269046,
        1.249959616855101,
        1.23996606323312,
        0.8767871414429854,
        1.127092954317951,
        0.9053219347234265,
        1.139416020383258,
        0.9154663689664625,
        0.9584023639626765,
        1.04037660765711,
        1.10096101347956,
        0.9984432039062302,
        0.8634141535431173,
        0.8263995186096521,
        1.032915853443521,
        0.8097294100786568,
        1.408329207334965,
        1.026250952005923,
        1.22418220799476,
        0.9977980567958715,
        1.626679034893836,
        1.025103062413906,
        1.000000000000002,
        1.597374569293497,
        1.056309430157242,
        0.9965799608112698,
        0.9787518794031639,
        1.06204424571023,
        1.043628234373768,
        1.920376479432057,
        1.045393395217658,
        1.080468201851233,
        0.9468081465326131,
        0.8939074921047435,
        1.012034132775893,
        0.9670767779092794,
        1.030871901971164,
        1.029019185522948,
        0.9614491202212289,
        1.632115579116387,
        0.9489038568402197,
        1.056114008775926,
        0.9341043336120026,
        1.334700360133374,
        1.06531261249266,
        0.8001828185777109,
        0.9303765586001032,
        1.079877220363666,
        1.3894929528865,
        0.9539297179562726,
        1.040468529332892,
        1.011652846876782,
        0.9612700266930269,
        1.317048960703104,
        0.9275902929154284,
        0.9444611811202341,
        1.031447955462703,
        1.693201909908659,
        1.066351974733185,
        1.055565189548092,
        1.009224499609221,
        0.7551786663037972,
        0.9863658759772259,
        1.01237772839966,
        1.012645966134629,
        1.169890758289102,
        0.8902852789402608,
        1.026944391433003,
        0.9734644012110086,
        0.981250632485502,
        1.002790959492235,
        0.8768282491567058,
        0.9622112235002412,
        1.023997325850691,
        0.9791378532578202,
        1.002253249956268,
        0.7828112809438532,
        1.010586022093721,
        1.035799266589275,
        1.071722188238801,
        0.9768681663461205,
        0.9956682269449679,
        1.064558070778308,
        0.9585815355178962,
        0.9045811621522899,
        1.036604562325994,
        1.054478531902675,
        0.918225388451845,
        1.084417485578776,
        0.936371362056803,
        1.210060005211534,
        0.9907876903806303,
        1.000000000000002,
        1.049730350263002,
        0.9058821408066122,
        0.9765595272037092,
        1.000000000000001,
        0.9391600289631773,
        0.9998389364552507,
        1.057100500231987,
        0.9218263937372443,
        1.091417553198048,
        0.7652933134027555,
        1.489451814411653,
        0.8280597386846693,
        1.15733757636778,
        0.95948367047495,
        1.001382023067852,
        0.9721143366690062,
        1.010230025167799,
        1.050830873125013,
        1.028805629528565,
        0.9900386616129246,
        0.6721984617548301,
        1.458625034656391,
        1.046367428952273,
        1.010279894873539,
        1.094800164400784,
        0.8618121609931877,
        0.9762513875381872,
        1.017843155094069,
        0.9518317025707288,
        0.958351916626808,
        1.104970624544002,
        0.9887228618890753,
        1.27628534380739,
        1.039935206353001,
        1.027403627439846,
        0.9969915290527521,
        1.445788644769652,
        1.092685242957359,
        0.9951212130888363,
        1.010680185404464,
        0.7045332204739606,
        0.9911395936462396,
        0.9028776029330098,
        1.02237733793648,
        0.8235179265794244,
        1.576762684458463,
        1.039622507289262,
        0.9836283935787687,
        0.996429167068677,
        1.083994454008,
        1.054351222427499,
        1.335593282091338,
        1.059252670151872,
        1.033625868952988,
        0.9540609093062441,
        1.000000000000002,
        0.9794833349771558,
        1.140439957864946,
        1.01486428107803,
        1.007939908207805,
        1.040760933036029,
        1.00809433836243,
        1.016497122699325,
        0.9840445015474951,
        0.9277154148772954,
        0.9759449670098284,
        1.672324128741109,
        0.8346876232950833,
        1.006540676068618,
        1.510149474006258,
        1.252203256832795,
        0.945147881149549,
        0.9072100913264577,
        1.000000000000002,
        1.011649737893131,
        0.9297395963181108,
        0.9851951083496108,
        0.9936443790715147,
        0.9656253037952433,
        1.104866515048902,
        0.9930374713038453,
        1.04453494778111,
        1.022641146564759,
        1.059438621670406,
        0.9917103836973232,
        0.8394933316167561,
        0.9096396248218171,
        1.030854651838857,
        0.9906760003252746,
        1.163010032585124,
        1.036651645621362,
        1.07348765703444,
        0.9065411151245263,
        1.134713961200434,
        0.997222065355373,
        0.9592645358659809,
        1.020085603126352,
        1.022783692088029,
        1.257489481900839,
        1.064030840002569,
        0.8338209650472911,
        1.036002739273534,
        1.022302357510422,
        1.129539380301233,
        0.8915634935663694,
        0.9974667605881944,
        1.02918705336448,
        1.168158300568491,
        0.9348255262108554,
        0.9396980076992876,
        1.068982191474446,
        1.139614167194911,
        0.5789396618795998,
        0.9459065616682705,
        1.110604213894671,
        0.9546315008337155,
        1.021891306933656,
        1.062019803601379,
        0.9363846780713578,
        1.141617751467474,
        0.9381302046810983,
        1.49674754176665,
        1.01410541935955,
        0.9279973449109528,
        0.9814872105377641,
        1.090876689070735,
        1.077312346338,
        1.025042397700834,
        0.9432084273960593,
        0.9512071497145344,
        1.02641444304933,
        1.031545225002862,
        0.9978794879186773,
        0.9873141790558145,
        1.002849772776373,
        0.9321151325430451,
        0.7783176374544173,
        0.9573918049272352,
        0.9943552610415166,
        1.072486786145537,
        1.022173111788623,
        1.27953492960911,
        1.031336530913245,
        0.9642204711199603,
        0.9755977074445542,
        1.010537580992948,
        0.8776245354832527,
        0.9753347713550113,
        0.994916580775361,
        0.8658541236244081,
        0.9353952076934718,
        1.058218736745648,
        1.199655248003577,
        0.9949356188621759,
        1.032236484256508,
        0.933021455005825,
        0.9000800976053427,
        1.038980656393756,
        0.9096899313726247,
        1.003960368005423,
        0.9975878867122825,
        0.8793520797391612,
        0.9738374754090624,
        0.9404639760196999,
        1.046264909255311,
        0.9756641402608304,
        0.9072612367036174,
        0.9538638464672755,
        1.083989818219086,
        1.533498256105425,
        0.9064300313868443,
        1.129122486116518,
        1.417680366174128,
        0.888175908204686,
        1.278582003846887,
        1.070779751893338,
        0.9954308124303988,
        0.9978102435489876,
        1.103242699525584,
        1.029288317055809,
        0.9272138314864814,
        0.7638365252131953,
        0.8402680787283485,
        0.9679229488485552,
        1.006493187039618,
        1.327057190765568,
        1.097043627357086,
        0.7285726491148415,
        0.8520662009359771,
        1.401166382925031,
        0.8919576770708961,
        1.000000000000003,
        1.01893420843245,
        1.040121209926882,
        0.7643928806569145,
        0.99295736276205,
        0.9652039710718678,
        1.043554321552226,
        1.043024892438783,
        0.9109172491602678,
        1.043062355536827,
        0.8260895118407605,
        0.9406225086032405,
        0.9546134529327258,
        1.334352609630821,
        1.012561365178292,
        0.851423840821889,
        1.008474651281436,
        1.03151435114165,
        0.9372033052840039,
        1.392063168635523,
        0.877015073177257,
        1.551317720539169,
        1.096411773202605,
        1.027790577761788,
        1.155582590883945,
        0.9980389833401752,
        0.9788642348969435,
        1.029073139244375,
        0.9031994851143298,
        1.002182501185372,
        0.9032984302775768,
        0.9824313325525913,
        0.8808306013245143,
        1.480773225397981,
        0.9538043320904465,
        1.029659980216648,
        1.112562337517581,
        0.9377296724715947,
        1.102271493991157,
        1.01186799717885,
        1.030053541594759,
        0.8879559060575868,
        1.502039734511939,
        1.087165130128481,
        1.062966729940388,
        0.8398842630631287,
        0.9612171856388032,
        1.018568159880562,
        1.142824216252791,
        1.08350231482332,
        1.079805563200607,
        0.962980661377476,
        1.023952640579284,
        0.9626366666687124,
        0.9969796356232985,
        0.844756819021411,
        0.8380935046343798,
        0.9259461406056709,
        0.933020774232013,
        0.8779376171661496,
        0.9689429357612597,
        0.8614704181265463,
        0.9316351761144304,
        1.03988714273923,
        1.048145467441534,
        0.9163218105061522,
        0.9778024629354771,
        0.7783281804462453,
        1.515282747869309,
        0.9994765473508088,
        1.150518266639859,
        1.027374415741455,
        1.006867496944996,
        0.9944245023907186,
        1.346246117574934,
        1.023270280208795,
        1.072998190060976,
        1.007444025970338,
        2.362666733378348,
        0.997851106867283,
        1.087410082220298,
        0.8710702331264157,
        1.030051041399651,
        0.9311338920452574,
        1.327315831192941,
        0.976462705423174,
        1.015701237844249,
        0.9630618821759994,
        0.901692745950871,
        1.080587845723297,
        1.00237557750623,
        0.9976693245106325,
        0.9257100690894856,
        1.084237442742342,
        1.038191079625538,
        1.102697486929467,
        1.166775093216346,
        1.033173735410912,
        0.922929810406503,
        0.9921591329508557,
        0.6933621773774742,
        0.9033860370801975,
        0.908885286618083,
        0.9250049336005911,
        0.9673191720846132,
        1.151066396094567,
        1.738853203325325,
        1.074220955587216,
        0.9445302878625089,
        0.8728278751432328,
        0.9105867792819717,
        1.00571319674865,
        1.000000000000002,
        1.010929872467494,
        0.9962111448778842,
        0.9364761130795909,
        1.02402994386658,
        1.034869801952657,
        0.9634665343874299,
        0.7804774132378185,
        1.111424862226906,
        0.9887366722604549,
        0.9646995265220869,
        1.031337491857857,
        1.053198707195059,
        0.9831855672593075,
        0.9651367239448875,
        1.298398473729224,
        0.9392274540567412,
        1.025799255503362,
        1.152859245823683,
        0.8264371717607407,
        0.8955391015767422,
        0.965425805055618,
        0.7355332219594647,
        1.002472857127658,
        1.038503339290583,
        0.9340803951821487,
        1.027398118977911,
        1.014984937818832,
        0.8737165370524707,
        1.111408837495566,
        1.012422822923677,
        1.010363500487596,
        1.069487060735925,
        1.05112845641625,
        1.012422822923677,
        0.9871278696198418,
        0.9592155774431308,
        1.031249986571709,
        0.9414227141822472,
        1.027390139423153,
        1.018771117503568,
        1.000171318223432,
        1.010703320564481,
        1.040478044662221,
        1.216189281666427,
        1.005145615343183,
        0.9156476346458612,
        0.9227849948050832,
        1.10416097465301,
        0.7686882631733344,
        1.010421305666054,
        0.9713697336282857,
        1.011065417014923,
        1.02563798699018,
        0.9064564157419669,
        1.074863055271292,
        0.9657150682381583,
        0.9608267951035201,
        1.042944047395765,
        0.8336184352570659,
        0.8936002572272633,
        0.9477407519330296,
        1.136471637711628,
        0.9387936610791946,
        1.093984498743326,
        0.854758594864885,
        1.024556293920699,
        0.9693482878789037,
        0.9415771658416873,
        1.019222357523494,
        1.153735010200503,
        0.9819437200149217,
        1.083296576605487,
        1.206893480493371,
        0.7938670344048999,
        1.040455826235016,
        1.058208390626766,
        0.7508065373731461,
        1.633532222022571,
        0.9945805701686092,
        1.031249986571709,
        0.9691253387082693,
        0.9381110158774286,
        1.07573037723012,
        1.611541105583512,
        0.8957048293356773,
        1.841270572468323,
        1.132892960843413,
        1.019474801235979,
        0.9482934867997797,
        1.155615355966529,
        1.047924961459133,
        1.213936415543431,
        0.9542867489681562,
        0.9951204952155142,
        1.080229812344571,
        1.617776149853847,
        0.8826604208113239,
        0.820815481118448,
        0.9482406820812782,
        0.9508500535199012,
        0.9665091169573872,
        1.002584401914498,
        0.9549176440801345,
        0.9717892872447567,
        1.005130202571725,
        0.9848167488661542,
        0.9155819895571136,
        1.150287496243288,
        0.8581337349403395,
        1.071580807275603,
        1.017196777147325,
        1.061143572909024,
        1.111053576876322,
        1.028448788397748,
        1.046859392761472,
        0.9618027264915235,
        0.8906442492475162,
        0.9762394906329741,
        1.040899604849288,
        0.9787666844303663,
        0.8577511834456018,
        1.448048767394312,
        1.071706516877389,
        0.9238354424328481,
        1.017236367705278,
        1.064152156267806,
        0.9282852603028784,
        1.015634996145089,
        1.001094114623642,
        1.029676299600489,
        1.020208666547123,
        1.171554375211791,
        1.168962210336541,
        1.200260256369445,
        1.186190809639865,
        0.9363279739187299,
        1.17331890579373,
        0.8146123686088373,
        1.014651264206417,
        1.018701299987953,
        0.9602230088334365,
        1.019661200788813,
        0.8860136461953152,
        0.9699970554274342,
        0.9108024341507327,
        0.9489652185744418,
        0.8523962771838404,
        1.034761934054128,
        1.5289100594039,
        0.959919135280624,
        1.028813318496667,
        0.9863658759772259,
        1.054255498618828,
        1.016738213661663,
        0.7375399085877754,
        0.963024147590492,
        1.349168406786123,
        1.081430027196495,
        1.037191475394212,
        0.9375576778634777,
        0.9840842952579539,
        1.081036174317533,
        0.9259364692340858,
        0.974563466208561,
        1.011260178222966,
        1.252305258875144,
        0.9914119294636108,
        0.9704137041629614,
        0.6532863041345699,
        1.027671869798477,
        1.109483047716655,
        0.988857931924197,
        1.039110002873622,
        1.079959151052596,
        1.002984129026771,
        0.9526829788475509,
        1.080558174203101,
        1.149964462655114,
        1.040897582893838,
        0.9047354903612893,
        0.9627353331477373,
        0.9953651192023523,
        1.651008362224922,
        0.9343741596331263,
        1.055334072031058,
        0.9783298549201658,
        0.9213852916472375,
        0.9415181837480803,
        1.026398189326007,
        1.009421595007109,
        1.534474317571235,
        1.007082173840313,
        1.006040566462354,
        1.038181081046282,
        0.9684329194156238,
        0.8913473902222436,
        1.319782364203029,
        1.002474401603011,
        0.9816259898230721,
        1.018771117503568,
        0.9014881411529866,
        0.9378221079584076,
        1.036065047288098,
        1.046190894573984,
        0.8765813978509922,
        0.8297962309368667,
        0.9455177267340925,
        0.9570873053819261,
        1.048254252837926,
        0.9143947557675359,
        0.9563888225465706,
        1.086473179438606,
        0.9317060992511214,
        1.018883969162705,
        1.039622507289262,
        1.712544558059321,
        0.9229788563924864,
        0.9942128103093703,
        1.011530710143988,
        1.034403425034105,
        1.1099313977665,
        0.875829455355347,
        1.003682467364753
      ]
    ]
  },
  "Site Log Likelihood": {
    "constrained": [
      [
        -4.494560455985619,
        -8.61370334509006,
        -6.655590903402766,
        -3.829644733287235,
        -7.53357552530664,
        -7.760475144207934,
        -12.90379006906574,
        -15.98854925242721,
        -13.72633872492434,
        -10.15858466851362,
        -19.24572963026985,
        -21.66629903404545,
        -9.629499811365362,
        -4.243880236011537,
        -4.046048810588477,
        -4.185037992045987,
        -3.650657401925415,
        -3.932694080549734,
        -4.152613206627064,
        -4.127853464725919,
        -3.932694080549734,
        -4.127853464725919,
        -4.494382155432232,
        -4.523244873388982,
        -3.574628780544108,
        -31.25666861189151,
        -32.58782913599432,
        -35.91632158431544,
        -42.1772347470286,
        -32.26254368153567,
        -3.970020189207169,
        -3.650657401925416,
        -4.315394824070413,
        -4.328085489212794,
        -4.437772118597649,
        -3.932694080549734,
        -4.26412594459025,
        -6.563801117757115,
        -36.71302545951272,
        -37.34644891460368,
        -50.13801345714214,
        -56.38454305395459,
        -45.70865047464868,
        -40.84102450428929,
        -45.25859776898393,
        -16.13518995023125,
        -3.978123834899077,
        -3.983125492902112,
        -22.2529921974401,
        -32.36411087294393,
        -34.66947088083689,
        -11.65920698713499,
        -24.84061080350418,
        -11.90779708915838,
        -49.60379815874171,
        -45.6882032532253,
        -46.47890861987883,
        -70.3749394373116,
        -53.53560146380964,
        -28.70431244636597,
        -41.57837860894177,
        -71.3974041075742,
        -58.32465603715155,
        -39.14258212281926,
        -11.78695228162921,
        -31.05894686415732,
        -10.85265068978461,
        -28.02125672985443,
        -26.28176772091723,
        -28.20008721855751,
        -11.65985553399048,
        -20.78154042421096,
        -19.4966088493765,
        -49.96873205916077,
        -32.29508086518818,
        -68.1052838620643,
        -44.84840051866358,
        -25.22952126645558,
        -28.01528413611894,
        -49.74093162611268,
        -57.01798122072771,
        -22.63413144976934,
        -57.53537403233836,
        -24.56085802583019,
        -19.52233898943274,
        -15.94659960700277,
        -30.2308643352561,
        -25.97749720454726,
        -27.61790227672468,
        -47.33904191892119,
        -25.13960462293407,
        -47.56106436669027,
        -56.11964891205592,
        -33.94547742248413,
        -26.33037036325639,
        -81.14777150458761,
        -23.67894228128957,
        -10.68403899540421,
        -23.64956800347155,
        -44.80731815270748,
        -37.21373399985878,
        -31.28212020824078,
        -16.55014219764031,
        -22.06002055256517,
        -13.52310748596683,
        -39.31042514221381,
        -21.15521256717957,
        -19.45357537859915,
        -11.66805601201109,
        -12.42355019086452,
        -25.43641518202641,
        -19.12683502413974,
        -26.83107322815874,
        -65.79986166082318,
        -40.11937152469435,
        -24.18715531290954,
        -40.5526483939602,
        -33.28238437118273,
        -20.50313789181036,
        -20.75893615602861,
        -56.57463040177185,
        -44.62064881643416,
        -25.23545965812374,
        -51.7470802520147,
        -15.71089111762283,
        -23.87692646056396,
        -40.31739183146362,
        -13.29641416450908,
        -13.97203603514558,
        -9.243844922262904,
        -21.75581470944789,
        -22.56042070416917,
        -11.09869524510644,
        -15.36138181518253,
        -25.58238841805012,
        -16.74813217223927,
        -18.68524679207127,
        -31.0122376333147,
        -16.53275331595192,
        -30.73185501131724,
        -34.57046597222872,
        -19.08648010143128,
        -21.63030550533833,
        -17.4329570433742,
        -43.62798346146611,
        -30.46955632456395,
        -14.61543852981248,
        -66.52802120146983,
        -52.67029916328955,
        -25.22295936081913,
        -23.82173347782038,
        -58.6725061652774,
        -23.39312241237717,
        -30.45583151399062,
        -38.46375135227694,
        -38.58359637268277,
        -23.29342353696811,
        -18.10602180155391,
        -43.20428423036407,
        -38.91509817056801,
        -25.81915831035689,
        -35.5333758372992,
        -31.71677212020334,
        -17.17034592614646,
        -39.68515856424074,
        -32.74929375532037,
        -22.89480210975891,
        -19.59635978504603,
        -32.13271641121092,
        -17.91162511593715,
        -24.28072048168688,
        -16.20217771469639,
        -14.30645855975015,
        -37.21535327969666,
        -61.61551907757184,
        -35.36293346570135,
        -17.66421790910452,
        -39.97680104072703,
        -18.70985328920571,
        -18.75083010918399,
        -28.11207318147271,
        -25.81730011798057,
        -43.06052941547541,
        -32.20810899825702,
        -36.8724072811016,
        -37.97048674837796,
        -24.66486455074803,
        -25.46176668204176,
        -17.03836940742901,
        -29.31350725080119,
        -12.02185321594002,
        -21.05460536232471,
        -15.72442602182369,
        -34.93428546595874,
        -18.3986817106372,
        -53.65854524861606,
        -64.21881245201017,
        -20.80556324968936,
        -43.50917016519371,
        -25.14579191555455,
        -36.60244924342893,
        -18.08986225907134,
        -16.44411274394428,
        -27.33578576101898,
        -36.30623187528159,
        -46.336887699931,
        -45.50335930221253,
        -28.29563183909607,
        -39.35632512494352,
        -44.97541404782247,
        -70.94649160273804,
        -29.63927484051482,
        -10.10537309091398,
        -41.18085200706962,
        -34.4577050011659,
        -21.60529636611363,
        -20.62341071219791,
        -24.1913245755179,
        -18.90756081358436,
        -37.92606034082254,
        -30.85747082651201,
        -14.18591780674778,
        -37.94800090045848,
        -22.66050000136385,
        -28.23869849562777,
        -85.12168701217432,
        -35.37562017668655,
        -18.37279697674791,
        -82.58704356144779,
        -31.49194231724665,
        -17.09748464348281,
        -58.49560991589658,
        -34.96137089234538,
        -42.7812578836313,
        -8.476939716118542,
        -48.80077336619632,
        -34.25034854148078,
        -22.70247996798971,
        -56.50537840104833,
        -24.10548926590992,
        -33.52897058953323,
        -36.70165216157733,
        -29.07549065505786,
        -35.81520156926204,
        -44.97339583373081,
        -26.63976125823513,
        -24.12074966315863,
        -27.14550217611591,
        -19.94715827002729,
        -12.62121351521085,
        -41.4058315279665,
        -26.32568572008497,
        -37.68264512186917,
        -34.76243711215093,
        -24.264341729424,
        -46.96146328923588,
        -54.78177572750415,
        -36.60965222724586,
        -30.25402360267804,
        -43.81829069377405,
        -23.70645575260775,
        -28.23457951490445,
        -30.04014709755594,
        -12.56189002505729,
        -36.41628756562508,
        -17.43728210090234,
        -23.78857234857564,
        -15.61222734107332,
        -13.72170786979867,
        -20.80493530101516,
        -30.90352368773475,
        -27.83487964825861,
        -44.79993703203014,
        -47.12986059998772,
        -37.16468250986156,
        -43.93213749472168,
        -45.3468189166605,
        -34.86747264038071,
        -19.20335674975028,
        -20.16928799947987,
        -33.32684910243291,
        -26.38326958410257,
        -31.63800480218778,
        -29.91933392415316,
        -42.15304148983634,
        -21.41134518505804,
        -16.58972142023001,
        -21.09634593301975,
        -29.92840479109919,
        -23.26671093892201,
        -31.17185588360083,
        -28.17491821851856,
        -12.35210569680367,
        -17.51434382536058,
        -16.8101142289473,
        -31.49956536798699,
        -43.47503074698844,
        -14.42395400540751,
        -16.91454217579864,
        -23.23283140530551,
        -36.83102252192521,
        -35.7806379097613,
        -29.40085759888623,
        -27.06128504418987,
        -19.52313774771581,
        -60.08704208401264,
        -41.93673397716818,
        -17.27396816094401,
        -34.21713630515747,
        -26.1308656912001,
        -41.35151348038889,
        -42.30804659815708,
        -27.00023876108157,
        -33.22553879670732,
        -24.01925122957597,
        -28.60431573731672,
        -44.63521014450698,
        -61.60087522994456,
        -78.11460344017006,
        -39.53360965946214,
        -15.31768219906021,
        -29.13545124283799,
        -31.76180355930629,
        -29.71263190764881,
        -49.85521923568224,
        -27.09680409412786,
        -45.61538027930818,
        -27.56986043798825,
        -42.56827199641848,
        -45.75266945092281,
        -41.60334447659545,
        -29.75931678369794,
        -19.52464978100003,
        -32.40570621955076,
        -11.71345832536155,
        -21.66013014895579,
        -46.84900051978335,
        -62.38613343222816,
        -65.12899197787294,
        -31.08753098832415,
        -67.38000278580965,
        -71.33739727481043,
        -45.20266493223886,
        -6.945686801669947,
        -11.68037611858148,
        -48.9697681385931,
        -39.07047173091969,
        -42.10946099893798,
        -62.47825364209233,
        -39.92555010264704,
        -34.722306056647,
        -52.5036683624431,
        -34.41327920955163,
        -35.39106003539517,
        -16.23686941572485,
        -20.9757180369125,
        -50.22889900501959,
        -35.393823170132,
        -16.10965570490371,
        -15.86236120635853,
        -25.12386942950603,
        -45.89907297534164,
        -43.92912938426543,
        -35.99355159645742,
        -32.86697488811237,
        -29.20327990811786,
        -63.54878041774884,
        -40.0343219884787,
        -82.68629694647316,
        -22.49145296558574,
        -21.40689671583231,
        -75.88976201482878,
        -62.49360559812286,
        -31.6511295361688,
        -41.57314056674379,
        -44.61902404437448,
        -28.57909821004454,
        -21.55106952436118,
        -15.03980028092613,
        -28.92993970152239,
        -18.34519477840309,
        -31.64891806044746,
        -29.24372138523145,
        -18.35333044313267,
        -13.63676737037103,
        -20.24216051740162,
        -15.71429462110335,
        -19.70210066918541,
        -17.86858520247172,
        -51.41150630047078,
        -18.6565071910716,
        -24.32266983094074,
        -61.73021999082483,
        -37.73544645769057,
        -23.01732351964553,
        -42.5701490818544,
        -31.54945022208572,
        -40.85334015166174,
        -75.1070829579272,
        -57.62968018472895,
        -16.66000598791696,
        -54.0614290750249,
        -78.56969853856006,
        -30.50121114072807,
        -37.2331361120714,
        -51.3140994361483,
        -32.0096077045803,
        -33.81643303001587,
        -35.2112677511531,
        -27.47458897596087,
        -22.97383833826431,
        -41.2532059421196,
        -35.2783249226828,
        -36.45646046562929,
        -33.18030235047941,
        -20.10086450970041,
        -15.98404262511165,
        -20.70001243449661,
        -41.35001303500587,
        -30.5037009841981,
        -52.45769680353751,
        -55.54626365516707,
        -46.7831368471006,
        -29.72059702799604,
        -29.63647933542154,
        -59.61192027776964,
        -43.53450090358709,
        -34.51312796267866,
        -53.07409277977166,
        -73.49958819912486,
        -36.88074599519836,
        -75.82009798913944,
        -53.65605232269331,
        -37.25418630802022,
        -26.99679993692157,
        -32.21113752809197,
        -53.68806374527252,
        -16.90717492130559,
        -34.06357340798071,
        -25.18539700944011,
        -17.85792427025162,
        -10.96869273692159,
        -18.13195195829372,
        -19.39200469621919,
        -17.26748235233897,
        -21.43443905940197,
        -39.75480019733977,
        -36.09969334294244,
        -28.5397551737554,
        -19.28437472127257,
        -30.59992340837269,
        -21.5748128108654,
        -24.33711290275834,
        -49.67163628510545,
        -29.69669831232671,
        -16.83303758016604,
        -28.5675073248569,
        -13.57408675475145,
        -34.6204957561676,
        -11.14189228589515,
        -22.71774641089655,
        -28.38532421432714,
        -30.76388501622909,
        -34.51827871468757,
        -17.73245351403984,
        -14.26764654715084,
        -22.0686715031142,
        -11.14189228589515,
        -47.06314681955325,
        -35.93752511986868,
        -28.68088532183606,
        -24.56339982712365,
        -40.51362225141233,
        -43.85133782936672,
        -37.78208727025052,
        -59.94743161799419,
        -48.37712758183525,
        -41.64570661570733,
        -20.15675066527644,
        -13.21746179807431,
        -15.15583232816854,
        -8.235661674447648,
        -4.936455268761479,
        -5.398114805113233,
        -46.34182991155004,
        -4.738262676227799,
        -37.80930509877495,
        -40.67468577789081,
        -22.92583036337112,
        -48.62614104726409,
        -30.95205826136009,
        -38.54908173438536,
        -50.36694769548163,
        -57.00361852171716,
        -40.42574207735028,
        -17.00412064501874,
        -30.84257361102301,
        -33.79759178168082,
        -8.378062500288518,
        -55.73843247958162,
        -41.32650567667722,
        -44.60924022886702,
        -62.38981564548159,
        -24.7365299452817,
        -44.54821068568685,
        -47.44479554451311,
        -43.25832672130522,
        -34.01828816696455,
        -14.35632515938379,
        -4.523244873388982,
        -15.28088546618104,
        -23.19038229837879,
        -27.9859599037084,
        -15.31200570699219,
        -20.12389179228454,
        -25.59065186777381,
        -24.17881414026146,
        -25.01006383790224,
        -12.57135648829082,
        -22.12775065194326,
        -30.65827074638353,
        -29.68611037336024,
        -25.08777684416887,
        -12.46051832279111,
        -12.96450494108088,
        -25.65614151235437,
        -20.98246757568661,
        -33.65184829420901,
        -30.63502171774227,
        -19.4476139120788,
        -18.24668283678432,
        -39.27599292609015,
        -39.52314630920188,
        -61.01334769858342,
        -28.75068851456565,
        -33.34345450045691,
        -28.52265758940401,
        -16.56477438045712,
        -7.733872317401953,
        -41.38697772406316,
        -69.95202200436245,
        -32.33804819852933,
        -17.17063596645728,
        -39.12041640342845,
        -39.05889816850657,
        -25.43201819625826,
        -30.45263962310884,
        -10.65035959570047,
        -35.80436506143277,
        -6.945686801669947,
        -23.32037452808767,
        -9.767116953849238,
        -27.43717267850881,
        -20.61515735388914,
        -19.47873922416877,
        -17.20808259802365,
        -26.44582619476375,
        -19.48291970604658,
        -22.80386441815349,
        -23.17965121144549,
        -24.59055749661196,
        -55.45898978481534,
        -30.17162185943786,
        -23.46295484023407,
        -11.11750798296316,
        -21.5320293029363,
        -43.79604774659817,
        -42.30432872368014,
        -17.09456832736192,
        -10.91091420913264,
        -30.26239225219254,
        -32.31897856278276,
        -13.82613769791173,
        -21.99916672678661,
        -32.23240354029335,
        -36.07782354995834,
        -16.45824196590307,
        -32.56025270867543,
        -22.61978136887602,
        -1.443289932012704e-15,
        -20.14453819851026,
        -13.79404575573666,
        -24.86084234571045,
        -3.783807648443478,
        -15.06615439745324,
        -34.57497778359122,
        -27.62805761272124,
        -15.33241562772931,
        -26.54160134645462,
        -50.32458051717824,
        -43.43560263689847,
        -20.00372157868334,
        -38.44508206433068,
        -34.15385699732845,
        -9.651633195601153,
        -20.50308265607525,
        -18.90489142152987,
        -17.47418528188879,
        -11.7542026797506,
        -22.09804737486054,
        -56.19911075722272,
        -55.71301595469102,
        -21.20540403702506,
        -46.39420115086703,
        -16.79249610963929,
        -24.36403872139121,
        -12.17572042850683,
        -20.86586820094112,
        -35.17409350399944,
        -34.26309075765693,
        -34.19504121640036,
        -42.6125475240307,
        -29.41981860216398,
        -25.41678853988093,
        -20.89366099697239,
        -9.567536730755,
        -37.01258567118789,
        -42.44601301440557,
        -6.355062435667429,
        -42.96672681102449,
        -32.39663877197913,
        -6.494447140545576,
        -15.00654999541245,
        -8.050482600567568,
        -42.74198946262899,
        -28.20330914435619,
        -11.77242538702278,
        -30.53098568847235,
        -19.48720834661177,
        -26.81206559010517,
        -21.1687345995812,
        -30.03254885443768,
        -47.14303537473236,
        -19.04282895534068,
        -45.19778177031418,
        -1.443289932012704e-15,
        -26.47060281385402,
        -19.67366603561597,
        -12.15370035788935,
        -6.830400145996792,
        -20.77138156129942,
        -11.5097952564385,
        -35.85955546879806,
        -38.33467262102302,
        -28.18204930450585,
        -21.33326073742603,
        -39.14142694348882,
        -50.67646682206344,
        -21.79716862543317,
        -48.27521825084668,
        -46.66408001526484,
        -22.0636123977376,
        -22.7178132593463,
        -1.443289932012704e-15,
        -35.83377533196915,
        -18.60730080929999,
        -27.88257431194355,
        -19.34982101097181,
        -24.34115632017867,
        -44.69093934452485,
        -24.09854107628949,
        -25.14882707584135,
        -30.73415267901405,
        -18.64844404812252,
        -32.14052447969011,
        -23.50323914072936,
        -19.36532259308968,
        -22.75341437236665,
        -32.43044872816041,
        -58.82841166214261,
        -34.15162860901572,
        -13.94587004470327,
        -39.05011810629075,
        -32.01646490779022,
        -5.894607652965947,
        -12.27489370243764,
        -19.1883165614908,
        -38.8962644055355,
        -34.31314918946018,
        -19.54595189255327,
        -31.01936245078176,
        -13.30846571786984,
        -33.82413396523759,
        -39.60895611217663,
        -24.2196849542242,
        -18.93238211510567,
        -21.61599199228205,
        -26.36429899588179,
        -41.05939550341974,
        -24.73414264038781,
        -60.44870954162854,
        -30.41147866394962,
        -42.9831802495053,
        -37.23060755404802,
        -43.92076230555252,
        -23.8724520174379,
        -25.46807543425519,
        -33.86847578652117,
        -30.64879469008797,
        -35.51536330367529,
        -57.7782500753555,
        -36.1724940615038,
        -14.57743378519306,
        -58.5083154128276,
        -23.79743362920931,
        -36.7605391049226,
        -16.01949724554881,
        -17.97836528213301,
        -32.84212654967529,
        -48.70204524504356,
        -11.73752050265705,
        -12.11804807401965,
        -25.89163586967002,
        -21.22901895557594,
        -30.08055604030239,
        -18.15364960745552,
        -49.43041536590691,
        -66.15995810010153,
        -62.57915608133426,
        -24.57611848994156,
        -28.96467987908653,
        -46.3819342415425,
        -47.39353299611965,
        -29.71659109298791,
        -35.9737632153166,
        -22.7719656717594,
        -58.08776958222087,
        -41.36049761531692,
        -36.37273479158009,
        -36.19520704571376,
        -45.72381397049857,
        -21.26459155992951,
        -29.94621815576689,
        -42.68375472997314,
        -23.81353797004359,
        -15.57293963229194,
        -46.09831474030045,
        -15.96678441863888,
        -38.87894601065828,
        -6.764574701040917,
        -19.79424364389014,
        -47.9791571797934,
        -56.69294287240218,
        -63.43751195913974,
        -16.44981549780128,
        -60.0428590100385,
        -44.57672052759254,
        -27.69714820620671,
        -61.71792916582924,
        -42.31364227361377,
        -37.26382560721342,
        -53.30935625964138,
        -42.2640598531152,
        -23.75455682514098,
        -60.11460251862372,
        -34.64909946382153,
        -5.292493672060337,
        -20.12756234086701,
        -13.240353497026,
        -33.21432001205479,
        -42.06529316544675,
        -35.56762488095379,
        -67.3280407718029,
        -10.13967886786412,
        -49.65513818055343,
        -57.75241024419721,
        -19.16076793379121,
        -50.1511096566199,
        -69.52980876239738,
        -37.94033123131278,
        -29.99039145419174,
        -4.167851614630228,
        -30.40081118747814,
        -22.6842705097861,
        -50.39338648245594,
        -38.11304577418364,
        -36.08095585323393,
        -33.07396542304875,
        -40.70797985009089,
        -35.75644887668506,
        -56.62136021977692,
        -28.4097956779754,
        -23.58600127994929,
        -15.31749413608041,
        -48.06659510303211,
        -45.50353819654276,
        -31.28449467331775,
        -39.57519270212838,
        -40.79423665755786,
        -38.33442688019966,
        -35.66234987621047,
        -26.66537672875711,
        -58.77657799978618,
        -35.30292575200451,
        -13.61943290887753,
        -19.31807243319819,
        -20.32851686126161,
        -32.38055202965631,
        -28.09949133661236,
        -35.78322742287116,
        -43.05465719738696,
        -25.87653948212177,
        -9.919951311478615,
        -57.41603555259208,
        -35.5393147033282,
        -15.9819622853002,
        -15.02079117386461,
        -23.91788859699064,
        -19.90044209278967,
        -34.9045117681143,
        -47.10110473373229,
        -51.73061597011469,
        -20.64051761570714,
        -50.65242791202927,
        -29.33068045925842,
        -29.31475717022085,
        -56.14555185207931,
        -26.09310646430164,
        -49.16750015270192,
        -39.24331093873013,
        -16.71180004351175,
        -38.68039214035053,
        -39.47034585278153,
        -38.1960415033056,
        -35.61343461073059,
        -35.49693717455844,
        -42.07872961529824,
        -47.41516617166121,
        -19.80654482235513,
        -44.18784401665323,
        -52.33534172124246,
        -33.67792233069548,
        -30.28692385415379,
        -18.85197279486744,
        -14.90718014960161,
        -36.44461603986471,
        -26.57998878190109,
        -47.81181155140071,
        -43.01429812502779,
        -43.07800143517164,
        -16.66296030335867,
        -44.27074580288726,
        -24.5417913101746,
        -37.52951280912087,
        -25.77513998167405,
        -40.5732839564848,
        -24.00748336118338,
        -39.78225831194582,
        -17.02474743187981,
        -52.03327274552601,
        -16.68993361393927,
        -16.2100710599919,
        -26.69188110619641,
        -49.97458250035096,
        -32.8934425394744,
        -54.50267474334125,
        -29.47785270992747,
        -24.02622797086799,
        -24.35157463272935,
        -44.44190444314025,
        -43.62129100633922,
        -18.27013857640375,
        -37.29807397443297,
        -40.67276274133576,
        -39.77079892438525,
        -24.18416536298826,
        -27.95806529192125,
        -37.71943524250582,
        -68.1336745765943,
        -45.82430254922895,
        -33.85916669591737,
        -42.67693655369708,
        -39.52304162387415,
        -30.68436304376187,
        -44.41407103695079,
        -34.87861872256342,
        -45.33911916523417,
        -39.79391030884843,
        -32.65051014779412,
        -15.55786607673425,
        -30.13320421773643,
        -18.55183506432613,
        -16.084293621146,
        -1.443289932012704e-15,
        -17.28656719055002,
        -30.00096175742732,
        -35.65674905298175,
        -17.31504150565306,
        -13.14879992960124,
        -28.66882678450458,
        -30.2596598837392,
        -26.05064029735192,
        -21.50604842268484,
        -23.23419242996087,
        -20.35730414803001,
        -21.7831032871961,
        -35.51413306486936,
        -30.58624311169793,
        -37.43433737062129,
        -48.03983902814136,
        -32.74005823151656,
        -21.32615875375843,
        -43.53165018058472,
        -46.53713316966409,
        -33.55470018253697,
        -38.26756588265371,
        -19.07444795101009,
        -39.17650638260007,
        -37.08505647081329,
        -16.42949889747121,
        -43.66906489102693,
        -29.15545015264546,
        -26.86902576335369,
        -8.927103676784096,
        -14.84296908324173,
        -22.24295188014949,
        -25.6907085437491,
        -8.927103676784096,
        -16.84635127435267,
        -21.28719323963359,
        -10.59610871411985,
        -18.25327171273886,
        -23.57362878296057,
        -10.25372110963043,
        -14.45822998906146,
        -16.51204440045682,
        -15.96794256385711,
        -24.55406174995597,
        -14.61898202505414,
        -26.58114553438861,
        -28.90297321289992,
        -15.95738677788829,
        -33.42651929122366,
        -8.19340855460446,
        -26.91385010618314,
        -33.38340440663389,
        -45.2465996457795,
        -53.05644105681299,
        -39.61816483140004,
        -42.65258649753251,
        -26.73828893931249,
        -7.204732966376505,
        -29.77811569175879,
        -34.2370784502217,
        -29.69003414965029,
        -61.86416086880274,
        -49.54981290260512,
        -25.39143969300385,
        -15.36762819283795,
        -24.95067450819661,
        -28.1003515964815,
        -21.15690494461813,
        -30.00570144384572,
        -25.73091568131801,
        -28.32303032025778,
        -34.54751171222238,
        -31.06188439342898,
        -46.14010223224877,
        -46.76503121400239,
        -46.83505189171642,
        -23.36448088490716,
        -45.0135853301772,
        -20.96076923908668,
        -10.59610871411985,
        -18.00550785040823,
        -11.30459197470723,
        -28.9043037556549,
        -15.54995986793882,
        -28.84899259570758,
        -66.41995243961341,
        -30.17163271842438,
        -32.43368611211368,
        -15.90692013848938,
        -29.30620706915217,
        -61.10668056787686,
        -56.68754494119212,
        -41.56325110252235,
        -31.11697821260127,
        -68.49899191780446,
        -67.36141164649013,
        -29.06438392359802,
        -55.85157313725656,
        -34.42984371623618,
        -34.37844201890375,
        -11.23347603785236,
        -20.15680392461431,
        -37.61221185503452,
        -26.91572024826059,
        -18.82435365258728,
        -17.03742947728444,
        -41.8486979257869,
        -38.6402819356728,
        -45.36136738665657,
        -32.9293384163919,
        -40.27967452695298,
        -22.54965380295216,
        -34.69459707032519,
        -20.53726587069971,
        -17.46795054559907,
        -24.98280594428794,
        -46.85282504279829,
        -25.73414048783219,
        -12.95905696927202,
        -29.50797156219462,
        -20.91171122348597,
        -40.94174194254678,
        -18.4060577061291,
        -21.34982993119372,
        -26.95277200581247,
        -49.26871029795845,
        -23.7497094193113,
        -18.80536676964132,
        -36.79134862509925,
        -12.21627093817875,
        -45.99883363406348,
        -62.36483170180367,
        -59.58813262965249,
        -40.88338727360273,
        -31.44622539619206,
        -32.19635975611039,
        -32.55866629592672,
        -37.50775208474048,
        -19.46936412998614,
        -11.41995763692945,
        -19.35615358813218,
        -33.74699149637301,
        -51.02377395879646,
        -12.28694608722201,
        -27.26313026696133,
        -16.40153707987367,
        -39.30593794555762,
        -15.76103155840564,
        -37.53331596671482,
        -27.25980194749887,
        -9.703019865780202,
        -6.945686801669947,
        -22.25112626983443,
        -16.38640127442074,
        -42.59324524579616,
        -20.15002715736751,
        -31.88748245673181,
        -29.11104485005969,
        -37.78149471961923,
        -55.4909757802447,
        -14.06269404960671,
        -22.01274515782495,
        -25.99497165583868,
        -11.88117139608444,
        -15.34617289617917,
        -41.50237716034619,
        -8.3691138999947,
        -38.49065206524066,
        -48.91009271662112,
        -28.71975105873725,
        -28.67284992793421,
        -23.93018587023311,
        -28.78883734881653,
        -24.12049207867016,
        -4.41164668271862,
        -32.92994607153378,
        -20.44046646081889,
        -30.70799024131644,
        -25.18509876337064,
        -32.10904348425739,
        -18.02288169580168,
        -24.11958891185924,
        -38.04385244007356,
        -28.90604297808504,
        -34.73092976375074,
        -23.98921434429308,
        -29.20182495479301,
        -17.01958655471645,
        -10.24791254630158,
        -26.49303533487712,
        -29.98196172862463,
        -29.0569046642412,
        -18.35044870021264,
        -28.34672365040475,
        -36.91014351314136,
        -32.61237655928203,
        -45.04088082553349,
        -15.16084288212095,
        -17.67083045853532,
        -10.25372110963043,
        -26.74665689345849,
        -28.06870488541621,
        -8.960418991991345,
        -25.22792856949882,
        -36.59328453308134,
        -46.58395095350593,
        -20.59002603021047,
        -40.31318287093594,
        -51.788716334257,
        -43.89241326747064,
        -25.10823639071915,
        -31.91219874591059,
        -17.7561087895822,
        -19.61500661856042,
        -11.77242538702278,
        -40.80117602584534,
        -40.69423028968305,
        -17.69896015848578,
        -22.79039753174129,
        -15.69677889445491,
        -21.85212752080896,
        -32.59025125578302,
        -25.34773953903881
      ]
    ],
    "optimized null": [
      [
        -4.728535957819555,
        -8.480510499547131,
        -6.520289014704078,
        -3.829644733287237,
        -7.421717363380217,
        -7.588907718554943,
        -12.86147530255959,
        -15.51896922446821,
        -13.37813939192989,
        -10.10822272478365,
        -18.71145150489096,
        -20.89826320297498,
        -9.367826688931924,
        -4.243880236011538,
        -4.04604881058848,
        -4.185037992045989,
        -3.650657401925419,
        -3.932694080549736,
        -4.152613206627065,
        -4.127853464725924,
        -3.932694080549736,
        -4.127853464725924,
        -4.494382155432235,
        -4.523244873388983,
        -3.574628780544111,
        -30.41909537856336,
        -31.80936312847157,
        -35.36949234809604,
        -41.69378658798247,
        -31.36905882002341,
        -3.970020189207172,
        -3.650657401925419,
        -4.315394824070417,
        -4.328085489212797,
        -4.437772118597651,
        -3.932694080549736,
        -4.264125944590251,
        -6.699099940290164,
        -37.07406742799916,
        -36.77779288068852,
        -49.73373652620116,
        -55.19726455633747,
        -45.07121106866918,
        -40.09477926258987,
        -44.78944126608298,
        -16.13530883548142,
        -3.989468909807403,
        -3.996755960020501,
        -22.15835634647215,
        -32.56576474866801,
        -34.42023722459208,
        -11.20917304873483,
        -24.15021272805431,
        -11.71393429495507,
        -49.10698475562365,
        -45.26972367904271,
        -45.99110298870872,
        -69.85645176308553,
        -52.82631872934967,
        -28.23228258613163,
        -41.70480144751019,
        -70.25763985756959,
        -57.77535495800021,
        -39.23385340371798,
        -12.18457212968434,
        -31.49232647087939,
        -11.29090914871474,
        -28.07072052703194,
        -26.69350141410742,
        -27.94832521549334,
        -12.1435091738395,
        -21.30468786150377,
        -20.12076433916396,
        -49.6945982362995,
        -31.59229979602825,
        -68.10059408808272,
        -44.59388422042556,
        -25.77762865136909,
        -27.73673503771877,
        -49.35557869506348,
        -56.63410404661813,
        -23.16371024200914,
        -56.23518473810444,
        -25.14421887349687,
        -19.72181536335898,
        -16.44445740352169,
        -30.744610097799,
        -26.15587757147003,
        -28.05137190028583,
        -47.07543066606035,
        -25.66860576996438,
        -47.26244591262844,
        -55.27036689987472,
        -33.29179122695952,
        -26.93539546983704,
        -79.92868197599755,
        -23.76144350475134,
        -11.14520524104574,
        -24.18202939705397,
        -44.42949646795781,
        -36.91132094774061,
        -31.72024835203043,
        -16.98829121676942,
        -22.57541193881983,
        -13.89840525969611,
        -39.79999725777109,
        -21.59669523004389,
        -19.85427208066665,
        -12.12886665177784,
        -12.87798395572081,
        -26.16662482910025,
        -19.58561130337353,
        -27.34803610112404,
        -65.66311621532085,
        -39.83375725489925,
        -23.87307440058667,
        -40.36859540259839,
        -32.6878167572411,
        -20.90894833152263,
        -21.35106591084925,
        -55.74128924207086,
        -44.5347201678631,
        -25.60052643791085,
        -50.76543729155229,
        -16.18332784730592,
        -23.82166280907179,
        -40.79532643979348,
        -13.81357614801278,
        -14.4314683731178,
        -9.805854557359313,
        -21.8877255131923,
        -23.04653657394817,
        -11.61943164122026,
        -15.87673769564669,
        -26.17020099994618,
        -17.20896855754577,
        -19.25016065605664,
        -31.46749471087529,
        -16.99023293223587,
        -30.76951386390114,
        -35.10734046846048,
        -19.60767467445095,
        -22.14012496288967,
        -18.05756950758681,
        -43.52123139907053,
        -30.42258476809691,
        -15.12971621956316,
        -66.98962479868746,
        -52.24382338644175,
        -25.79292084191126,
        -23.79502754006272,
        -58.57325610426957,
        -23.93171826356118,
        -30.11784429646097,
        -38.25750795543775,
        -38.81640636372431,
        -23.25516863234469,
        -18.60255127275917,
        -42.23213319655621,
        -37.84914795165674,
        -26.20071943391875,
        -35.49132623263172,
        -31.45669792275968,
        -17.58720260022678,
        -39.40422058378815,
        -32.71737035691836,
        -23.29707046923001,
        -20.06569233763557,
        -32.55156883864424,
        -18.49686743589972,
        -24.9292666006355,
        -16.73319481628237,
        -14.74639601317994,
        -37.68695961259397,
        -61.35156161290226,
        -35.85549809897127,
        -18.23822256517069,
        -40.66026079598203,
        -19.19838764417658,
        -19.35977970090416,
        -28.5904060806666,
        -26.29196469800445,
        -42.88019491863005,
        -32.71849274629916,
        -36.50436063748121,
        -37.54166098750257,
        -25.21792487736846,
        -25.82676451086639,
        -17.59134238176131,
        -29.88811170872122,
        -12.55034784707882,
        -21.59012534148205,
        -16.27413185680423,
        -34.20424646734158,
        -18.87545878236521,
        -53.31516943199028,
        -63.36638417343072,
        -21.17389526198868,
        -43.40165328176847,
        -25.5848032666612,
        -36.46444655203477,
        -18.64313409652681,
        -16.90417411820363,
        -27.37931069844949,
        -36.38347342395824,
        -45.97900593291035,
        -45.74162143154555,
        -28.85009222081829,
        -39.10876355828473,
        -44.58641612229398,
        -70.56701244310891,
        -30.08261456952375,
        -10.52436917015868,
        -41.84194533553674,
        -34.9791501248658,
        -22.09649892035468,
        -21.26122984932842,
        -24.7601677810583,
        -19.33579933926388,
        -37.87150838207352,
        -31.3375508489519,
        -14.70521777689229,
        -38.55036695906605,
        -23.23093024309907,
        -28.81182696000291,
        -82.7989095769224,
        -35.81111247524235,
        -18.79238667162705,
        -81.50341173835238,
        -31.73563298495802,
        -17.65524277300909,
        -57.75807077721517,
        -35.21872716919682,
        -43.30342220492855,
        -8.934286209790189,
        -48.31169559359437,
        -34.17667723211669,
        -23.23823050283879,
        -56.12412293384126,
        -24.14065346279284,
        -33.16981369508286,
        -37.04315332678911,
        -29.42569314409524,
        -36.28878036355375,
        -44.60311437158247,
        -27.18542333575776,
        -24.56801179335174,
        -27.48938546455561,
        -20.52007849635117,
        -13.17673612348716,
        -41.79351451618146,
        -26.86355398913684,
        -37.75979416444221,
        -34.77929923471309,
        -24.86185866471074,
        -47.06340632381652,
        -54.3416844083431,
        -36.9532176411815,
        -30.96206575867648,
        -43.52835684115702,
        -24.21347084770469,
        -28.64051763808783,
        -29.96815867075336,
        -13.08531747683957,
        -36.80158397240635,
        -17.91143543281206,
        -24.30275162684341,
        -16.07919515652939,
        -14.2563761972802,
        -21.4586146123581,
        -31.05651870494791,
        -28.24490874614446,
        -44.67113104454742,
        -46.12484015943345,
        -37.31868672611213,
        -44.43823540399326,
        -44.86880728253693,
        -34.27603099641325,
        -19.7499734180826,
        -20.59895227001721,
        -32.92259188312703,
        -26.93435996513201,
        -32.10676007850146,
        -30.60422719522665,
        -41.76885852037298,
        -21.76384873147923,
        -17.19952684961851,
        -21.68720632182008,
        -30.24571994585556,
        -23.95377689304055,
        -31.06501139875193,
        -28.89981876887166,
        -12.86210594956275,
        -18.05490121084266,
        -17.35607323835266,
        -32.25720288366887,
        -43.98003465207865,
        -14.91866140613584,
        -17.36085902590484,
        -23.82696399609099,
        -37.42174727830281,
        -36.35651209196605,
        -30.01920042381102,
        -27.67528437649485,
        -20.15323902892509,
        -59.42260081413382,
        -42.44980420572357,
        -17.82654492936052,
        -34.54916863299005,
        -26.73237941083962,
        -41.54698114744947,
        -42.34173385593183,
        -27.59705360046234,
        -33.52835606388705,
        -23.97770815342479,
        -29.10800256512672,
        -44.37476699969655,
        -60.88903645457093,
        -77.74582404212973,
        -39.03944008939278,
        -15.88145962878466,
        -29.25475527066308,
        -31.53376814475026,
        -30.07400360993654,
        -49.66379992555458,
        -27.07968456285867,
        -46.25739664985004,
        -27.58437503127242,
        -42.21765949220212,
        -46.18318700902073,
        -42.12357827158612,
        -29.46915769617324,
        -20.22333461096117,
        -33.06614372584133,
        -12.16803684773707,
        -22.17431411885589,
        -47.2214933889134,
        -62.7936892721369,
        -63.88313629493315,
        -31.12678070987682,
        -66.51218769482134,
        -70.97218132434111,
        -45.22265086467214,
        -7.368967963407171,
        -12.14871044939482,
        -48.80947089214032,
        -39.01160183764238,
        -41.52398978215653,
        -62.13582047179479,
        -40.02841255259559,
        -35.1399798444591,
        -52.03357714236822,
        -34.56409687875624,
        -35.94578670662666,
        -16.87266873283565,
        -21.45649293134175,
        -50.62579049091607,
        -34.91950530062238,
        -16.68097675098955,
        -16.32302851678498,
        -25.51339921960601,
        -46.51254717000097,
        -43.57819806825303,
        -35.94954966731679,
        -33.37741592098931,
        -28.76846671535,
        -62.33223462188322,
        -40.53383332586642,
        -81.4206100477965,
        -22.99357159811184,
        -21.93388110826865,
        -75.34041877188001,
        -61.59797744120115,
        -32.05120159078103,
        -41.41250110980894,
        -44.27074911675478,
        -28.93515484025059,
        -22.08322655233789,
        -15.56843222093771,
        -29.29286171853425,
        -18.97675695902477,
        -32.12453641047254,
        -29.59563793205342,
        -18.90890073615322,
        -14.16786228835627,
        -20.71164604342279,
        -16.23496708358232,
        -20.06473416682459,
        -18.33087542143328,
        -51.08581965758022,
        -19.09355977565584,
        -24.86920313571788,
        -60.56867410390985,
        -37.78627205279093,
        -23.40617100805622,
        -41.90908349864356,
        -31.84500983156979,
        -41.0187394557991,
        -74.26634932563871,
        -57.46669249748363,
        -17.229483715481,
        -53.81167166483122,
        -78.1420648102688,
        -30.96444556252751,
        -37.62726751483938,
        -51.73686301681087,
        -32.5310144008448,
        -33.1310628290157,
        -34.89303939541379,
        -27.96281120595464,
        -23.50808485002652,
        -41.19497042196412,
        -35.33353187532994,
        -36.59681920815952,
        -33.18861143687064,
        -20.59966730597241,
        -16.58190324243554,
        -21.22108396396349,
        -41.00843917699518,
        -30.9624974968042,
        -52.44316114415413,
        -55.10448588691467,
        -46.19624760526666,
        -29.67516835921394,
        -30.13254119602092,
        -59.32101388758621,
        -44.18538497865913,
        -34.86679970546024,
        -52.06857460945981,
        -72.00275990189466,
        -37.33714611520924,
        -74.84929736340086,
        -53.20069879418588,
        -37.62210033396428,
        -27.54224392769727,
        -31.48794887622481,
        -53.21604665546037,
        -17.58242146488565,
        -34.61089190779885,
        -25.71243438250448,
        -18.32959185233694,
        -11.46826000875921,
        -18.68804774473136,
        -19.94849365440507,
        -17.74858823354744,
        -20.64182805545646,
        -38.99068157961168,
        -36.19333215169777,
        -29.01942384688474,
        -19.84404601538513,
        -31.0431916517055,
        -21.9862373637412,
        -24.08868146934799,
        -49.52994350411635,
        -30.00254547738227,
        -17.28888452134556,
        -28.66513426613081,
        -14.08919698454397,
        -34.23327679313585,
        -11.64130062274904,
        -23.11357206031885,
        -28.45812760134557,
        -31.21886529681531,
        -35.27858788606018,
        -18.33450171271773,
        -14.77992098683141,
        -22.48707912540586,
        -11.64130062274904,
        -47.42331311079663,
        -35.88906330984385,
        -29.25609122817543,
        -25.0439609966216,
        -40.18453001398034,
        -43.64235853708177,
        -37.51896638980622,
        -59.16305305001736,
        -48.47863052150684,
        -41.12886944145568,
        -19.87868371019239,
        -13.22281830807133,
        -14.60506611873111,
        -8.27392129710916,
        -4.965235416889408,
        -5.426678177527721,
        -45.20946399591283,
        -4.738262676227802,
        -37.68616356733064,
        -39.90264123919172,
        -22.23905830025797,
        -47.85103367875649,
        -30.91714595586205,
        -37.74724010919161,
        -50.39347645468584,
        -55.7440762917604,
        -39.78647581923055,
        -16.4846903804614,
        -30.17766147230876,
        -33.23318396878852,
        -8.837770497287028,
        -54.93814725884169,
        -40.20346793895453,
        -43.63973626446629,
        -61.27654837543463,
        -24.79213149836404,
        -44.98882559547453,
        -46.53456780228284,
        -42.62008524408755,
        -33.98846613613875,
        -14.80532833458683,
        -4.523244873388983,
        -15.34561137603895,
        -23.05203301874592,
        -27.95284915423328,
        -15.27170867202002,
        -20.07870115307572,
        -25.14559616865238,
        -24.23656173279648,
        -25.6289858496656,
        -12.75627788796328,
        -21.93993620682485,
        -30.5027881822896,
        -29.56463323142873,
        -25.09316917220863,
        -12.98418603933051,
        -13.49408318937287,
        -25.66836944021786,
        -20.94996808478535,
        -33.28730845125074,
        -30.40363356315349,
        -18.98680868835659,
        -18.08434264691486,
        -38.61451779366214,
        -39.5042355403751,
        -60.50077352837536,
        -28.29091269565069,
        -32.75185524828487,
        -28.11049331111651,
        -16.32668251912609,
        -8.09018081207272,
        -40.61074020042616,
        -67.54594421139547,
        -31.81883455548831,
        -17.1927488339553,
        -38.80546006693467,
        -38.5957404044483,
        -25.83011382360923,
        -30.42402235070968,
        -11.08513402147581,
        -35.41271327572478,
        -7.368967963407171,
        -23.34444217827213,
        -9.611899427499349,
        -27.06442299480381,
        -20.16864841431847,
        -19.02581026628705,
        -17.03115830947313,
        -26.32038149920006,
        -19.0825324917978,
        -22.87322138030247,
        -22.43109605400515,
        -24.41254876391881,
        -54.63117576781071,
        -30.67979137143624,
        -23.11192875353801,
        -11.01527289369245,
        -21.54642115541608,
        -43.18278283132763,
        -41.20696786076975,
        -17.10471351962183,
        -10.67635140199541,
        -29.78953124952822,
        -32.3181080439582,
        -14.05197252043458,
        -22.48407307121613,
        -31.28720686737793,
        -35.93411584439341,
        -16.48872063120868,
        -32.74306820939056,
        -22.49674624996584,
        -3.774758283725539e-15,
        -20.68922319116599,
        -13.81386311515551,
        -24.95090424659177,
        -3.78380764844348,
        -15.20476962544426,
        -34.54649841200048,
        -27.75895767377684,
        -14.8881293096563,
        -26.14482465659942,
        -49.53951622401395,
        -43.02592435141254,
        -19.09223790803753,
        -37.33888316532909,
        -34.19821182678388,
        -9.966373574818995,
        -20.46319459593433,
        -18.88719425330913,
        -16.84036680272236,
        -12.19707006221116,
        -22.09476515540438,
        -54.97628803027054,
        -54.67903632618072,
        -21.67496308663889,
        -46.40079351930326,
        -16.71147625287333,
        -24.31096469628892,
        -11.91698712556666,
        -20.8521018304661,
        -34.15175164846443,
        -34.5525260638237,
        -34.08725285723199,
        -42.53225022127196,
        -29.4623769856304,
        -25.38908631285084,
        -20.91738896898882,
        -9.354467514042925,
        -36.90656323885398,
        -41.91575064953822,
        -6.668757451354001,
        -42.4946406487724,
        -32.05473121327322,
        -6.87052610724542,
        -14.54378846322514,
        -8.02340467218936,
        -42.35489219393961,
        -28.13364632067222,
        -12.22430646896711,
        -30.13702431316884,
        -19.46823727998847,
        -26.38278593288463,
        -21.02042948035934,
        -29.12076317308952,
        -46.53232809018336,
        -19.5400375565152,
        -44.7350685080005,
        -3.774758283725539e-15,
        -26.29314500250894,
        -19.67081121824784,
        -12.65290082820804,
        -7.006129038477289,
        -20.9154029768351,
        -11.38482371660436,
        -35.25785369216479,
        -37.86568764616838,
        -28.16129365743073,
        -20.63861179041943,
        -37.72056678830911,
        -50.06921456059943,
        -21.57030346839752,
        -47.38411870341285,
        -46.33197527910218,
        -21.778288356294,
        -22.6332927969835,
        -3.774758283725539e-15,
        -36.34024078438065,
        -18.18128077263864,
        -27.89422601592998,
        -18.89388751483197,
        -23.42075350188846,
        -44.19372481943321,
        -24.09789092208603,
        -25.67068742861527,
        -30.2605363257124,
        -19.11699076009868,
        -32.10062965346683,
        -22.94819259597547,
        -19.32510359879162,
        -23.20149246163518,
        -32.93667368064404,
        -57.53204770885609,
        -34.65489003768472,
        -13.88790227348005,
        -38.7104660228584,
        -31.55706326289468,
        -6.215876432791712,
        -12.28624315344279,
        -19.07087397718129,
        -38.89023913794131,
        -33.83909131908997,
        -19.96014218746015,
        -30.45561407266946,
        -13.21968842632271,
        -34.32495132636787,
        -39.84591669221771,
        -23.48713144768738,
        -19.40466341590905,
        -22.14368412442681,
        -26.69492961092651,
        -40.14661554668621,
        -24.32831011342425,
        -60.26044458794955,
        -30.05740704670779,
        -41.67919742834804,
        -36.70343020418383,
        -43.81347957509043,
        -23.38349040759362,
        -25.33612640614039,
        -33.02454059032702,
        -31.094715742347,
        -34.66594922729075,
        -57.53950233914737,
        -35.76562827686925,
        -14.38589214331495,
        -56.87894404052906,
        -23.29334024230438,
        -36.69808831238514,
        -15.99312521081521,
        -18.05473330910782,
        -33.26249606003177,
        -47.86551837905535,
        -12.1867973735621,
        -12.56827833678386,
        -25.66097320582591,
        -21.16540866536232,
        -30.4178398782646,
        -17.73011316106216,
        -48.02721097505805,
        -65.56744613485417,
        -62.44434008230804,
        -24.52699236183692,
        -28.54132658475082,
        -46.37335999762747,
        -46.97752522869229,
        -29.66751603611992,
        -36.1312502672323,
        -22.71778308834803,
        -56.64847949271631,
        -41.15982717825695,
        -36.26673903887548,
        -35.46192580180466,
        -45.67268892494845,
        -21.73610800358504,
        -29.44728900847534,
        -41.77592217678293,
        -24.24964516600114,
        -15.95267650209344,
        -45.5339844604826,
        -15.86698418243514,
        -38.25993067825791,
        -6.768527247433147,
        -19.68176102832252,
        -47.04444915322609,
        -56.14162564111155,
        -61.81896059178746,
        -16.99323480739477,
        -59.87248056268965,
        -43.53744125762342,
        -27.20263576106021,
        -60.18688787060042,
        -42.38918369138259,
        -36.67154484423336,
        -52.00752757561952,
        -42.05678798547256,
        -23.04597945334374,
        -59.56043193694221,
        -33.98571253021025,
        -5.595201747542029,
        -20.02164167795919,
        -13.14509089102586,
        -33.52214163523375,
        -41.24368937715882,
        -35.21536099193295,
        -66.93878860119099,
        -9.893856635221402,
        -49.17855292253371,
        -56.13186463179861,
        -19.19154848083735,
        -49.68434914809236,
        -67.87715988254298,
        -37.61607807365385,
        -29.06274407311714,
        -4.167851614630231,
        -29.9861679036761,
        -22.8118525073197,
        -49.36141041916708,
        -37.20605497428554,
        -36.47982164456992,
        -33.03330468163052,
        -40.77180170909941,
        -35.63614139534324,
        -55.59903754176598,
        -28.40651257745606,
        -23.6460342602993,
        -15.24133859569762,
        -47.31470090069398,
        -45.04160247852426,
        -30.84977098582335,
        -39.0065455439864,
        -40.25722944226793,
        -37.88386360138305,
        -35.52710200770687,
        -26.20239093325699,
        -57.91500304790606,
        -34.82217430896323,
        -13.56173090940355,
        -18.96940758216937,
        -20.70438118878961,
        -32.37721854167864,
        -27.91296134343805,
        -35.73414099608824,
        -42.07471430117334,
        -25.54417439133817,
        -9.704780930074097,
        -56.73929023631882,
        -34.9951100313747,
        -16.36856453927053,
        -15.48728971828207,
        -23.71041823224382,
        -19.75655724899812,
        -33.59730216381357,
        -47.57313159073103,
        -50.98483655573151,
        -20.14602808178335,
        -50.77688854174384,
        -29.26891160207519,
        -28.83986647378634,
        -54.67488248285434,
        -25.24880507287184,
        -48.40197442315117,
        -39.0064525936609,
        -16.69317305172046,
        -37.606231540844,
        -39.32508766859541,
        -38.36932662596327,
        -35.19845925631756,
        -35.30370939878998,
        -42.01065744998007,
        -46.61970462801618,
        -19.76015161753656,
        -44.07084296768228,
        -51.0822617179149,
        -33.76992404011163,
        -29.87017601666495,
        -18.43983290588726,
        -15.36194667487939,
        -36.14239157497677,
        -27.02661683320469,
        -47.35393358191068,
        -42.97003026884679,
        -43.06052089191004,
        -17.20036848572084,
        -43.15046524496651,
        -24.59369058441384,
        -37.20299627109345,
        -26.29633110961269,
        -40.05231539807059,
        -24.02709567883064,
        -39.53216996951306,
        -17.36184239176832,
        -51.49787067622265,
        -17.21637449576491,
        -16.07201615136934,
        -26.61961829894893,
        -49.50028495099545,
        -32.5357628983646,
        -53.44622252618257,
        -29.61589632990844,
        -23.59985525276302,
        -24.29957615344456,
        -44.43857097113175,
        -43.72688601603036,
        -18.1140719629697,
        -37.27294208262364,
        -38.90318991880459,
        -39.31256119925091,
        -23.82104540659728,
        -28.05999365483189,
        -37.66623741245141,
        -68.17249545165718,
        -44.25294882230123,
        -33.71624264395469,
        -41.85244155009358,
        -38.91325273138075,
        -29.80609877469632,
        -43.92626985631284,
        -34.81451894712342,
        -44.89523886801197,
        -39.17281926626961,
        -32.20929826255016,
        -15.52213240637769,
        -29.12505718292291,
        -18.52588007655098,
        -16.54050749969445,
        -3.774758283725539e-15,
        -16.95119730514902,
        -29.99040831797189,
        -35.10986628772655,
        -17.83774318359799,
        -13.67386294392092,
        -28.79995445980537,
        -29.80592641882465,
        -25.89401061648821,
        -21.01856193070515,
        -22.78069347294364,
        -20.37449062955831,
        -21.97885830254679,
        -35.46158284605249,
        -30.98067861355153,
        -37.08887743935935,
        -47.61684181321921,
        -32.43264209230372,
        -20.69514125472991,
        -42.55314026470315,
        -46.33844635963804,
        -33.25965584124024,
        -37.48645152508325,
        -18.92599854574405,
        -39.30737692896917,
        -37.49909094378303,
        -16.80477891938919,
        -43.64960251072172,
        -28.70460721398068,
        -26.95256309931015,
        -9.36693660197937,
        -15.35548148609009,
        -22.73114163083468,
        -25.18142236337421,
        -9.36693660197937,
        -16.39031059256196,
        -20.73078481219576,
        -11.12492860264088,
        -18.30729726471191,
        -23.03109759730512,
        -10.77430628218258,
        -14.9114511938646,
        -16.94952220551231,
        -16.42720375801146,
        -24.40366621188936,
        -15.08815489984876,
        -26.71893755401002,
        -28.40905365259525,
        -16.01946533565153,
        -32.99354792427061,
        -8.549087349368765,
        -26.89656674497016,
        -32.97977625138341,
        -45.70134670700794,
        -52.5389053519734,
        -39.207243293688,
        -42.36453090215275,
        -26.37819642432854,
        -7.259497562001369,
        -29.31799275978788,
        -33.08724020609458,
        -30.21852660632252,
        -61.49236536323255,
        -48.75210735444718,
        -25.38990202649389,
        -14.93471912126622,
        -25.46545236554034,
        -27.87321268987153,
        -20.65747420468701,
        -29.5486231969588,
        -25.17105111887681,
        -28.30221862006954,
        -34.66546149403031,
        -30.61188818804056,
        -45.68839048123959,
        -46.14477133414799,
        -45.31893660230464,
        -22.55819850071493,
        -43.52610643679832,
        -20.95813346067416,
        -11.12492860264088,
        -18.07455194436296,
        -11.2464088085392,
        -28.46582902540439,
        -15.6003850565566,
        -28.42464040354713,
        -66.30744157557083,
        -30.13540037063115,
        -31.94736521422256,
        -16.28997829966797,
        -28.90523155249401,
        -61.46082023584425,
        -55.52123555033154,
        -40.92130320115072,
        -30.56492167916456,
        -66.72712744847334,
        -66.73248131880472,
        -28.10690901926423,
        -54.44383359875469,
        -33.8818768415187,
        -34.45901974971746,
        -11.63629673940331,
        -19.73106323981354,
        -37.12391030523764,
        -26.4731078959672,
        -18.7988555641919,
        -17.54520289954301,
        -41.78692423059626,
        -38.51473849748939,
        -44.66787130156602,
        -32.57413287918946,
        -40.78619660620888,
        -22.69438793934291,
        -34.36056826336726,
        -20.04730632322699,
        -17.90415554914063,
        -24.79718071637709,
        -46.75609753072037,
        -25.70246662962154,
        -13.49175663882516,
        -28.96388485625511,
        -20.9586629682652,
        -39.64878566934382,
        -18.45879606593885,
        -20.91135877620132,
        -26.51373958664287,
        -49.30333601824938,
        -23.24651991380408,
        -19.17034364228615,
        -35.93466076054431,
        -12.33055394319715,
        -46.04623811497961,
        -60.98744421845846,
        -58.18961677341773,
        -40.30093326403664,
        -31.02840847124269,
        -31.7395901148078,
        -32.17736667015203,
        -37.32415866057813,
        -19.42936001573135,
        -11.78334289463729,
        -19.32064818349619,
        -33.25601877924423,
        -50.31645017036395,
        -12.24667112924932,
        -27.35345171228888,
        -16.7843676836138,
        -39.26638998892286,
        -15.74830153988629,
        -37.51952559880441,
        -27.30101985204698,
        -9.522485251337137,
        -7.368967963407171,
        -22.88815886972315,
        -15.91865541240536,
        -41.87456444520092,
        -20.20906824840424,
        -31.65033623710783,
        -28.54235683974785,
        -37.33838963543357,
        -54.66983833226303,
        -13.9945513534786,
        -21.51946216912599,
        -26.44686756004228,
        -12.2918590512089,
        -15.34403750065559,
        -41.40550623513622,
        -8.593201944943175,
        -37.91323487705947,
        -48.45039894987593,
        -28.76895314098908,
        -27.81067276638607,
        -23.91602513472548,
        -29.28974821558447,
        -24.60232347517855,
        -4.455095124498103,
        -33.5384301082407,
        -19.84638826935599,
        -30.27665439280089,
        -25.65307662023156,
        -32.2469089471065,
        -18.44654002236287,
        -24.16299024593187,
        -37.17883388872124,
        -27.98482376191644,
        -33.74229622432181,
        -23.63518080027653,
        -29.54633672708286,
        -17.00842099178383,
        -10.77229713460925,
        -26.46869350837122,
        -29.87659928639781,
        -28.542653849433,
        -18.82859177098919,
        -28.76531119464109,
        -36.52516460830943,
        -32.66021314715252,
        -43.85153886425189,
        -15.11989755819575,
        -17.49030478190289,
        -10.77430628218258,
        -25.88208196282549,
        -28.0744468070855,
        -8.99320300331969,
        -24.82771120256131,
        -36.22230725265811,
        -46.37064312420753,
        -20.89159635895613,
        -39.96727963790951,
        -51.17659311678367,
        -42.89245065912533,
        -24.30496672493526,
        -31.24682245551509,
        -17.62344757813027,
        -19.58409621718177,
        -12.22430646896711,
        -40.60455314461533,
        -40.09282923107164,
        -18.11185104099566,
        -23.20753801376097,
        -15.68922637057142,
        -21.53584787631805,
        -32.85978544373231,
        -25.71833457469625
      ]
    ],
    "unconstrained": [
      [
        -4.710577571850604,
        -8.5471483801071,
        -6.530463354047194,
        -3.829644733287235,
        -7.451771928039203,
        -7.615108338587668,
        -12.90125311065294,
        -15.46355738882757,
        -13.4027920942813,
        -10.17213943709625,
        -18.61173517010458,
        -21.12678076529378,
        -9.348282518151823,
        -4.243880236011536,
        -4.046048810588477,
        -4.185037992045988,
        -3.650657401925417,
        -3.932694080549734,
        -4.152613206627064,
        -4.127853464725921,
        -3.932694080549734,
        -4.127853464725921,
        -4.494382155432232,
        -4.523244873388982,
        -3.574628780544109,
        -30.29113308472078,
        -31.82237604158688,
        -35.00242820132529,
        -41.30711400056564,
        -31.42810553497062,
        -3.970020189207168,
        -3.650657401925416,
        -4.315394824070414,
        -4.328085489212794,
        -4.437772118597649,
        -3.932694080549735,
        -4.26412594459025,
        -6.666601857871028,
        -35.98072022442558,
        -37.04914430032409,
        -49.8299068676258,
        -55.20652898442545,
        -45.10827371701957,
        -40.06137512662938,
        -44.26286528473999,
        -16.19346964805398,
        -3.989762406527555,
        -3.997125792065198,
        -22.30796966274329,
        -32.58381229784158,
        -34.22172660915508,
        -10.93048621551177,
        -24.191865548052,
        -11.69287133253254,
        -48.8983024333399,
        -45.41536009792581,
        -46.08509086622946,
        -70.04985521541613,
        -52.99340151568901,
        -28.33556363038598,
        -41.73551692745206,
        -70.38124065348718,
        -57.34496342265847,
        -39.28924659559205,
        -12.18528086404169,
        -31.58771833703817,
        -11.28651392211616,
        -28.18600019094921,
        -26.65548204881604,
        -28.16816820791332,
        -12.12710141222506,
        -21.36633640999672,
        -20.14951556174768,
        -49.77619916017569,
        -30.83692580787495,
        -67.7611039922998,
        -44.60985622708069,
        -25.83001807550675,
        -27.88665864972076,
        -49.35659252451197,
        -56.73893006556366,
        -23.25735308844985,
        -56.53795785081302,
        -25.18402091476528,
        -19.64982031860576,
        -16.43263490813865,
        -30.86062011097096,
        -25.41852625579858,
        -28.04889210974171,
        -47.09811362794641,
        -25.68751743006831,
        -46.90536864858279,
        -54.72061169825609,
        -33.18798285018048,
        -26.97447137272892,
        -79.99840330439028,
        -23.83136504817348,
        -11.16206831542812,
        -24.2167821962711,
        -44.43594406862479,
        -37.04058037894389,
        -31.72469272983153,
        -16.96941043503866,
        -22.57727727635305,
        -13.85609932317758,
        -39.89930741790833,
        -21.71706691771198,
        -19.91021239481426,
        -12.10922284506631,
        -12.94968145696189,
        -26.15226282770109,
        -19.66934337620271,
        -27.36545998463609,
        -65.3818381730472,
        -39.79612501299209,
        -23.41698116766664,
        -39.97862256294302,
        -32.55641168859752,
        -21.05110332380878,
        -21.38050635478035,
        -55.92433284877728,
        -44.15749969206438,
        -25.56817240412427,
        -50.61509019175013,
        -16.19162797905769,
        -23.90910442238181,
        -40.88392128111722,
        -13.80717450105925,
        -14.45431436827876,
        -9.79818277712397,
        -21.91145930653366,
        -23.05401167293878,
        -11.63052855607892,
        -15.84999830315913,
        -26.19569586516286,
        -17.25732046200721,
        -19.2435623165846,
        -31.43361319836598,
        -17.01931677877967,
        -30.84042891015206,
        -35.26608903399777,
        -19.63442871827807,
        -22.19386678365758,
        -18.00051324340668,
        -43.50667973008689,
        -30.6190455832057,
        -15.10299540656282,
        -67.0629694296959,
        -52.41618049100872,
        -25.78992912635939,
        -23.74158349937305,
        -58.20213604958488,
        -23.99546842349,
        -30.17954357205871,
        -38.12133676025838,
        -38.8980527243347,
        -23.23334114713167,
        -18.64146863125168,
        -42.04456227372857,
        -37.88069659433943,
        -26.27861961173466,
        -35.5208273716882,
        -31.48714423347126,
        -17.59110838554967,
        -39.44336977833755,
        -32.89664285280829,
        -23.33251145435209,
        -20.16319843685985,
        -32.67321063795838,
        -18.47722801865014,
        -24.98422934836487,
        -16.72154981137068,
        -14.72877765416922,
        -37.80807473549587,
        -61.33228623027627,
        -35.90753718940795,
        -18.28395664779827,
        -40.67409979417664,
        -19.23577722098992,
        -19.36350488737837,
        -28.71494662915408,
        -26.3237067725796,
        -42.87166848639888,
        -32.75593444344933,
        -36.90170238648388,
        -37.51466659037823,
        -25.28551134045193,
        -25.907596588413,
        -17.57637884791702,
        -29.8721377446267,
        -12.58703254316486,
        -21.57049527860273,
        -16.25348724008961,
        -34.50549426944883,
        -18.90070156705277,
        -53.29045673029908,
        -63.23724856427489,
        -21.26531293070851,
        -43.27263321606039,
        -25.61904389092982,
        -36.26498881945037,
        -18.68447210441399,
        -16.9256039890473,
        -27.5334871504728,
        -36.54397887676845,
        -45.99781950682026,
        -45.81967180583594,
        -28.89563245136381,
        -39.26633147639192,
        -44.53511050701663,
        -70.77969598672823,
        -30.10847241655363,
        -10.55927327282933,
        -41.92536189412918,
        -34.95757722618752,
        -22.10463595018807,
        -21.31767105143446,
        -24.80210711000954,
        -19.36976914312717,
        -38.03668691161902,
        -31.44885566735225,
        -14.67286149719825,
        -38.62757086642299,
        -23.20986414361987,
        -28.81980138445938,
        -82.85312667720623,
        -35.93101721770189,
        -18.77320160758739,
        -81.64324762638722,
        -32.02613429800473,
        -17.65400860568598,
        -57.72987760148369,
        -35.36297231604596,
        -43.33401362873917,
        -8.9375083733924,
        -48.35402810281435,
        -34.16656477466471,
        -23.18137150371548,
        -56.2397991813504,
        -24.36794892442255,
        -33.40021071201472,
        -37.16824864317091,
        -29.22508810011822,
        -36.33377142290355,
        -44.62070442463453,
        -27.20350930120926,
        -24.61693747757157,
        -27.58203004655573,
        -20.51696907453296,
        -13.17083639118274,
        -41.78632293945622,
        -26.88955369374618,
        -37.81468624356308,
        -34.90166504337166,
        -24.90034638192062,
        -46.91680933916379,
        -54.24320597223159,
        -36.98138148939061,
        -31.00499786754188,
        -43.62051215866992,
        -24.2447174153308,
        -28.69916593146936,
        -30.15691437270464,
        -13.07251295853901,
        -36.87412355020758,
        -17.99553320894188,
        -24.28979645860263,
        -16.10977712721001,
        -14.24952491238589,
        -21.50062318313101,
        -31.24170658334583,
        -28.29422630294455,
        -44.78223152274568,
        -46.1368614847685,
        -37.48486124401263,
        -44.21267791833267,
        -45.19589895263457,
        -34.32147141428789,
        -19.78425058981131,
        -20.67939673345905,
        -32.61369119998594,
        -26.86806467169201,
        -32.15277039106639,
        -30.68478484010592,
        -41.47278841351739,
        -21.75176014048084,
        -17.20178088814041,
        -21.70484842414675,
        -30.33614574860832,
        -23.94380484547604,
        -30.78990017496014,
        -28.88364578451415,
        -12.87175062141405,
        -18.06380135879879,
        -17.33751544234648,
        -32.27576345592282,
        -44.04661372673757,
        -14.89720247644923,
        -17.36570451299006,
        -23.83015145841784,
        -37.56173364797214,
        -36.34552923175694,
        -30.01676359300809,
        -27.77751688961194,
        -20.19401513629181,
        -59.52062534317431,
        -42.49750302249996,
        -17.87927014715806,
        -34.44962887075433,
        -26.77233707050769,
        -41.38897162691518,
        -42.50763126446795,
        -27.69620939199286,
        -33.697383976632,
        -24.00704422998137,
        -29.17112632579897,
        -44.14743604864718,
        -60.98569680386991,
        -77.55131846254221,
        -39.18205313898224,
        -15.87002034382268,
        -28.45222334230289,
        -31.39941167968065,
        -30.15429127479271,
        -49.5609372814761,
        -27.25690529919889,
        -46.36526330833664,
        -27.66756520073107,
        -42.51300305574271,
        -46.33465164112979,
        -42.17725100671803,
        -29.42053510251341,
        -20.19450299119324,
        -33.08227470919575,
        -12.23898238216331,
        -22.15179912425347,
        -47.24450337949187,
        -62.76928605796487,
        -64.13663889152329,
        -30.95141678935431,
        -66.7555114267437,
        -70.52222846555684,
        -45.20086986174685,
        -7.382695885645661,
        -12.14118003339234,
        -47.94278114246436,
        -38.77763536970366,
        -40.76933482880755,
        -62.09929100564776,
        -39.97589038548233,
        -35.30404897582061,
        -52.04365216484134,
        -34.72689714504779,
        -35.936867748697,
        -16.84737009915901,
        -21.4499627328933,
        -50.66065591257185,
        -35.01311378356773,
        -16.69063947810766,
        -16.31586299287869,
        -25.61226365723408,
        -46.60217285918117,
        -43.71905877413393,
        -36.22846561043342,
        -33.3629420462579,
        -28.90151014451562,
        -62.00177438886479,
        -40.62990050674643,
        -81.25162581782601,
        -23.00530791437503,
        -21.97175170274308,
        -75.20971064774616,
        -61.60075173334853,
        -32.07805341018621,
        -41.15677475361309,
        -43.87630825788397,
        -28.96320519047867,
        -22.06539013371977,
        -15.61506699546107,
        -29.33207102030159,
        -18.9864292414603,
        -32.21271422105945,
        -29.70941094320477,
        -18.88606264414127,
        -14.15792880682446,
        -20.77354876185922,
        -16.22859417203342,
        -20.19505669781625,
        -18.29552766818274,
        -50.64635412653676,
        -19.20187698932305,
        -24.91714515830203,
        -60.57738378669175,
        -37.91107455055098,
        -23.44618120304158,
        -41.62972114842524,
        -31.99427541369038,
        -40.51383751099108,
        -74.12668373288868,
        -57.0475521307812,
        -17.21376777078639,
        -53.37805851743261,
        -77.46833205585926,
        -31.06474522869797,
        -37.67870802359976,
        -51.78601009533979,
        -32.62304107322878,
        -33.0473009555565,
        -35.13188935278163,
        -27.98912406123142,
        -23.33552076607914,
        -41.23415761778556,
        -35.34500966548373,
        -36.77474447343808,
        -33.23696394430257,
        -20.61050886355984,
        -16.60800223266033,
        -21.27400606718458,
        -41.08450294356656,
        -30.97935622686228,
        -52.45952020065938,
        -55.26485057975449,
        -46.18339194327429,
        -29.74215251698394,
        -30.16725088116077,
        -58.46266948053638,
        -44.28313981063582,
        -34.98566809411376,
        -52.18333216066167,
        -72.06328263183394,
        -37.42512306621447,
        -75.00243703338927,
        -53.08200771330055,
        -37.71306583962729,
        -27.55909132671177,
        -31.58957130690453,
        -53.16679010327627,
        -17.56221494802935,
        -34.63137336942511,
        -25.78976451450778,
        -18.3292273858495,
        -11.4532060755114,
        -18.70197144269253,
        -19.95953568468485,
        -17.82145808584435,
        -20.74932835704124,
        -39.28756286760362,
        -36.29830779551995,
        -29.14175963070025,
        -19.84760121644857,
        -31.05482259921554,
        -22.01634038852769,
        -24.12576349364404,
        -49.20851156645153,
        -30.08261578806638,
        -17.2720004884237,
        -28.69330504680632,
        -14.1184719964838,
        -33.76082407829672,
        -11.64588726251328,
        -23.19367795312879,
        -28.42577151175583,
        -31.2647452419033,
        -35.28257431068856,
        -18.28824197795937,
        -14.75401323020291,
        -22.54342685827571,
        -11.64588726251328,
        -47.55448461766505,
        -35.41378874021323,
        -29.25007853734235,
        -25.05972590115629,
        -40.22000631693095,
        -44.04809259745727,
        -37.36867886313979,
        -59.44913070267443,
        -48.5376605220001,
        -41.1639554822137,
        -19.84364796661954,
        -13.23444936315858,
        -14.66459390952015,
        -8.266503715145207,
        -4.964579455046733,
        -5.426199686542508,
        -45.1504498735785,
        -4.738262676227799,
        -37.74784437709283,
        -40.14256887206193,
        -22.01594705598155,
        -47.63594966787445,
        -31.04863698408303,
        -37.62759839810491,
        -50.49294112424844,
        -55.61356042342712,
        -39.87479746992693,
        -16.52717796551332,
        -30.13807870195887,
        -33.13700052177524,
        -8.839328506446998,
        -55.08500806203728,
        -40.39414488264635,
        -43.60735053607505,
        -61.48760352419259,
        -24.44972745593029,
        -44.96291328603548,
        -46.33229476653084,
        -42.62228961513325,
        -33.50192560155237,
        -14.78053517835465,
        -4.523244873388982,
        -14.87724998872619,
        -22.99725185540188,
        -27.95627505512469,
        -15.29318578349142,
        -20.0185055684965,
        -25.10289283995278,
        -23.58404048294103,
        -25.5845925803364,
        -12.67888342053728,
        -21.99459500392385,
        -30.61494116784518,
        -29.55267093309281,
        -25.12664656084457,
        -12.95378108840563,
        -13.46547708787169,
        -25.70768307265793,
        -20.46009101021409,
        -33.3397562467233,
        -30.349037420841,
        -19.05497582912585,
        -17.79563582959346,
        -38.55124950471613,
        -39.72715059457462,
        -60.57293940144024,
        -28.21406534582563,
        -32.42291634978749,
        -28.15765859226957,
        -16.28701139844758,
        -8.07859533674101,
        -40.65024012479451,
        -67.27055061339283,
        -31.89399969387493,
        -17.24988952676614,
        -38.77449646987695,
        -38.06911904679667,
        -25.76587036968735,
        -30.36994600254076,
        -11.07595180771814,
        -35.6935141893427,
        -7.382695885645661,
        -23.33214042764031,
        -9.59933275380785,
        -26.90751261933697,
        -20.28486174380067,
        -18.99922248341517,
        -17.0580523321483,
        -26.33930886451457,
        -19.07974541980146,
        -23.00466552513734,
        -22.46961733937482,
        -24.38883484877883,
        -54.65225860390161,
        -30.67754065624074,
        -23.35679238608539,
        -11.00474251120699,
        -21.51124778847078,
        -43.11351595502721,
        -41.23037143402365,
        -17.10905470198826,
        -10.61379164596818,
        -29.83183190389618,
        -32.41839129061896,
        -14.0160219924302,
        -22.4310267090427,
        -31.3725192646856,
        -35.85307288122337,
        -16.55446375806522,
        -32.55239825992759,
        -22.50600125532938,
        -1.332267629550189e-15,
        -20.64068986925104,
        -13.91270918396669,
        -24.97462381735712,
        -3.783807648443479,
        -15.26753901485789,
        -34.54665948851736,
        -27.70342789077287,
        -14.96952767593785,
        -26.05734729776465,
        -49.80701232644201,
        -42.62751620894142,
        -19.28090788706707,
        -37.19276099098942,
        -34.23957180924896,
        -9.964992505866052,
        -20.49147644705602,
        -18.87701620069564,
        -16.79078564373372,
        -12.16867151578813,
        -22.10477643988613,
        -55.37348968233854,
        -54.30154209127696,
        -21.62963851216834,
        -46.39056610320459,
        -16.62090440452383,
        -24.4596826390341,
        -11.94102228210199,
        -20.83441599582485,
        -34.2011186912971,
        -34.59506628716775,
        -33.98743410673871,
        -42.54359142843732,
        -29.21842320203434,
        -25.34992790322204,
        -20.89035409924532,
        -9.357480519535876,
        -36.53790829124346,
        -41.82711245715304,
        -6.673648178397431,
        -42.48401709369001,
        -32.40495100734567,
        -6.879426000418775,
        -14.64595674290202,
        -8.001274033348972,
        -42.54906215477423,
        -27.67827250945707,
        -12.18544879546507,
        -30.15353141522806,
        -19.47181450356152,
        -26.30213314610905,
        -20.96750385763875,
        -28.83138757389551,
        -46.47476445886723,
        -19.5069646747704,
        -44.78209627133947,
        -1.332267629550189e-15,
        -26.31387505805708,
        -19.53939710234077,
        -12.63814593787831,
        -6.998220485478359,
        -20.87545086483838,
        -11.37676196168916,
        -35.24149116867838,
        -37.881771803971,
        -28.23632391566091,
        -20.66296087083866,
        -37.20635243553184,
        -50.24991228856323,
        -21.56378408973477,
        -46.97191006807703,
        -46.10707067388782,
        -21.83470223203642,
        -22.73067401945783,
        -1.332267629550189e-15,
        -36.32865838222611,
        -18.25413150864093,
        -27.90914159381244,
        -18.9002634187053,
        -23.45573290617458,
        -44.09400029262123,
        -24.10487780228295,
        -25.62711566829876,
        -30.23814768565418,
        -19.05925159446121,
        -32.10895381970838,
        -23.12314934175118,
        -19.4198103733775,
        -23.17110424438652,
        -32.94604142090754,
        -57.38103620888633,
        -34.61889409002097,
        -13.81698943308142,
        -38.80858491677288,
        -31.43068266028632,
        -6.218658233057405,
        -12.32783155004704,
        -19.0509874287729,
        -38.86771111801364,
        -33.60997406042677,
        -19.89807781199594,
        -30.63735064254488,
        -13.18431863840249,
        -34.30289402950497,
        -39.72410677064836,
        -23.60191007085209,
        -19.40719986940099,
        -22.11491490239987,
        -26.53950120439537,
        -40.21401091677521,
        -24.3905068371651,
        -60.19373761509644,
        -29.92671729141748,
        -42.22575444610358,
        -36.75904169101322,
        -43.70857537102169,
        -23.42992028356066,
        -25.31447127330867,
        -32.96436802022221,
        -31.16044464843557,
        -34.53350289059251,
        -57.60336886779597,
        -35.362333828428,
        -14.3718852796844,
        -56.95367044781642,
        -23.31202653818189,
        -36.61110663752177,
        -15.91865583951731,
        -18.02999933376233,
        -33.32096405493238,
        -47.91554179616841,
        -12.16072576778167,
        -12.53722044029641,
        -25.66309596937638,
        -21.178175638384,
        -30.41499415839258,
        -17.80041210021674,
        -48.27783153882009,
        -65.61098869663122,
        -62.45000081301336,
        -24.457012310703,
        -28.51939572200161,
        -46.12686332196144,
        -46.94666966478133,
        -29.7039513421591,
        -36.15595522976827,
        -22.70730064068526,
        -56.77901590564959,
        -41.18480168993825,
        -36.27183542263038,
        -35.60596463488406,
        -45.73947508192168,
        -21.67952094601155,
        -29.26525478628837,
        -41.78099942536105,
        -24.2179173737816,
        -16.02200358477363,
        -45.63925598276118,
        -15.82874408801421,
        -38.35458215054778,
        -6.764574701040917,
        -19.6841760554421,
        -47.17301906894176,
        -56.16813649340405,
        -61.88034252577145,
        -16.94800821449047,
        -59.8971174330663,
        -43.63476610513455,
        -27.24987009736709,
        -60.10623936041389,
        -41.96163212401001,
        -36.76978628145255,
        -51.88608680553376,
        -41.70776599449654,
        -23.1645649141268,
        -59.3146802825798,
        -33.91732540705133,
        -5.59978140575622,
        -20.0238338354326,
        -13.04683713912421,
        -33.4932740261259,
        -41.31926044674773,
        -35.48476247687793,
        -67.11282289790726,
        -9.926459428392022,
        -49.17208072542104,
        -55.84890077958855,
        -19.09892953063853,
        -50.00101708216313,
        -68.03725093708526,
        -37.27877305323261,
        -29.17708066787486,
        -4.167851614630228,
        -29.96741071635558,
        -22.77251525295099,
        -49.63008379946211,
        -37.21312252794692,
        -36.51523747556196,
        -32.99067217838063,
        -40.72967666717307,
        -35.72944461636103,
        -55.55687658274356,
        -28.59756472094264,
        -23.70724764000871,
        -15.28778737746399,
        -47.02625466306768,
        -45.02911935277877,
        -31.01061620989852,
        -38.99810660096063,
        -40.22620147594979,
        -37.94871864697293,
        -35.19631506705737,
        -26.33362203281138,
        -57.47589833585784,
        -34.73013148552021,
        -13.53431948125449,
        -18.82480295767469,
        -20.70634413076007,
        -32.39858086507378,
        -27.88430281112918,
        -35.83595283230337,
        -42.07253417818404,
        -25.64587668393024,
        -9.722505758286989,
        -56.86618018784782,
        -34.60254563043472,
        -16.41586127047136,
        -15.45806108683542,
        -23.60375246503173,
        -19.82085081616966,
        -33.4999291186424,
        -47.56133346594378,
        -50.95522577271016,
        -20.26486127434674,
        -50.37006453434972,
        -29.18533809183216,
        -28.77880267318502,
        -54.84937366155964,
        -25.28835996879361,
        -48.38357654687884,
        -38.87295001223022,
        -16.61297437329716,
        -37.52945054998946,
        -39.36280961762439,
        -38.34565634984978,
        -35.23653848787345,
        -35.30673433367254,
        -42.17936393116432,
        -46.79633023203161,
        -19.83709082705688,
        -44.14017078000707,
        -51.21244145684978,
        -33.80147359876033,
        -30.01929057790469,
        -18.51064688875451,
        -15.32283448421136,
        -36.09536919389979,
        -27.11400448769838,
        -47.37638119189741,
        -43.22063728682763,
        -42.64491883810537,
        -17.20089207541919,
        -43.01025273746771,
        -24.56668414761811,
        -37.19615224799583,
        -26.30192220832507,
        -39.75499533246749,
        -24.0040920232291,
        -39.46171319266836,
        -17.35442593582253,
        -50.63807972335223,
        -17.21852570108149,
        -15.98821735382288,
        -26.75765096928185,
        -49.47067659522476,
        -32.60711509510907,
        -53.16306379523765,
        -29.63971505139415,
        -23.58427600408995,
        -24.33721376290498,
        -44.54205242449913,
        -43.64938082137697,
        -18.1116992026869,
        -37.27527547836463,
        -38.98038411250202,
        -39.23168427709966,
        -23.78356555437737,
        -27.96223421606762,
        -37.51199379989995,
        -68.1398600903651,
        -44.33315091473546,
        -33.72411441223617,
        -42.21864434392706,
        -39.01485804322796,
        -29.90163516480438,
        -44.00422606417451,
        -34.84774572090814,
        -44.75455005436294,
        -38.61959344887958,
        -32.13770255616407,
        -15.57919993131727,
        -29.26107409028936,
        -18.61954615142664,
        -16.53481056135873,
        -1.332267629550189e-15,
        -16.94032673203927,
        -29.99420436898746,
        -35.17549755173864,
        -17.81399741535101,
        -13.6395873203313,
        -28.83717198491728,
        -30.05377589710691,
        -25.78836776468677,
        -21.02988917007887,
        -22.81663207055266,
        -20.34363413390088,
        -21.92702638140937,
        -35.47854024624438,
        -31.01616411838631,
        -36.82774587764301,
        -47.67953941223368,
        -32.40717002210268,
        -20.55289609737048,
        -42.74377164654204,
        -46.4487757535537,
        -33.2948418674427,
        -37.7936110958265,
        -18.92352874109638,
        -39.26959634914625,
        -37.56728371202852,
        -16.77774941119645,
        -43.63472873792544,
        -28.83960649822833,
        -26.84693466579951,
        -9.354590309158942,
        -15.34517131851305,
        -22.66396247979118,
        -25.13155805590688,
        -9.354590309158942,
        -16.40326628668249,
        -20.77242424755983,
        -11.0941569569955,
        -18.36766028692987,
        -23.00407585590268,
        -10.75570916798663,
        -14.91127989031446,
        -16.93887576000864,
        -16.38752349213965,
        -24.20794378119388,
        -15.08302247794465,
        -26.80706122065993,
        -28.48941266591597,
        -15.92037958805182,
        -33.25661769542409,
        -8.538719971169106,
        -26.92561485200157,
        -32.96877160818127,
        -45.67603186171262,
        -52.63711768162751,
        -39.13505003066854,
        -42.39941735084773,
        -26.41815754460788,
        -7.217450033255121,
        -29.49997225278385,
        -33.19973694946673,
        -30.27220088887402,
        -61.36443695505256,
        -48.81526692162778,
        -25.30007549193331,
        -15.09165531636577,
        -25.4411927306511,
        -27.90434399132688,
        -20.71767317839766,
        -29.52958325501798,
        -25.02804660436854,
        -28.32043990393334,
        -34.58545271621963,
        -30.42383850127492,
        -45.9192297759642,
        -46.10511242256092,
        -45.26235932169796,
        -22.84480576781279,
        -43.03536175917779,
        -20.96356762888861,
        -11.0941569569955,
        -18.10591327130698,
        -11.31029579170448,
        -28.39282917384732,
        -15.12319412695513,
        -28.53478475537383,
        -65.69698571373966,
        -30.01062586714938,
        -31.92807762028234,
        -16.34306953907487,
        -28.76059857466626,
        -61.41400825417005,
        -55.32736723505978,
        -40.96809427841,
        -30.56981312760109,
        -66.64995364076569,
        -66.25142885964456,
        -28.23172374600271,
        -54.64129054248644,
        -33.93502376641694,
        -34.50941865101493,
        -11.67036128681995,
        -19.72848217172294,
        -37.17004048402293,
        -26.50172417665966,
        -18.79373847627462,
        -17.56050259642123,
        -41.87511959233881,
        -38.37472658962491,
        -44.82086662497755,
        -32.50499793100532,
        -40.76914602000501,
        -22.63504077038414,
        -34.25525952986142,
        -20.01925468687136,
        -17.85836092162742,
        -24.83612663173956,
        -46.87190773328886,
        -25.72651397254437,
        -13.45167129491003,
        -28.98534684140537,
        -21.11210418580049,
        -39.2785686968077,
        -18.38954381234211,
        -20.99058009200729,
        -26.49665007995831,
        -49.24115763354293,
        -23.32093611466767,
        -19.15482961344037,
        -35.93356724402785,
        -12.30130946258201,
        -46.02623093355985,
        -60.82911282553636,
        -58.03350041793744,
        -40.11839485044995,
        -30.85766129858258,
        -31.80537957920208,
        -32.01753026548426,
        -37.52920156080196,
        -19.41481504433808,
        -11.7648143138998,
        -19.36123790412595,
        -33.2365483632135,
        -50.4374730968333,
        -12.27713337238045,
        -27.44688098454358,
        -16.83675081526415,
        -39.42609373514216,
        -15.71413015503319,
        -37.09497049673747,
        -27.34192608419781,
        -9.494079231258102,
        -7.382695885645661,
        -22.83532404042343,
        -15.90205573883685,
        -42.1789995240938,
        -20.2467450405231,
        -31.35084782943359,
        -28.46407257520207,
        -37.30187307964902,
        -54.73431533223869,
        -14.01059507316505,
        -21.44154216727532,
        -26.52381721447042,
        -12.31762468641842,
        -15.33284024632387,
        -41.18052017518392,
        -8.60182710546428,
        -37.94326767633201,
        -48.87613875136004,
        -28.74165721771201,
        -27.70677858232215,
        -23.92722974060937,
        -29.25138363527602,
        -24.52540025785718,
        -4.452115439146219,
        -33.58690319489459,
        -19.7689105337636,
        -30.13692335294224,
        -25.61299321882598,
        -32.3470216009535,
        -18.48451676309713,
        -24.16763590109434,
        -36.67744765885064,
        -28.05270208370923,
        -33.68843885156508,
        -23.65708919111878,
        -29.62821371673895,
        -17.06868260926198,
        -10.74624136439323,
        -26.45931601977163,
        -29.44841142813585,
        -28.53559663640393,
        -18.82256937560939,
        -28.72784097323732,
        -36.55724066919161,
        -32.77523418663444,
        -43.57407201685086,
        -15.11742621288376,
        -17.50884969083896,
        -10.75570916798663,
        -25.98579035382317,
        -28.13864180541149,
        -8.957773074495794,
        -24.78255535397689,
        -36.35403296467583,
        -46.55721823743562,
        -20.94761900148659,
        -40.01114030140545,
        -51.12946695263953,
        -42.98194356080568,
        -24.34955745540845,
        -31.16388562038973,
        -17.6941854363094,
        -19.56538833678207,
        -12.18544879546507,
        -40.06657283449487,
        -40.17297818329707,
        -18.11765504135762,
        -23.19607327560362,
        -15.6554015109702,
        -21.43154966671771,
        -32.99236933639918,
        -25.71465887101483
      ]
    ]
  },
  "analysis": {
    "authors": "Sergei L Kosakovsky Pond",
    "citation": "*Gene-wide identification of episodic selection*, Mol Biol Evol. 32(5):1365-71",
    "contact": "spond@temple.edu",
    "info": "BUSTED (branch-site unrestricted statistical test of episodic diversification) uses a random effects branch-site model fitted \njointly to all or a subset of tree branches in order to test for alignment-wide evidence of episodic diversifying selection. \nAssuming there is evidence of positive selection (i.e. there is an omega > 1),  BUSTED will also perform a quick evidence-ratio \nstyle analysis to explore which individual sites may have been subject to selection. v2.0 adds support for synonymous rate variation, \nand relaxes the test statistic to 0.5 (chi^2_0 + chi^2_2). Version 2.1 adds a grid search for the initial starting point.\nVersion 2.2 changes the grid search to LHC, and adds an initial search phase to use adaptive Nedler-Mead.\n",
    "requirements": "in-frame codon alignment and a phylogenetic tree (optionally annotated with {})",
    "version": "2.2"
  },
  "background": 1,
  "branch attributes": {
    "0": {
      "ATTLR7_3321_BP": {
        "MG94xREV with separate rates for branch sets": 0.1061171009481603,
        "Nucleotide GTR": 0.1054705941187354,
        "constrained": 0.03864918382604497,
        "original name": "ATTLR7_3321_BP",
        "unconstrained": 0.03873165469302518
      },
      "CATLR7_3321_BP": {
        "MG94xREV with separate rates for branch sets": 0.02968935027119522,
        "Nucleotide GTR": 0.02933424620021987,
        "constrained": 0.01024907898629491,
        "original name": "CATLR7_3321_BP",
        "unconstrained": 0.01022191980174048
      },
      "CBTLR7_3321_BP": {
        "MG94xREV with separate rates for branch sets": 0.06233074559661669,
        "Nucleotide GTR": 0.06119903428037145,
        "constrained": 0.02177096046225316,
        "original name": "CBTLR7_3321_BP",
        "unconstrained": 0.02181628671806729
      },
      "CCTLR7_3321_BP": {
        "MG94xREV with separate rates for branch sets": 0.01319858492164694,
        "Nucleotide GTR": 0.01334434806796162,
        "constrained": 0.004663299195419915,
        "original name": "CCTLR7_3321_BP",
        "unconstrained": 0.004719339794955668
      },
      "DRTLR7_3321_BP": {
        "MG94xREV with separate rates for branch sets": 0.1033717043012245,
        "Nucleotide GTR": 0.1036931228569639,
        "constrained": 0.03647347578272792,
        "original name": "DRTLR7_3321_BP",
        "unconstrained": 0.03707368715054796
      },
      "ECTLR7_3321_BP": {
        "MG94xREV with separate rates for branch sets": 0.08097462871653167,
        "Nucleotide GTR": 0.0804806183876904,
        "constrained": 0.02921636147272394,
        "original name": "ECTLR7_3321_BP",
        "unconstrained": 0.02929967670080401
      },
      "GMTLR7_3321_BP": {
        "MG94xREV with separate rates for branch sets": 0.2081518844855691,
        "Nucleotide GTR": 0.2040523152169812,
        "constrained": 0.07923798325100098,
        "original name": "GMTLR7_3321_BP",
        "unconstrained": 0.08021759793143006
      },
      "IPTLR7_3321_BP": {
        "MG94xREV with separate rates for branch sets": 0.03803979510682717,
        "Nucleotide GTR": 0.0376464754155215,
        "constrained": 0.01335598664837026,
        "original name": "IPTLR7_3321_BP",
        "unconstrained": 0.01340764533022778
      },
      "LCTLR7_3321_BP": {
        "MG94xREV with separate rates for branch sets": 0.06723875989100929,
        "Nucleotide GTR": 0.06703730143950438,
        "constrained": 0.02383028716616065,
        "original name": "LCTLR7_3321_BP",
        "unconstrained": 0.02392040830033885
      },
      "LMTLR7_3321_BP": {
        "MG94xREV with separate rates for branch sets": 0.04331172954300136,
        "Nucleotide GTR": 0.043206659927365,
        "constrained": 0.01503095401113923,
        "original name": "LMTLR7_3321_BP",
        "unconstrained": 0.01508603643533777
      },
      "MATLR7_3321_BP": {
        "MG94xREV with separate rates for branch sets": 0.06912121159257671,
        "Nucleotide GTR": 0.06837678730699276,
        "constrained": 0.02473569438594143,
        "original name": "MATLR7_3321_BP",
        "unconstrained": 0.02505005342736113
      },
      "MMTLR7_3321_BP": {
        "MG94xREV with separate rates for branch sets": 0.07395457892317527,
        "Nucleotide GTR": 0.0733750170153084,
        "constrained": 0.02757517620483011,
        "original name": "MMTLR7_3321_BP",
        "unconstrained": 0.02771132689075073
      },
      "Node1": {
        "MG94xREV with separate rates for branch sets": 0.01150818476486782,
        "Nucleotide GTR": 0.0117210298401883,
        "constrained": 0.004293870661701583,
        "unconstrained": 0.004298816353199731
      },
      "Node13": {
        "MG94xREV with separate rates for branch sets": 0.1348887349447584,
        "Nucleotide GTR": 0.1318188126199091,
        "constrained": 0.05486433163741786,
        "unconstrained": 0.05869934566824852
      },
      "Node15": {
        "MG94xREV with separate rates for branch sets": 0.02531494491023376,
        "Nucleotide GTR": 0.02442362665332744,
        "constrained": 0.01087193543200801,
        "unconstrained": 0.01084277168526972
      },
      "Node16": {
        "MG94xREV with separate rates for branch sets": 0.04998254046570072,
        "Nucleotide GTR": 0.04957723174795499,
        "constrained": 0.01767462755789527,
        "unconstrained": 0.01782581922144684
      },
      "Node2": {
        "MG94xREV with separate rates for branch sets": 0.03480456038104742,
        "Nucleotide GTR": 0.0343095334348216,
        "constrained": 0.01293606740707861,
        "unconstrained": 0.01307272599688729
      },
      "Node20": {
        "MG94xREV with separate rates for branch sets": 0.1166535260381508,
        "Nucleotide GTR": 0.1154496643478593,
        "constrained": 0.04729010404553114,
        "unconstrained": 0.0511342977455869
      },
      "Node25": {
        "MG94xREV with separate rates for branch sets": 0.01472990763478276,
        "Nucleotide GTR": 0.01447656886507988,
        "constrained": 0.003140069695940523,
        "unconstrained": 0.003174487802295926
      },
      "Node28": {
        "MG94xREV with separate rates for branch sets": 0.001739377302867338,
        "Nucleotide GTR": 0.00188230900149896,
        "constrained": 0.0006362886117254286,
        "unconstrained": 0.0006015083141207748
      },
      "Node29": {
        "MG94xREV with separate rates for branch sets": 0.006522611397462789,
        "Nucleotide GTR": 0.0061366711664848,
        "constrained": 0.002234913174124918,
        "unconstrained": 0.002194777315167286
      },
      "Node3": {
        "MG94xREV with separate rates for branch sets": 0.1019028821597204,
        "Nucleotide GTR": 0.099100309097117,
        "constrained": 0.04190676727773063,
        "unconstrained": 0.04335864161756737
      },
      "Node30": {
        "MG94xREV with separate rates for branch sets": 0.01907922551720019,
        "Nucleotide GTR": 0.01903340401065573,
        "constrained": 0.006501956693157862,
        "unconstrained": 0.006605633757141936
      },
      "Node34": {
        "MG94xREV with separate rates for branch sets": 0.01455939583872159,
        "Nucleotide GTR": 0.01475079425703369,
        "constrained": 0.005091698147221661,
        "unconstrained": 0.005106549401492516
      },
      "Node35": {
        "MG94xREV with separate rates for branch sets": 0.009852190353014802,
        "Nucleotide GTR": 0.009818493165542445,
        "constrained": 0.00347220714010325,
        "unconstrained": 0.003502162000576021
      },
      "Node36": {
        "MG94xREV with separate rates for branch sets": 0.004677565835612183,
        "Nucleotide GTR": 0.004695036846839248,
        "constrained": 0.001577568064086705,
        "unconstrained": 0.001606178882516939
      },
      "Node37": {
        "MG94xREV with separate rates for branch sets": 0.02489516739699131,
        "Nucleotide GTR": 0.02486950551493146,
        "constrained": 0.008250876342277688,
        "unconstrained": 0.008312801041886473
      },
      "Node4": {
        "MG94xREV with separate rates for branch sets": 0.06349371178599512,
        "Nucleotide GTR": 0.06210152246417708,
        "constrained": 0.02370311337231725,
        "unconstrained": 0.02450365403003947
      },
      "Node5": {
        "MG94xREV with separate rates for branch sets": 0.1454833865966329,
        "Nucleotide GTR": 0.1410495612283148,
        "constrained": 0.06124247858905854,
        "unconstrained": 0.06617984807734191
      },
      "Node6": {
        "MG94xREV with separate rates for branch sets": 0.1300583663785044,
        "Nucleotide GTR": 0.1268036700788328,
        "constrained": 0.05316461328422444,
        "unconstrained": 0.05683593639422351
      },
      "Node8": {
        "MG94xREV with separate rates for branch sets": 0.01478786858580833,
        "Nucleotide GTR": 0.0153095007736681,
        "constrained": 0.005304936166417882,
        "unconstrained": 0.005380981028686436
      },
      "Node9": {
        "MG94xREV with separate rates for branch sets": 0.01537594244684762,
        "Nucleotide GTR": 0.01567031556740845,
        "constrained": 0.005651267590343294,
        "unconstrained": 0.005674070338880927
      },
      "OMTLR7_3321_BP": {
        "MG94xREV with separate rates for branch sets": 0.01416960665626753,
        "Nucleotide GTR": 0.01387460301536919,
        "constrained": 0.004915818644626815,
        "original name": "OMTLR7_3321_BP",
        "unconstrained": 0.004948980907830631
      },
      "ONTLR7_3321_BP": {
        "MG94xREV with separate rates for branch sets": 0.1262759046238073,
        "Nucleotide GTR": 0.1256148622944079,
        "constrained": 0.04664174387976269,
        "original name": "ONTLR7_3321_BP",
        "unconstrained": 0.04682618428451697
      },
      "PFTLR7_3321_BP": {
        "MG94xREV with separate rates for branch sets": 0.04549086232779051,
        "Nucleotide GTR": 0.04554994596187024,
        "constrained": 0.01612843026993499,
        "original name": "PFTLR7_3321_BP",
        "unconstrained": 0.01614778315629016
      },
      "PHTLR7_3321_BP": {
        "MG94xREV with separate rates for branch sets": 0.02613492328383197,
        "Nucleotide GTR": 0.02632368292695305,
        "constrained": 0.009062591653955553,
        "original name": "PHTLR7_3321_BP",
        "unconstrained": 0.009039912460537683
      },
      "SATLR7_3321_BP": {
        "MG94xREV with separate rates for branch sets": 0.09833123634024987,
        "Nucleotide GTR": 0.09787355502654349,
        "constrained": 0.0369428182136558,
        "original name": "SATLR7_3321_BP",
        "unconstrained": 0.03705244546395482
      },
      "SDTLR7_3321_BP": {
        "MG94xREV with separate rates for branch sets": 0.03503577958632271,
        "Nucleotide GTR": 0.03501220897478096,
        "constrained": 0.01256572698463916,
        "original name": "SDTLR7_3321_BP",
        "unconstrained": 0.01253129672252396
      },
      "SMTLR7_3321_BP": {
        "MG94xREV with separate rates for branch sets": 0.09131955085096509,
        "Nucleotide GTR": 0.0902263000893654,
        "constrained": 0.03279125724616561,
        "original name": "SMTLR7_3321_BP",
        "unconstrained": 0.03286819425720292
      },
      "SSTLR7_3321_BP": {
        "MG94xREV with separate rates for branch sets": 0.01376360064106696,
        "Nucleotide GTR": 0.01400589036636063,
        "constrained": 0.004667333058832821,
        "original name": "SSTLR7_3321_BP",
        "unconstrained": 0.004651143302298047
      },
      "TFTLR7_3321_BP": {
        "MG94xREV with separate rates for branch sets": 0.08422419397698634,
        "Nucleotide GTR": 0.08343350876213808,
        "constrained": 0.03015361454603399,
        "original name": "TFTLR7_3321_BP",
        "unconstrained": 0.03031417267640115
      },
      "TOTLR7_3321_BP": {
        "MG94xREV with separate rates for branch sets": 0.04113063146055302,
        "Nucleotide GTR": 0.04096444836341104,
        "constrained": 0.0146265745972181,
        "original name": "TOTLR7_3321_BP",
        "unconstrained": 0.0146438795555677
      },
      "TRTLR7_3321_BP": {
        "MG94xREV with separate rates for branch sets": 0.1288950482164431,
        "Nucleotide GTR": 0.1275606460843005,
        "constrained": 0.04728016672538685,
        "original name": "TRTLR7_3321_BP",
        "unconstrained": 0.0476555063048397
      }
    },
    "attributes": {
      "MG94xREV with separate rates for branch sets": {
        "attribute type": "branch length",
        "display order": 1
      },
      "Nucleotide GTR": {
        "attribute type": "branch length",
        "display order": 0
      },
      "constrained": {
        "attribute type": "branch length",
        "display order": 1
      },
      "original name": {
        "attribute type": "node label",
        "display order": 0
      },
      "unconstrained": {
        "attribute type": "branch length",
        "display order": 0
      }
    }
  },
  "data partitions": {
    "0": {
      "coverage": [
        [
          0,
          1,
          2,
          3,
          4,
          5,
          6,
          7,
          8,
          9,
          10,
          11,
          12,
          13,
          14,
          15,
          16,
          17,
          18,
          19,
          20,
          21,
          22,
          23,
          24,
          25,
          26,
          27,
          28,
          29,
          30,
          31,
          32,
          33,
          34,
          35,
          36,
          37,
          38,
          39,
          40,
          41,
          42,
          43,
          44,
          45,
          46,
          47,
          48,
          49,
          50,
          51,
          52,
          53,
          54,
          55,
          56,
          57,
          58,
          59,
          60,
          61,
          62,
          63,
          64,
          65,
          66,
          67,
          68,
          69,
          70,
          71,
          72,
          73,
          74,
          75,
          76,
          77,
          78,
          79,
          80,
          81,
          82,
          83,
          84,
          85,
          86,
          87,
          88,
          89,
          90,
          91,
          92,
          93,
          94,
          95,
          96,
          97,
          98,
          99,
          100,
          101,
          102,
          103,
          104,
          105,
          106,
          107,
          108,
          109,
          110,
          111,
          112,
          113,
          114,
          115,
          116,
          117,
          118,
          119,
          120,
          121,
          122,
          123,
          124,
          125,
          126,
          127,
          128,
          129,
          130,
          131,
          132,
          133,
          134,
          135,
          136,
          137,
          138,
          139,
          140,
          141,
          142,
          143,
          144,
          145,
          146,
          147,
          148,
          149,
          150,
          151,
          152,
          153,
          154,
          155,
          156,
          157,
          158,
          159,
          160,
          161,
          162,
          163,
          164,
          165,
          166,
          167,
          168,
          169,
          170,
          171,
          172,
          173,
          174,
          175,
          176,
          177,
          178,
          179,
          180,
          181,
          182,
          183,
          184,
          185,
          186,
          187,
          188,
          189,
          190,
          191,
          192,
          193,
          194,
          195,
          196,
          197,
          198,
          199,
          200,
          201,
          202,
          203,
          204,
          205,
          206,
          207,
          208,
          209,
          210,
          211,
          212,
          213,
          214,
          215,
          216,
          217,
          218,
          219,
          220,
          221,
          222,
          223,
          224,
          225,
          226,
          227,
          228,
          229,
          230,
          231,
          232,
          233,
          234,
          235,
          236,
          237,
          238,
          239,
          240,
          241,
          242,
          243,
          244,
          245,
          246,
          247,
          248,
          249,
          250,
          251,
          252,
          253,
          254,
          255,
          256,
          257,
          258,
          259,
          260,
          261,
          262,
          263,
          264,
          265,
          266,
          267,
          268,
          269,
          270,
          271,
          272,
          273,
          274,
          275,
          276,
          277,
          278,
          279,
          280,
          281,
          282,
          283,
          284,
          285,
          286,
          287,
          288,
          289,
          290,
          291,
          292,
          293,
          294,
          295,
          296,
          297,
          298,
          299,
          300,
          301,
          302,
          303,
          304,
          305,
          306,
          307,
          308,
          309,
          310,
          311,
          312,
          313,
          314,
          315,
          316,
          317,
          318,
          319,
          320,
          321,
          322,
          323,
          324,
          325,
          326,
          327,
          328,
          329,
          330,
          331,
          332,
          333,
          334,
          335,
          336,
          337,
          338,
          339,
          340,
          341,
          342,
          343,
          344,
          345,
          346,
          347,
          348,
          349,
          350,
          351,
          352,
          353,
          354,
          355,
          356,
          357,
          358,
          359,
          360,
          361,
          362,
          363,
          364,
          365,
          366,
          367,
          368,
          369,
          370,
          371,
          372,
          373,
          374,
          375,
          376,
          377,
          378,
          379,
          380,
          381,
          382,
          383,
          384,
          385,
          386,
          387,
          388,
          389,
          390,
          391,
          392,
          393,
          394,
          395,
          396,
          397,
          398,
          399,
          400,
          401,
          402,
          403,
          404,
          405,
          406,
          407,
          408,
          409,
          410,
          411,
          412,
          413,
          414,
          415,
          416,
          417,
          418,
          419,
          420,
          421,
          422,
          423,
          424,
          425,
          426,
          427,
          428,
          429,
          430,
          431,
          432,
          433,
          434,
          435,
          436,
          437,
          438,
          439,
          440,
          441,
          442,
          443,
          444,
          445,
          446,
          447,
          448,
          449,
          450,
          451,
          452,
          453,
          454,
          455,
          456,
          457,
          458,
          459,
          460,
          461,
          462,
          463,
          464,
          465,
          466,
          467,
          468,
          469,
          470,
          471,
          472,
          473,
          474,
          475,
          476,
          477,
          478,
          479,
          480,
          481,
          482,
          483,
          484,
          485,
          486,
          487,
          488,
          489,
          490,
          491,
          492,
          493,
          494,
          495,
          496,
          497,
          498,
          499,
          500,
          501,
          502,
          503,
          504,
          505,
          506,
          507,
          508,
          509,
          510,
          511,
          512,
          513,
          514,
          515,
          516,
          517,
          518,
          519,
          520,
          521,
          522,
          523,
          524,
          525,
          526,
          527,
          528,
          529,
          530,
          531,
          532,
          533,
          534,
          535,
          536,
          537,
          538,
          539,
          540,
          541,
          542,
          543,
          544,
          545,
          546,
          547,
          548,
          549,
          550,
          551,
          552,
          553,
          554,
          555,
          556,
          557,
          558,
          559,
          560,
          561,
          562,
          563,
          564,
          565,
          566,
          567,
          568,
          569,
          570,
          571,
          572,
          573,
          574,
          575,
          576,
          577,
          578,
          579,
          580,
          581,
          582,
          583,
          584,
          585,
          586,
          587,
          588,
          589,
          590,
          591,
          592,
          593,
          594,
          595,
          596,
          597,
          598,
          599,
          600,
          601,
          602,
          603,
          604,
          605,
          606,
          607,
          608,
          609,
          610,
          611,
          612,
          613,
          614,
          615,
          616,
          617,
          618,
          619,
          620,
          621,
          622,
          623,
          624,
          625,
          626,
          627,
          628,
          629,
          630,
          631,
          632,
          633,
          634,
          635,
          636,
          637,
          638,
          639,
          640,
          641,
          642,
          643,
          644,
          645,
          646,
          647,
          648,
          649,
          650,
          651,
          652,
          653,
          654,
          655,
          656,
          657,
          658,
          659,
          660,
          661,
          662,
          663,
          664,
          665,
          666,
          667,
          668,
          669,
          670,
          671,
          672,
          673,
          674,
          675,
          676,
          677,
          678,
          679,
          680,
          681,
          682,
          683,
          684,
          685,
          686,
          687,
          688,
          689,
          690,
          691,
          692,
          693,
          694,
          695,
          696,
          697,
          698,
          699,
          700,
          701,
          702,
          703,
          704,
          705,
          706,
          707,
          708,
          709,
          710,
          711,
          712,
          713,
          714,
          715,
          716,
          717,
          718,
          719,
          720,
          721,
          722,
          723,
          724,
          725,
          726,
          727,
          728,
          729,
          730,
          731,
          732,
          733,
          734,
          735,
          736,
          737,
          738,
          739,
          740,
          741,
          742,
          743,
          744,
          745,
          746,
          747,
          748,
          749,
          750,
          751,
          752,
          753,
          754,
          755,
          756,
          757,
          758,
          759,
          760,
          761,
          762,
          763,
          764,
          765,
          766,
          767,
          768,
          769,
          770,
          771,
          772,
          773,
          774,
          775,
          776,
          777,
          778,
          779,
          780,
          781,
          782,
          783,
          784,
          785,
          786,
          787,
          788,
          789,
          790,
          791,
          792,
          793,
          794,
          795,
          796,
          797,
          798,
          799,
          800,
          801,
          802,
          803,
          804,
          805,
          806,
          807,
          808,
          809,
          810,
          811,
          812,
          813,
          814,
          815,
          816,
          817,
          818,
          819,
          820,
          821,
          822,
          823,
          824,
          825,
          826,
          827,
          828,
          829,
          830,
          831,
          832,
          833,
          834,
          835,
          836,
          837,
          838,
          839,
          840,
          841,
          842,
          843,
          844,
          845,
          846,
          847,
          848,
          849,
          850,
          851,
          852,
          853,
          854,
          855,
          856,
          857,
          858,
          859,
          860,
          861,
          862,
          863,
          864,
          865,
          866,
          867,
          868,
          869,
          870,
          871,
          872,
          873,
          874,
          875,
          876,
          877,
          878,
          879,
          880,
          881,
          882,
          883,
          884,
          885,
          886,
          887,
          888,
          889,
          890,
          891,
          892,
          893,
          894,
          895,
          896,
          897,
          898,
          899,
          900,
          901,
          902,
          903,
          904,
          905,
          906,
          907,
          908,
          909,
          910,
          911,
          912,
          913,
          914,
          915,
          916,
          917,
          918,
          919,
          920,
          921,
          922,
          923,
          924,
          925,
          926,
          927,
          928,
          929,
          930,
          931,
          932,
          933,
          934,
          935,
          936,
          937,
          938,
          939,
          940,
          941,
          942,
          943,
          944,
          945,
          946,
          947,
          948,
          949,
          950,
          951,
          952,
          953,
          954,
          955,
          956,
          957,
          958,
          959,
          960,
          961,
          962,
          963,
          964,
          965,
          966,
          967,
          968,
          969,
          970,
          971,
          972,
          973,
          974,
          975,
          976,
          977,
          978,
          979,
          980,
          981,
          982,
          983,
          984,
          985,
          986,
          987,
          988,
          989,
          990,
          991,
          992,
          993,
          994,
          995,
          996,
          997,
          998,
          999,
          1000,
          1001,
          1002,
          1003,
          1004,
          1005,
          1006,
          1007,
          1008,
          1009,
          1010,
          1011,
          1012,
          1013,
          1014,
          1015,
          1016,
          1017,
          1018,
          1019,
          1020,
          1021,
          1022,
          1023,
          1024,
          1025,
          1026,
          1027,
          1028,
          1029,
          1030,
          1031,
          1032,
          1033,
          1034,
          1035,
          1036,
          1037,
          1038,
          1039,
          1040,
          1041,
          1042,
          1043,
          1044,
          1045,
          1046,
          1047,
          1048,
          1049,
          1050,
          1051,
          1052,
          1053,
          1054,
          1055,
          1056,
          1057,
          1058,
          1059,
          1060,
          1061,
          1062,
          1063,
          1064,
          1065,
          1066,
          1067,
          1068,
          1069,
          1070,
          1071,
          1072,
          1073,
          1074,
          1075,
          1076,
          1077,
          1078,
          1079,
          1080,
          1081,
          1082,
          1083,
          1084,
          1085,
          1086,
          1087,
          1088,
          1089,
          1090,
          1091,
          1092,
          1093,
          1094,
          1095,
          1096,
          1097,
          1098,
          1099,
          1100,
          1101,
          1102,
          1103,
          1104,
          1105,
          1106
        ]
      ],
      "name": "busted.filter.default"
    }
  },
  "fits": {
    "Constrained model": {
      "AIC-c": 67429.2587462148,
      "Log Likelihood": -33643.42802606734,
      "Rate Distributions": {
        "Background": {
          "0": {
            "omega": 0,
            "proportion": 0.1430765469349311
          },
          "1": {
            "omega": 0.7753109933524527,
            "proportion": 0.8306939025340841
          },
          "2": {
            "omega": 4.011621683666719,
            "proportion": 0.02622955053098472
          }
        },
        "Synonymous site-to-site rates": {
          "0": {
            "proportion": 0.5939871177542694,
            "rate": 0.5353181379203096
          },
          "1": {
            "proportion": 0.3645132221274655,
            "rate": 1.397200112559482
          },
          "2": {
            "proportion": 0.04149966011826509,
            "rate": 4.162202936047557
          }
        },
        "Test": {
          "0": {
            "omega": 0,
            "proportion": 0.2470539159419913
          },
          "1": {
            "omega": 0,
            "proportion": 0.1723460029005194
          },
          "2": {
            "omega": 1,
            "proportion": 0.5806000811574892
          }
        }
      },
      "display order": 3,
      "estimated parameters": 71,
      "log-likelihood": -33643.42802606734,
      "parameters": 71,
      "display-order": 3,
      "branch-annotations": [
        {
          "ATTLR7_3321_BP": {
            "is_foreground": false
          },
          "CATLR7_3321_BP": {
            "is_foreground": false
          },
          "CBTLR7_3321_BP": {
            "is_foreground": false
          },
          "CCTLR7_3321_BP": {
            "is_foreground": false
          },
          "DRTLR7_3321_BP": {
            "is_foreground": false
          },
          "ECTLR7_3321_BP": {
            "is_foreground": false
          },
          "GMTLR7_3321_BP": {
            "is_foreground": false
          },
          "IPTLR7_3321_BP": {
            "is_foreground": false
          },
          "LCTLR7_3321_BP": {
            "is_foreground": false
          },
          "LMTLR7_3321_BP": {
            "is_foreground": false
          },
          "MATLR7_3321_BP": {
            "is_foreground": false
          },
          "MMTLR7_3321_BP": {
            "is_foreground": false
          },
          "Node1": {
            "is_foreground": true
          },
          "Node13": {
            "is_foreground": true
          },
          "Node15": {
            "is_foreground": true
          },
          "Node16": {
            "is_foreground": true
          },
          "Node2": {
            "is_foreground": true
          },
          "Node20": {
            "is_foreground": true
          },
          "Node25": {
            "is_foreground": true
          },
          "Node28": {
            "is_foreground": true
          },
          "Node29": {
            "is_foreground": true
          },
          "Node3": {
            "is_foreground": true
          },
          "Node30": {
            "is_foreground": true
          },
          "Node34": {
            "is_foreground": true
          },
          "Node35": {
            "is_foreground": true
          },
          "Node36": {
            "is_foreground": true
          },
          "Node37": {
            "is_foreground": true
          },
          "Node4": {
            "is_foreground": true
          },
          "Node5": {
            "is_foreground": true
          },
          "Node6": {
            "is_foreground": true
          },
          "Node8": {
            "is_foreground": true
          },
          "Node9": {
            "is_foreground": true
          },
          "OMTLR7_3321_BP": {
            "is_foreground": false
          },
          "ONTLR7_3321_BP": {
            "is_foreground": false
          },
          "PFTLR7_3321_BP": {
            "is_foreground": false
          },
          "PHTLR7_3321_BP": {
            "is_foreground": false
          },
          "SATLR7_3321_BP": {
            "is_foreground": false
          },
          "SDTLR7_3321_BP": {
            "is_foreground": false
          },
          "SMTLR7_3321_BP": {
            "is_foreground": false
          },
          "SSTLR7_3321_BP": {
            "is_foreground": false
          },
          "TFTLR7_3321_BP": {
            "is_foreground": false
          },
          "TOTLR7_3321_BP": {
            "is_foreground": false
          },
          "TRTLR7_3321_BP": {
            "is_foreground": false
          }
        }
      ]
    },
    "MG94xREV with separate rates for branch sets": {
      "AIC-c": 68242.06819329005,
      "Equilibrium frequencies": [
        [
          0.02692696897584271
        ],
        [
          0.02495563696530963
        ],
        [
          0.02171732970382453
        ],
        [
          0.02263465580662216
        ],
        [
          0.02802582757589044
        ],
        [
          0.02597404777580975
        ],
        [
          0.02260358892358778
        ],
        [
          0.02355835004842639
        ],
        [
          0.01887305209934638
        ],
        [
          0.01749134991915379
        ],
        [
          0.01522162763015311
        ],
        [
          0.01586457943604415
        ],
        [
          0.02734043539955813
        ],
        [
          0.02533883337990958
        ],
        [
          0.02205080157187416
        ],
        [
          0.0229822133128825
        ],
        [
          0.01548549321945534
        ],
        [
          0.01435179530827223
        ],
        [
          0.01248946965308136
        ],
        [
          0.01301701685520597
        ],
        [
          0.01611743836766142
        ],
        [
          0.01493747555006878
        ],
        [
          0.01299915052918131
        ],
        [
          0.01354822632520395
        ],
        [
          0.01085374742983708
        ],
        [
          0.01005914110924175
        ],
        [
          0.008753841238769912
        ],
        [
          0.009123597888302007
        ],
        [
          0.01572327458677751
        ],
        [
          0.01457216862564526
        ],
        [
          0.0126812467653213
        ],
        [
          0.01321689450988719
        ],
        [
          0.01385146393587504
        ],
        [
          0.01283739383113981
        ],
        [
          0.01117158078378254
        ],
        [
          0.01164346120380819
        ],
        [
          0.01441672623044828
        ],
        [
          0.01336127309234457
        ],
        [
          0.01162748013255072
        ],
        [
          0.01211861744919197
        ],
        [
          0.009708459973661243
        ],
        [
          0.00899770051401959
        ],
        [
          0.007830135889172661
        ],
        [
          0.00816087581611339
        ],
        [
          0.01406415461271755
        ],
        [
          0.01303451335550773
        ],
        [
          0.01134312157465516
        ],
        [
          0.01182224776786324
        ],
        [
          0.02075278804269654
        ],
        [
          0.0188226898406635
        ],
        [
          0.02330591922827316
        ],
        [
          0.0215996854278476
        ],
        [
          0.01879685501866894
        ],
        [
          0.01959082214051501
        ],
        [
          0.01454558254543563
        ],
        [
          0.01265811056285741
        ],
        [
          0.0131927810490435
        ],
        [
          0.02273595587364834
        ],
        [
          0.02107144927270114
        ],
        [
          0.01833716413765704
        ],
        [
          0.01911171421099296
        ]
      ],
      "Log Likelihood": -34061.89473205308,
      "Rate Distributions": {
        "non-synonymous/synonymous rate ratio for *background*": [
          [
            0.7014606840042243,
            1
          ]
        ],
        "non-synonymous/synonymous rate ratio for *test*": [
          [
            0.6248148007798607,
            1
          ]
        ]
      },
      "display order": 1,
      "estimated parameters": 59,
      "log-likelihood": -34061.89473205308,
      "parameters": 59,
      "display-order": 1
    },
    "Nucleotide GTR": {
      "AIC-c": 69154.40436735183,
      "Equilibrium frequencies": [
        [
          0.2866079503854602
        ],
        [
          0.2581111733206999
        ],
        [
          0.1958776576654176
        ],
        [
          0.2594032186284221
        ]
      ],
      "Log Likelihood": -34526.16744025581,
      "Rate Distributions": {
        "Substitution rate from nucleotide A to nucleotide C": 0.3775056543458108,
        "Substitution rate from nucleotide A to nucleotide G": 1,
        "Substitution rate from nucleotide A to nucleotide T": 0.2307241118946777,
        "Substitution rate from nucleotide C to nucleotide G": 0.4010060405617496,
        "Substitution rate from nucleotide C to nucleotide T": 1.006904368969627,
        "Substitution rate from nucleotide G to nucleotide T": 0.2292252473511649
      },
      "display order": 0,
      "estimated parameters": 51,
      "log-likelihood": -34526.16744025581,
      "parameters": 51,
      "display-order": 0
    },
    "Unconstrained model": {
      "AIC-c": 67408.75622252362,
      "Log Likelihood": -33632.17108431995,
      "Rate Distributions": {
        "Background": {
          "0": {
            "omega": 0,
            "proportion": 0.1409804730756195
          },
          "1": {
            "omega": 0.7625940389490126,
            "proportion": 0.8280849533842938
          },
          "2": {
            "omega": 3.77830570596049,
            "proportion": 0.03093457354008664
          }
        },
        "Synonymous site-to-site rates": {
          "0": {
            "proportion": 0.5953766371640902,
            "rate": 0.5343455766633992
          },
          "1": {
            "proportion": 0.3616821324914608,
            "rate": 1.395672226876113
          },
          "2": {
            "proportion": 0.04294123034444904,
            "rate": 4.123622420377866
          }
        },
        "Test": {
          "0": {
            "omega": 0,
            "proportion": 0.3005435852824037,
            "prop": 0.3005435852824037
          },
          "1": {
            "omega": 0,
            "proportion": 0.3138723765499137,
            "prop": 0.3138723765499137
          },
          "2": {
            "omega": 1.82274154505818,
            "proportion": 0.3855840381676826,
            "prop": 0.3855840381676826
          }
        }
      },
      "display order": 2,
      "estimated parameters": 72,
      "log-likelihood": -33632.17108431995,
      "parameters": 72,
      "display-order": 2,
      "branch-annotations": [
        {
          "ATTLR7_3321_BP": {
            "is_foreground": false
          },
          "CATLR7_3321_BP": {
            "is_foreground": false
          },
          "CBTLR7_3321_BP": {
            "is_foreground": false
          },
          "CCTLR7_3321_BP": {
            "is_foreground": false
          },
          "DRTLR7_3321_BP": {
            "is_foreground": false
          },
          "ECTLR7_3321_BP": {
            "is_foreground": false
          },
          "GMTLR7_3321_BP": {
            "is_foreground": false
          },
          "IPTLR7_3321_BP": {
            "is_foreground": false
          },
          "LCTLR7_3321_BP": {
            "is_foreground": false
          },
          "LMTLR7_3321_BP": {
            "is_foreground": false
          },
          "MATLR7_3321_BP": {
            "is_foreground": false
          },
          "MMTLR7_3321_BP": {
            "is_foreground": false
          },
          "Node1": {
            "is_foreground": true
          },
          "Node13": {
            "is_foreground": true
          },
          "Node15": {
            "is_foreground": true
          },
          "Node16": {
            "is_foreground": true
          },
          "Node2": {
            "is_foreground": true
          },
          "Node20": {
            "is_foreground": true
          },
          "Node25": {
            "is_foreground": true
          },
          "Node28": {
            "is_foreground": true
          },
          "Node29": {
            "is_foreground": true
          },
          "Node3": {
            "is_foreground": true
          },
          "Node30": {
            "is_foreground": true
          },
          "Node34": {
            "is_foreground": true
          },
          "Node35": {
            "is_foreground": true
          },
          "Node36": {
            "is_foreground": true
          },
          "Node37": {
            "is_foreground": true
          },
          "Node4": {
            "is_foreground": true
          },
          "Node5": {
            "is_foreground": true
          },
          "Node6": {
            "is_foreground": true
          },
          "Node8": {
            "is_foreground": true
          },
          "Node9": {
            "is_foreground": true
          },
          "OMTLR7_3321_BP": {
            "is_foreground": false
          },
          "ONTLR7_3321_BP": {
            "is_foreground": false
          },
          "PFTLR7_3321_BP": {
            "is_foreground": false
          },
          "PHTLR7_3321_BP": {
            "is_foreground": false
          },
          "SATLR7_3321_BP": {
            "is_foreground": false
          },
          "SDTLR7_3321_BP": {
            "is_foreground": false
          },
          "SMTLR7_3321_BP": {
            "is_foreground": false
          },
          "SSTLR7_3321_BP": {
            "is_foreground": false
          },
          "TFTLR7_3321_BP": {
            "is_foreground": false
          },
          "TOTLR7_3321_BP": {
            "is_foreground": false
          },
          "TRTLR7_3321_BP": {
            "is_foreground": false
          }
        }
      ]
    }
  },
  "input": {
    "file name": "/home/datamonkey/datamonkey-js-server/production/app/busted/output/5dfb477fc27e2160748fb02d",
    "number of sequences": 23,
    "number of sites": 1107,
    "partition count": 1,
    "trees": {
      "0": "(((((((CBTLR7_3321_BP:0.06148516926146869,((IPTLR7_3321_BP:0.0323670673461526,PHTLR7_3321_BP:0.03096516719136084)Node9:0.02484205814864942,TFTLR7_3321_BP:0.06922825649673948)Node8:0.008841065087818928)Node6:0.1047402447469739,(DRTLR7_3321_BP:0.1057841902993435,((CATLR7_3321_BP:0.02376947691005327,CCTLR7_3321_BP:0.01828687904220223)Node16:0.04291472243947549,MATLR7_3321_BP:0.07027868976505088)Node15:0.01074890281209705)Node13:0.1028845299047725)Node5:0.08556692022306772,(SSTLR7_3321_BP:0.01431488681689089,OMTLR7_3321_BP:0.01344268133746095)Node20:0.1322440583660776)Node4:0.0230283145699839,GMTLR7_3321_BP:0.1938575246836846)Node3:0.06720066967252891,TRTLR7_3321_BP:0.1318394875633416)Node2:0.01262683830005299,(MMTLR7_3321_BP:0.07552908605884243,SATLR7_3321_BP:0.09316317124755974)Node25:0.006320786198038889)Node1:0.003772369221521071,(((ECTLR7_3321_BP:0.07649912151366282,PFTLR7_3321_BP:0.04899498787697897)Node30:0.008999702972195309,LMTLR7_3321_BP:0.04499618306783515)Node29:0.007759344320243652,((((TOTLR7_3321_BP:0.03960889027538531,SDTLR7_3321_BP:0.03504156649970751)Node37:0.02265959158064514,LCTLR7_3321_BP:0.06074569850359363)Node36:0.002208310732912999,SMTLR7_3321_BP:0.08496321095656394)Node35:0.007142251547224421,ATTLR7_3321_BP:0.09815325139970194)Node34:0.006873861237153944)Node28:0.001221829951230332,ONTLR7_3321_BP:0.1120350125337558)"
    }
  },
  "test results": {
    "LRT": 22.51388349478657,
    "p-value": 0.000006458658476593548
  },
  "tested": {
    "0": {
      "ATTLR7_3321_BP": "background",
      "CATLR7_3321_BP": "background",
      "CBTLR7_3321_BP": "background",
      "CCTLR7_3321_BP": "background",
      "DRTLR7_3321_BP": "background",
      "ECTLR7_3321_BP": "background",
      "GMTLR7_3321_BP": "background",
      "IPTLR7_3321_BP": "background",
      "LCTLR7_3321_BP": "background",
      "LMTLR7_3321_BP": "background",
      "MATLR7_3321_BP": "background",
      "MMTLR7_3321_BP": "background",
      "Node1": "test",
      "Node13": "test",
      "Node15": "test",
      "Node16": "test",
      "Node2": "test",
      "Node20": "test",
      "Node25": "test",
      "Node28": "test",
      "Node29": "test",
      "Node3": "test",
      "Node30": "test",
      "Node34": "test",
      "Node35": "test",
      "Node36": "test",
      "Node37": "test",
      "Node4": "test",
      "Node5": "test",
      "Node6": "test",
      "Node8": "test",
      "Node9": "test",
      "OMTLR7_3321_BP": "background",
      "ONTLR7_3321_BP": "background",
      "PFTLR7_3321_BP": "background",
      "PHTLR7_3321_BP": "background",
      "SATLR7_3321_BP": "background",
      "SDTLR7_3321_BP": "background",
      "SMTLR7_3321_BP": "background",
      "SSTLR7_3321_BP": "background",
      "TFTLR7_3321_BP": "background",
      "TOTLR7_3321_BP": "background",
      "TRTLR7_3321_BP": "background"
    }
  },
  "timers": {
    "Constrained BUSTED model fitting": {
      "order": 3,
      "timer": 521
    },
    "Overall": {
      "order": 0,
      "timer": 2900
    },
    "Preliminary model fitting": {
      "order": 1,
      "timer": 29
    },
    "Unconstrained BUSTED model fitting": {
      "order": 2,
      "timer": 2347
    }
  },
  "trees": [
    {
      "newickString": "(((((((CBTLR7_3321_BP:0.06148516926146869,((IPTLR7_3321_BP:0.0323670673461526,PHTLR7_3321_BP:0.03096516719136084)Node9:0.02484205814864942,TFTLR7_3321_BP:0.06922825649673948)Node8:0.008841065087818928)Node6:0.1047402447469739,(DRTLR7_3321_BP:0.1057841902993435,((CATLR7_3321_BP:0.02376947691005327,CCTLR7_3321_BP:0.01828687904220223)Node16:0.04291472243947549,MATLR7_3321_BP:0.07027868976505088)Node15:0.01074890281209705)Node13:0.1028845299047725)Node5:0.08556692022306772,(SSTLR7_3321_BP:0.01431488681689089,OMTLR7_3321_BP:0.01344268133746095)Node20:0.1322440583660776)Node4:0.0230283145699839,GMTLR7_3321_BP:0.1938575246836846)Node3:0.06720066967252891,TRTLR7_3321_BP:0.1318394875633416)Node2:0.01262683830005299,(MMTLR7_3321_BP:0.07552908605884243,SATLR7_3321_BP:0.09316317124755974)Node25:0.006320786198038889)Node1:0.003772369221521071,(((ECTLR7_3321_BP:0.07649912151366282,PFTLR7_3321_BP:0.04899498787697897)Node30:0.008999702972195309,LMTLR7_3321_BP:0.04499618306783515)Node29:0.007759344320243652,((((TOTLR7_3321_BP:0.03960889027538531,SDTLR7_3321_BP:0.03504156649970751)Node37:0.02265959158064514,LCTLR7_3321_BP:0.06074569850359363)Node36:0.002208310732912999,SMTLR7_3321_BP:0.08496321095656394)Node35:0.007142251547224421,ATTLR7_3321_BP:0.09815325139970194)Node34:0.006873861237153944)Node28:0.001221829951230332,ONTLR7_3321_BP:0.1120350125337558)",
      "branchLengths": {
        "Unconstrained model": {
          "ATTLR7_3321_BP": 0.03873165469302518,
          "CATLR7_3321_BP": 0.01022191980174048,
          "CBTLR7_3321_BP": 0.02181628671806729,
          "CCTLR7_3321_BP": 0.004719339794955668,
          "DRTLR7_3321_BP": 0.03707368715054796,
          "ECTLR7_3321_BP": 0.02929967670080401,
          "GMTLR7_3321_BP": 0.08021759793143006,
          "IPTLR7_3321_BP": 0.01340764533022778,
          "LCTLR7_3321_BP": 0.02392040830033885,
          "LMTLR7_3321_BP": 0.01508603643533777,
          "MATLR7_3321_BP": 0.02505005342736113,
          "MMTLR7_3321_BP": 0.02771132689075073,
          "Node1": 0.004298816353199731,
          "Node13": 0.05869934566824852,
          "Node15": 0.01084277168526972,
          "Node16": 0.01782581922144684,
          "Node2": 0.01307272599688729,
          "Node20": 0.0511342977455869,
          "Node25": 0.003174487802295926,
          "Node28": 0.0006015083141207748,
          "Node29": 0.002194777315167286,
          "Node3": 0.04335864161756737,
          "Node30": 0.006605633757141936,
          "Node34": 0.005106549401492516,
          "Node35": 0.003502162000576021,
          "Node36": 0.001606178882516939,
          "Node37": 0.008312801041886473,
          "Node4": 0.02450365403003947,
          "Node5": 0.06617984807734191,
          "Node6": 0.05683593639422351,
          "Node8": 0.005380981028686436,
          "Node9": 0.005674070338880927,
          "OMTLR7_3321_BP": 0.004948980907830631,
          "ONTLR7_3321_BP": 0.04682618428451697,
          "PFTLR7_3321_BP": 0.01614778315629016,
          "PHTLR7_3321_BP": 0.009039912460537683,
          "SATLR7_3321_BP": 0.03705244546395482,
          "SDTLR7_3321_BP": 0.01253129672252396,
          "SMTLR7_3321_BP": 0.03286819425720292,
          "SSTLR7_3321_BP": 0.004651143302298047,
          "TFTLR7_3321_BP": 0.03031417267640115,
          "TOTLR7_3321_BP": 0.0146438795555677,
          "TRTLR7_3321_BP": 0.0476555063048397
        },
        "Constrained model": {
          "ATTLR7_3321_BP": 0.03864918382604497,
          "CATLR7_3321_BP": 0.01024907898629491,
          "CBTLR7_3321_BP": 0.02177096046225316,
          "CCTLR7_3321_BP": 0.004663299195419915,
          "DRTLR7_3321_BP": 0.03647347578272792,
          "ECTLR7_3321_BP": 0.02921636147272394,
          "GMTLR7_3321_BP": 0.07923798325100098,
          "IPTLR7_3321_BP": 0.01335598664837026,
          "LCTLR7_3321_BP": 0.02383028716616065,
          "LMTLR7_3321_BP": 0.01503095401113923,
          "MATLR7_3321_BP": 0.02473569438594143,
          "MMTLR7_3321_BP": 0.02757517620483011,
          "Node1": 0.004293870661701583,
          "Node13": 0.05486433163741786,
          "Node15": 0.01087193543200801,
          "Node16": 0.01767462755789527,
          "Node2": 0.01293606740707861,
          "Node20": 0.04729010404553114,
          "Node25": 0.003140069695940523,
          "Node28": 0.0006362886117254286,
          "Node29": 0.002234913174124918,
          "Node3": 0.04190676727773063,
          "Node30": 0.006501956693157862,
          "Node34": 0.005091698147221661,
          "Node35": 0.00347220714010325,
          "Node36": 0.001577568064086705,
          "Node37": 0.008250876342277688,
          "Node4": 0.02370311337231725,
          "Node5": 0.06124247858905854,
          "Node6": 0.05316461328422444,
          "Node8": 0.005304936166417882,
          "Node9": 0.005651267590343294,
          "OMTLR7_3321_BP": 0.004915818644626815,
          "ONTLR7_3321_BP": 0.04664174387976269,
          "PFTLR7_3321_BP": 0.01612843026993499,
          "PHTLR7_3321_BP": 0.009062591653955553,
          "SATLR7_3321_BP": 0.0369428182136558,
          "SDTLR7_3321_BP": 0.01256572698463916,
          "SMTLR7_3321_BP": 0.03279125724616561,
          "SSTLR7_3321_BP": 0.004667333058832821,
          "TFTLR7_3321_BP": 0.03015361454603399,
          "TOTLR7_3321_BP": 0.0146265745972181,
          "TRTLR7_3321_BP": 0.04728016672538685
        }
      }
    }
  ]
}
