# Supplementary material for: Variation in selection constraints on teleost TLRs with emphasis on their repertoire in the Walking catfish, Clarias batrachus
Source: Sci Rep. 2020 Dec 7;10:21394. doi: 10.1038/s41598-020-78347-6 (PMC7721727; doi:10.1038/s41598-020-78347-6)
Supplement: Supplementary file 29 — Supplementary Information 29. [file 41598_2020_78347_MOESM29_ESM.zip › T7/busted/tree.new]

(((((((CBTLR7_3321_BP:0.02181628671806729,((IPTLR7_3321_BP:0.01340764533022778,PHTLR7_3321_BP:0.009039912460537683):0.005674070338880927,TFTLR7_3321_BP:0.03031417267640115):0.005380981028686436):0.05683593639422351,(DRTLR7_3321_BP:0.03707368715054796,((CATLR7_3321_BP:0.01022191980174048,CCTLR7_3321_BP:0.004719339794955668):0.01782581922144684,MATLR7_3321_BP:0.02505005342736113):0.01084277168526972):0.05869934566824852):0.06617984807734191,(SSTLR7_3321_BP:0.004651143302298047,OMTLR7_3321_BP:0.004948980907830631):0.0511342977455869):0.02450365403003947,GMTLR7_3321_BP:0.08021759793143006):0.04335864161756737,TRTLR7_3321_BP:0.0476555063048397):0.01307272599688729,(MMTLR7_3321_BP:0.02771132689075073,SATLR7_3321_BP:0.03705244546395482):0.003174487802295926):0.004298816353199731,(((ECTLR7_3321_BP:0.02929967670080401,PFTLR7_3321_BP:0.01614778315629016):0.006605633757141936,LMTLR7_3321_BP:0.01508603643533777):0.002194777315167286,((((TOTLR7_3321_BP:0.0146438795555677,SDTLR7_3321_BP:0.01253129672252396):0.008312801041886473,LCTLR7_3321_BP:0.02392040830033885):0.001606178882516939,SMTLR7_3321_BP:0.03286819425720292):0.003502162000576021,ATTLR7_3321_BP:0.03873165469302518):0.005106549401492516):0.0006015083141207748,ONTLR7_3321_BP:0.04682618428451697):0
