# Supplementary material for: Variation in selection constraints on teleost TLRs with emphasis on their repertoire in the Walking catfish, Clarias batrachus
Source: Sci Rep. 2020 Dec 7;10:21394. doi: 10.1038/s41598-020-78347-6 (PMC7721727; doi:10.1038/s41598-020-78347-6)
Supplement: Supplementary file 29 — Supplementary Information 29. [file 41598_2020_78347_MOESM29_ESM.zip › T7/fubar/datamonkey-table.csv]

Site	Partition	&alpha;	&beta;	&beta;-&alpha;	Prob[&alpha;>&beta;]	Prob[&alpha;<&beta;]	BayesFactor[&alpha;<&beta;]
1	1	2.482	0.568	-1.914	0.659	0.292	0.540
2	1	4.537	2.957	-1.580	0.552	0.287	0.525
3	1	1.288	1.488	0.201	0.270	0.634	2.260
4	1	2.391	1.787	-0.605	0.475	0.434	1.000
5	1	1.253	1.352	0.099	0.287	0.622	2.146
6	1	1.607	1.372	-0.235	0.319	0.572	1.747
7	1	2.040	1.825	-0.216	0.322	0.553	1.615
8	1	3.570	4.891	1.321	0.223	0.458	1.103
9	1	6.928	2.215	-4.713	0.714	0.099	0.143
10	1	3.361	0.970	-2.391	0.639	0.262	0.465
11	1	1.865	2.239	0.375	0.217	0.507	1.341
12	1	2.832	2.126	-0.706	0.402	0.271	0.487
13	1	2.243	2.607	0.364	0.253	0.582	1.819
14	1	2.391	1.787	-0.605	0.475	0.434	1.000
15	1	2.391	1.787	-0.605	0.475	0.434	1.000
16	1	2.391	1.787	-0.605	0.475	0.434	1.000
17	1	2.391	1.787	-0.605	0.475	0.434	1.000
18	1	2.391	1.787	-0.605	0.475	0.434	1.000
19	1	2.391	1.787	-0.605	0.475	0.434	1.000
20	1	2.391	1.787	-0.605	0.475	0.434	1.000
21	1	2.391	1.787	-0.605	0.475	0.434	1.000
22	1	2.391	1.787	-0.605	0.475	0.434	1.000
23	1	2.391	1.787	-0.605	0.475	0.434	1.000
24	1	2.391	1.787	-0.605	0.475	0.434	1.000
25	1	2.391	1.787	-0.605	0.475	0.434	1.000
26	1	2.712	1.405	-1.306	0.584	0.219	0.366
27	1	2.404	1.399	-1.004	0.614	0.159	0.247
28	1	1.170	2.239	1.069	0.081	0.699	3.034
29	1	2.271	2.548	0.277	0.129	0.357	0.724
30	1	3.893	2.066	-1.827	0.402	0.222	0.373
31	1	2.391	1.787	-0.605	0.475	0.434	1.000
32	1	2.391	1.787	-0.605	0.475	0.434	1.000
33	1	2.391	1.787	-0.605	0.475	0.434	1.000
34	1	2.391	1.787	-0.605	0.475	0.434	1.000
35	1	2.391	1.787	-0.605	0.475	0.434	1.000
36	1	2.391	1.787	-0.605	0.475	0.434	1.000
37	1	2.391	1.787	-0.605	0.475	0.434	1.000
38	1	0.408	0.784	0.376	0.254	0.697	3.003
39	1	2.274	1.072	-1.202	0.361	0.547	1.575
40	1	2.971	1.005	-1.966	0.888	0.048	0.066
41	1	2.483	1.603	-0.880	0.580	0.112	0.164
42	1	3.390	2.600	-0.790	0.249	0.026	0.034
43	1	1.085	2.043	0.959	0.091	0.718	3.323
44	1	1.187	1.437	0.251	0.219	0.568	1.716
45	1	0.984	1.431	0.447	0.130	0.686	2.854
46	1	0.793	0.643	-0.150	0.420	0.520	1.414
47	1	1.654	0.804	-0.849	0.505	0.421	0.950
48	1	1.612	0.766	-0.846	0.525	0.404	0.884
49	1	0.674	0.846	0.172	0.268	0.639	2.311
50	1	2.239	0.902	-1.337	0.812	0.103	0.150
51	1	0.572	1.350	0.778	0.085	0.849	7.360
52	1	0.688	1.235	0.548	0.164	0.751	3.947
53	1	1.637	7.320	5.683	0.066	0.718	3.327
54	1	1.709	1.022	-0.687	0.540	0.330	0.644
55	1	3.282	2.545	-0.738	0.261	0.042	0.058
56	1	1.331	1.131	-0.200	0.356	0.433	0.998
57	1	1.288	1.791	0.503	0.151	0.599	1.950
58	1	9.231	2.617	-6.614	0.757	0.003	0.004
59	1	4.489	2.093	-2.396	0.634	0.004	0.005
60	1	1.092	1.026	-0.066	0.338	0.503	1.323
61	1	2.977	0.906	-2.071	0.966	0.011	0.015
62	1	3.526	2.975	-0.551	0.152	0.067	0.095
63	1	3.606	2.669	-0.937	0.258	0.019	0.026
64	1	11.601	0.780	-10.821	0.998	0.000	0.000
65	1	1.405	0.171	-1.234	0.895	0.081	0.115
66	1	2.748	0.038	-2.709	0.999	0.000	0.000
67	1	1.494	0.141	-1.353	0.920	0.061	0.085
68	1	2.753	0.408	-2.344	0.986	0.007	0.009
69	1	1.786	0.162	-1.624	0.963	0.024	0.032
70	1	2.285	0.601	-1.684	0.918	0.048	0.065
71	1	1.324	0.139	-1.185	0.915	0.063	0.088
72	1	1.003	0.533	-0.471	0.648	0.288	0.529
73	1	2.578	0.050	-2.528	0.997	0.002	0.002
74	1	7.569	1.125	-6.444	0.972	0.001	0.001
75	1	0.498	1.189	0.690	0.093	0.838	6.740
76	1	1.576	3.224	1.648	0.005	0.623	2.156
77	1	0.957	1.361	0.404	0.155	0.693	2.946
78	1	5.857	0.068	-5.788	1.000	0.000	0.000
79	1	0.843	0.759	-0.083	0.439	0.465	1.134
80	1	6.126	0.913	-5.213	0.988	0.002	0.002
81	1	2.613	2.174	-0.439	0.327	0.106	0.156
82	1	2.512	0.054	-2.458	0.996	0.002	0.003
83	1	3.160	2.591	-0.569	0.219	0.080	0.114
84	1	2.691	0.044	-2.647	0.999	0.001	0.001
85	1	0.912	0.551	-0.361	0.606	0.326	0.631
86	1	2.253	0.074	-2.179	0.985	0.010	0.014
87	1	2.899	0.050	-2.849	1.000	0.000	0.000
88	1	1.475	0.841	-0.634	0.582	0.315	0.600
89	1	2.194	0.689	-1.505	0.874	0.073	0.103
90	1	3.600	1.402	-2.198	0.794	0.052	0.072
91	1	2.617	0.059	-2.559	0.997	0.002	0.002
92	1	4.117	1.240	-2.877	0.900	0.009	0.012
93	1	3.152	2.511	-0.641	0.248	0.065	0.090
94	1	1.027	1.059	0.032	0.275	0.558	1.650
95	1	2.721	0.038	-2.683	0.999	0.000	0.000
96	1	2.978	5.717	2.739	0.030	0.591	1.885
97	1	0.913	0.582	-0.330	0.634	0.289	0.531
98	1	0.976	0.170	-0.806	0.875	0.095	0.137
99	1	2.578	0.045	-2.532	0.998	0.001	0.002
100	1	2.519	1.599	-0.920	0.602	0.097	0.141
101	1	2.808	0.873	-1.935	0.837	0.098	0.143
102	1	2.509	0.837	-1.672	0.909	0.042	0.058
103	1	1.167	0.161	-1.006	0.925	0.055	0.077
104	1	3.381	0.051	-3.330	1.000	0.000	0.000
105	1	0.454	0.289	-0.165	0.641	0.296	0.549
106	1	4.032	0.072	-3.960	1.000	0.000	0.000
107	1	2.003	0.088	-1.915	0.984	0.011	0.014
108	1	1.800	0.115	-1.685	0.972	0.020	0.026
109	1	0.934	0.172	-0.761	0.870	0.099	0.143
110	1	1.515	0.116	-1.399	0.937	0.046	0.063
111	1	4.486	0.048	-4.439	1.000	0.000	0.000
112	1	2.523	0.068	-2.456	0.993	0.005	0.006
113	1	1.437	0.564	-0.873	0.801	0.139	0.211
114	1	2.923	2.907	-0.015	0.082	0.171	0.269
115	1	3.109	1.023	-2.086	0.922	0.022	0.029
116	1	0.991	0.763	-0.228	0.462	0.446	1.050
117	1	1.636	1.352	-0.284	0.388	0.367	0.758
118	1	0.967	0.978	0.010	0.312	0.540	1.535
119	1	2.257	0.086	-2.171	0.986	0.009	0.012
120	1	3.077	0.044	-3.032	0.999	0.000	0.000
121	1	3.636	1.748	-1.888	0.678	0.030	0.040
122	1	2.949	1.017	-1.932	0.948	0.016	0.021
123	1	1.122	0.222	-0.899	0.917	0.059	0.082
124	1	1.032	2.046	1.014	0.076	0.742	3.759
125	1	0.908	0.428	-0.480	0.706	0.237	0.406
126	1	0.950	0.512	-0.438	0.734	0.198	0.323
127	1	5.688	0.429	-5.259	1.000	0.000	0.000
128	1	1.252	0.118	-1.134	0.929	0.051	0.071
129	1	1.777	0.116	-1.660	0.962	0.028	0.037
130	1	0.673	0.137	-0.536	0.745	0.184	0.294
131	1	8.677	0.307	-8.370	0.981	0.013	0.017
132	1	1.322	0.439	-0.883	0.827	0.132	0.198
133	1	1.548	0.117	-1.431	0.937	0.046	0.063
134	1	2.283	0.071	-2.213	0.987	0.009	0.012
135	1	4.636	0.060	-4.576	1.000	0.000	0.000
136	1	1.414	0.119	-1.295	0.957	0.031	0.041
137	1	2.047	0.073	-1.975	0.989	0.008	0.010
138	1	1.694	0.944	-0.750	0.623	0.245	0.423
139	1	2.653	0.064	-2.589	0.995	0.003	0.004
140	1	2.739	0.636	-2.103	0.960	0.019	0.025
141	1	2.884	0.037	-2.847	1.000	0.000	0.000
142	1	1.923	0.079	-1.844	0.986	0.009	0.012
143	1	3.147	0.056	-3.090	0.999	0.000	0.000
144	1	2.665	0.038	-2.627	0.998	0.001	0.001
145	1	2.480	1.003	-1.477	0.829	0.085	0.121
146	1	1.147	0.917	-0.229	0.400	0.489	1.248
147	1	2.230	0.075	-2.155	0.985	0.011	0.014
148	1	20.185	2.134	-18.051	0.992	0.000	0.000
149	1	1.602	2.598	0.997	0.048	0.567	1.709
150	1	3.964	0.353	-3.611	0.997	0.001	0.002
151	1	0.559	0.619	0.061	0.387	0.537	1.517
152	1	12.441	1.174	-11.267	0.987	0.000	0.000
153	1	3.011	0.047	-2.964	1.000	0.000	0.000
154	1	1.056	0.956	-0.100	0.346	0.528	1.459
155	1	3.381	1.048	-2.333	0.899	0.044	0.060
156	1	5.853	0.884	-4.969	0.979	0.007	0.009
157	1	0.863	0.661	-0.202	0.546	0.362	0.742
158	1	2.734	0.049	-2.685	0.998	0.001	0.002
159	1	0.576	2.120	1.544	0.038	0.883	9.823
160	1	1.972	1.162	-0.810	0.578	0.260	0.459
161	1	1.031	0.542	-0.489	0.751	0.176	0.278
162	1	1.778	1.171	-0.606	0.520	0.288	0.528
163	1	1.613	0.932	-0.681	0.584	0.294	0.544
164	1	0.716	0.225	-0.492	0.844	0.121	0.179
165	1	3.383	0.718	-2.664	0.984	0.005	0.006
166	1	1.563	0.638	-0.926	0.773	0.156	0.242
167	1	1.252	0.176	-1.076	0.934	0.048	0.065
168	1	2.284	0.492	-1.791	0.923	0.049	0.067
169	1	2.674	0.085	-2.589	0.996	0.002	0.002
170	1	2.610	0.043	-2.567	0.998	0.002	0.002
171	1	2.628	0.044	-2.584	0.998	0.001	0.001
172	1	2.617	0.058	-2.560	0.996	0.003	0.004
173	1	1.916	0.119	-1.797	0.963	0.027	0.036
174	1	2.912	0.393	-2.519	0.995	0.002	0.003
175	1	2.207	2.848	0.641	0.033	0.339	0.671
176	1	2.175	0.895	-1.281	0.775	0.139	0.211
177	1	2.762	0.045	-2.717	0.998	0.001	0.001
178	1	4.343	0.061	-4.282	1.000	0.000	0.000
179	1	1.590	0.661	-0.930	0.738	0.192	0.309
180	1	2.068	0.073	-1.995	0.989	0.008	0.010
181	1	2.301	0.091	-2.210	0.989	0.007	0.009
182	1	2.601	0.044	-2.557	0.998	0.001	0.001
183	1	1.700	1.273	-0.427	0.446	0.322	0.621
184	1	4.639	0.763	-3.876	0.965	0.017	0.022
185	1	2.031	0.859	-1.172	0.792	0.110	0.161
186	1	0.728	1.243	0.515	0.126	0.760	4.134
187	1	2.184	0.089	-2.094	0.988	0.008	0.010
188	1	0.796	0.527	-0.269	0.671	0.256	0.449
189	1	2.591	0.048	-2.543	0.997	0.002	0.003
190	1	2.828	0.055	-2.773	1.000	0.000	0.000
191	1	1.648	0.093	-1.555	0.956	0.031	0.042
192	1	1.253	0.399	-0.854	0.868	0.093	0.135
193	1	2.612	0.055	-2.556	0.996	0.003	0.003
194	1	1.541	0.962	-0.578	0.538	0.331	0.645
195	1	2.453	0.068	-2.385	0.992	0.005	0.007
196	1	3.596	2.255	-1.341	0.459	0.012	0.016
197	1	3.331	2.675	-0.655	0.217	0.030	0.041
198	1	0.666	0.659	-0.007	0.418	0.501	1.313
199	1	2.886	0.812	-2.074	0.938	0.026	0.035
200	1	0.856	0.808	-0.048	0.377	0.525	1.446
201	1	2.348	0.885	-1.463	0.853	0.079	0.112
202	1	2.750	0.048	-2.702	0.998	0.001	0.002
203	1	0.551	0.441	-0.110	0.555	0.373	0.777
204	1	1.702	0.667	-1.035	0.784	0.146	0.223
205	1	1.339	0.941	-0.398	0.480	0.385	0.816
206	1	2.640	0.985	-1.655	0.912	0.031	0.042
207	1	4.096	0.954	-3.142	0.981	0.002	0.003
208	1	3.167	0.591	-2.576	0.971	0.015	0.020
209	1	1.560	1.148	-0.411	0.443	0.352	0.710
210	1	1.307	1.243	-0.063	0.297	0.503	1.321
211	1	22.157	2.717	-19.440	0.961	0.000	0.001
212	1	2.734	0.049	-2.685	0.999	0.000	0.001
213	1	1.417	0.165	-1.252	0.901	0.076	0.108
214	1	3.554	0.060	-3.494	1.000	0.000	0.000
215	1	1.955	0.711	-1.244	0.837	0.098	0.143
216	1	1.385	0.677	-0.708	0.683	0.237	0.406
217	1	3.142	0.046	-3.095	1.000	0.000	0.000
218	1	3.580	0.052	-3.528	1.000	0.000	0.000
219	1	2.855	0.064	-2.790	0.998	0.001	0.001
220	1	2.202	1.138	-1.064	0.689	0.164	0.256
221	1	2.772	0.042	-2.730	1.000	0.000	0.000
222	1	2.204	0.072	-2.132	0.985	0.010	0.013
223	1	3.272	0.041	-3.232	1.000	0.000	0.000
224	1	3.056	0.045	-3.010	1.000	0.000	0.000
225	1	6.009	0.377	-5.632	0.997	0.001	0.002
226	1	4.877	6.463	1.586	0.131	0.462	1.120
227	1	2.594	0.663	-1.931	0.952	0.023	0.030
228	1	2.541	0.080	-2.461	0.991	0.006	0.008
229	1	12.497	5.787	-6.710	0.398	0.240	0.412
230	1	4.064	0.565	-3.499	0.993	0.003	0.004
231	1	2.547	0.046	-2.501	0.997	0.002	0.003
232	1	12.356	1.271	-11.085	0.940	0.004	0.006
233	1	2.908	0.704	-2.204	0.972	0.012	0.016
234	1	3.300	0.705	-2.596	0.986	0.005	0.007
235	1	0.542	0.196	-0.346	0.657	0.267	0.476
236	1	2.893	1.225	-1.668	0.859	0.024	0.032
237	1	0.309	1.033	0.724	0.049	0.916	14.191
238	1	0.891	0.588	-0.303	0.625	0.296	0.550
239	1	1.792	2.265	0.473	0.141	0.455	1.090
240	1	1.303	0.825	-0.478	0.548	0.346	0.693
241	1	2.747	0.715	-2.032	0.926	0.041	0.055
242	1	1.616	0.964	-0.653	0.585	0.272	0.487
243	1	2.697	0.082	-2.615	0.994	0.003	0.004
244	1	2.930	0.068	-2.861	1.000	0.000	0.000
245	1	1.737	1.254	-0.483	0.468	0.311	0.591
246	1	1.899	0.406	-1.493	0.933	0.042	0.057
247	1	3.685	0.059	-3.626	1.000	0.000	0.000
248	1	2.776	0.069	-2.707	0.998	0.001	0.001
249	1	2.933	0.045	-2.888	1.000	0.000	0.000
250	1	2.255	0.070	-2.185	0.987	0.009	0.012
251	1	4.009	0.109	-3.900	1.000	0.000	0.000
252	1	2.725	0.051	-2.674	0.999	0.001	0.001
253	1	4.514	0.828	-3.685	0.987	0.003	0.004
254	1	2.986	0.643	-2.343	0.983	0.006	0.008
255	1	2.634	0.041	-2.593	0.999	0.001	0.001
256	1	1.953	1.340	-0.613	0.510	0.277	0.500
257	1	8.087	2.253	-5.834	0.727	0.003	0.004
258	1	2.775	0.070	-2.705	0.999	0.000	0.000
259	1	2.830	0.034	-2.796	1.000	0.000	0.000
260	1	3.387	0.896	-2.491	0.980	0.003	0.004
261	1	1.368	0.581	-0.787	0.744	0.192	0.311
262	1	2.403	0.079	-2.323	0.992	0.005	0.006
263	1	2.565	0.826	-1.740	0.897	0.054	0.074
264	1	1.209	0.116	-1.093	0.929	0.051	0.070
265	1	2.869	0.066	-2.803	1.000	0.000	0.000
266	1	2.652	0.074	-2.579	0.994	0.004	0.005
267	1	2.498	0.066	-2.432	0.995	0.003	0.004
268	1	2.609	0.075	-2.534	0.993	0.004	0.006
269	1	2.255	0.069	-2.186	0.987	0.009	0.012
270	1	3.095	0.047	-3.047	1.000	0.000	0.000
271	1	5.443	0.563	-4.880	0.991	0.004	0.006
272	1	1.798	0.654	-1.144	0.806	0.130	0.195
273	1	2.694	1.311	-1.383	0.754	0.079	0.112
274	1	2.219	1.933	-0.286	0.361	0.254	0.445
275	1	3.515	0.355	-3.160	0.999	0.000	0.001
276	1	5.017	0.613	-4.405	0.998	0.000	0.001
277	1	2.078	1.150	-0.928	0.642	0.204	0.334
278	1	2.009	1.039	-0.969	0.674	0.196	0.318
279	1	2.705	0.038	-2.667	0.999	0.001	0.001
280	1	1.680	0.398	-1.281	0.882	0.086	0.123
281	1	0.701	1.159	0.457	0.143	0.759	4.119
282	1	4.940	0.359	-4.581	0.996	0.002	0.002
283	1	2.784	0.076	-2.708	0.999	0.000	0.001
284	1	2.927	0.049	-2.878	1.000	0.000	0.000
285	1	2.740	1.270	-1.470	0.772	0.083	0.119
286	1	2.468	0.086	-2.382	0.983	0.013	0.017
287	1	2.528	0.047	-2.481	0.997	0.002	0.003
288	1	2.206	0.408	-1.798	0.942	0.038	0.052
289	1	1.805	0.154	-1.651	0.966	0.022	0.029
290	1	3.156	0.036	-3.119	1.000	0.000	0.000
291	1	2.327	0.570	-1.757	0.901	0.060	0.083
292	1	7.148	0.069	-7.079	1.000	0.000	0.000
293	1	0.824	0.151	-0.672	0.881	0.087	0.125
294	1	2.665	0.050	-2.616	0.997	0.002	0.002
295	1	2.586	0.056	-2.531	0.996	0.003	0.004
296	1	2.941	0.035	-2.905	1.000	0.000	0.000
297	1	3.486	0.063	-3.423	1.000	0.000	0.000
298	1	2.068	0.086	-1.982	0.979	0.015	0.020
299	1	1.522	0.492	-1.030	0.815	0.136	0.206
300	1	3.284	0.050	-3.234	1.000	0.000	0.000
301	1	2.838	0.524	-2.314	0.981	0.010	0.013
302	1	3.031	0.037	-2.994	1.000	0.000	0.000
303	1	6.027	0.356	-5.671	0.998	0.001	0.001
304	1	2.762	0.036	-2.726	1.000	0.000	0.000
305	1	2.873	0.044	-2.829	0.999	0.000	0.001
306	1	2.460	2.605	0.145	0.112	0.211	0.348
307	1	5.252	0.065	-5.187	1.000	0.000	0.000
308	1	2.718	0.049	-2.669	0.998	0.001	0.002
309	1	2.817	0.335	-2.483	0.992	0.004	0.005
310	1	2.464	0.596	-1.868	0.919	0.050	0.069
311	1	5.480	0.905	-4.575	0.985	0.003	0.004
312	1	2.957	0.870	-2.087	0.967	0.010	0.013
313	1	2.497	0.363	-2.134	0.977	0.014	0.018
314	1	1.684	0.505	-1.179	0.853	0.099	0.143
315	1	0.876	0.817	-0.058	0.377	0.524	1.440
316	1	2.061	0.618	-1.443	0.865	0.089	0.127
317	1	15.618	0.797	-14.821	0.995	0.001	0.002
318	1	3.263	2.446	-0.817	0.293	0.057	0.078
319	1	5.349	4.230	-1.119	0.278	0.201	0.330
320	1	2.521	0.778	-1.744	0.923	0.037	0.050
321	1	2.586	0.052	-2.534	0.996	0.002	0.003
322	1	0.755	1.063	0.308	0.205	0.704	3.113
323	1	3.853	0.748	-3.105	0.975	0.011	0.014
324	1	2.647	0.091	-2.555	0.991	0.005	0.007
325	1	2.913	1.330	-1.583	0.820	0.029	0.040
326	1	2.821	0.630	-2.190	0.901	0.062	0.087
327	1	3.229	0.062	-3.168	1.000	0.000	0.000
328	1	1.278	0.813	-0.464	0.557	0.332	0.650
329	1	4.180	0.832	-3.348	0.992	0.001	0.001
330	1	4.283	0.084	-4.199	1.000	0.000	0.000
331	1	3.047	0.043	-3.004	1.000	0.000	0.000
332	1	0.985	0.656	-0.329	0.591	0.322	0.619
333	1	2.842	0.032	-2.810	1.000	0.000	0.000
334	1	11.044	0.340	-10.704	1.000	0.000	0.000
335	1	1.517	0.113	-1.404	0.939	0.045	0.061
336	1	2.680	0.054	-2.626	0.998	0.001	0.001
337	1	2.858	0.746	-2.111	0.982	0.004	0.005
338	1	9.789	1.223	-8.566	0.989	0.000	0.000
339	1	3.065	2.974	-0.091	0.074	0.071	0.100
340	1	2.444	0.387	-2.057	0.969	0.018	0.024
341	1	3.842	2.513	-1.329	0.384	0.009	0.013
342	1	3.331	2.770	-0.560	0.188	0.032	0.043
343	1	3.342	1.097	-2.246	0.930	0.021	0.027
344	1	2.869	0.139	-2.730	0.896	0.084	0.120
345	1	1.272	0.136	-1.136	0.916	0.063	0.087
346	1	2.190	1.600	-0.589	0.490	0.219	0.365
347	1	1.394	1.209	-0.186	0.341	0.464	1.129
348	1	2.137	1.782	-0.355	0.416	0.251	0.438
349	1	4.448	2.328	-2.120	0.534	0.008	0.011
350	1	1.530	1.043	-0.487	0.481	0.367	0.757
351	1	2.758	0.051	-2.707	0.999	0.000	0.001
352	1	2.313	2.474	0.160	0.168	0.256	0.449
353	1	1.328	0.768	-0.560	0.633	0.259	0.457
354	1	3.007	0.050	-2.957	1.000	0.000	0.000
355	1	2.602	0.039	-2.562	0.998	0.001	0.002
356	1	1.727	0.098	-1.629	0.979	0.015	0.019
357	1	31.277	0.189	-31.088	1.000	0.000	0.000
358	1	1.619	0.854	-0.766	0.656	0.229	0.387
359	1	2.643	0.050	-2.593	0.997	0.002	0.002
360	1	0.348	0.649	0.301	0.212	0.740	3.709
361	1	2.688	0.086	-2.602	0.996	0.002	0.003
362	1	3.255	0.701	-2.553	0.989	0.004	0.005
363	1	2.457	1.288	-1.169	0.724	0.104	0.152
364	1	0.887	0.915	0.028	0.300	0.590	1.877
365	1	2.991	0.762	-2.229	0.935	0.036	0.048
366	1	1.351	0.780	-0.571	0.633	0.256	0.450
367	1	0.686	2.873	2.187	0.001	0.935	18.935
368	1	3.800	0.631	-3.169	0.996	0.001	0.001
369	1	1.814	7.527	5.712	0.001	0.930	17.476
370	1	2.477	0.372	-2.106	0.962	0.024	0.032
371	1	2.312	0.057	-2.255	0.994	0.004	0.005
372	1	3.380	3.271	-0.110	0.126	0.164	0.257
373	1	3.121	2.793	-0.328	0.119	0.055	0.075
374	1	2.646	0.079	-2.567	0.996	0.002	0.002
375	1	2.757	0.738	-2.019	0.968	0.013	0.017
376	1	3.558	1.295	-2.263	0.820	0.046	0.063
377	1	2.178	0.122	-2.057	0.982	0.010	0.013
378	1	2.392	0.348	-2.044	0.963	0.024	0.032
379	1	2.478	0.051	-2.427	0.994	0.004	0.005
380	1	1.004	0.564	-0.440	0.725	0.195	0.317
381	1	2.735	0.035	-2.700	0.999	0.001	0.001
382	1	2.820	0.047	-2.774	1.000	0.000	0.000
383	1	2.824	0.060	-2.764	0.999	0.001	0.001
384	1	2.797	0.044	-2.753	0.999	0.001	0.001
385	1	2.252	0.072	-2.181	0.986	0.010	0.013
386	1	2.328	0.477	-1.851	0.934	0.042	0.057
387	1	0.806	0.387	-0.419	0.717	0.227	0.384
388	1	0.887	0.174	-0.712	0.903	0.072	0.101
389	1	2.460	0.076	-2.384	0.991	0.006	0.008
390	1	1.987	1.368	-0.619	0.520	0.236	0.403
391	1	2.738	0.071	-2.667	0.995	0.003	0.004
392	1	2.645	0.040	-2.604	0.999	0.001	0.001
393	1	6.095	2.346	-3.750	0.670	0.003	0.004
394	1	3.071	0.666	-2.405	0.984	0.005	0.007
395	1	1.467	0.173	-1.293	0.951	0.034	0.046
396	1	1.994	1.234	-0.760	0.573	0.239	0.410
397	1	1.908	0.141	-1.767	0.970	0.019	0.026
398	1	3.566	1.062	-2.503	0.950	0.011	0.014
399	1	2.060	4.584	2.524	0.018	0.537	1.513
400	1	5.757	1.376	-4.381	0.901	0.002	0.003
401	1	2.668	0.046	-2.622	0.998	0.001	0.002
402	1	2.490	1.821	-0.669	0.477	0.119	0.176
403	1	2.836	4.988	2.153	0.032	0.481	1.209
404	1	2.764	0.046	-2.718	0.999	0.000	0.000
405	1	1.738	1.202	-0.536	0.482	0.336	0.662
406	1	5.938	0.796	-5.142	0.996	0.000	0.000
407	1	2.840	0.049	-2.791	1.000	0.000	0.000
408	1	1.680	1.021	-0.659	0.557	0.302	0.565
409	1	2.637	0.820	-1.817	0.925	0.036	0.048
410	1	1.910	0.425	-1.484	0.934	0.039	0.052
411	1	2.819	0.051	-2.768	0.998	0.001	0.001
412	1	2.821	0.710	-2.111	0.973	0.009	0.012
413	1	3.269	0.818	-2.451	0.977	0.007	0.010
414	1	2.865	0.332	-2.533	0.995	0.002	0.003
415	1	1.377	0.945	-0.432	0.493	0.371	0.771
416	1	1.848	0.089	-1.759	0.982	0.012	0.016
417	1	2.633	0.051	-2.583	0.997	0.002	0.003
418	1	2.877	0.058	-2.819	0.999	0.001	0.001
419	1	2.181	1.201	-0.979	0.657	0.176	0.279
420	1	2.738	0.055	-2.683	0.999	0.000	0.001
421	1	7.149	1.945	-5.204	0.698	0.022	0.029
422	1	2.529	1.953	-0.576	0.426	0.108	0.158
423	1	2.212	1.116	-1.096	0.704	0.162	0.252
424	1	3.291	0.535	-2.755	0.968	0.018	0.024
425	1	2.439	0.637	-1.802	0.928	0.040	0.055
426	1	2.559	2.730	0.170	0.076	0.197	0.321
427	1	4.194	0.512	-3.682	0.998	0.000	0.001
428	1	2.854	0.076	-2.779	0.999	0.000	0.000
429	1	2.784	2.023	-0.761	0.436	0.095	0.136
430	1	1.384	4.471	3.087	0.002	0.735	3.619
431	1	2.916	0.057	-2.859	1.000	0.000	0.000
432	1	1.540	6.507	4.967	0.003	0.843	7.019
433	1	1.862	1.901	0.040	0.266	0.386	0.820
434	1	2.766	0.067	-2.699	0.999	0.000	0.001
435	1	2.058	0.541	-1.517	0.893	0.071	0.100
436	1	1.340	0.951	-0.389	0.475	0.382	0.806
437	1	2.841	1.343	-1.499	0.802	0.035	0.047
438	1	2.618	0.040	-2.578	0.998	0.001	0.002
439	1	2.795	0.055	-2.741	1.000	0.000	0.000
440	1	2.596	0.043	-2.553	0.998	0.001	0.001
441	1	2.079	0.093	-1.986	0.982	0.012	0.016
442	1	1.452	0.116	-1.336	0.936	0.047	0.064
443	1	2.696	0.046	-2.650	0.998	0.001	0.002
444	1	2.718	0.050	-2.668	0.998	0.001	0.001
445	1	1.736	0.447	-1.290	0.866	0.097	0.141
446	1	0.606	0.718	0.112	0.296	0.646	2.384
447	1	1.719	1.094	-0.625	0.542	0.282	0.514
448	1	3.141	0.917	-2.224	0.923	0.036	0.049
449	1	2.064	0.386	-1.678	0.950	0.031	0.042
450	1	1.701	0.370	-1.331	0.902	0.071	0.100
451	1	1.063	0.933	-0.130	0.384	0.473	1.173
452	1	1.262	0.193	-1.069	0.937	0.044	0.061
453	1	1.677	0.685	-0.991	0.674	0.260	0.459
454	1	3.691	1.245	-2.446	0.907	0.012	0.016
455	1	2.556	0.095	-2.461	0.992	0.004	0.005
456	1	2.676	0.061	-2.615	0.996	0.003	0.004
457	1	1.460	0.847	-0.614	0.590	0.302	0.564
458	1	2.245	0.070	-2.176	0.987	0.009	0.012
459	1	0.383	1.142	0.759	0.054	0.898	11.473
460	1	1.574	0.108	-1.466	0.944	0.042	0.057
461	1	2.285	0.076	-2.210	0.989	0.008	0.010
462	1	4.560	0.385	-4.175	0.996	0.002	0.002
463	1	2.737	0.074	-2.663	0.998	0.001	0.001
464	1	3.237	0.060	-3.177	1.000	0.000	0.000
465	1	1.561	0.327	-1.234	0.911	0.064	0.090
466	1	2.216	0.071	-2.145	0.986	0.010	0.013
467	1	2.638	0.425	-2.213	0.945	0.036	0.048
468	1	1.574	0.108	-1.466	0.944	0.042	0.057
469	1	11.391	0.438	-10.953	1.000	0.000	0.000
470	1	1.385	1.072	-0.314	0.424	0.389	0.832
471	1	2.805	0.034	-2.771	1.000	0.000	0.000
472	1	2.724	0.054	-2.671	0.999	0.001	0.001
473	1	8.417	0.660	-7.757	0.995	0.002	0.002
474	1	2.622	0.996	-1.626	0.900	0.042	0.058
475	1	1.281	1.258	-0.023	0.302	0.528	1.460
476	1	17.668	2.230	-15.437	0.845	0.004	0.005
477	1	2.749	1.417	-1.332	0.764	0.038	0.051
478	1	0.660	1.542	0.882	0.049	0.857	7.845
479	1	3.231	1.030	-2.202	0.656	0.237	0.406
480	1	2.473	1.683	-0.790	0.489	0.292	0.540
481	1	4.306	2.112	-2.194	0.577	0.196	0.318
482	1	1.716	1.249	-0.468	0.341	0.544	1.555
483	1	1.187	0.694	-0.494	0.494	0.441	1.032
484	1	1.168	0.694	-0.474	0.493	0.442	1.037
485	1	2.005	1.153	-0.852	0.626	0.192	0.311
486	1	2.391	1.787	-0.605	0.475	0.434	1.000
487	1	0.715	1.035	0.320	0.160	0.730	3.526
488	1	1.042	1.734	0.692	0.122	0.699	3.028
489	1	0.365	1.660	1.296	0.034	0.927	16.535
490	1	1.977	1.879	-0.098	0.330	0.329	0.641
491	1	0.463	0.978	0.515	0.112	0.829	6.354
492	1	1.152	1.267	0.115	0.243	0.591	1.889
493	1	2.347	1.524	-0.822	0.576	0.132	0.199
494	1	2.373	4.545	2.172	0.045	0.538	1.518
495	1	0.456	2.252	1.796	0.017	0.930	17.325
496	1	0.265	0.676	0.411	0.143	0.817	5.848
497	1	0.224	0.948	0.724	0.036	0.943	21.552
498	1	0.280	1.147	0.867	0.029	0.942	21.025
499	1	0.591	0.225	-0.366	0.644	0.287	0.525
500	1	1.024	2.493	1.469	0.056	0.757	4.064
501	1	0.521	1.463	0.943	0.039	0.896	11.306
502	1	0.890	1.082	0.192	0.209	0.613	2.072
503	1	1.321	2.537	1.216	0.048	0.686	2.857
504	1	0.492	0.832	0.340	0.197	0.745	3.820
505	1	2.618	1.195	-1.423	0.802	0.070	0.098
506	1	0.877	2.584	1.707	0.017	0.847	7.240
507	1	0.495	1.489	0.994	0.052	0.881	9.650
508	1	0.282	1.219	0.936	0.022	0.948	23.849
509	1	0.325	0.676	0.351	0.184	0.771	4.389
510	1	2.391	1.787	-0.605	0.475	0.434	1.000
511	1	0.328	0.602	0.274	0.223	0.728	3.494
512	1	0.316	0.903	0.588	0.081	0.882	9.717
513	1	0.341	0.985	0.644	0.067	0.892	10.741
514	1	0.283	0.688	0.406	0.151	0.809	5.515
515	1	0.265	0.834	0.569	0.083	0.886	10.105
516	1	0.496	1.112	0.616	0.102	0.830	6.382
517	1	0.325	0.850	0.526	0.101	0.860	8.027
518	1	1.173	0.752	-0.421	0.405	0.536	1.508
519	1	1.151	0.347	-0.804	0.684	0.270	0.484
520	1	0.332	0.891	0.559	0.091	0.869	8.670
521	1	0.725	0.969	0.245	0.204	0.723	3.414
522	1	0.345	0.792	0.447	0.132	0.826	6.184
523	1	0.264	0.842	0.578	0.075	0.895	11.091
524	1	0.295	0.429	0.134	0.311	0.625	2.176
525	1	0.296	0.427	0.131	0.313	0.623	2.158
526	1	2.245	0.622	-1.623	0.880	0.077	0.109
527	1	0.255	0.917	0.662	0.055	0.918	14.592
528	1	0.781	1.120	0.339	0.151	0.726	3.459
529	1	0.274	1.157	0.883	0.027	0.945	22.474
530	1	0.295	0.802	0.507	0.107	0.856	7.775
531	1	0.370	0.750	0.380	0.168	0.786	4.805
532	1	0.307	1.627	1.319	0.018	0.953	26.274
533	1	1.245	0.965	-0.280	0.427	0.425	0.965
534	1	4.449	2.338	-2.111	0.548	0.004	0.005
535	1	0.970	1.838	0.867	0.124	0.721	3.377
536	1	0.730	1.063	0.333	0.145	0.740	3.717
537	1	0.608	0.834	0.226	0.231	0.683	2.820
538	1	0.301	1.120	0.819	0.052	0.914	13.933
539	1	0.371	0.352	-0.019	0.456	0.471	1.162
540	1	0.888	1.369	0.481	0.140	0.717	3.311
541	1	3.638	2.848	-0.790	0.193	0.044	0.060
542	1	0.329	1.105	0.776	0.043	0.918	14.679
543	1	0.271	0.608	0.337	0.177	0.779	4.602
544	1	1.299	1.009	-0.290	0.425	0.395	0.852
545	1	0.287	1.254	0.967	0.022	0.947	23.515
546	1	0.196	1.153	0.957	0.016	0.970	42.039
547	1	0.297	0.937	0.640	0.062	0.904	12.322
548	1	0.410	0.502	0.092	0.351	0.591	1.888
549	1	1.820	0.867	-0.953	0.727	0.162	0.253
550	1	2.869	0.139	-2.730	0.896	0.084	0.120
551	1	1.292	0.847	-0.445	0.493	0.420	0.946
552	1	0.397	0.824	0.428	0.178	0.772	4.433
553	1	0.605	0.719	0.114	0.325	0.594	1.908
554	1	0.314	0.747	0.434	0.138	0.822	6.036
555	1	0.277	0.841	0.564	0.085	0.882	9.730
556	1	0.274	0.797	0.523	0.098	0.868	8.578
557	1	0.328	0.972	0.644	0.070	0.891	10.636
558	1	0.276	0.815	0.539	0.094	0.873	8.968
559	1	1.488	0.653	-0.835	0.753	0.169	0.266
560	1	0.341	0.907	0.566	0.090	0.868	8.623
561	1	0.662	0.915	0.252	0.206	0.698	3.013
562	1	0.279	3.163	2.884	0.000	0.992	160.943
563	1	0.324	0.997	0.672	0.055	0.906	12.657
564	1	1.864	0.626	-1.238	0.832	0.112	0.165
565	1	6.412	1.610	-4.802	0.630	0.178	0.282
566	1	0.263	0.902	0.639	0.061	0.910	13.197
567	1	2.320	1.591	-0.729	0.531	0.136	0.206
568	1	0.247	1.320	1.073	0.013	0.965	36.394
569	1	0.365	0.608	0.243	0.245	0.704	3.109
570	1	0.818	1.024	0.206	0.275	0.642	2.347
571	1	0.294	1.008	0.714	0.044	0.923	15.624
572	1	0.827	0.942	0.114	0.263	0.600	1.961
573	1	0.345	0.941	0.597	0.104	0.854	7.634
574	1	0.967	0.637	-0.331	0.604	0.310	0.588
575	1	0.314	1.102	0.788	0.043	0.921	15.247
576	1	0.135	1.467	1.332	0.003	0.992	167.550
577	1	0.365	0.596	0.230	0.252	0.696	2.996
578	1	0.736	0.959	0.223	0.210	0.718	3.320
579	1	0.337	0.829	0.492	0.119	0.839	6.824
580	1	2.391	1.787	-0.605	0.475	0.434	1.000
581	1	0.232	0.721	0.490	0.097	0.872	8.906
582	1	0.906	0.475	-0.432	0.667	0.272	0.489
583	1	0.835	0.743	-0.091	0.458	0.437	1.015
584	1	2.391	1.787	-0.605	0.475	0.434	1.000
585	1	0.764	0.510	-0.254	0.487	0.459	1.109
586	1	0.947	0.869	-0.079	0.388	0.483	1.219
587	1	0.133	1.033	0.899	0.011	0.982	71.546
588	1	0.348	0.659	0.311	0.207	0.745	3.818
589	1	1.201	0.854	-0.347	0.525	0.337	0.665
590	1	2.126	1.491	-0.635	0.507	0.202	0.331
591	1	0.705	1.754	1.049	0.052	0.847	7.206
592	1	1.667	1.456	-0.211	0.362	0.428	0.977
593	1	0.859	1.533	0.674	0.121	0.733	3.586
594	1	1.084	1.049	-0.035	0.307	0.527	1.454
595	1	0.539	0.726	0.187	0.278	0.664	2.584
596	1	0.335	0.800	0.466	0.128	0.830	6.366
597	1	0.626	0.651	0.024	0.404	0.518	1.401
598	1	0.449	0.910	0.461	0.149	0.797	5.114
599	1	0.285	0.510	0.225	0.253	0.691	2.923
600	1	0.272	0.815	0.543	0.092	0.875	9.168
601	1	1.571	1.869	0.298	0.212	0.492	1.263
602	1	0.281	3.108	2.827	0.000	0.992	171.126
603	1	0.264	0.899	0.635	0.062	0.909	13.048
604	1	1.211	1.169	-0.041	0.278	0.501	1.310
605	1	0.983	0.729	-0.254	0.402	0.536	1.511
606	1	1.313	0.665	-0.648	0.704	0.208	0.344
607	1	0.515	0.641	0.126	0.317	0.627	2.191
608	1	0.992	0.652	-0.340	0.600	0.312	0.593
609	1	1.369	1.079	-0.290	0.412	0.393	0.844
610	1	0.647	0.940	0.293	0.175	0.731	3.542
611	1	0.175	1.337	1.162	0.008	0.983	74.187
612	1	0.295	1.336	1.041	0.018	0.950	24.976
613	1	0.478	1.038	0.560	0.101	0.836	6.637
614	1	0.292	0.914	0.622	0.069	0.898	11.439
615	1	0.859	0.590	-0.269	0.558	0.369	0.762
616	1	3.783	4.602	0.819	0.352	0.483	1.222
617	1	0.315	1.250	0.935	0.028	0.937	19.289
618	1	1.573	1.340	-0.232	0.372	0.384	0.815
619	1	2.792	0.215	-2.578	0.842	0.133	0.200
620	1	2.532	1.385	-1.146	0.709	0.070	0.099
621	1	2.132	0.810	-1.321	0.829	0.097	0.140
622	1	2.820	0.189	-2.631	0.860	0.116	0.172
623	1	0.367	0.646	0.280	0.225	0.725	3.441
624	1	0.453	0.845	0.393	0.194	0.752	3.958
625	1	2.014	1.100	-0.914	0.656	0.184	0.295
626	1	0.249	1.053	0.804	0.031	0.944	22.208
627	1	0.288	0.509	0.221	0.257	0.688	2.876
628	1	0.855	0.921	0.066	0.301	0.564	1.689
629	1	0.279	0.819	0.540	0.094	0.872	8.906
630	1	0.258	0.941	0.682	0.052	0.920	15.106
631	1	0.205	0.908	0.702	0.043	0.937	19.403
632	1	0.401	1.063	0.662	0.073	0.876	9.250
633	1	0.204	2.036	1.832	0.003	0.988	110.723
634	1	0.272	0.763	0.491	0.108	0.857	7.841
635	1	0.646	1.420	0.774	0.050	0.855	7.712
636	1	2.391	1.787	-0.605	0.475	0.434	1.000
637	1	0.218	0.947	0.729	0.034	0.946	22.856
638	1	0.272	0.697	0.425	0.140	0.821	5.982
639	1	1.459	0.118	-1.342	0.934	0.048	0.066
640	1	0.430	0.464	0.035	0.404	0.535	1.506
641	1	0.274	0.921	0.647	0.061	0.908	12.950
642	1	0.264	0.626	0.361	0.179	0.777	4.547
643	1	1.070	1.023	-0.047	0.330	0.488	1.245
644	1	0.378	1.497	1.119	0.029	0.926	16.277
645	1	1.573	0.822	-0.751	0.665	0.225	0.379
646	1	6.495	2.659	-3.835	0.419	0.267	0.476
647	1	0.285	1.687	1.402	0.012	0.963	34.066
648	1	0.349	2.253	1.904	0.010	0.961	32.051
649	1	0.623	1.674	1.051	0.087	0.826	6.214
650	1	0.891	2.474	1.583	0.036	0.826	6.194
651	1	9.609	1.328	-8.281	0.936	0.001	0.002
652	1	1.588	1.560	-0.028	0.303	0.473	1.171
653	1	1.865	2.803	0.938	0.195	0.524	1.440
654	1	2.391	1.787	-0.605	0.475	0.434	1.000
655	1	1.359	1.054	-0.305	0.423	0.390	0.836
656	1	0.305	0.809	0.505	0.111	0.851	7.473
657	1	0.971	0.818	-0.153	0.444	0.438	1.017
658	1	0.315	0.810	0.495	0.115	0.846	7.192
659	1	0.274	0.940	0.665	0.058	0.912	13.547
660	1	0.170	2.523	2.352	0.001	0.997	474.437
661	1	0.297	0.736	0.439	0.133	0.829	6.312
662	1	0.239	0.849	0.610	0.063	0.911	13.417
663	1	0.177	1.113	0.935	0.014	0.974	49.649
664	1	0.261	0.801	0.540	0.090	0.878	9.410
665	1	0.269	1.153	0.884	0.026	0.947	23.315
666	1	0.378	0.857	0.480	0.122	0.832	6.492
667	1	1.227	0.922	-0.305	0.335	0.589	1.872
668	1	0.298	0.913	0.614	0.072	0.894	10.970
669	1	2.366	0.564	-1.803	0.946	0.028	0.038
670	1	0.367	2.946	2.579	0.000	0.976	52.130
671	1	0.824	0.958	0.135	0.249	0.613	2.068
672	1	1.001	0.853	-0.148	0.339	0.590	1.878
673	1	1.305	1.301	-0.003	0.285	0.519	1.410
674	1	0.676	0.984	0.309	0.166	0.732	3.562
675	1	2.712	0.289	-2.423	0.792	0.178	0.283
676	1	0.380	0.455	0.076	0.363	0.576	1.773
677	1	0.240	0.922	0.682	0.054	0.920	15.092
678	1	0.881	1.671	0.790	0.094	0.762	4.184
679	1	0.303	1.222	0.919	0.026	0.941	20.689
680	1	0.228	0.810	0.582	0.071	0.902	12.055
681	1	0.877	0.860	-0.018	0.364	0.509	1.357
682	1	0.428	1.111	0.683	0.106	0.841	6.911
683	1	1.983	0.972	-1.011	0.677	0.217	0.362
684	1	5.115	0.922	-4.193	0.983	0.004	0.005
685	1	0.328	0.929	0.601	0.080	0.881	9.682
686	1	1.406	0.116	-1.290	0.958	0.030	0.041
687	1	0.318	0.717	0.398	0.153	0.805	5.381
688	1	0.736	0.872	0.136	0.253	0.681	2.784
689	1	1.203	1.008	-0.195	0.386	0.429	0.983
690	1	0.408	0.977	0.569	0.100	0.848	7.279
691	1	0.370	2.928	2.557	0.001	0.974	49.508
692	1	0.308	0.948	0.641	0.063	0.902	11.986
693	1	1.898	1.504	-0.394	0.473	0.346	0.692
694	1	1.548	1.364	-0.184	0.361	0.391	0.839
695	1	0.245	2.689	2.444	0.001	0.994	208.242
696	1	0.270	0.929	0.658	0.058	0.912	13.522
697	1	0.236	1.238	1.002	0.020	0.959	30.926
698	1	0.343	1.239	0.895	0.038	0.922	15.358
699	1	1.422	0.921	-0.501	0.526	0.346	0.692
700	1	4.738	1.760	-2.979	0.648	0.067	0.093
701	1	1.590	5.401	3.812	0.007	0.736	3.641
702	1	0.693	1.314	0.621	0.081	0.811	5.591
703	1	2.528	1.995	-0.533	0.258	0.534	1.494
704	1	1.412	2.856	1.444	0.011	0.681	2.792
705	1	0.224	0.904	0.679	0.046	0.932	17.839
706	1	0.208	2.537	2.329	0.001	0.995	256.887
707	1	0.272	0.675	0.404	0.149	0.811	5.615
708	1	0.261	0.806	0.544	0.089	0.879	9.527
709	1	1.098	0.766	-0.331	0.566	0.316	0.604
710	1	0.301	2.414	2.112	0.004	0.978	59.362
711	1	0.288	0.507	0.218	0.258	0.686	2.855
712	1	0.675	0.193	-0.482	0.824	0.135	0.204
713	1	2.134	1.223	-0.911	0.624	0.185	0.297
714	1	0.620	0.674	0.054	0.384	0.538	1.523
715	1	0.636	1.197	0.560	0.099	0.806	5.434
716	1	0.316	0.763	0.448	0.133	0.827	6.241
717	1	1.782	1.269	-0.513	0.470	0.317	0.606
718	1	1.261	3.351	2.090	0.009	0.711	3.212
719	1	1.484	3.091	1.608	0.007	0.646	2.382
720	1	0.788	0.804	0.016	0.350	0.553	1.619
721	1	0.974	0.923	-0.050	0.374	0.499	1.302
722	1	2.199	1.663	-0.536	0.459	0.213	0.354
723	1	2.280	1.276	-1.004	0.674	0.124	0.186
724	1	0.350	0.979	0.628	0.072	0.886	10.146
725	1	1.733	1.089	-0.644	0.548	0.280	0.508
726	1	0.619	0.820	0.202	0.260	0.654	2.474
727	1	0.895	2.312	1.416	0.035	0.826	6.218
728	1	0.751	1.734	0.984	0.077	0.809	5.537
729	1	0.914	1.015	0.101	0.271	0.559	1.658
730	1	1.458	1.003	-0.455	0.482	0.372	0.773
731	1	2.181	1.315	-0.867	0.615	0.168	0.264
732	1	0.350	0.874	0.524	0.115	0.842	6.975
733	1	0.245	1.732	1.487	0.010	0.973	46.670
734	1	1.423	1.593	0.170	0.246	0.511	1.365
735	1	0.256	0.921	0.664	0.055	0.918	14.617
736	1	0.630	0.471	-0.159	0.575	0.356	0.721
737	1	1.596	1.246	-0.350	0.407	0.392	0.844
738	1	1.292	3.035	1.743	0.112	0.765	4.253
739	1	2.144	2.455	0.311	0.163	0.509	1.356
740	1	1.994	2.071	0.077	0.296	0.563	1.684
741	1	0.510	5.853	5.343	0.026	0.930	17.462
742	1	0.268	2.101	1.833	0.005	0.978	59.061
743	1	2.155	2.477	0.322	0.148	0.322	0.620
744	1	0.271	3.629	3.358	0.000	0.996	349.769
745	1	1.095	0.122	-0.973	0.950	0.036	0.048
746	1	2.563	2.751	0.188	0.065	0.175	0.276
747	1	1.160	1.503	0.343	0.196	0.615	2.082
748	1	1.415	1.233	-0.182	0.375	0.439	1.021
749	1	5.211	2.912	-2.300	0.342	0.042	0.057
750	1	2.337	1.435	-0.902	0.594	0.165	0.258
751	1	0.349	1.318	0.968	0.036	0.923	15.667
752	1	0.337	2.697	2.360	0.002	0.977	56.626
753	1	1.437	1.331	-0.106	0.312	0.440	1.027
754	1	0.570	1.084	0.514	0.130	0.801	5.256
755	1	1.472	2.835	1.363	0.010	0.644	2.367
756	1	0.676	1.019	0.343	0.150	0.746	3.841
757	1	2.558	0.427	-2.130	0.706	0.254	0.444
758	1	0.258	0.805	0.547	0.088	0.881	9.663
759	1	0.296	0.663	0.367	0.185	0.770	4.372
760	1	0.577	1.028	0.450	0.099	0.819	5.900
761	1	0.292	1.383	1.091	0.017	0.952	26.170
762	1	2.662	0.842	-1.820	0.926	0.033	0.044
763	1	2.710	2.589	-0.121	0.133	0.078	0.110
764	1	5.345	3.533	-1.813	0.539	0.278	0.502
765	1	0.524	2.556	2.032	0.005	0.965	36.485
766	1	0.197	2.815	2.618	0.000	0.999	904.751
767	1	0.373	0.615	0.242	0.247	0.702	3.080
768	1	2.207	1.273	-0.934	0.643	0.159	0.247
769	1	2.083	4.071	1.988	0.009	0.468	1.148
770	1	2.014	1.037	-0.977	0.675	0.194	0.313
771	1	0.327	1.227	0.899	0.034	0.928	16.836
772	1	2.391	1.787	-0.605	0.475	0.434	1.000
773	1	0.728	0.903	0.174	0.245	0.652	2.450
774	1	0.613	0.648	0.035	0.398	0.523	1.433
775	1	2.302	1.551	-0.752	0.542	0.158	0.244
776	1	0.235	1.247	1.012	0.015	0.965	35.837
777	1	0.331	1.293	0.962	0.029	0.932	18.026
778	1	0.550	1.014	0.464	0.107	0.817	5.817
779	1	3.180	1.002	-2.178	0.954	0.005	0.007
780	1	0.777	1.508	0.731	0.106	0.773	4.439
781	1	1.440	1.742	0.302	0.207	0.531	1.477
782	1	3.630	0.880	-2.749	0.931	0.026	0.034
783	1	0.793	0.771	-0.022	0.380	0.528	1.461
784	1	0.399	0.759	0.361	0.186	0.764	4.237
785	1	1.288	2.313	1.025	0.072	0.665	2.597
786	1	0.346	2.146	1.800	0.010	0.959	30.644
787	1	2.019	0.662	-1.357	0.858	0.085	0.121
788	1	0.352	1.395	1.044	0.030	0.929	17.094
789	1	1.659	1.466	-0.193	0.377	0.390	0.833
790	1	4.973	17.133	12.160	0.127	0.702	3.081
791	1	0.841	1.204	0.363	0.146	0.721	3.369
792	1	1.887	1.258	-0.628	0.517	0.290	0.534
793	1	0.941	2.375	1.434	0.027	0.834	6.557
794	1	1.080	1.148	0.068	0.266	0.582	1.821
795	1	0.322	0.516	0.194	0.281	0.663	2.564
796	1	0.244	0.697	0.453	0.121	0.843	7.034
797	1	0.682	0.939	0.257	0.218	0.684	2.823
798	1	0.640	0.984	0.344	0.163	0.743	3.767
799	1	0.744	0.863	0.119	0.261	0.672	2.681
800	1	1.012	0.848	-0.164	0.433	0.442	1.034
801	1	1.020	1.739	0.719	0.105	0.710	3.196
802	1	0.868	0.761	-0.107	0.455	0.436	1.010
803	1	1.890	1.276	-0.614	0.489	0.372	0.773
804	1	2.662	2.504	-0.158	0.179	0.148	0.227
805	1	1.025	1.031	0.006	0.292	0.548	1.581
806	1	1.304	0.765	-0.539	0.423	0.514	1.382
807	1	0.284	0.660	0.375	0.164	0.794	5.025
808	1	0.299	1.660	1.361	0.021	0.952	25.869
809	1	0.613	0.592	-0.021	0.449	0.475	1.182
810	1	0.243	1.513	1.270	0.013	0.968	39.739
811	1	3.516	1.221	-2.295	0.903	0.013	0.017
812	1	0.820	2.608	1.788	0.014	0.881	9.632
813	1	0.848	0.961	0.113	0.285	0.604	1.993
814	1	3.081	1.683	-1.398	0.653	0.049	0.067
815	1	0.248	1.052	0.804	0.032	0.944	22.108
816	1	0.207	1.253	1.047	0.015	0.970	42.559
817	1	1.248	2.657	1.409	0.032	0.695	2.971
818	1	0.342	0.986	0.644	0.067	0.892	10.783
819	1	0.209	2.668	2.460	0.001	0.996	328.769
820	1	2.026	0.987	-1.039	0.725	0.152	0.235
821	1	0.273	0.666	0.393	0.153	0.806	5.426
822	1	0.541	1.392	0.851	0.043	0.892	10.843
823	1	6.129	1.055	-5.074	0.872	0.067	0.094
824	1	2.220	1.215	-1.004	0.590	0.263	0.466
825	1	1.818	1.140	-0.678	0.568	0.236	0.403
826	1	2.994	2.261	-0.733	0.367	0.065	0.090
827	1	2.663	1.014	-1.649	0.865	0.061	0.085
828	1	0.344	2.430	2.086	0.005	0.969	40.338
829	1	1.277	0.863	-0.413	0.358	0.572	1.746
830	1	1.090	1.406	0.316	0.182	0.623	2.157
831	1	3.034	1.448	-1.586	0.775	0.032	0.043
832	1	0.940	1.191	0.251	0.194	0.664	2.579
833	1	1.077	0.915	-0.161	0.402	0.459	1.106
834	1	1.053	1.009	-0.044	0.339	0.550	1.599
835	1	0.270	0.673	0.402	0.149	0.811	5.606
836	1	0.270	1.196	0.926	0.025	0.948	23.841
837	1	2.016	0.471	-1.544	0.903	0.064	0.089
838	1	0.283	2.079	1.796	0.006	0.975	50.423
839	1	2.937	0.984	-1.953	0.936	0.017	0.023
840	1	0.318	1.874	1.556	0.011	0.960	30.994
841	1	0.654	0.394	-0.260	0.660	0.276	0.498
842	1	0.239	1.459	1.220	0.010	0.971	43.432
843	1	0.251	0.832	0.581	0.072	0.899	11.678
844	1	1.016	1.262	0.246	0.210	0.657	2.497
845	1	0.607	0.712	0.105	0.332	0.587	1.860
846	1	0.536	1.491	0.955	0.048	0.875	9.180
847	1	0.260	0.736	0.476	0.110	0.856	7.769
848	1	1.656	1.466	-0.190	0.350	0.357	0.726
849	1	0.673	0.824	0.151	0.305	0.608	2.029
850	1	0.301	2.531	2.230	0.003	0.981	68.160
851	1	1.298	0.114	-1.183	0.957	0.030	0.041
852	1	0.268	0.796	0.528	0.104	0.862	8.134
853	1	2.125	0.434	-1.691	0.939	0.037	0.051
854	1	0.243	2.317	2.075	0.002	0.988	104.459
855	1	0.616	0.943	0.327	0.163	0.747	3.863
856	1	0.545	2.751	2.205	0.002	0.972	45.344
857	1	8.431	3.869	-4.561	0.450	0.155	0.240
858	1	0.259	0.877	0.618	0.065	0.907	12.682
859	1	0.238	0.914	0.676	0.049	0.927	16.494
860	1	1.449	1.170	-0.279	0.380	0.405	0.889
861	1	2.013	1.142	-0.870	0.615	0.223	0.374
862	1	0.646	0.955	0.309	0.198	0.732	3.572
863	1	0.255	1.177	0.922	0.020	0.955	27.806
864	1	0.229	1.727	1.499	0.007	0.978	58.918
865	1	0.390	1.454	1.064	0.032	0.920	14.988
866	1	1.081	1.732	0.651	0.155	0.665	2.593
867	1	0.251	0.842	0.591	0.070	0.902	12.042
868	1	0.577	1.030	0.453	0.097	0.820	5.964
869	1	2.906	2.404	-0.502	0.271	0.032	0.043
870	1	0.228	1.286	1.058	0.011	0.970	42.432
871	1	0.656	1.281	0.625	0.083	0.817	5.845
872	1	0.639	1.270	0.631	0.061	0.841	6.932
873	1	0.274	1.093	0.819	0.028	0.944	21.870
874	1	0.377	1.119	0.743	0.054	0.899	11.627
875	1	0.289	2.410	2.122	0.003	0.981	66.560
876	1	1.150	0.871	-0.279	0.488	0.367	0.758
877	1	1.193	2.418	1.225	0.066	0.710	3.199
878	1	0.485	1.626	1.141	0.026	0.927	16.516
879	1	10.201	2.455	-7.746	0.681	0.070	0.098
880	1	0.696	0.474	-0.222	0.603	0.330	0.643
881	1	0.430	1.098	0.668	0.075	0.868	8.570
882	1	1.546	0.764	-0.782	0.618	0.300	0.559
883	1	1.572	0.805	-0.767	0.418	0.517	1.401
884	1	2.391	1.787	-0.605	0.475	0.434	1.000
885	1	0.718	1.832	1.114	0.145	0.761	4.170
886	1	1.669	0.801	-0.868	0.704	0.197	0.321
887	1	0.538	1.435	0.897	0.067	0.859	7.961
888	1	0.273	0.592	0.319	0.186	0.768	4.324
889	1	0.265	0.431	0.166	0.280	0.656	2.494
890	1	1.403	0.727	-0.675	0.655	0.258	0.454
891	1	2.294	0.637	-1.656	0.909	0.052	0.071
892	1	0.248	0.914	0.666	0.053	0.921	15.131
893	1	0.226	0.804	0.578	0.072	0.902	12.001
894	1	0.333	0.909	0.576	0.087	0.873	9.005
895	1	0.690	0.626	-0.064	0.460	0.463	1.126
896	1	0.935	0.787	-0.148	0.461	0.425	0.966
897	1	0.942	1.158	0.216	0.190	0.640	2.318
898	1	0.620	0.946	0.326	0.181	0.730	3.525
899	1	0.664	1.263	0.598	0.077	0.820	5.950
900	1	0.597	2.292	1.694	0.013	0.931	17.755
901	1	0.926	1.322	0.397	0.197	0.668	2.627
902	1	0.677	3.530	2.854	0.022	0.887	10.303
903	1	1.034	1.090	0.056	0.251	0.575	1.769
904	1	2.039	1.076	-0.963	0.687	0.152	0.235
905	1	2.926	1.895	-1.031	0.534	0.045	0.061
906	1	0.988	1.137	0.149	0.216	0.611	2.053
907	1	1.983	0.677	-1.306	0.820	0.113	0.167
908	1	0.975	1.100	0.126	0.224	0.605	2.001
909	1	2.723	0.690	-2.033	0.958	0.018	0.025
910	1	1.429	0.204	-1.224	0.904	0.073	0.102
911	1	0.860	1.030	0.170	0.209	0.639	2.308
912	1	1.559	0.865	-0.694	0.607	0.283	0.517
913	1	0.611	0.712	0.102	0.335	0.584	1.835
914	1	0.358	0.232	-0.126	0.547	0.361	0.739
915	1	0.296	0.428	0.132	0.312	0.623	2.161
916	1	0.224	0.832	0.608	0.059	0.917	14.342
917	1	0.247	0.924	0.676	0.051	0.923	15.595
918	1	0.358	0.232	-0.126	0.547	0.361	0.739
919	1	0.252	0.682	0.430	0.132	0.831	6.419
920	1	0.296	0.809	0.513	0.106	0.858	7.879
921	1	0.323	0.181	-0.142	0.571	0.321	0.617
922	1	0.329	0.739	0.411	0.150	0.807	5.473
923	1	0.282	0.834	0.552	0.091	0.875	9.110
924	1	0.373	0.177	-0.196	0.609	0.292	0.540
925	1	0.639	0.471	-0.168	0.579	0.351	0.708
926	1	0.267	0.676	0.410	0.145	0.816	5.785
927	1	1.092	0.161	-0.931	0.923	0.057	0.079
928	1	0.254	0.889	0.635	0.066	0.906	12.591
929	1	0.625	0.470	-0.156	0.574	0.357	0.725
930	1	1.338	0.562	-0.776	0.783	0.154	0.238
931	1	0.336	0.909	0.573	0.087	0.872	8.883
932	1	0.300	0.435	0.136	0.311	0.625	2.182
933	1	1.014	1.042	0.028	0.271	0.597	1.937
934	1	0.339	0.316	-0.023	0.464	0.455	1.091
935	1	0.705	0.897	0.192	0.237	0.663	2.566
936	1	0.257	0.933	0.676	0.049	0.924	15.975
937	1	2.594	1.311	-1.283	0.768	0.074	0.105
938	1	0.212	2.336	2.125	0.001	0.992	168.291
939	1	0.845	1.025	0.179	0.206	0.645	2.368
940	1	1.950	1.813	-0.137	0.321	0.348	0.696
941	1	1.786	1.001	-0.785	0.357	0.560	1.661
942	1	0.289	0.941	0.652	0.146	0.813	5.686
943	1	0.787	0.863	0.076	0.320	0.561	1.668
944	1	0.561	1.349	0.788	0.082	0.838	6.743
945	1	2.422	0.335	-2.087	0.979	0.013	0.017
946	1	1.185	2.802	1.617	0.006	0.806	5.435
947	1	0.237	2.274	2.037	0.002	0.988	105.174
948	1	0.320	0.864	0.544	0.094	0.868	8.581
949	1	0.471	0.577	0.106	0.325	0.620	2.130
950	1	0.253	0.833	0.580	0.073	0.899	11.575
951	1	0.779	1.021	0.242	0.205	0.662	2.556
952	1	1.858	1.422	-0.436	0.427	0.366	0.754
953	1	0.293	1.083	0.790	0.040	0.927	16.683
954	1	0.296	0.873	0.577	0.081	0.885	10.012
955	1	0.304	1.103	0.799	0.037	0.929	16.989
956	1	1.621	0.982	-0.639	0.575	0.278	0.503
957	1	0.376	1.015	0.639	0.084	0.870	8.721
958	1	3.078	1.129	-1.949	0.917	0.017	0.022
959	1	0.176	2.335	2.159	0.001	0.995	253.148
960	1	0.364	2.073	1.709	0.014	0.954	26.785
961	1	1.553	1.145	-0.408	0.458	0.395	0.851
962	1	0.215	2.208	1.993	0.002	0.990	128.129
963	1	0.325	0.762	0.437	0.139	0.820	5.949
964	1	0.323	0.181	-0.142	0.571	0.321	0.617
965	1	4.775	0.710	-4.066	0.903	0.055	0.076
966	1	1.693	0.745	-0.947	0.625	0.294	0.543
967	1	0.261	0.979	0.718	0.042	0.930	17.478
968	1	0.393	0.625	0.232	0.253	0.696	2.986
969	1	0.877	0.932	0.055	0.291	0.593	1.905
970	1	1.464	2.587	1.123	0.034	0.641	2.330
971	1	0.326	0.953	0.626	0.069	0.892	10.819
972	1	0.294	0.972	0.678	0.055	0.912	13.564
973	1	1.200	0.762	-0.438	0.410	0.527	1.455
974	1	0.652	0.780	0.127	0.303	0.609	2.038
975	1	3.556	2.014	-1.542	0.570	0.010	0.013
976	1	0.223	2.720	2.498	0.000	0.996	368.430
977	1	0.247	1.361	1.114	0.012	0.967	37.979
978	1	0.867	0.914	0.047	0.312	0.553	1.618
979	1	2.771	2.811	0.040	0.061	0.121	0.180
980	1	1.656	2.775	1.119	0.017	0.571	1.740
981	1	1.410	1.340	-0.070	0.362	0.453	1.084
982	1	0.709	2.525	1.816	0.012	0.908	12.932
983	1	0.312	1.242	0.930	0.029	0.936	18.989
984	1	1.250	0.975	-0.275	0.434	0.394	0.848
985	1	1.650	0.555	-1.095	0.567	0.382	0.808
986	1	0.277	0.780	0.503	0.105	0.860	8.029
987	1	0.349	1.266	0.917	0.033	0.925	16.059
988	1	0.223	0.849	0.626	0.055	0.921	15.251
989	1	0.258	0.813	0.555	0.086	0.884	9.908
990	1	1.395	0.113	-1.282	0.960	0.029	0.038
991	1	0.321	1.889	1.568	0.013	0.958	29.515
992	1	0.132	2.056	1.924	0.001	0.997	441.275
993	1	0.478	1.477	0.999	0.045	0.889	10.454
994	1	0.214	1.054	0.840	0.021	0.961	32.619
995	1	1.737	0.978	-0.758	0.628	0.221	0.370
996	1	1.062	1.856	0.794	0.138	0.686	2.849
997	1	0.215	1.944	1.729	0.005	0.985	85.451
998	1	0.275	0.848	0.572	0.083	0.884	9.964
999	1	0.237	0.687	0.449	0.121	0.844	7.079
1000	1	0.281	0.917	0.637	0.064	0.904	12.327
1001	1	0.591	1.295	0.703	0.049	0.869	8.637
1002	1	0.320	1.016	0.696	0.055	0.908	12.835
1003	1	0.296	0.428	0.133	0.312	0.624	2.168
1004	1	0.663	0.945	0.281	0.188	0.715	3.270
1005	1	1.088	0.634	-0.455	0.641	0.278	0.502
1006	1	0.322	2.621	2.299	0.003	0.978	58.480
1007	1	0.629	0.424	-0.205	0.620	0.313	0.596
1008	1	0.334	0.794	0.460	0.130	0.828	6.301
1009	1	0.250	0.907	0.657	0.053	0.920	15.047
1010	1	1.617	1.224	-0.392	0.425	0.331	0.647
1011	1	0.331	0.914	0.583	0.084	0.876	9.226
1012	1	0.902	0.562	-0.340	0.644	0.280	0.508
1013	1	0.702	1.110	0.408	0.122	0.767	4.308
1014	1	0.416	1.062	0.646	0.109	0.839	6.807
1015	1	1.858	1.132	-0.726	0.580	0.229	0.389
1016	1	1.156	3.439	2.283	0.003	0.775	4.488
1017	1	0.415	2.925	2.510	0.000	0.968	40.041
1018	1	0.625	1.683	1.059	0.053	0.859	7.953
1019	1	0.701	1.671	0.970	0.078	0.821	5.988
1020	1	0.750	1.124	0.375	0.140	0.742	3.747
1021	1	0.215	0.956	0.742	0.032	0.949	24.078
1022	1	1.488	0.976	-0.511	0.527	0.315	0.602
1023	1	0.253	0.803	0.550	0.086	0.884	9.926
1024	1	0.274	0.607	0.333	0.194	0.759	4.111
1025	1	0.298	0.800	0.501	0.110	0.853	7.579
1026	1	0.257	1.221	0.964	0.021	0.955	27.581
1027	1	0.248	2.084	1.836	0.004	0.982	72.987
1028	1	0.294	0.511	0.217	0.261	0.683	2.818
1029	1	1.988	0.659	-1.329	0.856	0.086	0.124
1030	1	1.337	0.746	-0.591	0.434	0.505	1.331
1031	1	0.596	1.006	0.410	0.113	0.800	5.221
1032	1	0.239	0.684	0.445	0.123	0.842	6.947
1033	1	0.391	1.199	0.808	0.047	0.903	12.155
1034	1	0.578	0.701	0.123	0.322	0.599	1.954
1035	1	0.411	0.845	0.435	0.177	0.772	4.429
1036	1	2.869	0.139	-2.730	0.896	0.084	0.120
1037	1	1.000	0.752	-0.248	0.380	0.560	1.661
1038	1	0.344	0.678	0.334	0.195	0.758	4.096
1039	1	3.677	1.137	-2.539	0.943	0.007	0.009
1040	1	0.629	0.780	0.150	0.263	0.679	2.758
1041	1	0.474	1.081	0.608	0.095	0.847	7.249
1042	1	0.237	1.827	1.590	0.008	0.977	55.861
1043	1	1.777	1.256	-0.521	0.490	0.271	0.487
1044	1	3.244	2.460	-0.784	0.299	0.032	0.043
1045	1	3.262	7.616	4.354	0.194	0.637	2.296
1046	1	0.284	0.839	0.555	0.091	0.875	9.124
1047	1	1.304	0.649	-0.655	0.714	0.202	0.331
1048	1	1.995	0.540	-1.455	0.596	0.355	0.720
1049	1	0.319	0.670	0.352	0.183	0.773	4.438
1050	1	1.385	1.637	0.252	0.231	0.536	1.508
1051	1	1.153	0.735	-0.418	0.433	0.503	1.321
1052	1	1.540	2.136	0.597	0.132	0.535	1.500
1053	1	1.601	1.283	-0.318	0.395	0.376	0.787
1054	1	0.926	0.745	-0.181	0.492	0.403	0.883
1055	1	0.257	1.039	0.782	0.035	0.939	20.023
1056	1	0.305	0.910	0.605	0.075	0.889	10.465
1057	1	0.325	0.946	0.622	0.069	0.892	10.798
1058	1	0.803	0.796	-0.007	0.391	0.497	1.289
1059	1	1.123	0.765	-0.357	0.457	0.475	1.182
1060	1	1.682	0.796	-0.886	0.677	0.235	0.400
1061	1	1.008	0.964	-0.045	0.365	0.526	1.451
1062	1	0.253	0.944	0.691	0.045	0.928	16.920
1063	1	0.302	0.996	0.695	0.052	0.913	13.790
1064	1	1.334	0.834	-0.501	0.564	0.324	0.626
1065	1	0.346	0.651	0.305	0.210	0.742	3.755
1066	1	0.386	0.955	0.569	0.090	0.862	8.150
1067	1	0.442	1.492	1.050	0.044	0.899	11.673
1068	1	0.277	0.940	0.662	0.054	0.915	14.117
1069	1	0.712	1.068	0.356	0.155	0.726	3.464
1070	1	0.365	0.948	0.583	0.089	0.866	8.473
1071	1	1.217	1.040	-0.177	0.305	0.606	2.009
1072	1	0.358	0.648	0.290	0.219	0.732	3.568
1073	1	0.339	0.191	-0.148	0.573	0.325	0.629
1074	1	0.310	1.099	0.788	0.043	0.921	15.260
1075	1	0.305	1.233	0.928	0.029	0.937	19.425
1076	1	0.628	1.047	0.418	0.123	0.783	4.709
1077	1	0.248	0.644	0.396	0.144	0.817	5.825
1078	1	0.760	1.041	0.281	0.182	0.704	3.100
1079	1	0.594	1.010	0.416	0.110	0.803	5.314
1080	1	0.910	0.941	0.030	0.292	0.591	1.891
1081	1	0.306	1.691	1.385	0.013	0.958	29.759
1082	1	0.268	0.687	0.420	0.141	0.820	5.943
1083	1	0.264	0.803	0.539	0.091	0.877	9.305
1084	1	0.373	0.177	-0.196	0.609	0.292	0.540
1085	1	0.661	1.065	0.404	0.149	0.752	3.968
1086	1	0.798	0.724	-0.073	0.458	0.442	1.033
1087	1	0.397	0.805	0.408	0.183	0.767	4.293
1088	1	0.742	0.771	0.029	0.354	0.555	1.628
1089	1	0.851	1.032	0.181	0.203	0.645	2.378
1090	1	2.919	1.974	-0.945	0.492	0.058	0.080
1091	1	1.534	1.003	-0.530	0.341	0.574	1.761
1092	1	0.808	1.744	0.936	0.077	0.801	5.249
1093	1	0.437	2.316	1.878	0.006	0.974	48.258
1094	1	1.468	1.769	0.301	0.209	0.520	1.414
1095	1	0.582	0.745	0.163	0.289	0.631	2.233
1096	1	0.346	1.183	0.837	0.042	0.916	14.282
1097	1	0.354	0.800	0.447	0.138	0.818	5.855
1098	1	0.323	0.799	0.477	0.123	0.837	6.693
1099	1	0.288	0.509	0.221	0.257	0.688	2.876
1100	1	0.891	2.068	1.177	0.061	0.793	4.991
1101	1	0.667	1.930	1.263	0.042	0.865	8.404
1102	1	0.267	0.684	0.417	0.142	0.819	5.906
1103	1	0.606	0.855	0.250	0.226	0.689	2.893
1104	1	0.300	0.656	0.357	0.176	0.780	4.628
1105	1	0.314	0.861	0.547	0.096	0.866	8.416
1106	1	3.289	0.664	-2.625	0.984	0.002	0.003
1107	1	1.117	0.214	-0.904	0.922	0.056	0.077
