# Supplementary material for: Variation in selection constraints on teleost TLRs with emphasis on their repertoire in the Walking catfish, Clarias batrachus
Source: Sci Rep. 2020 Dec 7;10:21394. doi: 10.1038/s41598-020-78347-6 (PMC7721727; doi:10.1038/s41598-020-78347-6)
Supplement: Supplementary file 29 — Supplementary Information 29. [file 41598_2020_78347_MOESM29_ESM.zip › T7/fubar/result.json]

{
  "MLE": {
    "content": {
      "0": [
        [
          2.481961558066477,
          0.5677439114487813,
          -1.914217646617696,
          0.6585291490988828,
          0.292478996542304,
          0.5399520203464783,
          0,
          0
        ],
        [
          4.536854280763701,
          2.956966741516522,
          -1.57988753924718,
          0.5515941250415061,
          0.2867063730428773,
          0.5250115119582468,
          0,
          0
        ],
        [
          1.287548490261679,
          1.488494829997654,
          0.2009463397359756,
          0.2699564775122506,
          0.6337358534366437,
          2.26002734237944,
          0,
          0
        ],
        [
          2.391206462987407,
          1.786578479767508,
          -0.6046279832198993,
          0.474930164031584,
          0.4336193105052022,
          0.9999999999999991,
          0,
          0
        ],
        [
          1.252508446697384,
          1.351593472894034,
          0.09908502619665005,
          0.2868776865535012,
          0.6216781379136832,
          2.146366986835706,
          0,
          0
        ],
        [
          1.607213550314337,
          1.371867527639351,
          -0.2353460226749855,
          0.3194160442909077,
          0.5721606728711257,
          1.746775630037727,
          0,
          0
        ],
        [
          2.040361988028677,
          1.824681215727983,
          -0.2156807723006933,
          0.3216306819419346,
          0.5529179830778114,
          1.615374924225712,
          0,
          0
        ],
        [
          3.570174341692827,
          4.891083088712485,
          1.320908747019657,
          0.2230232482858396,
          0.4577414160109162,
          1.102588850231481,
          0,
          0
        ],
        [
          6.927995373480313,
          2.215162959355478,
          -4.712832414124835,
          0.7137358276796137,
          0.0989203376049561,
          0.1433911096334504,
          0,
          0
        ],
        [
          3.36066618725447,
          0.9698287744595605,
          -2.39083741279491,
          0.6393474930497544,
          0.262354494123333,
          0.4645587351283132,
          0,
          0
        ],
        [
          1.864777510674832,
          2.239429426793474,
          0.3746519161186415,
          0.2169904066012144,
          0.5065528379186991,
          1.340861498168389,
          0,
          0
        ],
        [
          2.831665019444175,
          2.125520102446163,
          -0.7061449169980119,
          0.4016774349624423,
          0.2713879083393977,
          0.4865124324858274,
          0,
          0
        ],
        [
          2.242968183922122,
          2.606550294585557,
          0.3635821106634349,
          0.2528960975973809,
          0.5820314436563763,
          1.818874187687417,
          0,
          0
        ],
        [
          2.39120646298741,
          1.786578479767509,
          -0.6046279832199011,
          0.4749301640315841,
          0.4336193105052021,
          0.9999999999999987,
          0,
          0
        ],
        [
          2.391206462987403,
          1.786578479767509,
          -0.6046279832198942,
          0.4749301640315838,
          0.4336193105052021,
          0.9999999999999989,
          0,
          0
        ],
        [
          2.391206462987403,
          1.786578479767509,
          -0.604627983219894,
          0.4749301640315838,
          0.4336193105052024,
          0.9999999999999999,
          0,
          0
        ],
        [
          2.391206462987399,
          1.78657847976751,
          -0.6046279832198895,
          0.4749301640315838,
          0.4336193105052022,
          0.9999999999999991,
          0,
          0
        ],
        [
          2.39120646298741,
          1.786578479767509,
          -0.6046279832199006,
          0.4749301640315842,
          0.4336193105052021,
          0.9999999999999989,
          0,
          0
        ],
        [
          2.391206462987412,
          1.786578479767509,
          -0.6046279832199037,
          0.4749301640315841,
          0.4336193105052021,
          0.9999999999999989,
          0,
          0
        ],
        [
          2.391206462987403,
          1.786578479767509,
          -0.6046279832198946,
          0.4749301640315839,
          0.4336193105052022,
          0.999999999999999,
          0,
          0
        ],
        [
          2.39120646298741,
          1.786578479767509,
          -0.6046279832199006,
          0.4749301640315842,
          0.4336193105052021,
          0.9999999999999989,
          0,
          0
        ],
        [
          2.391206462987403,
          1.786578479767509,
          -0.6046279832198946,
          0.4749301640315839,
          0.4336193105052022,
          0.999999999999999,
          0,
          0
        ],
        [
          2.391206462987408,
          1.786578479767508,
          -0.6046279832198995,
          0.4749301640315838,
          0.4336193105052021,
          0.9999999999999987,
          0,
          0
        ],
        [
          2.391206462987403,
          1.786578479767509,
          -0.6046279832198944,
          0.4749301640315839,
          0.4336193105052024,
          0.9999999999999999,
          0,
          0
        ],
        [
          2.391206462987399,
          1.786578479767509,
          -0.6046279832198898,
          0.4749301640315839,
          0.4336193105052022,
          0.9999999999999991,
          0,
          0
        ],
        [
          2.711740536573221,
          1.405421615538063,
          -1.306318921035158,
          0.5835912889776778,
          0.2188708723060301,
          0.3659864102179672,
          0,
          0
        ],
        [
          2.403554359118904,
          1.399297906923883,
          -1.004256452195021,
          0.6136311410900763,
          0.1589038903065482,
          0.2467679361467667,
          0,
          0
        ],
        [
          1.170423678995044,
          2.238992872314485,
          1.068569193319441,
          0.08128052279333282,
          0.6990175512302175,
          3.033519090546311,
          0,
          0
        ],
        [
          2.271354851923821,
          2.548190562857925,
          0.2768357109341033,
          0.1289615618318544,
          0.3567124298392091,
          0.7242906957188199,
          0,
          0
        ],
        [
          3.893302258361246,
          2.066462795657424,
          -1.826839462703822,
          0.4018465885740989,
          0.2219176713020258,
          0.3725342077592128,
          0,
          0
        ],
        [
          2.391206462987402,
          1.786578479767508,
          -0.6046279832198935,
          0.4749301640315838,
          0.4336193105052021,
          0.9999999999999989,
          0,
          0
        ],
        [
          2.391206462987399,
          1.78657847976751,
          -0.6046279832198891,
          0.4749301640315838,
          0.4336193105052023,
          0.9999999999999996,
          0,
          0
        ],
        [
          2.391206462987406,
          1.78657847976751,
          -0.604627983219896,
          0.4749301640315839,
          0.4336193105052023,
          0.9999999999999996,
          0,
          0
        ],
        [
          2.391206462987416,
          1.786578479767509,
          -0.6046279832199071,
          0.4749301640315842,
          0.4336193105052021,
          0.9999999999999987,
          0,
          0
        ],
        [
          2.391206462987405,
          1.78657847976751,
          -0.6046279832198955,
          0.4749301640315838,
          0.4336193105052022,
          0.9999999999999991,
          0,
          0
        ],
        [
          2.39120646298741,
          1.786578479767509,
          -0.6046279832199011,
          0.4749301640315841,
          0.4336193105052021,
          0.9999999999999989,
          0,
          0
        ],
        [
          2.391206462987405,
          1.786578479767509,
          -0.6046279832198964,
          0.4749301640315839,
          0.4336193105052021,
          0.9999999999999989,
          0,
          0
        ],
        [
          0.4083975423213253,
          0.7842575867261097,
          0.3758600444047844,
          0.2539030460680394,
          0.6969124948079055,
          3.003378319365151,
          0,
          0
        ],
        [
          2.273566381343857,
          1.071586198674978,
          -1.201980182668879,
          0.3605946830127906,
          0.5467257507936252,
          1.575463354044473,
          0,
          0
        ],
        [
          2.97085410215053,
          1.004780794029813,
          -1.966073308120718,
          0.8883719365633017,
          0.04820636658948189,
          0.06615481007161085,
          0,
          0
        ],
        [
          2.483215615611615,
          1.603062574973743,
          -0.8801530406378713,
          0.5800663411125498,
          0.1115085943699418,
          0.1639286768173237,
          0,
          0
        ],
        [
          3.390298416495816,
          2.600269919282835,
          -0.790028497212981,
          0.2486648789036719,
          0.02567462288324549,
          0.03441912950064191,
          0,
          0
        ],
        [
          1.08473225384698,
          2.043341457653257,
          0.9586092038062768,
          0.09064830097084099,
          0.7178474260220741,
          3.323134768248616,
          0,
          0
        ],
        [
          1.186503583343908,
          1.437470170766067,
          0.2509665874221583,
          0.218650862312968,
          0.5677465409988315,
          1.715599231320647,
          0,
          0
        ],
        [
          0.983796943412404,
          1.430889570626256,
          0.4470926272138519,
          0.1303468911777722,
          0.6860457502960743,
          2.854214024029857,
          0,
          0
        ],
        [
          0.7930449501514982,
          0.6434294861380873,
          -0.149615464013411,
          0.4201448253201539,
          0.519832966464385,
          1.414071279021012,
          0,
          0
        ],
        [
          1.653795036789729,
          0.8043003147076037,
          -0.8494947220821257,
          0.5050885009195136,
          0.4211758965881059,
          0.9504225339905799,
          0,
          0
        ],
        [
          1.61238756387932,
          0.7661728109347938,
          -0.8462147529445263,
          0.5252057742096281,
          0.403548194920632,
          0.8837305633667938,
          0,
          0
        ],
        [
          0.6744871341023562,
          0.8463167251349651,
          0.171829591032609,
          0.2679266147922746,
          0.6389019452663913,
          2.311047569587009,
          0,
          0
        ],
        [
          2.238695734343984,
          0.9019842039578155,
          -1.336711530386169,
          0.8119672524334166,
          0.1028690724090552,
          0.1497713754753006,
          0,
          0
        ],
        [
          0.5716246751761946,
          1.349921231973475,
          0.7782965567972804,
          0.08537242423853755,
          0.8492826333921007,
          7.3601856587794,
          0,
          0
        ],
        [
          0.6876567383657409,
          1.235439331821802,
          0.5477825934560613,
          0.1644895316273411,
          0.751355208475183,
          3.946987566797666,
          0,
          0
        ],
        [
          1.636964894160936,
          7.320011223530582,
          5.683046329369645,
          0.06579022160176547,
          0.7180615684584405,
          3.326650892931334,
          0,
          0
        ],
        [
          1.708706481576514,
          1.02204405258566,
          -0.6866624289908538,
          0.5401584486491727,
          0.3300975096457795,
          0.643621404821484,
          0,
          0
        ],
        [
          3.282440549384549,
          2.544664769606096,
          -0.737775779778453,
          0.2613444785097123,
          0.04246391191160601,
          0.05792481731019487,
          0,
          0
        ],
        [
          1.331040550337595,
          1.131333498338903,
          -0.1997070519986921,
          0.3564556010971263,
          0.4332123075760071,
          0.9983439688211914,
          0,
          0
        ],
        [
          1.28761371865452,
          1.79109189318688,
          0.5034781745323607,
          0.1506071956982443,
          0.5988444039683501,
          1.949848927709676,
          0,
          0
        ],
        [
          9.230854763212335,
          2.61654438942946,
          -6.614310373782875,
          0.756845705851328,
          0.003003792180470436,
          0.003935285082516521,
          0,
          0
        ],
        [
          4.489167620131101,
          2.093425427768131,
          -2.39574219236297,
          0.6337251889770817,
          0.003793462285702735,
          0.004973775818004276,
          0,
          0
        ],
        [
          1.091903962057484,
          1.025863579381653,
          -0.06604038267583179,
          0.3380824760950167,
          0.5031428951237055,
          1.32269485203774,
          0,
          0
        ],
        [
          2.977074373252284,
          0.9056334975070812,
          -2.071440875745203,
          0.9657528825505629,
          0.01130779761432491,
          0.01493883537088892,
          0,
          0
        ],
        [
          3.526300208628286,
          2.975234222997926,
          -0.5510659856303599,
          0.1522941116883756,
          0.06748284403219722,
          0.0945227547822766,
          0,
          0
        ],
        [
          3.605785733907871,
          2.668977843677424,
          -0.9368078902304471,
          0.2582376297058701,
          0.01947294512288333,
          0.02594011409634302,
          0,
          0
        ],
        [
          11.60117652706006,
          0.7797258670030273,
          -10.82145066005703,
          0.9979565633773874,
          0.0001688140551019511,
          0.0002205371443459943,
          0,
          0
        ],
        [
          1.405389891529343,
          0.1713876082653342,
          -1.234002283264009,
          0.8952698789175287,
          0.08098123990086299,
          0.1150959040266843,
          0,
          0
        ],
        [
          2.747716805982713,
          0.03849940275495555,
          -2.709217403227757,
          0.999388946848043,
          0.0003335509746897582,
          0.0004358197637106743,
          0,
          0
        ],
        [
          1.494321249601811,
          0.1411328299013398,
          -1.353188419700472,
          0.9195314665813279,
          0.06100448809819207,
          0.08485903603625754,
          0,
          0
        ],
        [
          2.752526086175057,
          0.4082237553857235,
          -2.344302330789334,
          0.9859223325581092,
          0.006902986746096795,
          0.009079149912276617,
          0,
          0
        ],
        [
          1.785667113906565,
          0.1618576997689431,
          -1.623809414137622,
          0.9625995580686273,
          0.02375882514367639,
          0.03178832640240078,
          0,
          0
        ],
        [
          2.284619839859205,
          0.6005091260050625,
          -1.684110713854142,
          0.9177803825758154,
          0.04767194093733984,
          0.06538469123992419,
          0,
          0
        ],
        [
          1.323522763205237,
          0.1389253828567301,
          -1.184597380348507,
          0.9154658358464979,
          0.06327204889160903,
          0.08822633569869714,
          0,
          0
        ],
        [
          1.003383484619238,
          0.5326110961413407,
          -0.4707723884778968,
          0.6476218565274977,
          0.2881985103556456,
          0.5288501872525687,
          0,
          0
        ],
        [
          2.578442903238749,
          0.05044071923496517,
          -2.528002184003784,
          0.9973749990974262,
          0.001594184097713642,
          0.002085600843329007,
          0,
          0
        ],
        [
          7.569423323147122,
          1.125128838865451,
          -6.444294484281671,
          0.9715095553569195,
          0.0005871690013055257,
          0.0007673933334830167,
          0,
          0
        ],
        [
          0.4984408292414574,
          1.188649853487617,
          0.6902090242461597,
          0.0929609072228225,
          0.8376621112522018,
          6.73982781916796,
          0,
          0
        ],
        [
          1.575742467261126,
          3.223615442254815,
          1.647872974993689,
          0.004567138182657434,
          0.6227587051248664,
          2.15625640959918,
          0,
          0
        ],
        [
          0.9569780901794507,
          1.361429336122868,
          0.4044512459434171,
          0.1547092819195427,
          0.6928583862568913,
          2.946494532352658,
          0,
          0
        ],
        [
          5.856724701128436,
          0.06843510971700956,
          -5.788289591411426,
          0.9999259125357064,
          0.00003343002931804177,
          0.00004366677310190113,
          0,
          0
        ],
        [
          0.8428128584844817,
          0.7593428905680911,
          -0.08346996791639061,
          0.4393031320783091,
          0.4647222740269971,
          1.134002834417495,
          0,
          0
        ],
        [
          6.126164411146319,
          0.9134135269755466,
          -5.212750884170772,
          0.9875557271116713,
          0.001592034926284935,
          0.002082784693594785,
          0,
          0
        ],
        [
          2.613171123590336,
          2.174376397473953,
          -0.4387947261163831,
          0.3272270535471932,
          0.1064435826008663,
          0.1555956059986047,
          0,
          0
        ],
        [
          2.512266067618472,
          0.05418728823015968,
          -2.458078779388313,
          0.996431663078145,
          0.002206687124292221,
          0.002888683729557078,
          0,
          0
        ],
        [
          3.159972112971901,
          2.591230601799444,
          -0.5687415111724565,
          0.2188995497117474,
          0.0802383188143387,
          0.1139479015644238,
          0,
          0
        ],
        [
          2.69146902001239,
          0.0443312475555166,
          -2.647137772456873,
          0.9989140207368584,
          0.0005985553051076575,
          0.0007822834363059415,
          0,
          0
        ],
        [
          0.9117313454673144,
          0.5506191397742836,
          -0.3611122056930308,
          0.6061408822816472,
          0.3257760081587653,
          0.6311240328813756,
          0,
          0
        ],
        [
          2.25303881111373,
          0.0740515144973362,
          -2.178987296616393,
          0.9852409710675881,
          0.01030503385720527,
          0.01360028110682501,
          0,
          0
        ],
        [
          2.899224566606446,
          0.05041019639783851,
          -2.848814370208607,
          0.9998026540410652,
          0.00007899113911695078,
          0.0001031840349846705,
          0,
          0
        ],
        [
          1.474871769434412,
          0.8407159844560013,
          -0.634155784978411,
          0.5824362452644515,
          0.3147197776586566,
          0.5998679530763679,
          0,
          0
        ],
        [
          2.193884841825883,
          0.6885334579468297,
          -1.505351383879054,
          0.8740020313542164,
          0.07322254584439011,
          0.1031975026999342,
          0,
          0
        ],
        [
          3.600209246053359,
          1.40248509649663,
          -2.197724149556728,
          0.7936024882674463,
          0.05222594048831064,
          0.07197493393540425,
          0,
          0
        ],
        [
          2.617447250685406,
          0.0588815468456187,
          -2.558565703839787,
          0.9970786152507826,
          0.001655271452182294,
          0.002165651243888812,
          0,
          0
        ],
        [
          4.117437374557336,
          1.240445562431321,
          -2.876991812126015,
          0.900075104161867,
          0.008787441750117185,
          0.0115796514381399,
          0,
          0
        ],
        [
          3.151883342429814,
          2.510712268318756,
          -0.6411710741110581,
          0.2476557759274839,
          0.06473317593980026,
          0.09040474155125956,
          0,
          0
        ],
        [
          1.026837629538187,
          1.05919815458647,
          0.03236052504828302,
          0.2753323220600036,
          0.5581209158056927,
          1.649774840632875,
          0,
          0
        ],
        [
          2.72145314433488,
          0.03819133533477941,
          -2.6832618090001,
          0.999371817886691,
          0.0003422986122728912,
          0.0004472533947226984,
          0,
          0
        ],
        [
          2.977827261282798,
          5.71653010828306,
          2.738702847000262,
          0.02994895269599278,
          0.590749423706699,
          1.885444835532322,
          0,
          0
        ],
        [
          0.9126901913408776,
          0.5824464537173167,
          -0.3302437376235609,
          0.6342731307668293,
          0.2889445183659511,
          0.5307754097707225,
          0,
          0
        ],
        [
          0.9759538221203482,
          0.1702915629808255,
          -0.8056622591395226,
          0.8749170778749745,
          0.09513030769709518,
          0.1373196483417354,
          0,
          0
        ],
        [
          2.577711087432365,
          0.04526590585002494,
          -2.53244518158234,
          0.9978692599327004,
          0.001299704248076586,
          0.001699844456436373,
          0,
          0
        ],
        [
          2.518792516864459,
          1.599195207065182,
          -0.9195973097992771,
          0.6018325851163112,
          0.0974270658128838,
          0.140992866603296,
          0,
          0
        ],
        [
          2.808458652239798,
          0.8733798149270984,
          -1.935078837312699,
          0.837344979833429,
          0.09846500803333758,
          0.1426589936230871,
          0,
          0
        ],
        [
          2.509440613987321,
          0.8374350330385877,
          -1.672005580948734,
          0.9088159386577237,
          0.04225089500346289,
          0.05762142330557025,
          0,
          0
        ],
        [
          1.167061886236861,
          0.1608069054562347,
          -1.006254980780626,
          0.9250614927658166,
          0.05534953107100609,
          0.07653192278276169,
          0,
          0
        ],
        [
          3.381409068225908,
          0.05104850697988691,
          -3.330360561246021,
          0.9998017862236385,
          0.00009547959137602427,
          0.0001247245205759009,
          0,
          0
        ],
        [
          0.454182010827009,
          0.2891025973041811,
          -0.1650794135228279,
          0.6414006576430354,
          0.2959509002868775,
          0.5490558728996342,
          0,
          0
        ],
        [
          4.032323537753548,
          0.072474273669845,
          -3.959849264083703,
          0.9999836157911782,
          0.000003475853315868304,
          0.000004540072346212096,
          0,
          0
        ],
        [
          2.00304661578258,
          0.08797133834301173,
          -1.915075277439569,
          0.9838873333897463,
          0.010877119967672,
          0.01436360633785503,
          0,
          0
        ],
        [
          1.800176798019985,
          0.1154812336077479,
          -1.684695564412237,
          0.9715958493534027,
          0.01967930186359777,
          0.02622052230924447,
          0,
          0
        ],
        [
          0.9335134434895375,
          0.1722501432182179,
          -0.7612633002713195,
          0.8702312292627411,
          0.0986601070169404,
          0.1429725991074018,
          0,
          0
        ],
        [
          1.515112575699775,
          0.1159603108767934,
          -1.399152264822981,
          0.9373779818341018,
          0.04601598970967496,
          0.06300390891965023,
          0,
          0
        ],
        [
          4.486283923271653,
          0.04773586514130816,
          -4.438548058130345,
          0.9999720048622944,
          0.00001274795617915434,
          0.00001665121473927195,
          0,
          0
        ],
        [
          2.523176542219295,
          0.0676605696176628,
          -2.455515972601632,
          0.9929580678827026,
          0.00464089320858567,
          0.006090060458101123,
          0,
          0
        ],
        [
          1.437349740736096,
          0.563924510834133,
          -0.8734252299019633,
          0.8008430158989577,
          0.1391016264254651,
          0.2110474669127163,
          0,
          0
        ],
        [
          2.92253535487417,
          2.907396118819239,
          -0.01513923605493117,
          0.08244664775500457,
          0.1707995200134307,
          0.2690462383616871,
          0,
          0
        ],
        [
          3.109442025087847,
          1.023457495715277,
          -2.08598452937257,
          0.9221601097242716,
          0.02185453894299185,
          0.02918354382266725,
          0,
          0
        ],
        [
          0.9906973065635379,
          0.7628703415921794,
          -0.2278269649713586,
          0.4620704341681786,
          0.4456677147392533,
          1.050124579479614,
          0,
          0
        ],
        [
          1.636297909387347,
          1.352012835995406,
          -0.2842850733919411,
          0.3877485420846394,
          0.3673530637306037,
          0.7584414857588753,
          0,
          0
        ],
        [
          0.967358519603957,
          0.977625938645055,
          0.01026741904109796,
          0.3115365749423756,
          0.5401916033626155,
          1.534513646196216,
          0,
          0
        ],
        [
          2.256536902907687,
          0.08563848247568591,
          -2.170898420432001,
          0.9862392384968095,
          0.009230676449993262,
          0.01216916558185267,
          0,
          0
        ],
        [
          3.076627966503506,
          0.04446372980573528,
          -3.032164236697771,
          0.9994806963083785,
          0.0002931138703321758,
          0.0003829689020762609,
          0,
          0
        ],
        [
          3.636084702857886,
          1.748322415966056,
          -1.88776228689183,
          0.6780985501760475,
          0.02991525762304621,
          0.04027939108280235,
          0,
          0
        ],
        [
          2.948750692449809,
          1.017136442507267,
          -1.931614249942541,
          0.9483680278166549,
          0.01589751059617746,
          0.02110029931879512,
          0,
          0
        ],
        [
          1.121580084177014,
          0.2220877881647947,
          -0.8994922960122198,
          0.917185947425705,
          0.05894174778806888,
          0.08180998737820144,
          0,
          0
        ],
        [
          1.032002527670789,
          2.04574999112927,
          1.013747463458481,
          0.07585621568675811,
          0.7421504260035878,
          3.7594589421592,
          0,
          0
        ],
        [
          0.9084101158345356,
          0.4284738043015234,
          -0.4799363115330122,
          0.7058348671988265,
          0.2373159019477937,
          0.4064264576912344,
          0,
          0
        ],
        [
          0.9497285087126461,
          0.5116372813549803,
          -0.4380912273576658,
          0.7342025871443463,
          0.1983576593882606,
          0.3231976176917919,
          0,
          0
        ],
        [
          5.688008939373074,
          0.4294396220984197,
          -5.258569317274654,
          0.9996276241514991,
          0.00006098349491389051,
          0.00007965969123370639,
          0,
          0
        ],
        [
          1.252257035990289,
          0.1178079606990602,
          -1.134449075291229,
          0.9288869212781029,
          0.05131108206641982,
          0.0706459336678393,
          0,
          0
        ],
        [
          1.776512136084897,
          0.1164179789840242,
          -1.660094157100873,
          0.9615719599695588,
          0.02776572134345275,
          0.03730249277223455,
          0,
          0
        ],
        [
          0.6731301209170385,
          0.136951719948138,
          -0.5361784009689005,
          0.7447974808247368,
          0.183556141223172,
          0.2936583916788787,
          0,
          0
        ],
        [
          8.677187957813938,
          0.3068453468322939,
          -8.370342610981645,
          0.9814952348465413,
          0.01268622908812851,
          0.01678329307460766,
          0,
          0
        ],
        [
          1.322097904490541,
          0.4390971865308384,
          -0.8830007179597021,
          0.8266073581744003,
          0.1317579447861435,
          0.1982146807011407,
          0,
          0
        ],
        [
          1.547605494728162,
          0.1169025761275562,
          -1.430702918600606,
          0.9372871923830952,
          0.0462921620595797,
          0.06340039100707306,
          0,
          0
        ],
        [
          2.28340056825324,
          0.07050521749424031,
          -2.212895350759,
          0.9866753396863945,
          0.009273367952250982,
          0.0122259742845496,
          0,
          0
        ],
        [
          4.63613799080446,
          0.05986105027525184,
          -4.576276940529208,
          0.9998818063194655,
          0.0000544449640098178,
          0.00007111827009541563,
          0,
          0
        ],
        [
          1.413680504847943,
          0.1186678905764337,
          -1.295012614271509,
          0.9570428613887392,
          0.03059207756893882,
          0.04121945359352299,
          0,
          0
        ],
        [
          2.047227111266273,
          0.07255859768787969,
          -1.974668513578393,
          0.9885972373617683,
          0.007598862181281889,
          0.01000140784603406,
          0,
          0
        ],
        [
          1.693762884572028,
          0.9437527162087158,
          -0.7500101683633118,
          0.623159437060883,
          0.2446736918903859,
          0.4231092178197979,
          0,
          0
        ],
        [
          2.652881963487585,
          0.06358727211827471,
          -2.58929469136931,
          0.9951825096031175,
          0.003114710383240917,
          0.004081053672689036,
          0,
          0
        ],
        [
          2.739010107210291,
          0.6358682033189266,
          -2.103141903891365,
          0.9598706206987784,
          0.01911881495225273,
          0.02545917867263474,
          0,
          0
        ],
        [
          2.883673899252607,
          0.03690031322505917,
          -2.846773586027548,
          0.999847626943955,
          0.0000706274562832006,
          0.00009225800571779906,
          0,
          0
        ],
        [
          1.923169842211472,
          0.0790991604709778,
          -1.844070681740495,
          0.9861390431529933,
          0.009286075982975475,
          0.01224288554487979,
          0,
          0
        ],
        [
          3.146572967757871,
          0.05627861451019257,
          -3.090294353247678,
          0.9993080715216095,
          0.0003705235897866022,
          0.0004841463170859881,
          0,
          0
        ],
        [
          2.664569257465029,
          0.0375615853650954,
          -2.627007672099934,
          0.9984339063211225,
          0.0009879186040654944,
          0.001291666056436229,
          0,
          0
        ],
        [
          2.47967104672424,
          1.003155343509371,
          -1.47651570321487,
          0.8288707078688193,
          0.08450496433429482,
          0.1205663330889866,
          0,
          0
        ],
        [
          1.14658218717435,
          0.9172291775676368,
          -0.2293530096067137,
          0.400463630862279,
          0.4885992712825638,
          1.247933076039668,
          0,
          0
        ],
        [
          2.2296341807706,
          0.07508025340830625,
          -2.154553927362294,
          0.9846744596140421,
          0.01071471452661381,
          0.01414682165111583,
          0,
          0
        ],
        [
          20.18460360506036,
          2.133730219910381,
          -18.05087338514998,
          0.99166047307655,
          0.000007402275772443093,
          0.000009668704756847727,
          0,
          0
        ],
        [
          1.60150602998971,
          2.59837413889908,
          0.9968681089093698,
          0.04841799306825979,
          0.5667560760737179,
          1.708690982587158,
          0,
          0
        ],
        [
          3.964200487227209,
          0.3530146937469139,
          -3.611185793480295,
          0.9973120538202368,
          0.001221934865072985,
          0.001598007760030135,
          0,
          0
        ],
        [
          0.5589022069642147,
          0.6194532774152374,
          0.0605510704510227,
          0.3872762254054323,
          0.5373656195163371,
          1.517161440127343,
          0,
          0
        ],
        [
          12.44078430094462,
          1.174098672417536,
          -11.26668562852708,
          0.986726928350854,
          0.00003189509631185571,
          0.00004166175813391213,
          0,
          0
        ],
        [
          3.010858819244694,
          0.04704226145062066,
          -2.963816557794073,
          0.9997649381812233,
          0.0001139898332050934,
          0.000148907115000185,
          0,
          0
        ],
        [
          1.056272498403759,
          0.9558124354068873,
          -0.1004600629968722,
          0.34649757127399,
          0.5276091168061036,
          1.458849890713331,
          0,
          0
        ],
        [
          3.381039724077973,
          1.047746953944939,
          -2.333292770133034,
          0.8993828295661483,
          0.04375710523694191,
          0.05976957744789008,
          0,
          0
        ],
        [
          5.85281659241067,
          0.8842454327578376,
          -4.968571159652832,
          0.9787093353105137,
          0.007071789427951892,
          0.009302748800563518,
          0,
          0
        ],
        [
          0.8630024765328983,
          0.6611178857664557,
          -0.2018845907664426,
          0.5462059306205118,
          0.3622408931766499,
          0.741891901827141,
          0,
          0
        ],
        [
          2.733525359658255,
          0.04874885626349447,
          -2.68477650339476,
          0.9977098546683623,
          0.001455162155596574,
          0.001903459514149438,
          0,
          0
        ],
        [
          0.5757172614443223,
          2.120152462226138,
          1.544435200781816,
          0.03785978912919095,
          0.8826382882706061,
          9.823271583894996,
          0,
          0
        ],
        [
          1.97230402029415,
          1.161929907517673,
          -0.810374112776477,
          0.5782194792604227,
          0.2599315233757861,
          0.4587614002505818,
          0,
          0
        ],
        [
          1.030652978456769,
          0.5418051436586715,
          -0.4888478347980976,
          0.7506280606976231,
          0.1755462791978654,
          0.2781154846415503,
          0,
          0
        ],
        [
          1.777663255428658,
          1.171485882554637,
          -0.6061773728740207,
          0.5204615615729324,
          0.2879942744502137,
          0.5283238191787719,
          0,
          0
        ],
        [
          1.612917940422713,
          0.9321940663034786,
          -0.680723874119234,
          0.584473212243509,
          0.294105885539742,
          0.5442068173786271,
          0,
          0
        ],
        [
          0.7164587898969021,
          0.2245223586168315,
          -0.4919364312800706,
          0.8439472461922596,
          0.12080375293013,
          0.1794710584661277,
          0,
          0
        ],
        [
          3.382928508039245,
          0.7184595121333605,
          -2.664468995905885,
          0.9840760071647149,
          0.004854141827790872,
          0.006371263177992382,
          0,
          0
        ],
        [
          1.56320463246238,
          0.6376767802169693,
          -0.9255278522454108,
          0.772543218404008,
          0.1563534823086655,
          0.2420732848214085,
          0,
          0
        ],
        [
          1.251890544817571,
          0.1763409156535431,
          -1.075549629164027,
          0.9339902538126131,
          0.0477428590454806,
          0.0654868360126235,
          0,
          0
        ],
        [
          2.283730019644557,
          0.4923987920555439,
          -1.791331227589013,
          0.9230961441785082,
          0.04886889187571413,
          0.06711072468336503,
          0,
          0
        ],
        [
          2.673555649862064,
          0.0849527231738519,
          -2.588602926688212,
          0.9961398854874038,
          0.001738431442723795,
          0.002274641926768489,
          0,
          0
        ],
        [
          2.610236807100063,
          0.04312854000543639,
          -2.567108267094627,
          0.9975952340958911,
          0.001537224869183436,
          0.002010968867134796,
          0,
          0
        ],
        [
          2.627947175872976,
          0.04355610247212262,
          -2.584391073400854,
          0.9983677520171432,
          0.000978669972038024,
          0.001279561975396779,
          0,
          0
        ],
        [
          2.617444495441661,
          0.05782271614942,
          -2.559621779292241,
          0.9957921479885574,
          0.002718053492950485,
          0.003559916945231093,
          0,
          0
        ],
        [
          1.916040841282661,
          0.1186751437355179,
          -1.797365697547143,
          0.9629143475922362,
          0.02688229900141538,
          0.03608285209570834,
          0,
          0
        ],
        [
          2.911852896790872,
          0.3933091988200516,
          -2.51854369797082,
          0.9945277556712308,
          0.002238075453037989,
          0.002929865072018852,
          0,
          0
        ],
        [
          2.207401307098713,
          2.847936339052759,
          0.6405350319540464,
          0.03306074063825051,
          0.3392822908781017,
          0.6707258861019807,
          0,
          0
        ],
        [
          2.175261871384172,
          0.8946869935746554,
          -1.280574877809517,
          0.7746084503627977,
          0.1391807624584763,
          0.2111869463696592,
          0,
          0
        ],
        [
          2.762027318263041,
          0.04517704742339422,
          -2.716850270839647,
          0.9983390419424603,
          0.001053128135014732,
          0.001377014924971903,
          0,
          0
        ],
        [
          4.342694892671611,
          0.06065087058845605,
          -4.282044022083155,
          0.999997744217425,
          4.565971371070231e-7,
          5.963939177763148e-7,
          0,
          0
        ],
        [
          1.59049996193743,
          0.6608119343446185,
          -0.9296880275928118,
          0.7383019718397189,
          0.191547225306427,
          0.3094717656292896,
          0,
          0
        ],
        [
          2.068312470182816,
          0.07286221556160104,
          -1.995450254621215,
          0.9885543304450636,
          0.007640325384374143,
          0.01005640070656191,
          0,
          0
        ],
        [
          2.30134065810094,
          0.09144502802893609,
          -2.209895630072003,
          0.9891332538174153,
          0.006508984503606204,
          0.008557543529354953,
          0,
          0
        ],
        [
          2.601132601675506,
          0.04411988523029893,
          -2.557012716445207,
          0.9981391569625082,
          0.001124866198498467,
          0.001470921473631275,
          0,
          0
        ],
        [
          1.700301567206816,
          1.27321676883541,
          -0.4270847983714059,
          0.4462426849733612,
          0.3222720215612973,
          0.6211078408506958,
          0,
          0
        ],
        [
          4.639086170595829,
          0.7634812592562987,
          -3.87560491133953,
          0.964924614537509,
          0.01684235690796361,
          0.02237584937217347,
          0,
          0
        ],
        [
          2.03070904023975,
          0.8590505240965307,
          -1.171658516143219,
          0.7922978299026256,
          0.1099927823325724,
          0.1614248838514176,
          0,
          0
        ],
        [
          0.7276497028177269,
          1.242658505888087,
          0.5150088030703601,
          0.126271692946161,
          0.7599220563022029,
          4.134439207915335,
          0,
          0
        ],
        [
          2.183509274511865,
          0.08927838830037577,
          -2.094230886211489,
          0.9877917089938905,
          0.007739273765104755,
          0.01018765502599716,
          0,
          0
        ],
        [
          0.7964129101529216,
          0.527370361603697,
          -0.2690425485492246,
          0.6710971622959856,
          0.2556821889054523,
          0.4486853477351029,
          0,
          0
        ],
        [
          2.5914706137465,
          0.04835576810160983,
          -2.543114845644891,
          0.9968418575439122,
          0.00203553200082082,
          0.002664174572278909,
          0,
          0
        ],
        [
          2.828144780477924,
          0.05475657406337722,
          -2.773388206414547,
          0.9996468035760209,
          0.0001386625000349675,
          0.0001811419647357413,
          0,
          0
        ],
        [
          1.647519049072824,
          0.09298915925282374,
          -1.55452988982,
          0.9563644773275491,
          0.03111567078137841,
          0.04194759434049257,
          0,
          0
        ],
        [
          1.253164272104951,
          0.3989428154269565,
          -0.854221456677994,
          0.8680459168088258,
          0.09347802855357792,
          0.134688660340995,
          0,
          0
        ],
        [
          2.611848999283263,
          0.05545660133098359,
          -2.55639239795228,
          0.9960937252160489,
          0.002522054117279374,
          0.00330256156509386,
          0,
          0
        ],
        [
          1.540805837396399,
          0.962490724829035,
          -0.5783151125673643,
          0.5384707217218487,
          0.3305515944009363,
          0.6449439424618061,
          0,
          0
        ],
        [
          2.453457082377201,
          0.06847037421682707,
          -2.384986708160374,
          0.9918348819838194,
          0.005454298690565685,
          0.007163314121290594,
          0,
          0
        ],
        [
          3.595866144860317,
          2.255142020063233,
          -1.340724124797084,
          0.4590048206151306,
          0.01202919028959174,
          0.01590347773183133,
          0,
          0
        ],
        [
          3.330537369812598,
          2.675052878250697,
          -0.6554844915619009,
          0.2168319526061307,
          0.03048531115319137,
          0.04107107422153457,
          0,
          0
        ],
        [
          0.6664397610385324,
          0.6590371768402264,
          -0.007402584198305973,
          0.4180142154215463,
          0.5013447907851448,
          1.313215408426093,
          0,
          0
        ],
        [
          2.885959382914707,
          0.8120315710660696,
          -2.073927811848638,
          0.9378658140718401,
          0.02614282737770391,
          0.03506364908763077,
          0,
          0
        ],
        [
          0.8560123324518782,
          0.8078323482373565,
          -0.04817998421452174,
          0.3772745109222002,
          0.5253827719855427,
          1.445879673571339,
          0,
          0
        ],
        [
          2.348468648690933,
          0.8850705343533818,
          -1.463398114337551,
          0.8525430660694591,
          0.07919421741291938,
          0.1123376298961489,
          0,
          0
        ],
        [
          2.749917211683174,
          0.04759328154008898,
          -2.702323930143085,
          0.9980425353535097,
          0.001231800900509697,
          0.001610926161956494,
          0,
          0
        ],
        [
          0.5511476186081794,
          0.4411054965596094,
          -0.11004212204857,
          0.555285221058527,
          0.3730067200398347,
          0.7770582814129462,
          0,
          0
        ],
        [
          1.701606965145142,
          0.6665453405506224,
          -1.035061624594519,
          0.7836347528335178,
          0.1460206659205716,
          0.223340141484162,
          0,
          0
        ],
        [
          1.338990000065816,
          0.9411052584256437,
          -0.397884741640172,
          0.4798116992591041,
          0.3845063008186015,
          0.8159802980591245,
          0,
          0
        ],
        [
          2.639603739659122,
          0.9846990564498943,
          -1.654904683209227,
          0.9123824079922165,
          0.03100474421770782,
          0.0417932673808461,
          0,
          0
        ],
        [
          4.0956087038778,
          0.9535861904645453,
          -3.142022513413255,
          0.9813546598873186,
          0.002443882999313697,
          0.00319994782715401,
          0,
          0
        ],
        [
          3.167042118287861,
          0.5913811643261536,
          -2.575660953961707,
          0.9713804740664961,
          0.01493808657910397,
          0.01980757311830306,
          0,
          0
        ],
        [
          1.559698049547884,
          1.14827289242414,
          -0.4114251571237439,
          0.4434856187273741,
          0.3519976285406619,
          0.7095172615024388,
          0,
          0
        ],
        [
          1.306533967256521,
          1.243165275551319,
          -0.06336869170520187,
          0.2968227253396316,
          0.5029026095291191,
          1.321424118270296,
          0,
          0
        ],
        [
          22.15668643907922,
          2.717175333756137,
          -19.43951110532308,
          0.9605849068890373,
          0.0004650656743075064,
          0.0006077376356341548,
          0,
          0
        ],
        [
          2.733855233317486,
          0.04859019108295001,
          -2.685265042234537,
          0.9991478647216697,
          0.0004141054392030138,
          0.0005411163284693713,
          0,
          0
        ],
        [
          1.416524078303349,
          0.1649224379962568,
          -1.251601640307092,
          0.9009541513905951,
          0.07622550580536198,
          0.1077790053055982,
          0,
          0
        ],
        [
          3.554056073345094,
          0.05983074647631835,
          -3.494225326868775,
          0.9999822210887666,
          0.000004605926216204777,
          0.000006016151998920952,
          0,
          0
        ],
        [
          1.954818526507455,
          0.71078061600338,
          -1.244037910504075,
          0.8366541701281497,
          0.0984227557680321,
          0.1425910944802396,
          0,
          0
        ],
        [
          1.385001692761033,
          0.6774243833160557,
          -0.7075773094449777,
          0.6825803208340614,
          0.2369185821083461,
          0.4055347459087212,
          0,
          0
        ],
        [
          3.141531468869482,
          0.04610367402922851,
          -3.095427794840253,
          0.9997425383115033,
          0.0001351383066567789,
          0.000176537507195801,
          0,
          0
        ],
        [
          3.579630595263471,
          0.05193462099436883,
          -3.527695974269102,
          0.9998621106384673,
          0.00006545421240699942,
          0.0000854999483019955,
          0,
          0
        ],
        [
          2.854514001016086,
          0.0643637783336263,
          -2.79015022268246,
          0.9983209404913412,
          0.0009314027757515504,
          0.001217704869573749,
          0,
          0
        ],
        [
          2.201866796295321,
          1.137530639058491,
          -1.06433615723683,
          0.689464318663927,
          0.1640185004356807,
          0.2562689525291741,
          0,
          0
        ],
        [
          2.772035484822381,
          0.04184896805617431,
          -2.730186516766207,
          0.9995428329664152,
          0.0002310925039233222,
          0.0003019159488035756,
          0,
          0
        ],
        [
          2.203525373593026,
          0.07172207382052151,
          -2.131803299772504,
          0.9854627571221509,
          0.01011437578388057,
          0.013346085146314,
          0,
          0
        ],
        [
          3.27243378600442,
          0.04051315743423688,
          -3.231920628570183,
          0.9999884608415714,
          0.000003534916743892473,
          0.000004617219785927115,
          0,
          0
        ],
        [
          3.055888037256359,
          0.04544914885594172,
          -3.010438888400417,
          0.9997706064929778,
          0.0001124370134892206,
          0.0001468784085903461,
          0,
          0
        ],
        [
          6.008966034600336,
          0.3769102411859158,
          -5.63205579341442,
          0.9970501031790417,
          0.001318202046956972,
          0.001724069109366957,
          0,
          0
        ],
        [
          4.877010635830811,
          6.46254238171519,
          1.58553174588438,
          0.1308522080632623,
          0.4615452227286589,
          1.119605050736488,
          0,
          0
        ],
        [
          2.594196137346705,
          0.6629770873677822,
          -1.931219049978923,
          0.9516891986395364,
          0.02258942932799005,
          0.03018756278004714,
          0,
          0
        ],
        [
          2.540989358218204,
          0.08021629095292074,
          -2.460773067265283,
          0.9909364325416848,
          0.005934403437887779,
          0.007797616055068694,
          0,
          0
        ],
        [
          12.49679757199866,
          5.786866296798435,
          -6.709931275200223,
          0.3980663261920045,
          0.2396959539604371,
          0.4117875622602312,
          0,
          0
        ],
        [
          4.064062785248161,
          0.5650100822799603,
          -3.499052702968201,
          0.9926279817882693,
          0.00307150699355211,
          0.004024271965002115,
          0,
          0
        ],
        [
          2.54691446848554,
          0.0460908483893484,
          -2.500823620096191,
          0.9968855137438332,
          0.002006154937898626,
          0.002625647566755241,
          0,
          0
        ],
        [
          12.35644423955977,
          1.271324111346587,
          -11.08512012821319,
          0.9396466558677136,
          0.004471944274873582,
          0.005867359553827936,
          0,
          0
        ],
        [
          2.907882009626806,
          0.7037139365944337,
          -2.204168073032372,
          0.9720670035814205,
          0.01240015131854782,
          0.01640007346404902,
          0,
          0
        ],
        [
          3.300191666655833,
          0.7046622009393947,
          -2.595529465716438,
          0.9864282254326878,
          0.005015998131276731,
          0.006584777299197686,
          0,
          0
        ],
        [
          0.5416592914383158,
          0.1958660855158861,
          -0.3457932059224297,
          0.6568722428879826,
          0.2672770611152731,
          0.4764548176947999,
          0,
          0
        ],
        [
          2.893110831625466,
          1.22547732738339,
          -1.667633504242076,
          0.8587335399696217,
          0.02377393439024655,
          0.03180903425722717,
          0,
          0
        ],
        [
          0.3087000188811848,
          1.032646697165502,
          0.7239466782843174,
          0.04868019928496142,
          0.9157181225459479,
          14.19147155872555,
          0,
          0
        ],
        [
          0.8908832555497243,
          0.5880149705091664,
          -0.3028682850405578,
          0.624782876689551,
          0.2961474415089926,
          0.5495739195076572,
          0,
          0
        ],
        [
          1.792182469021388,
          2.265174646512219,
          0.4729921774908317,
          0.1407177515108679,
          0.4549093826167154,
          1.090074075081804,
          0,
          0
        ],
        [
          1.303170413457949,
          0.8251226433797519,
          -0.4780477700781968,
          0.5478546827983692,
          0.3464877612688689,
          0.6925226735211754,
          0,
          0
        ],
        [
          2.746776523294761,
          0.7149585732980306,
          -2.03181794999673,
          0.9260903900177849,
          0.04057370816490504,
          0.05523735936704518,
          0,
          0
        ],
        [
          1.616360613990808,
          0.963675556615071,
          -0.652685057375737,
          0.5846401995095051,
          0.2716353679492525,
          0.4871214908668857,
          0,
          0
        ],
        [
          2.696993355567775,
          0.08173318605812901,
          -2.615260169509646,
          0.9941517098980633,
          0.003341429680607853,
          0.004379108882357379,
          0,
          0
        ],
        [
          2.9295326036064,
          0.0681043869624034,
          -2.861428216643997,
          0.9998069996269744,
          0.00004860520246286976,
          0.00006348976057333459,
          0,
          0
        ],
        [
          1.736713384474779,
          1.254118749534624,
          -0.4825946349401549,
          0.4683791577932777,
          0.3114006824457473,
          0.5906807197049718,
          0,
          0
        ],
        [
          1.898649483031444,
          0.4061390427878234,
          -1.49251044024362,
          0.9329499190886265,
          0.04197909480738553,
          0.05723450181855704,
          0,
          0
        ],
        [
          3.685065486465503,
          0.05883129602968665,
          -3.626234190435816,
          0.9997331477353002,
          0.0001261963000123881,
          0.0001648546702567088,
          0,
          0
        ],
        [
          2.77648346404277,
          0.06914327669293023,
          -2.707340187349839,
          0.9981367729742802,
          0.0009404859902580432,
          0.001229591334834688,
          0,
          0
        ],
        [
          2.933270938705862,
          0.0450429967340252,
          -2.888227941971837,
          0.9995701082898419,
          0.0002320503183231503,
          0.0003031675972047494,
          0,
          0
        ],
        [
          2.255089334553309,
          0.06997377313383582,
          -2.185115561419473,
          0.9867204157728526,
          0.009235174492440167,
          0.01217515080355029,
          0,
          0
        ],
        [
          4.00878451189278,
          0.1087098631584687,
          -3.900074648734311,
          0.999913121344427,
          0.00001112265160049788,
          0.00001452823940153576,
          0,
          0
        ],
        [
          2.725480042517353,
          0.05133821392489181,
          -2.674141828592461,
          0.9987401602825606,
          0.000672484699947111,
          0.0008789706747670353,
          0,
          0
        ],
        [
          4.51362195883204,
          0.8283239056729675,
          -3.685298053159073,
          0.9865552525550789,
          0.003186379752259026,
          0.004175258737640394,
          0,
          0
        ],
        [
          2.985864595653395,
          0.6432795676746461,
          -2.342585027978749,
          0.9830861648013938,
          0.006313842082957731,
          0.008299354177606577,
          0,
          0
        ],
        [
          2.633555618769378,
          0.04091770884668205,
          -2.592637909922696,
          0.9985668032495487,
          0.0008611028524765868,
          0.001125716377598693,
          0,
          0
        ],
        [
          1.952555430485974,
          1.339916097377011,
          -0.6126393331089626,
          0.5099778901600135,
          0.2766425063340904,
          0.499534800363268,
          0,
          0
        ],
        [
          8.08675235536554,
          2.253029997127686,
          -5.833722358237854,
          0.7272253731004417,
          0.00312155528026406,
          0.004090050292112648,
          0,
          0
        ],
        [
          2.774656816000708,
          0.0701340736050382,
          -2.70452274239567,
          0.9990040845503033,
          0.0003540094443658417,
          0.0004625603929867061,
          0,
          0
        ],
        [
          2.829955760138744,
          0.03380513762481108,
          -2.796150622513932,
          0.9998846134335705,
          0.00005300402738131198,
          0.00006923595913832907,
          0,
          0
        ],
        [
          3.386800773337928,
          0.8962111854662901,
          -2.490589587871638,
          0.9804247206022854,
          0.003011624374390099,
          0.003945577079587811,
          0,
          0
        ],
        [
          1.368217400658675,
          0.5809975882809649,
          -0.7872198123777104,
          0.744047566266786,
          0.1923021773150041,
          0.3109819000275411,
          0,
          0
        ],
        [
          2.402617774901737,
          0.07920200515044762,
          -2.32341576975129,
          0.99179678944583,
          0.004930109902674839,
          0.006471468461121794,
          0,
          0
        ],
        [
          2.565456165960822,
          0.8259088314277202,
          -1.739547334533102,
          0.8970201732748497,
          0.05374431442749004,
          0.07418632344215087,
          0,
          0
        ],
        [
          1.209272101974219,
          0.1161535995744495,
          -1.093118502399769,
          0.9288093683067759,
          0.05105926316243281,
          0.07028057010425254,
          0,
          0
        ],
        [
          2.868565353446307,
          0.06581316687485878,
          -2.802752186571448,
          0.9996638586235564,
          0.0001041571778289521,
          0.0001360611898721111,
          0,
          0
        ],
        [
          2.652332422937617,
          0.07356696171872641,
          -2.578765461218891,
          0.9939458871990186,
          0.003878679688682978,
          0.005085943177171952,
          0,
          0
        ],
        [
          2.497730741334261,
          0.06583004474205213,
          -2.431900696592209,
          0.9948861401334281,
          0.003075160744812764,
          0.004029073856867838,
          0,
          0
        ],
        [
          2.609235492588975,
          0.07487645646126989,
          -2.534359036127705,
          0.9932436308131679,
          0.004352665283367379,
          0.005710176854531143,
          0,
          0
        ],
        [
          2.255030692443459,
          0.06914509884184464,
          -2.185885593601614,
          0.986781064043769,
          0.009183800810311593,
          0.01210679477233491,
          0,
          0
        ],
        [
          3.094533136038019,
          0.04740649277525182,
          -3.047126643262767,
          0.9995900421138812,
          0.0002248699074784485,
          0.0002937844705594147,
          0,
          0
        ],
        [
          5.442629802424767,
          0.5629289919599314,
          -4.879700810464835,
          0.9908218690465501,
          0.004287103667087544,
          0.005623797529260068,
          0,
          0
        ],
        [
          1.798013087400196,
          0.6539268178553462,
          -1.14408626954485,
          0.8058452604132768,
          0.1300812997775816,
          0.1953151917450495,
          0,
          0
        ],
        [
          2.693931368358378,
          1.311359436106047,
          -1.382571932252332,
          0.7538611448717895,
          0.07922481251988209,
          0.1123847634464105,
          0,
          0
        ],
        [
          2.218739784154106,
          1.932512414011979,
          -0.2862273701421267,
          0.3609379491098847,
          0.2542454624563016,
          0.4453045468439997,
          0,
          0
        ],
        [
          3.514922342451592,
          0.3548633473123135,
          -3.160058995139278,
          0.9987291498011258,
          0.000432985300642924,
          0.0005657975466276342,
          0,
          0
        ],
        [
          5.017405204041765,
          0.6128467204254894,
          -4.404558483616276,
          0.9980420348927427,
          0.0003971353504749029,
          0.0005189325088502674,
          0,
          0
        ],
        [
          2.077533612361564,
          1.149523426412381,
          -0.9280101859491827,
          0.6415567950261872,
          0.2035594865347895,
          0.3338395807986683,
          0,
          0
        ],
        [
          2.008529774649541,
          1.039271824954095,
          -0.9692579496954463,
          0.6737679272086219,
          0.1958980306155016,
          0.3182136224972416,
          0,
          0
        ],
        [
          2.705140970620587,
          0.03804817943648451,
          -2.667092791184102,
          0.9986573713766883,
          0.0008409467751401812,
          0.001099344239282552,
          0,
          0
        ],
        [
          1.679633198773884,
          0.3984141890675786,
          -1.281219009706305,
          0.8824271960720969,
          0.08580981104027605,
          0.1226027503383918,
          0,
          0
        ],
        [
          0.7014403659002933,
          1.158851794777658,
          0.4574114288773649,
          0.1429547940767805,
          0.7592434501279607,
          4.119104085177519,
          0,
          0
        ],
        [
          4.939552315273944,
          0.3588424382692182,
          -4.580709877004725,
          0.9963323252215176,
          0.001740314398519186,
          0.002277109966025947,
          0,
          0
        ],
        [
          2.784360976054578,
          0.0764639243889485,
          -2.70789705166563,
          0.9987306654835527,
          0.0004926175520628806,
          0.0006437595709815866,
          0,
          0
        ],
        [
          2.927177639089162,
          0.04940802210830155,
          -2.87776961698086,
          0.9997915649013814,
          0.0000877536543844139,
          0.000114631281366955,
          0,
          0
        ],
        [
          2.74006654849231,
          1.269629813398809,
          -1.470436735093502,
          0.771717588762997,
          0.08328434732655611,
          0.118666617442047,
          0,
          0
        ],
        [
          2.468146957271247,
          0.08646645949759114,
          -2.381680497773656,
          0.9826124491007918,
          0.01278194322778465,
          0.01691155791896393,
          0,
          0
        ],
        [
          2.527737528167453,
          0.04676343487243242,
          -2.48097409329502,
          0.9966795687250531,
          0.002142977748325007,
          0.00280510528824413,
          0,
          0
        ],
        [
          2.205992624970924,
          0.4083962509631242,
          -1.7975963740078,
          0.9418312662155466,
          0.03814602604732561,
          0.05180121910392205,
          0,
          0
        ],
        [
          1.805051085381277,
          0.1535683575022646,
          -1.651482727879012,
          0.9657413994368982,
          0.0218541901228408,
          0.02918306761723388,
          0,
          0
        ],
        [
          3.155583926014581,
          0.03612606767328209,
          -3.119457858341299,
          0.9999470005676603,
          0.0000254172612924731,
          0.00003320011710596271,
          0,
          0
        ],
        [
          2.327290050871286,
          0.5702327108638303,
          -1.757057340007456,
          0.9007020364539331,
          0.05964267315627474,
          0.08284456285924074,
          0,
          0
        ],
        [
          7.148339001608465,
          0.06922580768118029,
          -7.079113193927285,
          0.9999823049403478,
          0.000007005679532856015,
          0.000009150675041379786,
          0,
          0
        ],
        [
          0.823728859396467,
          0.1513367091915067,
          -0.6723921502049603,
          0.8812232092855334,
          0.08739458221402606,
          0.1250838647278185,
          0,
          0
        ],
        [
          2.665375369614889,
          0.04982036531361212,
          -2.615555004301277,
          0.9971585806315296,
          0.001819887637388419,
          0.002381417196281346,
          0,
          0
        ],
        [
          2.586431934333115,
          0.05588537126717187,
          -2.530546563065943,
          0.9957586367288067,
          0.002751605516818332,
          0.003603982297099745,
          0,
          0
        ],
        [
          2.940729006585364,
          0.03540947378656809,
          -2.905319532798796,
          0.9999413083008921,
          0.00002570563598507997,
          0.00003357680283810159,
          0,
          0
        ],
        [
          3.486153529037203,
          0.06329836517236771,
          -3.422855163864835,
          0.9999929547127204,
          0.000001059396954896351,
          0.000001383754364458395,
          0,
          0
        ],
        [
          2.068387094824717,
          0.08599707621484955,
          -1.982390018609868,
          0.9789483506987136,
          0.0148549522728052,
          0.01969567664618343,
          0,
          0
        ],
        [
          1.522438778295022,
          0.4922565301910869,
          -1.030182248103936,
          0.8154001057616309,
          0.1360720012615758,
          0.2057268831321559,
          0,
          0
        ],
        [
          3.283891784603176,
          0.04986372411425888,
          -3.234028060488917,
          0.9997929154856294,
          0.00009905255418923576,
          0.000129392326682467,
          0,
          0
        ],
        [
          2.83756897250478,
          0.5240388174420606,
          -2.31353015506272,
          0.9805166298114577,
          0.00950964087086956,
          0.01254046634008322,
          0,
          0
        ],
        [
          3.031051056637006,
          0.03687969810928829,
          -2.994171358527717,
          0.9999699471088587,
          0.0000113626690237932,
          0.00001484175009429563,
          0,
          0
        ],
        [
          6.027278157135006,
          0.3561777031254691,
          -5.671100454009538,
          0.9977638122885782,
          0.001016447306429464,
          0.001329004203596079,
          0,
          0
        ],
        [
          2.76187285066864,
          0.03602490518461992,
          -2.72584794548402,
          0.9995019330939535,
          0.0002816286414244415,
          0.000367958610723063,
          0,
          0
        ],
        [
          2.873387559020192,
          0.04443868072700509,
          -2.828948878293187,
          0.9992821170737153,
          0.0004094314367288241,
          0.0005350062541546611,
          0,
          0
        ],
        [
          2.460113836723647,
          2.605166879433983,
          0.1450530427103356,
          0.1123336192506373,
          0.2105339320435915,
          0.3483280565008752,
          0,
          0
        ],
        [
          5.251752341368864,
          0.06486449369004238,
          -5.186887847678821,
          0.9999957363264665,
          0.000001191477891665765,
          0.000001556274957079971,
          0,
          0
        ],
        [
          2.71840922195338,
          0.04917369580805058,
          -2.669235526145329,
          0.997724656920154,
          0.001443422083276066,
          0.001888080434442705,
          0,
          0
        ],
        [
          2.817460947567078,
          0.3349393640206485,
          -2.48252158354643,
          0.9922557354675868,
          0.003993852500701177,
          0.005237569826985283,
          0,
          0
        ],
        [
          2.464184143200538,
          0.595779826654611,
          -1.868404316545927,
          0.9190437199540876,
          0.05048213414971264,
          0.06944394575726374,
          0,
          0
        ],
        [
          5.479518202088823,
          0.9045438932690484,
          -4.574974308819774,
          0.9845340238028366,
          0.003341457998963279,
          0.004379146119388928,
          0,
          0
        ],
        [
          2.956655534619031,
          0.8699441692069452,
          -2.086711365412086,
          0.9669436611644604,
          0.009771628004697394,
          0.01288936087659511,
          0,
          0
        ],
        [
          2.497353228508842,
          0.362945320201546,
          -2.134407908307296,
          0.9769077380883643,
          0.01353835510964361,
          0.01792608786659,
          0,
          0
        ],
        [
          1.684304297769551,
          0.5053744326883499,
          -1.178929865081201,
          0.8532567688781936,
          0.0988899657115295,
          0.1433422521968478,
          0,
          0
        ],
        [
          0.8757168649046249,
          0.8172680478643511,
          -0.05844881704027372,
          0.3767713243769507,
          0.5242802074390706,
          1.439501312105208,
          0,
          0
        ],
        [
          2.060691148673576,
          0.6181401017422267,
          -1.442551046931349,
          0.8648577947365528,
          0.08851860032695072,
          0.126848854852372,
          0,
          0
        ],
        [
          15.61784763944232,
          0.7970264484251617,
          -14.82082119101716,
          0.9951549875033986,
          0.001279259770593992,
          0.001673071483971108,
          0,
          0
        ],
        [
          3.262957391113435,
          2.446368496132445,
          -0.8165888949809905,
          0.293048644241738,
          0.05662427389728003,
          0.07840030858380864,
          0,
          0
        ],
        [
          5.348919841293013,
          4.229846246415891,
          -1.119073594877123,
          0.2784234028477122,
          0.201477049175969,
          0.3295626618206266,
          0,
          0
        ],
        [
          2.521455444924782,
          0.777871889332391,
          -1.743583555592391,
          0.9231974066757804,
          0.03664764821744041,
          0.04968905889680401,
          0,
          0
        ],
        [
          2.585535946635766,
          0.05154298352172455,
          -2.533992963114041,
          0.9964227125028013,
          0.002310450746746552,
          0.003024830999164207,
          0,
          0
        ],
        [
          0.7550698578865954,
          1.06305183586004,
          0.3079819779734442,
          0.2047512592920651,
          0.7044109709940891,
          3.112702566715268,
          0,
          0
        ],
        [
          3.853298244189753,
          0.7479088948401642,
          -3.105389349349589,
          0.975301332390268,
          0.01059079765993283,
          0.01398146077981489,
          0,
          0
        ],
        [
          2.646671438985438,
          0.09127319817594728,
          -2.555398240809491,
          0.9910480697765885,
          0.005220256995631777,
          0.006854326287043606,
          0,
          0
        ],
        [
          2.912775386197107,
          1.330016811928984,
          -1.582758574268123,
          0.8202552437287793,
          0.02938227793940977,
          0.03954003680941554,
          0,
          0
        ],
        [
          2.820713426938566,
          0.6302259272955608,
          -2.190487499643005,
          0.9011588653937659,
          0.06223176974405065,
          0.08667951234109704,
          0,
          0
        ],
        [
          3.229173961318258,
          0.06156044143286644,
          -3.167613519885391,
          0.9999804632605889,
          0.000003241606189470194,
          0.00000423410363822885,
          0,
          0
        ],
        [
          1.277730432750768,
          0.8133041291800303,
          -0.4644263035707379,
          0.5573385185124703,
          0.3324400036374149,
          0.6504632999489637,
          0,
          0
        ],
        [
          4.179542280802448,
          0.8317258197619056,
          -3.347816461040542,
          0.9916789261985306,
          0.0009368105155523994,
          0.001224781513504154,
          0,
          0
        ],
        [
          4.283094281602398,
          0.08443013609555165,
          -4.198664145506846,
          0.9999860349003601,
          0.000002237332704090191,
          0.000002922344194518573,
          0,
          0
        ],
        [
          3.046759694862178,
          0.04293131593131856,
          -3.003828378930859,
          0.9999843381660346,
          0.000003965436472446272,
          0.000005179556111071866,
          0,
          0
        ],
        [
          0.9846683509935736,
          0.6557624883869393,
          -0.3289058626066343,
          0.5906638356557906,
          0.3215076293570959,
          0.6189365615654555,
          0,
          0
        ],
        [
          2.84236086695004,
          0.03205073160704706,
          -2.810310135342993,
          0.9996991234852647,
          0.000172153393367571,
          0.0002249003765930592,
          0,
          0
        ],
        [
          11.04436767436192,
          0.3400687180951548,
          -10.70429895626677,
          0.99978507892302,
          0.00007788023281404294,
          0.0001017327744503862,
          0,
          0
        ],
        [
          1.517489870860067,
          0.1134424323422255,
          -1.404047438517842,
          0.9387847694140935,
          0.04484115962415013,
          0.06131984648769059,
          0,
          0
        ],
        [
          2.679586516334508,
          0.05381472393920653,
          -2.625771792395301,
          0.998247579682358,
          0.0009501103984287659,
          0.001242186252139304,
          0,
          0
        ],
        [
          2.857603313905801,
          0.7462397503659568,
          -2.111363563539844,
          0.9820582964768815,
          0.004011945200250847,
          0.005261392311088591,
          0,
          0
        ],
        [
          9.789481717477523,
          1.22307865697466,
          -8.566403060502862,
          0.9886739722111682,
          0.00001196868480823525,
          0.00001563332841614064,
          0,
          0
        ],
        [
          3.064537609784617,
          2.973723509446872,
          -0.09081410033774429,
          0.07442457276927322,
          0.0713607594384006,
          0.1003719254389849,
          0,
          0
        ],
        [
          2.444199497485715,
          0.3874949146685897,
          -2.056704582817126,
          0.968937564596396,
          0.01802429086140898,
          0.02397492545432043,
          0,
          0
        ],
        [
          3.841879024334653,
          2.512702488646408,
          -1.329176535688245,
          0.383710815840944,
          0.009489020885380992,
          0.01251301404666193,
          0,
          0
        ],
        [
          3.330673205404082,
          2.770235164182613,
          -0.5604380412214685,
          0.1883136151219292,
          0.03221981511530882,
          0.04348566757283514,
          0,
          0
        ],
        [
          3.342372684381729,
          1.096681881456749,
          -2.24569080292498,
          0.9297061694151351,
          0.02050850090577104,
          0.02734847210945732,
          0,
          0
        ],
        [
          2.86902379847643,
          0.1393012360814125,
          -2.729722562395018,
          0.8956983624473173,
          0.08423123812485404,
          0.1201398769329816,
          0,
          0
        ],
        [
          1.272479912688756,
          0.1360869396251257,
          -1.13639297306363,
          0.9158670859324578,
          0.06258777428135529,
          0.08720848013090718,
          0,
          0
        ],
        [
          2.189676903836842,
          1.600191431887957,
          -0.5894854719488845,
          0.4895773001140968,
          0.2185624886730308,
          0.3653265164052614,
          0,
          0
        ],
        [
          1.394469132427548,
          1.208810156563746,
          -0.1856589758638014,
          0.3412029498685683,
          0.4636201171198498,
          1.128988750513312,
          0,
          0
        ],
        [
          2.137397672361531,
          1.782057181993091,
          -0.3553404903684407,
          0.4160957462575341,
          0.2512142726833399,
          0.4382143304821197,
          0,
          0
        ],
        [
          4.448284689902356,
          2.327807344102448,
          -2.120477345799908,
          0.5339110300988225,
          0.008038819133258353,
          0.01058515943732284,
          0,
          0
        ],
        [
          1.529758431804376,
          1.042552151781193,
          -0.4872062800231829,
          0.4807864329018214,
          0.3667829595657363,
          0.7565826542128389,
          0,
          0
        ],
        [
          2.758205148625396,
          0.05127596062684988,
          -2.706929187998546,
          0.9991520369457431,
          0.0004017079091237134,
          0.0005249098233956888,
          0,
          0
        ],
        [
          2.313425949677923,
          2.4736260458459,
          0.1602000961679777,
          0.1677477158944576,
          0.2557779497868136,
          0.4489111493340678,
          0,
          0
        ],
        [
          1.328226075993174,
          0.7677893155384102,
          -0.5604367604547641,
          0.633201606228921,
          0.2591483705900467,
          0.4568956943963163,
          0,
          0
        ],
        [
          3.007468100399217,
          0.05022942919495835,
          -2.957238671204259,
          0.9999714855698614,
          0.000006606815333770175,
          0.00000862968335619386,
          0,
          0
        ],
        [
          2.601775023311349,
          0.03941923204111215,
          -2.562355791270237,
          0.99802792850102,
          0.001250497074918046,
          0.001635407282479331,
          0,
          0
        ],
        [
          1.726861887940903,
          0.09801851503710335,
          -1.628843372903799,
          0.9787037897286842,
          0.01452057168169001,
          0.01924580031670795,
          0,
          0
        ],
        [
          31.27719871743638,
          0.1890306877662932,
          -31.08816802967009,
          0.9999999680285653,
          8.951044789006162e-11,
          1.169158936635755e-10,
          0,
          0
        ],
        [
          1.619328486252494,
          0.8536826459501762,
          -0.7656458403023177,
          0.6561908615173899,
          0.2285327279129747,
          0.3869285004648812,
          0,
          0
        ],
        [
          2.642892308166576,
          0.04965860021997398,
          -2.593233707946601,
          0.9970472287559496,
          0.001896013175854611,
          0.002481220633315251,
          0,
          0
        ],
        [
          0.3477960306196784,
          0.6487769761170084,
          0.30098094549733,
          0.2124240298768257,
          0.7395598548760246,
          3.709071652601989,
          0,
          0
        ],
        [
          2.687729965467045,
          0.08581818112277674,
          -2.601911784344268,
          0.9955920040569151,
          0.002298471088473013,
          0.003009111156597998,
          0,
          0
        ],
        [
          3.254820640001872,
          0.7014461366735216,
          -2.55337450332835,
          0.9888311446788812,
          0.003859082495360714,
          0.005060146683168861,
          0,
          0
        ],
        [
          2.457037075978574,
          1.288148497785059,
          -1.168888578193515,
          0.7240570395778834,
          0.1042933875306014,
          0.1520865530082393,
          0,
          0
        ],
        [
          0.8869724598954213,
          0.915444754570881,
          0.02847229467545975,
          0.3001093895234093,
          0.5896814199920859,
          1.877137493269382,
          0,
          0
        ],
        [
          2.991163572273319,
          0.7623416951208981,
          -2.228821877152421,
          0.9347797577671024,
          0.03574067109622749,
          0.04841374484724462,
          0,
          0
        ],
        [
          1.350994572165953,
          0.7797171779738121,
          -0.5712773941921407,
          0.6327967492735952,
          0.2562201489349584,
          0.4499545972653371,
          0,
          0
        ],
        [
          0.6862918476530206,
          2.873413200023216,
          2.187121352370196,
          0.0007716192493928999,
          0.9354697053069128,
          18.93502585906005,
          0,
          0
        ],
        [
          3.799813229256571,
          0.6308821675282916,
          -3.168931061728279,
          0.9959287864097344,
          0.0009755627596751922,
          0.001275495483727708,
          0,
          0
        ],
        [
          1.814392457830867,
          7.52662454430965,
          5.712232086478783,
          0.001259498825297694,
          0.930455533371346,
          17.47563098657454,
          0,
          0
        ],
        [
          2.477398390705976,
          0.3718507336803368,
          -2.10554765702564,
          0.9624726728267986,
          0.02419491925840431,
          0.03238626949471075,
          0,
          0
        ],
        [
          2.312066135175806,
          0.05662338050453559,
          -2.255442754671271,
          0.9937786969884546,
          0.004071601872726686,
          0.005339947812141745,
          0,
          0
        ],
        [
          3.380060237913146,
          3.27055229366982,
          -0.109507944243326,
          0.1259851740225653,
          0.1642162023194989,
          0.256638542362876,
          0,
          0
        ],
        [
          3.121051574050822,
          2.792559809212062,
          -0.3284917648387595,
          0.1188940071468561,
          0.05453474986351257,
          0.07534034029704227,
          0,
          0
        ],
        [
          2.646272475002714,
          0.07939920729900445,
          -2.56687326770371,
          0.9962560045811228,
          0.001704449965899591,
          0.002230103119201284,
          0,
          0
        ],
        [
          2.756608984948515,
          0.7376130999535336,
          -2.018995884994981,
          0.9676129370121764,
          0.01295193046967033,
          0.01713941616863341,
          0,
          0
        ],
        [
          3.558045487166729,
          1.294979095735524,
          -2.263066391431204,
          0.8197130393924112,
          0.04593844459819436,
          0.06289262388728903,
          0,
          0
        ],
        [
          2.17823661654794,
          0.1217096086398762,
          -2.056527007908064,
          0.9822843679668647,
          0.00999032706701277,
          0.01318074906326559,
          0,
          0
        ],
        [
          2.391820313559911,
          0.3477161209204339,
          -2.044104192639478,
          0.9631704568658827,
          0.02414201100447138,
          0.03231369674879544,
          0,
          0
        ],
        [
          2.477848049023148,
          0.05072861365425688,
          -2.427119435368891,
          0.9940819711961638,
          0.003996821045280643,
          0.005241478421831321,
          0,
          0
        ],
        [
          1.004103095612628,
          0.5639254840724545,
          -0.4401776115401733,
          0.7251470547185712,
          0.1953621496483081,
          0.3171317985965758,
          0,
          0
        ],
        [
          2.734865404885922,
          0.03507829185520819,
          -2.699787113030713,
          0.999061557837961,
          0.0005805145952943843,
          0.00075869138745602,
          0,
          0
        ],
        [
          2.820281505177985,
          0.04658572869141078,
          -2.773695776486574,
          0.9997342759163742,
          0.0001065964298051569,
          0.0001392479400797865,
          0,
          0
        ],
        [
          2.823596923939333,
          0.06004714736815173,
          -2.763549776571181,
          0.9989742146055592,
          0.0005106504952078335,
          0.0006673373156291437,
          0,
          0
        ],
        [
          2.797334460456564,
          0.04444206610791564,
          -2.752892394348649,
          0.9991103222505184,
          0.0005126848531205775,
          0.0006699972549433278,
          0,
          0
        ],
        [
          2.252178475562586,
          0.07160316799344611,
          -2.18057530756914,
          0.986059627877284,
          0.00971834433316111,
          0.01281838678116642,
          0,
          0
        ],
        [
          2.328490618343832,
          0.4771686317794991,
          -1.851321986564332,
          0.9335455174566027,
          0.04183692838783588,
          0.05703220808288564,
          0,
          0
        ],
        [
          0.8055513015487329,
          0.3870314524611888,
          -0.4185198490875441,
          0.7167116157380107,
          0.2271575341655414,
          0.3839158050383822,
          0,
          0
        ],
        [
          0.8868100615122926,
          0.1743771537826267,
          -0.7124329077296658,
          0.9033192821985788,
          0.0719194532179162,
          0.1012186476619724,
          0,
          0
        ],
        [
          2.460065789148336,
          0.07647380913231525,
          -2.38359198001602,
          0.9906695284291288,
          0.006174911510725256,
          0.008115599479485041,
          0,
          0
        ],
        [
          1.986597966861192,
          1.367862894520182,
          -0.6187350723410097,
          0.5200999360043277,
          0.2357823675798309,
          0.4029898370716776,
          0,
          0
        ],
        [
          2.738128215216941,
          0.0711033839686704,
          -2.667024831248271,
          0.9952902716034502,
          0.002974591688885802,
          0.003896915219070396,
          0,
          0
        ],
        [
          2.644702775272116,
          0.04047674044944343,
          -2.604226034822673,
          0.9986458664260299,
          0.0008127334169283037,
          0.001062431770932574,
          0,
          0
        ],
        [
          6.095347059505389,
          2.345674900331791,
          -3.749672159173599,
          0.6697616293708061,
          0.002844235060929957,
          0.003725652154689283,
          0,
          0
        ],
        [
          3.071293792709528,
          0.6659730127009116,
          -2.405320780008616,
          0.9844318823033411,
          0.005392310217087052,
          0.007081461195497349,
          0,
          0
        ],
        [
          1.46671181929623,
          0.1733001927746697,
          -1.29341162652156,
          0.9505037397464036,
          0.03379235725365822,
          0.04568228750898756,
          0,
          0
        ],
        [
          1.993823624657782,
          1.233963863990377,
          -0.7598597606674053,
          0.5725108238037536,
          0.2387510828643317,
          0.4096552127153509,
          0,
          0
        ],
        [
          1.907820986735016,
          0.1406485240445176,
          -1.767172462690499,
          0.9699485958635625,
          0.01922830072304347,
          0.02560783149999565,
          0,
          0
        ],
        [
          3.565841586389855,
          1.062430172949624,
          -2.503411413440231,
          0.9504098027936588,
          0.0109398869122045,
          0.01444740901164342,
          0,
          0
        ],
        [
          2.060440032268094,
          4.584093687199662,
          2.523653654931568,
          0.01802715541124355,
          0.5366093228819775,
          1.512553500345437,
          0,
          0
        ],
        [
          5.757199813723015,
          1.376115692518616,
          -4.381084121204399,
          0.901041639039965,
          0.002378072041203964,
          0.003113571503769917,
          0,
          0
        ],
        [
          2.667816622225997,
          0.04577509765761439,
          -2.622041524568383,
          0.9976752625618863,
          0.001484055544239853,
          0.001941310372072312,
          0,
          0
        ],
        [
          2.490495916226744,
          1.82120574852945,
          -0.6692901676972944,
          0.477194271890917,
          0.1189753062930745,
          0.1763878122541667,
          0,
          0
        ],
        [
          2.835742952399012,
          4.988293058816679,
          2.152550106417667,
          0.03226731788175498,
          0.4806001598802053,
          1.208598143076863,
          0,
          0
        ],
        [
          2.763945412857681,
          0.04626544520407899,
          -2.717679967653602,
          0.9993731864292305,
          0.0003013635969908356,
          0.000393750859167197,
          0,
          0
        ],
        [
          1.737885153130232,
          1.201691617094552,
          -0.5361935360356793,
          0.481959386252335,
          0.3362675329938181,
          0.6617465701414085,
          0,
          0
        ],
        [
          5.938079258305942,
          0.7963179663021734,
          -5.141761292003769,
          0.996368979143973,
          0.0002039239473359981,
          0.0002664137431831712,
          0,
          0
        ],
        [
          2.83956629897558,
          0.04870895913746797,
          -2.790857339838112,
          0.9996847579933948,
          0.0001284541808701178,
          0.0001678045984549556,
          0,
          0
        ],
        [
          1.680364801311834,
          1.02112668701329,
          -0.659238114298544,
          0.5574134995102842,
          0.3018122533206514,
          0.5646306748654268,
          0,
          0
        ],
        [
          2.637164886143477,
          0.8196892164412155,
          -1.817475669702261,
          0.9246469661513037,
          0.03557240374210233,
          0.04817740540237637,
          0,
          0
        ],
        [
          1.909568171471905,
          0.425293372316018,
          -1.484274799155887,
          0.9337887267700876,
          0.03856408136691299,
          0.05239169760605656,
          0,
          0
        ],
        [
          2.81871273494983,
          0.05066774965452921,
          -2.768044985295301,
          0.9984576154529187,
          0.000954725223324387,
          0.001248225497911851,
          0,
          0
        ],
        [
          2.820711547490299,
          0.7097646188451012,
          -2.110946928645197,
          0.9732851196544345,
          0.009335057099621779,
          0.01230807141147526,
          0,
          0
        ],
        [
          3.269305006651932,
          0.8182326184571408,
          -2.451072388194791,
          0.9766614408913975,
          0.007448768618002437,
          0.00980237639678539,
          0,
          0
        ],
        [
          2.864786369872335,
          0.3320735787373111,
          -2.532712791135023,
          0.9948979300796471,
          0.002349987027515904,
          0.003076713631201048,
          0,
          0
        ],
        [
          1.376873889772885,
          0.944654467645534,
          -0.4322194221273514,
          0.4934096356198915,
          0.3711623264579762,
          0.770948129792858,
          0,
          0
        ],
        [
          1.847636430087448,
          0.08893925388320514,
          -1.758697176204243,
          0.9824603922585781,
          0.01188148433235573,
          0.01570585145708597,
          0,
          0
        ],
        [
          2.633297016934705,
          0.0505360972999159,
          -2.582760919634789,
          0.9969809187821229,
          0.00193364393181238,
          0.002530561589297509,
          0,
          0
        ],
        [
          2.877306258802063,
          0.05805045091333235,
          -2.819255807888731,
          0.9987720180878178,
          0.0006830215375898653,
          0.000892752254436882,
          0,
          0
        ],
        [
          2.180721193840004,
          1.201261122803308,
          -0.9794600710366961,
          0.6569259478088765,
          0.176265371652673,
          0.2794985125677727,
          0,
          0
        ],
        [
          2.737766122088996,
          0.0551503854295159,
          -2.682615736659479,
          0.9990235840153054,
          0.0004247860485055011,
          0.00055507873421953,
          0,
          0
        ],
        [
          7.149490486422891,
          1.945158942197194,
          -5.204331544225698,
          0.6981695149188627,
          0.0217732554745916,
          0.02907258570668083,
          0,
          0
        ],
        [
          2.529216691238621,
          1.953392216735321,
          -0.5758244745033005,
          0.4255108295966261,
          0.1076985909259987,
          0.1576515575346942,
          0,
          0
        ],
        [
          2.212458930440968,
          1.116247618059468,
          -1.0962113123815,
          0.7038653896299838,
          0.1619686913380339,
          0.2524472548460793,
          0,
          0
        ],
        [
          3.290616140560852,
          0.5354728647567081,
          -2.755143275804144,
          0.9682822351058735,
          0.01773127151910517,
          0.02357813149717002,
          0,
          0
        ],
        [
          2.439334747447509,
          0.6368916713184677,
          -1.802443076129041,
          0.9278020092796282,
          0.04013229980337249,
          0.0546112973074255,
          0,
          0
        ],
        [
          2.559429894209056,
          2.7299221172961,
          0.1704922230870438,
          0.07562853668250402,
          0.1974291640757331,
          0.3213125996236905,
          0,
          0
        ],
        [
          4.193922736705755,
          0.5116591270971462,
          -3.682263609608609,
          0.998471396811921,
          0.0004566964079563214,
          0.0005967958646328628,
          0,
          0
        ],
        [
          2.854473254992891,
          0.07589371986505837,
          -2.778579535127833,
          0.9993485523179665,
          0.0002099986022971134,
          0.0002743515627234192,
          0,
          0
        ],
        [
          2.783915854981301,
          2.023310258713504,
          -0.7606055962677964,
          0.435924977871202,
          0.09456372594592975,
          0.1364163764955448,
          0,
          0
        ],
        [
          1.384281480971999,
          4.471203884212374,
          3.086922403240374,
          0.002376959778457069,
          0.7348070709330883,
          3.619188555885042,
          0,
          0
        ],
        [
          2.916327425408061,
          0.05705388441502875,
          -2.859273540993033,
          0.9999192499546002,
          0.00001952513728143146,
          0.00002550365349074937,
          0,
          0
        ],
        [
          1.540445348389234,
          6.507181554678142,
          4.966736206288909,
          0.002854407848687364,
          0.8431068272837945,
          7.019050773871091,
          0,
          0
        ],
        [
          1.861654498139333,
          1.901188800531969,
          0.03953430239263644,
          0.2663680326588205,
          0.3856260744702847,
          0.8198481841939481,
          0,
          0
        ],
        [
          2.766081374406603,
          0.06739806141758695,
          -2.698683312989016,
          0.9989228025882294,
          0.0003970846395613641,
          0.0005188662191200642,
          0,
          0
        ],
        [
          2.058129705792712,
          0.5408441092536073,
          -1.517285596539105,
          0.8926719186082217,
          0.07124490188966923,
          0.1001964663310537,
          0,
          0
        ],
        [
          1.34009978024127,
          0.9514919633575435,
          -0.3886078168837265,
          0.4753195264551306,
          0.3815199629322767,
          0.8057334695099252,
          0,
          0
        ],
        [
          2.841284471080705,
          1.342501342963608,
          -1.498783128117096,
          0.8018696114653345,
          0.03459107365175804,
          0.04680072224199318,
          0,
          0
        ],
        [
          2.617902323192845,
          0.03990884355531907,
          -2.577993479637526,
          0.9980415776491285,
          0.001242619487865494,
          0.001625092110892129,
          0,
          0
        ],
        [
          2.795470278165238,
          0.05456811527841399,
          -2.740902162886824,
          0.9995959338027262,
          0.0001424786815235584,
          0.0001861279495392574,
          0,
          0
        ],
        [
          2.595854226609903,
          0.04308771722581333,
          -2.55276650938409,
          0.9981960262288591,
          0.001095656851669958,
          0.001432684231111709,
          0,
          0
        ],
        [
          2.078656700051019,
          0.09289347074149726,
          -1.985763229309522,
          0.9821159818690487,
          0.0121766321198824,
          0.01610080955477982,
          0,
          0
        ],
        [
          1.451624758558241,
          0.1156863459867735,
          -1.335938412571468,
          0.935786581097178,
          0.04701843308484423,
          0.0644441462964468,
          0,
          0
        ],
        [
          2.695680012185632,
          0.04578260907679558,
          -2.649897403108837,
          0.9977532816393048,
          0.00143261299706197,
          0.001873921233366649,
          0,
          0
        ],
        [
          2.718074077287222,
          0.05023370017519037,
          -2.667840377112031,
          0.9983774712696931,
          0.0009472914136457638,
          0.001238497181450497,
          0,
          0
        ],
        [
          1.736140884948191,
          0.4466349915211315,
          -1.28950589342706,
          0.8658573831241883,
          0.09749129688594191,
          0.141095860454109,
          0,
          0
        ],
        [
          0.605750593101485,
          0.717792040021943,
          0.1120414469204579,
          0.2959336830459317,
          0.6459987356986525,
          2.383563235941114,
          0,
          0
        ],
        [
          1.719014230584412,
          1.094117504122039,
          -0.624896726462373,
          0.5416978036086874,
          0.2823894693645559,
          0.5139957375134548,
          0,
          0
        ],
        [
          3.140891895070529,
          0.9165460226082939,
          -2.224345872462235,
          0.9230592375584971,
          0.03606702821379126,
          0.04887236404155924,
          0,
          0
        ],
        [
          2.064226314536288,
          0.3864042659656152,
          -1.677822048570673,
          0.9498774237666642,
          0.0310038435319683,
          0.04179201444335451,
          0,
          0
        ],
        [
          1.701055259142691,
          0.370407259179072,
          -1.330647999963619,
          0.9016030606267924,
          0.07116233082915799,
          0.1000714442697144,
          0,
          0
        ],
        [
          1.063331153949157,
          0.9329369902176063,
          -0.1303941637315509,
          0.3837865796827775,
          0.4731410780898274,
          1.172994942402116,
          0,
          0
        ],
        [
          1.262021690006455,
          0.1926335085585528,
          -1.069388181447902,
          0.936695777053111,
          0.0443279589349637,
          0.06058549737565273,
          0,
          0
        ],
        [
          1.676650299021144,
          0.6852176845189061,
          -0.9914326145022382,
          0.6742725018707987,
          0.2598617849308384,
          0.4585951021272505,
          0,
          0
        ],
        [
          3.690575410931267,
          1.244650258318027,
          -2.44592515261324,
          0.9074507443073164,
          0.01226069654473035,
          0.01621334528632286,
          0,
          0
        ],
        [
          2.556061384533969,
          0.09463441883119689,
          -2.461426965702772,
          0.9924492940308721,
          0.003911013482136755,
          0.005128507537325069,
          0,
          0
        ],
        [
          2.675797348971717,
          0.06121436476250523,
          -2.614582984209211,
          0.995632015341728,
          0.002817782026002435,
          0.003690903515724091,
          0,
          0
        ],
        [
          1.460168875090484,
          0.846594018515299,
          -0.613574856575185,
          0.5900529963843474,
          0.3015065551181414,
          0.5638119119739378,
          0,
          0
        ],
        [
          2.245489668382151,
          0.0695751456173684,
          -2.175914522764783,
          0.9867818852888024,
          0.009174976859471554,
          0.01209505464415195,
          0,
          0
        ],
        [
          0.3830027003833403,
          1.14159202013503,
          0.7585893197516895,
          0.05414566384214492,
          0.8977870389052052,
          11.47274087678308,
          0,
          0
        ],
        [
          1.574335434511507,
          0.1079173003073747,
          -1.466418134204132,
          0.9435090809218493,
          0.04170841024317114,
          0.05684938662613201,
          0,
          0
        ],
        [
          2.285374582054634,
          0.07586103032148707,
          -2.209513551733147,
          0.9887368485478235,
          0.007570685438873203,
          0.009964039509335026,
          0,
          0
        ],
        [
          4.559993564005744,
          0.3853479700831565,
          -4.174645593922587,
          0.9963603717368767,
          0.001627068683281594,
          0.002128692411251837,
          0,
          0
        ],
        [
          2.737020973273907,
          0.0741663458231542,
          -2.662854627450753,
          0.9981635523306455,
          0.0007556959923165965,
          0.0009878141911015183,
          0,
          0
        ],
        [
          3.237086519132248,
          0.05978107091372526,
          -3.177305448218523,
          0.9999464533059079,
          0.00001632166101625275,
          0.00002131921775734139,
          0,
          0
        ],
        [
          1.561204795203811,
          0.3272565641720795,
          -1.233948231031731,
          0.9106900950704568,
          0.064496812603581,
          0.09005188422916632,
          0,
          0
        ],
        [
          2.21637227093695,
          0.07104487961749618,
          -2.145327391319454,
          0.9858301851361384,
          0.009851851805069669,
          0.01299623375582902,
          0,
          0
        ],
        [
          2.638444598770608,
          0.4253336711676398,
          -2.213110927602968,
          0.944909567113029,
          0.03563617072413035,
          0.04826695943456514,
          0,
          0
        ],
        [
          1.574335434511507,
          0.1079173003073747,
          -1.466418134204132,
          0.9435090809218493,
          0.04170841024317114,
          0.05684938662613201,
          0,
          0
        ],
        [
          11.39122372349285,
          0.4377317520231707,
          -10.95349197146968,
          0.9999680195124947,
          0.000001252594774662719,
          0.000001636104213055727,
          0,
          0
        ],
        [
          1.385397788519875,
          1.071770706210072,
          -0.3136270823098029,
          0.4239948753734285,
          0.3891120860512766,
          0.8319802383497034,
          0,
          0
        ],
        [
          2.805220096836559,
          0.03374627755289701,
          -2.771473819283662,
          0.9998536578290304,
          0.00006840545682537822,
          0.00008935529233461073,
          0,
          0
        ],
        [
          2.724119304660319,
          0.05356260196921026,
          -2.670556702691109,
          0.9986185973569967,
          0.0007339495769707896,
          0.0009593673080158347,
          0,
          0
        ],
        [
          8.41710575660895,
          0.6598796626568493,
          -7.757226093952101,
          0.9953516028764108,
          0.001751050844082221,
          0.002291182683067452,
          0,
          0
        ],
        [
          2.622073775872039,
          0.9963721697418236,
          -1.625701606130215,
          0.9001310217268368,
          0.04234934731283935,
          0.05776162939207793,
          0,
          0
        ],
        [
          1.280809263115568,
          1.257927076075256,
          -0.02288218704031264,
          0.30189283107914,
          0.527792048932461,
          1.45992105233216,
          0,
          0
        ],
        [
          17.66774920511372,
          2.230483179923251,
          -15.43726602519047,
          0.8451415173920016,
          0.003684241547390923,
          0.00483004213821754,
          0,
          0
        ],
        [
          2.748638474423296,
          1.416822003789411,
          -1.331816470633885,
          0.7642556060193387,
          0.03754254837219587,
          0.05094974714731709,
          0,
          0
        ],
        [
          0.659916268028189,
          1.542247023882034,
          0.8823307558538455,
          0.04860666837543286,
          0.8572704139345606,
          7.84519337065709,
          0,
          0
        ],
        [
          3.231499188556334,
          1.029991735667539,
          -2.201507452888795,
          0.6558020883092177,
          0.2370267540894817,
          0.4057774261508746,
          0,
          0
        ],
        [
          2.473106083497728,
          1.682714270347939,
          -0.7903918131497896,
          0.4888502723318661,
          0.2923129740739585,
          0.5395189224053202,
          0,
          0
        ],
        [
          4.306377759174177,
          2.112008429928385,
          -2.194369329245792,
          0.5769960646817424,
          0.1958896017482396,
          0.3181965953365765,
          0,
          0
        ],
        [
          1.716154393735686,
          1.248518100243272,
          -0.4676362934924134,
          0.3408177996490647,
          0.5435101877642228,
          1.55516481818161,
          0,
          0
        ],
        [
          1.187475947514676,
          0.6938458739331708,
          -0.4936300735815056,
          0.4941930877175688,
          0.4414768464842506,
          1.03244416357296,
          0,
          0
        ],
        [
          1.167624060836513,
          0.6941177430658636,
          -0.4735063177706496,
          0.4931064832538653,
          0.4424663647810745,
          1.036594768506716,
          0,
          0
        ],
        [
          2.005239803069803,
          1.153426619179958,
          -0.8518131838898453,
          0.6259158287026266,
          0.1923754006163343,
          0.3111285191709957,
          0,
          0
        ],
        [
          2.391206462987403,
          1.786578479767508,
          -0.6046279832198953,
          0.4749301640315841,
          0.4336193105052021,
          0.9999999999999989,
          0,
          0
        ],
        [
          0.7146914574213079,
          1.034758287499157,
          0.3200668300778489,
          0.1598726046285429,
          0.7297054837916808,
          3.526226449039586,
          0,
          0
        ],
        [
          1.041970001391489,
          1.734451387498057,
          0.692481386106568,
          0.1224160895056997,
          0.6986159245800178,
          3.027735988259985,
          0,
          0
        ],
        [
          0.364657079506105,
          1.660454843165424,
          1.295797763659319,
          0.03447622339467316,
          0.9267876938889235,
          16.53468763733031,
          0,
          0
        ],
        [
          1.977176785854865,
          1.878772426662909,
          -0.09840435919195634,
          0.3303196674532999,
          0.3293596100185132,
          0.6414760663724417,
          0,
          0
        ],
        [
          0.4634462182776118,
          0.9782520880045995,
          0.5148058697269877,
          0.1120173506834997,
          0.8294793144864279,
          6.353723531274651,
          0,
          0
        ],
        [
          1.151952993611311,
          1.267034084076461,
          0.1150810904651498,
          0.2425671057658174,
          0.5911740172505271,
          1.888759544631562,
          0,
          0
        ],
        [
          2.346559802656311,
          1.524450311359396,
          -0.8221094912969151,
          0.5761788999991835,
          0.1323328544519599,
          0.199211474810006,
          0,
          0
        ],
        [
          2.37307836723097,
          4.544899133928324,
          2.171820766697355,
          0.04510437553301291,
          0.5375816718501275,
          1.518480564795735,
          0,
          0
        ],
        [
          0.4561557888440527,
          2.252395076617409,
          1.796239287773357,
          0.01673488352212416,
          0.9298941015228002,
          17.32521994162329,
          0,
          0
        ],
        [
          0.264880667010137,
          0.6760695042125416,
          0.4111888372024046,
          0.1434440894207347,
          0.8174243641997957,
          5.847962510006606,
          0,
          0
        ],
        [
          0.2242273997115495,
          0.9484393096514365,
          0.724211909939887,
          0.0360263143708118,
          0.9428575382414593,
          21.55196904694093,
          0,
          0
        ],
        [
          0.2801412276534923,
          1.14708370569837,
          0.866942478044878,
          0.02890452557020831,
          0.94150998268572,
          21.02533879169933,
          0,
          0
        ],
        [
          0.5911626209285173,
          0.2247747298234077,
          -0.3663878911051097,
          0.6440644207186174,
          0.2867214114054586,
          0.5250501195616912,
          0,
          0
        ],
        [
          1.023888125858599,
          2.492665258248868,
          1.468777132390269,
          0.05576698339592063,
          0.7567665518030225,
          4.063857352965554,
          0,
          0
        ],
        [
          0.5205722466333313,
          1.463395511225638,
          0.9428232645923063,
          0.0394850292275833,
          0.8964329711693892,
          11.30566539344099,
          0,
          0
        ],
        [
          0.8900919834194805,
          1.081603835691431,
          0.191511852271951,
          0.2090090167751071,
          0.6133246406776421,
          2.071780488209348,
          0,
          0
        ],
        [
          1.321048857693705,
          2.5367837204671,
          1.215734862773395,
          0.04798091402191925,
          0.6862655268649165,
          2.857128447156952,
          0,
          0
        ],
        [
          0.4922522390687611,
          0.8319261747935023,
          0.3396739357247412,
          0.1974651719553137,
          0.7452014505612867,
          3.820116113972801,
          0,
          0
        ],
        [
          2.618017289986294,
          1.194839532548854,
          -1.42317775743744,
          0.8024785182678521,
          0.0695893862650084,
          0.09769406339708106,
          0,
          0
        ],
        [
          0.8765897084029721,
          2.583718431739472,
          1.7071287233365,
          0.0171692788196953,
          0.8471616143756256,
          7.23991805821962,
          0,
          0
        ],
        [
          0.4953054580041419,
          1.489249166071582,
          0.9939437080674405,
          0.05247503191950838,
          0.8807852487289319,
          9.65027876402254,
          0,
          0
        ],
        [
          0.2824287184586307,
          1.218837831796798,
          0.9364091133381669,
          0.02221895565482739,
          0.9480749840890584,
          23.84876380806646,
          0,
          0
        ],
        [
          0.3249489740067228,
          0.6758757179648497,
          0.3509267439581268,
          0.1841915244090684,
          0.7706576416652862,
          4.38911579200885,
          0,
          0
        ],
        [
          2.391206462987403,
          1.786578479767509,
          -0.6046279832198944,
          0.4749301640315839,
          0.4336193105052024,
          0.9999999999999999,
          0,
          0
        ],
        [
          0.3280354098465058,
          0.6023448488647409,
          0.2743094390182352,
          0.223274775433583,
          0.7279169841671448,
          3.494461364966618,
          0,
          0
        ],
        [
          0.3156847271736435,
          0.9032043452781785,
          0.587519618104535,
          0.08100197282555087,
          0.8815072071567585,
          9.717034729444473,
          0,
          0
        ],
        [
          0.3408997342510465,
          0.9851658197278509,
          0.6442660854768044,
          0.06740464209936042,
          0.8915779434167731,
          10.74092040973377,
          0,
          0
        ],
        [
          0.2826366382065445,
          0.6882389593920385,
          0.405602321185494,
          0.1510372513675188,
          0.8085156068656356,
          5.515118498006522,
          0,
          0
        ],
        [
          0.2654259324955405,
          0.8339716971360174,
          0.5685457646404769,
          0.08303820429435745,
          0.8855312949641161,
          10.10454977271712,
          0,
          0
        ],
        [
          0.4959681224493078,
          1.112170861105766,
          0.6162027386564586,
          0.1017456597949032,
          0.8300983260619634,
          6.381631219728554,
          0,
          0
        ],
        [
          0.3245690765840064,
          0.8502792423090872,
          0.5257101657250809,
          0.1007666071320142,
          0.8600579049944188,
          8.027478369139006,
          0,
          0
        ],
        [
          1.173405309591299,
          0.7524896628078224,
          -0.4209156467834767,
          0.4045095551317853,
          0.5358973516823465,
          1.508229348752601,
          0,
          0
        ],
        [
          1.150951363075044,
          0.3471463250399333,
          -0.803805038035111,
          0.6836303777364922,
          0.2704865905563638,
          0.4842975631546301,
          0,
          0
        ],
        [
          0.3316419551838574,
          0.8906590094309854,
          0.559017054247128,
          0.09096493246337448,
          0.8690772281592362,
          8.670477237724194,
          0,
          0
        ],
        [
          0.7247595596612336,
          0.9693813467438254,
          0.2446217870825917,
          0.2039881499856573,
          0.7232609497791843,
          3.413692473252941,
          0,
          0
        ],
        [
          0.3451124068468837,
          0.7918812105952815,
          0.4467688037483978,
          0.1320532795691025,
          0.8256078566055519,
          6.183675982215182,
          0,
          0
        ],
        [
          0.2637166094480606,
          0.8422163141405743,
          0.5784997046925138,
          0.07516200117135946,
          0.8946354856528702,
          11.0905114373093,
          0,
          0
        ],
        [
          0.2950181876275186,
          0.4288381285251476,
          0.1338199408976289,
          0.3107784015487109,
          0.6248985116331292,
          2.176008192939916,
          0,
          0
        ],
        [
          0.2958772787614401,
          0.427005085393612,
          0.1311278066321719,
          0.3125722579601496,
          0.6229189901877985,
          2.157728176348765,
          0,
          0
        ],
        [
          2.244853437943287,
          0.6220526738833663,
          -1.622800764059921,
          0.8801813834808965,
          0.07716502175257084,
          0.1092185129158501,
          0,
          0
        ],
        [
          0.2553034087919244,
          0.9168703658073587,
          0.6615669570154343,
          0.05474714328415753,
          0.9178394079758599,
          14.59160161114322,
          0,
          0
        ],
        [
          0.7814098232491458,
          1.120125668673591,
          0.3387158454244452,
          0.1509814694960115,
          0.7259043403248233,
          3.459211037086893,
          0,
          0
        ],
        [
          0.2743618874555893,
          1.156925341899447,
          0.8825634544438579,
          0.02650054240889766,
          0.9450721883411367,
          22.47359288703154,
          0,
          0
        ],
        [
          0.2947095798743531,
          0.8016427105235645,
          0.5069331306492114,
          0.1072694213252878,
          0.8561672440946452,
          7.775004154058814,
          0,
          0
        ],
        [
          0.3696454830520538,
          0.7500827906157203,
          0.3804373075636664,
          0.1676293532911899,
          0.7862561242343187,
          4.804743240508958,
          0,
          0
        ],
        [
          0.3073874355099813,
          1.626678148415075,
          1.319290712905094,
          0.01801757728892532,
          0.9526414054742305,
          26.27425870425248,
          0,
          0
        ],
        [
          1.244978786827277,
          0.9649198299290886,
          -0.2800589568981882,
          0.4270101761684053,
          0.4247931078268469,
          0.964613207427748,
          0,
          0
        ],
        [
          4.448791344034582,
          2.3377744657939,
          -2.111016878240682,
          0.5482106177885083,
          0.003827075625549734,
          0.005018017065922119,
          0,
          0
        ],
        [
          0.9702664958188977,
          1.837753578439474,
          0.8674870826205764,
          0.1238117428962889,
          0.7211136220654808,
          3.377351177794915,
          0,
          0
        ],
        [
          0.7303238888098281,
          1.063156392281153,
          0.332832503471325,
          0.1445175025884627,
          0.7399956355755425,
          3.717477456388872,
          0,
          0
        ],
        [
          0.6078801741091127,
          0.8336102979517264,
          0.2257301238426137,
          0.2310050764536776,
          0.6834110916319596,
          2.819591229405234,
          0,
          0
        ],
        [
          0.3014566928075663,
          1.1200773327862,
          0.8186206399786339,
          0.05219104417370826,
          0.9142861938684518,
          13.93256906805477,
          0,
          0
        ],
        [
          0.3713676405740565,
          0.3522820675356766,
          -0.01908557303837988,
          0.456037575179401,
          0.4707659242505706,
          1.161868676637601,
          0,
          0
        ],
        [
          0.8877460119312277,
          1.369137344657152,
          0.4813913327259245,
          0.1403415828923442,
          0.7170985667324352,
          3.31088068346939,
          0,
          0
        ],
        [
          3.637967312134883,
          2.848046790846454,
          -0.7899205212884288,
          0.1930036854768092,
          0.04415423877694491,
          0.06033709637563425,
          0,
          0
        ],
        [
          0.3290419277905722,
          1.105231310276556,
          0.7761893824859837,
          0.04259579800258752,
          0.9182871503482134,
          14.67871283252848,
          0,
          0
        ],
        [
          0.2709172607762629,
          0.6079508456607755,
          0.3370335848845126,
          0.1769896281488606,
          0.778927978091432,
          4.602177273451566,
          0,
          0
        ],
        [
          1.298802017379059,
          1.009228250690546,
          -0.2895737666885128,
          0.4246142519223374,
          0.3948394398735481,
          0.8522160993596447,
          0,
          0
        ],
        [
          0.2868261582911683,
          1.253853438991774,
          0.9670272807006054,
          0.0224707588840372,
          0.9473769951327479,
          23.51510999471904,
          0,
          0
        ],
        [
          0.196146843141784,
          1.152710667943474,
          0.9565638248016902,
          0.01581576027233622,
          0.9698655820202712,
          42.0386308478181,
          0,
          0
        ],
        [
          0.2966490096284213,
          0.9367243174215766,
          0.6400753077931554,
          0.06201585680387272,
          0.904157168034893,
          12.32208258575969,
          0,
          0
        ],
        [
          0.4098756394978746,
          0.5018974270595745,
          0.09202178756169993,
          0.3508506519205195,
          0.5910212600485272,
          1.887566209857294,
          0,
          0
        ],
        [
          1.819793315438863,
          0.8667431929311115,
          -0.9530501225077518,
          0.7274906306844979,
          0.162384709969676,
          0.25322137391213,
          0,
          0
        ],
        [
          2.86902379847643,
          0.1393012360814125,
          -2.729722562395018,
          0.8956983624473173,
          0.08423123812485404,
          0.1201398769329816,
          0,
          0
        ],
        [
          1.292168699522483,
          0.84710992369762,
          -0.4450587758248635,
          0.4926693344252722,
          0.4201430434946405,
          0.946403044491072,
          0,
          0
        ],
        [
          0.3965079966021175,
          0.824101486477729,
          0.4275934898756115,
          0.1778101142828579,
          0.7724053779172564,
          4.432850823954837,
          0,
          0
        ],
        [
          0.604783679916356,
          0.7188442432046489,
          0.1140605632882929,
          0.3254978666536566,
          0.5936004936948533,
          1.907835409701995,
          0,
          0
        ],
        [
          0.3138776428953599,
          0.7473890997459671,
          0.4335114568506073,
          0.1375027410153687,
          0.8221051173189527,
          6.036201368967819,
          0,
          0
        ],
        [
          0.2774678946534176,
          0.8412950811201123,
          0.5638271864666946,
          0.08524803294818319,
          0.8816444540881768,
          9.729817409468627,
          0,
          0
        ],
        [
          0.2740711089690606,
          0.7966628611997838,
          0.5225917522307233,
          0.09833805888745371,
          0.8678533153893926,
          8.57807577924582,
          0,
          0
        ],
        [
          0.3275053134815535,
          0.9718024756853072,
          0.6442971622037537,
          0.07030955757550608,
          0.8906284039595801,
          10.63633029272633,
          0,
          0
        ],
        [
          0.2761091986043764,
          0.8150423502137991,
          0.5389331516094227,
          0.09358918738967821,
          0.8728700975395918,
          8.968126496060181,
          0,
          0
        ],
        [
          1.488207982077129,
          0.6531513550092024,
          -0.8350566270679266,
          0.7533192335551674,
          0.1692903137352783,
          0.2661844362013235,
          0,
          0
        ],
        [
          0.3410529171834032,
          0.9074601866582087,
          0.5664072694748055,
          0.09039873920157081,
          0.8684557021976133,
          8.623339158814524,
          0,
          0
        ],
        [
          0.6624873259243576,
          0.9148764799649467,
          0.2523891540405891,
          0.2057740243648429,
          0.6975704142928135,
          3.012753513391038,
          0,
          0
        ],
        [
          0.2794245608020943,
          3.163001992183218,
          2.883577431381124,
          0.0002805902786800011,
          0.9919496067302498,
          160.9430903911242,
          0,
          0
        ],
        [
          0.3244474961473685,
          0.9967942940157327,
          0.6723467978683643,
          0.05512813833617054,
          0.9064580929738573,
          12.65730759951916,
          0,
          0
        ],
        [
          1.863854182085065,
          0.626049659253936,
          -1.237804522831129,
          0.8316595579870191,
          0.1119892024151134,
          0.1647243218980495,
          0,
          0
        ],
        [
          6.412125372821429,
          1.610385116969964,
          -4.801740255851465,
          0.630236253772873,
          0.1776986905526335,
          0.2822624254222892,
          0,
          0
        ],
        [
          0.2632871354574944,
          0.9018677108585558,
          0.6385805754010614,
          0.06107513907535476,
          0.9099359862803672,
          13.19651837321256,
          0,
          0
        ],
        [
          2.319735161568954,
          1.590741867219301,
          -0.7289932943496529,
          0.5314944145267066,
          0.1363191367579122,
          0.2061595006540776,
          0,
          0
        ],
        [
          0.2469560419487925,
          1.320433740421938,
          1.073477698473146,
          0.01272908103973743,
          0.9653539703765265,
          36.39426374614536,
          0,
          0
        ],
        [
          0.3647876994011648,
          0.6082005771957942,
          0.2434128777946294,
          0.2452879689499294,
          0.7041673529741781,
          3.10906362732614,
          0,
          0
        ],
        [
          0.8184204292211826,
          1.024041550793999,
          0.2056211215728166,
          0.2753966799917231,
          0.6424257917804009,
          2.34669477368372,
          0,
          0
        ],
        [
          0.294076996527004,
          1.00820983935788,
          0.7141328428308764,
          0.04411617496920992,
          0.9228509169913048,
          15.62430121605735,
          0,
          0
        ],
        [
          0.8274121402695267,
          0.941903180200179,
          0.1144910399306523,
          0.2632087575275338,
          0.6002403135333582,
          1.961218529540206,
          0,
          0
        ],
        [
          0.3445786962175715,
          0.9414632681059059,
          0.5968845718883343,
          0.1039045580804583,
          0.8539062001169492,
          7.634457909423521,
          0,
          0
        ],
        [
          0.9671914616211421,
          0.6366064834706597,
          -0.3305849781504824,
          0.6038995646074552,
          0.3104854801559176,
          0.5881630026755653,
          0,
          0
        ],
        [
          0.3137589219397836,
          1.101762068018297,
          0.7880031460785133,
          0.04276893531914665,
          0.9210933279732303,
          15.24718721361801,
          0,
          0
        ],
        [
          0.1348876057325278,
          1.466558661055521,
          1.331671055322994,
          0.003379821386416266,
          0.9922645988398525,
          167.5500181853487,
          0,
          0
        ],
        [
          0.3652472337166475,
          0.5956509614515351,
          0.2304037277348875,
          0.2524639099604252,
          0.6963853951835478,
          2.995896592688323,
          0,
          0
        ],
        [
          0.7362768419031409,
          0.9591535758845693,
          0.2228767339814284,
          0.209616613013397,
          0.717626220754364,
          3.319508274732745,
          0,
          0
        ],
        [
          0.3369025116866978,
          0.8292058722738652,
          0.4923033605871674,
          0.1190303659625916,
          0.8393507887762987,
          6.824403997134197,
          0,
          0
        ],
        [
          2.391206462987405,
          1.786578479767509,
          -0.6046279832198966,
          0.4749301640315837,
          0.4336193105052021,
          0.9999999999999989,
          0,
          0
        ],
        [
          0.2316950032359242,
          0.721351920315522,
          0.4896569170795978,
          0.09702233218113342,
          0.8721006051253847,
          8.906312337382595,
          0,
          0
        ],
        [
          0.9064915917102379,
          0.4747002663504549,
          -0.4317913253597829,
          0.6666890129111106,
          0.2722368835239352,
          0.4886036942815272,
          0,
          0
        ],
        [
          0.8346344576827112,
          0.7432882280061609,
          -0.09134622967655026,
          0.4576856930367976,
          0.4372657784501164,
          1.01494377977978,
          0,
          0
        ],
        [
          2.391206462987411,
          1.786578479767508,
          -0.6046279832199026,
          0.4749301640315837,
          0.4336193105052021,
          0.9999999999999989,
          0,
          0
        ],
        [
          0.7638011328806472,
          0.5097553125403851,
          -0.2540458203402621,
          0.4868573674202279,
          0.4592051344744479,
          1.109108411621971,
          0,
          0
        ],
        [
          0.947387942916397,
          0.8685986517058185,
          -0.07878929121057854,
          0.3875958262428208,
          0.4826954616541473,
          1.218784017176446,
          0,
          0
        ],
        [
          0.1334801530001546,
          1.032599931287292,
          0.899119778287137,
          0.01088687201822738,
          0.9820710321095929,
          71.54634210971126,
          0,
          0
        ],
        [
          0.3479162029351111,
          0.6587103790682614,
          0.3107941761331502,
          0.2072405735372317,
          0.7451104306296981,
          3.818285539873511,
          0,
          0
        ],
        [
          1.200567733393716,
          0.8539110894117308,
          -0.3466566439819851,
          0.5245009780323246,
          0.3374145453954951,
          0.6651532629761586,
          0,
          0
        ],
        [
          2.125948159166933,
          1.49130539256875,
          -0.6346427665981831,
          0.5066687248088315,
          0.202028777113505,
          0.330693629427991,
          0,
          0
        ],
        [
          0.7049848874097001,
          1.753623068838972,
          1.048638181429272,
          0.05224089424176466,
          0.8465593053255247,
          7.206371635569376,
          0,
          0
        ],
        [
          1.666892673831407,
          1.455969359459744,
          -0.2109233143716629,
          0.3624691950587061,
          0.4279281677457536,
          0.9770575232202292,
          0,
          0
        ],
        [
          0.8591472041741092,
          1.533051853532468,
          0.6739046493583593,
          0.1214679728231635,
          0.7330259395166402,
          3.586328766133604,
          0,
          0
        ],
        [
          1.083595259814052,
          1.048575949189174,
          -0.03501931062487795,
          0.3072572987737868,
          0.5267812644564183,
          1.454012743878564,
          0,
          0
        ],
        [
          0.5392300891321117,
          0.726281871896579,
          0.1870517827644673,
          0.2779330005002062,
          0.664275112026963,
          2.584426985120727,
          0,
          0
        ],
        [
          0.3346366941239635,
          0.8001649109174257,
          0.4655282167934622,
          0.1284795872993996,
          0.8297467482460417,
          6.36575569042352,
          0,
          0
        ],
        [
          0.626318543148119,
          0.650759892225566,
          0.02444134907744699,
          0.403507607064075,
          0.5176005174642486,
          1.401482540973498,
          0,
          0
        ],
        [
          0.4492347253507252,
          0.9099358889299866,
          0.4607011635792614,
          0.1489805885709252,
          0.7965632574532312,
          5.114352998056551,
          0,
          0
        ],
        [
          0.2850972256568025,
          0.5104379576577851,
          0.2253407320009826,
          0.2532645167406009,
          0.6911695471077566,
          2.923238836919774,
          0,
          0
        ],
        [
          0.2721087436592559,
          0.8151520143766727,
          0.5430432707174169,
          0.09175209367512104,
          0.8752902388442589,
          9.167511451651887,
          0,
          0
        ],
        [
          1.570881099482511,
          1.869190746453921,
          0.2983096469714108,
          0.2120844825562094,
          0.4916569856693049,
          1.263296164724851,
          0,
          0
        ],
        [
          0.280930905173243,
          3.108071378277107,
          2.827140473103864,
          0.0001586100586962819,
          0.9924249983074688,
          171.1255213793041,
          0,
          0
        ],
        [
          0.2638782517799341,
          0.8985882943444207,
          0.6347100425644866,
          0.0618618726701954,
          0.9090054628162504,
          13.04821175422555,
          0,
          0
        ],
        [
          1.210726590887641,
          1.169341636557808,
          -0.04138495432983391,
          0.2775074989571557,
          0.500656407182816,
          1.309604383402732,
          0,
          0
        ],
        [
          0.9829278750097707,
          0.7286866176320126,
          -0.2542412573777582,
          0.4022615814208217,
          0.5363032089104264,
          1.51069269222431,
          0,
          0
        ],
        [
          1.312608570178312,
          0.6650152487204201,
          -0.6475933214578918,
          0.7044066344285058,
          0.2084422308154675,
          0.3439560239119155,
          0,
          0
        ],
        [
          0.5151272922443508,
          0.6408968862341589,
          0.125769593989808,
          0.3169107617261404,
          0.6265403950414526,
          2.19131729494088,
          0,
          0
        ],
        [
          0.991937166883783,
          0.6515324895381865,
          -0.3404046773455964,
          0.5996564197862833,
          0.3123452998253383,
          0.5932863857359852,
          0,
          0
        ],
        [
          1.369184006187341,
          1.078727951457799,
          -0.2904560547295429,
          0.4124934752481405,
          0.392633632127277,
          0.8443773617933861,
          0,
          0
        ],
        [
          0.6466512866377273,
          0.939540837761162,
          0.2928895511234347,
          0.1746074498637883,
          0.7305924710638502,
          3.542136451546681,
          0,
          0
        ],
        [
          0.1749834715789024,
          1.337026927721569,
          1.162043456142667,
          0.007636498259798891,
          0.9826981619395625,
          74.18698546773795,
          0,
          0
        ],
        [
          0.2950764151914375,
          1.336426347099069,
          1.041349931907632,
          0.01830767978156836,
          0.950302788580485,
          24.976398009528,
          0,
          0
        ],
        [
          0.4783001418296928,
          1.037957015654905,
          0.5596568738252126,
          0.1011088290597634,
          0.8355650262599559,
          6.637214964745499,
          0,
          0
        ],
        [
          0.291728074004839,
          0.9136379556751505,
          0.6219098816703115,
          0.06891131992829941,
          0.8975170401510065,
          11.43907391284925,
          0,
          0
        ],
        [
          0.8591003281663387,
          0.5900732710119889,
          -0.2690270571543498,
          0.5577140235901096,
          0.3685759025580293,
          0.7624398879972542,
          0,
          0
        ],
        [
          3.782615348721239,
          4.601563928815467,
          0.818948580094228,
          0.3520047751918303,
          0.4833530679761508,
          1.221997867595644,
          0,
          0
        ],
        [
          0.3150070400029476,
          1.249886962714369,
          0.9348799227114215,
          0.02772743889958475,
          0.9365798864713252,
          19.28935185334898,
          0,
          0
        ],
        [
          1.572752275911723,
          1.34049551018075,
          -0.2322567657309731,
          0.3724196036596442,
          0.38419310953807,
          0.8149010001633817,
          0,
          0
        ],
        [
          2.792484374218921,
          0.2145440482529446,
          -2.577940325965976,
          0.8422375467442901,
          0.1326467819713743,
          0.1997563287107342,
          0,
          0
        ],
        [
          2.53152513061424,
          1.385273413030431,
          -1.14625171758381,
          0.7089769293426172,
          0.0702899273528117,
          0.09875188210524628,
          0,
          0
        ],
        [
          2.131654674874982,
          0.810371279144434,
          -1.321283395730548,
          0.8291098647301899,
          0.09695236820400824,
          0.1402321482340881,
          0,
          0
        ],
        [
          2.819849474496976,
          0.1891031424613596,
          -2.630746332035617,
          0.8601059087182582,
          0.1164789983963099,
          0.1721989795518631,
          0,
          0
        ],
        [
          0.366937463420315,
          0.6464975426926682,
          0.2795600792723533,
          0.2254832083283033,
          0.7248281623891963,
          3.440573961594654,
          0,
          0
        ],
        [
          0.4525292760536623,
          0.8454768915208132,
          0.3929476154671509,
          0.1938288519101904,
          0.7518553511775026,
          3.957575458223333,
          0,
          0
        ],
        [
          2.013883882651534,
          1.099893100972115,
          -0.9139907816794195,
          0.6558844591880304,
          0.1840514820776514,
          0.2946296055751716,
          0,
          0
        ],
        [
          0.2485336837982803,
          1.052523413305065,
          0.803989729506785,
          0.03118113968870897,
          0.9444521137190298,
          22.20814214363883,
          0,
          0
        ],
        [
          0.2878485211360342,
          0.5086330118183164,
          0.2207844906822822,
          0.2565373368492094,
          0.6876476148500015,
          2.875550093761092,
          0,
          0
        ],
        [
          0.8551411999508121,
          0.9212049406432123,
          0.06606374069240029,
          0.3012445176945562,
          0.563875351875782,
          1.688776987698323,
          0,
          0
        ],
        [
          0.2789785774052359,
          0.8192944250653895,
          0.5403158476601536,
          0.09403321044290616,
          0.8720951206234552,
          8.905874430859294,
          0,
          0
        ],
        [
          0.2583883489738856,
          0.9408628572920841,
          0.6824745083181984,
          0.05197998839780678,
          0.9204142963953437,
          15.1059526450809,
          0,
          0
        ],
        [
          0.2052565274323514,
          0.9075314011500214,
          0.7022748737176701,
          0.04305476197734864,
          0.9369294262002563,
          19.40349308937721,
          0,
          0
        ],
        [
          0.4006756761588987,
          1.062986262853131,
          0.6623105866942324,
          0.07323586555874037,
          0.8762681570518182,
          9.250290499442388,
          0,
          0
        ],
        [
          0.2044166511134921,
          2.036473537868019,
          1.832056886754527,
          0.00311305228488472,
          0.9883407769979006,
          110.7227664353029,
          0,
          0
        ],
        [
          0.2724400612095219,
          0.7632289511915648,
          0.4907888899820428,
          0.1081680658368313,
          0.8572112500001874,
          7.84140154053746,
          0,
          0
        ],
        [
          0.6458167650258473,
          1.419741055664382,
          0.7739242906385349,
          0.04993720708794219,
          0.8551666244817613,
          7.712264462388859,
          0,
          0
        ],
        [
          2.391206462987405,
          1.786578479767509,
          -0.6046279832198966,
          0.4749301640315837,
          0.4336193105052021,
          0.9999999999999989,
          0,
          0
        ],
        [
          0.2175186990040331,
          0.9466659162306483,
          0.7291472172266152,
          0.03407937840057878,
          0.9459405251781732,
          22.85555820335461,
          0,
          0
        ],
        [
          0.2722694020916449,
          0.6969245671856721,
          0.4246551650940272,
          0.1404308937325801,
          0.8207724345368393,
          5.981605680221787,
          0,
          0
        ],
        [
          1.459468293957069,
          0.1178638010603311,
          -1.341604492896738,
          0.9344938695808034,
          0.04807702461206109,
          0.06596834619235815,
          0,
          0
        ],
        [
          0.4297309953006315,
          0.4643817888026666,
          0.03465079350203509,
          0.403678458519686,
          0.5354748613183989,
          1.505669623439898,
          0,
          0
        ],
        [
          0.2742136263390364,
          0.9212422740184317,
          0.6470286476793954,
          0.0610533750698438,
          0.9083799400548536,
          12.95020927811304,
          0,
          0
        ],
        [
          0.264388381794442,
          0.625801216767949,
          0.361412834973507,
          0.1785153905613829,
          0.7768361112146184,
          4.546794313548953,
          0,
          0
        ],
        [
          1.069925052182933,
          1.023218563623915,
          -0.04670648855901827,
          0.3304537673233571,
          0.4880327774203447,
          1.245106949962972,
          0,
          0
        ],
        [
          0.378017988091208,
          1.497487226888272,
          1.119469238797064,
          0.02871098061000461,
          0.9257151487706676,
          16.27709642148512,
          0,
          0
        ],
        [
          1.572877133747523,
          0.8219392537866541,
          -0.7509378799608692,
          0.6652549159658975,
          0.2248494486154555,
          0.3788834104391028,
          0,
          0
        ],
        [
          6.49480471448322,
          2.659386119304834,
          -3.835418595178386,
          0.4194953355844168,
          0.2671011856718003,
          0.4760270369603094,
          0,
          0
        ],
        [
          0.2854477101961392,
          1.68718340326214,
          1.401735693066001,
          0.01188906799846645,
          0.9630739934146756,
          34.0664701622994,
          0,
          0
        ],
        [
          0.3487346829571263,
          2.253204542266377,
          1.904469859309251,
          0.009759237285779454,
          0.9608434647430054,
          32.05148879705412,
          0,
          0
        ],
        [
          0.6226565021216496,
          1.674080935752775,
          1.051424433631126,
          0.08709667413534725,
          0.8263119657766408,
          6.21403886542064,
          0,
          0
        ],
        [
          0.8910408050207826,
          2.47367761174588,
          1.582636806725097,
          0.03649422005288082,
          0.8258404236010348,
          6.19367767776186,
          0,
          0
        ],
        [
          9.608847014137137,
          1.328149287235679,
          -8.280697726901458,
          0.9357132497177253,
          0.001194065803506001,
          0.00156151791168426,
          0,
          0
        ],
        [
          1.587903039345333,
          1.55978702113,
          -0.02811601821533372,
          0.3030933208378159,
          0.4728183163516284,
          1.17147709812555,
          0,
          0
        ],
        [
          1.865206170103018,
          2.802858899023666,
          0.9376527289206484,
          0.1951153783315173,
          0.5244217423428339,
          1.44031844024166,
          0,
          0
        ],
        [
          2.391206462987405,
          1.786578479767509,
          -0.6046279832198966,
          0.4749301640315837,
          0.4336193105052021,
          0.9999999999999989,
          0,
          0
        ],
        [
          1.359071950818811,
          1.053746308572675,
          -0.3053256422461363,
          0.4230070926683308,
          0.3901534737397256,
          0.8356313925498225,
          0,
          0
        ],
        [
          0.3046633696040132,
          0.8092509379883659,
          0.5045875683843526,
          0.1110903853622078,
          0.8512265972810309,
          7.473425544638696,
          0,
          0
        ],
        [
          0.9708333338552501,
          0.8179064993732541,
          -0.152926834481996,
          0.4444648717285915,
          0.4378497482910194,
          1.017354986835019,
          0,
          0
        ],
        [
          0.3146737586899415,
          0.8100278465306391,
          0.4953540878406976,
          0.1146312007379255,
          0.8463062167478504,
          7.192353975911058,
          0,
          0
        ],
        [
          0.2744455348166784,
          0.9397613571575736,
          0.6653158223408953,
          0.05754549759456834,
          0.9120584649720033,
          13.54654237257724,
          0,
          0
        ],
        [
          0.1703924197995471,
          2.522850419536832,
          2.352457999737285,
          0.0005190365577693547,
          0.9972544643869301,
          474.4371966309882,
          0,
          0
        ],
        [
          0.2966312641003837,
          0.7357840986577316,
          0.439152834557348,
          0.1327011017372399,
          0.8285410795634176,
          6.311808068760394,
          0,
          0
        ],
        [
          0.2390479050225878,
          0.8492337208657997,
          0.610185815843212,
          0.0626183239655072,
          0.9112843783441156,
          13.41694528362009,
          0,
          0
        ],
        [
          0.1773080234813983,
          1.112533815241307,
          0.9352257917599088,
          0.01392159442328378,
          0.9743663729640919,
          49.64917649748109,
          0,
          0
        ],
        [
          0.2608972628224784,
          0.8012086886109548,
          0.5403114257884765,
          0.09016322163146485,
          0.8781093834859137,
          9.409751788053265,
          0,
          0
        ],
        [
          0.268777765568327,
          1.15266175565503,
          0.8838839900867033,
          0.02565195788599127,
          0.9469486460601072,
          23.31469715638977,
          0,
          0
        ],
        [
          0.377675999957196,
          0.8574106064488826,
          0.4797346064916866,
          0.1216544263854074,
          0.8324954784181336,
          6.491651125393068,
          0,
          0
        ],
        [
          1.2270054409956,
          0.9215699498242649,
          -0.3054354911713355,
          0.3349970448454875,
          0.5889618564704555,
          1.871564793404298,
          0,
          0
        ],
        [
          0.2982752817098696,
          0.9127468228044854,
          0.6144715410946158,
          0.07175322663726424,
          0.8935972403677428,
          10.96954844284951,
          0,
          0
        ],
        [
          2.366236196749276,
          0.5635582880635869,
          -1.802677908685689,
          0.9459853773309774,
          0.02840501122165592,
          0.03818647077156336,
          0,
          0
        ],
        [
          0.366910986828939,
          2.945755472854035,
          2.578844486025096,
          0.0004803060010540945,
          0.9755564720274711,
          52.1300749436273,
          0,
          0
        ],
        [
          0.8235118489724309,
          0.9581433689009922,
          0.1346315199285613,
          0.2489224483981345,
          0.6129315022828757,
          2.068349565309092,
          0,
          0
        ],
        [
          1.000629277294917,
          0.8530772702555393,
          -0.1475520070393782,
          0.3394571304736811,
          0.58980899530846,
          1.87812754790597,
          0,
          0
        ],
        [
          1.30457332004147,
          1.301268929900477,
          -0.003304390140993041,
          0.2850216064495956,
          0.5190725030257839,
          1.409769914842052,
          0,
          0
        ],
        [
          0.6756912896075234,
          0.9844731928167091,
          0.3087819032091856,
          0.1657940586351101,
          0.7317103217052234,
          3.562337313949111,
          0,
          0
        ],
        [
          2.711802112983851,
          0.2889954863099607,
          -2.42280662667389,
          0.7915526935976741,
          0.1782752664229066,
          0.2833769738547826,
          0,
          0
        ],
        [
          0.3798806659805319,
          0.4554413339845825,
          0.07556066800405059,
          0.3631472169395531,
          0.5757607932656184,
          1.772683120283408,
          0,
          0
        ],
        [
          0.2404923698338762,
          0.9224210755874377,
          0.6819287057535615,
          0.05418098037508175,
          0.9203463061141224,
          15.09194369202554,
          0,
          0
        ],
        [
          0.8810747162993616,
          1.671457970938185,
          0.7903832546388235,
          0.09421715509882303,
          0.7620772500307879,
          4.183722295030612,
          0,
          0
        ],
        [
          0.3032994459332944,
          1.222202035308482,
          0.9189025893751874,
          0.02556701367320825,
          0.9406164732533646,
          20.68932954543144,
          0,
          0
        ],
        [
          0.228215565591078,
          0.8100395463008292,
          0.5818239807097512,
          0.07125091681333319,
          0.9022411830317405,
          12.05498106932574,
          0,
          0
        ],
        [
          0.8773301507565067,
          0.8597179469367037,
          -0.017612203819803,
          0.3642030608574972,
          0.5094711745277346,
          1.356609665383729,
          0,
          0
        ],
        [
          0.4276466049270651,
          1.110732742255866,
          0.6830861373288006,
          0.1061924662619757,
          0.8410443692024479,
          6.911030570285419,
          0,
          0
        ],
        [
          1.982550709032829,
          0.9718887948366006,
          -1.010661914196229,
          0.6770341770975684,
          0.2170561314517292,
          0.3621106135974088,
          0,
          0
        ],
        [
          5.115182576186878,
          0.9221107084568907,
          -4.193071867729987,
          0.9829360680126914,
          0.003604649857901463,
          0.004725319914600459,
          0,
          0
        ],
        [
          0.3280227906420317,
          0.92856101197758,
          0.6005382213355484,
          0.07959136317400739,
          0.8811253181120579,
          9.681622300211876,
          0,
          0
        ],
        [
          1.406419071805314,
          0.1159742837110116,
          -1.290444788094302,
          0.957654313020388,
          0.03007754643386648,
          0.04050468097850596,
          0,
          0
        ],
        [
          0.3184056455492122,
          0.7165413386659529,
          0.3981356931167407,
          0.1534961433991323,
          0.8046633091983538,
          5.38059366790328,
          0,
          0
        ],
        [
          0.7359585385271403,
          0.8720631373411802,
          0.1361045988140399,
          0.2525094878489392,
          0.6806783154806743,
          2.784282688159447,
          0,
          0
        ],
        [
          1.202690867323234,
          1.008143654555821,
          -0.1945472127674128,
          0.3860073831613428,
          0.4294957188098387,
          0.983331054218672,
          0,
          0
        ],
        [
          0.408121692593146,
          0.9766868709726071,
          0.5685651783794611,
          0.1003406872452475,
          0.8478626341194563,
          7.27929679122672,
          0,
          0
        ],
        [
          0.3702329917142334,
          2.927513737826982,
          2.557280746112749,
          0.001113474849731007,
          0.9742952056907843,
          49.50809958192853,
          0,
          0
        ],
        [
          0.307531332206463,
          0.948217305420655,
          0.640685973214192,
          0.06266694987029332,
          0.9017349517601159,
          11.98614853122656,
          0,
          0
        ],
        [
          1.898243833910608,
          1.504290940176038,
          -0.39395289373457,
          0.4726302775252084,
          0.3464712605092834,
          0.6924722090944639,
          0,
          0
        ],
        [
          1.548418027200037,
          1.364115799139748,
          -0.1843022280602893,
          0.3609340075030502,
          0.391110469643159,
          0.83899767723342,
          0,
          0
        ],
        [
          0.2450592696058197,
          2.689034248191938,
          2.443974978586118,
          0.0005189230544768124,
          0.9937667430488943,
          208.2424439539336,
          0,
          0
        ],
        [
          0.2704756457282409,
          0.9285205831038155,
          0.6580449373755746,
          0.05825069013402576,
          0.9119133303713677,
          13.5220705366069,
          0,
          0
        ],
        [
          0.2360993583091916,
          1.23809240227923,
          1.001993043970039,
          0.02011181595282589,
          0.959475784692044,
          30.92567785599766,
          0,
          0
        ],
        [
          0.3434239438457592,
          1.23862444986977,
          0.8952005060240105,
          0.03759404236730213,
          0.9216160851891628,
          15.35758469936113,
          0,
          0
        ],
        [
          1.421733636766631,
          0.920695216581845,
          -0.5010384201847861,
          0.5258541602945342,
          0.3462648112510352,
          0.6918410387332496,
          0,
          0
        ],
        [
          4.738450559385257,
          1.759911057051681,
          -2.978539502333575,
          0.6478635839737181,
          0.0666323573613529,
          0.09324644010531713,
          0,
          0
        ],
        [
          1.589564819005063,
          5.401119496162253,
          3.81155467715719,
          0.007002200830567168,
          0.7359782992796208,
          3.641037971897365,
          0,
          0
        ],
        [
          0.6934528868301121,
          1.314214534498378,
          0.6207616476682655,
          0.0810483764061202,
          0.8106087375074762,
          5.59050660477989,
          0,
          0
        ],
        [
          2.528196352330058,
          1.994745745094527,
          -0.5334506072355305,
          0.2582644198840812,
          0.5335018940475034,
          1.493777467435156,
          0,
          0
        ],
        [
          1.412442426433729,
          2.856114528423722,
          1.443672101989994,
          0.01082201544436782,
          0.681261309494829,
          2.791764395625151,
          0,
          0
        ],
        [
          0.2244550569919315,
          0.9038634623185902,
          0.6794084053266587,
          0.0458040587643276,
          0.9317752960042784,
          17.83895274746675,
          0,
          0
        ],
        [
          0.2081482063463457,
          2.537001121609566,
          2.32885291526322,
          0.0008218136386748938,
          0.9949411176653996,
          256.8872941982622,
          0,
          0
        ],
        [
          0.2715430414793038,
          0.6751011905007523,
          0.4035581490214485,
          0.1487957982845936,
          0.8112658198484669,
          5.614517542487612,
          0,
          0
        ],
        [
          0.2613924243249356,
          0.8058000518264123,
          0.5444076275014768,
          0.08891429576800622,
          0.8794313293164296,
          9.527243907018644,
          0,
          0
        ],
        [
          1.097620455090744,
          0.7664887383575065,
          -0.3311317167332377,
          0.5658668679220195,
          0.3163511098197626,
          0.6044161672836558,
          0,
          0
        ],
        [
          0.3014914870607781,
          2.413662304703668,
          2.11217081764289,
          0.003540083022821009,
          0.9784702461054041,
          59.36198047959267,
          0,
          0
        ],
        [
          0.2880671537006486,
          0.5065341530048996,
          0.218466999304251,
          0.2578973888331272,
          0.6860934311957532,
          2.854845966429282,
          0,
          0
        ],
        [
          0.6748649175749534,
          0.1933454700024744,
          -0.481519447572479,
          0.823807398434143,
          0.1352500475526223,
          0.2042898092816656,
          0,
          0
        ],
        [
          2.13401546967998,
          1.222955112331588,
          -0.911060357348392,
          0.6241091511889376,
          0.1850667290458061,
          0.2966238882560916,
          0,
          0
        ],
        [
          0.6201493540522675,
          0.674099333944601,
          0.05394997989233352,
          0.3835065149537135,
          0.5382450530406474,
          1.522538605328868,
          0,
          0
        ],
        [
          0.636339135756373,
          1.19665374991531,
          0.5603146141589372,
          0.0991968150800251,
          0.8062091360629308,
          5.433932505743164,
          0,
          0
        ],
        [
          0.3155414376642492,
          0.7631036342023906,
          0.4475621965381413,
          0.132982776165691,
          0.8269212422299926,
          6.240511706238197,
          0,
          0
        ],
        [
          1.782354207723651,
          1.269293768049184,
          -0.5130604396744671,
          0.4700323231085884,
          0.3168537790300491,
          0.6058220054332907,
          0,
          0
        ],
        [
          1.261074466693884,
          3.351454811314204,
          2.09038034462032,
          0.00916863328464103,
          0.7109093308496978,
          3.212032740522888,
          0,
          0
        ],
        [
          1.483880589257776,
          3.091440095759284,
          1.607559506501508,
          0.007044162693899572,
          0.6458042134359839,
          2.381536855745978,
          0,
          0
        ],
        [
          0.7879227465218015,
          0.8043718761949825,
          0.01644912967318102,
          0.3504910060488079,
          0.5534288008513708,
          1.618716781601701,
          0,
          0
        ],
        [
          0.9735217559124115,
          0.923082399016369,
          -0.05043935689604251,
          0.3739200299628374,
          0.4991298527162327,
          1.301632012450289,
          0,
          0
        ],
        [
          2.199422739849841,
          1.663202177936594,
          -0.5362205619132467,
          0.4587008311005454,
          0.2132847885823016,
          0.3541132348123072,
          0,
          0
        ],
        [
          2.279972341350617,
          1.276219111308715,
          -1.003753230041902,
          0.6744918684473545,
          0.1243812336455179,
          0.1855408844190739,
          0,
          0
        ],
        [
          0.3504598505766384,
          0.9786010845835756,
          0.6281412340069372,
          0.07151373851507643,
          0.8859414325181111,
          10.14558101610848,
          0,
          0
        ],
        [
          1.732770245315582,
          1.089228656467363,
          -0.643541588848219,
          0.5477404778940992,
          0.2798876797787389,
          0.5076721787418483,
          0,
          0
        ],
        [
          0.6188235697718238,
          0.8204749795542354,
          0.2016514097824116,
          0.2604646995811814,
          0.6544347976948794,
          2.47363833936542,
          0,
          0
        ],
        [
          0.8954664213187938,
          2.311505778199664,
          1.41603935688087,
          0.03466579995058756,
          0.8263931769538767,
          6.217556728562633,
          0,
          0
        ],
        [
          0.750782929836907,
          1.734302334582833,
          0.9835194047459256,
          0.07707560879723485,
          0.8091200154973239,
          5.536717650341922,
          0,
          0
        ],
        [
          0.9143754993510457,
          1.014976556510095,
          0.1006010571590493,
          0.2706838396957059,
          0.5594164593608032,
          1.658466848836742,
          0,
          0
        ],
        [
          1.457783185682235,
          1.00319224984191,
          -0.4545909358403248,
          0.4816310094349236,
          0.3717914796657237,
          0.7730283718086501,
          0,
          0
        ],
        [
          2.181166260038262,
          1.314539800026266,
          -0.8666264600119957,
          0.6149361080178883,
          0.1679587864087904,
          0.2636681745792484,
          0,
          0
        ],
        [
          0.3499813193349696,
          0.8737329736846794,
          0.5237516543497098,
          0.1152941804424727,
          0.8422697308559635,
          6.97486766997377,
          0,
          0
        ],
        [
          0.2450226256955,
          1.732402108784798,
          1.487379483089298,
          0.01024166878998005,
          0.9727743727598435,
          46.66959693136441,
          0,
          0
        ],
        [
          1.422737423221211,
          1.59268291047242,
          0.1699454872512094,
          0.2462251169093533,
          0.5109336152551358,
          1.364572097630028,
          0,
          0
        ],
        [
          0.2560915385674775,
          0.9205362235270879,
          0.6644446849596104,
          0.05453448806500875,
          0.9179719904569138,
          14.6172972980491,
          0,
          0
        ],
        [
          0.6299391410092137,
          0.4707516421504304,
          -0.1591874988587832,
          0.5750012006900995,
          0.3556317325657617,
          0.7208853236138623,
          0,
          0
        ],
        [
          1.596006204503224,
          1.245894937396763,
          -0.3501112671064608,
          0.4068624666854494,
          0.3924950861213866,
          0.8438869134199265,
          0,
          0
        ],
        [
          1.291602274612424,
          3.034731063882392,
          1.743128789269968,
          0.1124152886788906,
          0.7650259907377661,
          4.25261616967685,
          0,
          0
        ],
        [
          2.144128462605416,
          2.454984126447909,
          0.3108556638424931,
          0.1633863506516841,
          0.5093811804948849,
          1.356121232606069,
          0,
          0
        ],
        [
          1.993972844434223,
          2.071061992487678,
          0.07708914805345501,
          0.2962386060525343,
          0.5631588289061397,
          1.683864564815218,
          0,
          0
        ],
        [
          0.5104790153437817,
          5.853360958458419,
          5.342881943114637,
          0.0255977210314837,
          0.9304032016013966,
          17.46150842735126,
          0,
          0
        ],
        [
          0.2681357713229146,
          2.101379148554312,
          1.833243377231397,
          0.004838312686338896,
          0.9783628846924602,
          59.06095059174012,
          0,
          0
        ],
        [
          2.154668286066205,
          2.476653424592879,
          0.3219851385266739,
          0.1483330228961045,
          0.3217497192115464,
          0.6196236956026341,
          0,
          0
        ],
        [
          0.2710442254955683,
          3.629209105048693,
          3.358164879553125,
          0.000008653901484766562,
          0.9962795098827734,
          349.7686384967341,
          0,
          0
        ],
        [
          1.094576644544677,
          0.1220317443477433,
          -0.9725449001969332,
          0.9495042838515289,
          0.03550693316829626,
          0.04808547117478038,
          0,
          0
        ],
        [
          2.562968046502714,
          2.750691580815438,
          0.1877235343127235,
          0.06506072981326769,
          0.174672673912934,
          0.2764385251611942,
          0,
          0
        ],
        [
          1.160273219510516,
          1.503138700188662,
          0.3428654806781464,
          0.1955936821810325,
          0.6145007167652435,
          2.082085895733093,
          0,
          0
        ],
        [
          1.415161842818353,
          1.233387987029515,
          -0.1817738557888382,
          0.3745023777960726,
          0.4388067664441715,
          1.021317358082846,
          0,
          0
        ],
        [
          5.211451614973194,
          2.911523530498675,
          -2.29992808447452,
          0.3424666787949492,
          0.04188706816556909,
          0.05710354693171531,
          0,
          0
        ],
        [
          2.337053722266859,
          1.435420405038269,
          -0.9016333172285902,
          0.593858052241754,
          0.1647008492030373,
          0.2575452959035649,
          0,
          0
        ],
        [
          0.349352342737211,
          1.317703501506062,
          0.9683511587688507,
          0.03595301136712884,
          0.9230450896880217,
          15.66702019667407,
          0,
          0
        ],
        [
          0.337376426802546,
          2.696928079855393,
          2.359551653052847,
          0.00178635000612699,
          0.977453433185856,
          56.62594709215976,
          0,
          0
        ],
        [
          1.437438341990509,
          1.330981891651568,
          -0.1064564503389409,
          0.3115490615090903,
          0.4401947885293828,
          1.027088301770123,
          0,
          0
        ],
        [
          0.5698864730965201,
          1.083730976853693,
          0.5138445037571726,
          0.1304099855742765,
          0.800945625209561,
          5.255706809337886,
          0,
          0
        ],
        [
          1.471899399746564,
          2.835098368951301,
          1.363198969204737,
          0.009967882946605233,
          0.6443789049628662,
          2.366756741715358,
          0,
          0
        ],
        [
          0.6764100821481451,
          1.019383262621492,
          0.3429731804733471,
          0.1500793649615455,
          0.7462507603650447,
          3.84131445394945,
          0,
          0
        ],
        [
          2.557926851567569,
          0.4274892191801689,
          -2.1304376323874,
          0.7058823617795433,
          0.2536980512640296,
          0.4440198430229352,
          0,
          0
        ],
        [
          0.2584397856081893,
          0.8049409105113602,
          0.5465011249031708,
          0.08784735254088111,
          0.8809251767487238,
          9.663153981365374,
          0,
          0
        ],
        [
          0.2957025919720082,
          0.663147742788805,
          0.3674451508167967,
          0.1849804421786764,
          0.7699476502436183,
          4.371538904340273,
          0,
          0
        ],
        [
          0.5772043844791701,
          1.027562112374619,
          0.4503577278954494,
          0.09856388612167799,
          0.8187530283007581,
          5.900407190458115,
          0,
          0
        ],
        [
          0.2919614295158346,
          1.382830162621767,
          1.090868733105932,
          0.01744134510532124,
          0.9524622989092277,
          26.17034463611139,
          0,
          0
        ],
        [
          2.661778549497087,
          0.842161765078382,
          -1.819616784418705,
          0.926044255096712,
          0.03288174453146717,
          0.04440941916075191,
          0,
          0
        ],
        [
          2.70997226645164,
          2.589343601913074,
          -0.1206286645385664,
          0.1328723564443412,
          0.07766465058103295,
          0.1099852287131067,
          0,
          0
        ],
        [
          5.345411094602134,
          3.532766629214885,
          -1.812644465387249,
          0.5393063653106861,
          0.2777325604279354,
          0.5022599907718942,
          0,
          0
        ],
        [
          0.5236116960713892,
          2.556090860703563,
          2.032479164632174,
          0.005343918484605285,
          0.9654367953180101,
          36.4846065334305,
          0,
          0
        ],
        [
          0.1973455443332521,
          2.815483932253716,
          2.618138387920464,
          0.00007916105798639648,
          0.9985584025463604,
          904.7514488828896,
          0,
          0
        ],
        [
          0.3728621978825258,
          0.6146876165500793,
          0.2418254186675535,
          0.2469718341050519,
          0.7022193218677183,
          3.080179909291716,
          0,
          0
        ],
        [
          2.20731399715758,
          1.272889236320847,
          -0.9344247608367322,
          0.6428835282827624,
          0.1591744604967563,
          0.2472676578958681,
          0,
          0
        ],
        [
          2.083037874947631,
          4.070716542347862,
          1.987678667400231,
          0.009347707327577727,
          0.4678544287637464,
          1.148365445763556,
          0,
          0
        ],
        [
          2.01389072993243,
          1.036918290134486,
          -0.976972439797944,
          0.6754320215504591,
          0.1935351195975249,
          0.3134542400427142,
          0,
          0
        ],
        [
          0.3274773227750152,
          1.226611080571488,
          0.8991337577964729,
          0.03400377746966129,
          0.9280033215781687,
          16.83592154773964,
          0,
          0
        ],
        [
          2.391206462987404,
          1.786578479767509,
          -0.6046279832198949,
          0.474930164031584,
          0.4336193105052024,
          0.9999999999999999,
          0,
          0
        ],
        [
          0.7284117924224984,
          0.9026891723968773,
          0.1742773799743789,
          0.2452460057487241,
          0.6522787071565356,
          2.450201150058449,
          0,
          0
        ],
        [
          0.6127197856890627,
          0.6480952181613157,
          0.03537543247225294,
          0.3983438287327342,
          0.5230848735823606,
          1.432619596421663,
          0,
          0
        ],
        [
          2.302441447809672,
          1.55059118719781,
          -0.7518502606118618,
          0.541780260963303,
          0.1575598009207365,
          0.2442902672527849,
          0,
          0
        ],
        [
          0.2351924674925137,
          1.247049230302467,
          1.011856762809953,
          0.01489911612160721,
          0.9648339655514658,
          35.83678241656649,
          0,
          0
        ],
        [
          0.3311501329654305,
          1.293340710763995,
          0.9621905777985649,
          0.02917808138457568,
          0.9324360547499544,
          18.02618733658576,
          0,
          0
        ],
        [
          0.5504348877349553,
          1.014381589749073,
          0.4639467020141176,
          0.1067242415554085,
          0.8166230098716539,
          5.816699071050271,
          0,
          0
        ],
        [
          3.180059431930051,
          1.002092542910474,
          -2.177966889019577,
          0.9539224680238874,
          0.005321435376877274,
          0.006987886732286601,
          0,
          0
        ],
        [
          0.7766673806847638,
          1.507729958175678,
          0.7310625774909137,
          0.1057703017449204,
          0.772634423089512,
          4.438632240441776,
          0,
          0
        ],
        [
          1.44007704030898,
          1.742224201747077,
          0.3021471614380968,
          0.2071645916420792,
          0.5307125981395503,
          1.477135463031222,
          0,
          0
        ],
        [
          3.629608869801834,
          0.8802029506176183,
          -2.749405919184216,
          0.9309793201866691,
          0.0257249480125182,
          0.0344883762077801,
          0,
          0
        ],
        [
          0.7927519641891724,
          0.7710876634833544,
          -0.02166430070581793,
          0.3797481301304364,
          0.5279915358528463,
          1.461090097166342,
          0,
          0
        ],
        [
          0.3988503142430227,
          0.759384414959174,
          0.3605341007161513,
          0.186080778159246,
          0.7643702896693153,
          4.237147397680523,
          0,
          0
        ],
        [
          1.28792545003907,
          2.312823867939912,
          1.024898417900843,
          0.07180565647283517,
          0.6653929872349976,
          2.597424926427993,
          0,
          0
        ],
        [
          0.3461679301660647,
          2.145958243782035,
          1.799790313615971,
          0.01001514935822781,
          0.9591184950998841,
          30.64398314024228,
          0,
          0
        ],
        [
          2.018711449307053,
          0.6617438916927729,
          -1.35696755761428,
          0.8583521368202544,
          0.08464382790633564,
          0.1207827753429992,
          0,
          0
        ],
        [
          0.3515843930227199,
          1.39532755601905,
          1.04374316299633,
          0.02983240033828295,
          0.9290128910860458,
          17.09393603904784,
          0,
          0
        ],
        [
          1.659047428612239,
          1.466099205331745,
          -0.192948223280494,
          0.3774465708349442,
          0.3895192652502166,
          0.8334063446901128,
          0,
          0
        ],
        [
          4.973166331345337,
          17.13301964988335,
          12.15985331853801,
          0.1267792833206677,
          0.7022972336694707,
          3.081327861178616,
          0,
          0
        ],
        [
          0.8409225953261034,
          1.204183957976396,
          0.3632613626502926,
          0.145607905802965,
          0.7206161062747591,
          3.3690109478391,
          0,
          0
        ],
        [
          1.886777245325607,
          1.258379064815028,
          -0.6283981805105792,
          0.516842621635355,
          0.2902499580989734,
          0.5341540950112272,
          0,
          0
        ],
        [
          0.940952000190173,
          2.375339035814046,
          1.434387035623873,
          0.02661276522745688,
          0.8338828087324028,
          6.556774753145749,
          0,
          0
        ],
        [
          1.080426615333201,
          1.147991831171624,
          0.06756521583842279,
          0.2659677567112144,
          0.5823502919951206,
          1.821259955574709,
          0,
          0
        ],
        [
          0.322115782832997,
          0.5159522217313963,
          0.1938364388983993,
          0.2812801951682497,
          0.6625407917549148,
          2.564431851855681,
          0,
          0
        ],
        [
          0.2437590393416166,
          0.6971528105854166,
          0.4533937712438,
          0.1212457743903869,
          0.8433828475148262,
          7.033723045863015,
          0,
          0
        ],
        [
          0.681944675530793,
          0.9385729989352943,
          0.2566283234045014,
          0.2181374531078092,
          0.68366609577376,
          2.822917102093852,
          0,
          0
        ],
        [
          0.6403198193598729,
          0.9843355494311061,
          0.3440157300712332,
          0.1626026464902735,
          0.7425578223494542,
          3.767475184426577,
          0,
          0
        ],
        [
          0.744106766739656,
          0.8626707539743987,
          0.1185639872347427,
          0.2611125789573803,
          0.6724059345759201,
          2.680990872977538,
          0,
          0
        ],
        [
          1.012163882394253,
          0.847870859640687,
          -0.1642930227535659,
          0.4332330220828164,
          0.4417784804533648,
          1.033707829618234,
          0,
          0
        ],
        [
          1.020319790148743,
          1.739026974735466,
          0.7187071845867228,
          0.1054490650047639,
          0.709899857979279,
          3.19631057155749,
          0,
          0
        ],
        [
          0.8682163539503477,
          0.7608751464593138,
          -0.1073412074910339,
          0.4554724838707367,
          0.4360919148396608,
          1.010112014653008,
          0,
          0
        ],
        [
          1.890268020572588,
          1.276014258859037,
          -0.6142537617135513,
          0.4886647023512013,
          0.3718882880832447,
          0.773348830629596,
          0,
          0
        ],
        [
          2.662242638343048,
          2.503791076453265,
          -0.158451561889783,
          0.179262240344053,
          0.148003777981808,
          0.2269002402715066,
          0,
          0
        ],
        [
          1.024846473169462,
          1.03075318735844,
          0.005906714188977924,
          0.2915641934031974,
          0.5475556445549649,
          1.580748976044772,
          0,
          0
        ],
        [
          1.304113192254884,
          0.7651968562994322,
          -0.5389163359554516,
          0.4227745390056445,
          0.5140384404623776,
          1.381635563518748,
          0,
          0
        ],
        [
          0.2844186491876399,
          0.6598670631708814,
          0.3754484139832415,
          0.1642191962169827,
          0.7936874273383336,
          5.024856104198191,
          0,
          0
        ],
        [
          0.2986627882703197,
          1.659817275964577,
          1.361154487694258,
          0.02093481858574348,
          0.9519344744167938,
          25.86861533212505,
          0,
          0
        ],
        [
          0.6126075790003146,
          0.5916509704376636,
          -0.02095660856265102,
          0.4487778267187303,
          0.4749618585393927,
          1.181592442948215,
          0,
          0
        ],
        [
          0.2425670136405614,
          1.512633514214027,
          1.270066500573466,
          0.01296103186198016,
          0.968177131944252,
          39.73885281521984,
          0,
          0
        ],
        [
          3.51629506436372,
          1.221444474118571,
          -2.294850590245149,
          0.9025074998469341,
          0.01252856654609664,
          0.01657206647264754,
          0,
          0
        ],
        [
          0.819636132632753,
          2.608063133090549,
          1.788427000457796,
          0.01416237339161336,
          0.8805815056919177,
          9.631585677732252,
          0,
          0
        ],
        [
          0.8477812514448595,
          0.96126442621419,
          0.1134831747693305,
          0.2852985507833148,
          0.6041092349332918,
          1.993149738599681,
          0,
          0
        ],
        [
          3.081477557901799,
          1.683275152090089,
          -1.39820240581171,
          0.653435880193664,
          0.04862636579301751,
          0.06676064510459027,
          0,
          0
        ],
        [
          0.2476652072068689,
          1.051887959215761,
          0.8042227520088917,
          0.03158721443512738,
          0.9442143284676738,
          22.10791288127122,
          0,
          0
        ],
        [
          0.2065191965913862,
          1.25307280131818,
          1.046553604726794,
          0.01461532774232871,
          0.9702227333528626,
          42.55851246403782,
          0,
          0
        ],
        [
          1.247575477132881,
          2.657026280246588,
          1.409450803113707,
          0.03239474170618271,
          0.69464684987781,
          2.971402532951533,
          0,
          0
        ],
        [
          0.3420506799095984,
          0.9857031152096928,
          0.6436524353000943,
          0.06679912549292241,
          0.8919525602017535,
          10.78268949208994,
          0,
          0
        ],
        [
          0.2085986016750066,
          2.668487883314381,
          2.459889281639374,
          0.0005170540951067187,
          0.9960428116489594,
          328.7691864058689,
          0,
          0
        ],
        [
          2.025648245608091,
          0.9865818163971088,
          -1.039066429210982,
          0.7250461810220193,
          0.1523718695309783,
          0.2348006301693865,
          0,
          0
        ],
        [
          0.2732628583429312,
          0.6659713627815977,
          0.3927085044386665,
          0.1534160687580916,
          0.8059722632919171,
          5.425704059289877,
          0,
          0
        ],
        [
          0.5412026547237596,
          1.392316583146848,
          0.8511139284230886,
          0.04288376561575389,
          0.8924864326843363,
          10.84271828455057,
          0,
          0
        ],
        [
          6.128679593283795,
          1.054845248459697,
          -5.073834344824097,
          0.8722916614782014,
          0.06699432554875073,
          0.09378935680479863,
          0,
          0
        ],
        [
          2.219794779299443,
          1.215309965411781,
          -1.004484813887662,
          0.5902850721303675,
          0.2631197949544864,
          0.466397759214563,
          0,
          0
        ],
        [
          1.817996823052097,
          1.14030899115618,
          -0.6776878318959167,
          0.5676886281387145,
          0.2358276220012883,
          0.4030910538363451,
          0,
          0
        ],
        [
          2.994139445915294,
          2.261053985131957,
          -0.7330854607833364,
          0.3674855651796033,
          0.06468442422089878,
          0.09033194747150707,
          0,
          0
        ],
        [
          2.662926419861147,
          1.014328744603251,
          -1.648597675257896,
          0.8645010330322171,
          0.06079323257081753,
          0.08454615216642536,
          0,
          0
        ],
        [
          0.3440757808352853,
          2.429900476852275,
          2.085824696016989,
          0.005191875755601182,
          0.9686351314114041,
          40.33820487974086,
          0,
          0
        ],
        [
          1.276506741101782,
          0.8632998916296711,
          -0.4132068494721105,
          0.3579826489184069,
          0.5720560900675634,
          1.746029537750837,
          0,
          0
        ],
        [
          1.090231809839855,
          1.406011359244092,
          0.3157795494042372,
          0.1818925082785018,
          0.6227928150089426,
          2.156569508024453,
          0,
          0
        ],
        [
          3.034281922840562,
          1.448090788484005,
          -1.586191134356557,
          0.775417641993184,
          0.03166044698582389,
          0.0427060293112133,
          0,
          0
        ],
        [
          0.939705540746021,
          1.190683195055311,
          0.25097765430929,
          0.1939394761350686,
          0.6638434910238774,
          2.579431503901537,
          0,
          0
        ],
        [
          1.076555559994654,
          0.9153600000162747,
          -0.1611955599783792,
          0.4020515075796325,
          0.4586122036392902,
          1.106463185285334,
          0,
          0
        ],
        [
          1.053292980237322,
          1.00880168702838,
          -0.04449129320894185,
          0.3393907592789917,
          0.5503274372598917,
          1.598544017613649,
          0,
          0
        ],
        [
          0.2704404253890195,
          0.6725280269961058,
          0.4020876016070863,
          0.1490293853026441,
          0.8110222737137119,
          5.605598466039679,
          0,
          0
        ],
        [
          0.2699196757104732,
          1.195895594156801,
          0.9259759184463281,
          0.02479697366954527,
          0.9480581322017592,
          23.84060260529238,
          0,
          0
        ],
        [
          2.015749426549892,
          0.4713822026488507,
          -1.544367223901042,
          0.9028402488621677,
          0.06364515320433069,
          0.08878195349827019,
          0,
          0
        ],
        [
          0.282942049209476,
          2.078959093581628,
          1.796017044372151,
          0.005607567634245171,
          0.9747500494148268,
          50.42344995837554,
          0,
          0
        ],
        [
          2.937387780703884,
          0.9841902731645864,
          -1.953197507539297,
          0.9357133681941676,
          0.01710033113957076,
          0.02272454283248917,
          0,
          0
        ],
        [
          0.3176152026661315,
          1.873782707723564,
          1.556167505057433,
          0.01145539433066532,
          0.9595611258599009,
          30.99369912580686,
          0,
          0
        ],
        [
          0.654292144438106,
          0.3939151079092024,
          -0.2603770365289036,
          0.659725049104077,
          0.2760939411099881,
          0.4981664639030214,
          0,
          0
        ],
        [
          0.2391348221841109,
          1.458996809958161,
          1.21986198777405,
          0.01016981104109049,
          0.9708037935862994,
          43.43150337519666,
          0,
          0
        ],
        [
          0.2512074398547365,
          0.8319810464241593,
          0.5807736065694227,
          0.07210143530571089,
          0.8994039614155993,
          11.67814170093667,
          0,
          0
        ],
        [
          1.015802185986861,
          1.262040537162259,
          0.2462383511753985,
          0.2103918093528491,
          0.6565728645288572,
          2.497170212002248,
          0,
          0
        ],
        [
          0.6067562008447166,
          0.7122449679141488,
          0.1054887670694322,
          0.331928052112723,
          0.5874996402500317,
          1.860300473820242,
          0,
          0
        ],
        [
          0.5360084253618503,
          1.491054884532889,
          0.9550464591710387,
          0.04836917519849838,
          0.8754331909977364,
          9.179530988648466,
          0,
          0
        ],
        [
          0.2601974902267682,
          0.7363869833697185,
          0.4761894931429503,
          0.1099003142268511,
          0.8560657825653982,
          7.768602689072607,
          0,
          0
        ],
        [
          1.656052587382996,
          1.466367246412952,
          -0.1896853409700443,
          0.3496225267127437,
          0.3573621652351361,
          0.7263435820328056,
          0,
          0
        ],
        [
          0.6731738925542926,
          0.8237688303447561,
          0.1505949377904635,
          0.3052222813889868,
          0.6083545646085945,
          2.028913468349519,
          0,
          0
        ],
        [
          0.3009366594358862,
          2.530799371553937,
          2.229862712118051,
          0.002511886371055359,
          0.9811970728633861,
          68.16016045741542,
          0,
          0
        ],
        [
          1.297627996473573,
          0.1142891202360061,
          -1.183338876237567,
          0.9569411976282465,
          0.03032407113149431,
          0.04084705170938046,
          0,
          0
        ],
        [
          0.2681653371052003,
          0.7960435462243828,
          0.5278782091191825,
          0.1041910203847108,
          0.8616356566124487,
          8.133908819490951,
          0,
          0
        ],
        [
          2.124960259029988,
          0.4340800369240174,
          -1.690880222105971,
          0.9387657738068376,
          0.03727880804637053,
          0.05057796006983648,
          0,
          0
        ],
        [
          0.2425110043247136,
          2.3173710278044,
          2.074860023479686,
          0.00212088270634934,
          0.9876503111341893,
          104.4592761204238,
          0,
          0
        ],
        [
          0.6163354023500878,
          0.9429573151728479,
          0.3266219128227601,
          0.1627779756736361,
          0.7473236293665623,
          3.863170779000082,
          0,
          0
        ],
        [
          0.5454784877067009,
          2.750791549982852,
          2.205313062276151,
          0.001550487589839957,
          0.9720007966579952,
          45.34409825239884,
          0,
          0
        ],
        [
          8.430624450742673,
          3.869408341351978,
          -4.561216109390696,
          0.4500014076260204,
          0.1550324502443493,
          0.2396527427609748,
          0,
          0
        ],
        [
          0.2590144168468275,
          0.8774313527128649,
          0.6184169358660374,
          0.06464458391439001,
          0.9066251330545775,
          12.68228713160581,
          0,
          0
        ],
        [
          0.2379038258617996,
          0.9143325376316828,
          0.6764287117698831,
          0.04890221756167334,
          0.9266188793097736,
          16.49364442477627,
          0,
          0
        ],
        [
          1.44903837000924,
          1.169864136889913,
          -0.2791742331193274,
          0.3803469425643419,
          0.4050290565568865,
          0.8891811493080624,
          0,
          0
        ],
        [
          2.012792307596615,
          1.142487355267239,
          -0.870304952329376,
          0.61486339267079,
          0.2226253312021418,
          0.3740623665121593,
          0,
          0
        ],
        [
          0.6456415303717558,
          0.954863513975422,
          0.3092219836036663,
          0.197647160538019,
          0.7322311880302791,
          3.571807579288404,
          0,
          0
        ],
        [
          0.2550623410020365,
          1.176825039604961,
          0.9217626986029244,
          0.02027043620720284,
          0.9551332029491075,
          27.80601153724987,
          0,
          0
        ],
        [
          0.2287910075757305,
          1.727330517142979,
          1.498539509567249,
          0.006914959290370494,
          0.9783115622872107,
          58.9181009367261,
          0,
          0
        ],
        [
          0.3897938518611432,
          1.453605354292728,
          1.063811502431584,
          0.03188598176624219,
          0.9198357424922957,
          14.98750462204397,
          0,
          0
        ],
        [
          1.080582797220514,
          1.731589083147567,
          0.6510062859270536,
          0.1552120906381837,
          0.6649727522627924,
          2.592528526907044,
          0,
          0
        ],
        [
          0.2513547546075211,
          0.8419366967314915,
          0.5905819421239704,
          0.06959622646402504,
          0.902147414952833,
          12.04217763137251,
          0,
          0
        ],
        [
          0.5768928512958778,
          1.030310700493403,
          0.4534178491975251,
          0.09706369471214207,
          0.8203287885106749,
          5.963610627750236,
          0,
          0
        ],
        [
          2.906198168513433,
          2.404004507024893,
          -0.5021936614885405,
          0.2710587910063659,
          0.03152236516529279,
          0.04251371169812763,
          0,
          0
        ],
        [
          0.2282836198987643,
          1.286378150370946,
          1.058094530472181,
          0.011131973840357,
          0.9701362749677642,
          42.43151994600993,
          0,
          0
        ],
        [
          0.6555838343342667,
          1.280857968335752,
          0.6252741340014852,
          0.08337584319539455,
          0.8173392710924479,
          5.844629733445097,
          0,
          0
        ],
        [
          0.6387921506342836,
          1.269853730670512,
          0.6310615800362281,
          0.06106337598807379,
          0.841451671255541,
          6.93214011356956,
          0,
          0
        ],
        [
          0.2736689414709919,
          1.092817478512452,
          0.81914853704146,
          0.0275100475397752,
          0.9436422199527621,
          21.87022792671668,
          0,
          0
        ],
        [
          0.3767389296823956,
          1.119284864108804,
          0.742545934426408,
          0.05370409287812154,
          0.8990047106684307,
          11.62681261098792,
          0,
          0
        ],
        [
          0.2886466846371216,
          2.410477037446116,
          2.121830352808994,
          0.00315743248487586,
          0.9807538115736582,
          66.56027300400105,
          0,
          0
        ],
        [
          1.149526284869293,
          0.8707355969152044,
          -0.2787906879540887,
          0.4884124539208787,
          0.3672882530844663,
          0.758230001100675,
          0,
          0
        ],
        [
          1.192789685065095,
          2.418208583316557,
          1.225418898251462,
          0.06607264837357524,
          0.7100722343531736,
          3.198987518810952,
          0,
          0
        ],
        [
          0.4854235863815312,
          1.626022822626942,
          1.140599236245411,
          0.02592306645443197,
          0.9267103268506212,
          16.51585422895966,
          0,
          0
        ],
        [
          10.20100532476683,
          2.45537480488894,
          -7.745630519877887,
          0.6812011927709567,
          0.06960535048879922,
          0.09771815167594954,
          0,
          0
        ],
        [
          0.6955150607377122,
          0.473748430821874,
          -0.2217666299158382,
          0.6032601259856474,
          0.3297644579484212,
          0.6426525193850332,
          0,
          0
        ],
        [
          0.4303070980383505,
          1.09791981975684,
          0.6676127217184895,
          0.07507641704867171,
          0.8677431431668693,
          8.569842033254536,
          0,
          0
        ],
        [
          1.546324813690107,
          0.7643402246808747,
          -0.7819845890092322,
          0.6178319750052732,
          0.2995470409621399,
          0.5585806445779617,
          0,
          0
        ],
        [
          1.5723749287986,
          0.8054636074869391,
          -0.7669113213116604,
          0.418277935643679,
          0.5174254468505699,
          1.4005002462144,
          0,
          0
        ],
        [
          2.391206462987405,
          1.786578479767509,
          -0.6046279832198966,
          0.4749301640315837,
          0.4336193105052021,
          0.9999999999999989,
          0,
          0
        ],
        [
          0.7176593999741357,
          1.831712007457881,
          1.114052607483746,
          0.1447723946443255,
          0.7614904766021371,
          4.170216238382155,
          0,
          0
        ],
        [
          1.668845745676414,
          0.8012568631324808,
          -0.8675888825439335,
          0.7040054126139033,
          0.1971321618361938,
          0.3207105502453524,
          0,
          0
        ],
        [
          0.5380086414324029,
          1.434689693199734,
          0.8966810517673315,
          0.06710132745678198,
          0.8590519207182223,
          7.960861612772918,
          0,
          0
        ],
        [
          0.2733786072635339,
          0.5919084237257771,
          0.3185298164622432,
          0.1864730585801571,
          0.7680169189609611,
          4.324284894111966,
          0,
          0
        ],
        [
          0.2654922832627849,
          0.4313229596580367,
          0.1658306763952518,
          0.2796604004111998,
          0.656320941446559,
          2.494382293287788,
          0,
          0
        ],
        [
          1.402718788911778,
          0.7273638366129878,
          -0.6753549522987901,
          0.6549487949500622,
          0.2581221258688262,
          0.4544568331076339,
          0,
          0
        ],
        [
          2.293683767364195,
          0.6374574319871089,
          -1.656226335377086,
          0.90918600365173,
          0.05185463066063904,
          0.07143522883644235,
          0,
          0
        ],
        [
          0.2481066896994183,
          0.9136328274795457,
          0.6655261377801274,
          0.0532114218541909,
          0.9205335840957884,
          15.13058901995736,
          0,
          0
        ],
        [
          0.2261855369889913,
          0.8039409837341606,
          0.5777554467451693,
          0.07173103588957493,
          0.9018410106062297,
          12.00051061881672,
          0,
          0
        ],
        [
          0.3332776936520208,
          0.908909474353769,
          0.5756317807017481,
          0.08653599473629645,
          0.8733271848751218,
          9.00520036205317,
          0,
          0
        ],
        [
          0.6898807081635213,
          0.6263190017891511,
          -0.0635617063743702,
          0.4601148997819475,
          0.462922397154065,
          1.125825224199806,
          0,
          0
        ],
        [
          0.9350074356041581,
          0.7871893022185007,
          -0.1478181333856574,
          0.4612540194666739,
          0.4252475192392345,
          0.9664085367236865,
          0,
          0
        ],
        [
          0.9420788769054346,
          1.158379188235322,
          0.2163003113298875,
          0.1899010682984173,
          0.6396135068544029,
          2.318189550157313,
          0,
          0
        ],
        [
          0.6196344216934282,
          0.9459215627967565,
          0.3262871411033283,
          0.1805947447478987,
          0.7296603155567972,
          3.525419054319038,
          0,
          0
        ],
        [
          0.6644381054566948,
          1.262759510477408,
          0.5983214050207128,
          0.07742458780087953,
          0.8200025721973351,
          5.950435321966697,
          0,
          0
        ],
        [
          0.5974115019445769,
          2.291902739532899,
          1.694491237588322,
          0.01313355311611489,
          0.9314732906924855,
          17.75457792587047,
          0,
          0
        ],
        [
          0.9257020185637856,
          1.322337587520254,
          0.3966355689564682,
          0.1970614507813142,
          0.6679469191171404,
          2.627448790149345,
          0,
          0
        ],
        [
          0.6765639504165845,
          3.530172760558842,
          2.853608810142258,
          0.02184749528634242,
          0.8874882966717604,
          10.3030251145548,
          0,
          0
        ],
        [
          1.033576748337997,
          1.089665853124681,
          0.05608910478668405,
          0.2510910014379503,
          0.5752765649749586,
          1.769172911442952,
          0,
          0
        ],
        [
          2.039407561661698,
          1.076093908214471,
          -0.9633136534472273,
          0.6870418107386291,
          0.1522269640795556,
          0.2345372399847176,
          0,
          0
        ],
        [
          2.926115269305635,
          1.895397413505262,
          -1.030717855800372,
          0.533616964777616,
          0.04475106124903449,
          0.06119086582066251,
          0,
          0
        ],
        [
          0.98803669508414,
          1.137336175900979,
          0.149299480816839,
          0.2163681086725391,
          0.6111110179819482,
          2.052552613414516,
          0,
          0
        ],
        [
          1.982751518874777,
          0.6770736341059377,
          -1.30567788476884,
          0.820053656533447,
          0.1133440059468175,
          0.1669718376411992,
          0,
          0
        ],
        [
          0.9746572029994065,
          1.100448367338585,
          0.1257911643391789,
          0.2236868923932894,
          0.6051034956565513,
          2.00145668573186,
          0,
          0
        ],
        [
          2.723173569482411,
          0.6902121061443942,
          -2.032961463338017,
          0.9578656857610837,
          0.01843939154598107,
          0.02453744213690366,
          0,
          0
        ],
        [
          1.428767931453452,
          0.2043456508633114,
          -1.22442228059014,
          0.9037003697691164,
          0.07265948465081228,
          0.1023417648819533,
          0,
          0
        ],
        [
          0.8597115079638668,
          1.029939408132425,
          0.1702279001685582,
          0.2087812749220454,
          0.6386125675438089,
          2.308151115002264,
          0,
          0
        ],
        [
          1.558754016394493,
          0.8649756351597137,
          -0.693778381234779,
          0.607385793129104,
          0.2834850690693843,
          0.5167788943599143,
          0,
          0
        ],
        [
          0.6105827964377295,
          0.7124801324443244,
          0.1018973360065949,
          0.3346954574311184,
          0.5842129394088338,
          1.835270252033986,
          0,
          0
        ],
        [
          0.3575764755564779,
          0.2320263011992113,
          -0.1255501743572665,
          0.5471725976370043,
          0.361415986235592,
          0.7392462659571526,
          0,
          0
        ],
        [
          0.2963556584211433,
          0.4282085196070974,
          0.1318528611859542,
          0.3123386476577654,
          0.6232922141366982,
          2.161160040349524,
          0,
          0
        ],
        [
          0.223564055533157,
          0.8316523043342735,
          0.6080882488011166,
          0.05934094345684048,
          0.9165293967892031,
          14.34209749448719,
          0,
          0
        ],
        [
          0.2473399180927857,
          0.9236705167653554,
          0.6763305986725697,
          0.05131675362653864,
          0.9227159085173924,
          15.59472517931016,
          0,
          0
        ],
        [
          0.3575764755564779,
          0.2320263011992113,
          -0.1255501743572665,
          0.5471725976370043,
          0.361415986235592,
          0.7392462659571526,
          0,
          0
        ],
        [
          0.2520001955589137,
          0.6824054429025438,
          0.4304052473436301,
          0.1318013441323536,
          0.8309203935029651,
          6.419009419854731,
          0,
          0
        ],
        [
          0.2960405877982468,
          0.8093366683758789,
          0.5132960805776321,
          0.1056181538937544,
          0.8577912606453737,
          7.878710703828761,
          0,
          0
        ],
        [
          0.3233773187356122,
          0.1814288633439226,
          -0.1419484553916895,
          0.5712554606130799,
          0.3209015864557777,
          0.6172185522771805,
          0,
          0
        ],
        [
          0.3286441350571092,
          0.739400277272315,
          0.4107561422152058,
          0.1502763223669857,
          0.8073238830592682,
          5.472928046759163,
          0,
          0
        ],
        [
          0.2820602069407135,
          0.8335652440920568,
          0.5515050371513432,
          0.09141740988197522,
          0.8746064967049616,
          9.110400856463041,
          0,
          0
        ],
        [
          0.3733396886479891,
          0.1768703127482935,
          -0.1964693758996956,
          0.608924809381836,
          0.292329554162134,
          0.5395621652610489,
          0,
          0
        ],
        [
          0.6389243688473668,
          0.4705965997302122,
          -0.1683277691171546,
          0.5794566312674494,
          0.3514977980546988,
          0.7079636783091096,
          0,
          0
        ],
        [
          0.2666864637459783,
          0.6763338771273537,
          0.4096474133813754,
          0.1448751173790265,
          0.8158059211863699,
          5.78510187718989,
          0,
          0
        ],
        [
          1.091911666018928,
          0.1606981859896836,
          -0.931213480029244,
          0.9230629551998638,
          0.05672692784206013,
          0.07855098779306224,
          0,
          0
        ],
        [
          0.2544252889547288,
          0.889065612516958,
          0.6346403235622293,
          0.06555164496821493,
          0.9060086569638186,
          12.59053879277372,
          0,
          0
        ],
        [
          0.6254576010100251,
          0.4698663039428119,
          -0.1555912970672133,
          0.5735894179753096,
          0.3569666754441853,
          0.7250935091640192,
          0,
          0
        ],
        [
          1.337689618876184,
          0.5621466057825085,
          -0.7755430130936752,
          0.7828063794618172,
          0.1542576612306642,
          0.2382366060728886,
          0,
          0
        ],
        [
          0.3359033970267902,
          0.9093083738363699,
          0.5734049768095797,
          0.08742260015865196,
          0.8718092574327234,
          8.883101743468483,
          0,
          0
        ],
        [
          0.2995879654423099,
          0.4351779359126339,
          0.135589970470324,
          0.3109640432930324,
          0.6254911891926079,
          2.181518901967157,
          0,
          0
        ],
        [
          1.013912914382965,
          1.042239835107083,
          0.02832692072411813,
          0.2711930736766127,
          0.5972129862166694,
          1.93666099592761,
          0,
          0
        ],
        [
          0.33863866729717,
          0.3161191554967673,
          -0.02251951180040263,
          0.4639597911142197,
          0.4551197736158819,
          1.090999321100741,
          0,
          0
        ],
        [
          0.7053148232613635,
          0.8971168708034211,
          0.1918020475420575,
          0.2369380987468983,
          0.6627061626000608,
          2.566329558506341,
          0,
          0
        ],
        [
          0.256528077928206,
          0.9330163438725211,
          0.676488265944315,
          0.04862850231561277,
          0.9244163308133664,
          15.97494831349641,
          0,
          0
        ],
        [
          2.594395666513929,
          1.311137920094591,
          -1.283257746419338,
          0.7682362115626352,
          0.07429146903372445,
          0.104824911259832,
          0,
          0
        ],
        [
          0.2116936972238236,
          2.336487674140849,
          2.124793976917026,
          0.001256917472813517,
          0.9922983805131441,
          168.2906733948575,
          0,
          0
        ],
        [
          0.8453485742662883,
          1.024739029218538,
          0.17939045495225,
          0.2055618814795554,
          0.6445460726664813,
          2.368484095786817,
          0,
          0
        ],
        [
          1.949799614509559,
          1.812808180161583,
          -0.1369914343479763,
          0.3207720219924887,
          0.3475242023641759,
          0.6956975462152724,
          0,
          0
        ],
        [
          1.786317479277028,
          1.001400201643821,
          -0.7849172776332078,
          0.356993685738005,
          0.5597664300799753,
          1.660823634610964,
          0,
          0
        ],
        [
          0.2888984123470505,
          0.9408036110479208,
          0.6519051987008702,
          0.1463706732177343,
          0.8131901439750323,
          5.685807392928618,
          0,
          0
        ],
        [
          0.7873151017042338,
          0.8633029196352934,
          0.07598781793105958,
          0.3201003726569208,
          0.560768567579859,
          1.667593040717186,
          0,
          0
        ],
        [
          0.560550550269866,
          1.348682041473577,
          0.7881314912037112,
          0.08176231976714846,
          0.837734938038334,
          6.743438973542744,
          0,
          0
        ],
        [
          2.422386436962509,
          0.3354679113028114,
          -2.086918525659698,
          0.9789698446810349,
          0.01255801610617011,
          0.0166115160637017,
          0,
          0
        ],
        [
          1.185497764274669,
          2.802449679247366,
          1.616951914972697,
          0.006289043842436569,
          0.8062495743870636,
          5.435339256016769,
          0,
          0
        ],
        [
          0.2373203551466619,
          2.274135180973524,
          2.036814825826863,
          0.002333439567280894,
          0.9877331826169861,
          105.1738004427928,
          0,
          0
        ],
        [
          0.3196393560431902,
          0.8635151764115333,
          0.5438758203683431,
          0.09361408356242029,
          0.8678944753028786,
          8.581155398487818,
          0,
          0
        ],
        [
          0.4713962201419254,
          0.576919985850625,
          0.1055237657086995,
          0.3249158642054715,
          0.6199175351539228,
          2.130374281732227,
          0,
          0
        ],
        [
          0.2531423865590934,
          0.8331865625866759,
          0.5800441760275825,
          0.07263172812789526,
          0.8985971126074689,
          11.57482731830395,
          0,
          0
        ],
        [
          0.7791246134718379,
          1.020827446386196,
          0.2417028329143582,
          0.2052235955210766,
          0.6617829702478512,
          2.555759238294158,
          0,
          0
        ],
        [
          1.85775032487473,
          1.421507829097358,
          -0.4362424957773721,
          0.4265491733057759,
          0.3660502332749407,
          0.7541985010166705,
          0,
          0
        ],
        [
          0.2931408169603073,
          1.083156759948533,
          0.7900159429882252,
          0.04018328058138124,
          0.9273927845602782,
          16.68336895881884,
          0,
          0
        ],
        [
          0.2955287209505079,
          0.8727483996669266,
          0.5772196787164188,
          0.08067922943197314,
          0.8845980501768363,
          10.01227234502852,
          0,
          0
        ],
        [
          0.3042903537690361,
          1.10337201489763,
          0.7990816611285938,
          0.03680323649785918,
          0.9286065598652234,
          16.98921300453725,
          0,
          0
        ],
        [
          1.621368757930679,
          0.981991004626649,
          -0.63937775330403,
          0.5753815242437401,
          0.2781426135199419,
          0.503287274650354,
          0,
          0
        ],
        [
          0.3755940148019856,
          1.014614589797652,
          0.6390205749956668,
          0.08425275281509345,
          0.8697386672139261,
          8.721136510224492,
          0,
          0
        ],
        [
          3.078306484562132,
          1.129466558886639,
          -1.948839925675493,
          0.9168282816455398,
          0.01662269789067192,
          0.02207908926449487,
          0,
          0
        ],
        [
          0.1764673035015641,
          2.335448143895878,
          2.158980840394314,
          0.001222548054128857,
          0.9948667818271486,
          253.1483088342393,
          0,
          0
        ],
        [
          0.3637137703362827,
          2.072510220944469,
          1.708796450608186,
          0.01439557548534108,
          0.9535019362980459,
          26.78468446075657,
          0,
          0
        ],
        [
          1.553112273318028,
          1.145052293214338,
          -0.4080599801036899,
          0.4575406704245609,
          0.3945858197087986,
          0.8513119079045857,
          0,
          0
        ],
        [
          0.2147714787446757,
          2.207805951101002,
          1.993034472356327,
          0.002191224639407008,
          0.989908684363807,
          128.1289205507222,
          0,
          0
        ],
        [
          0.3254315919845154,
          0.7621948179450795,
          0.436763225960564,
          0.1386415351912077,
          0.8199669465055708,
          5.948999354558785,
          0,
          0
        ],
        [
          0.3233773187356122,
          0.1814288633439226,
          -0.1419484553916895,
          0.5712554606130799,
          0.3209015864557777,
          0.6172185522771805,
          0,
          0
        ],
        [
          4.775413618079919,
          0.7098268380503161,
          -4.065586780029603,
          0.9034648835280945,
          0.05528380843995565,
          0.0764357300504025,
          0,
          0
        ],
        [
          1.692763000695236,
          0.7454982073300372,
          -0.9472647933651991,
          0.6251210074574581,
          0.2935277278940689,
          0.5426925191494688,
          0,
          0
        ],
        [
          0.260877472608444,
          0.9792751702885737,
          0.7183976976801296,
          0.04227091313849805,
          0.9304653091533212,
          17.47827149295771,
          0,
          0
        ],
        [
          0.3929041373592501,
          0.6246984270746073,
          0.2317942897153573,
          0.2528973312003784,
          0.6957195463976168,
          2.986482494538534,
          0,
          0
        ],
        [
          0.8769342253587855,
          0.932003529300058,
          0.05506930394127252,
          0.2908194738046762,
          0.5932105921808808,
          1.904754833634459,
          0,
          0
        ],
        [
          1.464086586438036,
          2.587319367171231,
          1.123232780733195,
          0.03423786474100405,
          0.6408116063391668,
          2.330278871008701,
          0,
          0
        ],
        [
          0.326298966337676,
          0.9525024745337553,
          0.6262035081960793,
          0.06902649899445781,
          0.8922799777229641,
          10.81943386367751,
          0,
          0
        ],
        [
          0.2944361035534871,
          0.9723694599041782,
          0.6779333563506911,
          0.05454740210345529,
          0.9121614503790846,
          13.56395628336348,
          0,
          0
        ],
        [
          1.200022022313677,
          0.7623002620122872,
          -0.4377217603013897,
          0.4099096374862505,
          0.526875045293519,
          1.454559855754937,
          0,
          0
        ],
        [
          0.6524210432059334,
          0.7798279966579245,
          0.127406953451991,
          0.3029902948627597,
          0.6094126210445123,
          2.037947828125569,
          0,
          0
        ],
        [
          3.556401107552486,
          2.014127210568892,
          -1.542273896983594,
          0.5700221407076086,
          0.00955975846435248,
          0.01260719486158444,
          0,
          0
        ],
        [
          0.222601363005561,
          2.720312766942283,
          2.497711403936722,
          0.0002192483881308888,
          0.9964672881954045,
          368.429723481946,
          0,
          0
        ],
        [
          0.2472903402711939,
          1.360876315790319,
          1.113585975519125,
          0.01161632710506851,
          0.966751367324295,
          37.9787641392525,
          0,
          0
        ],
        [
          0.866969675454441,
          0.9137139591740282,
          0.04674428371958717,
          0.3123912606744462,
          0.5533809989817838,
          1.618403729373235,
          0,
          0
        ],
        [
          2.770742597789515,
          2.810814380286535,
          0.04007178249702026,
          0.0608179333998979,
          0.1211232039961426,
          0.1800110542152021,
          0,
          0
        ],
        [
          1.655737856522368,
          2.774569168919229,
          1.118831312396861,
          0.01709641051511912,
          0.5712079800751994,
          1.739992575519894,
          0,
          0
        ],
        [
          1.410356969532232,
          1.340374330944855,
          -0.0699826385873763,
          0.3616618094636789,
          0.4534502250140266,
          1.083676673709362,
          0,
          0
        ],
        [
          0.709347040197631,
          2.525181969657675,
          1.815834929460044,
          0.01190007117426223,
          0.9082622721892178,
          12.93192325988087,
          0,
          0
        ],
        [
          0.3117592203444918,
          1.24217792365507,
          0.9304187033105781,
          0.02941108761598783,
          0.9356402529618851,
          18.98866324434059,
          0,
          0
        ],
        [
          1.249614659015633,
          0.9745479662791072,
          -0.2750666927365255,
          0.4336261842765932,
          0.3937206955136408,
          0.8482333101461565,
          0,
          0
        ],
        [
          1.649705635768854,
          0.554605887586661,
          -1.095099748182193,
          0.5674015791604234,
          0.3821227442690586,
          0.8077937755006994,
          0,
          0
        ],
        [
          0.277030545486799,
          0.77977840257628,
          0.502747857089481,
          0.1052054172595464,
          0.860081446326095,
          8.029048757873275,
          0,
          0
        ],
        [
          0.3492738614177794,
          1.26630546324319,
          0.9170316018254108,
          0.03300625749049652,
          0.9247833293038216,
          16.05926664886881,
          0,
          0
        ],
        [
          0.2232178175171673,
          0.8493491216174834,
          0.6261313041003161,
          0.05533880096860568,
          0.9211115495728038,
          15.25101069667049,
          0,
          0
        ],
        [
          0.2582339906721297,
          0.8128447820408635,
          0.5546107913687338,
          0.08550813155184404,
          0.8835227413082348,
          9.907781374407511,
          0,
          0
        ],
        [
          1.394607169566902,
          0.1126063508462218,
          -1.282000818720681,
          0.9595839725056523,
          0.02853606617305031,
          0.03836783068885133,
          0,
          0
        ],
        [
          0.3207523356577127,
          1.888694052419521,
          1.567941716761808,
          0.01306998964992139,
          0.957621619213454,
          29.51544983033899,
          0,
          0
        ],
        [
          0.1324383224329087,
          2.056347122140692,
          1.923908799707783,
          0.0008476408570123269,
          0.9970487418718095,
          441.2746883861803,
          0,
          0
        ],
        [
          0.4783346663970705,
          1.477153739103426,
          0.998819072706356,
          0.04490119063278768,
          0.8889322750578905,
          10.45395489500773,
          0,
          0
        ],
        [
          0.2139180621003473,
          1.053929677487016,
          0.840011615386669,
          0.02059527241458711,
          0.9614985614773874,
          32.61906482581598,
          0,
          0
        ],
        [
          1.736586988991133,
          0.9784827769816151,
          -0.758104212009518,
          0.6277033909041567,
          0.2209702900415037,
          0.3704927281775797,
          0,
          0
        ],
        [
          1.061995352985917,
          1.856373797466862,
          0.7943784444809454,
          0.1379742919544557,
          0.6856835992786762,
          2.849420486585398,
          0,
          0
        ],
        [
          0.2154216401933336,
          1.94398472530958,
          1.728563085116247,
          0.004567078025941287,
          0.9849445020352416,
          85.45086417004663,
          0,
          0
        ],
        [
          0.2750618397892264,
          0.847532779729675,
          0.5724709399404486,
          0.08334085253345426,
          0.8841084431295463,
          9.96445532141797,
          0,
          0
        ],
        [
          0.2370912412838201,
          0.6865770957610815,
          0.4494858544772614,
          0.1205158207089833,
          0.8442230401337393,
          7.078704774132782,
          0,
          0
        ],
        [
          0.2806134147268625,
          0.9171961198187127,
          0.6365827050918502,
          0.06411404862941919,
          0.9041911007432656,
          12.3269093141358,
          0,
          0
        ],
        [
          0.5911361707524544,
          1.29453638944501,
          0.7034002186925553,
          0.04886243484292192,
          0.8686358577381132,
          8.63695669646882,
          0,
          0
        ],
        [
          0.3200450421040956,
          1.015555600975665,
          0.6955105588715692,
          0.05474717930828847,
          0.9076318378841571,
          12.83474494162733,
          0,
          0
        ],
        [
          0.2956918389935984,
          0.4283504789088172,
          0.1326586399152189,
          0.311563918191604,
          0.6240792633967561,
          2.168419442552417,
          0,
          0
        ],
        [
          0.6634990924713088,
          0.9448593690084125,
          0.2813602765371037,
          0.1875308490686619,
          0.714583948435691,
          3.270202799520338,
          0,
          0
        ],
        [
          1.08840859153248,
          0.6337449513695477,
          -0.4546636401629327,
          0.640622777332015,
          0.2776719357101265,
          0.502108209905394,
          0,
          0
        ],
        [
          0.3216842253565393,
          2.620765136139675,
          2.299080910783136,
          0.002672780500156215,
          0.9781527299386042,
          58.4802630546578,
          0,
          0
        ],
        [
          0.62895541506742,
          0.4235450211750741,
          -0.2054103938923459,
          0.6195550841850315,
          0.3133970632329461,
          0.5961960428159332,
          0,
          0
        ],
        [
          0.3335605091631014,
          0.793849815114468,
          0.4602893059513665,
          0.1300161126501743,
          0.8283081770900382,
          6.301474169408754,
          0,
          0
        ],
        [
          0.2496558577831051,
          0.9071421227372887,
          0.6574862649541835,
          0.05341638413296049,
          0.920125005083755,
          15.04651120669169,
          0,
          0
        ],
        [
          1.616578773357661,
          1.22423884030158,
          -0.3923399330560813,
          0.4253859073573302,
          0.3314190988408647,
          0.6474755737340075,
          0,
          0
        ],
        [
          0.3310310243561288,
          0.9139503180705839,
          0.5829192937144552,
          0.08423968424800128,
          0.8759784333986486,
          9.225629817533509,
          0,
          0
        ],
        [
          0.9022753464736483,
          0.5623104347889187,
          -0.3399649116847295,
          0.6438226188091528,
          0.2802027459329256,
          0.5084661250770526,
          0,
          0
        ],
        [
          0.7018263969359062,
          1.110232661047454,
          0.4084062641115476,
          0.1219836700057533,
          0.7673432183138268,
          4.307980871857928,
          0,
          0
        ],
        [
          0.4160135080472174,
          1.062474437410744,
          0.6464609293635266,
          0.1094987793429425,
          0.8389986898028348,
          6.806622981065647,
          0,
          0
        ],
        [
          1.857679108342833,
          1.132171005955013,
          -0.72550810238782,
          0.5796429442049499,
          0.2294985519676052,
          0.3890508009580706,
          0,
          0
        ],
        [
          1.156225662351648,
          3.439426560619257,
          2.283200898267609,
          0.002923376693879012,
          0.7745568975092135,
          4.487621257702931,
          0,
          0
        ],
        [
          0.414732789734838,
          2.925016405323992,
          2.510283615589154,
          0.0003255699018017056,
          0.9684095229952406,
          40.04079495022931,
          0,
          0
        ],
        [
          0.6246574466858116,
          1.6832636078961,
          1.058606161210289,
          0.05274372407894985,
          0.8589309824965511,
          7.952917002493507,
          0,
          0
        ],
        [
          0.7012680908982164,
          1.671354608347004,
          0.9700865174487879,
          0.07797635899969686,
          0.8209268792523002,
          5.987891148926819,
          0,
          0
        ],
        [
          0.7495903897223373,
          1.124282616875637,
          0.3746922271533002,
          0.1401149196739112,
          0.741518682366263,
          3.747078244366701,
          0,
          0
        ],
        [
          0.2145886635195542,
          0.9562298082747943,
          0.7416411447552401,
          0.03211675517030699,
          0.948543439125519,
          24.07777164304565,
          0,
          0
        ],
        [
          1.487567076183785,
          0.9762275800440399,
          -0.5113394961397448,
          0.5270599063991563,
          0.3153373815535723,
          0.6015873060135509,
          0,
          0
        ],
        [
          0.2533960360292065,
          0.8031580411634585,
          0.549762005134252,
          0.08574368488050073,
          0.8837099357456124,
          9.92583269632011,
          0,
          0
        ],
        [
          0.2735495856017887,
          0.6068120996497892,
          0.3332625140480006,
          0.1943465377570841,
          0.7588664288696244,
          4.110621467898949,
          0,
          0
        ],
        [
          0.2984823538839069,
          0.7998512125075491,
          0.5013688586236422,
          0.1099331652220158,
          0.8529949876473922,
          7.579039309530705,
          0,
          0
        ],
        [
          0.2568232714186912,
          1.22081247951553,
          0.9639892080968386,
          0.02071082715185787,
          0.9547831682422824,
          27.5806469184082,
          0,
          0
        ],
        [
          0.2481530257903921,
          2.084055518686494,
          1.835902492896102,
          0.003762850447921699,
          0.9824186681253785,
          72.98685625018813,
          0,
          0
        ],
        [
          0.2942542292753184,
          0.510884127726605,
          0.2166298984512866,
          0.2608684838230098,
          0.6833123700755654,
          2.818305098951723,
          0,
          0
        ],
        [
          1.988371212694993,
          0.6589654328816434,
          -1.32940577981335,
          0.8557095055153396,
          0.08639079849658973,
          0.1235113436973123,
          0,
          0
        ],
        [
          1.336642495819692,
          0.7458688965819833,
          -0.5907735992377086,
          0.4336412929180068,
          0.5047767476290558,
          1.331368067576463,
          0,
          0
        ],
        [
          0.596169639226338,
          1.00571691906441,
          0.4095472798380717,
          0.112804190818381,
          0.7998869347615758,
          5.220991451456035,
          0,
          0
        ],
        [
          0.2386538981989674,
          0.6836396276253024,
          0.444985729426335,
          0.122631252725074,
          0.8417297681944269,
          6.946615665271543,
          0,
          0
        ],
        [
          0.3906380562708156,
          1.198706008193564,
          0.8080679519227487,
          0.04728446685197246,
          0.9029693845011822,
          12.15525467938048,
          0,
          0
        ],
        [
          0.5775244819099605,
          0.7007634218402456,
          0.1232389399302851,
          0.3223592901982266,
          0.5993414863782336,
          1.953888552121782,
          0,
          0
        ],
        [
          0.410737876644076,
          0.8453429715040158,
          0.4346050948599399,
          0.176583239980149,
          0.7722707115907073,
          4.429457088762534,
          0,
          0
        ],
        [
          2.86902379847643,
          0.1393012360814125,
          -2.729722562395018,
          0.8956983624473173,
          0.08423123812485404,
          0.1201398769329816,
          0,
          0
        ],
        [
          1.000144453439612,
          0.7519763023946942,
          -0.2481681510449174,
          0.3801586485555741,
          0.5597536907791429,
          1.660737779424374,
          0,
          0
        ],
        [
          0.3443885519734142,
          0.6784315514419049,
          0.3340429994684907,
          0.1951198038845723,
          0.7582017983048095,
          4.095732335619805,
          0,
          0
        ],
        [
          3.676981206586444,
          1.137491693207854,
          -2.53948951337859,
          0.9430403207604497,
          0.006512323688043311,
          0.008561962425581155,
          0,
          0
        ],
        [
          0.629361902805041,
          0.7798596298920742,
          0.1504977270870332,
          0.2631161824143408,
          0.6785959681337973,
          2.757781016739436,
          0,
          0
        ],
        [
          0.4737510978789746,
          1.081294768941935,
          0.6075436710629606,
          0.09527059330448807,
          0.8473238740135516,
          7.249000586368248,
          0,
          0
        ],
        [
          0.2373118211017921,
          1.827151310454188,
          1.589839489352396,
          0.008017343637127675,
          0.9771517335756886,
          55.8609832683877,
          0,
          0
        ],
        [
          1.777372793376567,
          1.256484777233497,
          -0.5208880161430696,
          0.4900696296585704,
          0.2714885045830658,
          0.4867599744337855,
          0,
          0
        ],
        [
          3.243786343083973,
          2.45961387937334,
          -0.7841724637106333,
          0.2985511225421643,
          0.0322265006936575,
          0.04349499127419793,
          0,
          0
        ],
        [
          3.262085012957747,
          7.616078025322251,
          4.353993012364504,
          0.1943544510705365,
          0.6374274419427658,
          2.296337135120496,
          0,
          0
        ],
        [
          0.2844654049519291,
          0.8391649512361941,
          0.554699546284265,
          0.09100131850920776,
          0.8747711807267502,
          9.124099323402154,
          0,
          0
        ],
        [
          1.30363452909982,
          0.6487824796467119,
          -0.654852049453108,
          0.7141548139142675,
          0.2023944197504297,
          0.3314440094140547,
          0,
          0
        ],
        [
          1.995426791589513,
          0.5402870348152486,
          -1.455139756774265,
          0.5962916170241321,
          0.3554883476292018,
          0.7204343631865948,
          0,
          0
        ],
        [
          0.3186933704790678,
          0.6704817392884075,
          0.3517883688093397,
          0.1826107384811334,
          0.7725896135703315,
          4.437500269971084,
          0,
          0
        ],
        [
          1.384561660969265,
          1.636745732741515,
          0.2521840717722499,
          0.2307920530311696,
          0.5358865313835357,
          1.508163734096174,
          0,
          0
        ],
        [
          1.152569529454102,
          0.7346858348731511,
          -0.4178836945809508,
          0.4327945933343648,
          0.5028362118716615,
          1.321073195451588,
          0,
          0
        ],
        [
          1.539553632357539,
          2.136394376237531,
          0.5968407438799916,
          0.1320396714694149,
          0.5345783347819111,
          1.500253268020746,
          0,
          0
        ],
        [
          1.600615401853307,
          1.282807202410459,
          -0.3178081994428483,
          0.3951051089206073,
          0.3760632544668681,
          0.7872635788209003,
          0,
          0
        ],
        [
          0.9259499752875354,
          0.7451860033900208,
          -0.1807639718975146,
          0.4918583238052938,
          0.4033972258868378,
          0.8831764137041374,
          0,
          0
        ],
        [
          0.2573034246186893,
          1.039282403274743,
          0.7819789786560531,
          0.03515261431890457,
          0.9387599979065998,
          20.02254146717692,
          0,
          0
        ],
        [
          0.304828890389776,
          0.9098868330873313,
          0.6050579426975553,
          0.07526438639861961,
          0.8890333284764008,
          10.46466442465732,
          0,
          0
        ],
        [
          0.3246387082698867,
          0.9463353945309373,
          0.6216966862610507,
          0.06943890277019345,
          0.8920849074200493,
          10.79751528647246,
          0,
          0
        ],
        [
          0.8025280560948955,
          0.7957932053947657,
          -0.006734850700129802,
          0.3911220709225248,
          0.4967625744835051,
          1.289364654199819,
          0,
          0
        ],
        [
          1.12252339817395,
          0.7650746713270965,
          -0.3574487268468539,
          0.4566505325332157,
          0.4750365603820809,
          1.181946449439494,
          0,
          0
        ],
        [
          1.681655761902485,
          0.7961494611532397,
          -0.8855063007492451,
          0.6773519176792002,
          0.2345918958221816,
          0.4003315075753826,
          0,
          0
        ],
        [
          1.008234327431653,
          0.9636704515608694,
          -0.04456387587078314,
          0.3649134446274568,
          0.526242421485877,
          1.450873363468348,
          0,
          0
        ],
        [
          0.2532628156771656,
          0.9440293782277023,
          0.6907665625505367,
          0.04543028472863474,
          0.9283339681651489,
          16.91962397433309,
          0,
          0
        ],
        [
          0.3016403694677645,
          0.9962623974165207,
          0.6946220279487563,
          0.05205139824542468,
          0.9134742221124033,
          13.78956629694076,
          0,
          0
        ],
        [
          1.334360997111283,
          0.8336458810559249,
          -0.5007151160553578,
          0.563804622886606,
          0.3241581064987999,
          0.6264863330895157,
          0,
          0
        ],
        [
          0.3463758178844306,
          0.6509346878672755,
          0.3045588699828449,
          0.2102325696846428,
          0.7419464710001594,
          3.755455274993594,
          0,
          0
        ],
        [
          0.3860842429682285,
          0.9552192858031825,
          0.569135042834954,
          0.09003124994647914,
          0.8618700622866162,
          8.149928577120123,
          0,
          0
        ],
        [
          0.4419917309575289,
          1.491845798506235,
          1.049854067548706,
          0.04410206957882579,
          0.8993611984839657,
          11.67262447258669,
          0,
          0
        ],
        [
          0.2773218747560213,
          0.9397284164827985,
          0.6624065417267773,
          0.05416720427929456,
          0.9153101614382714,
          14.11681755926608,
          0,
          0
        ],
        [
          0.7117018499090185,
          1.067741701947794,
          0.3560398520387754,
          0.1553281495386415,
          0.7261952731013558,
          3.46427452030666,
          0,
          0
        ],
        [
          0.3645925683388568,
          0.9475574030762636,
          0.5829648347374068,
          0.08914914695584646,
          0.866427762779739,
          8.472585947175498,
          0,
          0
        ],
        [
          1.217448438117475,
          1.040495797854759,
          -0.1769526402627164,
          0.3052904396885254,
          0.6059449334705105,
          2.008519562736658,
          0,
          0
        ],
        [
          0.3582395131948176,
          0.6482385458527005,
          0.2899990326578828,
          0.219211929943885,
          0.7320467657145987,
          3.568450247218125,
          0,
          0
        ],
        [
          0.3389493692152185,
          0.1909362920565952,
          -0.1480130771586233,
          0.572551419025229,
          0.3248760981691824,
          0.6285417060384637,
          0,
          0
        ],
        [
          0.3104268634568959,
          1.098597577906619,
          0.7881707144497236,
          0.04347524430976688,
          0.9211565212503955,
          15.26045477777865,
          0,
          0
        ],
        [
          0.304628882302118,
          1.232924830943932,
          0.9282959486418143,
          0.02946740433749356,
          0.9369951698233955,
          19.42510299301673,
          0,
          0
        ],
        [
          0.6280712807958996,
          1.046514491674384,
          0.4184432108784849,
          0.1230103908072237,
          0.7828367188041538,
          4.708522134331808,
          0,
          0
        ],
        [
          0.2481561479971318,
          0.6442759986759734,
          0.3961198506788416,
          0.1439120299643037,
          0.8168245451724431,
          5.824535872296182,
          0,
          0
        ],
        [
          0.7600429502710172,
          1.041410047615656,
          0.281367097344639,
          0.1821231202501185,
          0.7035657998944109,
          3.100103805550969,
          0,
          0
        ],
        [
          0.5942253063318041,
          1.010137432074451,
          0.4159121257426466,
          0.1102499356693596,
          0.8026996053603587,
          5.314041220286764,
          0,
          0
        ],
        [
          0.9103281591881376,
          0.9406326055218716,
          0.03030444633373397,
          0.2915783228117537,
          0.5914350007438961,
          1.890800404637311,
          0,
          0
        ],
        [
          0.3064501479245304,
          1.691306614768582,
          1.384856466844052,
          0.0126956696849238,
          0.9579536435089963,
          29.75883659637845,
          0,
          0
        ],
        [
          0.2676712208932502,
          0.6871986476961618,
          0.4195274268029116,
          0.1413392565900373,
          0.819811664933515,
          5.942747039957579,
          0,
          0
        ],
        [
          0.2637871813293795,
          0.8029579007278145,
          0.539170719398435,
          0.09100309364442596,
          0.8769101405830882,
          9.305348438823215,
          0,
          0
        ],
        [
          0.3733396886479891,
          0.1768703127482935,
          -0.1964693758996956,
          0.608924809381836,
          0.292329554162134,
          0.5395621652610489,
          0,
          0
        ],
        [
          0.6610546792646756,
          1.065192287658204,
          0.404137608393528,
          0.1491272654596601,
          0.7523651950861693,
          3.968412742350119,
          0,
          0
        ],
        [
          0.7975257540861422,
          0.724049099688036,
          -0.07347665439810624,
          0.4576784494575463,
          0.4415223782490489,
          1.032634826980313,
          0,
          0
        ],
        [
          0.3969203372113153,
          0.8052875813562845,
          0.4083672441449693,
          0.1833698930114271,
          0.766736550435872,
          4.293379676433872,
          0,
          0
        ],
        [
          0.7420507709299624,
          0.771326819286002,
          0.02927604835603959,
          0.3541798041202621,
          0.5547893392907375,
          1.627655070222626,
          0,
          0
        ],
        [
          0.8510555305905326,
          1.032419649299827,
          0.1813641187092948,
          0.2026845290250023,
          0.6454522268733188,
          2.377875788086764,
          0,
          0
        ],
        [
          2.918752078099776,
          1.97389325478561,
          -0.9448588233141666,
          0.4917205957393941,
          0.05757325644015701,
          0.07979451073241808,
          0,
          0
        ],
        [
          1.533575936401565,
          1.003168650612415,
          -0.53040728578915,
          0.3407832534999241,
          0.574121714026132,
          1.760833526204949,
          0,
          0
        ],
        [
          0.8080679768676512,
          1.744197419371201,
          0.9361294425035497,
          0.07707150449353545,
          0.800734122799588,
          5.248741979964827,
          0,
          0
        ],
        [
          0.4374889356911838,
          2.315612330851597,
          1.878123395160414,
          0.006154317791256041,
          0.9736469679542551,
          48.25815888169893,
          0,
          0
        ],
        [
          1.468437811466076,
          1.769166643974603,
          0.3007288325085271,
          0.2087749690151842,
          0.5197934967088061,
          1.41384769339328,
          0,
          0
        ],
        [
          0.5818206293866551,
          0.7451058435940722,
          0.163285214207417,
          0.2894967829931784,
          0.6308996826025948,
          2.232624640658586,
          0,
          0
        ],
        [
          0.3459891916939239,
          1.183356139260247,
          0.837366947566323,
          0.04222123281114695,
          0.916206852518608,
          14.28186274627853,
          0,
          0
        ],
        [
          0.3538777350751227,
          0.8004039194944162,
          0.4465261844192935,
          0.1384988927757736,
          0.817606369403999,
          5.855101407396039,
          0,
          0
        ],
        [
          0.3228802662882084,
          0.7994979120973372,
          0.4766176458091289,
          0.1229478428564353,
          0.836704678962822,
          6.692652563900492,
          0,
          0
        ],
        [
          0.2878485211360342,
          0.5086330118183164,
          0.2207844906822822,
          0.2565373368492094,
          0.6876476148500015,
          2.875550093761092,
          0,
          0
        ],
        [
          0.891145760605479,
          2.06840951517109,
          1.177263754565611,
          0.06139253600708013,
          0.7925665544680944,
          4.990646212043901,
          0,
          0
        ],
        [
          0.6668899327492107,
          1.930254816601348,
          1.263364883852138,
          0.04159610980403482,
          0.8654817267652815,
          8.403814207710987,
          0,
          0
        ],
        [
          0.2670393199069862,
          0.6837846206907915,
          0.4167453007838053,
          0.1421701459616238,
          0.8188818830061735,
          5.905534239271955,
          0,
          0
        ],
        [
          0.6057819142293864,
          0.8553099776379457,
          0.2495280634085593,
          0.2257895619479346,
          0.6889110348733266,
          2.892533239874836,
          0,
          0
        ],
        [
          0.2996746249381864,
          0.6563965097383243,
          0.3567218848001379,
          0.1763454559719745,
          0.7798994029959336,
          4.62825405884221,
          0,
          0
        ],
        [
          0.3144325719966121,
          0.8612686316115203,
          0.5468360596149082,
          0.0962192013530934,
          0.8656509664737736,
          8.41604589195925,
          0,
          0
        ],
        [
          3.289117971394359,
          0.6638544408011834,
          -2.625263530593176,
          0.9838217997873239,
          0.002310288499573298,
          0.003024618094073576,
          0,
          0
        ],
        [
          1.117237444317018,
          0.2136693440566517,
          -0.9035681002603662,
          0.9218620704586978,
          0.05558684466187132,
          0.07687937033916001,
          0,
          0
        ]
      ]
    },
    "headers": [
      [
        "alpha",
        "Mean posterior synonymous substitution rate at a site"
      ],
      [
        "beta",
        "Mean posterior non-synonymous substitution rate at a site"
      ],
      [
        "beta-alpha",
        "Mean posterior beta-alpha"
      ],
      [
        "Prob[alpha>beta]",
        "Posterior probability of negative selection at a site"
      ],
      [
        "Prob[alpha<beta]",
        "Posterior probability of positive selection at a site"
      ],
      [
        "BayesFactor[alpha<beta]",
        "Empiricial Bayes Factor for positive selection at a site"
      ]
    ]
  },
  "analysis": {
    "authors": "Sergei L Kosakovsky Pond",
    "citation": "FUBAR: a fast, unconstrained bayesian approximation for inferring selection (2013), Mol Biol Evol. 30(5):1196-205",
    "contact": "spond@temple.edu",
    "info": "Perform a Fast Unbiased AppRoximate Bayesian (FUBAR)\n    analysis of a coding sequence alignment to determine whether some\n    sites have been subject to pervasive purifying or diversifying\n    selection.\n\n    v2.1 introduces two more methods for estimating the posterior distribution of grid weights:\n    collapsed Gibbs MCMC (faster) and 0-th order Variation Bayes approximation (fastest).\n\n    Please note that a FUBAR analysis generates a cache and a results JSON file in the same directory as\n    directory as the original alignment. HyPhy needs to have write\n    privileges to this directory. For example if the original file is in\n    /home/sergei/FUBAR/data/pol.nex then at the end of a FUBAR run, there\n    will also exist FUBAR-generated files /home/sergei/FUBAR/data/pol.nex.FUBAR.json,\n    /home/sergei/FUBAR/data/pol.nex.fubrar.cache. They also\n    provide checkpointing so that a partially completed analysis can be\n    restarted.",
    "requirements": "in-frame codon alignment (possibly partitioned) and a phylogenetic tree (one per partition)",
    "version": "2.2"
  },
  "branch attributes": {
    "0": {
      "ATTLR7_3321_BP": {
        "Nucleotide GTR": 0.1054705941187354,
        "original name": "ATTLR7_3321_BP"
      },
      "CATLR7_3321_BP": {
        "Nucleotide GTR": 0.02933424620021987,
        "original name": "CATLR7_3321_BP"
      },
      "CBTLR7_3321_BP": {
        "Nucleotide GTR": 0.06119903428037145,
        "original name": "CBTLR7_3321_BP"
      },
      "CCTLR7_3321_BP": {
        "Nucleotide GTR": 0.01334434806796162,
        "original name": "CCTLR7_3321_BP"
      },
      "DRTLR7_3321_BP": {
        "Nucleotide GTR": 0.1036931228569639,
        "original name": "DRTLR7_3321_BP"
      },
      "ECTLR7_3321_BP": {
        "Nucleotide GTR": 0.0804806183876904,
        "original name": "ECTLR7_3321_BP"
      },
      "GMTLR7_3321_BP": {
        "Nucleotide GTR": 0.2040523152169812,
        "original name": "GMTLR7_3321_BP"
      },
      "IPTLR7_3321_BP": {
        "Nucleotide GTR": 0.0376464754155215,
        "original name": "IPTLR7_3321_BP"
      },
      "LCTLR7_3321_BP": {
        "Nucleotide GTR": 0.06703730143950438,
        "original name": "LCTLR7_3321_BP"
      },
      "LMTLR7_3321_BP": {
        "Nucleotide GTR": 0.043206659927365,
        "original name": "LMTLR7_3321_BP"
      },
      "MATLR7_3321_BP": {
        "Nucleotide GTR": 0.06837678730699276,
        "original name": "MATLR7_3321_BP"
      },
      "MMTLR7_3321_BP": {
        "Nucleotide GTR": 0.0733750170153084,
        "original name": "MMTLR7_3321_BP"
      },
      "Node1": {
        "Nucleotide GTR": 0.0117210298401883
      },
      "Node13": {
        "Nucleotide GTR": 0.1318188126199091
      },
      "Node15": {
        "Nucleotide GTR": 0.02442362665332744
      },
      "Node16": {
        "Nucleotide GTR": 0.04957723174795499
      },
      "Node2": {
        "Nucleotide GTR": 0.0343095334348216
      },
      "Node20": {
        "Nucleotide GTR": 0.1154496643478593
      },
      "Node25": {
        "Nucleotide GTR": 0.01447656886507988
      },
      "Node28": {
        "Nucleotide GTR": 0.00188230900149896
      },
      "Node29": {
        "Nucleotide GTR": 0.0061366711664848
      },
      "Node3": {
        "Nucleotide GTR": 0.099100309097117
      },
      "Node30": {
        "Nucleotide GTR": 0.01903340401065573
      },
      "Node34": {
        "Nucleotide GTR": 0.01475079425703369
      },
      "Node35": {
        "Nucleotide GTR": 0.009818493165542445
      },
      "Node36": {
        "Nucleotide GTR": 0.004695036846839248
      },
      "Node37": {
        "Nucleotide GTR": 0.02486950551493146
      },
      "Node4": {
        "Nucleotide GTR": 0.06210152246417708
      },
      "Node5": {
        "Nucleotide GTR": 0.1410495612283148
      },
      "Node6": {
        "Nucleotide GTR": 0.1268036700788328
      },
      "Node8": {
        "Nucleotide GTR": 0.0153095007736681
      },
      "Node9": {
        "Nucleotide GTR": 0.01567031556740845
      },
      "OMTLR7_3321_BP": {
        "Nucleotide GTR": 0.01387460301536919,
        "original name": "OMTLR7_3321_BP"
      },
      "ONTLR7_3321_BP": {
        "Nucleotide GTR": 0.1256148622944079,
        "original name": "ONTLR7_3321_BP"
      },
      "PFTLR7_3321_BP": {
        "Nucleotide GTR": 0.04554994596187024,
        "original name": "PFTLR7_3321_BP"
      },
      "PHTLR7_3321_BP": {
        "Nucleotide GTR": 0.02632368292695305,
        "original name": "PHTLR7_3321_BP"
      },
      "SATLR7_3321_BP": {
        "Nucleotide GTR": 0.09787355502654349,
        "original name": "SATLR7_3321_BP"
      },
      "SDTLR7_3321_BP": {
        "Nucleotide GTR": 0.03501220897478096,
        "original name": "SDTLR7_3321_BP"
      },
      "SMTLR7_3321_BP": {
        "Nucleotide GTR": 0.0902263000893654,
        "original name": "SMTLR7_3321_BP"
      },
      "SSTLR7_3321_BP": {
        "Nucleotide GTR": 0.01400589036636063,
        "original name": "SSTLR7_3321_BP"
      },
      "TFTLR7_3321_BP": {
        "Nucleotide GTR": 0.08343350876213808,
        "original name": "TFTLR7_3321_BP"
      },
      "TOTLR7_3321_BP": {
        "Nucleotide GTR": 0.04096444836341104,
        "original name": "TOTLR7_3321_BP"
      },
      "TRTLR7_3321_BP": {
        "Nucleotide GTR": 0.1275606460843005,
        "original name": "TRTLR7_3321_BP"
      }
    },
    "attributes": {
      "Nucleotide GTR": {
        "attribute type": "branch length",
        "display order": 0
      },
      "original name": {
        "attribute type": "node label",
        "display order": -1
      }
    }
  },
  "data partitions": {
    "0": {
      "coverage": [
        [
          0,
          1,
          2,
          3,
          4,
          5,
          6,
          7,
          8,
          9,
          10,
          11,
          12,
          13,
          14,
          15,
          16,
          17,
          18,
          19,
          20,
          21,
          22,
          23,
          24,
          25,
          26,
          27,
          28,
          29,
          30,
          31,
          32,
          33,
          34,
          35,
          36,
          37,
          38,
          39,
          40,
          41,
          42,
          43,
          44,
          45,
          46,
          47,
          48,
          49,
          50,
          51,
          52,
          53,
          54,
          55,
          56,
          57,
          58,
          59,
          60,
          61,
          62,
          63,
          64,
          65,
          66,
          67,
          68,
          69,
          70,
          71,
          72,
          73,
          74,
          75,
          76,
          77,
          78,
          79,
          80,
          81,
          82,
          83,
          84,
          85,
          86,
          87,
          88,
          89,
          90,
          91,
          92,
          93,
          94,
          95,
          96,
          97,
          98,
          99,
          100,
          101,
          102,
          103,
          104,
          105,
          106,
          107,
          108,
          109,
          110,
          111,
          112,
          113,
          114,
          115,
          116,
          117,
          118,
          119,
          120,
          121,
          122,
          123,
          124,
          125,
          126,
          127,
          128,
          129,
          130,
          131,
          132,
          133,
          134,
          135,
          136,
          137,
          138,
          139,
          140,
          141,
          142,
          143,
          144,
          145,
          146,
          147,
          148,
          149,
          150,
          151,
          152,
          153,
          154,
          155,
          156,
          157,
          158,
          159,
          160,
          161,
          162,
          163,
          164,
          165,
          166,
          167,
          168,
          169,
          170,
          171,
          172,
          173,
          174,
          175,
          176,
          177,
          178,
          179,
          180,
          181,
          182,
          183,
          184,
          185,
          186,
          187,
          188,
          189,
          190,
          191,
          192,
          193,
          194,
          195,
          196,
          197,
          198,
          199,
          200,
          201,
          202,
          203,
          204,
          205,
          206,
          207,
          208,
          209,
          210,
          211,
          212,
          213,
          214,
          215,
          216,
          217,
          218,
          219,
          220,
          221,
          222,
          223,
          224,
          225,
          226,
          227,
          228,
          229,
          230,
          231,
          232,
          233,
          234,
          235,
          236,
          237,
          238,
          239,
          240,
          241,
          242,
          243,
          244,
          245,
          246,
          247,
          248,
          249,
          250,
          251,
          252,
          253,
          254,
          255,
          256,
          257,
          258,
          259,
          260,
          261,
          262,
          263,
          264,
          265,
          266,
          267,
          268,
          269,
          270,
          271,
          272,
          273,
          274,
          275,
          276,
          277,
          278,
          279,
          280,
          281,
          282,
          283,
          284,
          285,
          286,
          287,
          288,
          289,
          290,
          291,
          292,
          293,
          294,
          295,
          296,
          297,
          298,
          299,
          300,
          301,
          302,
          303,
          304,
          305,
          306,
          307,
          308,
          309,
          310,
          311,
          312,
          313,
          314,
          315,
          316,
          317,
          318,
          319,
          320,
          321,
          322,
          323,
          324,
          325,
          326,
          327,
          328,
          329,
          330,
          331,
          332,
          333,
          334,
          335,
          336,
          337,
          338,
          339,
          340,
          341,
          342,
          343,
          344,
          345,
          346,
          347,
          348,
          349,
          350,
          351,
          352,
          353,
          354,
          355,
          356,
          357,
          358,
          359,
          360,
          361,
          362,
          363,
          364,
          365,
          366,
          367,
          368,
          369,
          370,
          371,
          372,
          373,
          374,
          375,
          376,
          377,
          378,
          379,
          380,
          381,
          382,
          383,
          384,
          385,
          386,
          387,
          388,
          389,
          390,
          391,
          392,
          393,
          394,
          395,
          396,
          397,
          398,
          399,
          400,
          401,
          402,
          403,
          404,
          405,
          406,
          407,
          408,
          409,
          410,
          411,
          412,
          413,
          414,
          415,
          416,
          417,
          418,
          419,
          420,
          421,
          422,
          423,
          424,
          425,
          426,
          427,
          428,
          429,
          430,
          431,
          432,
          433,
          434,
          435,
          436,
          437,
          438,
          439,
          440,
          441,
          442,
          443,
          444,
          445,
          446,
          447,
          448,
          449,
          450,
          451,
          452,
          453,
          454,
          455,
          456,
          457,
          458,
          459,
          460,
          461,
          462,
          463,
          464,
          465,
          466,
          467,
          468,
          469,
          470,
          471,
          472,
          473,
          474,
          475,
          476,
          477,
          478,
          479,
          480,
          481,
          482,
          483,
          484,
          485,
          486,
          487,
          488,
          489,
          490,
          491,
          492,
          493,
          494,
          495,
          496,
          497,
          498,
          499,
          500,
          501,
          502,
          503,
          504,
          505,
          506,
          507,
          508,
          509,
          510,
          511,
          512,
          513,
          514,
          515,
          516,
          517,
          518,
          519,
          520,
          521,
          522,
          523,
          524,
          525,
          526,
          527,
          528,
          529,
          530,
          531,
          532,
          533,
          534,
          535,
          536,
          537,
          538,
          539,
          540,
          541,
          542,
          543,
          544,
          545,
          546,
          547,
          548,
          549,
          550,
          551,
          552,
          553,
          554,
          555,
          556,
          557,
          558,
          559,
          560,
          561,
          562,
          563,
          564,
          565,
          566,
          567,
          568,
          569,
          570,
          571,
          572,
          573,
          574,
          575,
          576,
          577,
          578,
          579,
          580,
          581,
          582,
          583,
          584,
          585,
          586,
          587,
          588,
          589,
          590,
          591,
          592,
          593,
          594,
          595,
          596,
          597,
          598,
          599,
          600,
          601,
          602,
          603,
          604,
          605,
          606,
          607,
          608,
          609,
          610,
          611,
          612,
          613,
          614,
          615,
          616,
          617,
          618,
          619,
          620,
          621,
          622,
          623,
          624,
          625,
          626,
          627,
          628,
          629,
          630,
          631,
          632,
          633,
          634,
          635,
          636,
          637,
          638,
          639,
          640,
          641,
          642,
          643,
          644,
          645,
          646,
          647,
          648,
          649,
          650,
          651,
          652,
          653,
          654,
          655,
          656,
          657,
          658,
          659,
          660,
          661,
          662,
          663,
          664,
          665,
          666,
          667,
          668,
          669,
          670,
          671,
          672,
          673,
          674,
          675,
          676,
          677,
          678,
          679,
          680,
          681,
          682,
          683,
          684,
          685,
          686,
          687,
          688,
          689,
          690,
          691,
          692,
          693,
          694,
          695,
          696,
          697,
          698,
          699,
          700,
          701,
          702,
          703,
          704,
          705,
          706,
          707,
          708,
          709,
          710,
          711,
          712,
          713,
          714,
          715,
          716,
          717,
          718,
          719,
          720,
          721,
          722,
          723,
          724,
          725,
          726,
          727,
          728,
          729,
          730,
          731,
          732,
          733,
          734,
          735,
          736,
          737,
          738,
          739,
          740,
          741,
          742,
          743,
          744,
          745,
          746,
          747,
          748,
          749,
          750,
          751,
          752,
          753,
          754,
          755,
          756,
          757,
          758,
          759,
          760,
          761,
          762,
          763,
          764,
          765,
          766,
          767,
          768,
          769,
          770,
          771,
          772,
          773,
          774,
          775,
          776,
          777,
          778,
          779,
          780,
          781,
          782,
          783,
          784,
          785,
          786,
          787,
          788,
          789,
          790,
          791,
          792,
          793,
          794,
          795,
          796,
          797,
          798,
          799,
          800,
          801,
          802,
          803,
          804,
          805,
          806,
          807,
          808,
          809,
          810,
          811,
          812,
          813,
          814,
          815,
          816,
          817,
          818,
          819,
          820,
          821,
          822,
          823,
          824,
          825,
          826,
          827,
          828,
          829,
          830,
          831,
          832,
          833,
          834,
          835,
          836,
          837,
          838,
          839,
          840,
          841,
          842,
          843,
          844,
          845,
          846,
          847,
          848,
          849,
          850,
          851,
          852,
          853,
          854,
          855,
          856,
          857,
          858,
          859,
          860,
          861,
          862,
          863,
          864,
          865,
          866,
          867,
          868,
          869,
          870,
          871,
          872,
          873,
          874,
          875,
          876,
          877,
          878,
          879,
          880,
          881,
          882,
          883,
          884,
          885,
          886,
          887,
          888,
          889,
          890,
          891,
          892,
          893,
          894,
          895,
          896,
          897,
          898,
          899,
          900,
          901,
          902,
          903,
          904,
          905,
          906,
          907,
          908,
          909,
          910,
          911,
          912,
          913,
          914,
          915,
          916,
          917,
          918,
          919,
          920,
          921,
          922,
          923,
          924,
          925,
          926,
          927,
          928,
          929,
          930,
          931,
          932,
          933,
          934,
          935,
          936,
          937,
          938,
          939,
          940,
          941,
          942,
          943,
          944,
          945,
          946,
          947,
          948,
          949,
          950,
          951,
          952,
          953,
          954,
          955,
          956,
          957,
          958,
          959,
          960,
          961,
          962,
          963,
          964,
          965,
          966,
          967,
          968,
          969,
          970,
          971,
          972,
          973,
          974,
          975,
          976,
          977,
          978,
          979,
          980,
          981,
          982,
          983,
          984,
          985,
          986,
          987,
          988,
          989,
          990,
          991,
          992,
          993,
          994,
          995,
          996,
          997,
          998,
          999,
          1000,
          1001,
          1002,
          1003,
          1004,
          1005,
          1006,
          1007,
          1008,
          1009,
          1010,
          1011,
          1012,
          1013,
          1014,
          1015,
          1016,
          1017,
          1018,
          1019,
          1020,
          1021,
          1022,
          1023,
          1024,
          1025,
          1026,
          1027,
          1028,
          1029,
          1030,
          1031,
          1032,
          1033,
          1034,
          1035,
          1036,
          1037,
          1038,
          1039,
          1040,
          1041,
          1042,
          1043,
          1044,
          1045,
          1046,
          1047,
          1048,
          1049,
          1050,
          1051,
          1052,
          1053,
          1054,
          1055,
          1056,
          1057,
          1058,
          1059,
          1060,
          1061,
          1062,
          1063,
          1064,
          1065,
          1066,
          1067,
          1068,
          1069,
          1070,
          1071,
          1072,
          1073,
          1074,
          1075,
          1076,
          1077,
          1078,
          1079,
          1080,
          1081,
          1082,
          1083,
          1084,
          1085,
          1086,
          1087,
          1088,
          1089,
          1090,
          1091,
          1092,
          1093,
          1094,
          1095,
          1096,
          1097,
          1098,
          1099,
          1100,
          1101,
          1102,
          1103,
          1104,
          1105,
          1106
        ]
      ],
      "name": "fubar.filter.default"
    }
  },
  "fits": {
    "Nucleotide GTR": {
      "AIC-c": 69154.40436735183,
      "Equilibrium frequencies": [
        [
          0.2866079503854602
        ],
        [
          0.2581111733206999
        ],
        [
          0.1958776576654176
        ],
        [
          0.2594032186284221
        ]
      ],
      "Log Likelihood": -34526.16744025581,
      "Rate Distributions": {},
      "display order": 0,
      "estimated parameters": 51
    }
  },
  "grid": [
    [
      0,
      0,
      0.0007163402553562947
    ],
    [
      0,
      0.07142857142857142,
      0.0007960516156896919
    ],
    [
      0,
      0.1428571428571428,
      0.0009069378995908389
    ],
    [
      0,
      0.2142857142857143,
      0.001055663723181914
    ],
    [
      0,
      0.2857142857142857,
      0.001252033190230833
    ],
    [
      0,
      0.3571428571428571,
      0.001507923157551949
    ],
    [
      0,
      0.4285714285714285,
      0.00183606705947624
    ],
    [
      0,
      0.5,
      0.002248036311550529
    ],
    [
      0,
      0.5714285714285714,
      0.002751567661408847
    ],
    [
      0,
      0.6428571428571428,
      0.003348660474565696
    ],
    [
      0,
      0.7142857142857142,
      0.004037199244566288
    ],
    [
      0,
      0.7857142857142857,
      0.004818812271728976
    ],
    [
      0,
      0.8571428571428571,
      0.005713616853802184
    ],
    [
      0,
      1,
      0.008154853474227336
    ],
    [
      0,
      1.226851851851852,
      0.02141376367511402
    ],
    [
      0,
      2.814814814814814,
      0.009730418784525758
    ],
    [
      0,
      7.124999999999997,
      0.0005389935398424029
    ],
    [
      0,
      15.51851851851851,
      0.0004367702748670067
    ],
    [
      0,
      29.35648148148148,
      0.0004132910077788713
    ],
    [
      0,
      49.99999999999997,
      0.0004041206266132315
    ],
    [
      0.07142857142857142,
      0,
      0.0007369253997283626
    ],
    [
      0.07142857142857142,
      0.07142857142857142,
      0.000803420360644735
    ],
    [
      0.07142857142857142,
      0.1428571428571428,
      0.0008959898054089645
    ],
    [
      0.07142857142857142,
      0.2142857142857143,
      0.001017522845524148
    ],
    [
      0.07142857142857142,
      0.2857142857142857,
      0.001172222683032563
    ],
    [
      0.07142857142857142,
      0.3571428571428571,
      0.001364301965410783
    ],
    [
      0.07142857142857142,
      0.4285714285714285,
      0.001596937786173863
    ],
    [
      0.07142857142857142,
      0.5,
      0.001871398837287849
    ],
    [
      0.07142857142857142,
      0.5714285714285714,
      0.002186777825927963
    ],
    [
      0.07142857142857142,
      0.6428571428571428,
      0.002540973232348596
    ],
    [
      0.07142857142857142,
      0.7142857142857142,
      0.002933304676145049
    ],
    [
      0.07142857142857142,
      0.7857142857142857,
      0.003368513651063026
    ],
    [
      0.07142857142857142,
      0.8571428571428571,
      0.003861536321890262
    ],
    [
      0.07142857142857142,
      1,
      0.005168093898426589
    ],
    [
      0.07142857142857142,
      1.226851851851852,
      0.01020205975305262
    ],
    [
      0.07142857142857142,
      2.814814814814814,
      0.006241701611587504
    ],
    [
      0.07142857142857142,
      7.124999999999997,
      0.0005439492062886381
    ],
    [
      0.07142857142857142,
      15.51851851851851,
      0.0004365332807780531
    ],
    [
      0.07142857142857142,
      29.35648148148148,
      0.0004130500820267976
    ],
    [
      0.07142857142857142,
      49.99999999999997,
      0.0004040832785258816
    ],
    [
      0.1428571428571428,
      0,
      0.0007662951170181592
    ],
    [
      0.1428571428571428,
      0.07142857142857142,
      0.0008175328302436111
    ],
    [
      0.1428571428571428,
      0.1428571428571428,
      0.0008933056595678598
    ],
    [
      0.1428571428571428,
      0.2142857142857143,
      0.0009937207414425532
    ],
    [
      0.1428571428571428,
      0.2857142857142857,
      0.001120011343931037
    ],
    [
      0.1428571428571428,
      0.3571428571428571,
      0.001273328747561947
    ],
    [
      0.1428571428571428,
      0.4285714285714285,
      0.001454099565745136
    ],
    [
      0.1428571428571428,
      0.5,
      0.001661816155372447
    ],
    [
      0.1428571428571428,
      0.5714285714285714,
      0.001895412915935811
    ],
    [
      0.1428571428571428,
      0.6428571428571428,
      0.002154350119139294
    ],
    [
      0.1428571428571428,
      0.7142857142857142,
      0.002440313119455069
    ],
    [
      0.1428571428571428,
      0.7857142857142857,
      0.002759253654162133
    ],
    [
      0.1428571428571428,
      0.8571428571428571,
      0.003123597783527942
    ],
    [
      0.1428571428571428,
      1,
      0.004088123172268711
    ],
    [
      0.1428571428571428,
      1.226851851851852,
      0.007405506170732394
    ],
    [
      0.1428571428571428,
      2.814814814814814,
      0.00487908302267898
    ],
    [
      0.1428571428571428,
      7.124999999999997,
      0.0005516352533409609
    ],
    [
      0.1428571428571428,
      15.51851851851851,
      0.0004364547940484313
    ],
    [
      0.1428571428571428,
      29.35648148148148,
      0.0004128286990312759
    ],
    [
      0.1428571428571428,
      49.99999999999997,
      0.000404047071193936
    ],
    [
      0.2142857142857143,
      0,
      0.0008049476404010194
    ],
    [
      0.2142857142857143,
      0.07142857142857142,
      0.0008391804126726191
    ],
    [
      0.2142857142857143,
      0.1428571428571428,
      0.0008995024128676898
    ],
    [
      0.2142857142857143,
      0.2142857142857143,
      0.0009832151696185793
    ],
    [
      0.2142857142857143,
      0.2857142857142857,
      0.001089501949287512
    ],
    [
      0.2142857142857143,
      0.3571428571428571,
      0.001217995642236193
    ],
    [
      0.2142857142857143,
      0.4285714285714285,
      0.001368216281741893
    ],
    [
      0.2142857142857143,
      0.5,
      0.0015395213314646
    ],
    [
      0.2142857142857143,
      0.5714285714285714,
      0.001731514762438374
    ],
    [
      0.2142857142857143,
      0.6428571428571428,
      0.00194486335525715
    ],
    [
      0.2142857142857143,
      0.7142857142857142,
      0.002182391671744994
    ],
    [
      0.2142857142857143,
      0.7857142857142857,
      0.002450316201630733
    ],
    [
      0.2142857142857143,
      0.8571428571428571,
      0.002759617059584312
    ],
    [
      0.2142857142857143,
      1,
      0.0035819345529574
    ],
    [
      0.2142857142857143,
      1.226851851851852,
      0.006263519507735895
    ],
    [
      0.2142857142857143,
      2.814814814814814,
      0.004204525965997232
    ],
    [
      0.2142857142857143,
      7.124999999999997,
      0.0005619422699065749
    ],
    [
      0.2142857142857143,
      15.51851851851851,
      0.0004365022976617461
    ],
    [
      0.2142857142857143,
      29.35648148148148,
      0.0004126246169916339
    ],
    [
      0.2142857142857143,
      49.99999999999997,
      0.0004040119065828853
    ],
    [
      0.2857142857142857,
      0,
      0.000854097262459427
    ],
    [
      0.2857142857142857,
      0.07142857142857142,
      0.0008692516989992139
    ],
    [
      0.2857142857142857,
      0.1428571428571428,
      0.0009149483607417652
    ],
    [
      0.2857142857142857,
      0.2142857142857143,
      0.0009849667423349378
    ],
    [
      0.2857142857142857,
      0.2857142857142857,
      0.001076591477208568
    ],
    [
      0.2857142857142857,
      0.3571428571428571,
      0.001188413768099902
    ],
    [
      0.2857142857142857,
      0.4285714285714285,
      0.001319551841271173
    ],
    [
      0.2857142857142857,
      0.5,
      0.001469520781721511
    ],
    [
      0.2857142857142857,
      0.5714285714285714,
      0.001638517836311079
    ],
    [
      0.2857142857142857,
      0.6428571428571428,
      0.001827997823272016
    ],
    [
      0.2857142857142857,
      0.7142857142857142,
      0.002041429454723406
    ],
    [
      0.2857142857142857,
      0.7857142857142857,
      0.002285170221536942
    ],
    [
      0.2857142857142857,
      0.8571428571428571,
      0.002569516220042322
    ],
    [
      0.2857142857142857,
      1,
      0.003330631219130185
    ],
    [
      0.2857142857142857,
      1.226851851851852,
      0.005750687961365262
    ],
    [
      0.2857142857142857,
      2.814814814814814,
      0.003843612659531143
    ],
    [
      0.2857142857142857,
      7.124999999999997,
      0.0005748149055703922
    ],
    [
      0.2857142857142857,
      15.51851851851851,
      0.0004366478540897256
    ],
    [
      0.2857142857142857,
      29.35648148148148,
      0.000412435875238501
    ],
    [
      0.2857142857142857,
      49.99999999999997,
      0.0004039776968184506
    ],
    [
      0.3571428571428571,
      0,
      0.0009153991569975083
    ],
    [
      0.3571428571428571,
      0.07142857142857142,
      0.0009086071441774103
    ],
    [
      0.3571428571428571,
      0.1428571428571428,
      0.0009398330699918525
    ],
    [
      0.3571428571428571,
      0.2142857142857143,
      0.000998035949079175
    ],
    [
      0.3571428571428571,
      0.2857142857142857,
      0.001078367463593544
    ],
    [
      0.3571428571428571,
      0.3571428571428571,
      0.001178451200057045
    ],
    [
      0.3571428571428571,
      0.4285714285714285,
      0.001297111980393076
    ],
    [
      0.3571428571428571,
      0.5,
      0.001434033997834356
    ],
    [
      0.3571428571428571,
      0.5714285714285714,
      0.001589882821327406
    ],
    [
      0.3571428571428571,
      0.6428571428571428,
      0.001766698001895526
    ],
    [
      0.3571428571428571,
      0.7142857142857142,
      0.001968455374769941
    ],
    [
      0.3571428571428571,
      0.7857142857142857,
      0.002201773202014405
    ],
    [
      0.3571428571428571,
      0.8571428571428571,
      0.002476839523902398
    ],
    [
      0.3571428571428571,
      1,
      0.00321989065457083
    ],
    [
      0.3571428571428571,
      1.226851851851852,
      0.005564971880448789
    ],
    [
      0.3571428571428571,
      2.814814814814814,
      0.003655436816127177
    ],
    [
      0.3571428571428571,
      7.124999999999997,
      0.0005902378987787597
    ],
    [
      0.3571428571428571,
      15.51851851851851,
      0.0004368675972766313
    ],
    [
      0.3571428571428571,
      29.35648148148148,
      0.0004122607572457881
    ],
    [
      0.3571428571428571,
      49.99999999999997,
      0.0004039443630700383
    ],
    [
      0.4285714285714285,
      0,
      0.0009909035043181226
    ],
    [
      0.4285714285714285,
      0.07142857142857142,
      0.0009580985359124495
    ],
    [
      0.4285714285714285,
      0.1428571428571428,
      0.0009742792399840302
    ],
    [
      0.4285714285714285,
      0.2142857142857143,
      0.001021651748828749
    ],
    [
      0.4285714285714285,
      0.2857142857142857,
      0.001092751393471601
    ],
    [
      0.4285714285714285,
      0.3571428571428571,
      0.001184130450276238
    ],
    [
      0.4285714285714285,
      0.4285714285714285,
      0.001294298089466875
    ],
    [
      0.4285714285714285,
      0.5,
      0.001423066234682866
    ],
    [
      0.4285714285714285,
      0.5714285714285714,
      0.001571492457822179
    ],
    [
      0.4285714285714285,
      0.6428571428571428,
      0.001742131415757699
    ],
    [
      0.4285714285714285,
      0.7142857142857142,
      0.001939482814491747
    ],
    [
      0.4285714285714285,
      0.7857142857142857,
      0.002170625091705162
    ],
    [
      0.4285714285714285,
      0.8571428571428571,
      0.002446123479317098
    ],
    [
      0.4285714285714285,
      1,
      0.003199159146677326
    ],
    [
      0.4285714285714285,
      1.226851851851852,
      0.00559117935385791
    ],
    [
      0.4285714285714285,
      2.814814814814814,
      0.00357484252053547
    ],
    [
      0.4285714285714285,
      7.124999999999997,
      0.0006082273282580406
    ],
    [
      0.4285714285714285,
      15.51851851851851,
      0.0004371412717024629
    ],
    [
      0.4285714285714285,
      29.35648148148148,
      0.0004120977587153208
    ],
    [
      0.4285714285714285,
      49.99999999999997,
      0.000403911834562222
    ],
    [
      0.5,
      0,
      0.001083119638092783
    ],
    [
      0.5,
      0.07142857142857142,
      0.001018622899583816
    ],
    [
      0.5,
      0.1428571428571428,
      0.001018425081918058
    ],
    [
      0.5,
      0.2142857142857143,
      0.001055232890766375
    ],
    [
      0.5,
      0.2857142857142857,
      0.001118262012395535
    ],
    [
      0.5,
      0.3571428571428571,
      0.001202786228599755
    ],
    [
      0.5,
      0.4285714285714285,
      0.00130692363515544
    ],
    [
      0.5,
      0.5,
      0.001430566811256208
    ],
    [
      0.5,
      0.5714285714285714,
      0.001575129811485071
    ],
    [
      0.5,
      0.6428571428571428,
      0.001743684139076844
    ],
    [
      0.5,
      0.7142857142857142,
      0.001941341421547532
    ],
    [
      0.5,
      0.7857142857142857,
      0.002175875812924316
    ],
    [
      0.5,
      0.8571428571428571,
      0.002458686747556244
    ],
    [
      0.5,
      1,
      0.003243066457549884
    ],
    [
      0.5,
      1.226851851851852,
      0.005782045602610604
    ],
    [
      0.5,
      2.814814814814814,
      0.00356716495558277
    ],
    [
      0.5,
      7.124999999999997,
      0.0006288248492980086
    ],
    [
      0.5,
      15.51851851851851,
      0.0004374518134990445
    ],
    [
      0.5,
      29.35648148148148,
      0.0004119455600049149
    ],
    [
      0.5,
      49.99999999999997,
      0.0004038800476990463
    ],
    [
      0.5714285714285714,
      0,
      0.00119514328509201
    ],
    [
      0.5714285714285714,
      0.07142857142857142,
      0.001091173607211024
    ],
    [
      0.5714285714285714,
      0.1428571428571428,
      0.00107247161524925
    ],
    [
      0.5714285714285714,
      0.2142857142857143,
      0.001098380183967175
    ],
    [
      0.5714285714285714,
      0.2857142857142857,
      0.001153851680681799
    ],
    [
      0.5714285714285714,
      0.3571428571428571,
      0.001232591062370168
    ],
    [
      0.5714285714285714,
      0.4285714285714285,
      0.001332218194953308
    ],
    [
      0.5714285714285714,
      0.5,
      0.001452659445876847
    ],
    [
      0.5714285714285714,
      0.5714285714285714,
      0.001595674074241938
    ],
    [
      0.5714285714285714,
      0.6428571428571428,
      0.001764889611663723
    ],
    [
      0.5714285714285714,
      0.7142857142857142,
      0.001966154615654259
    ],
    [
      0.5714285714285714,
      0.7857142857142857,
      0.002208199776773359
    ],
    [
      0.5714285714285714,
      0.8571428571428571,
      0.002503726253617476
    ],
    [
      0.5714285714285714,
      1,
      0.00333780720241402
    ],
    [
      0.5714285714285714,
      1.226851851851852,
      0.006121938761581659
    ],
    [
      0.5714285714285714,
      2.814814814814814,
      0.003611800938880158
    ],
    [
      0.5714285714285714,
      7.124999999999997,
      0.000652093649018261
    ],
    [
      0.5714285714285714,
      15.51851851851851,
      0.0004377849696132224
    ],
    [
      0.5714285714285714,
      29.35648148148148,
      0.0004118030022818407
    ],
    [
      0.5714285714285714,
      49.99999999999997,
      0.0004038489452878237
    ],
    [
      0.6428571428571428,
      0,
      0.001330835909678778
    ],
    [
      0.6428571428571428,
      0.07142857142857142,
      0.001176880570002404
    ],
    [
      0.6428571428571428,
      0.1428571428571428,
      0.001136705251601845
    ],
    [
      0.6428571428571428,
      0.2142857142857143,
      0.001150856692449176
    ],
    [
      0.6428571428571428,
      0.2857142857142857,
      0.001198792359731081
    ],
    [
      0.6428571428571428,
      0.3571428571428571,
      0.001272274819909319
    ],
    [
      0.6428571428571428,
      0.4285714285714285,
      0.001368290781003612
    ],
    [
      0.6428571428571428,
      0.5,
      0.001486750733395534
    ],
    [
      0.6428571428571428,
      0.5714285714285714,
      0.001629759588558358
    ],
    [
      0.6428571428571428,
      0.6428571428571428,
      0.001801559027945792
    ],
    [
      0.6428571428571428,
      0.7142857142857142,
      0.002008880273353603
    ],
    [
      0.6428571428571428,
      0.7857142857142857,
      0.00226169363936034
    ],
    [
      0.6428571428571428,
      0.8571428571428571,
      0.002574503391436315
    ],
    [
      0.6428571428571428,
      1,
      0.003475452662138895
    ],
    [
      0.6428571428571428,
      1.226851851851852,
      0.006614052975300985
    ],
    [
      0.6428571428571428,
      2.814814814814814,
      0.003695266657009884
    ],
    [
      0.6428571428571428,
      7.124999999999997,
      0.0006781153787809145
    ],
    [
      0.6428571428571428,
      15.51851851851851,
      0.0004381289518002547
    ],
    [
      0.6428571428571428,
      29.35648148148148,
      0.000411669066876586
    ],
    [
      0.6428571428571428,
      49.99999999999997,
      0.0004038184758507104
    ],
    [
      0.7142857142857142,
      0,
      0.001495065079952072
    ],
    [
      0.7142857142857142,
      0.07142857142857142,
      0.001277040896265036
    ],
    [
      0.7142857142857142,
      0.1428571428571428,
      0.001211506136791395
    ],
    [
      0.7142857142857142,
      0.2142857142857143,
      0.001212565861008819
    ],
    [
      0.7142857142857142,
      0.2857142857142857,
      0.00125259664515062
    ],
    [
      0.7142857142857142,
      0.3571428571428571,
      0.001320953361155132
    ],
    [
      0.7142857142857142,
      0.4285714285714285,
      0.001413825252803977
    ],
    [
      0.7142857142857142,
      0.5,
      0.001531050246775135
    ],
    [
      0.7142857142857142,
      0.5714285714285714,
      0.001675082562305064
    ],
    [
      0.7142857142857142,
      0.6428571428571428,
      0.001850844075790474
    ],
    [
      0.7142857142857142,
      0.7142857142857142,
      0.002066105574871394
    ],
    [
      0.7142857142857142,
      0.7857142857142857,
      0.002332379703454813
    ],
    [
      0.7142857142857142,
      0.8571428571428571,
      0.002666521455963104
    ],
    [
      0.7142857142857142,
      1,
      0.003651256985059919
    ],
    [
      0.7142857142857142,
      1.226851851851852,
      0.007276292259716369
    ],
    [
      0.7142857142857142,
      2.814814814814814,
      0.003807969249005379
    ],
    [
      0.7142857142857142,
      7.124999999999997,
      0.0007069876077218516
    ],
    [
      0.7142857142857142,
      15.51851851851851,
      0.0004384741228101196
    ],
    [
      0.7142857142857142,
      29.35648148148148,
      0.0004115428573897647
    ],
    [
      0.7142857142857142,
      49.99999999999997,
      0.0004037885930137806
    ],
    [
      0.7857142857142857,
      0,
      0.001694029099479923
    ],
    [
      0.7857142857142857,
      0.07142857142857142,
      0.001393143264883366
    ],
    [
      0.7857142857142857,
      0.1428571428571428,
      0.001297349414902885
    ],
    [
      0.7857142857142857,
      0.2142857142857143,
      0.001283532265894299
    ],
    [
      0.7857142857142857,
      0.2857142857142857,
      0.001314963793335529
    ],
    [
      0.7857142857142857,
      0.3571428571428571,
      0.00137802174542971
    ],
    [
      0.7857142857142857,
      0.4285714285714285,
      0.001467900929507269
    ],
    [
      0.7857142857142857,
      0.5,
      0.001584299287815846
    ],
    [
      0.7857142857142857,
      0.5714285714285714,
      0.001730021377316221
    ],
    [
      0.7857142857142857,
      0.6428571428571428,
      0.001910735875994045
    ],
    [
      0.7857142857142857,
      0.7142857142857142,
      0.002135413941759555
    ],
    [
      0.7857142857142857,
      0.7857142857142857,
      0.002417428254991283
    ],
    [
      0.7857142857142857,
      0.8571428571428571,
      0.002776581747015321
    ],
    [
      0.7857142857142857,
      1,
      0.003862242171517651
    ],
    [
      0.7857142857142857,
      1.226851851851852,
      0.008141483416383268
    ],
    [
      0.7857142857142857,
      2.814814814814814,
      0.003942638666886909
    ],
    [
      0.7857142857142857,
      7.124999999999997,
      0.0007388214980143349
    ],
    [
      0.7857142857142857,
      15.51851851851851,
      0.0004388127125335777
    ],
    [
      0.7857142857142857,
      29.35648148148148,
      0.0004114235841706304
    ],
    [
      0.7857142857142857,
      49.99999999999997,
      0.0004037592549645341
    ],
    [
      0.8571428571428571,
      0,
      0.001935704305998069
    ],
    [
      0.8571428571428571,
      0.07142857142857142,
      0.001526888607873413
    ],
    [
      0.8571428571428571,
      0.1428571428571428,
      0.001394803514078631
    ],
    [
      0.8571428571428571,
      0.2142857142857143,
      0.001363886583047376
    ],
    [
      0.8571428571428571,
      0.2857142857142857,
      0.001385743530989053
    ],
    [
      0.8571428571428571,
      0.3571428571428571,
      0.001443087033529944
    ],
    [
      0.8571428571428571,
      0.4285714285714285,
      0.001529884210319669
    ],
    [
      0.8571428571428571,
      0.5,
      0.001645611965453031
    ],
    [
      0.8571428571428571,
      0.5714285714285714,
      0.001793419534753625
    ],
    [
      0.8571428571428571,
      0.6428571428571428,
      0.001979784149783565
    ],
    [
      0.8571428571428571,
      0.7142857142857142,
      0.002215035486687594
    ],
    [
      0.8571428571428571,
      0.7857142857142857,
      0.002514731838180279
    ],
    [
      0.8571428571428571,
      0.8571428571428571,
      0.002902265989876049
    ],
    [
      0.8571428571428571,
      1,
      0.004106382181253416
    ],
    [
      0.8571428571428571,
      1.226851851851852,
      0.009260861457410412
    ],
    [
      0.8571428571428571,
      2.814814814814814,
      0.004093579819238041
    ],
    [
      0.8571428571428571,
      7.124999999999997,
      0.0007737394879025276
    ],
    [
      0.8571428571428571,
      15.51851851851851,
      0.0004391385621403235
    ],
    [
      0.8571428571428571,
      29.35648148148148,
      0.0004113105508410213
    ],
    [
      0.8571428571428571,
      49.99999999999997,
      0.0004037304239698957
    ],
    [
      1,
      0,
      0.002592036647351924
    ],
    [
      1,
      0.07142857142857142,
      0.001855280293207029
    ],
    [
      1,
      0.1428571428571428,
      0.001627267145729603
    ],
    [
      1,
      0.2142857142857143,
      0.001553750475831923
    ],
    [
      1,
      0.2857142857142857,
      0.001552558403665086
    ],
    [
      1,
      0.3571428571428571,
      0.001596457962642234
    ],
    [
      1,
      0.4285714285714285,
      0.001676099553518993
    ],
    [
      1,
      0.5,
      0.001790210709650363
    ],
    [
      1,
      0.5714285714285714,
      0.001942573386810969
    ],
    [
      1,
      0.6428571428571428,
      0.002141427956832743
    ],
    [
      1,
      0.7142857142857142,
      0.002400253996365195
    ],
    [
      1,
      0.7857142857142857,
      0.002739940487314834
    ],
    [
      1,
      0.8571428571428571,
      0.003193095056185189
    ],
    [
      1,
      1,
      0.004687867324756307
    ],
    [
      1,
      1.226851851851852,
      0.01260895164392336
    ],
    [
      1,
      2.814814814814814,
      0.004427664971661646
    ],
    [
      1,
      7.124999999999997,
      0.000853358729602876
    ],
    [
      1,
      15.51851851851851,
      0.0004397341085043549
    ],
    [
      1,
      29.35648148148148,
      0.0004111008159675486
    ],
    [
      1,
      49.99999999999997,
      0.0004036741500854368
    ],
    [
      1.226851851851852,
      0,
      0.004438981574143058
    ],
    [
      1.226851851851852,
      0.07142857142857142,
      0.002585016678005442
    ],
    [
      1.226851851851852,
      0.1428571428571428,
      0.00211333347461265
    ],
    [
      1.226851851851852,
      0.2142857142857143,
      0.001941854599735086
    ],
    [
      1.226851851851852,
      0.2857142857142857,
      0.001889891975073247
    ],
    [
      1.226851851851852,
      0.3571428571428571,
      0.001904458417136012
    ],
    [
      1.226851851851852,
      0.4285714285714285,
      0.001967826967148328
    ],
    [
      1.226851851851852,
      0.5,
      0.002076403216019427
    ],
    [
      1.226851851851852,
      0.5714285714285714,
      0.002234620424575441
    ],
    [
      1.226851851851852,
      0.6428571428571428,
      0.002453681887567151
    ],
    [
      1.226851851851852,
      0.7142857142857142,
      0.002752920191120573
    ],
    [
      1.226851851851852,
      0.7857142857142857,
      0.003163899800840873
    ],
    [
      1.226851851851852,
      0.8571428571428571,
      0.003739193243393529
    ],
    [
      1.226851851851852,
      1,
      0.005837065892338968
    ],
    [
      1.226851851851852,
      1.226851851851852,
      0.02444758785373304
    ],
    [
      1.226851851851852,
      2.814814814814814,
      0.005010791212144476
    ],
    [
      1.226851851851852,
      7.124999999999997,
      0.001008936163087384
    ],
    [
      1.226851851851852,
      15.51851851851851,
      0.0004404813922856505
    ],
    [
      1.226851851851852,
      29.35648148148148,
      0.0004108043607254399
    ],
    [
      1.226851851851852,
      49.99999999999997,
      0.0004035881203996587
    ],
    [
      2.814814814814814,
      0,
      0.08536888949370477
    ],
    [
      2.814814814814814,
      0.07142857142857142,
      0.01246947657248918
    ],
    [
      2.814814814814814,
      0.1428571428571428,
      0.008768769796168504
    ],
    [
      2.814814814814814,
      0.2142857142857143,
      0.007729221890645997
    ],
    [
      2.814814814814814,
      0.2857142857142857,
      0.007307095884229693
    ],
    [
      2.814814814814814,
      0.3571428571428571,
      0.007038118286078194
    ],
    [
      2.814814814814814,
      0.4285714285714285,
      0.006801726034493151
    ],
    [
      2.814814814814814,
      0.5,
      0.006603819815846993
    ],
    [
      2.814814814814814,
      0.5714285714285714,
      0.006489696427698641
    ],
    [
      2.814814814814814,
      0.6428571428571428,
      0.006507453250033523
    ],
    [
      2.814814814814814,
      0.7142857142857142,
      0.006703496809902863
    ],
    [
      2.814814814814814,
      0.7857142857142857,
      0.007134523284654544
    ],
    [
      2.814814814814814,
      0.8571428571428571,
      0.00789019822655366
    ],
    [
      2.814814814814814,
      1,
      0.01121178212425736
    ],
    [
      2.814814814814814,
      1.226851851851852,
      0.05948346844209758
    ],
    [
      2.814814814814814,
      2.814814814814814,
      0.04083491800327918
    ],
    [
      2.814814814814814,
      7.124999999999997,
      0.002840019877318046
    ],
    [
      2.814814814814814,
      15.51851851851851,
      0.0004395749004416698
    ],
    [
      2.814814814814814,
      29.35648148148148,
      0.0004093653514139242
    ],
    [
      2.814814814814814,
      49.99999999999997,
      0.0004030603343179619
    ],
    [
      7.124999999999997,
      0,
      0.001389441844506678
    ],
    [
      7.124999999999997,
      0.07142857142857142,
      0.001399973980090378
    ],
    [
      7.124999999999997,
      0.1428571428571428,
      0.001364959080398771
    ],
    [
      7.124999999999997,
      0.2142857142857143,
      0.001330005960816279
    ],
    [
      7.124999999999997,
      0.2857142857142857,
      0.00130837819666133
    ],
    [
      7.124999999999997,
      0.3571428571428571,
      0.001301953977223623
    ],
    [
      7.124999999999997,
      0.4285714285714285,
      0.001310284334495087
    ],
    [
      7.124999999999997,
      0.5,
      0.001333320001986957
    ],
    [
      7.124999999999997,
      0.5714285714285714,
      0.001371964030311734
    ],
    [
      7.124999999999997,
      0.6428571428571428,
      0.00142807746406254
    ],
    [
      7.124999999999997,
      0.7142857142857142,
      0.001504478532387564
    ],
    [
      7.124999999999997,
      0.7857142857142857,
      0.001605095899354795
    ],
    [
      7.124999999999997,
      0.8571428571428571,
      0.001735330936926178
    ],
    [
      7.124999999999997,
      1,
      0.002117809644608133
    ],
    [
      7.124999999999997,
      1.226851851851852,
      0.00334950812423986
    ],
    [
      7.124999999999997,
      2.814814814814814,
      0.006268691057396907
    ],
    [
      7.124999999999997,
      7.124999999999997,
      0.001103952853706084
    ],
    [
      7.124999999999997,
      15.51851851851851,
      0.0004266702863955818
    ],
    [
      7.124999999999997,
      29.35648148148148,
      0.0004070893914851291
    ],
    [
      7.124999999999997,
      49.99999999999997,
      0.0004019775079858371
    ],
    [
      15.51851851851851,
      0,
      0.0005618788082506529
    ],
    [
      15.51851851851851,
      0.07142857142857142,
      0.0005791483245097505
    ],
    [
      15.51851851851851,
      0.1428571428571428,
      0.000575533634155319
    ],
    [
      15.51851851851851,
      0.2142857142857143,
      0.0005666642414225942
    ],
    [
      15.51851851851851,
      0.2857142857142857,
      0.0005597642442372427
    ],
    [
      15.51851851851851,
      0.3571428571428571,
      0.0005573716889191562
    ],
    [
      15.51851851851851,
      0.4285714285714285,
      0.0005601207337445094
    ],
    [
      15.51851851851851,
      0.5,
      0.0005680526952890474
    ],
    [
      15.51851851851851,
      0.5714285714285714,
      0.0005811333916262778
    ],
    [
      15.51851851851851,
      0.6428571428571428,
      0.0005994350589784862
    ],
    [
      15.51851851851851,
      0.7142857142857142,
      0.0006231937009001676
    ],
    [
      15.51851851851851,
      0.7857142857142857,
      0.000652827292139167
    ],
    [
      15.51851851851851,
      0.8571428571428571,
      0.0006889468601528715
    ],
    [
      15.51851851851851,
      1,
      0.000784146549734268
    ],
    [
      15.51851851851851,
      1.226851851851852,
      0.001020548967561572
    ],
    [
      15.51851851851851,
      2.814814814814814,
      0.001685399358014415
    ],
    [
      15.51851851851851,
      7.124999999999997,
      0.0005884282288459305
    ],
    [
      15.51851851851851,
      15.51851851851851,
      0.0004155409227901687
    ],
    [
      15.51851851851851,
      29.35648148148148,
      0.0004045798772126068
    ],
    [
      15.51851851851851,
      49.99999999999997,
      0.0004006956361990362
    ],
    [
      29.35648148148148,
      0,
      0.0005161756083947156
    ],
    [
      29.35648148148148,
      0.07142857142857142,
      0.00050991233004447
    ],
    [
      29.35648148148148,
      0.1428571428571428,
      0.0004971765183431652
    ],
    [
      29.35648148148148,
      0.2142857142857143,
      0.0004855061771871203
    ],
    [
      29.35648148148148,
      0.2857142857142857,
      0.0004773900432773375
    ],
    [
      29.35648148148148,
      0.3571428571428571,
      0.0004731644418672455
    ],
    [
      29.35648148148148,
      0.4285714285714285,
      0.0004724752309893721
    ],
    [
      29.35648148148148,
      0.5,
      0.000474866570353459
    ],
    [
      29.35648148148148,
      0.5714285714285714,
      0.0004799805035058835
    ],
    [
      29.35648148148148,
      0.6428571428571428,
      0.0004876031371178331
    ],
    [
      29.35648148148148,
      0.7142857142857142,
      0.0004976561268949035
    ],
    [
      29.35648148148148,
      0.7857142857142857,
      0.0005101723839757164
    ],
    [
      29.35648148148148,
      0.8571428571428571,
      0.0005252704130975954
    ],
    [
      29.35648148148148,
      1,
      0.000563981307020029
    ],
    [
      29.35648148148148,
      1.226851851851852,
      0.0006529067582286617
    ],
    [
      29.35648148148148,
      2.814814814814814,
      0.0010528354233182
    ],
    [
      29.35648148148148,
      7.124999999999997,
      0.0005180243531937243
    ],
    [
      29.35648148148148,
      15.51851851851851,
      0.0004104271855591538
    ],
    [
      29.35648148148148,
      29.35648148148148,
      0.0004025745504695636
    ],
    [
      29.35648148148148,
      49.99999999999997,
      0.0003996219016771796
    ],
    [
      49.99999999999997,
      0,
      0.0005045296683965862
    ],
    [
      49.99999999999997,
      0.07142857142857142,
      0.0004939959495797035
    ],
    [
      49.99999999999997,
      0.1428571428571428,
      0.0004799502006930059
    ],
    [
      49.99999999999997,
      0.2142857142857143,
      0.000467900547222743
    ],
    [
      49.99999999999997,
      0.2857142857142857,
      0.0004594237514940248
    ],
    [
      49.99999999999997,
      0.3571428571428571,
      0.0004545197808319773
    ],
    [
      49.99999999999997,
      0.4285714285714285,
      0.000452725690828423
    ],
    [
      49.99999999999997,
      0.5,
      0.0004535509319512884
    ],
    [
      49.99999999999997,
      0.5714285714285714,
      0.0004566178361431166
    ],
    [
      49.99999999999997,
      0.6428571428571428,
      0.0004616859234448983
    ],
    [
      49.99999999999997,
      0.7142857142857142,
      0.0004686343322600288
    ],
    [
      49.99999999999997,
      0.7857142857142857,
      0.0004774321279329065
    ],
    [
      49.99999999999997,
      0.8571428571428571,
      0.0004881079797454676
    ],
    [
      49.99999999999997,
      1,
      0.0005153477836295484
    ],
    [
      49.99999999999997,
      1.226851851851852,
      0.0005755876393830426
    ],
    [
      49.99999999999997,
      2.814814814814814,
      0.0007779903987053557
    ],
    [
      49.99999999999997,
      7.124999999999997,
      0.0004968047766901985
    ],
    [
      49.99999999999997,
      15.51851851851851,
      0.0004076748064988875
    ],
    [
      49.99999999999997,
      29.35648148148148,
      0.0004012202168137097
    ],
    [
      49.99999999999997,
      49.99999999999997,
      0.0003988620093768429
    ]
  ],
  "input": {
    "file name": "/home/datamonkey/datamonkey-js-server/production/app/fubar/output/5dfb4794c27e2160748fb04a",
    "number of sequences": 23,
    "number of sites": 1107,
    "partition count": 1,
    "trees": {
      "0": "(((((((CBTLR7_3321_BP:0.06148516926146869,((IPTLR7_3321_BP:0.0323670673461526,PHTLR7_3321_BP:0.03096516719136084)Node9:0.02484205814864942,TFTLR7_3321_BP:0.06922825649673948)Node8:0.008841065087818928)Node6:0.1047402447469739,(DRTLR7_3321_BP:0.1057841902993435,((CATLR7_3321_BP:0.02376947691005327,CCTLR7_3321_BP:0.01828687904220223)Node16:0.04291472243947549,MATLR7_3321_BP:0.07027868976505088)Node15:0.01074890281209705)Node13:0.1028845299047725)Node5:0.08556692022306772,(SSTLR7_3321_BP:0.01431488681689089,OMTLR7_3321_BP:0.01344268133746095)Node20:0.1322440583660776)Node4:0.0230283145699839,GMTLR7_3321_BP:0.1938575246836846)Node3:0.06720066967252891,TRTLR7_3321_BP:0.1318394875633416)Node2:0.01262683830005299,(MMTLR7_3321_BP:0.07552908605884243,SATLR7_3321_BP:0.09316317124755974)Node25:0.006320786198038889)Node1:0.003772369221521071,(((ECTLR7_3321_BP:0.07649912151366282,PFTLR7_3321_BP:0.04899498787697897)Node30:0.008999702972195309,LMTLR7_3321_BP:0.04499618306783515)Node29:0.007759344320243652,((((TOTLR7_3321_BP:0.03960889027538531,SDTLR7_3321_BP:0.03504156649970751)Node37:0.02265959158064514,LCTLR7_3321_BP:0.06074569850359363)Node36:0.002208310732912999,SMTLR7_3321_BP:0.08496321095656394)Node35:0.007142251547224421,ATTLR7_3321_BP:0.09815325139970194)Node34:0.006873861237153944)Node28:0.001221829951230332,ONTLR7_3321_BP:0.1120350125337558)"
    }
  },
  "posterior": {
    "0": {
      "0": [
        [
          0.001564303777195016,
          0.001591011939965782,
          0.001661428588775813,
          0.001775252288680396,
          0.001935776901019859,
          0.002146908438821155,
          0.002411136312057671,
          0.002727423181280512,
          0.003089400147131424,
          0.003485370356932329,
          0.003902022384625572,
          0.004332479138055383,
          0.004786909576633679,
          0.005964192262099978,
          0.01280623898240653,
          0.002210204143169704,
          0.00005116797012979509,
          0.00002706601334384043,
          0.00002118643149248223,
          0.00001965674781888028,
          0.001609256463930894,
          0.001605729966692582,
          0.001641334072471703,
          0.00171102165426625,
          0.001812208507126328,
          0.001942136450331619,
          0.002096655475981469,
          0.002269796593321345,
          0.002454314299635492,
          0.002643408906425874,
          0.002833367540745871,
          0.003026325624376956,
          0.003232399035532438,
          0.003775310554345582,
          0.006090567455721473,
          0.001408742163042169,
          0.00005113971920012107,
          0.00002689438999491242,
          0.00002113854930143176,
          0.00001964932638498167,
          0.001673392409590862,
          0.001633926086191651,
          0.001636379477267765,
          0.001670910067509667,
          0.001731330574431135,
          0.001812367213856864,
          0.001908715667609073,
          0.002015013233363043,
          0.00212649704026975,
          0.002240123203117264,
          0.002355773510794014,
          0.002477177799439567,
          0.002612458461784754,
          0.002982942014795294,
          0.004413500128266853,
          0.001094339800745763,
          0.00005137284536904923,
          0.00002673812584201749,
          0.00002109297343635747,
          0.00001964215685475961,
          0.001757799627911788,
          0.001677181737250168,
          0.001647693846136911,
          0.001653161148219097,
          0.001684015346042414,
          0.00173336194714059,
          0.001795609809149089,
          0.001866198575797705,
          0.001941897679905861,
          0.00202134687959369,
          0.002105565764929897,
          0.002198280053113395,
          0.002306115261281264,
          0.002610648732483876,
          0.003726679556913853,
          0.000937287889452219,
          0.00005185004915425787,
          0.00002659485349704946,
          0.00002104953083436567,
          0.00001963522662526832,
          0.001865129823107133,
          0.001737272602469518,
          0.001675950698158902,
          0.001656023840549267,
          0.001663911879990313,
          0.001691026754028323,
          0.001731393708578375,
          0.001780852224419892,
          0.001836936619122769,
          0.001899014148621882,
          0.001968449838086825,
          0.002048715709629855,
          0.002145505672013818,
          0.002424813693031108,
          0.003415976656684475,
          0.0008517120112365151,
          0.00005255978914172978,
          0.00002646254588256891,
          0.00002100806614776178,
          0.00001962852392553085,
          0.001998997471139052,
          0.00181591810534552,
          0.001721496165715889,
          0.0016779155014104,
          0.001666511759720486,
          0.001676621596957411,
          0.001701613779736584,
          0.001737377995148479,
          0.00178178180678716,
          0.001834510141129326,
          0.00189703336352466,
          0.001972625745960782,
          0.002066475523055546,
          0.002341664904417717,
          0.003300390594429236,
          0.0008052738015293088,
          0.00005349474168107399,
          0.00002633947368231035,
          0.00002096843956794838,
          0.00001962203774660695,
          0.002163879641064759,
          0.001914820323062245,
          0.001784553922011238,
          0.001717537147048492,
          0.001688597110317031,
          0.001684476591859252,
          0.001697594280154552,
          0.001723635113068999,
          0.001760562945498009,
          0.001808207872608782,
          0.00186810012759632,
          0.001943445810070487,
          0.002039260069199065,
          0.002324136991789786,
          0.003310765548994219,
          0.0007830058998760495,
          0.00005465081962202209,
          0.00002622416761972185,
          0.00002093052494514368,
          0.00001961575777871472,
          0.002365256075382655,
          0.002035771720189965,
          0.001865376081095617,
          0.001773909205286918,
          0.001727874243770513,
          0.001710791745917959,
          0.001713830013705612,
          0.001732272731309639,
          0.00176404154261857,
          0.001809044085955669,
          0.001868900580837902,
          0.001946899630774514,
          0.002048173825821104,
          0.002353608068441539,
          0.003418566950279655,
          0.0007769384681218687,
          0.00005602651386226017,
          0.00002611538496684124,
          0.00002089420816080949,
          0.00001960967435459965,
          0.002609887049037614,
          0.002180757291211367,
          0.001964329821482769,
          0.001846358429357246,
          0.001782720376429558,
          0.001752960924408976,
          0.001746677184067514,
          0.001758580784156358,
          0.001786459190939868,
          0.00183027730620035,
          0.001891808200317191,
          0.001974584946127373,
          0.002084141220604106,
          0.002419924625073733,
          0.003614129048468217,
          0.0007823351459249732,
          0.00005762242481551862,
          0.00002601207978954943,
          0.00002085938571638028,
          0.00001960377839845822,
          0.002906205011893143,
          0.002352034883310151,
          0.002081938737476287,
          0.001934484524660954,
          0.001852007172203464,
          0.001809172143489938,
          0.001793647948894297,
          0.001799407270188008,
          0.001824030387589984,
          0.001867539799235393,
          0.001931939843114099,
          0.002021181080529209,
          0.002141497472760111,
          0.002517235605281931,
          0.003898958081349953,
          0.0007961035172950678,
          0.00005944090645287612,
          0.00002591337651794446,
          0.00002082596350747014,
          0.00001959806137979714,
          0.003264839486869476,
          0.00255219646188646,
          0.002218898102198971,
          0.002038123311465874,
          0.00193497852769147,
          0.001878163371097895,
          0.00185301002936915,
          0.001852575406717482,
          0.001874163283156238,
          0.001917860954364085,
          0.001985989615080542,
          0.002083101854897175,
          0.002216459949159837,
          0.002642020116037187,
          0.004283226008893731,
          0.0008160558770360888,
          0.0000614857759048165,
          0.00002581854649505014,
          0.00002079385575740046,
          0.000019592515271693,
          0.003699325982562106,
          0.002784216815164559,
          0.00237607716673136,
          0.002157314313169769,
          0.002031167033865755,
          0.001959070316977742,
          0.001923550872919038,
          0.001916554153475474,
          0.001935032857027427,
          0.00197914512238501,
          0.002051616251689713,
          0.002157795603554506,
          0.002306336614275567,
          0.002792052149288381,
          0.004785834985752826,
          0.0008405489459943617,
          0.00006376205837812692,
          0.00002572698720657828,
          0.00002076298408780215,
          0.00001958713251296374,
          0.004227082779117794,
          0.003051494881536651,
          0.002554516005413338,
          0.002292275444744746,
          0.002140337952089959,
          0.002051330636752918,
          0.002004435137305642,
          0.001990265130363519,
          0.002005336855986176,
          0.002049878877768895,
          0.00212710477132622,
          0.002243361919593284,
          0.002409092051413277,
          0.002965804494969636,
          0.00543640600868213,
          0.0008683096528257622,
          0.00006627574648105302,
          0.0000256382039321471,
          0.0000207332767073426,
          0.00001958190597384062,
          0.005660344630588671,
          0.003707754617562478,
          0.002980155904392979,
          0.002611167822155887,
          0.002397644473864659,
          0.002268831441865702,
          0.00219528523078279,
          0.002164179595955753,
          0.00217084282629942,
          0.002215599195944742,
          0.002302856069942319,
          0.002441555373917651,
          0.002647005248485649,
          0.003379731701362739,
          0.00738226628617671,
          0.0009299719222792563,
          0.00007204268125802529,
          0.00002546743054612919,
          0.00002067709641580501,
          0.00001957189500796232,
          0.009693599642640893,
          0.00516605505313961,
          0.003870124197366479,
          0.003263003532134693,
          0.002917962002657142,
          0.002705629540165763,
          0.00257610862486535,
          0.002508469038277618,
          0.002495009730486982,
          0.002535835889759955,
          0.002637571305347851,
          0.002814644244798186,
          0.003093566253034049,
          0.004196960581238813,
          0.01425667796140423,
          0.001036950534609635,
          0.00008334899197593958,
          0.00002521041932527033,
          0.00002059579904552285,
          0.0000195571075871947,
          0.1864238052956056,
          0.02491794610091526,
          0.01605343792332801,
          0.01297920416556002,
          0.01126864759778404,
          0.009980310267229321,
          0.00888027752416027,
          0.007948683295019264,
          0.007211113068999775,
          0.006684430736759743,
          0.006374398286102283,
          0.006289365880236806,
          0.006457486758405038,
          0.00794404231468792,
          0.03394153039400676,
          0.007788704688220771,
          0.0002092232623901146,
          0.00002371926228045387,
          0.00002020704049981838,
          0.00001948071204722796,
          0.003034185373923377,
          0.002797301348510025,
          0.002497866655452161,
          0.002231308900791206,
          0.002014352964796954,
          0.001841396529567726,
          0.001704250782146716,
          0.001596610695951675,
          0.001514251291742304,
          0.00145447013574488,
          0.001415654225674049,
          0.001397087124222255,
          0.001398948561898837,
          0.001470228046761387,
          0.00185432047015417,
          0.001068493216401065,
          0.00007083982183702284,
          0.00002161773466756003,
          0.00001977756132344651,
          0.0000193786792346342,
          0.001226999509660611,
          0.001157115730849354,
          0.001052909080818017,
          0.0009500362575828563,
          0.0008607721809058527,
          0.0007868372145375759,
          0.0007265755271672268,
          0.0006777402693581752,
          0.0006383470379605154,
          0.0006068408603173615,
          0.000582059353271738,
          0.0005631557592099454,
          0.0005495294340601997,
          0.0005366323752390773,
          0.0005532026878679095,
          0.0002666765090288496,
          0.00003515805104491815,
          0.00002044956199550633,
          0.00001951982406388854,
          0.00001929822372455779,
          0.001127195418476343,
          0.001018742832648508,
          0.0009094086358784369,
          0.0008136695060119788,
          0.0007336190266099705,
          0.0006672776077325252,
          0.0006119818058843373,
          0.0005654298585400724,
          0.000525867416338711,
          0.0004920145916717202,
          0.0004629442063563531,
          0.0004379745466550338,
          0.0004165894386703065,
          0.0003830213187837091,
          0.0003499947546390435,
          0.0001607419699210873,
          0.00003020384896081615,
          0.00002002989351355007,
          0.00001939296098506041,
          0.00001924337384149709,
          0.00110176366618846,
          0.0009869221566612132,
          0.0008778223056965604,
          0.0007840100161217788,
          0.0007057645834077941,
          0.0006406381623711697,
          0.0005859478315881786,
          0.0005394848301469312,
          0.000499593450753118,
          0.0004650703217828926,
          0.000435038873210081,
          0.0004088444127340134,
          0.0003859776156412391,
          0.0003486229295168945,
          0.000306807313463682,
          0.0001168418764525623,
          0.00002872221163819047,
          0.00001985055471824786,
          0.00001932335842369088,
          0.00001920654499755311
        ]
      ],
      "1": [
        [
          0,
          1.335032492349786e-8,
          1.180486710600108e-7,
          4.498860536935822e-7,
          0.000001226900436573826,
          0.000002799546455887579,
          0.000005713654742998336,
          0.00001077541978288253,
          0.0000190962065081998,
          0.00003209623450355409,
          0.00005148674564851415,
          0.00007934093898811075,
          0.0001184690946226725,
          0.0002526524201613905,
          0.001112593896853749,
          0.003173978252535618,
          0.0006424617655266486,
          0.0008204201778695931,
          0.0008612874720466639,
          0.0008294548858155208,
          0,
          0.00001304123544434465,
          0.00002758297638584116,
          0.00004468357963199714,
          0.00006546678337027408,
          0.00009112465167605808,
          0.0001228476766529194,
          0.0001617158405434207,
          0.0002086121966223409,
          0.0002642633646705622,
          0.0003295165128544645,
          0.0004059058140190775,
          0.0004965008885211337,
          0.0007480578351670641,
          0.001748315679649395,
          0.002680542060706115,
          0.0006674527456672337,
          0.0008209138666929979,
          0.0008593421204919493,
          0.0008286990937475728,
          0,
          0.00002597422282735543,
          0.00005374338290713465,
          0.00008505359573180774,
          0.0001214467400433072,
          0.0001642939787775146,
          0.0002147333147330535,
          0.0002736111915731623,
          0.0003415215818725665,
          0.000419025088047077,
          0.0005070812058640264,
          0.0006076657706138063,
          0.0007245402089165759,
          0.001037614531314818,
          0.002116980038692274,
          0.002578997804202015,
          0.0006955235289368099,
          0.0008216808223960139,
          0.0008574939981583887,
          0.0008279712952544472,
          0,
          0.00003916182441481433,
          0.00007944668521432751,
          0.0001234354895931009,
          0.0001730598604406575,
          0.0002298226235047202,
          0.0002948492391247271,
          0.0003689427644852525,
          0.0004527422509855457,
          0.000547036579104739,
          0.0006532319602960349,
          0.0007739392185175686,
          0.0009136745916055145,
          0.001283774217156803,
          0.002478337523021795,
          0.002622611644246118,
          0.0007268118637485748,
          0.0008226623357715835,
          0.0008557362440723003,
          0.0008272703210466698,
          0,
          0.00005297946313900829,
          0.000105515483024341,
          0.0001613871706994265,
          0.0002230479282176042,
          0.0002922303202439563,
          0.0003701849012731035,
          0.0004578613450990209,
          0.0005561576807405209,
          0.0006662835703532612,
          0.0007902341171206308,
          0.0009313580529541951,
          0.001095043102503546,
          0.001527849910678034,
          0.002881240584470747,
          0.002748831639946895,
          0.0007614935979653488,
          0.0008238079182959599,
          0.0008540626898757067,
          0.0008265950598640552,
          0,
          0.00006782310251460887,
          0.000132723227857123,
          0.0002001973142977744,
          0.0002734100701657354,
          0.0003544463593494465,
          0.0004448097397276281,
          0.0005457398543053082,
          0.0006585389836588927,
          0.0007849711239297056,
          0.0009277454020676105,
          0.001091091924422982,
          0.00128148003375531,
          0.001786988924374689,
          0.003350756965262244,
          0.002935256975191064,
          0.0007997745904424988,
          0.0008250744143004387,
          0.0008524677734840554,
          0.0008259444546707794,
          0,
          0.00008410618080274643,
          0.0001617914882757798,
          0.0002409450964558883,
          0.0003256601734572947,
          0.0004184944601168608,
          0.0005213141882679478,
          0.0006357652014596918,
          0.0007636765760468473,
          0.0009074978572822563,
          0.00107080702155317,
          0.001258924716886659,
          0.001479713567270952,
          0.002071021689421404,
          0.003909055762437975,
          0.003172204042095594,
          0.0008418863200243254,
          0.0008264251905850816,
          0.0008509464646318971,
          0.0008253174991870708,
          0,
          0.0001022620093593857,
          0.0001934003146787815,
          0.0002845567462309712,
          0.0003809929593666759,
          0.0004858556477662918,
          0.000601471558755218,
          0.0007299979727627391,
          0.0008739120132133821,
          0.001036497221788981,
          0.00122239779782699,
          0.001438307596900766,
          0.001693907599454463,
          0.002387048791092742,
          0.004581154843271353,
          0.003454727111003589,
          0.000888083468053872,
          0.0008278293957389735,
          0.0008494942005643882,
          0.0008247132347207325,
          0,
          0.0001227501030588188,
          0.0002282032429296513,
          0.0003318521358817376,
          0.0004403922581452835,
          0.0005576728283755609,
          0.0006865728406986913,
          0.0008298637672796988,
          0.000990799197926368,
          0.001173668118734494,
          0.001384423964411719,
          0.001631494662947735,
          0.001926933850453876,
          0.002741016074693002,
          0.005398168854336327,
          0.003779623306863296,
          0.0009386424747877955,
          0.0008292612830788312,
          0.0008481068304030894,
          0.0008241307472664791,
          0,
          0.0001460646279642611,
          0.0002668423025871225,
          0.0003835806764601747,
          0.0005047026838663022,
          0.0006348726000011405,
          0.0007776103766357207,
          0.0009364054977034025,
          0.00111542587228548,
          0.001320160462683498,
          0.001558159752001374,
          0.001840027668837257,
          0.002180890538238248,
          0.003138313769176727,
          0.006400544952815259,
          0.004144115063093028,
          0.0009938604660685389,
          0.0008306995923802746,
          0.000846780566941303,
          0.0008235691648448308,
          0,
          0.0001727438183791076,
          0.0003099612312276076,
          0.0004404483461160302,
          0.00057467842584361,
          0.0007182421103298129,
          0.0008753869396263283,
          0.001050426013493266,
          0.001248588044068682,
          0.001476776806036696,
          0.001744468923121163,
          0.002064967283050393,
          0.002457330425681834,
          0.00358398650226621,
          0.007642305781426606,
          0.004545254252183085,
          0.001054054160956795,
          0.0008321269864839386,
          0.0008455119448123323,
          0.0008230276550560736,
          0,
          0.0002033798002708956,
          0.0003582165587534171,
          0.000503138222626296,
          0.0006510179760295284,
          0.0008084809612486575,
          0.0009805863046464364,
          0.001172577265964626,
          0.001390896077868308,
          0.001644091941961559,
          0.001943931995175964,
          0.002307017895814767,
          0.002757367011675591,
          0.004082756458810463,
          0.009197248945235804,
          0.004979727694661892,
          0.001119558483048982,
          0.0008335295394670794,
          0.0008442977841327172,
          0.0008225054228265664,
          0,
          0.0002386285754872759,
          0.0004122867906683909,
          0.0005723265898146193,
          0.0007343903600430544,
          0.0009062390777286594,
          0.001093823264348102,
          0.001303422158764954,
          0.00154284727547612,
          0.001822533987504764,
          0.002156931277049255,
          0.002566607044942091,
          0.003081729452173091,
          0.004638939834363638,
          0.01116850770139734,
          0.005443935244774375,
          0.001190724651807657,
          0.0008348962734433486,
          0.0008431351588559566,
          0.0008220017083288163,
          0,
          0.0003259675274171869,
          0.0005407400299843084,
          0.0007329470969420851,
          0.000924886012854794,
          0.001126838470286688,
          0.0013467488962015,
          0.001593272946691686,
          0.001877423068338134,
          0.002214138428208556,
          0.002624460907092097,
          0.003139086668304532,
          0.003804641473600465,
          0.005937815543548716,
          0.0170217962368409,
          0.006447476556953801,
          0.001351512167177509,
          0.0008374906523709969,
          0.0008409539174803728,
          0.0008210469580470473,
          0,
          0.0005262481066792418,
          0.0008136868250050525,
          0.001061335630643384,
          0.001304349695846972,
          0.001557222749075866,
          0.001831438707431562,
          0.002140151423331218,
          0.002500616676336906,
          0.00293679133526863,
          0.003483431600176239,
          0.004193480172543511,
          0.005152399943638825,
          0.008542742062955222,
          0.0380667478542021,
          0.008209666917086952,
          0.001663790489063749,
          0.0008411529117870561,
          0.0008378455323437971,
          0.000819663932365346,
          0,
          0.004110466460218018,
          0.005467573210286743,
          0.006841674509366448,
          0.008167461701656779,
          0.00931932095829826,
          0.01024950212785137,
          0.01101793689037682,
          0.01175158683748265,
          0.01259829209581665,
          0.01371312782044187,
          0.0152781533734753,
          0.01755340863582101,
          0.02644568492660507,
          0.1487182818248118,
          0.1012367613114866,
          0.00557669237776089,
          0.0008530413992705003,
          0.0008243542216766396,
          0.0008132613203079359,
          0,
          0.000620590177231773,
          0.00114498611631975,
          0.001584441620950171,
          0.001968932508921842,
          0.002321799423076525,
          0.002660006376132585,
          0.002997714033287705,
          0.003348629358858569,
          0.003727258091470859,
          0.004149785083850424,
          0.00463511528453134,
          0.005206425291049096,
          0.006736761466874513,
          0.0112890733914657,
          0.02056634482791652,
          0.002536797942474039,
          0.0008527491186872594,
          0.0008152182996380254,
          0.0008076356004803627,
          0,
          0.0002875054300940296,
          0.0005409936362749546,
          0.0007569112018393365,
          0.000945019309351156,
          0.001115679060436247,
          0.001276959358835888,
          0.001434898881414729,
          0.001594267257757725,
          0.00175918012780606,
          0.001933517393228019,
          0.002121209809584018,
          0.002326454618539397,
          0.002808800322385668,
          0.003875091548969956,
          0.006198748210583541,
          0.001450913647989566,
          0.0008478869773732362,
          0.0008123015393459496,
          0.0008048897236103358,
          0,
          0.0002652735332322483,
          0.0004900078106961962,
          0.0006802962935132146,
          0.0008458454340618023,
          0.0009944233057983614,
          0.001131375974100115,
          0.001260345387752371,
          0.001383988263102352,
          0.001504464664158337,
          0.001623720916538457,
          0.001743632921891616,
          0.001866065000556652,
          0.002125925303427163,
          0.002609477407612546,
          0.00405722445165996,
          0.001306850268705797,
          0.0008420874496801058,
          0.0008090137885703668,
          0.0008027972130946458,
          0,
          0.0002626081470743182,
          0.0004835218485578663,
          0.000670369381346595,
          0.0008325434568212848,
          0.0009772267603381697,
          0.001109285134428967,
          0.001231999185066705,
          0.001347733357828678,
          0.001458378591444686,
          0.001565598199014092,
          0.001670938304571982,
          0.001775855338667563,
          0.001989661313979287,
          0.002356222438118567,
          0.003059678322121459,
          0.001261983345483286,
          0.0008370570098760254,
          0.0008063575711006744,
          0.0008012760097004183
        ]
      ],
      "2": [
        [
          0,
          0.0002192528383733368,
          0.0004706852023418494,
          0.0007747633081593676,
          0.001155787237720722,
          0.001642525706220173,
          0.002266965452954511,
          0.003060764920736488,
          0.004049520592976612,
          0.005247265250669126,
          0.006656813638484086,
          0.008282590100117893,
          0.01015904746425395,
          0.01524038750205423,
          0.04182091610470157,
          0.01681828110481015,
          0.0005240622352763193,
          0.0002693245710168362,
          0.0001754165366288539,
          0.0001273573609931702,
          0,
          0.0002158468356193821,
          0.0004535836419922508,
          0.0007284359825108292,
          0.001055548982491365,
          0.001449613156837987,
          0.00192333724787706,
          0.002485458506211276,
          0.003139380886462429,
          0.003884010106444583,
          0.004718067803490563,
          0.005647909061537904,
          0.006697730440429052,
          0.009421950692726656,
          0.01943689672854553,
          0.0105258547564075,
          0.0005164116531376885,
          0.0002635804458478333,
          0.000172764450034485,
          0.0001265023015438915,
          0,
          0.0002143292400292537,
          0.0004412962284649283,
          0.000694208343703579,
          0.0009841728441592904,
          0.001320277666099603,
          0.001709019956599304,
          0.002153828466301781,
          0.002655422259282451,
          0.003213582047844071,
          0.003830432831244865,
          0.004514802534951123,
          0.005287165027493608,
          0.007273435788819011,
          0.01376914908476553,
          0.008031071438816359,
          0.000511576247206278,
          0.0002581635421171329,
          0.0001702271962413881,
          0.000125682170354911,
          0,
          0.0002147729256488747,
          0.0004337933214662022,
          0.000670543360844771,
          0.0009346138501969549,
          0.00123290080589988,
          0.001569885004235021,
          0.001947943599198034,
          0.002368213909996452,
          0.002832237225006084,
          0.003344297329934417,
          0.003914187581360667,
          0.004560279344002893,
          0.006221759225650322,
          0.01136995978936495,
          0.006757871136275203,
          0.0005092756312429617,
          0.0002530392938938299,
          0.0001677989473947816,
          0.0001248954734082219,
          0,
          0.0002172662599742294,
          0.0004309253717432714,
          0.000656035324989176,
          0.0009019550902809164,
          0.001174849595241334,
          0.00147867989055992,
          0.001815948218457117,
          0.002188695848209145,
          0.002599909221231116,
          0.003055280036803046,
          0.003565209209026326,
          0.004147090109701092,
          0.005650367596834589,
          0.01019584577519765,
          0.006034852809840749,
          0.0005093003293376454,
          0.0002481781152122566,
          0.0001654742658462386,
          0.0001241407837193501,
          0,
          0.000221880867756355,
          0.0004324695770433175,
          0.0006494617770699048,
          0.0008826833003179116,
          0.001138237194047269,
          0.00142014987841176,
          0.001731404808569286,
          0.002074976872910457,
          0.002455054907376092,
          0.002878465979275878,
          0.003356297502874907,
          0.003905835343662656,
          0.005337285234306181,
          0.009640599901440167,
          0.005608890736620718,
          0.0005114925226810411,
          0.0002435546666429664,
          0.0001632480663026324,
          0.0001234167380635591,
          0,
          0.000228678326845699,
          0.0004381893125607106,
          0.0006498096714239157,
          0.0008742542973783964,
          0.001117896001797426,
          0.001385077685213495,
          0.001679383358675782,
          0.002004695765196422,
          0.002366302837194675,
          0.002772135795308332,
          0.003234210405989945,
          0.003770444873545255,
          0.005183445517234157,
          0.009467962768147724,
          0.005362673720187531,
          0.0005157335644125485,
          0.0002391472252228406,
          0.0001611155829124618,
          0.0001227220338922385,
          0,
          0.0002377240661458277,
          0.0004478727714616043,
          0.0006562679875632722,
          0.000874806457223101,
          0.001110311171822603,
          0.001367561521623,
          0.001650791285281457,
          0.001964781645275941,
          0.002315909072668112,
          0.002713296760184962,
          0.003170201979872816,
          0.003705863317289849,
          0.00513825707085229,
          0.009574600860229812,
          0.005233715622048612,
          0.0005219354574531946,
          0.0002349371431354374,
          0.0001590723405338035,
          0.0001220554264246736,
          0,
          0.0002490988433205884,
          0.0004613514229537926,
          0.0006682030204849629,
          0.0008829652694076525,
          0.001113019847244519,
          0.001363647385152977,
          0.001639760254723722,
          0.001947050155537059,
          0.002293024855444151,
          0.002688147680772826,
          0.003147268974365723,
          0.003691631449245945,
          0.005173350427706127,
          0.009917168851900218,
          0.005184995380812292,
          0.0005300347243907538,
          0.000230908382835497,
          0.0001571141295539908,
          0.0001214157259021318,
          0,
          0.0002629063220112991,
          0.0004785056057963517,
          0.000685129155397052,
          0.0008977086977138165,
          0.001124255606725315,
          0.001370590738742496,
          0.001642327776011834,
          0.001946095402416658,
          0.002290603275158015,
          0.00268783279161505,
          0.003154602354806978,
          0.003714864366419386,
          0.005271636575333321,
          0.01048573435199418,
          0.005192571719381782,
          0.0005399877595264683,
          0.0002270471181964005,
          0.000155236983734727,
          0.0001208017949923933,
          0,
          0.0002792776102103589,
          0.0004992634501830911,
          0.0007066817433878194,
          0.0009182742694181201,
          0.0011427302432241,
          0.001386435498617088,
          0.001655724728333958,
          0.001958196739121881,
          0.002303845155495728,
          0.002706358748660974,
          0.003184911688010743,
          0.003766903968112157,
          0.005422155346927644,
          0.01129395191092285,
          0.005239816168364139,
          0.0005517671145211196,
          0.0002233413927982357,
          0.0001534371606417594,
          0.0001202125463341527,
          0,
          0.0002983738929281022,
          0.0005235969949021513,
          0.0007325945600690995,
          0.0009440949993634274,
          0.001167496108974496,
          0.001409763474340148,
          0.001677969145804579,
          0.001980715717804129,
          0.002329363399722528,
          0.002739496021647898,
          0.003233032979407805,
          0.003841590192112625,
          0.00561740479118519,
          0.012376996804739,
          0.005314572734613247,
          0.0005653583704259134,
          0.0002197808277342151,
          0.0001517111242890999,
          0.0001196469402116113,
          0,
          0.0003203879790162725,
          0.0005515175389066804,
          0.0007626821706850336,
          0.0009747552092560751,
          0.001197857348847036,
          0.001439539949543379,
          0.001707624268710827,
          0.002011746453712211,
          0.002364708874540314,
          0.002784166252261951,
          0.003295162034215627,
          0.003934314430709801,
          0.005851840642788486,
          0.01379460999695025,
          0.005407733392369992,
          0.0005807573632860435,
          0.0002163563723506691,
          0.0001500555296863933,
          0.0001191039823505911,
          0,
          0.0003741036330761319,
          0.0006183341739536659,
          0.0008349670776945091,
          0.001049513713842097,
          0.001273509958832191,
          0.001515661284957569,
          0.001785300074631059,
          0.002094189974071902,
          0.00245819202657888,
          0.00289954257796031,
          0.00345055902608175,
          0.004160183376649516,
          0.006420792547845645,
          0.01805245971722687,
          0.005624179021159728,
          0.0006169977160280747,
          0.0002098849892088524,
          0.0001469431592942228,
          0.0001180822490890209,
          0,
          0.0004908626072281303,
          0.0007562298883637769,
          0.000982728512855074,
          0.001203132457093414,
          0.001430738712803055,
          0.001675872938931378,
          0.001950197676120936,
          0.002268874610756766,
          0.002652815795294793,
          0.00313221103890307,
          0.003752882469751802,
          0.004588613298468958,
          0.007530598591613918,
          0.03297208549959096,
          0.005999701732172051,
          0.0006896273423782119,
          0.0002005374880156836,
          0.0001424973650176237,
          0.0001166209107077263,
          0,
          0.001713622813299121,
          0.002271164734191212,
          0.002831601442924287,
          0.003367888804385574,
          0.003828604670642039,
          0.004194969594277205,
          0.004492414162093423,
          0.004773233326034776,
          0.005097382074343463,
          0.005526799213025868,
          0.00613326253351707,
          0.00701854647507268,
          0.01048850900372026,
          0.05820531516222609,
          0.03566132004010839,
          0.00144544241674818,
          0.0001575573172193785,
          0.000123127969724941,
          0.0001102526465584192,
          0,
          0.0001330190517791509,
          0.0002445677152575637,
          0.0003372602465878973,
          0.0004176478309458734,
          0.000490789771591214,
          0.0005603330300740025,
          0.000629286253230874,
          0.0007005220145184689,
          0.0007770400527083278,
          0.0008621478245202466,
          0.0009596706394575216,
          0.00107426286024457,
          0.001380553309274235,
          0.002288684760577923,
          0.003884909070999308,
          0.0004160781472656013,
          0.0001226399115463623,
          0.0001093231919145122,
          0.0001058162996022623,
          0,
          0.00004581334131163704,
          0.00008597807523883079,
          0.0001199782529703427,
          0.0001494077599576075,
          0.0001759380870375739,
          0.000200862743015472,
          0.0002251434449567634,
          0.0002495336469971665,
          0.0002746773433255314,
          0.0003011757255207414,
          0.0003296324010426965,
          0.0003606869691549382,
          0.0004334930656760004,
          0.0005939307362807135,
          0.0009138166436484513,
          0.0002016780004210546,
          0.0001125856943457933,
          0.0001061603024332044,
          0.0001048481474262468,
          0,
          0.00003699941609078831,
          0.0000682353348962374,
          0.00009458690436534984,
          0.0001174280375932789,
          0.0001378546213773364,
          0.0001566201335680329,
          0.000174237703311455,
          0.0001910812738711173,
          0.0002074540795225921,
          0.0002236282041476102,
          0.0002398646110528128,
          0.0002564214091606112,
          0.0002915201113914776,
          0.0003567735090009097,
          0.0005485513938593362,
          0.000174399428879025,
          0.0001101700189807004,
          0.0001053742354231969,
          0.0001045261081912887,
          0,
          0.0000343466713807357,
          0.00006318794708963068,
          0.00008753843317089758,
          0.0001086382013812066,
          0.0001274343290953398,
          0.000144568544865004,
          0.0001604738768157777,
          0.0001754626218761168,
          0.0001897844468307054,
          0.0002036586590423734,
          0.0002172887471730039,
          0.0002308660879117648,
          0.0002585504445988763,
          0.0003060875001551245,
          0.0003998194657890451,
          0.0001665549019032751,
          0.000109227815051077,
          0.0001049957192302328,
          0.000104325617300512
        ]
      ],
      "3": [
        [
          0.0007163402553562958,
          0.0007960516156896929,
          0.0009069378995908403,
          0.001055663723181915,
          0.001252033190230837,
          0.001507923157551952,
          0.001836067059476244,
          0.002248036311550534,
          0.002751567661408851,
          0.003348660474565698,
          0.004037199244566284,
          0.004818812271728984,
          0.005713616853802193,
          0.008154853474227348,
          0.02141376367511407,
          0.009730418784525739,
          0.0005389935398424006,
          0.0004367702748670073,
          0.0004132910077788694,
          0.0004041206266132278,
          0.0007369253997283632,
          0.0008034203606447377,
          0.0008959898054089664,
          0.001017522845524151,
          0.001172222683032563,
          0.001364301965410784,
          0.001596937786173863,
          0.001871398837287848,
          0.002186777825927968,
          0.002540973232348599,
          0.002933304676145055,
          0.003368513651063031,
          0.003861536321890258,
          0.005168093898426593,
          0.01020205975305263,
          0.00624170161158753,
          0.0005439492062886359,
          0.0004365332807780499,
          0.0004130500820267907,
          0.0004040832785258772,
          0.0007662951170181604,
          0.0008175328302436136,
          0.0008933056595678628,
          0.0009937207414425526,
          0.001120011343931038,
          0.001273328747561949,
          0.001454099565745138,
          0.001661816155372449,
          0.001895412915935812,
          0.002154350119139294,
          0.00244031311945507,
          0.002759253654162134,
          0.003123597783527941,
          0.004088123172268703,
          0.007405506170732416,
          0.00487908302267899,
          0.0005516352533409604,
          0.0004364547940484322,
          0.0004128286990312755,
          0.0004040470711939332,
          0.00080494764040102,
          0.0008391804126726219,
          0.000899502412867692,
          0.0009832151696185817,
          0.001089501949287513,
          0.001217995642236195,
          0.001368216281741898,
          0.001539521331464602,
          0.001731514762438375,
          0.001944863355257152,
          0.002182391671744997,
          0.002450316201630735,
          0.002759617059584314,
          0.003581934552957405,
          0.0062635195077359,
          0.004204525965997249,
          0.000561942269906575,
          0.0004365022976617458,
          0.0004126246169916336,
          0.0004040119065828748,
          0.0008540972624594276,
          0.000869251698999215,
          0.0009149483607417675,
          0.000984966742334939,
          0.001076591477208569,
          0.001188413768099904,
          0.001319551841271175,
          0.001469520781721514,
          0.001638517836311079,
          0.001827997823272019,
          0.002041429454723407,
          0.002285170221536949,
          0.002569516220042325,
          0.003330631219130179,
          0.005750687961365269,
          0.003843612659531149,
          0.0005748149055703913,
          0.0004366478540897243,
          0.0004124358752384986,
          0.0004039776968184454,
          0.0009153991569975098,
          0.0009086071441774126,
          0.0009398330699918532,
          0.0009980359490791744,
          0.001078367463593545,
          0.001178451200057048,
          0.001297111980393076,
          0.00143403399783436,
          0.001589882821327408,
          0.001766698001895527,
          0.001968455374769942,
          0.002201773202014408,
          0.0024768395239024,
          0.003219890654570835,
          0.0055649718804488,
          0.003655436816127182,
          0.0005902378987787591,
          0.0004368675972766342,
          0.0004122607572457826,
          0.0004039443630700347,
          0.000990903504318124,
          0.0009580985359124489,
          0.0009742792399840323,
          0.001021651748828752,
          0.001092751393471601,
          0.001184130450276239,
          0.001294298089466874,
          0.001423066234682868,
          0.001571492457822178,
          0.001742131415757704,
          0.001939482814491748,
          0.002170625091705161,
          0.002446123479317104,
          0.003199159146677331,
          0.005591179353857906,
          0.003574842520535471,
          0.000608227328258041,
          0.0004371412717024595,
          0.0004120977587153171,
          0.000403911834562216,
          0.001083119638092785,
          0.001018622899583816,
          0.00101842508191806,
          0.001055232890766376,
          0.001118262012395535,
          0.001202786228599756,
          0.001306923635155444,
          0.001430566811256209,
          0.001575129811485076,
          0.001743684139076848,
          0.001941341421547532,
          0.002175875812924321,
          0.002458686747556242,
          0.003243066457549885,
          0.005782045602610622,
          0.003567164955582781,
          0.0006288248492980085,
          0.0004374518134990428,
          0.0004119455600049154,
          0.0004038800476990373,
          0.001195143285092012,
          0.001091173607211025,
          0.00107247161524925,
          0.001098380183967175,
          0.0011538516806818,
          0.001232591062370169,
          0.001332218194953309,
          0.001452659445876849,
          0.001595674074241938,
          0.001764889611663725,
          0.001966154615654264,
          0.002208199776773361,
          0.002503726253617479,
          0.00333780720241402,
          0.006121938761581658,
          0.003611800938880157,
          0.0006520936490182629,
          0.0004377849696132173,
          0.0004118030022818447,
          0.0004038489452878215,
          0.001330835909678782,
          0.001176880570002408,
          0.001136705251601849,
          0.001150856692449177,
          0.001198792359731083,
          0.001272274819909322,
          0.001368290781003612,
          0.001486750733395534,
          0.001629759588558363,
          0.001801559027945795,
          0.00200888027335361,
          0.002261693639360346,
          0.002574503391436314,
          0.003475452662138899,
          0.00661405297530098,
          0.003695266657009888,
          0.0006781153787809156,
          0.0004381289518002517,
          0.0004116690668765852,
          0.000403818475850706,
          0.001495065079952073,
          0.001277040896265035,
          0.001211506136791397,
          0.001212565861008822,
          0.00125259664515062,
          0.001320953361155134,
          0.001413825252803976,
          0.001531050246775136,
          0.001675082562305064,
          0.001850844075790472,
          0.0020661055748714,
          0.002332379703454813,
          0.002666521455963106,
          0.003651256985059929,
          0.007276292259716381,
          0.00380796924900539,
          0.0007069876077218503,
          0.0004384741228101146,
          0.0004115428573897621,
          0.0004037885930137825,
          0.001694029099479925,
          0.001393143264883368,
          0.001297349414902885,
          0.001283532265894301,
          0.001314963793335531,
          0.00137802174542971,
          0.001467900929507271,
          0.001584299287815844,
          0.001730021377316222,
          0.001910735875994048,
          0.00213541394175956,
          0.002417428254991287,
          0.002776581747015325,
          0.003862242171517656,
          0.008141483416383285,
          0.003942638666886921,
          0.0007388214980143344,
          0.0004388127125335762,
          0.0004114235841706272,
          0.0004037592549645367,
          0.001935704305998071,
          0.001526888607873411,
          0.001394803514078633,
          0.001363886583047377,
          0.001385743530989056,
          0.001443087033529945,
          0.001529884210319674,
          0.001645611965453036,
          0.001793419534753631,
          0.001979784149783574,
          0.002215035486687598,
          0.00251473183818028,
          0.002902265989876048,
          0.004106382181253414,
          0.009260861457410428,
          0.00409357981923805,
          0.0007737394879025278,
          0.000439138562140324,
          0.0004113105508410147,
          0.0004037304239698987,
          0.002592036647351931,
          0.00185528029320703,
          0.001627267145729601,
          0.001553750475831927,
          0.001552558403665088,
          0.001596457962642235,
          0.001676099553518999,
          0.001790210709650365,
          0.001942573386810973,
          0.002141427956832744,
          0.002400253996365199,
          0.002739940487314837,
          0.0031930950561852,
          0.00468786732475631,
          0.01260895164392338,
          0.00442766497166164,
          0.0008533587296028721,
          0.000439734108504351,
          0.0004111008159675469,
          0.0004036741500854428,
          0.004438981574143065,
          0.002585016678005447,
          0.002113333474612654,
          0.001941854599735085,
          0.001889891975073247,
          0.001904458417136016,
          0.001967826967148333,
          0.002076403216019433,
          0.002234620424575448,
          0.002453681887567154,
          0.002752920191120586,
          0.003163899800840875,
          0.00373919324339354,
          0.005837065892338969,
          0.02444758785373303,
          0.005010791212144484,
          0.001008936163087381,
          0.0004404813922856491,
          0.0004108043607254357,
          0.0004035881203996527,
          0.08536888949370511,
          0.01246947657248921,
          0.008768769796168478,
          0.007729221890646034,
          0.007307095884229666,
          0.007038118286078189,
          0.006801726034493144,
          0.006603819815847007,
          0.006489696427698635,
          0.006507453250033518,
          0.006703496809902856,
          0.007134523284654545,
          0.007890198226553674,
          0.01121178212425737,
          0.05948346844209752,
          0.04083491800327926,
          0.002840019877318049,
          0.0004395749004416667,
          0.0004093653514139238,
          0.0004030603343179575,
          0.001389441844506685,
          0.001399973980090375,
          0.00136495908039877,
          0.001330005960816284,
          0.001308378196661334,
          0.001301953977223623,
          0.001310284334495104,
          0.001333320001986956,
          0.00137196403031173,
          0.001428077464062541,
          0.001504478532387567,
          0.001605095899354791,
          0.001735330936926175,
          0.00211780964460812,
          0.003349508124239844,
          0.006268691057396876,
          0.001103952853706088,
          0.0004266702863955804,
          0.0004070893914851319,
          0.0004019775079858392,
          0.000561878808250651,
          0.0005791483245097348,
          0.0005755336341553082,
          0.0005666642414226006,
          0.0005597642442372395,
          0.0005573716889191672,
          0.0005601207337445072,
          0.0005680526952890438,
          0.000581133391626276,
          0.0005994350589784843,
          0.0006231937009001725,
          0.0006528272921391727,
          0.0006889468601528585,
          0.0007841465497342636,
          0.001020548967561562,
          0.001685399358014407,
          0.0005884282288459322,
          0.0004155409227901713,
          0.0004045798772126097,
          0.0004006956361990352,
          0.000516175608394709,
          0.0005099123300444613,
          0.0004971765183431586,
          0.0004855061771871157,
          0.0004773900432773364,
          0.0004731644418672481,
          0.0004724752309893763,
          0.0004748665703534552,
          0.0004799805035058878,
          0.0004876031371178306,
          0.0004976561268948864,
          0.0005101723839757077,
          0.0005252704130975906,
          0.0005639813070200249,
          0.0006529067582286595,
          0.001052835423318187,
          0.0005180243531937176,
          0.0004104271855591532,
          0.0004025745504695662,
          0.0003996219016771848,
          0.0005045296683966069,
          0.0004939959495796691,
          0.0004799502006929794,
          0.0004679005472227289,
          0.0004594237514940055,
          0.0004545197808319607,
          0.0004527256908284215,
          0.0004535509319512913,
          0.0004566178361431159,
          0.000461685923444921,
          0.0004686343322600229,
          0.0004774321279329231,
          0.0004881079797454552,
          0.0005153477836295467,
          0.0005755876393830572,
          0.0007779903987053414,
          0.0004968047766901898,
          0.0004076748064988878,
          0.0004012202168137142,
          0.000398862009376844
        ]
      ],
      "4": [
        [
          0,
          0.0002668998320300718,
          0.0005648825066127735,
          0.0009167378808475401,
          0.001348439358313977,
          0.00188962979884055,
          0.002571928531181965,
          0.00342481066137181,
          0.00446941467991134,
          0.005713115230959285,
          0.007150827665822137,
          0.008779453733851719,
          0.01062750991122043,
          0.0155361334255231,
          0.0409785736781559,
          0.01333624867971731,
          0.0003531914564629501,
          0.0001769639699827377,
          0.0001263367692709867,
          0.0001067888099144452,
          0,
          0.0002624363974584769,
          0.0005437020421432632,
          0.0008608850310005793,
          0.001230019899982756,
          0.001665714053338429,
          0.002179504350007321,
          0.002777838071165272,
          0.003460918480827994,
          0.004224041091003811,
          0.005062562518761812,
          0.005980187660191374,
          0.00699910414368634,
          0.00959506434287777,
          0.01902812796136391,
          0.008348862258411433,
          0.0003490336369811984,
          0.0001740338952928154,
          0.0001251761815772767,
          0.0001064707932074412,
          0,
          0.00026028766504356,
          0.0005283586913123959,
          0.0008194847349969021,
          0.001145527607526471,
          0.001515368188832624,
          0.001934457044228023,
          0.002404513700071539,
          0.002924177606789211,
          0.003491146060643003,
          0.004105763706652658,
          0.004775466206743206,
          0.005519484979787598,
          0.007400012891672396,
          0.01346819248257292,
          0.006372292241233199,
          0.0003467834779280377,
          0.0001712963171289995,
          0.0001240728839906698,
          0.0001061674393423969,
          0,
          0.0002605338893726833,
          0.0005187951263243546,
          0.0007906696779179974,
          0.001086644062598558,
          0.001413535230138217,
          0.001775051960110363,
          0.002172353160686361,
          0.002605173224434067,
          0.003073706321165505,
          0.003581085372112269,
          0.004136117758678341,
          0.004756121100496643,
          0.006324377137789073,
          0.01111275254739949,
          0.005364369118558553,
          0.0003462657124388041,
          0.0001687298791907187,
          0.0001230236725900711,
          0.000105878056847444,
          0,
          0.0002632743058927234,
          0.0005148124365177399,
          0.00077273885409356,
          0.001047566567629898,
          0.001345574199726351,
          0.001670207764149398,
          0.002023102120558491,
          0.002405301641002311,
          0.002818827626182797,
          0.003268500189212271,
          0.003763873829604381,
          0.004321313221471134,
          0.005738772490153316,
          0.009958043852450624,
          0.004792874267682494,
          0.0003473519779384912,
          0.0001663162319256847,
          0.0001220255712518359,
          0.0001056019878852317,
          0,
          0.0002685880598398965,
          0.0005161265533986547,
          0.0007642170791603024,
          0.001024151303581927,
          0.001302346277560131,
          0.001602527947564008,
          0.001927062516945864,
          0.002278184741693247,
          0.002659333225958688,
          0.003076595801006071,
          0.003540250003081743,
          0.004066513310677926,
          0.005416598246021829,
          0.009409586324793202,
          0.004457185363105371,
          0.0003499482250724825,
          0.000164039603900677,
          0.0001210758092172478,
          0.0001053386064843342,
          0,
          0.0002765424579384217,
          0.0005224394703108006,
          0.0007638839444928968,
          0.001013399059140706,
          0.001277865052826535,
          0.001561502857250782,
          0.001867465265491393,
          0.002199069189600583,
          0.002560983701583105,
          0.002960465030597738,
          0.003408709163448802,
          0.003922492348304769,
          0.00525672031478922,
          0.009235626376502569,
          0.004264349913447846,
          0.0003539865762233936,
          0.0001618864323290856,
          0.0001201718015489733,
          0.0001050873168804458,
          0,
          0.0002872098588395258,
          0.0005334852310022275,
          0.0007707633318437269,
          0.001013116322835786,
          0.001268060114801623,
          0.001540405066523038,
          0.001834100325655805,
          0.002153489274350889,
          0.002504417381781766,
          0.002895363580452684,
          0.003338732224667476,
          0.003852524587429099,
          0.005207490590262247,
          0.009334723082184044,
          0.004164877782881589,
          0.0003594197858334787,
          0.000159845044365195,
          0.0001193111320418936,
          0.0001048475519585159,
          0,
          0.0003006815399574876,
          0.0005490516345727628,
          0.0007840928115177235,
          0.001021684284132311,
          0.001270080575377235,
          0.00153472931469605,
          0.001820380854919781,
          0.00213239093229725,
          0.002477801195372272,
          0.00286644481348168,
          0.003312273997556599,
          0.00383518314644206,
          0.005239948862750383,
          0.0096642224281388,
          0.004129463358428173,
          0.0003662172662438219,
          0.0001579053821305525,
          0.0001184915382251174,
          0.0001046187717879304,
          0,
          0.0003170767888353157,
          0.0005689865464745549,
          0.0008032880514984013,
          0.001037899809057729,
          0.001281882861507542,
          0.001541350269732176,
          0.001821861874295652,
          0.002129797492418114,
          0.002473453725511073,
          0.002864188329293137,
          0.003317870601096002,
          0.003856982188626814,
          0.005336655162444717,
          0.01021418810255829,
          0.004139164514847693,
          0.0003743620775668585,
          0.0001560587655450911,
          0.0001177108981508999,
          0.0001044004622436343,
          0,
          0.0003365482971204834,
          0.0005931962813842469,
          0.0008279099911879329,
          0.00106086574592222,
          0.00130197768960922,
          0.001558042166446466,
          0.001835439601512382,
          0.002141598958759268,
          0.002486148367422291,
          0.002882157110362591,
          0.003347797690111665,
          0.003908869159979781,
          0.005486432443566067,
          0.01099775022851996,
          0.004180828638947366,
          0.0003838485176706672,
          0.0001542976879359029,
          0.0001169672187148832,
          0.0001041921337068699,
          0,
          0.0003592852496307849,
          0.0006216406975592809,
          0.0008576376395774022,
          0.001089915275283285,
          0.00132927040147028,
          0.001583192822069075,
          0.001858894800544693,
          0.002164883945073501,
          0.002512200676074348,
          0.002915814314778073,
          0.003396591541752044,
          0.003984413075854858,
          0.005681641879705836,
          0.01204905450038317,
          0.004244839605003847,
          0.0003946800804736413,
          0.0001526156401286071,
          0.0001162586252924377,
          0.0001039933198396719,
          0,
          0.0003855151113014722,
          0.0006543274372163941,
          0.0008922468191308759,
          0.001124559725377666,
          0.001362957941406498,
          0.001615627283923829,
          0.001890620653007265,
          0.002197552158485281,
          0.002548950325846118,
          0.002961863158233647,
          0.003460234302390334,
          0.004078812213086304,
          0.005916652546642279,
          0.01342620943871261,
          0.004323988459857942,
          0.0004068676254656626,
          0.000151006959323916,
          0.0001155833525094962,
          0.000103803576427998,
          0,
          0.0004495601449555472,
          0.0007326643025799833,
          0.0009756044457071008,
          0.001209363493787564,
          0.001447378121029388,
          0.001699198880889367,
          0.001974567399762215,
          0.002285369929998718,
          0.002647290274088907,
          0.00308198633784401,
          0.00362060076606082,
          0.00430995087447127,
          0.006488404384899579,
          0.01756592417189082,
          0.004507822675068327,
          0.0004353805358678008,
          0.0001479905209234367,
          0.0001143262049793802,
          0.0001034496282360733,
          0,
          0.0005888511738994554,
          0.0008945684674366973,
          0.001146428196880725,
          0.001384282323310403,
          0.001623748619043727,
          0.001876294386838115,
          0.002154264110592355,
          0.002473175520080017,
          0.002853934409219742,
          0.003326236707076627,
          0.003934680455547396,
          0.004750612692850193,
          0.007606845922667855,
          0.0320858137730763,
          0.004829539560305371,
          0.0004923619904113197,
          0.0001436860100522471,
          0.0001125606988822248,
          0.0001029510473616619,
          0,
          0.002050902047249309,
          0.002682145611542194,
          0.003300082067578503,
          0.003874084480159688,
          0.004347457064062439,
          0.004703016598071903,
          0.004973413141269505,
          0.005219070000927836,
          0.005505748362083121,
          0.005898189895512727,
          0.006468501286604375,
          0.007316801377141961,
          0.01069080600266248,
          0.05735913066980271,
          0.02990605194646068,
          0.001121112226072366,
          0.0001247250588093345,
          0.0001054387088906348,
          0.0001009203842057246,
          0,
          0.0001604196458063126,
          0.0002915157579730381,
          0.000397394514524674,
          0.000486563864836578,
          0.0005654334259235371,
          0.0006385224407113531,
          0.0007094368391052516,
          0.0007814805467940135,
          0.0008579649543376562,
          0.0009424097813634483,
          0.001038765037178805,
          0.001151729916766601,
          0.001453170080690582,
          0.002344911740429354,
          0.0035461523429605,
          0.000369003415593233,
          0.0001106270006411792,
          0.0001014343458831173,
          0.00009973013076860429,
          0,
          0.00005186818682276407,
          0.0000962883316798781,
          0.0001329412223484359,
          0.0001638325071000909,
          0.0001909673859845106,
          0.0002158626729063853,
          0.0002396217402847849,
          0.0002630861209784784,
          0.000286952278316531,
          0.0003118484224666456,
          0.0003383851271385293,
          0.0003671915062143913,
          0.0004343913676367388,
          0.0005818088627095794,
          0.0008236243656986575,
          0.0001850249299783812,
          0.0001057478321513181,
          0.0001004536200845457,
          0.00009936177694231532,
          0,
          0.00003698703290412106,
          0.00006749865789061985,
          0.00009261160423858152,
          0.0001138351522353409,
          0.0001323492965926255,
          0.0001489610537482756,
          0.000164219415137068,
          0.0001785225137720158,
          0.0001921883997547414,
          0.000205495385930564,
          0.0002187024948044979,
          0.0002320582597728772,
          0.0002601684047161332,
          0.0003122839930581181,
          0.0004548152777623414,
          0.0001560952342872686,
          0.0001036369368488723,
          0.00009986677483219996,
          0.00009909032684050315,
          0,
          0.00003079883257539486,
          0.00005609467091557948,
          0.00007695860588012166,
          0.00009461269415071226,
          0.0001099772262746692,
          0.0001236755993217056,
          0.0001361306174218764,
          0.00014764789893175,
          0.0001584698138765688,
          0.0001688052320646646,
          0.0001788432213438103,
          0.0001887572437503149,
          0.0002088212317298615,
          0.0002431730521319302,
          0.0003081652553678316,
          0.0001454261991354294,
          0.0001025608439895488,
          0.00009950899171369307,
          0.00009890108800749817
        ]
      ],
      "5": [
        [
          0,
          0.0001865922437844194,
          0.0003989474251057087,
          0.0006542016713735194,
          0.0009725235839608855,
          0.001377645325063131,
          0.001895821539512095,
          0.002552905944670818,
          0.00336966034946019,
          0.004357312599756212,
          0.00551798625751148,
          0.00685541515549372,
          0.008398428716170981,
          0.01257950688791827,
          0.03451151604212417,
          0.0146792199785653,
          0.0005157691926085341,
          0.0001844134749190282,
          0.00007026384306013489,
          0.00003396805642678148,
          0,
          0.0001872061272200897,
          0.0003917879787716555,
          0.0006267929175339926,
          0.0009050468592711716,
          0.001238873498570012,
          0.001638836207324381,
          0.002112105712956313,
          0.002661376487837286,
          0.003285640788922164,
          0.003983872247076821,
          0.004761612101713811,
          0.005639516896336173,
          0.007919811022240916,
          0.01633030367713781,
          0.009332603245255035,
          0.0005144050343955829,
          0.0001827807610783651,
          0.00007001029559174566,
          0.00003393211938910208,
          0,
          0.00018934945224962,
          0.0003882533065165293,
          0.0006084090607177366,
          0.0008594449455218278,
          0.001149142482669638,
          0.001482994801264143,
          0.001863846344651694,
          0.002292250432285608,
          0.002768027603607552,
          0.003293095416234708,
          0.003875190660528555,
          0.004532070725957507,
          0.006223186806206996,
          0.01177249836404315,
          0.007230774088529116,
          0.0005156786892546544,
          0.0001812729530405959,
          0.0000697682224882216,
          0.00003389701173652681,
          0,
          0.0001931782466070608,
          0.0003885502821082512,
          0.000598266268095863,
          0.0008308489603995077,
          0.0010923461078326,
          0.001386638141526894,
          0.001715759367069588,
          0.002080690625296717,
          0.002482817278315453,
          0.00292597316496955,
          0.003418839511464071,
          0.003977596155849485,
          0.005416065398585931,
          0.009888199980417796,
          0.006176352218575446,
          0.0005194019858300084,
          0.0001798727051542683,
          0.00006953686664573145,
          0.00003386269449216816,
          0,
          0.0001988657951004971,
          0.0003927709131352584,
          0.0005955944119655857,
          0.0008158539622080134,
          0.00105909026786077,
          0.001328825577571267,
          0.001627274771923234,
          0.001956263340977175,
          0.002318491380839428,
          0.002719095439732284,
          0.003167413980236255,
          0.00367899466338508,
          0.005002051883722132,
          0.009015417471485038,
          0.005596901284779597,
          0.0005254460610575606,
          0.000178565165704835,
          0.00006931553988659711,
          0.00003382913091861128,
          0,
          0.0002065736019142368,
          0.0004009259530020583,
          0.0005996967146061115,
          0.0008120252702350682,
          0.001043523231081274,
          0.001297858127636451,
          0.001577738081553139,
          0.001885874040057919,
          0.002226095099721143,
          0.002604632367608889,
          0.003031571946266725,
          0.003522588995462127,
          0.004802870007694766,
          0.008663294555101496,
          0.005276763119813855,
          0.0005337254218038456,
          0.0001773376521169467,
          0.00006910361492642672,
          0.00003379628635821146,
          0,
          0.0002164561533155826,
          0.0004129951731609526,
          0.0006099898959053006,
          0.0008176054553760245,
          0.001041823702018283,
          0.001286683952402451,
          0.001555504163141954,
          0.00185187794391083,
          0.002180699350092853,
          0.002549296649551513,
          0.002968744984301475,
          0.003455521198847615,
          0.004739369954679656,
          0.008643081417472567,
          0.0051160552821238,
          0.0005441877685863266,
          0.0001761793653150532,
          0.0000689005184241335,
          0.00003376412808770154,
          0,
          0.000228673259749028,
          0.0004289633816512969,
          0.0006260144451170428,
          0.0008313198666020484,
          0.001051405911391583,
          0.001290801225079926,
          0.001553492887012219,
          0.001843971122750951,
          0.00216821434299912,
          0.002534759982852932,
          0.002955988832493788,
          0.003449834736365361,
          0.004771518914540202,
          0.008875373159987657,
          0.00506154885246638,
          0.0005568071519355399,
          0.0001750811381995734,
          0.00006870572495548002,
          0.00003373262518556396,
          0,
          0.0002434013223630819,
          0.0004488403832774062,
          0.0006474270789104126,
          0.0008522424064163751,
          0.001070471819210457,
          0.001307205029007756,
          0.001567141804739883,
          0.00185570399628313,
          0.002180024123056127,
          0.002550021055456095,
          0.002979746110931866,
          0.003489268645532769,
          0.004877224458404474,
          0.009331090976916156,
          0.005081593380914406,
          0.0005715790963552274,
          0.0001740352140414265,
          0.00006851875177595572,
          0.0000337017484108366,
          0,
          0.0002608417519779342,
          0.0004726698599259984,
          0.0006739861636504109,
          0.0008797021333061963,
          0.001097746228236185,
          0.001333819655759513,
          0.001593374476450636,
          0.001882813883705799,
          0.002210522664575703,
          0.002588007514769381,
          0.003031391163550588,
          0.003563604782760102,
          0.005043495310931252,
          0.01001039284312922,
          0.005155532159981545,
          0.0005885168985836275,
          0.0001730350512776208,
          0.00006833915425965587,
          0.00003367147009216141,
          0,
          0.0002812269587350028,
          0.0005005319754989481,
          0.0007055362941987834,
          0.0009132185146043799,
          0.001132314686875196,
          0.00136917598013887,
          0.001630044584935717,
          0.001922362346108311,
          0.002255878231229171,
          0.002643910841350234,
          0.003105081925532534,
          0.003665969632622091,
          0.005262263334276096,
          0.01093549088917363,
          0.005268780888997468,
          0.0006076486190961618,
          0.0001720751517289873,
          0.00006816652191822199,
          0.00003364176402603996,
          0,
          0.0003048247261875646,
          0.000532542927696473,
          0.000741994832991034,
          0.000952456945628694,
          0.001173522027023019,
          0.001412220819193207,
          0.001675620928306894,
          0.001972261793227062,
          0.002313371854596597,
          0.002714311022186687,
          0.003196644026031938,
          0.003791439379132908,
          0.005528199133241342,
          0.0121502117024096,
          0.005410426493145504,
          0.0006290144585471498,
          0.0001711509096835698,
          0.00006800047491847496,
          0.00003361260538334748,
          0,
          0.0003319416046445203,
          0.0005688532629907282,
          0.0007833412787610454,
          0.0009971985543121196,
          0.001220907933491483,
          0.001462200953055881,
          0.001729001846278624,
          0.002031003648869899,
          0.002381025226507975,
          0.002796692003409025,
          0.003302959394494431,
          0.003936276531369003,
          0.005837464682019416,
          0.01372441514572628,
          0.005572059292779607,
          0.0006526643073565395,
          0.000170258479620075,
          0.00006784066102955877,
          0.00003358397062331101,
          0,
          0.0003981684791674588,
          0.0006551333832173463,
          0.0008808812511863559,
          0.001102779685703189,
          0.001333114920973291,
          0.001581046580478644,
          0.001856282697673527,
          0.002170964452802366,
          0.002541379623479062,
          0.00299029097854405,
          0.003550718827746054,
          0.004272618049374445,
          0.006573722707849779,
          0.01842828443574251,
          0.00593127281098816,
          0.000707049323613245,
          0.0001685567956172458,
          0.00006753844589926521,
          0.00003352818456012456,
          0,
          0.0005435994592110991,
          0.000833624061148459,
          0.001078588733240825,
          0.001315077378665008,
          0.001557844858346833,
          0.001818201843253858,
          0.002108765646063994,
          0.002445798186147285,
          0.002851605253662788,
          0.003358280882441924,
          0.004014446498376542,
          0.004898320275393065,
          0.0080118360044163,
          0.03496201908544474,
          0.00654962844164161,
          0.0008138791512331102,
          0.0001660450071164172,
          0.00006710143662803851,
          0.00003344332237361843,
          0,
          0.002299738741378996,
          0.003033092499967429,
          0.003763971096235042,
          0.004457109315909114,
          0.005045711293404751,
          0.005506840203118047,
          0.005875583477804488,
          0.006221388557072579,
          0.006622639395213278,
          0.007159330115684125,
          0.007923372226908943,
          0.009044609050744655,
          0.01345902652451833,
          0.07432933859769526,
          0.04629260481988312,
          0.001993419103607533,
          0.0001528585663445212,
          0.00006502574475501094,
          0.00003293982373024281,
          0,
          0.0002053303094942423,
          0.0003757890870287649,
          0.0005159608490827377,
          0.0006363115915246898,
          0.0007448436296780534,
          0.0008472823838464557,
          0.0009482984994281023,
          0.001052291260072085,
          0.001163796925922499,
          0.001287766157206249,
          0.001429881903812341,
          0.001597024609721245,
          0.002044547833340266,
          0.003375111407126672,
          0.005833023882006378,
          0.0006649103664040558,
          0.0001372316332708422,
          0.00006261774270143158,
          0.00003192064651147461,
          0,
          0.0000707095556610626,
          0.0001321617220526053,
          0.0001837175052085442,
          0.0002279555127688068,
          0.0002675254884398461,
          0.0003044617770465411,
          0.0003402676307443667,
          0.000376112835737193,
          0.0004129895579387138,
          0.0004518167999570167,
          0.0004935109173121786,
          0.0005390377223298959,
          0.0006459546216710841,
          0.0008824757569050283,
          0.001392213326548394,
          0.0003297279732420212,
          0.0001287784767601764,
          0.00006042802916980307,
          0.00003040451024759713,
          0,
          0.00005593888767310814,
          0.0001027739040300992,
          0.0001419573541506757,
          0.0001756513556149837,
          0.0002055671817496942,
          0.0002328804231115247,
          0.000258392975553426,
          0.0002826896634137275,
          0.0003062433638319666,
          0.0003294755943924348,
          0.0003527873897105486,
          0.0003765724560899583,
          0.0004271141327561018,
          0.0005216828825689442,
          0.0008267039276006927,
          0.0002835476886340584,
          0.000124991740947909,
          0.00005825595907771876,
          0.00002854888573495279,
          0,
          0.00005119086951783272,
          0.00009384569511782015,
          0.0001295843588080636,
          0.0001603289687346008,
          0.0001875398839069709,
          0.000212207616481594,
          0.0002350030118714265,
          0.0002564113048477344,
          0.000276820043245926,
          0.0002965679148195873,
          0.000315967054015354,
          0.0003353092907549554,
          0.0003748685281188939,
          0.0004433409784918377,
          0.0006000599226748136,
          0.0002703323791323183,
          0.0001227233787100607,
          0.00005614776719919559,
          0.00002665362840076889
        ]
      ],
      "6": [
        [
          0,
          0.00002315202012845138,
          0.00009423490452055407,
          0.0002206748525949498,
          0.0004165080654107084,
          0.0007024418446496553,
          0.001105082377434827,
          0.001654368917414238,
          0.002378740890390225,
          0.003299356861735457,
          0.00442770775623601,
          0.005772927337171291,
          0.007363243844224913,
          0.01173277316742145,
          0.03422093188757116,
          0.01428442961885099,
          0.0004983908432662996,
          0.0003975770761977792,
          0.0003221627099734893,
          0.0002223724435704185,
          0,
          0.00002338449962789169,
          0.0000931773322298882,
          0.0002129018293137277,
          0.0003903554349013963,
          0.0006362359454703352,
          0.0009622855758491313,
          0.001378916024981755,
          0.001892978604906225,
          0.002507050370868685,
          0.0032217388182316,
          0.004041635842689813,
          0.004984344671914058,
          0.00744825656583289,
          0.0163339820246865,
          0.00917697146642262,
          0.0005004186068329928,
          0.0003937482074488318,
          0.0003198766471921212,
          0.0002216636221570372,
          0,
          0.00002381380170195534,
          0.00009297784509593716,
          0.0002081159127546296,
          0.0003733458108612446,
          0.0005944556478409142,
          0.0008772292939175432,
          0.00122599429075401,
          0.001642891979351567,
          0.00212849444111026,
          0.002684108223657647,
          0.003315573535300295,
          0.00403809734608368,
          0.005901587006301599,
          0.01187793076834662,
          0.007183967326995901,
          0.0005049663541531498,
          0.0003901914321830457,
          0.0003176785225756367,
          0.0002209735742785343,
          0,
          0.00002446345376688434,
          0.00009370292190102017,
          0.000206107130631441,
          0.0003635398235687473,
          0.0005692339318688661,
          0.0008263617216373619,
          0.001137148480426969,
          0.001502747511869886,
          0.001924100012831334,
          0.002403787455667017,
          0.002948651724756657,
          0.00357296650521078,
          0.005179227844377178,
          0.0100638480398339,
          0.006199266068427697,
          0.0005118989410848434,
          0.00038686936273479,
          0.0003155634330774843,
          0.0002203015341455685,
          0,
          0.00002535989325645049,
          0.00009539332950297337,
          0.0002066652197435459,
          0.0003595891195729327,
          0.0005559989651643758,
          0.0007978699299332308,
          0.001086739739699724,
          0.00142382497750331,
          0.001810865195716493,
          0.00225161874052937,
          0.002753854932377481,
          0.003331773210938667,
          0.004823467157426715,
          0.009255588191514133,
          0.005674526977710094,
          0.0005211339583489567,
          0.0003837500348014435,
          0.0003135268682443805,
          0.0002196467713798581,
          0,
          0.00002652881921192485,
          0.0000980713083648086,
          0.0002096000179913311,
          0.0003605376601828708,
          0.0005519179287718216,
          0.000785176570631597,
          0.001061745233673687,
          0.001383271908664655,
          0.001752406066804153,
          0.002174062107543024,
          0.002657074551672567,
          0.003216267159890135,
          0.004670281728218669,
          0.008971517534229506,
          0.005403411654885732,
          0.0005326278142308067,
          0.0003808061946592979,
          0.0003115646664834755,
          0.0002190085890590646,
          0,
          0.00002799575794729036,
          0.0001017521751516151,
          0.0002147559905870382,
          0.000365704436039758,
          0.0005551553735729886,
          0.0007843369229826442,
          0.001054848446425504,
          0.001368937221141996,
          0.001730238111101453,
          0.002144902359015949,
          0.002623087302053433,
          0.003180897839334996,
          0.004647202366546649,
          0.009028305999777046,
          0.005290519863343199,
          0.0005463669451335021,
          0.0003780146725713149,
          0.0003096729772526927,
          0.0002183863219027887,
          0,
          0.00002978763830234232,
          0.0001064529033146906,
          0.0002220168870545466,
          0.0003746056112762145,
          0.0005644834594939772,
          0.0007928509485415714,
          0.001061623447622521,
          0.001373752579250875,
          0.001733948883369079,
          0.002149752952835879,
          0.002632979512553636,
          0.003201689417284075,
          0.004717921951940017,
          0.009351180827737138,
          0.005285098592607841,
          0.0005623619707588755,
          0.0003753558313912183,
          0.0003078482282854716,
          0.0002177793345861347,
          0,
          0.00003193429240606961,
          0.0001121970772013309,
          0.0002313043020600019,
          0.0003869006694165962,
          0.0005790624345973607,
          0.0008090668371603754,
          0.00107923785641062,
          0.001393316512035522,
          0.001757198867622911,
          0.002180015754706304,
          0.002675632101469912,
          0.00326479300332678,
          0.004862744146319408,
          0.009916059594360777,
          0.005356976021483392,
          0.000580643563398319,
          0.0003728130811840057,
          0.0003060870971040945,
          0.0002171870201690365,
          0,
          0.00003446964369608032,
          0.0001190172836039632,
          0.0002425736795679141,
          0.000402354880291748,
          0.0005983108555086479,
          0.0008318596377597033,
          0.001105799463844608,
          0.001424739177277903,
          0.001795884969752662,
          0.002230191082393753,
          0.002744013096090961,
          0.003361582625064258,
          0.005070416054400164,
          0.01072919131649233,
          0.00548639146941636,
          0.0006012593134408077,
          0.0003703724521440678,
          0.0003043864861941632,
          0.0002166087986307539,
          0,
          0.00003743262095775425,
          0.0001269560225970302,
          0.0002558098554430745,
          0.0004208133072804404,
          0.0006218263273197564,
          0.0008604489161409797,
          0.001140004599845886,
          0.001466045197866244,
          0.001847219944032595,
          0.002296559564683186,
          0.002833388910568967,
          0.003486311129712425,
          0.005334258705619977,
          0.01182070552433167,
          0.005659266402467175,
          0.0006242711529250339,
          0.0003680222192504363,
          0.0003027435013111265,
          0.0002160441155003748,
          0,
          0.0000408678921922162,
          0.0001360658801632808,
          0.0002710231273847993,
          0.000442183057752238,
          0.000649336145068319,
          0.000894291432566915,
          0.00118093948481646,
          0.001515846750221642,
          0.001909240413062302,
          0.00237648986277094,
          0.002940394885331404,
          0.003634895810354149,
          0.005650132380059808,
          0.01324513127803467,
          0.005864909465964369,
          0.0006497530529119454,
          0.0003657525730096658,
          0.0003011554324717762,
          0.0002154924405747219,
          0,
          0.00004482649342770054,
          0.0001464093885454412,
          0.0002882461926881411,
          0.0004664214087783704,
          0.0006806662881778808,
          0.0009330163864924078,
          0.001227963968153612,
          0.001573156850483117,
          0.00198053133479486,
          0.002468056644707957,
          0.003062526593148126,
          0.003804252300247633,
          0.006015261004383088,
          0.01508723956575969,
          0.006094925568276267,
          0.0006777887953435086,
          0.000363555331352791,
          0.0002996197372522232,
          0.0002149532667165215,
          0,
          0.00005455296213664138,
          0.0001710956483146867,
          0.000328952024367763,
          0.0005235402677361788,
          0.0007544752172473705,
          0.001024269168083492,
          0.00133869660021433,
          0.001707740744559305,
          0.002147110826796625,
          0.002680708351077705,
          0.003344845132094343,
          0.004195823856726378,
          0.00688477928189668,
          0.02059728239563541,
          0.00660352061939485,
          0.0007418919446265062,
          0.0003593519956209904,
          0.0002966960491859514,
          0.0002139105022803291,
          0,
          0.00007619940765628238,
          0.0002227867300723624,
          0.0004122580841367242,
          0.0006391435374883725,
          0.0009027640711065416,
          0.00120634135053616,
          0.001557793947870404,
          0.001971139009077402,
          0.002468789806109911,
          0.003085629462768391,
          0.00387663746199029,
          0.004931935720797838,
          0.008606092071274607,
          0.0400988716228414,
          0.007491447540132936,
          0.0008673312721957484,
          0.0003531212666477709,
          0.0002924221279982511,
          0.0002123446069038296,
          0,
          0.0003738085255954623,
          0.0009407098004984123,
          0.001670916163405886,
          0.002517852552344958,
          0.003401161458033808,
          0.004253041809618699,
          0.005055973037984122,
          0.005844496241061367,
          0.00668755590336794,
          0.007677255593741598,
          0.008935066660996773,
          0.01064033033512589,
          0.01690870747826412,
          0.09983030238242525,
          0.06177498685707106,
          0.002306127946239836,
          0.000320065283916159,
          0.0002713070713360415,
          0.0002036130347116332,
          0,
          0.00004348208848459383,
          0.0001517839141631153,
          0.0002981489102735375,
          0.0004676519994973818,
          0.0006528071295355772,
          0.0008502570229086052,
          0.001059508627785141,
          0.001282487225620842,
          0.001523327695608422,
          0.001788314293331889,
          0.002086054333077837,
          0.002428009457131789,
          0.003311722205139439,
          0.005819880029762816,
          0.00957170713611678,
          0.0008362730144081329,
          0.0002775803759261589,
          0.0002445003137341175,
          0.0001883636352222366,
          0,
          0.00001840525898754281,
          0.00006545427647604735,
          0.000129845802829103,
          0.0002043810299279377,
          0.000285276671412091,
          0.0003707215832508351,
          0.0004599955755082606,
          0.0005530432949328579,
          0.0006502797336435738,
          0.000752501387497065,
          0.0008608481344978972,
          0.0009767939676292936,
          0.001239122105531451,
          0.001783140992827782,
          0.002478388963864148,
          0.0004030367463369063,
          0.0002397628087265132,
          0.000215846756775818,
          0.0001677964132558335,
          0,
          0.00001570836180918515,
          0.0000547600280287758,
          0.0001076340751123576,
          0.0001684589499159565,
          0.0002337851538004059,
          0.0003015041880577817,
          0.0003702682445571091,
          0.0004392243860538504,
          0.0005078934799624069,
          0.0005761027504111879,
          0.0006439328438758601,
          0.0007116664292165533,
          0.0008486722145630149,
          0.001079828309048928,
          0.001396682654630433,
          0.0003030230702611187,
          0.0002017312043088699,
          0.0001840099408540242,
          0.0001441348076923793,
          0,
          0.00001393180549367035,
          0.0000483583811112555,
          0.00009481572982077949,
          0.0001480577067410533,
          0.0002049064343925197,
          0.0002633450101775122,
          0.0003220336556696238,
          0.0003800828325269984,
          0.000436943840962036,
          0.0004923416422388481,
          0.0005462174620608237,
          0.0005986711379080253,
          0.0007001567075381279,
          0.0008555669600674199,
          0.000894553477820826,
          0.0002420321993763192,
          0.0001672964974337852,
          0.000154429036096762,
          0.0001223063281004044
        ]
      ],
      "7": [
        [
          0,
          2.926461340868786e-10,
          9.800356100089595e-9,
          7.960402760477581e-8,
          3.657497684474926e-7,
          0.000001236343060618357,
          0.000003446455079378945,
          0.000008394911804918645,
          0.00001844694237619782,
          0.00003726718258860601,
          0.00007012111978324082,
          0.0001242725181285191,
          0.0002099758614517624,
          0.0005516982098197898,
          0.003131176566515031,
          0.01745947905029781,
          0.003058603970648693,
          0.0022440338117911,
          0.001405466528332254,
          0.0007264241123611528,
          0,
          2.007509907297802e-9,
          3.674371074375894e-8,
          2.178140428567748e-7,
          8.11212380345447e-7,
          0.000002337501829580574,
          0.000005709208945207078,
          0.00001238989863847687,
          0.00002454807014400842,
          0.00004518895166939208,
          0.00007830423028972398,
          0.0001291819187648981,
          0.0002051369728760069,
[truncated: 14,079,954 more chars]
