# Supplementary material for: Variation in selection constraints on teleost TLRs with emphasis on their repertoire in the Walking catfish, Clarias batrachus
Source: Sci Rep. 2020 Dec 7;10:21394. doi: 10.1038/s41598-020-78347-6 (PMC7721727; doi:10.1038/s41598-020-78347-6)
Supplement: Supplementary file 29 — Supplementary Information 29. [file 41598_2020_78347_MOESM29_ESM.zip › T7/fubar/tree.new]

(((((((CBTLR7_3321_BP:0.06119903428037145,((IPTLR7_3321_BP:0.0376464754155215,PHTLR7_3321_BP:0.02632368292695305):0.01567031556740845,TFTLR7_3321_BP:0.08343350876213808):0.0153095007736681):0.1268036700788328,(DRTLR7_3321_BP:0.1036931228569639,((CATLR7_3321_BP:0.02933424620021987,CCTLR7_3321_BP:0.01334434806796162):0.04957723174795499,MATLR7_3321_BP:0.06837678730699276):0.02442362665332744):0.1318188126199091):0.1410495612283148,(SSTLR7_3321_BP:0.01400589036636063,OMTLR7_3321_BP:0.01387460301536919):0.1154496643478593):0.06210152246417708,GMTLR7_3321_BP:0.2040523152169812):0.099100309097117,TRTLR7_3321_BP:0.1275606460843005):0.0343095334348216,(MMTLR7_3321_BP:0.0733750170153084,SATLR7_3321_BP:0.09787355502654349):0.01447656886507988):0.0117210298401883,(((ECTLR7_3321_BP:0.0804806183876904,PFTLR7_3321_BP:0.04554994596187024):0.01903340401065573,LMTLR7_3321_BP:0.043206659927365):0.0061366711664848,((((TOTLR7_3321_BP:0.04096444836341104,SDTLR7_3321_BP:0.03501220897478096):0.02486950551493146,LCTLR7_3321_BP:0.06703730143950438):0.004695036846839248,SMTLR7_3321_BP:0.0902263000893654):0.009818493165542445,ATTLR7_3321_BP:0.1054705941187354):0.01475079425703369):0.00188230900149896,ONTLR7_3321_BP:0.1256148622944079):0
