# Supplementary material for: Variation in selection constraints on teleost TLRs with emphasis on their repertoire in the Walking catfish, Clarias batrachus
Source: Sci Rep. 2020 Dec 7;10:21394. doi: 10.1038/s41598-020-78347-6 (PMC7721727; doi:10.1038/s41598-020-78347-6)
Supplement: Supplementary file 29 — Supplementary Information 29. [file 41598_2020_78347_MOESM29_ESM.zip › T7/meme/datamonkey-table.csv]

Site	Partition	&alpha;	&beta;<sup>-</sup>	p<sup>-</sup>	&beta;<sup>+</sup>	p<sup>+</sup>	LRT	p-value	# branches under selection	Total branch length
1	1	0.00	0.00	1.00	0.00	0.00	0.00	1.00	0.00	0.00
2	1	10000.00	9988.36	0.00	1.24	1.00	0.00	0.67	0.00	3195.89
3	1	0.00	0.00	0.00	1.11	1.00	0.00	0.67	0.00	0.87
4	1	0.00	0.00	1.00	0.00	0.00	0.00	1.00	0.00	0.00
5	1	0.00	0.00	0.00	0.83	1.00	0.00	0.67	0.00	0.65
6	1	0.00	0.00	0.00	1.14	1.00	0.00	0.67	0.00	0.89
7	1	10.95	10.95	0.33	0.00	0.67	0.00	0.67	0.00	6.33
8	1	4.55	3.69	0.24	3.69	0.76	0.00	0.67	0.00	4.34
9	1	9.40	0.00	0.00	1.15	1.00	0.00	0.67	0.00	3.90
10	1	4.76	0.52	0.00	0.52	1.00	0.00	0.67	0.00	1.93
11	1	1.17	1.17	0.00	2.27	1.00	0.00	0.67	0.00	2.15
12	1	2.65	1.77	0.05	1.77	0.95	0.00	0.67	0.00	2.23
13	1	0.00	0.00	1.00	0.00	0.00	0.00	1.00	0.00	0.00
14	1	0.00	0.00	1.00	0.00	0.00	0.00	1.00	0.00	0.00
15	1	0.00	0.00	1.00	0.00	0.00	0.00	1.00	0.00	0.00
16	1	0.00	0.00	1.00	0.00	0.00	0.00	1.00	0.00	0.00
17	1	0.00	0.00	1.00	0.00	0.00	0.00	1.00	0.00	0.00
18	1	0.00	0.00	1.00	0.00	0.00	0.00	1.00	0.00	0.00
19	1	0.00	0.00	1.00	0.00	0.00	0.00	1.00	0.00	0.00
20	1	0.00	0.00	1.00	0.00	0.00	0.00	1.00	0.00	0.00
21	1	0.00	0.00	1.00	0.00	0.00	0.00	1.00	0.00	0.00
22	1	0.00	0.00	1.00	0.00	0.00	0.00	1.00	0.00	0.00
23	1	0.00	0.00	1.00	0.00	0.00	0.00	1.00	0.00	0.00
24	1	0.00	0.00	1.00	0.00	0.00	0.00	1.00	0.00	0.00
25	1	0.00	0.00	1.00	0.00	0.00	0.00	1.00	0.00	0.00
26	1	6.12	6.12	0.23	0.00	0.77	0.00	0.67	0.00	3.08
27	1	2.16	1.17	0.03	1.16	0.97	0.00	0.67	0.00	1.60
28	1	0.62	0.62	0.00	1.89	1.00	0.00	0.67	0.00	1.68
29	1	1.49	0.00	0.51	5.17	0.49	1.26	0.27	2.00	2.47
30	1	0.00	0.00	1.00	0.00	0.00	0.00	1.00	0.00	0.00
31	1	0.00	0.00	1.00	0.00	0.00	0.00	1.00	0.00	0.00
32	1	0.00	0.00	1.00	0.00	0.00	0.00	1.00	0.00	0.00
33	1	0.00	0.00	1.00	0.00	0.00	0.00	1.00	0.00	0.00
34	1	0.00	0.00	1.00	0.00	0.00	0.00	1.00	0.00	0.00
35	1	0.00	0.00	1.00	0.00	0.00	0.00	1.00	0.00	0.00
36	1	0.00	0.00	1.00	0.00	0.00	0.00	1.00	0.00	0.00
37	1	0.00	0.00	1.00	0.00	0.00	0.00	1.00	0.00	0.00
38	1	0.00	0.00	1.00	0.00	0.00	0.00	1.00	0.00	0.00
39	1	20.16	20.16	0.04	0.46	0.96	0.00	0.67	0.00	7.41
40	1	3.08	0.73	0.45	0.65	0.55	0.00	0.67	0.00	1.52
41	1	1.99	1.62	0.67	0.76	0.33	0.00	0.67	0.00	1.68
42	1	3.78	3.78	0.54	0.00	0.46	0.00	0.67	0.00	2.81
43	1	0.70	0.70	0.61	3.57	0.39	1.42	0.25	0.00	1.65
44	1	0.82	0.82	0.00	1.31	1.00	0.00	0.67	0.00	1.29
45	1	0.65	0.31	0.77	5.48	0.23	1.98	0.18	0.00	1.40
46	1	0.00	0.00	1.00	0.00	0.00	0.00	1.00	0.00	0.00
47	1	0.00	0.00	1.00	0.00	0.00	0.00	1.00	0.00	0.00
48	1	0.00	0.00	1.00	0.00	0.00	0.00	1.00	0.00	0.00
49	1	0.37	0.37	0.00	0.55	1.00	0.00	0.67	0.00	0.55
50	1	1.78	0.56	0.11	0.56	0.89	0.00	0.67	0.00	1.01
51	1	0.00	0.00	0.47	2.52	0.53	3.33	0.09	1.00	1.05
52	1	0.00	0.00	0.85	8.32	0.15	2.72	0.12	0.00	0.99
53	1	0.00	0.00	0.00	7.23	1.00	0.00	0.67	0.00	5.67
54	1	1.53	0.67	0.03	0.67	0.97	0.00	0.67	0.00	1.01
55	1	3.11	2.20	0.18	2.09	0.82	0.00	0.67	0.00	2.64
56	1	0.97	0.97	0.46	0.97	0.54	0.00	0.67	0.00	1.07
57	1	0.85	0.85	0.00	1.53	1.00	0.00	0.67	0.00	1.47
58	1	8.38	5.03	0.19	1.25	0.81	0.00	0.67	0.00	4.23
59	1	4.86	1.52	0.06	1.53	0.94	0.00	0.67	0.00	2.75
60	1	0.79	0.79	0.00	0.81	1.00	0.00	0.67	0.00	0.88
61	1	2.81	0.57	0.21	0.57	0.79	0.00	0.67	0.00	1.35
62	1	3.41	3.01	0.17	2.94	0.83	0.00	0.67	0.00	3.40
63	1	3.75	2.04	0.60	2.02	0.40	0.00	0.67	0.00	2.79
64	1	8.66	0.55	0.00	0.54	1.00	0.00	0.67	0.00	3.19
65	1	0.55	0.00	0.00	0.00	1.00	0.00	0.67	0.00	0.18
66	1	1.91	0.00	0.00	0.00	1.00	0.00	0.67	0.00	0.61
67	1	0.57	0.00	0.00	0.00	1.00	0.00	0.67	0.00	0.18
68	1	2.33	0.15	0.03	0.15	0.97	0.00	0.67	0.00	0.87
69	1	1.02	0.00	0.21	0.00	0.79	0.00	0.67	0.00	0.33
70	1	1.78	0.30	0.00	0.29	1.00	0.00	0.67	0.00	0.80
71	1	0.50	0.00	0.21	0.00	0.79	0.00	0.67	0.00	0.16
72	1	0.66	0.24	0.00	0.24	1.00	0.00	0.67	0.00	0.40
73	1	1.56	0.00	0.21	0.00	0.79	0.00	0.67	0.00	0.50
74	1	6.66	0.90	0.00	0.91	1.00	0.00	0.67	0.00	2.84
75	1	0.26	0.16	0.91	16.65	0.09	6.30	0.02	1.00	1.31
76	1	0.83	0.00	0.35	5.36	0.65	3.85	0.07	3.00	3.00
77	1	0.53	0.00	0.64	4.86	0.36	2.55	0.14	1.00	1.56
78	1	7.19	0.00	0.21	0.00	0.79	0.00	0.67	0.00	2.30
79	1	0.63	0.63	0.05	0.41	0.95	0.00	0.67	0.00	0.53
80	1	5.76	5.76	0.20	0.00	0.80	0.00	0.67	0.00	2.74
81	1	2.05	1.61	0.14	1.62	0.86	0.00	0.67	0.00	1.92
82	1	1.42	0.00	0.21	0.00	0.79	0.00	0.67	0.00	0.45
83	1	3.17	1.96	0.00	1.96	1.00	0.00	0.67	0.00	2.55
84	1	1.77	0.00	0.06	0.00	0.94	0.00	0.67	0.00	0.57
85	1	0.59	0.59	0.25	0.14	0.75	0.00	0.67	0.00	0.39
86	1	1.21	0.00	0.04	0.00	0.96	0.00	0.67	0.00	0.39
87	1	2.91	0.00	0.18	0.00	0.82	0.00	0.67	0.00	0.93
88	1	1.95	1.95	0.19	0.00	0.81	0.00	0.67	0.00	0.91
89	1	1.69	0.34	0.00	0.34	1.00	0.00	0.67	0.00	0.81
90	1	4.36	1.10	0.00	1.08	1.00	0.00	0.67	0.00	2.24
91	1	1.59	0.00	0.21	0.00	0.79	0.00	0.67	0.00	0.51
92	1	4.82	4.82	0.25	0.00	0.75	0.00	0.67	0.00	2.47
93	1	4.38	4.38	0.42	0.00	0.58	0.00	0.67	0.00	2.85
94	1	0.73	0.73	0.00	0.88	1.00	0.00	0.67	0.00	0.93
95	1	1.87	0.00	0.00	0.00	1.00	0.00	0.67	0.00	0.60
96	1	2.57	0.01	0.04	4.67	0.96	0.71	0.38	1.00	4.34
97	1	0.67	0.27	0.00	0.27	1.00	0.00	0.67	0.00	0.42
98	1	0.38	0.00	0.21	0.00	0.79	0.00	0.67	0.00	0.12
99	1	1.52	0.00	0.21	0.00	0.79	0.00	0.67	0.00	0.48
100	1	2.04	1.30	0.30	1.29	0.70	0.00	0.67	0.00	1.67
101	1	2.69	0.53	0.00	0.54	1.00	0.00	0.67	0.00	1.28
102	1	2.04	1.88	0.23	0.02	0.77	0.00	0.67	0.00	1.00
103	1	0.59	0.00	0.21	0.00	0.79	0.00	0.67	0.00	0.19
104	1	4.31	0.00	0.08	0.00	0.92	0.00	0.67	0.00	1.38
105	1	0.18	0.00	0.21	0.00	0.79	0.00	0.67	0.00	0.06
106	1	4.57	0.00	0.09	0.00	0.91	0.00	0.67	0.00	1.46
107	1	1.00	0.00	0.21	0.00	0.79	0.00	0.67	0.00	0.32
108	1	0.91	0.00	0.21	0.00	0.79	0.00	0.67	0.00	0.29
109	1	0.36	0.00	0.21	0.00	0.79	0.00	0.67	0.00	0.12
110	1	0.57	0.00	0.00	0.00	1.00	0.00	0.67	0.00	0.18
111	1	6.02	0.00	0.12	0.00	0.88	0.00	0.67	0.00	1.92
112	1	1.63	0.00	0.21	0.00	0.79	0.00	0.67	0.00	0.52
113	1	1.10	0.26	0.02	0.26	0.98	0.00	0.67	0.00	0.56
114	1	2.66	0.00	0.53	7.83	0.47	1.50	0.24	2.00	3.73
115	1	3.29	0.65	0.14	0.69	0.86	0.00	0.67	0.00	1.59
116	1	1.27	1.27	0.27	0.00	0.73	0.00	0.67	0.00	0.67
117	1	1.18	0.16	0.90	28.63	0.10	3.99	0.06	1.00	2.83
118	1	0.68	0.00	0.66	2.63	0.34	0.38	0.46	2.00	0.92
119	1	1.19	0.00	0.21	0.00	0.79	0.00	0.67	0.00	0.38
120	1	3.34	0.00	0.21	0.00	0.79	0.00	0.67	0.00	1.07
121	1	4.39	1.32	0.17	1.32	0.83	0.00	0.67	0.00	2.44
122	1	2.87	2.87	0.28	0.00	0.72	0.00	0.67	0.00	1.56
123	1	0.75	0.00	0.21	0.00	0.79	0.00	0.67	0.00	0.24
124	1	0.55	0.55	0.00	1.59	1.00	0.00	0.67	0.00	1.42
125	1	0.54	0.32	0.42	0.01	0.58	0.00	0.67	0.00	0.29
126	1	0.74	0.17	0.03	0.17	0.97	0.00	0.67	0.00	0.37
127	1	4.65	4.65	0.06	0.00	0.94	0.00	0.67	0.00	1.71
128	1	0.46	0.00	0.21	0.00	0.79	0.00	0.67	0.00	0.15
129	1	0.84	0.00	0.21	0.00	0.79	0.00	0.67	0.00	0.27
130	1	0.00	0.00	1.00	0.00	0.00	0.00	1.00	0.00	0.00
131	1	60.05	0.15	0.00	0.11	1.00	0.00	0.67	0.00	19.28
132	1	1.01	0.14	0.01	0.14	0.99	0.00	0.67	0.00	0.43
133	1	0.58	0.00	0.00	0.00	1.00	0.00	0.67	0.00	0.18
134	1	1.25	0.00	0.21	0.00	0.79	0.00	0.67	0.00	0.40
135	1	5.12	0.00	0.21	0.00	0.79	0.00	0.67	0.00	1.64
136	1	0.67	0.00	0.21	0.00	0.79	0.00	0.67	0.00	0.22
137	1	1.00	0.00	0.21	0.00	0.79	0.00	0.67	0.00	0.32
138	1	1.31	0.63	0.00	0.63	1.00	0.00	0.67	0.00	0.92
139	1	1.99	0.00	0.21	0.00	0.79	0.00	0.67	0.00	0.64
140	1	2.30	0.36	0.18	0.30	0.82	0.00	0.67	0.00	0.98
141	1	2.54	0.00	0.21	0.00	0.79	0.00	0.67	0.00	0.81
142	1	0.93	0.00	0.21	0.00	0.79	0.00	0.67	0.00	0.30
143	1	3.38	0.00	0.21	0.00	0.79	0.00	0.67	0.00	1.08
144	1	1.96	0.00	0.21	0.00	0.79	0.00	0.67	0.00	0.63
145	1	2.18	2.18	0.34	0.00	0.66	0.00	0.67	0.00	1.28
146	1	0.78	0.63	0.03	0.63	0.97	0.00	0.67	0.00	0.75
147	1	1.19	0.00	0.08	0.00	0.92	0.00	0.67	0.00	0.38
148	1	12.87	6.03	0.33	0.00	0.67	0.00	0.67	0.00	5.67
149	1	1.00	1.00	0.00	1.99	1.00	0.00	0.67	0.00	1.87
150	1	3.98	0.13	0.02	0.13	0.98	0.00	0.67	0.00	1.38
151	1	0.28	0.28	0.00	0.29	1.00	0.00	0.67	0.00	0.32
152	1	9.38	9.38	0.18	0.00	0.82	0.00	0.67	0.00	4.31
153	1	3.44	0.00	0.21	0.00	0.79	0.00	0.67	0.00	1.10
154	1	0.76	0.69	0.30	0.69	0.70	0.00	0.67	0.00	0.78
155	1	3.83	3.51	0.27	0.00	0.73	0.00	0.67	0.00	1.96
156	1	5.64	1.75	0.23	0.25	0.77	0.00	0.67	0.00	2.26
157	1	0.63	0.32	0.00	0.32	1.00	0.00	0.67	0.00	0.45
158	1	2.29	0.00	0.21	0.00	0.79	0.00	0.67	0.00	0.73
159	1	0.00	0.00	0.47	3.59	0.53	4.14	0.06	2.00	1.50
160	1	1.73	1.73	0.13	0.85	0.87	0.00	0.67	0.00	1.31
161	1	0.84	0.19	0.03	0.19	0.97	0.00	0.67	0.00	0.42
162	1	1.35	0.97	0.00	0.97	1.00	0.00	0.67	0.00	1.19
163	1	1.35	0.62	0.00	0.62	1.00	0.00	0.67	0.00	0.92
164	1	0.41	0.00	0.21	0.00	0.79	0.00	0.67	0.00	0.13
165	1	3.28	2.93	0.17	0.00	0.83	0.00	0.67	0.00	1.43
166	1	1.16	0.31	0.00	0.31	1.00	0.00	0.67	0.00	0.61
167	1	0.72	0.00	0.21	0.00	0.79	0.00	0.67	0.00	0.23
168	1	1.96	0.19	0.00	0.18	1.00	0.00	0.67	0.00	0.77
169	1	1.67	0.00	0.21	0.00	0.79	0.00	0.67	0.00	0.53
170	1	1.80	0.00	0.21	0.00	0.79	0.00	0.67	0.00	0.57
171	1	1.66	0.00	0.21	0.00	0.79	0.00	0.67	0.00	0.53
172	1	1.89	0.00	0.21	0.00	0.79	0.00	0.67	0.00	0.60
173	1	0.96	0.00	0.21	0.00	0.79	0.00	0.67	0.00	0.31
174	1	2.59	0.35	0.03	0.14	0.97	0.00	0.67	0.00	0.94
175	1	1.35	0.00	0.57	8.47	0.43	3.62	0.08	2.00	3.29
176	1	1.90	0.56	0.09	0.56	0.91	0.00	0.67	0.00	1.04
177	1	2.38	0.00	0.21	0.00	0.79	0.00	0.67	0.00	0.76
178	1	4.99	0.00	0.00	0.00	1.00	0.00	0.67	0.00	1.59
179	1	1.32	0.32	0.00	0.32	1.00	0.00	0.67	0.00	0.67
180	1	1.01	0.00	0.21	0.00	0.79	0.00	0.67	0.00	0.32
181	1	1.24	0.00	0.21	0.00	0.79	0.00	0.67	0.00	0.40
182	1	1.58	0.00	0.21	0.00	0.79	0.00	0.67	0.00	0.51
183	1	1.22	1.10	0.00	1.10	1.00	0.00	0.67	0.00	1.26
184	1	4.59	3.75	0.13	0.00	0.87	0.00	0.67	0.00	1.84
185	1	1.48	0.52	0.03	0.51	0.97	0.00	0.67	0.00	0.87
186	1	0.39	0.00	0.60	2.94	0.40	1.88	0.19	2.00	1.04
187	1	1.16	0.00	0.21	0.00	0.79	0.00	0.67	0.00	0.37
188	1	0.60	0.18	0.01	0.18	0.99	0.00	0.67	0.00	0.33
189	1	1.76	0.00	0.21	0.00	0.79	0.00	0.67	0.00	0.56
190	1	2.55	0.00	0.18	0.00	0.82	0.00	0.67	0.00	0.81
191	1	0.63	0.00	0.21	0.00	0.79	0.00	0.67	0.00	0.20
192	1	0.93	0.14	0.02	0.14	0.98	0.00	0.67	0.00	0.40
193	1	1.87	0.00	0.21	0.00	0.79	0.00	0.67	0.00	0.60
194	1	1.28	0.67	0.04	0.66	0.96	0.00	0.67	0.00	0.93
195	1	1.46	0.00	0.21	0.00	0.79	0.00	0.67	0.00	0.47
196	1	3.85	3.85	0.41	0.48	0.59	0.00	0.67	0.00	2.68
197	1	3.60	3.60	0.68	0.00	0.32	0.00	0.67	0.00	3.07
198	1	0.38	0.32	0.00	0.32	1.00	0.00	0.67	0.00	0.37
199	1	2.92	2.92	0.16	0.00	0.84	0.00	0.67	0.00	1.31
200	1	1.18	1.18	0.30	0.00	0.70	0.00	0.67	0.00	0.66
201	1	2.37	2.37	0.23	0.00	0.77	0.00	0.67	0.00	1.19
202	1	2.35	0.00	0.21	0.00	0.79	0.00	0.67	0.00	0.75
203	1	0.26	0.14	0.00	0.14	1.00	0.00	0.67	0.00	0.19
204	1	1.32	0.32	0.00	0.33	1.00	0.00	0.67	0.00	0.68
205	1	1.05	0.65	0.04	0.65	0.96	0.00	0.67	0.00	0.84
206	1	2.14	0.68	0.37	0.64	0.63	0.00	0.67	0.00	1.20
207	1	4.39	4.39	0.18	0.01	0.82	0.00	0.67	0.00	2.03
208	1	4.32	4.32	0.06	0.00	0.94	0.00	0.67	0.00	1.57
209	1	1.35	1.35	0.69	0.00	0.31	0.00	0.67	0.00	1.16
210	1	0.91	0.00	0.62	3.58	0.38	1.20	0.28	2.00	1.35
211	1	16.19	1.37	0.92	24.00	0.08	0.06	0.60	0.00	7.64
212	1	1.89	0.00	0.10	0.00	0.90	0.00	0.67	0.00	0.60
213	1	0.56	0.00	0.21	0.00	0.79	0.00	0.67	0.00	0.18
214	1	4.37	0.00	0.04	0.00	0.96	0.00	0.67	0.00	1.40
215	1	1.47	0.93	0.45	0.00	0.55	0.00	0.67	0.00	0.80
216	1	1.80	1.80	0.11	0.00	0.89	0.00	0.67	0.00	0.73
217	1	3.94	0.00	0.10	0.00	0.90	0.00	0.67	0.00	1.26
218	1	4.77	0.00	0.21	0.00	0.79	0.00	0.67	0.00	1.53
219	1	2.76	0.00	0.10	0.00	0.90	0.00	0.67	0.00	0.88
220	1	1.92	0.90	0.06	0.89	0.94	0.00	0.67	0.00	1.31
221	1	2.14	0.00	0.18	0.00	0.82	0.00	0.67	0.00	0.69
222	1	1.15	0.00	0.00	0.00	1.00	0.00	0.67	0.00	0.37
223	1	3.93	0.00	0.00	0.00	1.00	0.00	0.67	0.00	1.26
224	1	3.47	0.00	0.09	0.00	0.91	0.00	0.67	0.00	1.11
225	1	4.54	0.20	0.00	0.14	1.00	0.00	0.67	0.00	1.56
226	1	4.08	1.44	0.86	280.43	0.14	4.83	0.04	0.00	33.90
227	1	2.58	2.58	0.09	0.00	0.91	0.00	0.67	0.00	1.00
228	1	1.67	0.00	0.21	0.00	0.79	0.00	0.67	0.00	0.53
229	1	6.59	3.88	0.75	4.78	0.25	0.00	0.67	0.00	5.32
230	1	4.13	0.28	0.00	0.28	1.00	0.00	0.67	0.00	1.54
231	1	1.61	0.00	0.21	0.00	0.79	0.00	0.67	0.00	0.51
232	1	19.65	19.65	0.09	0.50	0.91	0.00	0.67	0.00	7.95
233	1	2.70	0.38	0.09	0.38	0.91	0.00	0.67	0.00	1.17
234	1	3.23	3.23	0.18	0.00	0.82	0.00	0.67	0.00	1.50
235	1	0.00	0.00	1.00	0.00	0.00	0.00	1.00	0.00	0.00
236	1	2.84	2.84	0.01	0.89	0.99	0.00	0.67	0.00	1.61
237	1	0.00	0.00	0.01	0.84	0.99	3.29	0.09	4.00	0.65
238	1	0.66	0.27	0.00	0.27	1.00	0.00	0.67	0.00	0.43
239	1	1.17	1.17	0.00	1.66	1.00	0.00	0.67	0.00	1.67
240	1	1.54	1.54	0.25	0.00	0.75	0.00	0.67	0.00	0.79
241	1	2.63	0.39	0.20	0.34	0.80	0.00	0.67	0.00	1.11
242	1	1.23	0.67	0.00	0.67	1.00	0.00	0.67	0.00	0.92
243	1	1.86	0.00	0.16	0.00	0.84	0.00	0.67	0.00	0.59
244	1	3.06	0.00	0.21	0.00	0.79	0.00	0.67	0.00	0.98
245	1	1.28	1.08	0.03	1.08	0.97	0.00	0.67	0.00	1.26
246	1	1.35	0.15	0.00	0.15	1.00	0.00	0.67	0.00	0.55
247	1	4.51	0.00	0.21	0.00	0.79	0.00	0.67	0.00	1.44
248	1	2.22	0.00	0.06	0.00	0.94	0.00	0.67	0.00	0.71
249	1	3.16	0.00	0.00	0.00	1.00	0.00	0.67	0.00	1.01
250	1	1.23	0.00	0.00	0.00	1.00	0.00	0.67	0.00	0.39
251	1	4.73	0.00	0.21	0.00	0.79	0.00	0.67	0.00	1.51
252	1	1.93	0.00	0.00	0.00	1.00	0.00	0.67	0.00	0.62
253	1	4.53	4.17	0.19	0.00	0.81	0.00	0.67	0.00	2.06
254	1	2.73	0.32	0.00	0.32	1.00	0.00	0.67	0.00	1.12
255	1	1.67	0.00	0.21	0.00	0.79	0.00	0.67	0.00	0.53
256	1	1.55	1.48	0.20	1.06	0.80	0.00	0.67	0.00	1.39
257	1	7.95	1.53	1.00	1.83	0.00	0.00	0.67	0.00	3.74
258	1	2.01	0.00	0.09	0.00	0.91	0.00	0.67	0.00	0.64
259	1	2.51	0.00	0.21	0.00	0.79	0.00	0.67	0.00	0.80
260	1	3.32	0.67	0.00	0.57	1.00	0.00	0.67	0.00	1.51
261	1	1.08	0.28	0.00	0.27	1.00	0.00	0.67	0.00	0.56
262	1	1.30	0.00	0.21	0.00	0.79	0.00	0.67	0.00	0.42
263	1	2.29	0.49	0.14	0.47	0.86	0.00	0.67	0.00	1.10
264	1	0.44	0.00	0.21	0.00	0.79	0.00	0.67	0.00	0.14
265	1	2.72	0.00	0.21	0.00	0.79	0.00	0.67	0.00	0.87
266	1	2.02	0.00	0.21	0.00	0.79	0.00	0.67	0.00	0.64
267	1	1.39	0.00	0.21	0.00	0.79	0.00	0.67	0.00	0.44
268	1	1.91	0.00	0.21	0.00	0.79	0.00	0.67	0.00	0.61
269	1	1.22	0.00	0.03	0.00	0.97	0.00	0.67	0.00	0.39
270	1	3.75	0.00	0.00	0.00	1.00	0.00	0.67	0.00	1.20
271	1	4.79	0.28	0.03	0.28	0.97	0.00	0.67	0.00	1.75
272	1	1.42	0.32	0.00	0.32	1.00	0.00	0.67	0.00	0.70
273	1	2.56	1.05	0.22	1.04	0.78	0.00	0.67	0.00	1.64
274	1	1.81	1.54	0.08	1.50	0.92	0.00	0.67	0.00	1.76
275	1	3.29	0.14	0.03	0.14	0.97	0.00	0.67	0.00	1.16
276	1	5.12	5.12	0.11	0.00	0.89	0.00	0.67	0.00	2.07
277	1	1.75	0.94	0.00	0.94	1.00	0.00	0.67	0.00	1.30
278	1	1.87	1.87	0.42	0.00	0.58	0.00	0.67	0.00	1.21
279	1	2.14	0.00	0.21	0.00	0.79	0.00	0.67	0.00	0.68
280	1	1.30	1.30	0.00	0.14	1.00	0.00	0.67	0.00	0.53
281	1	0.52	0.00	0.81	6.10	0.19	4.27	0.06	1.00	1.10
282	1	4.32	0.13	0.00	0.13	1.00	0.00	0.67	0.00	1.49
283	1	2.19	0.00	0.00	0.00	1.00	0.00	0.67	0.00	0.70
284	1	3.03	0.00	0.21	0.00	0.79	0.00	0.67	0.00	0.97
285	1	4.24	4.24	0.23	0.00	0.77	0.00	0.67	0.00	2.12
286	1	1.49	0.00	0.21	0.00	0.79	0.00	0.67	0.00	0.48
287	1	1.57	0.00	0.21	0.00	0.79	0.00	0.67	0.00	0.50
288	1	1.79	0.15	0.05	0.15	0.95	0.00	0.67	0.00	0.69
289	1	1.01	0.00	0.21	0.00	0.79	0.00	0.67	0.00	0.32
290	1	4.11	0.00	0.21	0.00	0.79	0.00	0.67	0.00	1.31
291	1	1.93	1.93	0.11	0.00	0.89	0.00	0.67	0.00	0.79
292	1	7.80	0.00	0.21	0.00	0.79	0.00	0.67	0.00	2.49
293	1	0.32	0.00	0.21	0.00	0.79	0.00	0.67	0.00	0.10
294	1	1.99	0.00	0.21	0.00	0.79	0.00	0.67	0.00	0.64
295	1	1.80	0.00	0.21	0.00	0.79	0.00	0.67	0.00	0.57
296	1	3.24	0.00	0.21	0.00	0.79	0.00	0.67	0.00	1.04
297	1	4.04	0.00	0.03	0.00	0.97	0.00	0.67	0.00	1.29
298	1	1.04	0.00	0.21	0.00	0.79	0.00	0.67	0.00	0.33
299	1	1.18	0.18	0.02	0.17	0.98	0.00	0.67	0.00	0.51
300	1	3.94	0.00	0.00	0.00	1.00	0.00	0.67	0.00	1.26
301	1	2.47	0.31	0.09	0.25	0.91	0.00	0.67	0.00	0.99
302	1	3.52	0.00	0.21	0.00	0.79	0.00	0.67	0.00	1.12
303	1	4.64	4.33	0.05	0.00	0.95	0.00	0.67	0.00	1.67
304	1	2.18	0.00	0.10	0.00	0.90	0.00	0.67	0.00	0.70
305	1	2.78	0.00	0.21	0.00	0.79	0.00	0.67	0.00	0.89
306	1	1.77	1.74	0.31	2.18	0.69	0.04	0.61	0.00	2.17
307	1	6.04	0.00	0.00	0.00	1.00	0.00	0.67	0.00	1.93
308	1	2.33	0.00	0.21	0.00	0.79	0.00	0.67	0.00	0.74
309	1	2.59	2.59	0.07	0.00	0.93	0.00	0.67	0.00	0.97
310	1	2.28	0.97	0.28	0.05	0.72	0.00	0.67	0.00	0.97
311	1	5.10	1.40	0.24	0.38	0.76	0.00	0.67	0.00	2.12
312	1	2.74	0.52	0.03	0.53	0.97	0.00	0.67	0.00	1.29
313	1	1.99	0.14	0.00	0.14	1.00	0.00	0.67	0.00	0.74
314	1	1.30	1.30	0.14	0.00	0.86	0.00	0.67	0.00	0.56
315	1	0.55	0.50	0.16	0.49	0.84	0.00	0.67	0.00	0.56
316	1	1.68	0.30	0.04	0.30	0.96	0.00	0.67	0.00	0.77
317	1	21.89	3.95	0.17	0.00	0.83	0.00	0.67	0.00	7.51
318	1	4.90	4.90	0.40	0.00	0.60	0.00	0.67	0.00	3.09
319	1	9.19	9.19	0.48	0.00	0.52	0.00	0.67	0.00	6.37
320	1	1.99	0.51	0.24	0.42	0.76	0.00	0.67	0.00	0.98
321	1	1.76	0.00	0.21	0.00	0.79	0.00	0.67	0.00	0.56
322	1	0.53	0.28	0.96	30.59	0.04	6.06	0.02	1.00	1.31
323	1	3.59	2.28	0.24	0.00	0.76	0.00	0.67	0.00	1.58
324	1	1.71	0.00	0.18	0.00	0.82	0.00	0.67	0.00	0.55
325	1	2.86	1.06	0.05	1.05	0.95	0.00	0.67	0.00	1.74
326	1	2.30	0.31	0.44	0.30	0.56	0.00	0.67	0.00	0.97
327	1	3.79	0.00	0.09	0.00	0.91	0.00	0.67	0.00	1.21
328	1	1.01	0.00	0.00	0.47	1.00	0.00	0.67	0.00	0.69
329	1	4.06	0.51	0.00	0.51	1.00	0.00	0.67	0.00	1.69
330	1	4.91	0.00	0.21	0.00	0.79	0.00	0.67	0.00	1.57
331	1	3.37	0.00	0.06	0.00	0.94	0.00	0.67	0.00	1.08
332	1	0.80	0.80	0.41	0.00	0.59	0.00	0.67	0.00	0.51
333	1	2.77	0.00	0.21	0.00	0.79	0.00	0.67	0.00	0.89
334	1	7.77	3.56	0.06	0.00	0.94	0.00	0.67	0.00	2.64
335	1	0.56	0.00	0.21	0.00	0.79	0.00	0.67	0.00	0.18
336	1	1.76	0.00	0.12	0.00	0.88	0.00	0.67	0.00	0.56
337	1	2.93	2.93	0.09	0.00	0.91	0.00	0.67	0.00	1.14
338	1	8.99	8.99	0.17	0.00	0.83	0.00	0.67	0.00	4.10
339	1	2.78	2.78	0.00	3.03	1.00	0.00	0.67	0.00	3.26
340	1	1.66	1.66	0.11	0.00	0.89	0.00	0.67	0.00	0.67
341	1	3.97	2.90	0.67	0.00	0.33	0.00	0.67	0.00	2.80
342	1	3.22	2.65	0.18	2.37	0.82	0.00	0.67	0.00	2.93
343	1	3.69	0.80	0.00	0.83	1.00	0.00	0.67	0.00	1.83
344	1	0.00	0.00	1.00	0.00	0.00	0.00	1.00	0.00	0.00
345	1	0.48	0.00	0.00	0.00	1.00	0.00	0.67	0.00	0.15
346	1	2.69	2.69	0.41	0.00	0.59	0.00	0.67	0.00	1.71
347	1	1.00	1.00	0.00	1.05	1.00	0.00	0.67	0.00	1.15
348	1	2.42	2.42	0.46	0.00	0.54	0.00	0.67	0.00	1.65
349	1	4.53	3.99	0.53	0.00	0.47	0.00	0.67	0.00	3.12
350	1	1.66	1.66	0.48	0.00	0.52	0.00	0.67	0.00	1.16
351	1	2.02	0.00	0.18	0.00	0.82	0.00	0.67	0.00	0.65
352	1	1.68	1.68	0.19	2.01	0.81	0.03	0.62	0.00	2.06
353	1	1.38	1.38	0.25	0.00	0.75	0.00	0.67	0.00	0.71
354	1	3.38	0.00	0.00	0.00	1.00	0.00	0.67	0.00	1.08
355	1	1.76	0.00	0.21	0.00	0.79	0.00	0.67	0.00	0.56
356	1	0.86	0.00	0.21	0.00	0.79	0.00	0.67	0.00	0.28
357	1	28.62	0.00	0.12	0.00	0.88	0.00	0.67	0.00	9.14
358	1	1.24	1.24	0.01	0.52	0.99	0.00	0.67	0.00	0.80
359	1	1.94	0.00	0.21	0.00	0.79	0.00	0.67	0.00	0.62
360	1	0.00	0.00	0.96	9.45	0.04	6.78	0.02	1.00	0.30
361	1	1.92	0.00	0.21	0.00	0.79	0.00	0.67	0.00	0.61
362	1	3.09	1.90	0.03	0.36	0.97	0.00	0.67	0.00	1.30
363	1	2.10	1.04	0.00	1.04	1.00	0.00	0.67	0.00	1.49
364	1	0.55	0.55	0.00	0.64	1.00	0.00	0.67	0.00	0.68
365	1	2.95	0.43	0.01	0.43	0.99	0.00	0.67	0.00	1.28
366	1	1.04	0.44	0.09	0.44	0.91	0.00	0.67	0.00	0.68
367	1	0.19	0.00	0.58	9.19	0.42	7.09	0.01	3.00	3.10
368	1	3.82	3.82	0.07	0.00	0.93	0.00	0.67	0.00	1.42
369	1	1.78	1.78	0.66	18.90	0.34	3.41	0.09	0.00	6.52
370	1	2.13	0.14	0.00	0.14	1.00	0.00	0.67	0.00	0.79
371	1	1.19	0.00	0.21	0.00	0.79	0.00	0.67	0.00	0.38
372	1	3.27	3.27	0.57	3.26	0.43	0.00	0.67	0.00	3.60
373	1	5.19	5.19	0.44	0.00	0.56	0.00	0.67	0.00	3.44
374	1	1.59	0.00	0.18	0.00	0.82	0.00	0.67	0.00	0.51
375	1	2.70	2.70	0.15	0.00	0.85	0.00	0.67	0.00	1.18
376	1	3.95	3.95	0.31	0.03	0.69	0.00	0.67	0.00	2.24
377	1	1.19	0.00	0.21	0.00	0.79	0.00	0.67	0.00	0.38
378	1	1.95	0.13	0.00	0.13	1.00	0.00	0.67	0.00	0.72
379	1	1.59	0.00	0.21	0.00	0.79	0.00	0.67	0.00	0.51
380	1	0.82	0.20	0.02	0.20	0.98	0.00	0.67	0.00	0.42
381	1	2.30	0.00	0.00	0.00	1.00	0.00	0.67	0.00	0.73
382	1	2.46	0.00	0.18	0.00	0.82	0.00	0.67	0.00	0.78
383	1	2.46	0.00	0.18	0.00	0.82	0.00	0.67	0.00	0.79
384	1	2.53	0.00	0.21	0.00	0.79	0.00	0.67	0.00	0.81
385	1	1.23	0.00	0.18	0.00	0.82	0.00	0.67	0.00	0.39
386	1	2.03	2.03	0.11	0.00	0.89	0.00	0.67	0.00	0.82
387	1	0.46	0.12	0.00	0.12	1.00	0.00	0.67	0.00	0.25
388	1	0.48	0.00	0.21	0.00	0.79	0.00	0.67	0.00	0.15
389	1	1.50	0.00	0.21	0.00	0.79	0.00	0.67	0.00	0.48
390	1	1.48	1.48	0.77	0.00	0.23	0.00	0.67	0.00	1.37
391	1	2.29	0.00	0.21	0.00	0.79	0.00	0.67	0.00	0.73
392	1	1.71	0.00	0.21	0.00	0.79	0.00	0.67	0.00	0.55
393	1	6.02	5.30	0.40	0.00	0.60	0.00	0.67	0.00	3.59
394	1	2.90	1.63	0.25	0.00	0.75	0.00	0.67	0.00	1.24
395	1	0.88	0.00	0.21	0.00	0.79	0.00	0.67	0.00	0.28
396	1	1.91	1.91	0.53	0.00	0.47	0.00	0.67	0.00	1.40
397	1	1.03	0.00	0.21	0.00	0.79	0.00	0.67	0.00	0.33
398	1	4.28	4.28	0.15	0.28	0.85	0.00	0.67	0.00	2.04
399	1	1.43	1.43	0.00	3.83	1.00	0.00	0.67	0.00	3.46
400	1	6.37	6.37	0.24	0.00	0.76	0.00	0.67	0.00	3.26
401	1	2.05	0.00	0.21	0.00	0.79	0.00	0.67	0.00	0.66
402	1	3.14	3.14	0.38	0.00	0.62	0.00	0.67	0.00	1.94
403	1	2.10	0.05	0.62	15.99	0.38	5.20	0.03	3.00	5.50
404	1	2.06	0.00	0.18	0.00	0.82	0.00	0.67	0.00	0.66
405	1	1.40	1.01	0.21	1.01	0.79	0.00	0.67	0.00	1.24
406	1	5.42	5.42	0.11	0.00	0.89	0.00	0.67	0.00	2.19
407	1	2.59	0.00	0.18	0.00	0.82	0.00	0.67	0.00	0.83
408	1	1.37	1.37	0.53	0.09	0.47	0.00	0.67	0.00	1.04
409	1	2.26	0.47	0.03	0.47	0.97	0.00	0.67	0.00	1.09
410	1	1.32	0.15	0.00	0.15	1.00	0.00	0.67	0.00	0.54
411	1	2.53	0.00	0.21	0.00	0.79	0.00	0.67	0.00	0.81
412	1	2.33	2.33	0.19	0.00	0.81	0.00	0.67	0.00	1.10
413	1	3.23	0.47	0.00	0.47	1.00	0.00	0.67	0.00	1.40
414	1	2.32	0.16	0.00	0.13	1.00	0.00	0.67	0.00	0.84
415	1	1.08	1.08	0.01	0.66	0.99	0.00	0.67	0.00	0.86
416	1	0.91	0.00	0.21	0.00	0.79	0.00	0.67	0.00	0.29
417	1	1.93	0.00	0.21	0.00	0.79	0.00	0.67	0.00	0.62
418	1	2.81	0.00	0.00	0.00	1.00	0.00	0.67	0.00	0.90
419	1	2.03	2.03	0.49	0.00	0.51	0.00	0.67	0.00	1.43
420	1	1.82	0.00	0.00	0.00	1.00	0.00	0.67	0.00	0.58
421	1	7.72	1.33	1.00	1.13	0.00	0.00	0.67	0.00	3.51
422	1	1.87	1.54	0.07	1.50	0.93	0.00	0.67	0.00	1.78
423	1	1.93	0.88	0.03	0.87	0.97	0.00	0.67	0.00	1.30
424	1	2.91	1.10	0.17	0.11	0.83	0.00	0.67	0.00	1.15
425	1	2.05	0.77	0.43	0.00	0.57	0.00	0.67	0.00	0.92
426	1	1.40	0.00	0.73	11.99	0.27	5.51	0.03	4.00	2.96
427	1	4.04	0.29	0.02	0.25	0.98	0.00	0.67	0.00	1.49
428	1	2.54	0.00	0.18	0.00	0.82	0.00	0.67	0.00	0.81
429	1	2.54	1.55	0.08	1.54	0.92	0.00	0.67	0.00	2.02
430	1	1.32	1.32	0.89	109.45	0.11	7.07	0.01	1.00	10.73
431	1	3.01	0.00	0.21	0.00	0.79	0.00	0.67	0.00	0.96
432	1	1.29	1.29	0.00	4.68	1.00	0.00	0.67	0.00	4.08
433	1	1.36	1.36	0.00	1.49	1.00	0.00	0.67	0.00	1.60
434	1	1.93	0.00	0.00	0.00	1.00	0.00	0.67	0.00	0.62
435	1	1.68	0.00	0.00	0.26	1.00	0.00	0.67	0.00	0.74
436	1	1.04	0.68	0.02	0.67	0.98	0.00	0.67	0.00	0.86
437	1	2.71	1.07	0.00	1.09	1.00	0.00	0.67	0.00	1.72
438	1	1.83	0.00	0.21	0.00	0.79	0.00	0.67	0.00	0.58
439	1	2.15	0.00	0.09	0.00	0.91	0.00	0.67	0.00	0.69
440	1	1.57	0.00	0.21	0.00	0.79	0.00	0.67	0.00	0.50
441	1	1.04	0.00	0.21	0.00	0.79	0.00	0.67	0.00	0.33
442	1	0.54	0.00	0.00	0.00	1.00	0.00	0.67	0.00	0.17
443	1	2.10	0.00	0.21	0.00	0.79	0.00	0.67	0.00	0.67
444	1	2.06	0.00	0.21	0.00	0.79	0.00	0.67	0.00	0.66
445	1	1.38	0.15	0.00	0.15	1.00	0.00	0.67	0.00	0.56
446	1	0.00	0.00	0.00	0.39	1.00	0.00	0.67	0.00	0.31
447	1	1.29	0.87	0.09	0.87	0.91	0.00	0.67	0.00	1.10
448	1	3.16	0.58	0.00	0.58	1.00	0.00	0.67	0.00	1.46
449	1	1.47	0.14	0.00	0.14	1.00	0.00	0.67	0.00	0.58
450	1	1.33	0.13	0.00	0.13	1.00	0.00	0.67	0.00	0.53
451	1	0.80	0.66	0.02	0.66	0.98	0.00	0.67	0.00	0.77
452	1	0.79	0.00	0.21	0.00	0.79	0.00	0.67	0.00	0.25
453	1	1.75	1.75	0.27	0.00	0.73	0.00	0.67	0.00	0.92
454	1	5.28	5.28	0.24	0.00	0.76	0.00	0.67	0.00	2.68
455	1	1.49	0.00	0.21	0.00	0.79	0.00	0.67	0.00	0.48
456	1	2.00	0.00	0.21	0.00	0.79	0.00	0.67	0.00	0.64
457	1	1.20	0.53	0.02	0.52	0.98	0.00	0.67	0.00	0.79
458	1	1.22	0.00	0.09	0.00	0.91	0.00	0.67	0.00	0.39
459	1	0.00	0.00	0.68	3.79	0.32	4.61	0.05	4.00	0.95
460	1	0.57	0.00	0.00	0.00	1.00	0.00	0.67	0.00	0.18
461	1	1.21	0.00	0.21	0.00	0.79	0.00	0.67	0.00	0.39
462	1	4.46	4.46	0.05	0.00	0.95	0.00	0.67	0.00	1.61
463	1	1.87	0.00	0.21	0.00	0.79	0.00	0.67	0.00	0.60
464	1	3.91	0.00	0.21	0.00	0.79	0.00	0.67	0.00	1.25
465	1	1.15	0.11	0.00	0.11	1.00	0.00	0.67	0.00	0.46
466	1	1.16	0.00	0.21	0.00	0.79	0.00	0.67	0.00	0.37
467	1	2.04	0.15	0.00	0.15	1.00	0.00	0.67	0.00	0.77
468	1	0.57	0.00	0.00	0.00	1.00	0.00	0.67	0.00	0.18
469	1	7.69	0.48	0.07	0.15	0.93	0.00	0.67	0.00	2.59
470	1	1.71	1.71	0.35	0.00	0.65	0.00	0.67	0.00	1.02
471	1	2.32	0.00	0.21	0.00	0.79	0.00	0.67	0.00	0.74
472	1	1.95	0.00	0.00	0.00	1.00	0.00	0.67	0.00	0.62
473	1	6.08	3.41	0.17	0.00	0.83	0.00	0.67	0.00	2.40
474	1	2.38	2.38	0.28	0.08	0.72	0.00	0.67	0.00	1.33
475	1	0.89	0.89	0.00	1.09	1.00	0.00	0.67	0.00	1.14
476	1	29.97	1.50	0.18	1.50	0.82	0.00	0.67	0.00	10.75
477	1	2.64	2.64	0.38	0.35	0.62	0.00	0.67	0.00	1.81
478	1	0.33	0.27	0.72	4.78	0.28	4.02	0.06	1.00	1.30
479	1	4.74	0.76	0.05	0.76	0.95	0.00	0.67	0.00	2.11
480	1	2.66	2.02	0.04	2.01	0.96	0.00	0.67	0.00	2.43
481	1	8.35	8.35	0.38	0.00	0.62	0.00	0.67	0.00	5.18
482	1	0.00	0.00	0.04	1.24	0.96	0.07	0.59	0.00	0.94
483	1	0.00	0.00	1.00	0.00	0.00	0.00	1.00	0.00	0.00
484	1	0.00	0.00	1.00	0.00	0.00	0.00	1.00	0.00	0.00
485	1	1.47	0.95	0.04	0.95	0.96	0.00	0.67	0.00	1.21
486	1	0.00	0.00	1.00	0.00	0.00	0.00	1.00	0.00	0.00
487	1	0.39	0.39	0.29	1.08	0.71	0.59	0.41	0.00	0.82
488	1	0.65	0.65	0.00	1.51	1.00	0.00	0.67	0.00	1.40
489	1	0.00	0.00	0.68	5.41	0.32	5.34	0.03	1.00	1.37
490	1	0.74	0.34	0.85	13.71	0.15	3.07	0.10	1.00	2.09
491	1	0.00	0.00	0.69	2.51	0.31	3.51	0.08	2.00	0.60
492	1	0.75	0.00	0.71	4.28	0.29	2.06	0.18	2.00	1.21
493	1	1.84	1.84	0.64	0.30	0.36	0.00	0.67	0.00	1.60
494	1	1.70	1.70	0.00	3.92	1.00	0.00	0.67	0.00	3.62
495	1	0.00	0.00	0.00	1.84	1.00	0.00	0.67	0.00	1.45
496	1	0.00	0.00	0.00	0.31	1.00	0.00	0.67	0.00	0.25
497	1	0.00	0.00	0.00	0.71	1.00	0.00	0.67	0.00	0.56
498	1	0.00	0.00	0.00	1.01	1.00	0.00	0.67	0.00	0.79
499	1	0.00	0.00	1.00	0.00	0.00	0.00	1.00	0.00	0.00
500	1	0.55	0.55	0.66	4.74	0.34	1.93	0.19	0.00	1.72
501	1	0.24	0.24	0.00	1.30	1.00	0.00	0.67	0.00	1.09
502	1	0.67	0.67	0.00	0.93	1.00	0.00	0.67	0.00	0.94
503	1	0.79	0.00	0.06	2.24	0.94	1.56	0.23	1.00	1.91
504	1	0.00	0.00	0.76	2.52	0.24	2.15	0.17	2.00	0.47
505	1	2.28	2.28	0.38	0.00	0.62	0.00	0.67	0.00	1.42
506	1	0.45	0.45	0.00	2.02	1.00	0.00	0.67	0.00	1.72
507	1	0.00	0.00	0.00	1.33	1.00	0.00	0.67	0.00	1.04
508	1	0.00	0.00	0.67	3.48	0.33	6.33	0.02	4.00	0.89
509	1	0.00	0.00	0.93	3.58	0.07	4.70	0.04	1.00	0.19
510	1	0.00	0.00	1.00	0.00	0.00	0.00	1.00	0.00	0.00
511	1	0.00	0.00	0.95	4.62	0.05	5.45	0.03	1.00	0.19
512	1	0.00	0.00	0.00	0.63	1.00	0.00	0.67	0.00	0.50
513	1	0.00	0.00	0.00	0.77	1.00	0.00	0.67	0.00	0.61
514	1	0.00	0.00	0.00	0.32	1.00	0.00	0.67	0.00	0.25
515	1	0.00	0.00	0.00	0.52	1.00	0.00	0.67	0.00	0.40
516	1	0.00	0.00	0.73	5.15	0.27	2.42	0.15	2.00	1.10
517	1	0.00	0.00	0.76	2.34	0.24	3.57	0.08	2.00	0.44
518	1	0.00	0.00	0.84	6.70	0.16	2.01	0.18	4.00	0.82
519	1	0.00	0.00	0.97	10.23	0.03	0.89	0.34	1.00	0.28
520	1	0.00	0.00	0.00	0.61	1.00	0.00	0.67	0.00	0.48
521	1	0.00	0.00	0.00	0.73	1.00	0.00	0.67	0.00	0.57
522	1	0.00	0.00	0.82	5.01	0.18	2.69	0.13	2.00	0.70
523	1	0.00	0.00	0.00	0.54	1.00	0.00	0.67	0.00	0.42
524	1	0.00	0.00	0.00	0.13	1.00	0.00	0.67	0.00	0.10
525	1	0.00	0.00	0.01	0.13	0.99	0.69	0.38	1.00	0.10
526	1	1.94	0.30	0.00	0.30	1.00	0.00	0.67	0.00	0.85
527	1	0.00	0.00	0.68	1.95	0.32	4.06	0.06	3.00	0.49
528	1	0.43	0.43	0.00	0.98	1.00	0.00	0.67	0.00	0.90
529	1	0.00	0.00	0.00	1.04	1.00	0.00	0.67	0.00	0.82
530	1	0.00	0.00	0.00	0.47	1.00	0.00	0.67	0.00	0.37
531	1	0.00	0.00	0.74	1.43	0.26	1.95	0.19	1.00	0.30
532	1	0.00	0.00	0.00	1.45	1.00	0.00	0.67	0.00	1.14
533	1	0.93	0.70	0.02	0.70	0.98	0.00	0.67	0.00	0.84
534	1	4.75	1.74	0.02	1.70	0.98	0.00	0.67	0.00	2.85
535	1	0.52	0.52	0.00	1.73	1.00	0.00	0.67	0.00	1.53
536	1	0.39	0.27	0.71	2.67	0.29	1.16	0.29	0.00	0.88
537	1	0.32	0.32	0.00	0.55	1.00	0.00	0.67	0.00	0.53
538	1	0.00	0.00	0.00	0.98	1.00	0.00	0.67	0.00	0.77
539	1	0.00	0.00	1.00	0.00	0.00	0.00	1.00	0.00	0.00
540	1	0.49	0.49	0.00	1.24	1.00	0.00	0.67	0.00	1.13
541	1	4.05	4.05	0.67	0.00	0.33	0.00	0.67	0.00	3.44
542	1	0.00	0.00	0.00	0.96	1.00	0.00	0.67	0.00	0.75
543	1	0.00	0.00	0.00	0.27	1.00	0.00	0.67	0.00	0.21
544	1	0.98	0.77	0.00	0.77	1.00	0.00	0.67	0.00	0.92
545	1	0.00	0.00	0.49	2.41	0.51	5.12	0.04	3.00	0.96
546	1	0.00	0.00	0.00	1.02	1.00	0.00	0.67	0.00	0.80
547	1	0.00	0.00	0.00	0.69	1.00	0.00	0.67	0.00	0.54
548	1	0.00	0.00	0.00	0.15	1.00	0.00	0.67	0.00	0.12
549	1	1.36	0.54	0.00	0.53	1.00	0.00	0.67	0.00	0.85
550	1	0.00	0.00	1.00	0.00	0.00	0.00	1.00	0.00	0.00
551	1	1.15	0.52	0.00	0.52	1.00	0.00	0.67	0.00	0.77
552	1	0.00	0.00	0.00	0.40	1.00	0.00	0.67	0.00	0.32
553	1	0.32	0.00	0.81	3.16	0.19	0.39	0.46	2.00	0.57
554	1	0.00	0.00	0.00	0.41	1.00	0.00	0.67	0.00	0.32
555	1	0.00	0.00	0.00	0.53	1.00	0.00	0.67	0.00	0.41
556	1	0.00	0.00	0.00	0.47	1.00	0.00	0.67	0.00	0.37
557	1	0.00	0.00	0.00	0.75	1.00	0.00	0.67	0.00	0.59
558	1	0.00	0.00	0.00	0.49	1.00	0.00	0.67	0.00	0.39
559	1	1.15	0.32	0.10	0.32	0.90	0.00	0.67	0.00	0.61
560	1	0.00	0.00	0.00	0.64	1.00	0.00	0.67	0.00	0.50
561	1	0.36	0.36	0.00	0.67	1.00	0.00	0.67	0.00	0.64
562	1	0.00	0.00	0.00	3.31	1.00	0.00	0.67	0.00	2.60
563	1	0.00	0.00	0.00	0.79	1.00	0.00	0.67	0.00	0.62
564	1	1.50	0.30	0.00	0.30	1.00	0.00	0.67	0.00	0.71
565	1	31.77	1.78	0.23	1.78	0.77	0.00	0.67	0.00	11.55
566	1	0.00	0.00	0.00	0.63	1.00	0.00	0.67	0.00	0.49
567	1	1.64	1.36	0.00	1.35	1.00	0.00	0.67	0.00	1.58
568	1	0.00	0.00	0.00	1.21	1.00	0.00	0.67	0.00	0.95
569	1	0.00	0.00	0.00	0.26	1.00	0.00	0.67	0.00	0.21
570	1	0.00	0.00	0.84	4.78	0.16	1.11	0.30	0.00	0.62
571	1	0.00	0.00	0.15	0.95	0.85	3.49	0.08	3.00	0.63
572	1	0.58	0.58	0.00	0.70	1.00	0.00	0.67	0.00	0.73
573	1	0.00	0.00	0.00	0.67	1.00	0.00	0.67	0.00	0.53
574	1	0.72	0.30	0.00	0.30	1.00	0.00	0.67	0.00	0.47
575	1	0.00	0.00	0.00	0.97	1.00	0.00	0.67	0.00	0.76
576	1	0.00	0.00	0.00	1.32	1.00	0.00	0.67	0.00	1.03
577	1	0.00	0.00	0.00	0.26	1.00	0.00	0.67	0.00	0.20
578	1	0.00	0.00	0.00	0.71	1.00	0.00	0.67	0.00	0.56
579	1	0.00	0.00	0.00	0.50	1.00	0.00	0.67	0.00	0.39
580	1	0.00	0.00	1.00	0.00	0.00	0.00	1.00	0.00	0.00
581	1	0.00	0.00	0.00	0.38	1.00	0.00	0.67	0.00	0.30
582	1	0.55	0.18	0.15	0.15	0.85	0.00	0.67	0.00	0.30
583	1	0.61	0.42	0.06	0.42	0.94	0.00	0.67	0.00	0.53
584	1	0.00	0.00	1.00	0.00	0.00	0.00	1.00	0.00	0.00
585	1	0.00	0.00	0.00	0.22	1.00	0.00	0.67	0.00	0.17
586	1	0.71	0.57	0.00	0.57	1.00	0.00	0.67	0.00	0.68
587	1	0.00	0.00	0.00	0.84	1.00	0.00	0.67	0.00	0.66
588	1	0.00	0.00	0.00	0.30	1.00	0.00	0.67	0.00	0.23
589	1	0.95	0.53	0.01	0.52	0.99	0.00	0.67	0.00	0.71
590	1	1.51	1.28	0.25	1.28	0.75	0.00	0.67	0.00	1.48
591	1	0.32	0.00	0.46	3.05	0.54	2.50	0.14	3.00	1.40
592	1	1.26	1.26	0.00	1.36	1.00	0.00	0.67	0.00	1.47
593	1	0.26	0.00	0.82	12.66	0.18	3.17	0.10	1.00	1.89
594	1	0.79	0.79	0.00	0.85	1.00	0.00	0.67	0.00	0.92
595	1	0.00	0.00	0.00	0.30	1.00	0.00	0.67	0.00	0.24
596	1	0.00	0.00	0.00	0.47	1.00	0.00	0.67	0.00	0.37
597	1	0.34	0.31	0.11	0.31	0.89	0.00	0.67	0.00	0.35
598	1	0.00	0.00	0.00	0.62	1.00	0.00	0.67	0.00	0.48
599	1	0.00	0.00	0.00	0.16	1.00	0.80	0.36	1.00	0.12
600	1	0.00	0.00	0.00	0.49	1.00	0.00	0.67	0.00	0.39
601	1	1.06	1.06	0.00	1.49	1.00	0.00	0.67	0.00	1.50
602	1	0.00	0.00	0.57	8.58	0.43	13.20	0.00	3.00	2.90
603	1	0.00	0.00	0.00	0.62	1.00	0.00	0.67	0.00	0.49
604	1	0.88	0.88	0.00	1.04	1.00	0.00	0.67	0.00	1.10
605	1	0.00	0.00	0.04	0.37	0.96	0.18	0.54	0.00	0.28
606	1	1.01	0.32	0.00	0.32	1.00	0.00	0.67	0.00	0.57
607	1	0.00	0.00	0.00	0.23	1.00	0.00	0.67	0.00	0.18
608	1	0.76	0.31	0.00	0.31	1.00	0.00	0.67	0.00	0.49
609	1	1.03	0.88	0.36	0.87	0.64	0.00	0.67	0.00	1.02
610	1	0.33	0.33	0.00	0.71	1.00	0.00	0.67	0.00	0.66
611	1	0.00	0.00	0.00	1.21	1.00	0.00	0.67	0.00	0.95
612	1	0.00	0.00	0.00	1.22	1.00	0.00	0.67	0.00	0.96
613	1	0.00	0.00	0.52	1.97	0.48	2.23	0.16	3.00	0.75
614	1	0.00	0.00	0.00	0.64	1.00	0.00	0.67	0.00	0.50
615	1	0.54	0.00	0.00	0.27	1.00	0.00	0.67	0.00	0.38
616	1	0.00	0.00	0.00	17.18	1.00	0.00	0.67	0.00	13.47
617	1	0.00	0.00	0.77	6.86	0.23	8.33	0.01	4.00	1.24
618	1	1.12	1.12	0.00	1.19	1.00	0.00	0.67	0.00	1.29
619	1	0.00	0.00	1.00	0.00	0.00	0.00	1.00	0.00	0.00
620	1	1.97	1.15	0.00	1.15	1.00	0.00	0.67	0.00	1.53
621	1	1.65	0.47	0.62	0.46	0.38	0.00	0.67	0.00	0.89
622	1	0.00	0.00	1.00	0.00	0.00	0.00	1.00	0.00	0.00
623	1	0.00	0.00	0.00	0.30	1.00	0.00	0.67	0.00	0.23
624	1	0.00	0.00	0.00	0.44	1.00	0.00	0.67	0.00	0.35
625	1	1.48	0.87	0.19	0.87	0.81	0.00	0.67	0.00	1.16
626	1	0.00	0.00	0.70	3.18	0.30	5.32	0.03	2.00	0.76
627	1	0.00	0.00	0.00	0.15	1.00	0.00	0.67	0.00	0.12
628	1	0.60	0.60	0.00	0.66	1.00	0.00	0.67	0.00	0.71
629	1	0.00	0.00	0.00	0.50	1.00	0.00	0.67	0.00	0.39
630	1	0.00	0.00	0.65	2.53	0.35	3.49	0.08	2.00	0.69
631	1	0.00	0.00	0.00	0.62	1.00	0.00	0.67	0.00	0.49
632	1	0.00	0.00	0.75	4.54	0.25	4.01	0.06	1.00	0.90
633	1	0.00	0.00	0.00	1.65	1.00	0.00	0.67	0.00	1.29
634	1	0.00	0.00	0.00	0.42	1.00	0.00	0.67	0.00	0.33
635	1	0.32	0.32	0.00	1.30	1.00	0.00	0.67	0.00	1.12
636	1	0.00	0.00	1.00	0.00	0.00	0.00	1.00	0.00	0.00
637	1	0.00	0.00	0.00	0.71	1.00	0.00	0.67	0.00	0.56
638	1	0.00	0.00	0.94	24.27	0.06	3.99	0.06	2.00	1.17
639	1	0.54	0.00	0.00	0.00	1.00	0.00	0.67	0.00	0.17
640	1	0.00	0.00	1.00	0.00	0.00	0.00	1.00	0.00	0.00
641	1	0.00	0.00	0.00	0.66	1.00	0.00	0.67	0.00	0.52
642	1	0.00	0.00	0.00	0.21	1.00	0.00	0.67	0.00	0.17
643	1	0.82	0.81	0.09	0.80	0.91	0.00	0.67	0.00	0.89
644	1	0.00	0.00	0.00	1.32	1.00	0.00	0.67	0.00	1.04
645	1	1.22	0.48	0.07	0.48	0.93	0.00	0.67	0.00	0.77
646	1	91.67	2.46	0.00	2.46	1.00	0.00	0.67	0.00	31.21
647	1	0.00	0.00	0.69	6.16	0.31	7.74	0.01	1.00	1.48
648	1	0.00	0.00	0.09	1.96	0.91	5.66	0.03	1.00	1.41
649	1	0.00	0.00	0.00	1.82	1.00	0.00	0.67	0.00	1.42
650	1	0.41	0.00	0.41	3.57	0.59	2.65	0.13	1.00	1.79
651	1	8.67	1.10	0.00	1.08	1.00	0.00	0.67	0.00	3.62
652	1	1.11	1.11	0.00	1.44	1.00	0.00	0.67	0.00	1.48
653	1	1.01	0.00	0.72	14.34	0.28	1.40	0.25	0.00	3.47
654	1	0.00	0.00	1.00	0.00	0.00	0.00	1.00	0.00	0.00
655	1	1.01	0.83	0.07	0.83	0.93	0.00	0.67	0.00	0.97
656	1	0.00	0.00	0.00	0.49	1.00	0.00	0.67	0.00	0.38
657	1	0.72	0.52	0.00	0.49	1.00	0.00	0.67	0.00	0.61
658	1	0.00	0.00	0.00	0.48	1.00	0.00	0.67	0.00	0.38
659	1	0.00	0.00	0.00	0.70	1.00	0.00	0.67	0.00	0.55
660	1	0.00	0.00	0.00	2.09	1.00	0.00	0.67	0.00	1.64
661	1	0.00	0.00	0.00	0.40	1.00	0.00	0.67	0.00	0.31
662	1	0.00	0.00	0.00	0.55	1.00	0.00	0.67	0.00	0.43
663	1	0.00	0.00	0.00	0.97	1.00	0.00	0.67	0.00	0.76
664	1	0.00	0.00	0.00	0.47	1.00	0.00	0.67	0.00	0.37
665	1	0.00	0.00	0.00	1.02	1.00	0.00	0.67	0.00	0.80
666	1	0.00	0.00	0.00	0.56	1.00	0.00	0.67	0.00	0.44
667	1	0.00	0.00	0.00	0.63	1.00	0.00	0.67	0.00	0.50
668	1	0.00	0.00	0.77	3.01	0.23	4.38	0.05	3.00	0.53
669	1	1.74	0.27	0.21	0.27	0.79	0.00	0.67	0.00	0.77
670	1	0.00	0.00	0.28	4.28	0.72	8.52	0.01	2.00	2.40
671	1	0.37	0.37	0.97	206.62	0.03	6.17	0.02	1.00	5.15
672	1	0.00	0.00	0.89	12.85	0.11	1.09	0.30	0.00	1.07
673	1	0.90	0.90	0.00	1.15	1.00	0.00	0.67	0.00	1.19
674	1	0.37	0.37	0.00	0.78	1.00	0.00	0.67	0.00	0.73
675	1	0.00	0.00	1.00	0.00	0.00	0.00	1.00	0.00	0.00
676	1	0.00	0.00	0.00	0.14	1.00	0.00	0.67	0.00	0.11
677	1	0.00	0.00	0.00	0.66	1.00	0.00	0.67	0.00	0.52
678	1	0.47	0.00	0.28	2.06	0.72	1.39	0.25	3.00	1.31
679	1	0.00	0.00	0.00	1.13	1.00	0.00	0.67	0.00	0.89
680	1	0.00	0.00	0.00	0.48	1.00	0.00	0.67	0.00	0.38
681	1	0.64	0.57	0.17	0.57	0.83	0.00	0.67	0.00	0.65
682	1	0.00	0.00	0.00	0.94	1.00	0.00	0.67	0.00	0.73
683	1	1.78	0.68	0.22	0.68	0.78	0.00	0.67	0.00	1.10
684	1	4.84	4.69	0.10	0.38	0.90	0.00	0.67	0.00	2.17
685	1	0.00	0.00	0.00	0.67	1.00	0.00	0.67	0.00	0.53
686	1	0.66	0.00	0.21	0.00	0.79	0.00	0.67	0.00	0.21
687	1	0.00	0.00	0.00	0.38	1.00	0.00	0.67	0.00	0.30
688	1	0.00	0.00	0.00	0.58	1.00	0.00	0.67	0.00	0.45
689	1	0.92	0.78	0.31	0.78	0.69	0.00	0.67	0.00	0.90
690	1	0.00	0.00	0.52	1.67	0.48	2.45	0.14	1.00	0.64
691	1	0.00	0.00	0.65	15.93	0.35	16.18	0.00	4.00	4.37
692	1	0.00	0.00	0.00	0.71	1.00	0.00	0.67	0.00	0.55
693	1	1.81	1.19	0.00	1.18	1.00	0.00	0.67	0.00	1.51
694	1	1.10	1.10	0.00	1.23	1.00	0.00	0.67	0.00	1.32
695	1	0.00	0.00	0.00	2.24	1.00	0.00	0.67	0.00	1.76
696	1	0.00	0.00	0.00	0.68	1.00	0.00	0.67	0.00	0.53
697	1	0.00	0.00	0.00	1.15	1.00	0.00	0.67	0.00	0.90
698	1	0.00	0.00	0.00	1.12	1.00	0.00	0.67	0.00	0.88
699	1	1.13	0.61	0.09	0.61	0.91	0.00	0.67	0.00	0.84
700	1	6.05	1.46	0.00	1.44	1.00	0.00	0.67	0.00	3.06
701	1	0.76	0.76	0.61	13.06	0.39	3.24	0.09	0.00	4.56
702	1	0.31	0.00	0.74	6.08	0.26	4.78	0.04	2.00	1.32
703	1	10000.00	2.11	0.02	2.11	0.98	0.00	0.67	0.00	3196.57
704	1	0.82	0.00	0.23	3.55	0.77	2.66	0.13	1.00	2.41
705	1	0.00	0.00	0.00	0.63	1.00	0.00	0.67	0.00	0.50
706	1	0.00	0.00	0.00	2.14	1.00	0.00	0.67	0.00	1.68
707	1	0.00	0.00	0.00	0.31	1.00	0.00	0.67	0.00	0.24
708	1	0.00	0.00	0.00	0.48	1.00	0.00	0.67	0.00	0.38
709	1	0.86	0.44	0.00	0.44	1.00	0.00	0.67	0.00	0.62
710	1	0.00	0.00	0.47	4.23	0.53	8.09	0.01	1.00	1.76
711	1	0.00	0.00	0.00	0.15	1.00	0.00	0.67	0.00	0.12
712	1	0.27	0.00	0.21	0.00	0.79	0.00	0.67	0.00	0.09
713	1	1.71	1.00	0.14	1.00	0.86	0.00	0.67	0.00	1.33
714	1	0.34	0.33	0.03	0.33	0.97	0.00	0.67	0.00	0.37
715	1	0.32	0.32	0.00	1.10	1.00	0.00	0.67	0.00	0.97
716	1	0.00	0.00	0.00	0.43	1.00	0.00	0.67	0.00	0.34
717	1	1.32	1.09	0.00	1.09	1.00	0.00	0.67	0.00	1.28
718	1	0.76	0.00	0.61	12.14	0.39	4.52	0.05	3.00	3.93
719	1	0.81	0.81	0.05	3.07	0.95	2.35	0.15	0.00	2.57
720	1	0.49	0.49	0.40	0.49	0.60	0.00	0.67	0.00	0.54
721	1	0.70	0.70	0.01	0.61	0.99	0.00	0.67	0.00	0.71
722	1	1.79	1.79	0.74	0.00	0.26	0.00	0.67	0.00	1.60
723	1	1.61	1.27	0.68	0.70	0.32	0.00	0.67	0.00	1.37
724	1	0.00	0.00	0.00	0.76	1.00	0.00	0.67	0.00	0.60
725	1	1.33	0.84	0.01	0.85	0.99	0.00	0.67	0.00	1.09
726	1	0.33	0.33	0.00	0.51	1.00	0.00	0.67	0.00	0.50
727	1	0.46	0.46	0.00	1.73	1.00	0.00	0.67	0.00	1.51
728	1	0.52	0.52	0.87	14.22	0.13	3.11	0.10	1.00	1.95
729	1	0.70	0.70	0.00	0.80	1.00	0.00	0.67	0.00	0.85
730	1	1.66	1.66	0.42	0.00	0.58	0.00	0.67	0.00	1.07
731	1	1.64	1.11	0.11	1.10	0.89	0.00	0.67	0.00	1.39
732	1	0.00	0.00	0.73	2.36	0.27	3.10	0.10	3.00	0.51
733	1	0.00	0.00	0.00	1.60	1.00	0.00	0.67	0.00	1.25
734	1	0.95	0.00	0.43	2.56	0.57	0.60	0.40	1.00	1.46
735	1	0.00	0.00	0.00	0.66	1.00	0.00	0.67	0.00	0.52
736	1	0.32	0.15	0.00	0.15	1.00	0.00	0.67	0.00	0.22
737	1	1.71	1.71	0.61	0.00	0.39	0.00	0.67	0.00	1.36
738	1	0.00	0.00	0.00	2.62	1.00	0.00	0.67	0.00	2.06
739	1	2.54	1.93	0.74	1.93	0.26	0.00	0.67	0.00	2.32
740	1	0.00	0.00	0.00	2.70	1.00	0.00	0.67	0.00	2.12
741	1	0.00	0.00	0.00	7.41	1.00	0.00	0.67	0.00	5.81
742	1	0.00	0.00	0.00	1.64	1.00	0.00	0.67	0.00	1.29
743	1	1.67	1.67	0.00	1.97	1.00	0.00	0.67	0.00	2.08
744	1	0.00	0.00	0.00	3.50	1.00	0.00	0.67	0.00	2.75
745	1	0.55	0.00	0.21	0.00	0.79	0.00	0.67	0.00	0.18
746	1	1.97	1.97	0.00	2.33	1.00	0.00	0.67	0.00	2.46
747	1	0.67	0.00	0.24	1.82	0.76	0.49	0.43	1.00	1.29
748	1	1.07	1.06	0.02	1.06	0.98	0.00	0.67	0.00	1.17
749	1	5.00	5.00	0.22	2.18	0.78	0.00	0.67	0.00	3.80
750	1	2.66	2.66	0.41	0.00	0.59	0.00	0.67	0.00	1.72
751	1	0.00	0.00	0.00	1.20	1.00	0.00	0.67	0.00	0.94
752	1	0.00	0.00	0.00	2.27	1.00	0.00	0.67	0.00	1.78
753	1	1.03	0.00	0.67	3.99	0.33	1.13	0.29	2.00	1.38
754	1	0.00	0.00	0.00	0.91	1.00	0.00	0.67	0.00	0.72
755	1	0.87	0.87	0.00	2.51	1.00	0.00	0.67	0.00	2.25
756	1	0.36	0.36	0.00	0.85	1.00	0.00	0.67	0.00	0.78
757	1	0.00	0.00	1.00	0.00	0.00	0.00	1.00	0.00	0.00
758	1	0.00	0.00	0.00	0.47	1.00	0.00	0.67	0.00	0.37
759	1	0.00	0.00	0.04	0.25	0.96	1.05	0.31	0.00	0.19
760	1	0.27	0.00	0.48	1.81	0.52	1.58	0.23	3.00	0.83
761	1	0.00	0.00	0.44	2.43	0.56	5.74	0.03	1.00	1.07
762	1	2.25	0.49	0.07	0.49	0.93	0.00	0.67	0.00	1.10
763	1	2.15	2.15	0.85	0.87	0.15	0.00	0.67	0.00	2.22
764	1	12.90	2.14	0.00	2.16	1.00	0.00	0.67	0.00	5.81
765	1	0.24	0.00	0.31	3.26	0.69	5.77	0.03	2.00	1.83
766	1	0.00	0.00	0.00	2.61	1.00	0.00	0.67	0.00	2.05
767	1	0.00	0.00	0.25	0.36	0.75	0.96	0.33	1.00	0.21
768	1	1.67	1.08	0.00	1.08	1.00	0.00	0.67	0.00	1.38
769	1	1.41	0.00	0.11	4.25	0.89	1.68	0.22	1.00	3.42
770	1	2.03	2.03	0.37	0.00	0.63	0.00	0.67	0.00	1.23
771	1	0.00	0.00	0.00	1.13	1.00	0.00	0.67	0.00	0.88
772	1	0.00	0.00	1.00	0.00	0.00	0.00	1.00	0.00	0.00
773	1	0.41	0.41	0.00	0.63	1.00	0.00	0.67	0.00	0.62
774	1	0.33	0.33	0.07	0.31	0.93	0.00	0.67	0.00	0.35
775	1	1.70	1.31	0.74	1.31	0.26	0.00	0.67	0.00	1.57
776	1	0.00	0.00	0.00	1.13	1.00	0.00	0.67	0.00	0.89
777	1	0.00	0.00	0.29	1.66	0.71	4.31	0.05	4.00	0.93
778	1	0.26	0.26	0.00	0.84	1.00	0.00	0.67	0.00	0.74
779	1	3.08	3.04	0.22	0.21	0.78	0.00	0.67	0.00	1.62
780	1	0.41	0.41	0.00	1.31	1.00	0.00	0.67	0.00	1.16
781	1	0.95	0.95	0.00	1.44	1.00	0.00	0.67	0.00	1.43
782	1	3.68	0.53	0.00	0.52	1.00	0.00	0.67	0.00	1.58
783	1	0.50	0.48	0.38	0.42	0.62	0.00	0.67	0.00	0.51
784	1	0.00	0.00	0.00	0.40	1.00	0.00	0.67	0.00	0.31
785	1	0.76	0.00	0.25	2.51	0.75	1.29	0.27	2.00	1.72
786	1	0.00	0.00	0.00	1.70	1.00	0.00	0.67	0.00	1.33
787	1	1.49	0.32	0.03	0.32	0.97	0.00	0.67	0.00	0.73
788	1	0.00	0.00	0.01	1.26	0.99	4.22	0.06	2.00	0.98
789	1	0.91	0.00	0.68	5.16	0.32	1.16	0.29	1.00	1.58
790	1	2.92	2.92	0.00	8.25	1.00	0.00	0.67	0.00	7.40
791	1	0.46	0.46	0.00	1.08	1.00	0.00	0.67	0.00	0.99
792	1	1.53	1.07	0.00	1.03	1.00	0.00	0.67	0.00	1.30
793	1	0.60	0.60	0.00	1.81	1.00	0.00	0.67	0.00	1.61
794	1	0.56	0.00	0.65	3.47	0.35	0.83	0.35	2.00	1.12
795	1	0.00	0.00	0.51	0.33	0.49	0.68	0.38	1.00	0.13
796	1	0.00	0.00	0.04	0.34	0.96	1.84	0.20	0.00	0.25
797	1	0.37	0.37	0.00	0.70	1.00	0.00	0.67	0.00	0.67
798	1	0.31	0.00	0.65	2.40	0.35	1.60	0.23	3.00	0.75
799	1	0.00	0.00	0.00	0.57	1.00	0.00	0.67	0.00	0.45
800	1	0.77	0.54	0.05	0.54	0.95	0.00	0.67	0.00	0.67
801	1	0.66	0.66	0.00	1.55	1.00	0.00	0.67	0.00	1.43
802	1	0.64	0.44	0.00	0.44	1.00	0.00	0.67	0.00	0.55
803	1	1.77	1.77	0.01	0.80	0.99	0.00	0.67	0.00	1.20
804	1	2.42	2.42	0.79	0.00	0.21	0.00	0.67	0.00	2.28
805	1	0.75	0.00	0.89	15.21	0.11	6.51	0.02	1.00	1.50
806	1	0.00	0.00	0.01	0.40	0.99	0.09	0.58	2.00	0.31
807	1	0.00	0.00	0.00	0.30	1.00	0.00	0.67	0.00	0.24
808	1	0.00	0.00	0.00	1.62	1.00	0.00	0.67	0.00	1.27
809	1	0.33	0.27	0.00	0.27	1.00	0.00	0.67	0.00	0.32
810	1	0.00	0.00	0.00	1.38	1.00	0.00	0.67	0.00	1.08
811	1	3.63	0.97	0.05	0.97	0.95	0.00	0.67	0.00	1.92
812	1	0.42	0.42	0.00	2.15	1.00	0.00	0.67	0.00	1.82
813	1	0.50	0.50	0.00	0.71	1.00	0.00	0.67	0.00	0.72
814	1	3.27	1.32	0.33	1.31	0.67	0.00	0.67	0.00	2.07
815	1	0.00	0.00	0.00	0.89	1.00	0.00	0.67	0.00	0.70
816	1	0.00	0.00	0.00	1.14	1.00	0.00	0.67	0.00	0.90
817	1	0.68	0.68	0.00	2.13	1.00	0.00	0.67	0.00	1.89
818	1	0.00	0.00	0.00	0.77	1.00	0.00	0.67	0.00	0.60
819	1	0.00	0.00	0.00	2.34	1.00	0.00	0.67	0.00	1.84
820	1	1.60	1.60	0.43	0.00	0.57	0.00	0.67	0.00	1.05
821	1	0.00	0.00	0.00	0.30	1.00	0.00	0.67	0.00	0.24
822	1	0.25	0.25	0.00	1.25	1.00	0.00	0.67	0.00	1.06
823	1	7.70	0.79	0.22	0.79	0.78	0.00	0.67	0.00	3.08
824	1	2.54	1.02	0.00	1.02	1.00	0.00	0.67	0.00	1.61
825	1	1.35	0.91	0.03	0.91	0.97	0.00	0.67	0.00	1.15
826	1	2.86	2.02	0.04	2.02	0.96	0.00	0.67	0.00	2.50
827	1	2.35	1.26	0.19	0.57	0.81	0.00	0.67	0.00	1.30
828	1	0.00	0.00	0.00	1.88	1.00	0.00	0.67	0.00	1.47
829	1	0.00	0.00	0.00	0.55	1.00	0.00	0.67	0.00	0.43
830	1	0.72	0.00	0.21	1.68	0.79	0.49	0.43	0.00	1.28
831	1	3.24	1.18	0.00	1.19	1.00	0.00	0.67	0.00	1.96
832	1	0.55	0.55	0.00	1.06	1.00	0.00	0.67	0.00	1.01
833	1	0.80	0.63	0.06	0.63	0.94	0.00	0.67	0.00	0.75
834	1	0.71	0.71	0.00	0.73	1.00	0.00	0.66	0.00	0.80
835	1	0.00	0.00	0.00	0.31	1.00	0.00	0.67	0.00	0.24
836	1	0.00	0.00	0.44	2.20	0.56	4.96	0.04	1.00	0.97
837	1	1.46	1.46	0.13	0.00	0.87	0.00	0.67	0.00	0.62
838	1	0.00	0.00	0.22	2.13	0.78	6.76	0.02	4.00	1.31
839	1	2.66	2.66	0.28	0.00	0.72	0.00	0.67	0.00	1.43
840	1	0.00	0.00	0.74	8.33	0.26	11.12	0.00	4.00	1.67
841	1	0.34	0.13	0.00	0.13	1.00	0.00	0.67	0.00	0.21
842	1	0.00	0.00	0.04	1.37	0.96	6.45	0.02	1.00	1.02
843	1	0.00	0.00	0.00	0.53	1.00	0.00	0.67	0.00	0.41
844	1	0.52	0.52	0.00	1.13	1.00	0.00	0.67	0.00	1.06
845	1	0.32	0.32	0.00	0.40	1.00	0.00	0.67	0.00	0.41
846	1	0.19	0.19	0.00	1.34	1.00	0.00	0.67	0.00	1.11
847	1	0.00	0.00	0.94	15.18	0.06	8.12	0.01	2.00	0.76
848	1	1.17	1.17	0.00	1.30	1.00	0.00	0.67	0.00	1.39
849	1	0.38	0.38	0.00	0.48	1.00	0.00	0.67	0.00	0.49
850	1	0.00	0.00	0.47	3.71	0.53	7.40	0.01	2.00	1.55
851	1	0.61	0.00	0.21	0.00	0.79	0.00	0.67	0.00	0.20
852	1	0.00	0.00	0.00	0.44	1.00	0.00	0.67	0.00	0.35
853	1	1.52	0.16	0.00	0.16	1.00	0.00	0.67	0.00	0.61
854	1	0.00	0.00	0.47	3.90	0.53	9.93	0.00	5.00	1.61
855	1	0.32	0.32	0.00	0.71	1.00	0.00	0.67	0.00	0.66
856	1	0.00	0.00	0.68	11.71	0.32	9.56	0.00	4.00	2.94
857	1	8839.23	408.02	0.16	0.00	0.84	0.00	0.67	0.00	2873.73
858	1	0.00	0.00	0.00	0.59	1.00	0.00	0.67	0.00	0.46
859	1	0.00	0.00	0.00	0.65	1.00	0.00	0.67	0.00	0.51
860	1	1.04	1.01	0.25	1.01	0.75	0.00	0.67	0.00	1.12
861	1	1.84	1.84	0.52	0.00	0.48	0.00	0.67	0.00	1.34
862	1	0.00	0.00	0.00	0.70	1.00	0.00	0.67	0.00	0.55
863	1	0.00	0.00	0.00	1.06	1.00	0.00	0.67	0.00	0.83
864	1	0.00	0.00	0.00	1.46	1.00	0.00	0.67	0.00	1.14
865	1	0.00	0.00	0.00	1.30	1.00	0.00	0.67	0.00	1.02
866	1	0.61	0.61	0.00	1.76	1.00	0.00	0.67	0.00	1.58
867	1	0.00	0.00	0.02	0.54	0.98	2.83	0.12	2.00	0.42
868	1	0.27	0.27	0.00	0.88	1.00	0.00	0.67	0.00	0.78
869	1	2.88	2.88	0.64	0.00	0.36	0.00	0.67	0.00	2.36
870	1	0.00	0.00	0.00	1.18	1.00	0.00	0.67	0.00	0.93
871	1	0.33	0.33	0.00	1.16	1.00	0.00	0.67	0.00	1.02
872	1	0.31	0.31	0.00	1.18	1.00	0.00	0.67	0.00	1.02
873	1	0.00	0.00	0.00	0.95	1.00	0.00	0.67	0.00	0.75
874	1	0.00	0.00	0.00	0.98	1.00	0.00	0.67	0.00	0.77
875	1	0.00	0.00	0.00	1.80	1.00	0.00	0.67	0.00	1.41
876	1	1.06	1.06	0.46	0.00	0.54	0.00	0.67	0.00	0.73
877	1	0.66	0.66	0.00	1.91	1.00	0.00	0.67	0.00	1.71
878	1	0.21	0.00	0.18	1.73	0.82	4.12	0.06	1.00	1.18
879	1	28.69	28.69	0.20	0.00	0.80	0.00	0.67	0.00	13.76
880	1	0.39	0.16	0.03	0.16	0.97	0.00	0.67	0.00	0.25
881	1	0.00	0.00	0.01	1.04	0.99	2.14	0.17	1.00	0.81
882	1	1.33	0.41	0.02	0.41	0.98	0.00	0.67	0.00	0.74
883	1	0.00	0.00	1.00	0.00	0.00	0.00	1.00	0.00	0.00
884	1	0.00	0.00	1.00	0.00	0.00	0.00	1.00	0.00	0.00
885	1	0.00	0.00	1.00	0.00	0.00	0.00	1.00	0.00	0.00
886	1	1.31	0.46	0.03	0.46	0.97	0.00	0.67	0.00	0.78
887	1	0.00	0.00	0.49	2.70	0.51	3.16	0.10	2.00	1.08
888	1	0.00	0.00	0.00	0.26	1.00	0.00	0.67	0.00	0.20
889	1	0.00	0.00	0.00	0.13	1.00	0.00	0.67	0.00	0.10
890	1	1.14	1.14	0.01	0.39	0.99	0.00	0.67	0.00	0.68
891	1	1.76	0.32	0.37	0.30	0.63	0.00	0.67	0.00	0.81
892	1	0.00	0.00	0.52	1.51	0.48	3.35	0.09	0.00	0.57
893	1	0.00	0.00	0.00	0.47	1.00	0.00	0.67	0.00	0.37
894	1	0.00	0.00	0.00	0.64	1.00	0.00	0.67	0.00	0.50
895	1	0.40	0.28	0.00	0.29	1.00	0.00	0.67	0.00	0.35
896	1	0.68	0.45	0.15	0.45	0.85	0.00	0.67	0.00	0.57
897	1	0.64	0.64	0.00	1.04	1.00	0.00	0.67	0.00	1.02
898	1	0.29	0.00	0.74	4.03	0.26	0.88	0.34	2.00	0.93
899	1	0.33	0.33	0.00	1.16	1.00	0.00	0.67	0.00	1.02
900	1	0.29	0.29	0.00	1.77	1.00	0.00	0.67	0.00	1.49
901	1	0.36	0.36	0.88	22.12	0.12	1.65	0.22	0.00	2.47
902	1	0.00	0.00	0.50	9.44	0.50	5.59	0.03	0.00	3.71
903	1	0.73	0.73	0.00	0.94	1.00	0.00	0.67	0.00	0.97
904	1	1.45	0.82	0.03	0.82	0.97	0.00	0.67	0.00	1.10
905	1	2.79	1.57	0.12	1.57	0.88	0.00	0.67	0.00	2.12
906	1	0.68	0.68	0.00	1.00	1.00	0.00	0.67	0.00	1.00
907	1	1.55	0.28	0.00	0.28	1.00	0.00	0.67	0.00	0.71
908	1	0.68	0.01	0.60	2.54	0.40	0.82	0.35	3.00	1.02
909	1	2.22	2.22	0.19	0.00	0.81	0.00	0.67	0.00	1.04
910	1	0.71	0.00	0.00	0.00	1.00	0.00	0.67	0.00	0.23
911	1	0.59	0.59	0.00	0.84	1.00	0.00	0.67	0.00	0.85
912	1	1.29	0.54	0.00	0.54	1.00	0.00	0.67	0.00	0.83
913	1	0.32	0.00	0.87	6.12	0.13	0.92	0.33	3.00	0.75
914	1	0.00	0.00	1.00	0.00	0.00	0.00	1.00	0.00	0.00
915	1	0.00	0.00	0.26	0.17	0.74	0.69	0.38	1.00	0.10
916	1	0.00	0.00	0.00	0.52	1.00	0.00	0.67	0.00	0.41
917	1	0.00	0.00	0.00	0.66	1.00	0.00	0.67	0.00	0.52
918	1	0.00	0.00	1.00	0.00	0.00	0.00	1.00	0.00	0.00
919	1	0.00	0.00	0.00	0.32	1.00	0.00	0.67	0.00	0.25
920	1	0.00	0.00	0.00	0.48	1.00	0.00	0.67	0.00	0.38
921	1	0.00	0.00	1.00	0.00	0.00	0.00	1.00	0.00	0.00
922	1	0.00	0.00	0.00	0.40	1.00	0.00	0.67	0.00	0.32
923	1	0.00	0.00	0.00	0.52	1.00	0.00	0.67	0.00	0.40
924	1	0.00	0.00	1.00	0.00	0.00	0.00	1.00	0.00	0.00
925	1	0.33	0.15	0.00	0.15	1.00	0.00	0.67	0.00	0.23
926	1	0.00	0.00	0.00	0.31	1.00	0.00	0.67	0.00	0.25
927	1	0.56	0.00	0.21	0.00	0.79	0.00	0.67	0.00	0.18
928	1	0.00	0.00	0.91	24.03	0.09	5.52	0.03	3.00	1.77
929	1	0.33	0.15	0.00	0.15	1.00	0.00	0.67	0.00	0.22
930	1	1.00	0.26	0.31	0.26	0.69	0.00	0.67	0.00	0.53
931	1	0.00	0.00	0.01	0.64	0.99	2.35	0.15	1.00	0.50
932	1	0.00	0.00	0.97	25.37	0.03	2.34	0.15	1.00	0.58
933	1	0.64	0.64	0.00	0.83	1.00	0.00	0.67	0.00	0.86
934	1	0.00	0.00	1.00	0.00	0.00	0.00	1.00	0.00	0.00
935	1	0.40	0.40	0.00	0.62	1.00	0.00	0.67	0.00	0.62
936	1	0.00	0.00	0.47	1.44	0.53	3.51	0.08	2.00	0.60
937	1	2.21	2.21	0.09	0.94	0.91	0.00	0.67	0.00	1.53
938	1	0.00	0.00	0.00	1.75	1.00	0.00	0.67	0.00	1.37
939	1	0.57	0.00	0.63	2.54	0.37	1.29	0.27	2.00	0.93
940	1	1.45	1.45	0.00	1.49	1.00	0.00	0.67	0.00	1.63
941	1	0.00	0.00	1.00	0.00	0.00	0.00	1.00	0.00	0.00
942	1	0.00	0.00	1.00	0.00	0.00	0.00	1.00	0.00	0.00
943	1	0.56	0.56	0.00	0.57	1.00	0.00	0.67	0.00	0.62
944	1	0.07	0.07	0.00	1.30	1.00	0.00	0.67	0.00	1.04
945	1	1.88	0.13	0.01	0.13	0.99	0.00	0.67	0.00	0.70
946	1	0.83	0.83	0.00	2.53	1.00	0.00	0.67	0.00	2.25
947	1	0.00	0.00	0.10	1.99	0.90	8.40	0.01	3.00	1.41
948	1	0.00	0.00	0.00	0.57	1.00	0.00	0.67	0.00	0.45
949	1	0.00	0.00	0.00	0.25	1.00	0.00	0.67	0.00	0.20
950	1	0.00	0.00	0.00	0.53	1.00	0.00	0.67	0.00	0.41
951	1	0.53	0.53	0.00	0.83	1.00	0.00	0.67	0.00	0.82
952	1	2.16	2.16	0.61	0.00	0.39	0.00	0.67	0.00	1.73
953	1	0.00	0.00	0.00	0.94	1.00	0.00	0.67	0.00	0.73
954	1	0.00	0.00	0.00	0.58	1.00	0.00	0.67	0.00	0.46
955	1	0.00	0.00	0.00	0.97	1.00	0.00	0.67	0.00	0.76
956	1	1.25	0.69	0.01	0.68	0.99	0.00	0.67	0.00	0.94
957	1	0.00	0.00	0.77	5.42	0.23	4.39	0.05	2.00	0.97
958	1	2.94	0.86	0.16	0.86	0.84	0.00	0.67	0.00	1.62
959	1	0.00	0.00	0.63	6.20	0.37	13.77	0.00	2.00	1.81
960	1	0.00	0.00	0.20	2.36	0.80	5.33	0.03	0.00	1.49
961	1	1.33	0.90	0.12	0.90	0.88	0.00	0.67	0.00	1.13
962	1	0.00	0.00	0.00	1.74	1.00	0.00	0.67	0.00	1.36
963	1	0.00	0.00	0.00	0.42	1.00	0.00	0.67	0.00	0.33
964	1	0.00	0.00	1.00	0.00	0.00	0.00	1.00	0.00	0.00
965	1	5.18	0.30	0.02	0.30	0.98	0.00	0.67	0.00	1.89
966	1	1.26	0.32	0.08	0.32	0.92	0.00	0.67	0.00	0.65
967	1	0.00	0.00	0.00	0.76	1.00	0.00	0.67	0.00	0.59
968	1	0.00	0.00	0.96	7.88	0.04	6.18	0.02	1.00	0.26
969	1	0.55	0.55	0.12	0.69	0.88	0.03	0.62	0.00	0.71
970	1	0.90	0.00	0.53	5.56	0.47	3.66	0.08	1.00	2.36
971	1	0.00	0.00	0.00	0.71	1.00	0.00	0.67	0.00	0.56
972	1	0.00	0.00	0.53	1.89	0.47	3.28	0.09	1.00	0.69
973	1	0.00	0.00	0.00	0.40	1.00	0.00	0.67	0.00	0.31
974	1	0.34	0.00	0.90	13.51	0.10	2.10	0.17	3.00	1.21
975	1	3.58	2.75	0.60	0.00	0.40	0.00	0.67	0.00	2.45
976	1	0.00	0.00	0.00	2.20	1.00	0.00	0.67	0.00	1.72
977	1	0.00	0.00	0.00	1.24	1.00	0.00	0.67	0.00	0.97
978	1	0.62	0.62	0.00	0.64	1.00	0.00	0.67	0.00	0.70
979	1	1.95	1.95	0.00	2.60	1.00	0.00	0.67	0.00	2.66
980	1	0.99	0.99	0.00	2.37	1.00	0.00	0.67	0.00	2.17
981	1	0.98	0.98	0.00	1.17	1.00	0.00	0.67	0.00	1.23
982	1	0.36	0.36	0.00	1.89	1.00	0.00	0.67	0.00	1.60
983	1	0.00	0.00	0.00	1.14	1.00	0.00	0.67	0.00	0.89
984	1	0.96	0.71	0.00	0.71	1.00	0.00	0.67	0.00	0.86
985	1	0.00	0.00	0.00	0.19	1.00	0.00	0.67	0.00	0.15
986	1	0.00	0.00	0.00	0.44	1.00	0.00	0.67	0.00	0.35
987	1	0.00	0.00	0.01	1.15	0.99	3.94	0.07	2.00	0.89
988	1	0.00	0.00	0.00	0.55	1.00	0.00	0.67	0.00	0.43
989	1	0.00	0.00	0.00	0.49	1.00	0.00	0.67	0.00	0.38
990	1	0.66	0.00	0.21	0.00	0.79	0.00	0.67	0.00	0.21
991	1	0.00	0.00	0.00	1.57	1.00	0.00	0.67	0.00	1.23
992	1	0.00	0.00	0.00	1.67	1.00	0.00	0.67	0.00	1.31
993	1	0.00	0.00	0.00	1.37	1.00	0.00	0.67	0.00	1.08
994	1	0.00	0.00	0.00	0.90	1.00	0.00	0.67	0.00	0.71
995	1	1.28	0.68	0.08	0.68	0.92	0.00	0.67	0.00	0.94
996	1	0.55	0.55	0.00	1.95	1.00	0.00	0.67	0.00	1.70
997	1	0.00	0.00	0.00	1.67	1.00	0.00	0.67	0.00	1.31
998	1	0.00	0.00	0.00	0.54	1.00	0.00	0.67	0.00	0.42
999	1	0.00	0.00	0.00	0.32	1.00	1.84	0.20	0.00	0.25
1000	1	0.00	0.00	0.00	0.66	1.00	0.00	0.67	0.00	0.52
1001	1	0.28	0.28	0.00	1.19	1.00	0.00	0.67	0.00	1.02
1002	1	0.00	0.00	0.00	0.83	1.00	0.00	0.67	0.00	0.65
1003	1	0.00	0.00	0.00	0.13	1.00	0.69	0.38	1.00	0.10
1004	1	0.35	0.35	0.00	0.72	1.00	0.00	0.67	0.00	0.68
1005	1	0.81	0.30	0.00	0.30	1.00	0.00	0.67	0.00	0.49
1006	1	0.00	0.00	0.40	4.10	0.60	7.97	0.01	1.00	1.94
1007	1	0.32	0.32	0.05	0.13	0.95	0.00	0.67	0.00	0.21
1008	1	0.00	0.00	0.00	0.46	1.00	0.00	0.67	0.00	0.36
1009	1	0.00	0.00	0.00	0.64	1.00	0.00	0.67	0.00	0.51
1010	1	1.15	1.07	0.67	1.07	0.33	0.00	0.67	0.00	1.20
1011	1	0.00	0.00	0.00	0.65	1.00	0.00	0.67	0.00	0.51
1012	1	0.65	0.20	0.00	0.20	1.00	0.00	0.67	0.00	0.37
1013	1	0.37	0.37	0.00	0.98	1.00	0.00	0.67	0.00	0.89
1014	1	0.00	0.00	0.00	0.89	1.00	0.00	0.67	0.00	0.70
1015	1	1.34	0.91	0.18	0.91	0.82	0.00	0.67	0.00	1.14
1016	1	0.49	0.00	0.36	5.83	0.64	4.20	0.06	2.00	3.10
1017	1	0.00	0.00	0.05	3.07	0.95	7.78	0.01	3.00	2.28
1018	1	0.29	0.29	0.00	1.46	1.00	0.00	0.67	0.00	1.24
1019	1	0.36	0.36	0.00	1.56	1.00	0.00	0.67	0.00	1.34
1020	1	0.40	0.40	0.00	0.99	1.00	0.00	0.67	0.00	0.90
1021	1	0.00	0.00	0.04	0.75	0.96	4.29	0.05	1.00	0.56
1022	1	1.13	0.70	0.00	0.70	1.00	0.00	0.67	0.00	0.91
1023	1	0.00	0.00	0.00	0.47	1.00	0.00	0.67	0.00	0.37
1024	1	0.00	0.00	0.00	0.20	1.00	1.02	0.31	1.00	0.16
1025	1	0.00	0.00	0.00	0.47	1.00	0.00	0.67	0.00	0.37
1026	1	0.00	0.00	0.11	1.22	0.89	5.14	0.04	2.00	0.85
1027	1	0.00	0.00	0.00	1.62	1.00	0.00	0.67	0.00	1.27
1028	1	0.00	0.00	0.00	0.16	1.00	0.00	0.67	0.00	0.12
1029	1	1.47	0.32	0.00	0.32	1.00	0.00	0.67	0.00	0.72
1030	1	0.00	0.00	0.02	0.39	0.98	0.08	0.58	2.00	0.30
1031	1	0.29	0.29	0.00	0.82	1.00	0.00	0.67	0.00	0.74
1032	1	0.00	0.00	0.00	0.32	1.00	0.00	0.67	0.00	0.25
1033	1	0.00	0.00	0.62	3.43	0.38	4.32	0.05	3.00	1.01
1034	1	0.29	0.29	0.00	0.39	1.00	0.00	0.67	0.00	0.40
1035	1	0.00	0.00	0.00	0.45	1.00	0.00	0.67	0.00	0.35
1036	1	0.00	0.00	1.00	0.00	0.00	0.00	1.00	0.00	0.00
1037	1	0.00	0.00	0.00	0.44	1.00	0.20	0.53	1.00	0.34
1038	1	0.00	0.00	0.00	0.32	1.00	0.00	0.67	0.00	0.25
1039	1	4.01	0.89	0.00	0.89	1.00	0.00	0.67	0.00	1.98
1040	1	0.00	0.00	0.00	0.47	1.00	0.00	0.67	0.00	0.37
1041	1	0.00	0.00	0.00	0.97	1.00	0.00	0.67	0.00	0.76
1042	1	0.00	0.00	0.00	1.64	1.00	0.00	0.67	0.00	1.28
1043	1	1.26	1.09	0.45	1.08	0.55	0.00	0.67	0.00	1.25
1044	1	3.29	1.87	0.04	1.87	0.96	0.00	0.67	0.00	2.52
1045	1	0.00	0.00	0.01	1030.56	0.99	0.00	0.67	0.00	798.90
1046	1	0.00	0.00	0.00	0.52	1.00	0.00	0.67	0.00	0.41
1047	1	0.99	0.31	0.00	0.31	1.00	0.00	0.67	0.00	0.56
1048	1	0.00	0.00	0.01	0.19	0.99	0.01	0.64	1.00	0.14
1049	1	0.00	0.00	0.00	0.31	1.00	0.00	0.67	0.00	0.24
1050	1	0.94	0.94	0.00	1.37	1.00	0.00	0.67	0.00	1.38
1051	1	0.00	0.00	1.00	0.00	0.00	0.00	1.00	0.00	0.00
1052	1	1.00	1.00	0.00	1.86	1.00	0.00	0.67	0.00	1.78
1053	1	1.09	0.73	0.94	16.64	0.06	1.00	0.32	0.00	1.66
1054	1	0.68	0.68	0.05	0.41	0.95	0.00	0.67	0.00	0.55
1055	1	0.00	0.00	0.00	0.86	1.00	0.00	0.67	0.00	0.68
1056	1	0.00	0.00	0.00	0.63	1.00	0.00	0.67	0.00	0.50
1057	1	0.00	0.00	0.00	0.70	1.00	0.00	0.67	0.00	0.55
1058	1	0.57	0.48	0.00	0.48	1.00	0.00	0.67	0.00	0.56
1059	1	0.00	0.00	1.00	0.00	0.00	0.00	1.00	0.00	0.00
1060	1	2.33	2.33	0.21	0.00	0.79	0.00	0.67	0.00	1.13
1061	1	0.63	0.63	0.43	0.64	0.57	0.00	0.66	0.00	0.70
1062	1	0.00	0.00	0.00	0.71	1.00	0.00	0.67	0.00	0.55
1063	1	0.00	0.00	0.69	2.82	0.31	4.61	0.05	4.00	0.69
1064	1	1.07	0.51	0.00	0.51	1.00	0.00	0.67	0.00	0.74
1065	1	0.00	0.00	0.00	0.30	1.00	1.11	0.30	2.00	0.23
1066	1	0.00	0.00	0.00	0.73	1.00	0.00	0.67	0.00	0.57
1067	1	0.00	0.00	0.54	2.93	0.46	4.31	0.05	1.00	1.07
1068	1	0.00	0.00	0.00	0.69	1.00	0.00	0.67	0.00	0.54
1069	1	0.46	0.46	0.00	0.92	1.00	0.00	0.67	0.00	0.87
1070	1	0.00	0.00	0.00	0.70	1.00	0.00	0.67	0.00	0.55
1071	1	0.00	0.00	0.86	19.74	0.14	3.78	0.07	4.00	2.11
1072	1	0.00	0.00	0.00	0.29	1.00	0.00	0.67	0.00	0.23
1073	1	0.00	0.00	1.00	0.00	0.00	0.00	1.00	0.00	0.00
1074	1	0.00	0.00	0.00	0.95	1.00	0.00	0.67	0.00	0.74
1075	1	0.00	0.00	0.00	1.12	1.00	0.00	0.67	0.00	0.87
1076	1	0.31	0.31	0.00	0.89	1.00	0.00	0.67	0.00	0.80
1077	1	0.00	0.00	0.26	0.40	0.74	1.65	0.22	2.00	0.23
1078	1	0.47	0.47	0.94	9.69	0.06	1.24	0.28	0.00	0.93
1079	1	0.29	0.29	0.00	0.83	1.00	0.00	0.67	0.00	0.75
1080	1	0.57	0.00	0.76	3.45	0.24	1.49	0.24	2.00	0.84
1081	1	0.00	0.00	0.50	3.42	0.50	6.05	0.02	1.00	1.34
1082	1	0.00	0.00	0.00	0.32	1.00	0.00	0.67	0.00	0.25
1083	1	0.00	0.00	0.00	0.48	1.00	0.00	0.67	0.00	0.37
1084	1	0.00	0.00	1.00	0.00	0.00	0.00	1.00	0.00	0.00
1085	1	0.34	0.34	0.00	0.92	1.00	0.00	0.67	0.00	0.83
1086	1	0.57	0.40	0.00	0.40	1.00	0.00	0.67	0.00	0.50
1087	1	0.00	0.00	0.00	0.39	1.00	0.00	0.67	0.00	0.30
1088	1	0.43	0.43	0.00	0.45	1.00	0.00	0.67	0.00	0.49
1089	1	0.58	0.58	0.00	0.86	1.00	0.00	0.67	0.00	0.86
1090	1	2.81	1.52	0.12	1.52	0.88	0.00	0.67	0.00	2.09
1091	1	0.00	0.00	0.45	1.50	0.55	0.12	0.56	0.00	0.65
1092	1	0.41	0.41	0.00	1.50	1.00	0.00	0.67	0.00	1.30
1093	1	0.20	0.20	0.00	1.91	1.00	0.00	0.67	0.00	1.56
1094	1	0.97	0.97	0.00	1.48	1.00	0.00	0.67	0.00	1.47
1095	1	0.30	0.30	0.00	0.43	1.00	0.00	0.67	0.00	0.43
1096	1	0.00	0.00	0.10	1.20	0.90	3.73	0.07	0.00	0.85
1097	1	0.00	0.00	0.00	0.47	1.00	0.00	0.67	0.00	0.37
1098	1	0.00	0.00	0.00	0.47	1.00	0.00	0.67	0.00	0.37
1099	1	0.00	0.00	0.00	0.15	1.00	0.00	0.67	0.00	0.12
1100	1	0.31	0.00	0.66	5.71	0.34	3.36	0.09	2.00	1.61
1101	1	0.33	0.33	0.00	1.55	1.00	0.00	0.67	0.00	1.32
1102	1	0.00	0.00	0.00	0.32	1.00	0.00	0.67	0.00	0.25
1103	1	0.31	0.30	0.68	1.25	0.32	0.30	0.49	0.00	0.57
1104	1	0.00	0.00	0.00	0.30	1.00	0.00	0.67	0.00	0.23
1105	1	0.00	0.00	0.00	0.56	1.00	0.00	0.67	0.00	0.44
1106	1	0.00	0.00	1.00	0.00	0.00	0.00	1.00	0.00	0.00
1107	1	0.74	0.00	0.21	0.00	0.79	0.00	0.67	0.00	0.24
