# Supplementary material for: Variation in selection constraints on teleost TLRs with emphasis on their repertoire in the Walking catfish, Clarias batrachus
Source: Sci Rep. 2020 Dec 7;10:21394. doi: 10.1038/s41598-020-78347-6 (PMC7721727; doi:10.1038/s41598-020-78347-6)
Supplement: Supplementary file 29 — Supplementary Information 29. [file 41598_2020_78347_MOESM29_ESM.zip › T7/meme/log.txt]

Analysis Description
--------------------
MEME (Mixed Effects Model of Evolution) estimates a site-wise synonymous
(&alpha;) and a two-category mixture of non-synonymous (&beta;-, with
proportion p-, and &beta;+ with proportion [1-p-]) rates, and uses a
likelihood ratio test to determine if &beta;+ > &alpha; at a site. The
estimates aggregate information over a proportion of branches at a site,
so the signal is derived from episodic diversification, which is a
combination of strength of selection [effect size] and the proportion of
the tree affected. A subset of branches can be selected for testing as
well, in which case an additional (nuisance) parameter will be inferred
-- the non-synonymous rate on branches NOT selected for testing.
Multiple partitions within a NEXUS file are also supported for
recombination - aware analysis. 

- __Requirements__: in-frame codon alignment and a phylogenetic tree

- __Citation__: Detecting Individual Sites Subject to Episodic Diversifying Selection.
_PLoS Genet_ 8(7): e1002764.

- __Written by__: Sergei L. Kosakovsky Pond, Steven Weaver

- __Contact Information__: spond@temple.edu

- __Analysis Version__: 2.1.1


####Choose Genetic Code

1. [**Universal**] Universal code. (Genebank transl_table=1).
2. [**Vertebrate-mtDNA**] Vertebrate mitochondrial DNA code. (Genebank transl_table=2).
3. [**Yeast-mtDNA**] Yeast mitochondrial DNA code. (Genebank transl_table=3).
4. [**Mold-Protozoan-mtDNA**] Mold, Protozoan and Coelenterate mitochondrial DNA and the Mycloplasma/Spiroplasma code. (Genebank transl_table=4).
5. [**Invertebrate-mtDNA**] Invertebrate mitochondrial DNA code. (Genebank transl_table=5).
6. [**Ciliate-Nuclear**] Ciliate, Dasycladacean and Hexamita Nuclear code. (Genebank transl_table=6).
7. [**Echinoderm-mtDNA**] Echinoderm mitochondrial DNA code. (Genebank transl_table=9).
8. [**Euplotid-Nuclear**] Euplotid Nuclear code. (Genebank transl_table=10).
9. [**Alt-Yeast-Nuclear**] Alternative Yeast Nuclear code. (Genebank transl_table=12).
10. [**Ascidian-mtDNA**] Ascidian mitochondrial DNA code. (Genebank transl_table=13).
11. [**Flatworm-mtDNA**] Flatworm mitochondrial DNA code. (Genebank transl_table=14).
12. [**Blepharisma-Nuclear**] Blepharisma Nuclear code. (Genebank transl_table=15).
13. [**Chlorophycean-mtDNA**] Chlorophycean Mitochondrial Code (transl_table=16).
14. [**Trematode-mtDNA**] Trematode Mitochondrial Code (transl_table=21).
15. [**Scenedesmus-obliquus-mtDNA**] Scenedesmus obliquus mitochondrial Code (transl_table=22).
16. [**Thraustochytrium-mtDNA**] Thraustochytrium Mitochondrial Code (transl_table=23).
17. [**Pterobranchia-mtDNA**] Pterobranchia Mitochondrial Code (transl_table=24).
18. [**SR1-and-Gracilibacteria**] Candidate Division SR1 and Gracilibacteria Code (transl_table=25).
19. [**Pachysolen-Nuclear**] Pachysolen tannophilus Nuclear Code (transl_table=26).

>Please choose an option (or press q to cancel selection):

>Select a coding sequence alignment file (`/home/datamonkey/`) 

>Please select a tree file for the data: (`/home/datamonkey/`) 
>Loaded a multiple sequence alignment with **23** sequences, **1107** codons, and **1** partitions from `/home/datamonkey/datamonkey-js-server/production/app/meme/output/5dfb47f0c27e2160748fb0a1`


####Choose the set of branches to test for selection

1. [**All**] Include all branches in the analysis
2. [**Internal**] Include all internal branches in the analysis
3. [**Leaves**] Include all leaf branches in the analysis
4. [**Unlabeled branches**] Set of 43 unlabeled branches

>Please choose an option (or press q to cancel selection):
>Select the p-value threshold to use when testing for selection (permissible range = [0,1], default value = 0.1): 

>Save the resulting JSON file to (`/home/datamonkey/`) 

### Branches to include in the MEME analysis
Selected 43 branches to include in the MEME analysis: `CBTLR7_3321_BP, IPTLR7_3321_BP, PHTLR7_3321_BP, Node9, TFTLR7_3321_BP, Node8, Node6, DRTLR7_3321_BP, CATLR7_3321_BP, CCTLR7_3321_BP, Node16, MATLR7_3321_BP, Node15, Node13, Node5, SSTLR7_3321_BP, OMTLR7_3321_BP, Node20, Node4, GMTLR7_3321_BP, Node3, TRTLR7_3321_BP, Node2, MMTLR7_3321_BP, SATLR7_3321_BP, Node25, Node1, ECTLR7_3321_BP, PFTLR7_3321_BP, Node30, LMTLR7_3321_BP, Node29, TOTLR7_3321_BP, SDTLR7_3321_BP, Node37, LCTLR7_3321_BP, Node36, SMTLR7_3321_BP, Node35, ATTLR7_3321_BP, Node34, Node28, ONTLR7_3321_BP`


### Obtaining branch lengths and nucleotide substitution biases under the nucleotide GTR model
* Log(L) = -34526.17, AIC-c = 69154.40 (51 estimated parameters)

### Obtaining the global omega estimate based on relative GTR branch lengths and nucleotide substitution biases
* Log(L) = -34069.82, AIC-c = 68255.91 (58 estimated parameters)
* non-synonymous/synonymous rate ratio for *test* =   0.6845

### Improving branch lengths, nucleotide substitution biases, and global dN/dS ratios under a full codon model
* Log(L) = -34063.59
* non-synonymous/synonymous rate ratio for *test* =   0.6722

### For partition 1 these sites are significant at p <=0.1

|   Codon    | Partition  |   alpha    |   beta+    |     p+     |    LRT     |Episodic selection detected?| # branches |
|:----------:|:----------:|:----------:|:----------:|:----------:|:----------:|:--------------------------:|:----------:|
|     51     |     1      |    0.000   |    2.518   |    0.533   |    3.327   |      Yes, p =  0.0899      |     1      |
|     75     |     1      |    0.259   |   16.650   |    0.085   |    6.297   |      Yes, p =  0.0194      |     1      |
|     76     |     1      |    0.830   |    5.356   |    0.651   |    3.846   |      Yes, p =  0.0685      |     3      |
|    117     |     1      |    1.181   |   28.632   |    0.104   |    3.993   |      Yes, p =  0.0635      |     1      |
|    159     |     1      |    0.000   |    3.591   |    0.533   |    4.137   |      Yes, p =  0.0589      |     2      |
|    175     |     1      |    1.355   |    8.468   |    0.430   |    3.617   |      Yes, p =  0.0773      |     2      |
|    226     |     1      |    4.080   |  280.427   |    0.144   |    4.826   |      Yes, p =  0.0412      |     0      |
|    237     |     1      |    0.000   |    0.840   |    0.993   |    3.295   |      Yes, p =  0.0914      |     4      |
|    281     |     1      |    0.522   |    6.101   |    0.195   |    4.269   |      Yes, p =  0.0550      |     1      |
|    322     |     1      |    0.526   |   30.594   |    0.039   |    6.057   |      Yes, p =  0.0219      |     1      |
|    360     |     1      |    0.000   |    9.454   |    0.040   |    6.776   |      Yes, p =  0.0152      |     1      |
|    367     |     1      |    0.193   |    9.191   |    0.421   |    7.086   |      Yes, p =  0.0129      |     3      |
|    369     |     1      |    1.779   |   18.898   |    0.340   |    3.414   |      Yes, p =  0.0859      |     0      |
|    403     |     1      |    2.105   |   15.993   |    0.383   |    5.198   |      Yes, p =  0.0341      |     3      |
|    426     |     1      |    1.396   |   11.993   |    0.268   |    5.505   |      Yes, p =  0.0291      |     4      |
|    430     |     1      |    1.319   |  109.448   |    0.109   |    7.072   |      Yes, p =  0.0130      |     1      |
|    459     |     1      |    0.000   |    3.793   |    0.321   |    4.608   |      Yes, p =  0.0462      |     4      |
|    478     |     1      |    0.331   |    4.777   |    0.279   |    4.016   |      Yes, p =  0.0628      |     1      |
|    489     |     1      |    0.000   |    5.414   |    0.323   |    5.342   |      Yes, p =  0.0316      |     1      |
|    491     |     1      |    0.000   |    2.515   |    0.306   |    3.513   |      Yes, p =  0.0816      |     2      |
|    508     |     1      |    0.000   |    3.483   |    0.326   |    6.327   |      Yes, p =  0.0191      |     4      |
|    509     |     1      |    0.000   |    3.576   |    0.068   |    4.702   |      Yes, p =  0.0440      |     1      |
|    511     |     1      |    0.000   |    4.620   |    0.051   |    5.453   |      Yes, p =  0.0299      |     1      |
|    517     |     1      |    0.000   |    2.344   |    0.241   |    3.573   |      Yes, p =  0.0791      |     2      |
|    527     |     1      |    0.000   |    1.950   |    0.324   |    4.058   |      Yes, p =  0.0614      |     3      |
|    545     |     1      |    0.000   |    2.415   |    0.507   |    5.123   |      Yes, p =  0.0354      |     3      |
|    571     |     1      |    0.000   |    0.952   |    0.850   |    3.488   |      Yes, p =  0.0826      |     3      |
|    593     |     1      |    0.260   |   12.655   |    0.183   |    3.167   |      Yes, p =  0.0978      |     1      |
|    602     |     1      |    0.000   |    8.583   |    0.432   |   13.197   |      Yes, p =  0.0006      |     3      |
|    617     |     1      |    0.000   |    6.861   |    0.230   |    8.326   |      Yes, p =  0.0069      |     4      |
|    626     |     1      |    0.000   |    3.176   |    0.304   |    5.325   |      Yes, p =  0.0319      |     2      |
|    630     |     1      |    0.000   |    2.533   |    0.345   |    3.492   |      Yes, p =  0.0825      |     2      |
|    632     |     1      |    0.000   |    4.539   |    0.252   |    4.007   |      Yes, p =  0.0630      |     1      |
|    638     |     1      |    0.000   |   24.269   |    0.062   |    3.992   |      Yes, p =  0.0635      |     2      |
|    647     |     1      |    0.000   |    6.163   |    0.307   |    7.745   |      Yes, p =  0.0092      |     1      |
|    648     |     1      |    0.000   |    1.963   |    0.914   |    5.659   |      Yes, p =  0.0269      |     1      |
|    668     |     1      |    0.000   |    3.010   |    0.226   |    4.384   |      Yes, p =  0.0518      |     3      |
|    670     |     1      |    0.000   |    4.281   |    0.716   |    8.520   |      Yes, p =  0.0062      |     2      |
|    671     |     1      |    0.366   |  206.621   |    0.029   |    6.173   |      Yes, p =  0.0206      |     1      |
|    691     |     1      |    0.000   |   15.926   |    0.350   |   16.177   |      Yes, p =  0.0001      |     4      |
|    701     |     1      |    0.758   |   13.060   |    0.386   |    3.241   |      Yes, p =  0.0941      |     0      |
|    702     |     1      |    0.313   |    6.076   |    0.256   |    4.780   |      Yes, p =  0.0422      |     2      |
|    710     |     1      |    0.000   |    4.228   |    0.532   |    8.093   |      Yes, p =  0.0077      |     1      |
|    718     |     1      |    0.760   |   12.135   |    0.388   |    4.520   |      Yes, p =  0.0483      |     3      |
|    761     |     1      |    0.000   |    2.428   |    0.563   |    5.744   |      Yes, p =  0.0257      |     1      |
|    765     |     1      |    0.245   |    3.261   |    0.686   |    5.775   |      Yes, p =  0.0253      |     2      |
|    777     |     1      |    0.000   |    1.658   |    0.714   |    4.315   |      Yes, p =  0.0537      |     4      |
|    788     |     1      |    0.000   |    1.262   |    0.989   |    4.217   |      Yes, p =  0.0565      |     2      |
|    805     |     1      |    0.749   |   15.208   |    0.106   |    6.514   |      Yes, p =  0.0173      |     1      |
|    836     |     1      |    0.000   |    2.203   |    0.564   |    4.955   |      Yes, p =  0.0386      |     1      |
|    838     |     1      |    0.000   |    2.132   |    0.782   |    6.765   |      Yes, p =  0.0152      |     4      |
|    840     |     1      |    0.000   |    8.331   |    0.256   |   11.116   |      Yes, p =  0.0017      |     4      |
|    842     |     1      |    0.000   |    1.366   |    0.956   |    6.455   |      Yes, p =  0.0179      |     1      |
|    847     |     1      |    0.000   |   15.176   |    0.064   |    8.120   |      Yes, p =  0.0076      |     2      |
|    850     |     1      |    0.000   |    3.714   |    0.534   |    7.405   |      Yes, p =  0.0110      |     2      |
|    854     |     1      |    0.000   |    3.895   |    0.528   |    9.933   |      Yes, p =  0.0030      |     5      |
|    856     |     1      |    0.000   |   11.708   |    0.320   |    9.559   |      Yes, p =  0.0037      |     4      |
|    878     |     1      |    0.209   |    1.727   |    0.825   |    4.122   |      Yes, p =  0.0594      |     1      |
|    887     |     1      |    0.000   |    2.699   |    0.512   |    3.163   |      Yes, p =  0.0980      |     2      |
|    892     |     1      |    0.000   |    1.509   |    0.483   |    3.352   |      Yes, p =  0.0888      |     0      |
|    902     |     1      |    0.000   |    9.444   |    0.501   |    5.585   |      Yes, p =  0.0279      |     0      |
|    928     |     1      |    0.000   |   24.025   |    0.094   |    5.525   |      Yes, p =  0.0288      |     3      |
|    936     |     1      |    0.000   |    1.443   |    0.533   |    3.506   |      Yes, p =  0.0819      |     2      |
|    947     |     1      |    0.000   |    1.993   |    0.901   |    8.401   |      Yes, p =  0.0066      |     3      |
|    957     |     1      |    0.000   |    5.422   |    0.229   |    4.394   |      Yes, p =  0.0516      |     2      |
|    959     |     1      |    0.000   |    6.203   |    0.373   |   13.770   |      Yes, p =  0.0004      |     2      |
|    960     |     1      |    0.000   |    2.362   |    0.804   |    5.334   |      Yes, p =  0.0317      |     0      |
|    968     |     1      |    0.000   |    7.884   |    0.042   |    6.185   |      Yes, p =  0.0205      |     1      |
|    970     |     1      |    0.903   |    5.565   |    0.474   |    3.664   |      Yes, p =  0.0754      |     1      |
|    972     |     1      |    0.000   |    1.885   |    0.468   |    3.275   |      Yes, p =  0.0924      |     1      |
|    987     |     1      |    0.000   |    1.153   |    0.989   |    3.938   |      Yes, p =  0.0653      |     2      |
|    1006    |     1      |    0.000   |    4.103   |    0.604   |    7.975   |      Yes, p =  0.0082      |     1      |
|    1016    |     1      |    0.491   |    5.834   |    0.643   |    4.204   |      Yes, p =  0.0569      |     2      |
|    1017    |     1      |    0.000   |    3.069   |    0.949   |    7.777   |      Yes, p =  0.0091      |     3      |
|    1021    |     1      |    0.000   |    0.746   |    0.964   |    4.290   |      Yes, p =  0.0544      |     1      |
|    1026    |     1      |    0.000   |    1.220   |    0.886   |    5.137   |      Yes, p =  0.0351      |     2      |
|    1033    |     1      |    0.000   |    3.428   |    0.377   |    4.318   |      Yes, p =  0.0536      |     3      |
|    1063    |     1      |    0.000   |    2.824   |    0.310   |    4.614   |      Yes, p =  0.0460      |     4      |
|    1067    |     1      |    0.000   |    2.930   |    0.465   |    4.311   |      Yes, p =  0.0538      |     1      |
|    1071    |     1      |    0.000   |   19.743   |    0.136   |    3.782   |      Yes, p =  0.0709      |     4      |
|    1081    |     1      |    0.000   |    3.418   |    0.500   |    6.046   |      Yes, p =  0.0220      |     1      |
|    1096    |     1      |    0.000   |    1.195   |    0.902   |    3.729   |      Yes, p =  0.0729      |     0      |
