# Supplementary material for: Variation in selection constraints on teleost TLRs with emphasis on their repertoire in the Walking catfish, Clarias batrachus
Source: Sci Rep. 2020 Dec 7;10:21394. doi: 10.1038/s41598-020-78347-6 (PMC7721727; doi:10.1038/s41598-020-78347-6)
Supplement: Supplementary file 29 — Supplementary Information 29. [file 41598_2020_78347_MOESM29_ESM.zip › T7/meme/tree.new]

(((((((CBTLR7:0.06249495299311228,((IPTLR7:0.0380446186155877,PHTLR7:0.02614323150125991):0.01520474992443533,TFTLR7:0.08446743036633668):0.01477195077549056):0.129403320018416,(DRTLR7:0.1035508656080115,((CATLR7:0.02971841388789341,CCTLR7:0.0131842075436256):0.04999815272864364,MATLR7:0.06912982762915514):0.02518144891173705):0.1345244471267308):0.145127356293994,(SSTLR7:0.0137919492348095,OMTLR7:0.01414994829146688):0.1161899349724731):0.06318988081978158,GMTLR7:0.2087131670103144):0.1015438743567888,TRTLR7:0.1292737895550328):0.03460217115480984,(MMTLR7:0.07398862772274523,SATLR7:0.09825953998944531):0.01475579850572059):0.01152216832242128,(((ECTLR7:0.08106185334600788,PFTLR7:0.04552513909225788):0.01905212677248038,LMTLR7:0.04333500465348793):0.006498112596911357,((((TOTLR7:0.04115677235229907,SDTLR7:0.035001942716806):0.02485557900003263,LCTLR7:0.0673121343242886):0.004724228571392584,SMTLR7:0.09135134447271898):0.009849100023600744,ATTLR7:0.1062165230188074):0.01452583149708984):0.001680880918260952,ONTLR7:0.126440364662874):0
