# Supplementary material for: Variation in selection constraints on teleost TLRs with emphasis on their repertoire in the Walking catfish, Clarias batrachus
Source: Sci Rep. 2020 Dec 7;10:21394. doi: 10.1038/s41598-020-78347-6 (PMC7721727; doi:10.1038/s41598-020-78347-6)
Supplement: Supplementary file 29 — Supplementary Information 29. [file 41598_2020_78347_MOESM29_ESM.zip › T7/slac/datamonkey-table.csv]

Partition	Site	ES	EN	S	N	P[S]	dS	dN	dN-dS	P [dN/dS > 1]	P [dN/dS < 1]	Total branch length
1	1	0	1.869931494925922	0	0	0		0		1	1	1.848659434338614
1	2	0.4122213024756827	1.455828725329871	1	1	0.2206693056073716	2.425881423386631	0.6868939886959665	-0.9406748492389637	0.9513050575627606	0.3926436687775035	1.848659434338614
1	3	0.4507895322096693	1.419141962716252	0	1	0.2410727523617263	0	0.704651138696505	0.3811687137217918	0.7589272476382737	1	1.848659434338614
1	4	0.1006505006807981	0.3462355184201254	0	0	0.2252263359755443	0	0	0	1	1	2.307190828124953
1	5	0.3830284022839457	1.486903092641976	0	1	0.204835526500996	0	0.6725387854451017	0.3637980976662218	0.795164473499004	1	1.848659434338614
1	6	0.7654467465410689	0.9883857973881496	0	1	0.4364423212413379	0	1.01175067735953	0.5431555120481576	0.563557678758662	1	1.862727441620487
1	7	0.02320159372268237	1.647085510467075	0	2	0.01389078180899761	0	1.214266039795862	0.5867084851338835	0.97241139020127	1	2.069624132875414
1	8	0.3252683687982153	1.15657382486978	1	4	0.2195027042610255	3.074384403545749	3.458490858074161	0.1855923732367562	0.6969212389990578	0.7103610173886201	2.069624132875414
1	9	0.700643698986872	0.9532673089443217	2.5	1.5	0.4236284150882321	3.568147410181509	1.573535550758735	-0.9637556055415617	0.880156675883053	0.386333515344022	2.069624132875414
1	10	0.3136235806793082	1.286195708895268	1	1	0.1960368791169576	3.188535753064236	0.7774866554786709	-1.164969551372497	0.9615695420260832	0.3536433002599987	2.069624132875414
1	11	0.6992084779872736	2.302746720249008	1	4	0.2329176925751839	1.430188608236814	1.737055997008415	0.1583465532613611	0.6688072496036002	0.7344111552878638	1.937948016241926
1	12	0.9191867217651833	2.125079635377476	2	4	0.3019403080839252	2.175836478750748	1.882282401755491	-0.1612146974993711	0.7407079111902921	0.5840080912312258	1.820889047640347
1	13	1.190801036944944	2.381602073889889	0	2	0.3333333333333333	0	0.83977085085981	0.5203065848096703	0.4444444444444445	1	1.61399235638542
1	14	0.09206063555597463	0.3815811500634658	0	0	0.1943676389015709	0	0	0	1	1	2.307190828124953
1	15	0.09206063555597463	0.3815811500634658	0	0	0.1943676389015709	0	0	0	1	1	2.307190828124953
1	16	0.1442096430159627	0.3294321426034778	0	0	0.3044698491442467	0	0	0	1	1	2.307190828124953
1	17	0.1578805952064802	0.3157611904129603	0	0	0.3333333333333333	0	0	0	1	1	2.307190828124953
1	18	0.1578805952064802	0.3157611904129603	0	0	0.3333333333333333	0	0	0	1	1	2.307190828124953
1	19	0.2499412307624548	0.2237005548569856	0	0	0.5277009722349042	0	0	0	1	1	2.307190828124953
1	20	0.1578805952064802	0.3157611904129603	0	0	0.3333333333333333	0	0	0	1	1	2.307190828124953
1	21	0.1578805952064802	0.3157611904129603	0	0	0.3333333333333333	0	0	0	1	1	2.307190828124953
1	22	0.1578805952064802	0.3157611904129603	0	0	0.3333333333333333	0	0	0	1	1	2.307190828124953
1	23	0.1006505006807981	0.3521096010662491	0	0	0.2223042628809873	0	0	0	1	1	2.307190828124953
1	24	0.1960154482757268	0.185565701787739	0	0	0.513692692217959	0	0	0	1	1	2.307190828124953
1	25	0.1578805952064802	0.3157611904129603	0	0	0.3333333333333333	0	0	0	1	1	2.307190828124953
1	26	0.4352384022365775	2.990999539846641	2	6	0.1270309913070264	4.595182754376722	2.00601836278037	-1.204715849258731	0.9298897661958121	0.2700827734480633	2.149190942569138
1	27	0.8474603202868842	2.619091865968867	3	5	0.2444677808823736	3.539988750133379	1.90905865692129	-0.777032020410097	0.893701203766772	0.3077258795305424	2.098922631722857
1	28	0.8274706055758466	2.632331157910266	1	8	0.2391670569998448	1.20850214286958	3.039131294692791	0.872175621985922	0.3271185050838555	0.9145713038326573	2.098922631722857
1	29	0.7200618425812874	2.713662580969936	2	9	0.2097028630610332	2.777539208063537	3.316550872283892	0.2568039698432901	0.5852007418999998	0.7056599860122681	2.098922631722857
1	30	1.390378498960645	1.888694288773687	2.625	5.875	0.4240157474275904	1.887975110347489	3.11061458432989	0.5825081189290064	0.3838504522055921	0.8340206848885124	2.098922631722857
1	31	0.1788354127907904	0.4306528625878525	0	0	0.2934189549088363	0	0	0	1	1	2.176537388411111
1	32	0.2153264312939262	0.4306528625878525	0	0	0.3333333333333334	0	0	0	1	1	2.176537388411111
1	33	0.2153264312939262	0.4306528625878525	0	0	0.3333333333333334	0	0	0	1	1	2.176537388411111
1	34	0.1508729070333454	0.4567182137452536	0	0	0.2483132189950521	0	0	0	1	1	2.176537388411111
1	35	0.2153264312939262	0.4306528625878525	0	0	0.3333333333333334	0	0	0	1	1	2.176537388411111
1	36	0.2153264312939262	0.4306528625878525	0	0	0.3333333333333334	0	0	0	1	1	2.176537388411111
1	37	0.2153264312939262	0.4306528625878525	0	0	0.3333333333333334	0	0	0	1	1	2.176537388411111
1	38	0.7322604330764915	2.043848739846933	0	0	0.2637722032759157	0	0	0	1	1	2.149190942569138
1	39	0.1512555561011443	2.913860620239671	0	7	0.04934741373546096	0	2.40231119888783	0.9672702608587395	0.7017022002317981	1	2.483598737704461
1	40	0.8507255306913221	2.118576725430945	4	4	0.2865068818565878	4.701868999687236	1.888060013113922	-1.132956360403879	0.9518985899293493	0.1703369307454813	2.483598737704461
1	41	0.9661244661559534	2.220755220666599	4	7	0.3031568685039436	4.14025329046404	3.15208084837861	-0.4197380306066456	0.7826942350874353	0.439702678213284	2.354259967001867
1	42	0.8710954362840315	2.289111648862605	5	10	0.2756450488255304	5.73989920246774	4.368506885615964	-0.5825152430375964	0.7896143032238594	0.4004150290272857	2.354259967001867
1	43	1.338479881834196	1.904336291073978	2.5	7.5	0.4127523147986031	1.86779049422402	3.93838001993349	0.8795075967529409	0.2492116379518079	0.9066225500126011	2.354259967001867
1	44	1.206685332756483	1.858909692592137	3	6	0.393621898123761	2.48614938672286	3.227698485790003	0.2985784651157223	0.4986464165234408	0.7560237634920421	2.483598737704461
1	45	0.9422192573055982	2.132735018416879	2	8	0.3064173229321333	2.122648188829495	3.75105202048887	0.6556630130857914	0.3658456213747837	0.8604233710631453	2.483598737704461
1	46	1.009550070536167	2.06540420518631	0.75	2	0.3283138479511107	0.7429052029105192	0.9683334598515498	0.09076677867431568	0.6722015701594743	0.6652600203827707	2.483598737704461
1	47	0.4605969583376589	1.890030892533193	0	0	0.1959463545737445	0	0	0	1	1	1.752695238116315
1	48	0.3698575834067026	2.121506041826382	0	0	0.1484558816146719	0	0	0	1	1	1.752695238116315
1	49	0.952043518195866	1.913310882227693	1	3	0.3322603019211634	1.050372153045075	1.567962649387673	0.2202566695481554	0.5945001990460905	0.8011943211831453	2.349942443987766
1	50	0.954312555988974	1.921770417376658	4	3	0.3318098138428268	4.19149886994279	1.561060557949058	-1.119362867258133	0.9556042542187942	0.1709641283410237	2.349942443987766
1	51	0.9638805181869893	2.093764520254361	2.583333333333333	10.33333333333333	0.3152362377152622	2.680138548906926	4.935289156623013	0.9080172950162136	0.2944204913213824	0.8763529758628069	2.483598737704461
1	52	0.6083264741918454	1.990347900283938	0	2	0.2340910735746027	0	1.004849453562709	0.5326946948145314	0.5866164835781047	1	1.88635153183301
1	53	0.9878043285909146	1.912651079723172	1	4	0.3405687002666536	1.012346242121132	2.091338060771095	0.6057623810897358	0.4466924839976951	0.8753053602524499	1.78121298438657
1	54	0.5322731362050868	1.973365808404081	1	1	0.2124301018509717	1.878734679585063	0.5067484172175506	-0.6554340986581958	0.9548734518275857	0.3797336555295293	2.093248223087937
1	55	0.7691889023876153	2.287461194882104	5	11	0.2516444074101498	6.500353794080564	4.808824746234412	-0.714768908568726	0.805976639339245	0.3757452062522302	2.366539769102882
1	56	1.019904633412528	2.055049642309949	3	6	0.331681235543867	2.941451486461254	2.919637499975809	-0.0087832169320586	0.6543633971221816	0.6187505783003466	2.483598737704461
1	57	0.907859412791621	2.128617698310338	2	8	0.2989844413686861	2.202984263664903	3.758307565679958	0.6262377566887508	0.3854971552042429	0.8491044328677249	2.483598737704461
1	58	0.8363822724119573	2.238067084837508	6.666666666666667	11.33333333333333	0.2720429498829738	7.970836884719411	5.063893486533347	-1.170456142554208	0.8764966704497614	0.2502169555508699	2.483598737704461
1	59	0.9482665715032107	1.817836779231622	7	8	0.3428167538466333	7.381890504590353	4.4008351527476	-1.200296693095472	0.8980470168694026	0.2265405444252698	2.483598737704461
1	60	1.023723396346908	1.934290654500847	6	4	0.3460846969450714	5.860958166444783	2.067941542648987	-1.52722602335577	0.9755957529348274	0.09038232747055774	2.483598737704461
1	61	0.9698951797800045	2.08869893580294	6	4	0.3171048995479905	6.186235507800899	1.915067763685299	-1.71974952284899	0.9853012314161159	0.0611345754066448	2.483598737704461
1	62	0.8175629134508537	2.250511790628192	5	15	0.2664742525219132	6.115737294021184	6.665150594840032	0.2212166130051503	0.5500833121259451	0.6494201616981038	2.483598737704461
1	63	0.8529235761875374	2.132944854204934	5.5	11.5	0.2856534358667059	6.448408923791646	5.391606809397183	-0.4255124220957059	0.7306181084176185	0.4563812201503363	2.483598737704461
1	64	0.4513441483779493	1.841825262797581	6	3	0.1968211097611755	13.29362532241292	1.628819009379449	-4.696735481438924	0.9997175549447591	0.002812594651674938	2.483598737704461
1	65	0.5985750707692116	2.049969517148318	1	0	0.2260015079602088	1.670634225904077	0	-0.6726667237108559	1	0.2260015079602088	2.483598737704461
1	66	1.024984758574159	2.049969517148318	5	0	0.3333333333333333	4.878121316609064	0	-1.964134238978479	1	0.004115226337448097	2.483598737704461
1	67	0.5700161253848063	2.331235657959918	1	0	0.1964724773827317	1.754336334476363	0	-0.7063686689170489	1	0.1964724773827317	2.483598737704461
1	68	0.9201987059714132	2.154755569751064	5	1	0.2992560615410151	5.433609031998932	0.4640897622162911	-2.000934850843041	0.999281779601154	0.01080901531963541	2.483598737704461
1	69	1.591077780326954	1.47753901553451	5	0	0.518499990768735	3.142523930522453	0	-1.265310648944452	1	0.03747518323115329	2.483598737704461
1	70	0.8810751413846665	2.049643166450133	4	2	0.3006345369424469	4.539907905827126	0.9757796053172941	-1.435066078268376	0.9889566569058124	0.07097483735984333	2.483598737704461
1	71	0.7156882145138921	2.175193770801498	1	0	0.2475674268784831	1.397256486442518	0	-0.5625934919478874	1	0.2475674268784831	2.483598737704461
1	72	0.6409202284400537	2.432804273527638	1	2	0.2085158341386025	1.560256574260289	0.822096549962049	-0.2972138828595581	0.8876954993778984	0.5041769724749807	2.483598737704461
1	73	1.024984758574159	2.049969517148318	4	0	0.3333333333333333	3.902497053287251	0	-1.571307391182784	1	0.01234567901234551	2.483598737704461
1	74	0.8579609792783267	2.377560493394034	7	5	0.2651693047086159	8.158879213700423	2.102995912782165	-2.57230865996094	0.9958406678622989	0.01980248817528196	2.354259967001867
1	75	1.102015161969757	1.90418012970952	1.5	6.5	0.3665813611710387	1.361142797090813	3.41354260481206	0.8263814023428914	0.2674005565883268	0.9140982053967369	2.483598737704461
1	76	0.9868043195594196	2.085622688121527	3	15	0.3211807203531435	3.040116404576964	7.192096674739456	1.671759695771178	0.1219517635997234	0.9590046182679051	2.483598737704461
1	77	0.6345244700427863	2.44042980567969	1	8	0.2063524895483857	1.575983350070911	3.278111085752741	0.6853473187279324	0.4172549438452108	0.8750751247343417	2.483598737704461
1	78	0.6107028752491501	2.464251400473327	5	0	0.1986055142578217	8.187287472586625	0	-3.296541968834291	1	0.0003089986003960155	2.483598737704461
1	79	0.958846812201884	2.116107463520593	2	3	0.3118247382643106	2.085838920825345	1.417697376771624	-0.2690215347231455	0.8209279284253026	0.4959691994656064	2.483598737704461
1	80	0.8347758252088513	2.240178450513625	7	4	0.2714758498360814	8.385484807551393	1.785572037389649	-2.657398987189817	0.997865994300457	0.01223602423506653	2.483598737704461
1	81	0.7879903437748844	2.235290473853187	4	10	0.260640804248249	5.076204336258634	4.473691503172754	-0.2425966900123207	0.7096674665733499	0.5158387368489833	2.483598737704461
1	82	1.024984758574159	2.049969517148318	4	0	0.3333333333333333	3.902497053287251	0	-1.571307391182784	1	0.01234567901234551	2.483598737704461
1	83	0.6182926135239987	2.34176272550795	3.5	10.5	0.2088787345868351	5.660750142317768	4.483801832537263	-0.4738882702397947	0.7588451379927894	0.4586694449038495	2.483598737704461
1	84	1.024984758574159	2.049969517148318	5	0	0.3333333333333333	4.878121316609064	0	-1.964134238978479	1	0.004115226337448097	2.483598737704461
1	85	0.6017804444382172	2.47317383128426	1	2	0.1957038675955029	1.661735620095689	0.8086774874863721	-0.3434766331850291	0.9000909063664557	0.4797070502819796	2.483598737704461
1	86	0.6005141518324039	2.228392457720167	2	0	0.2122778284035976	3.330479379873425	0	-1.340989318971759	1	0.04506187643174719	2.483598737704461
1	87	1.024984758574159	2.049969517148318	6	0	0.3333333333333333	5.853745579930877	0	-2.356961086774175	1	0.001371742112482699	2.483598737704461
1	88	0.630070626935434	2.327791700674414	2.166666666666667	3.833333333333333	0.2130155352580502	3.438767931787264	1.646768193315033	-0.7215335195928383	0.9001875033392148	0.3330856198840413	2.483598737704461
1	89	0.907378960256131	1.929117122712206	4	2	0.3198943110496302	4.408301465212393	1.036743687800634	-1.357529187878401	0.9852586446174865	0.08739713065467081	2.483598737704461
1	90	0.7723838112730876	2.249523754195435	3	8	0.2555947839368593	3.884079334929647	3.556308300848008	-0.1319742312256893	0.6977908864951559	0.5619947677035428	2.483598737704461
1	91	1.191164846880084	1.846763998482285	5	0	0.3920976782252449	4.197571824836899	0	-1.690116749180114	0.9999999999999997	0.009267686904296357	2.483598737704461
1	92	0.8271004455577666	2.167228954701239	6	5	0.2762222638184775	7.254257970993858	2.307093576409544	-1.991933849651122	0.9864780181269684	0.05428066616130267	2.483598737704461
1	93	0.7156884304517858	2.258287414600737	4	10	0.2406503844482792	5.589024259446193	4.428134317778142	-0.4674225043056016	0.7684459414111251	0.4455463310991639	2.483598737704461
1	94	0.9468177486842725	2.128136527038204	2	5	0.3079127895200369	2.112338940391921	2.349473323950067	0.0954801514262826	0.6290536740019343	0.6870859043408005	2.483598737704461
1	95	1.024984758574159	2.049969517148318	5	0	0.3333333333333333	4.878121316609064	0	-1.964134238978479	1	0.004115226337448097	2.483598737704461
1	96	0.9785295791604125	2.073939341221904	5	17	0.3205698746435896	5.109707571936708	8.196961049971742	1.243056469294439	0.2439991607433905	0.880909328231281	2.483598737704461
1	97	1.002085698475521	2.023176124141181	2	2	0.33123932976114	1.995837285216835	0.988544682855518	-0.4055778363345187	0.8907414557532651	0.4036847711754299	2.483598737704461
1	98	0.8519660004389047	2.222988275283572	1	0	0.2770662338511459	1.173755759601713	0	-0.4726028169456195	1	0.2770662338511458	2.483598737704461
1	99	1.024984758574159	2.049969517148318	4	0	0.3333333333333333	3.902497053287251	0	-1.571307391182784	1	0.01234567901234551	2.483598737704461
1	100	0.9032304351777048	2.065057846658418	4	7	0.304293366889211	4.428548733760311	3.389735552118833	-0.4182693306575085	0.7801486524978354	0.4430373176675002	2.483598737704461
1	101	0.607538338841316	2.458627969299092	3	4	0.1981426569160172	4.937959974215842	1.62692365414696	-1.333160735590164	0.9677099762448678	0.1448516693243136	2.483598737704461
1	102	1.023462762637995	2.051491513084482	5	3	0.3328383679453338	4.885375592085445	1.462350675528463	-1.378251995618589	0.9804900001011374	0.08743789125436763	2.483598737704461
1	103	1.024984758574159	2.049969517148318	2	0	0.3333333333333333	1.951248526643626	0	-0.7856536955913918	1	0.1111111111111109	2.483598737704461
1	104	0.6421421552023305	2.432812120520146	5	0	0.208829822372385	7.786437877489239	0	-3.135143273863185	1	0.0003971573418988239	2.483598737704461
1	105	1.598368608129818	1.476585667592659	1	0	0.5198023986077883	0.6256379128779667	0	-0.2519078075616316	1	0.5198023986077883	2.483598737704461
1	106	1.024984758574159	2.049969517148318	8	0	0.3333333333333333	7.804994106574503	0	-3.142614782365567	1	0.000152415790275473	2.483598737704461
1	107	1.076061943446081	1.998892332276395	3	0	0.3499440469544071	2.787943592162101	0	-1.122541878378848	1	0.0428544405428497	2.483598737704461
1	108	1.024984758574159	2.049969517148318	3	0	0.3333333333333333	2.926872789965438	0	-1.178480543387088	1	0.03703703703703698	2.483598737704461
1	109	0.8461737083755942	2.228780567346883	1	0	0.2751825336254086	1.181790441019146	0	-0.4758379133786526	1	0.2751825336254086	2.483598737704461
1	110	0.6019151294980495	2.473039146224428	1	0	0.1957476682662627	1.661363788668882	0	-0.6689340606624908	1	0.1957476682662627	2.483598737704461
1	111	0.6454367210118512	2.429517554710625	6	0	0.2099012418193446	9.29603136089592	0	-3.742968306340842	0.9999999999999999	0.00008552440231235359	2.483598737704461
1	112	0.8676032413474032	2.207351034375073	3	0	0.2821515910650591	3.45780174281155	0	-1.392254590211108	0.9999999999999999	0.02246195282801089	2.483598737704461
1	113	1.019004564444239	2.055949711278238	3	2	0.3313885258358251	2.944049619283294	0.9727864397794768	-0.7937124260764501	0.9556859212070297	0.2070037764231345	2.483598737704461
1	114	0.6136106058859707	2.359937482517951	3	15	0.206356375495959	4.889094111514591	6.35610057940842	0.5906777313189299	0.4738850926188217	0.7499492959744238	2.483598737704461
1	115	0.985013566868987	1.982352044526396	5	4	0.3319488380826087	5.076072216845954	2.017805066988311	-1.231385369717306	0.9584222649879118	0.142727575911981	2.483598737704461
1	116	0.5486718228200237	2.52476244664569	1	3	0.1785207603985638	1.822583115094689	1.188230601253474	-0.255416667842058	0.851250172791405	0.5446069799847095	2.483598737704461
1	117	0.8954845712318583	2.159882183907087	3	6	0.2930857874020218	3.350141472424366	2.777929298507564	-0.2303963861914691	0.7453119512708952	0.5186029073209804	2.483598737704461
1	118	0.9697346839843244	2.105219591738152	2	4	0.3153655622266058	2.062419786598382	1.900039319269988	-0.0653811200912751	0.7153549343141193	0.612404163746727	2.483598737704461
1	119	1.024984758574159	2.030477689687408	3	0	0.3354597793068388	2.926872789965438	0	-1.178480543387088	1	0.03775038374932171	2.483598737704461
1	120	0.6225739119094399	2.452380363813037	4	0	0.2024660713900088	6.424939952482049	0	-2.586947663864771	1	0.001680385881355662	2.483598737704461
1	121	0.7318932177760464	2.257331383168067	4.5	8.5	0.2448438359382182	6.148437901465791	3.765508273787705	-0.9594664353391398	0.8666371500355936	0.2958476467558702	2.483598737704461
1	122	0.9668561734901373	2.09657377245253	6	5	0.3156123007711279	6.205679980654542	2.384843340929091	-1.538427517182978	0.9713312157677908	0.09722967929750326	2.483598737704461
1	123	1.591843487753277	1.477048706691672	4	0	0.5187029673556792	2.512809852710827	0	-1.011761608090268	0.9999999999999998	0.07238939215334805	2.483598737704461
1	124	0.6824468554277575	2.293086768190765	1	10	0.2293527621434972	1.465315565668773	4.360933977169103	1.165896232568023	0.2433422792892112	0.9430607309416673	2.483598737704461
1	125	0.6002027650448828	2.467463407236868	1	1	0.1956545241030734	1.666103620707613	0.405274500552706	-0.5076621682133182	0.9617193071979999	0.3530283554041467	2.483598737704461
1	126	1.223049252342193	1.846059553390284	3	1	0.3985030605815549	2.452885682448903	0.5416943338385278	-0.7695250120705286	0.974781070658596	0.1774798308474292	2.483598737704461
1	127	1.022730066115267	2.05222420960721	8	1	0.3326000891102588	7.822200857345634	0.4872761929805893	-2.953345302125803	0.9999501917536721	0.0009493214522554583	2.483598737704461
1	128	0.652845985472608	2.28654123291407	1	0	0.2221027503245833	1.531754843029448	0	-0.616748116261815	1	0.2221027503245834	2.483598737704461
1	129	0.8713087993763784	2.203645476346098	2	0	0.2833566685057975	2.295397454302607	0	-0.9242223469738897	1	0.08029100158670444	2.483598737704461
1	130	0.5976716023024679	2.477282673420009	0	0	0.1943676389015709	0	0	0	1	1	2.483598737704461
1	131	0.2204130649301734	2.854055589124976	2	1	0.07169143345776316	9.073872279910438	0.3503785994254547	-3.51244085771598	0.9996315302901693	0.01468204547402541	2.483598737704461
1	132	1.014756300016563	2.035910222959105	3	1	0.332634292333845	2.956374845813753	0.4911807940855784	-0.9925895090471428	0.9877575573002128	0.1104907186497099	2.483598737704461
1	133	0.6017804444382172	2.227807559503367	1	0	0.2126742280501416	1.661735620095689	0	-0.6690837754377329	1	0.2126742280501416	2.483598737704461
1	134	0.6008640932815171	2.47409018244096	2	0	0.1954058627881031	3.328539718653082	0	-1.340208330806925	1	0.03818345121196276	2.483598737704461
1	135	0.6559511224671769	2.202786223331487	5	0	0.2294548407642954	7.622519161479436	0	-3.069142790966616	1	0.0006360424792613006	2.483598737704461
1	136	1.024984758574159	2.049969517148318	2	0	0.3333333333333333	1.951248526643626	0	-0.7856536955913918	1	0.1111111111111109	2.483598737704461
1	137	1.024984758574159	2.049969517148318	3	0	0.3333333333333333	2.926872789965438	0	-1.178480543387088	1	0.03703703703703698	2.483598737704461
1	138	0.8150021483840434	2.259952127338433	3	4	0.2650452902076257	3.680971891851194	1.769948996535089	-0.7694571857780954	0.914718401112504	0.2754203458850337	2.483598737704461
1	139	0.6151926648479132	2.286059118496811	3	0	0.2120438730549215	4.876521082613452	0	-1.963489918311329	1	0.009534044716026924	2.483598737704461
1	140	0.878890818621272	2.196063457101205	5	2	0.2858224024858945	5.688988773194341	0.9107204955907752	-1.923929258403481	0.9971184379670942	0.02331366495799536	2.483598737704461
1	141	1.024984758574159	2.042935114301568	6	0	0.3340976300053708	5.853745579930877	0	-2.356961086774175	0.9999999999999997	0.001390722142347811	2.483598737704461
1	142	1.024984758574159	2.049969517148318	3	0	0.3333333333333333	2.926872789965438	0	-1.178480543387088	1	0.03703703703703698	2.483598737704461
1	143	0.6173709355453652	2.283880847799359	4	0	0.212794676797622	6.479086995675511	0	-2.608749512275883	1	0.002050420986790313	2.483598737704461
1	144	0.6075882718158413	2.467366003906635	3	0	0.1975926200311012	4.937554161528143	0	-1.988064370692917	1	0.007714577738802575	2.483598737704461
1	145	0.9253303732264226	2.135379897861112	4.5	5.5	0.3023253726324228	4.863127948896235	2.57565410515901	-0.9210319722788592	0.8983169706654773	0.2554449169540547	2.483598737704461
1	146	0.4284261820159854	2.646528093706491	1	5	0.1393276594057076	2.334124388230522	1.889267683154441	-0.1791177851407883	0.8012692885355812	0.5935313288530334	2.483598737704461
1	147	0.6026912706934309	2.227386850537647	2	0	0.2129592346487105	3.318448594251059	0	-1.336145225020621	1	0.04535163562216449	2.483598737704461
1	148	0.9948031137273279	2.080151161995149	11.83333333333333	8.166666666666666	0.3235180183268233	11.89515108069596	3.925996733253616	-3.208712513200934	0.9960268842720308	0.01340014180570548	2.483598737704461
1	149	0.6414325159972402	2.135197078729651	2	11	0.231011193288218	3.118020914313307	5.151749273909891	0.8188635018699987	0.392760013417904	0.8387025993422484	2.483598737704461
1	150	0.7129583536218461	2.36199592210063	5	1	0.2318598228438154	7.01303235259097	0.4233707563350298	-2.653271438826156	0.9998446350683932	0.003243663144497866	2.483598737704461
1	151	1.058587287387326	2.011456514041138	1	2	0.3448117863643427	0.9446552135233706	0.9943043690175928	0.01999081201825376	0.7253074064999048	0.7187463103193268	2.483598737704461
1	152	0.9449770805708916	2.061419352432726	9.5	5.5	0.3143221799351285	10.05315387571171	2.668064600009372	-2.973543658074262	0.9968131297320172	0.01311793881807455	2.483598737704461
1	153	0.6994940582797975	2.375460217442679	5	0	0.2274811251024043	7.148023547613897	0	-2.878091150191462	1	0.000609153631814463	2.483598737704461
1	154	0.6672527186754018	2.305613307069013	1	5	0.2244476249172109	1.498682541129472	2.168620377350354	0.2697447965528005	0.5954561333955661	0.7823960406881194	2.483598737704461
1	155	0.624199478282059	2.367563719534925	3	5	0.2086393330653716	4.806155891473495	2.111875578572467	-1.084829152148505	0.9354476748810145	0.2224038886037776	2.483598737704461
1	156	0.7741886225101198	2.282559432079974	5	4	0.2532719768472831	6.458374425328942	1.752418773321935	-1.894813192068468	0.9893081033370558	0.05151970290784103	2.483598737704461
1	157	0.9734168348932802	2.101537440829196	2	2	0.3165630274826025	2.054618256339555	0.9516842103992528	-0.4440870536758773	0.90323357839936	0.377612633767718	2.483598737704461
1	158	0.6376546772634785	2.437299598458998	3	0	0.2073704582529632	4.704740836959943	0	-1.894324057077126	0.9999999999999999	0.008917449573501157	2.483598737704461
1	159	0.5945811202316258	2.026773520197584	1	8	0.2268220831555518	1.681856295084578	3.947160311834005	0.9121054791818749	0.3594583811090655	0.9012550321580776	2.483598737704461
1	160	0.6242842117924753	2.381420227240437	2	6	0.2076998003148105	3.203669037628715	2.519504928767962	-0.2754728847596015	0.7797253088473417	0.519066564800271	2.483598737704461
1	161	1.509030376860116	1.565923898862361	4	1	0.4907488832514628	2.650708734122979	0.6386006374425329	-0.8101582860926221	0.9715359561386522	0.1761500256157175	2.483598737704461
1	162	0.8075400740636304	2.192891462288685	3	6	0.2691413099348279	3.714985913830468	2.736113530095967	-0.3941346759739669	0.7967437761639522	0.4528425926652613	2.483598737704461
1	163	0.7345556273939121	2.333339850202431	2	4	0.2394330682900015	2.722734569600516	1.71428092639526	-0.4060453195983457	0.8469238057756558	0.4408221822550181	2.483598737704461
1	164	1.418529870963768	1.656424404758709	2	0	0.4613173867863374	1.409910387464153	0	-0.5676884780378425	1	0.2128137313513752	2.483598737704461
1	165	0.8436262045829712	1.904958580654868	6	2	0.3069311192850728	7.112154609950711	1.049891593607489	-2.440918866767683	0.9984984066109985	0.01274651334640109	2.483598737704461
1	166	1.024984758574159	1.957775961500753	3	2	0.3436362667899209	2.926872789965438	1.021567349548454	-0.7671551009798059	0.949445655916288	0.225372337013203	2.483598737704461
1	167	1.403346698800177	1.671607576922299	3	0	0.4563796964006737	2.13774686081844	0	-0.8607456705322354	0.9999999999999999	0.09505587093073209	2.483598737704461
1	168	0.6753611164299032	2.055949711278238	3	1	0.2472662977712437	4.442067994465854	0.4863932198897384	-1.59271895033747	0.9962618243398029	0.0492575340142416	2.483598737704461
1	169	1.595463584218789	1.458115890354833	7	0	0.5224896216076271	4.387439531205294	0	-1.766565373302015	1	0.01063025489538072	2.483598737704461
1	170	0.7014763988639898	2.373477876858487	3	0	0.2281257982931061	4.276694133770385	0	-1.721974676844636	1	0.0118719813218412	2.483598737704461
1	171	1.024984758574159	2.046092265864641	4	0	0.333754168461946	3.902497053287251	0	-1.571307391182784	0.9999999999999998	0.01240814312486838	2.483598737704461
1	172	0.6952738869236766	2.379680388798799	3	0	0.2261086912456019	4.31484635971856	0	-1.737336347540055	1	0.01155983855321241	2.483598737704461
1	173	0.6499982087814469	1.827284464638562	2	0	0.2623835445811651	3.076931556087523	0	-1.238900434830897	1	0.06884512446697622	2.483598737704461
1	174	1.098362821249183	1.976591454473294	7	1	0.3571964727804342	6.373121763206444	0.5059214425605579	-2.362378524184956	0.9997349930318208	0.004080216285505256	2.483598737704461
1	175	0.8089453200316504	2.103887067859421	3	11	0.2777177716762952	3.708532487563712	5.228417517291858	0.6119688364526	0.4262377536749093	0.7913771427918839	2.483598737704461
1	176	0.6782829947051653	2.396671281017311	3	4	0.2205831156776467	4.422932645250872	1.668981487649874	-1.108855112459277	0.9534494988318865	0.1851826908162372	2.483598737704461
1	177	0.5258423643378309	2.549111911384645	3	0	0.1710081897768322	5.705131810324491	0	-2.297123010940819	0.9999999999999997	0.00500092946620212	2.483598737704461
1	178	1.024984758574159	2.049969517148318	9	0	0.3333333333333333	8.780618369896315	0	-3.535441630161263	1.000000000000001	0.00005080526342449154	2.483598737704461
1	179	0.6166608623901702	2.292618506745259	2	2	0.2119634397893619	3.243273770039538	0.8723649373481339	-0.9546263640328575	0.9679629128298572	0.1994411142189317	2.483598737704461
1	180	1.024984758574159	2.033609357008786	3	0	0.3351163050213364	2.926872789965438	0	-1.178480543387088	1	0.03763454558912371	2.483598737704461
1	181	1.370868220405795	1.704086055316681	5	0	0.4458174325482295	3.647323590680317	0	-1.46856395733695	1	0.01761104927611767	2.483598737704461
1	182	1.024984758574159	2.049969517148318	4	0	0.3333333333333333	3.902497053287251	0	-1.571307391182784	1	0.01234567901234551	2.483598737704461
1	183	1.028872050216932	1.854549836035839	3	6	0.3568232783146524	2.915814458530062	3.23528647406165	0.1286327016846808	0.591740004832592	0.6784197971896905	2.483598737704461
1	184	0.6412866745487293	2.424082178517279	4	3	0.2092037550088985	6.237460029580036	1.237581805842485	-2.013158626565752	0.9942558504634236	0.0388984402639323	2.483598737704461
1	185	1.172635564907905	1.899035234839359	5	3	0.3817582160836991	4.263899330388027	1.579749519631094	-1.080750191247817	0.960575345511292	0.1467259710156017	2.483598737704461
1	186	0.8604329177442865	2.139567082255713	1.5	6.5	0.2868109725814288	1.743308477704926	3.037997758475115	0.5085887090398302	0.4338164054691446	0.8253990569968499	2.545650852561093
1	187	1.233726741542249	1.764818836583149	4	0	0.4114417171252532	3.24220904460554	0	-1.273626758887089	1	0.0286571696866158	2.545650852561093
1	188	1.47385408886383	1.52614591113617	3	1	0.4912846962879434	2.035479646640362	0.6552453423378962	-0.5421930909786229	0.9417450352767058	0.2995422858701873	2.545650852561093
1	189	0.6818235217864189	2.318176478213581	3	0	0.2272745072621397	4.399965539674868	0	-1.728424593360167	1	0.01173956959105305	2.545650852561093
1	190	1.261046836497612	1.653274855956342	7	0	0.4327068078183809	5.550943705978091	0	-2.180559718310732	1	0.002840246912092281	2.545650852561093
1	191	0.5910226206123005	2.276714868943755	1	0	0.2060936967782901	1.691982616441987	0	-0.6646561977420197	1	0.20609369677829	2.545650852561093
1	192	0.9963788160747884	2.003621183925211	3	1	0.3321262720249294	3.010903033665882	0.4990963401779079	-0.9867051056750105	0.9878321758966512	0.1100410817134989	2.545650852561093
1	193	0.6801040330160298	2.31989596698397	3	0	0.2267013443386766	4.411089854438917	0	-1.732794522862815	1	0.01165097543257809	2.545650852561093
1	194	0.601681072555649	2.392540593910192	2	5	0.2009474045606747	3.324020134961154	2.089828700389308	-0.4848235308193062	0.8503343083266746	0.425889386146783	2.545650852561093
1	195	0.8458212410096908	2.154178758990309	3	0	0.281940413669897	3.546848736523546	0	-1.393297408776691	0.9999999999999999	0.02241155537359218	2.545650852561093
1	196	0.7256852606985595	2.04295974430303	6	8	0.2621084535531282	8.268047216811702	3.915887242667748	-1.709645283745567	0.9513835437485657	0.1341983279217738	2.545650852561093
1	197	0.8288361053246174	1.896061288240133	5.5	9.5	0.3041714918448074	6.635811307768622	5.010386562355067	-0.6385104790699282	0.785030906657267	0.3947834624085543	2.545650852561093
1	198	0.883061169499351	2.116938830500649	1	2	0.2943537231664503	1.132424382975584	0.9447604112051772	-0.07371944647538929	0.7910756922681719	0.6486328441205103	2.545650852561093
1	199	1.210274239365931	1.7689219730947	5.166666666666667	2.833333333333333	0.4062418696371529	4.269004906998194	1.601728836222472	-1.047777651083716	0.953610111530195	0.1618681933913751	2.545650852561093
1	200	0.5883249333328366	2.233193420245752	1	3	0.2085135943158592	1.69974098213897	1.34336774092316	-0.139992976985542	0.8059873949241179	0.6075594824028558	2.545650852561093
1	201	0.7802697208640839	2.149728767228662	4	4	0.2663037964132169	5.126432428481696	1.860699852454702	-1.282867433584401	0.9644186272018923	0.1375983752523757	2.545650852561093
1	202	0.6049575314527414	2.395042468547258	3	0	0.2016525104842471	4.959025789456357	0	-1.948038469009703	1	0.008199944245310453	2.545650852561093
1	203	1.073613246135278	1.926386753864722	1	1	0.3578710820450926	0.9314341114919493	0.5191065594662118	-0.1619733325215863	0.8719282886358748	0.5876704527260597	2.545650852561093
1	204	0.9946214444288254	1.984533413942849	3	2	0.3338602696781122	3.016222922604278	1.007793562934484	-0.7889649743794129	0.9544717802954324	0.2106578061849704	2.545650852561093
1	205	0.6389719003510227	2.240783515067238	2	5	0.2218840867283228	3.130028094977712	2.231362363378493	-0.353020026566134	0.8123581483005771	0.4825542922113383	2.545650852561093
1	206	0.982969164835224	2.017030835164776	6	4	0.327656388278408	6.103955459280135	1.983112964990062	-1.618777567294523	0.9822035272760674	0.07089668587897702	2.545650852561093
1	207	0.9248296582177112	2.011899109251132	7	4	0.3149183092638204	7.56896141662463	1.988171266445303	-2.192284202904213	0.9940062191890311	0.02832275446388621	2.545650852561093
1	208	0.6438129768796959	2.356187023120304	4	2	0.2146043256265653	6.212984428158626	0.8488290532011313	-2.107184247030892	0.9977572905488047	0.02186827384367873	2.545650852561093
1	209	0.9216784410067941	2.078321558993206	3	6	0.3072261470022647	3.254931293307625	2.886944984060388	-0.1445549018935645	0.7129667211379142	0.5563124344575894	2.545650852561093
1	210	0.6553628771570291	2.01996690039242	2	7	0.2449652684527471	3.051744414752359	3.465403318559381	0.1624963232451354	0.614788095592417	0.6874018674844948	2.545650852561093
1	211	0.6336297354889185	2.364611002742527	6.166666666666667	11.83333333333333	0.2113338423460532	9.732287361653523	5.004346727478126	-1.857262015888305	0.9408755983547256	0.1462599353397949	2.545650852561093
1	212	1.199939574091405	1.800060425908595	6	0	0.3999798580304683	5.000251787297876	0	-1.964233147789019	0.9999999999999999	0.00409476263316999	2.545650852561093
1	213	0.5997107114000042	2	1	0	0.2306836329020032	1.667470633741949	0	-0.6550272328447412	1	0.2306836329020032	2.545650852561093
1	214	1.060807421482723	1.938169891547845	8	1	0.3537230564811247	7.541425369006331	0.5159506420778153	-2.759795091247656	0.9999133097368149	0.001512193225690184	2.545650852561093
1	215	0.9903350359842628	2.006933660896202	4	3	0.3304124975565241	4.039037148700415	1.494817720412513	-0.9994376981149041	0.9563932753799846	0.1688389000405567	2.545650852561093
1	216	0.5914157482011827	1.829779701415204	2	2	0.244266008469034	3.38171583371442	1.093027755446813	-0.899058123373453	0.9523826645197435	0.2520805736555083	2.545650852561093
1	217	0.5959125168500113	2.404087483149989	5	0	0.1986375056166705	8.39049333353486	0	-3.2960110476633	0.9999999999999999	0.0003092475479216095	2.545650852561093
1	218	0.6456805857910538	2.146450203943269	5	0	0.2312501220089664	7.743766980192325	0	-3.041959572893346	0.9999999999999998	0.0006613172524621014	2.545650852561093
1	219	0.6455460262828732	2	4	0	0.2440123966355249	6.19630489096564	0	-2.434074918299086	1	0.003545255683883974	2.545650852561093
1	220	0.6493920248934291	2.173738002553476	3	5	0.2300255456107015	4.619705640044358	2.30018520821117	-0.9111698996347426	0.9119783705739855	0.272479766912415	2.545650852561093
1	221	1.058605754687235	1.872671591678388	5	0	0.3611414511833073	4.723193670411558	0	-1.855397281076355	1	0.006143087400080183	2.545650852561093
1	222	0.5880002269807658	2.411999773019234	2	0	0.1960000756602553	3.401359231219178	0	-1.336145225020621	1	0.03841602965882585	2.545650852561093
1	223	1	2	8	0	0.3333333333333333	8	0	-3.142614782365567	1	0.000152415790275473	2.545650852561093
1	224	0.6517670915282493	2.143638858180141	5	0	0.2331565086624502	7.671452064687876	0	-3.013552332587121	1	0.0006890293433242656	2.545650852561093
1	225	0.6591857038555948	2.340814296144405	5	1	0.2197285679518649	7.585115955571952	0.4272017654912297	-2.811820868081492	0.9998874568279542	0.002510434975684039	2.545650852561093
1	226	0.8248275919290272	2.097773487149841	5.666666666666666	15.33333333333333	0.282223803253023	6.870122583331642	7.309336983835233	0.1725352084563019	0.5584831142578606	0.6282233533041991	2.545650852561093
1	227	0.993318048078564	1.968796280081295	5	2	0.335340887634016	5.033634503744099	1.015849135959063	-1.578293961146666	0.9929068106107035	0.0464345856189915	2.545650852561093
1	228	0.6965409477892831	2	3	0	0.258309056408111	4.306997326605925	0	-1.691904183275095	1	0.01723530205104651	2.545650852561093
1	229	0.6695328963917294	2.222190344685106	4	20	0.2315342239122459	5.974314363875088	9.000129105877331	1.188621267114488	0.3169698957823202	0.8405448463308792	2.545650852561093
1	230	0.6530972479186649	2.346902752081335	5	2	0.217699082639555	7.65582769784185	0.8521869933580817	-2.672652731476847	0.9993939028780605	0.006890296691720477	2.545650852561093
1	231	0.6219886862408732	2.245748803315182	3	0	0.2168917791485724	4.823238856853115	0	-1.894697716303325	0.9999999999999998	0.0102030325880651	2.545650852561093
1	232	0.6465758011002651	2.259596947913599	5.5	7.5	0.2224836088355946	8.506349898404425	3.319176018061598	-2.037661164383241	0.9693079054666378	0.09541753123203711	2.545650852561093
1	233	0.871294444913058	2.12419582317229	5	3	0.2908687283000156	5.738588176697172	1.41229917094921	-1.699482472781147	0.9904225182239786	0.05115447708783338	2.545650852561093
1	234	1	1.992508906972584	6	3	0.3341677605937905	6	1.505639442565001	-1.765505490634497	0.9915897399669	0.04293743415455942	2.545650852561093
1	235	0.7006706335433566	2.299329366456643	0	0	0.2335568778477856	0	0	0	1	1	2.545650852561093
1	236	1.196301895129569	1.576330103712065	6	5	0.4314679682083185	5.015456403126532	3.171924451753861	-0.7241888452683742	0.8568937375400383	0.3201611929856897	2.545650852561093
1	237	0.6551214176001511	1.808220305347087	0	5	0.2659482488756526	0	2.765149791324931	1.086225076209099	0.2131245086993254	1	2.545650852561093
1	238	0.9902676916084618	2.009732308391538	2	2	0.330089230536154	2.019655914201806	0.9951574105910019	-0.4024505177448395	0.891751487746074	0.4016402504444169	2.545650852561093
1	239	0.6049146856022506	2.388243790680478	2	11	0.2020991171685329	3.306251356765803	4.605894943776151	0.5105348935431663	0.4939373928452829	0.7719280166671794	2.545650852561093
1	240	0.664779344538158	2.275245307772671	2	3	0.2261135273187754	3.008517061235498	1.318539143779982	-0.6638686981583852	0.9200578813835001	0.3169074738550131	2.545650852561093
1	241	1.064203903114861	1.741293381121773	4	3	0.3793280817252429	3.758678189670458	1.722857292472648	-0.7997251057228212	0.9223906853248274	0.250875699198151	2.545650852561093
1	242	0.9668465685937286	2.018332971110341	3	4	0.3238822173789838	3.102870814718284	1.981833551378536	-0.4403735344192666	0.8409119027681408	0.4075837468765107	2.545650852561093
1	243	1.341716717683259	1.499375849307583	5	1	0.4722537847840506	3.726569054482301	0.6669441824488525	-1.201902793918209	0.9889069062568524	0.0854726552408952	2.545650852561093
1	244	1.367673693138794	1.525077442431835	9	0	0.4727934167309572	6.580517008662431	0	-2.585003753378825	1	0.001180436925821482	2.545650852561093
1	245	0.9177656235774256	2.015066940567311	3	6	0.3129280664697821	3.268808422248461	2.977568575618036	-0.1144068309043321	0.6995748137697562	0.5712111105364343	2.545650852561093
1	246	1.08237000587626	1.91762999412374	4	1	0.3607900019587533	3.695593908075546	0.5214770331421258	-1.246878326515221	0.9938867455822775	0.06026737902155022	2.545650852561093
1	247	0.601718095374452	2.228813538462341	5	0	0.2125813003399724	8.309539032374415	0	-3.264210024722939	1	0.0004341354960289978	2.545650852561093
1	248	1	1.671093857914517	5	0	0.3743784581125726	5	0	-1.964134238978479	1	0.00735451869937187	2.545650852561093
1	249	0.6266338816728111	2.373366118327189	4	0	0.2088779605576037	6.383312675851366	0	-2.507536596949001	1	0.00190357711000877	2.545650852561093
1	250	0.6020685591501894	2.39793144084981	2	0	0.2006895197167298	3.32188082171733	0	-1.304923971948195	1	0.04027628332413147	2.545650852561093
1	251	1.305622625268457	1.484147786004957	9	1	0.4680036106170095	6.89326289681098	0.6737873474795995	-2.44317697498625	0.9994959286240677	0.006234030416928049	2.545650852561093
1	252	1	2	5	0	0.3333333333333333	5	0	-1.964134238978479	1	0.004115226337448097	2.545650852561093
1	253	0.6742910374684825	2.132422521597441	6	3	0.240242199026853	8.898234837179562	1.406850645036631	-2.942816837826014	0.9989616188645404	0.008121109022059758	2.545650852561093
1	254	0.880044734675159	2.119955265324841	6	2	0.2933482448917197	6.817835234494884	0.9434161336859813	-2.307629538001587	0.9988883951541924	0.01002144433418972	2.545650852561093
1	255	1	2	4	0	0.3333333333333333	4	0	-1.571307391182784	1	0.01234567901234551	2.545650852561093
1	256	0.6817826423501541	2.308101277185904	2.5	8.5	0.2280298033964966	3.6668577999908	3.682680688242336	0.006215655314874565	0.6483866577021038	0.6142161375606346	2.545650852561093
1	257	0.6318734177986018	1.911273755591054	6.5	8.5	0.2484612075975154	10.28687046631191	4.447295932953052	-2.29394165640738	0.9641964360083747	0.09997205604673232	2.545650852561093
1	258	1.522807374153614	1.458101950749613	8	0	0.5108533028602105	5.253454990948184	0	-2.063698164130741	0.9999999999999998	0.0046384154525696	2.545650852561093
1	259	1	2	6	0	0.3333333333333333	6	0	-2.356961086774175	1	0.001371742112482699	2.545650852561093
1	260	1.010374820957133	1.847728051597283	7	3	0.3535124052599671	6.928121974940812	1.623615551761866	-2.083752537329407	0.9948246350268172	0.02754683086626808	2.545650852561093
1	261	0.6898329861898385	2.308712591935559	2	2	0.2300558614890562	2.899252485803296	0.8662836625858471	-0.7986047344914358	0.9596999194861285	0.2285506464324127	2.545650852561093
1	262	1.305827135930181	1.686928090548594	5	0	0.4363294145731372	3.82899073118001	0	-1.50413035916838	1	0.01581511873538721	2.545650852561093
1	263	0.6432227925019173	2.19638279926015	4	3	0.2265183567633337	6.21868510666633	1.36588212264754	-1.906311299185648	0.9917453118398991	0.05089611101680613	2.545650852561093
1	264	0.6361819163690855	2.23155557318697	1	0	0.221841057169975	1.571877436735946	0	-0.61747565859416	1	0.2218410571699749	2.545650852561093
1	265	1.435791923859362	1.492605831758288	8	0	0.4902994892360613	5.571837998988225	0	-2.188767557570822	0.9999999999999999	0.003339577501657587	2.545650852561093
1	266	0.6556025578597241	2	3	0	0.2468752547023095	4.575943098504345	0	-1.797553303077931	1	0.01504640277144786	2.545650852561093
1	267	1.171839884042046	1.792037207738701	5	0	0.3953739806862183	4.266794523799123	0	-1.676111442975947	1	0.009661408081338418	2.545650852561093
1	268	0.59295573166446	2	3	0	0.2286794658402564	5.059399614164841	0	-1.987468002171134	1	0.01195863215530968	2.545650852561093
1	269	0.5894031912786039	2.410596808721396	2	0	0.1964677304262013	3.393262930357335	0	-1.332964780674258	1	0.03859956909882245	2.545650852561093
1	270	0.632744767376997	2.367255232623003	4	0	0.210914922458999	6.321664289033546	0	-2.483319455483667	1	0.001978924523789227	2.545650852561093
1	271	0.6090898450023032	2.382415612786912	4	2	0.2036064628985947	6.567175652033526	0.8394840888657675	-2.249991021905192	0.9982567538979562	0.01809306514185793	2.545650852561093
1	272	0.81703810230997	2.182961897690029	3	2	0.2723460341033234	3.671799383062128	0.9161863989089154	-1.082478762309798	0.978485593029983	0.1284723316878597	2.545650852561093
1	273	0.6055194868818422	1.87591147836905	4	6	0.2440202832000282	6.605898053914387	3.198445166088809	-1.338538976936863	0.9286630471417208	0.2103270512285143	2.545650852561093
1	274	0.5838712450691963	2.265797144643619	2.5	8.5	0.2048909435136197	4.281765922046251	3.751439099521392	-0.208326613993948	0.7145121251976425	0.5454701539032776	2.545650852561093
1	275	0.9268165367848977	2.073183463215102	7	1	0.3089388455949659	7.552735328054046	0.4823499790265525	-2.777437189359341	0.9999170187151172	0.001567939058047196	2.545650852561093
1	276	1	2	7	2	0.3333333333333333	7	1	-2.356961086774175	0.9990346999949202	0.008281257938321684	2.545650852561093
1	277	0.6872703202781378	2.275946163822253	3	7	0.2319338880455734	4.365094652691974	3.075643928344996	-0.5065308634331002	0.8164573266042906	0.4196253381709817	2.545650852561093
1	278	0.6109882011240095	2.249244777656874	3	5	0.2136148368530562	4.910078450747535	2.222968371280913	-1.055568982196915	0.9303700628582592	0.2337867166712497	2.545650852561093
1	279	0.6882027388879498	2.31179726111205	3	0	0.22940091296265	4.359180558984156	0	-1.712403157958026	1	0.01207217231679902	2.545650852561093
1	280	0.6668523659369209	2.329499447154681	2	1	0.2225547624358804	2.999164585987515	0.4292767706905573	-1.009520929671671	0.9889767241245297	0.1265453150977331	2.545650852561093
1	281	0.5740117028486283	2.323030290137833	1	6	0.1981371703407376	1.742124759891365	2.58283330418563	0.3302528873700242	0.5818501375742365	0.7868425208187348	2.545650852561093
1	282	0.5943952939644269	2.405604706035573	5	1	0.198131764654809	8.411910475689664	0.4156958944630584	-3.141127768241228	0.9999395042806147	0.001529505875348058	2.545650852561093
1	283	1.448054433089363	1.434101827529046	7	0	0.5024205151106766	4.834072421618708	0	-1.898953431400583	1	0.008081119911759083	2.545650852561093
1	284	1	2	6	0	0.3333333333333333	6	0	-2.356961086774175	1	0.001371742112482699	2.545650852561093
1	285	0.6118424407838794	2.314898670508044	4.166666666666667	6.833333333333334	0.209052463992553	6.810032107822438	2.951893065726995	-1.515580598263858	0.9478456527030786	0.1613974981519679	2.545650852561093
1	286	1.183053777841888	1.709809376649559	3	1	0.4089560116264344	2.535810337779034	0.5848605193401972	-0.7663854673849134	0.9720291034707078	0.1896707348792284	2.545650852561093
1	287	0.6313022789981814	2.236435210557874	3	0	0.220139493694003	4.75208168860205	0	-1.866745270201191	0.9999999999999998	0.01066826732968762	2.545650852561093
1	288	0.789690712807499	2.210309287192501	3	1	0.2632302376024997	3.798955656113057	0.4524253713244738	-1.314606942826332	0.9951988740059606	0.05855368102094916	2.545650852561093
1	289	1.540954132764856	1.450464474778879	5	0	0.515124873823707	3.244742911996189	0	-1.27462213002689	1	0.03627125693527489	2.545650852561093
1	290	0.6803486890794149	2.319651310920585	5	0	0.226782896359805	7.349172681975089	0	-2.886952338566515	1	0.0005998621889341527	2.545650852561093
1	291	1.092717769185134	1.846393510293139	4.5	1.5	0.3717850959964689	4.118172255362663	0.8123945365047648	-1.298598240812194	0.9839719123818368	0.08596697238798989	2.545650852561093
1	292	0.6419961369369258	2.358003863063074	6	0	0.2139987123123087	9.34585062867673	0	-3.671301042432503	1	0.00009604327495682519	2.545650852561093
1	293	1	1.886421093171081	1	0	0.3464497963813656	1	0	-0.3928268477956959	1	0.3464497963813656	2.545650852561093
1	294	0.602210107019175	2.397789892980825	3	0	0.200736702339725	4.981650033821961	0	-1.956925879607603	1	0.008088730318799975	2.545650852561093
1	295	0.6912929840089108	2.125381921415875	3	0	0.2454287438985282	4.339693978380272	0	-1.704748305925085	0.9999999999999999	0.01478346624501781	2.545650852561093
1	296	1	2	6	0	0.3333333333333333	6	0	-2.356961086774175	1	0.001371742112482699	2.545650852561093
1	297	1.089085794611413	1.727616572891809	10	0	0.3866527777930614	9.182013069565386	0	-3.606941250536253	1	0.00007468120999987171	2.545650852561093
1	298	0.6944601005770615	2.123919036120164	2	0	0.2464040737226286	2.879935072350593	0	-1.131315816327753	1	0.06071496754710659	2.545650852561093
1	299	0.6213030557215354	2.006275953216799	2	1	0.2364545665831647	3.219040984238115	0.4984359197430602	-1.068726711582598	0.9867796449902333	0.1412915761545641	2.545650852561093
1	300	0.673297976003309	2.32670202399669	5	0	0.2244326586677697	7.426132527057272	0	-2.917184231916994	1	0.0005694167930950789	2.545650852561093
1	301	1	2	5	2	0.3333333333333333	5	1	-1.571307391182784	0.993141289437586	0.04526748971193395	2.545650852561093
1	302	1	2	7	0	0.3333333333333333	7	0	-2.749787934569871	1	0.0004572473708274183	2.545650852561093
1	303	0.6039368339757711	2.389971160945826	5	1	0.2017219082884966	8.279011510333863	0.4184150906675594	-3.087853313331647	0.9999326219546933	0.001667196861831588	2.545650852561093
1	304	1	2	4	0	0.3333333333333333	4	0	-1.571307391182784	1	0.01234567901234551	2.545650852561093
1	305	0.5989704409556346	2.16802553360666	4	0	0.2164695743911895	6.678125874823058	0	-2.623347136589616	0.9999999999999999	0.002195773063282003	2.545650852561093
1	306	0.7531745700041284	2.245638891138801	3.5	10.5	0.2511575260560132	4.646997043435515	4.675729495705018	0.01128687865446895	0.6276967191105824	0.6024655260411225	2.545650852561093
1	307	1	2	8	0	0.3333333333333333	8	0	-3.142614782365567	1	0.000152415790275473	2.545650852561093
1	308	0.6434847851203868	2.147464440219172	3	0	0.2305612654211213	4.662114892800058	0	-1.831403897400015	0.9999999999999999	0.01225629036216358	2.545650852561093
1	309	1	2	5	1	0.3333333333333333	5	0.5	-1.767720815080632	0.9986282578875173	0.01783264746227697	2.545650852561093
1	310	0.6439687601712755	2.356031239828724	3	2	0.2146562533904252	4.658611077969208	0.8488851786809896	-1.496562615983013	0.9912073712632486	0.06979549128557205	2.545650852561093
1	311	0.6906154097957456	2.309384590204254	6	4	0.2302051365985819	8.687903447990745	1.732063172572836	-2.732440809162763	0.9978998088937905	0.01307531393583572	2.545650852561093
1	312	1	1.787749888019543	6	3	0.3587122375280281	6	1.67808708595327	-1.697763426472487	0.9870050441270056	0.0601920544322766	2.545650852561093
1	313	0.9919973283752509	1.997525078068406	7	1	0.331824684182693	7.056470617178974	0.5006194970863612	-2.575314330123863	0.9998530161841983	0.002514763242107754	2.545650852561093
1	314	1.107261895359561	1.892738104640439	3.5	1.5	0.3690872984531869	3.160950462278345	0.7925026691872687	-0.93038988072864	0.963880511605798	0.1654578318076356	2.545650852561093
1	315	0.6032656903036546	1.986855633785195	1	3	0.232910205669949	1.657644411199066	1.509923493678625	-0.05802874238304319	0.7667664970108194	0.6537539568654318	2.545650852561093
1	316	0.7062981431554072	2.281537923315961	3	2	0.2363911966527483	4.247498070145582	0.8766016902726836	-1.324178599151393	0.9873393628666752	0.089686354281592	2.545650852561093
1	317	0.6058244380694723	2.394175561930527	6	4	0.2019414793564908	9.903859308019456	1.670721255200946	-3.234197668755489	0.9990808223473234	0.006696298475941997	2.545650852561093
1	318	0.6573263611722414	2.206756984029731	4	10	0.2295067153940967	6.085257242485467	4.531536581676124	-0.6103431895407797	0.7989762074638757	0.4058116708820887	2.545650852561093
1	319	0.7269959133732609	2.257831098412376	6.5	15.5	0.243563834856327	8.94090307858816	6.86499535368214	-0.8154722878895667	0.7899656955578019	0.3654021295250753	2.545650852561093
1	320	1	2	5	3	0.3333333333333333	5	1.5	-1.374893967284936	0.9803383630544128	0.08794391098917809	2.545650852561093
1	321	0.6534477802906934	2.346552219709306	3	0	0.2178159267635645	4.591032505559078	0	-1.803480827286349	1	0.01033401046375126	2.545650852561093
1	322	0.622991661877274	2.222552168434345	1.333333333333333	4.666666666666666	0.2189358867858484	2.140210559665553	2.099688247117301	-0.01591825230372176	0.6981041146011551	0.6456648110689801	2.545650852561093
1	323	0.5907713576114151	2.409228642388584	5	3	0.1969237858704717	8.463511196981207	1.24521182722853	-2.835541787865602	0.9988708811654747	0.009718249279054403	2.545650852561093
1	324	1.366624032402318	1.474158068619811	5	1	0.4810731635878018	3.658650719913623	0.6783533063969561	-1.170740838445418	0.9876044219538671	0.09262118929837293	2.545650852561093
1	325	0.9470884243174083	2.030553700354671	5.5	6.5	0.318066572362758	5.807271907017548	3.201097315901897	-1.023775349433198	0.8995379053838776	0.2369738824894588	2.545650852561093
1	326	0.5685242072146832	2.285946786067591	3	2	0.1991697265632233	5.276820163379877	0.874911005010973	-1.729188098965061	0.993385669741574	0.05728433510679709	2.545650852561093
1	327	1.344914525556679	1.655085474443321	10	0	0.4483048418522264	7.43541675695774	0	-2.920831326683005	0.9999999999999991	0.0003278946225037105	2.545650852561093
1	328	0.6371353425600543	2.201346307923649	2	3	0.224463435390354	3.139050475467049	1.362802385613582	-0.6977579380402636	0.921565832431388	0.3134505010623236	2.545650852561093
1	329	0.8761951713306111	2.123804828669389	8	3	0.2920650571102037	9.130385856670504	1.412559176579124	-3.031769526573817	0.99953725874642	0.003562306606648691	2.545650852561093
1	330	1.287788716080049	1.702690219616053	10	1	0.4306295893638477	7.765248969131675	0.5873058930387784	-2.819688752238513	0.9999055629212006	0.001467929463656148	2.545650852561093
1	331	1.083882624194737	1.896135634559211	9	0	0.3637167728790854	8.303482129060319	0	-3.261830710486659	1.000000000000001	0.0001113960937285663	2.545650852561093
1	332	0.9337392860239597	2.054172785301848	2	2	0.3125056105180623	2.141925513829864	0.9736279315501262	-0.458938656534282	0.9065353967367025	0.370417048924407	2.545650852561093
1	333	0.6086140070755206	2.39138599292448	4	0	0.2028713356918402	6.572310123489575	0	-2.581779868546151	0.9999999999999998	0.001693880444928686	2.545650852561093
1	334	0.6486047680179514	2.351395231982048	6	1	0.2162015893393172	9.250625798412166	0.4252794198094362	-3.46683299861167	0.9999779193336455	0.0005824259382626318	2.545650852561093
1	335	0.5862622396150454	2.413737760384954	1	0	0.1954207465383485	1.705721317915043	0	-0.6700531285344864	1	0.1954207465383485	2.545650852561093
1	336	1	2	5	0	0.3333333333333333	5	0	-1.964134238978479	1	0.004115226337448097	2.545650852561093
1	337	1.416789437026418	1.533682067372371	8.833333333333332	2.166666666666667	0.4801908559069829	6.234753804964048	1.412722175449815	-1.894223484993219	0.9925976506870245	0.03513219169685777	2.545650852561093
1	338	0.9873409868862485	2.006994799703632	10	6	0.3297362277497569	10.12821318350891	2.989544367970462	-2.804260768265403	0.9963306364191596	0.0147016415324025	2.545650852561093
1	339	0.750511516553506	2.122359949358557	5	13	0.2612408962456794	6.662122951771568	6.125256935765775	-0.2108953847561893	0.677919838235802	0.5256072773370969	2.545650852561093
1	340	0.9202875072180633	2.079712492781937	4.5	1.5	0.3067625024060211	4.889776254382772	0.7212535411534304	-1.637507637402644	0.993517116046731	0.04405035416939229	2.545650852561093
1	341	0.993647985385249	1.930406023787095	6.5	10.5	0.3398186156166459	6.541552034123909	5.439270221194693	-0.4330058899555089	0.7327583121153513	0.4461937008618684	2.545650852561093
1	342	0.9954696350709143	1.963659699630058	6.5	10.5	0.3364062609218495	6.529581386515078	5.347158676209599	-0.4644873860513447	0.7424451156553122	0.4346140249140938	2.545650852561093
1	343	0.6444126978136595	2.184477454753535	5	6	0.2277970027322765	7.759002913759804	2.746652288373905	-1.968985896217128	0.9779317398016542	0.08215392918818176	2.545650852561093
1	344	0	1.724979462496136	0	0	0		0		1	1	2.545650852561093
1	345	0.6987862791957096	2.30121372080429	1	0	0.2329287597319032	1.431052712069536	0	-0.5621559259117573	1	0.2329287597319032	2.545650852561093
1	346	0.8161678101021751	1.931134898425924	3.5	7.5	0.2970796802145793	4.288333791995348	3.88372661387523	-0.1589405623764379	0.6871060868169518	0.5507871706823724	2.545650852561093
1	347	0.6459625536357054	2.354037446364294	2	7	0.2153208512119018	3.096154705475253	2.97361454925502	-0.04813706329638629	0.6970219533077535	0.6086949577376748	2.545650852561093
1	348	0.9548184629988221	1.932439051767262	4.333333333333334	6.666666666666666	0.3307008322311626	4.538384521517866	3.44987163272748	-0.4275970868885142	0.7723217232507774	0.4407417380480818	2.545650852561093
1	349	0.7757137742993783	2.137731411301597	6.5	8.5	0.2662530869409053	8.379379373365872	3.976177715807909	-1.729695827347278	0.949139706521599	0.1314637655258484	2.545650852561093
1	350	0.6162707159811548	2.24566365212621	2	6	0.2153336298863844	3.245327009925876	2.671815965992573	-0.2252905355643383	0.7622406086547683	0.5407938333983964	2.545650852561093
1	351	1.244889522542233	1.747865703936542	6	0	0.4159677047851817	4.81970479416293	0	-1.893309441596827	1	0.005180333063657949	2.545650852561093
1	352	0.8382546438124198	1.898942324967067	4	9	0.3062456423025328	4.771819672609054	4.739480436909049	-0.0127037200201549	0.6354419112933494	0.5986773953170449	2.545650852561093
1	353	1.001825541371078	1.989738029553163	3	3	0.3348835876690279	2.994533355472511	1.507736172019445	-0.5840538508873867	0.8983245868290259	0.3226816758151538	2.545650852561093
1	354	1.180635945281424	1.789690117662271	9	0	0.3974768830972628	7.623010324198375	0	-2.994523116368893	0.9999999999999993	0.0002476320653787001	2.545650852561093
1	355	0.6534477802906934	2.346552219709306	3	0	0.2178159267635645	4.591032505559078	0	-1.803480827286349	1	0.01033401046375126	2.545650852561093
1	356	1.027060919248153	1.972939080751847	3	0	0.3423536397493843	2.920956239086687	0	-1.147430031949594	1	0.04012590571582775	2.545650852561093
1	357	1	1.677011606046531	13	0	0.3735508646063816	13	0	-5.106749021344046	0.9999999999999993	0.000002757697957322947	2.545650852561093
1	358	0.8576145529750153	1.96874259367873	3	3	0.3034346009634292	3.498074968053158	1.523815256312556	-0.7755422192930999	0.9267700988410618	0.2620772949200725	2.545650852561093
1	359	0.5995380635780724	2.400461936421928	3	0	0.1998460211926908	5.003852436150349	0	-1.965647579327755	1	0.007981536765155894	2.545650852561093
1	360	0.7032053417270376	2.294259950089281	0	2	0.2345999947512084	0	0.8717407981262848	0.3424431898228525	0.5858371680348502	1	2.545650852561093
1	361	1.27821896875799	1.455922447136593	5	0	0.4675028735994514	3.911692849354568	0	-1.536617971556919	1	0.02233168141075725	2.545650852561093
1	362	1	1.998218431471383	6	3	0.3335314030169735	6	1.501337367702568	-1.767195461141688	0.991688266364462	0.0425442434168104	2.545650852561093
1	363	0.7644680828284454	2.06983939462941	4	6	0.2697195307525743	5.232396341781142	2.898775632335598	-0.9167088672422484	0.8967057575987112	0.2718746083143359	2.545650852561093
1	364	0.6355648288712868	2.257957683195867	1	5	0.219650901702242	1.573403616081024	2.214390480924825	0.2517968495950361	0.6071595485046728	0.7741949776461238	2.545650852561093
1	365	0.4977669695495689	2.50223303045043	3.5	3.5	0.1659223231831897	7.031402672554111	1.398750618910166	-2.212656950962904	0.99034130552125	0.05604310078332286	2.545650852561093
1	366	0.988858520263664	1.95194883767458	3	3	0.3362540962074231	3.033801032730239	1.536925529038967	-0.588012885657637	0.8969528272564583	0.325397773974339	2.545650852561093
1	367	0.8067233215710226	2.153166936674841	1	14	0.2725517675270554	1.239582361462649	6.502050426995852	2.067238741808922	0.05596170754602747	0.9915466004821828	2.545650852561093
1	368	0.9902509909784436	2.009749009021556	7	2	0.3300836636594812	7.068914915281696	0.9951491410231855	-2.385938263351355	0.9991038026466407	0.007794017310848167	2.545650852561093
1	369	0.7949734496864921	2.092171482089136	3.833333333333333	18.16666666666666	0.2753493393896142	4.821963972312607	8.683163317246994	1.516782767381381	0.2128768824780097	0.9052981398115254	2.545650852561093
1	370	0.6609600584613621	2.339039941538638	3	1	0.2203200194871207	4.538852176610566	0.427525833245153	-1.61503936772364	0.9976437799605711	0.03570947769985522	2.545650852561093
1	371	1	2	3	0	0.3333333333333333	3	0	-1.178480543387088	1	0.03703703703703698	2.545650852561093
1	372	0.769862142922978	2.152438107886952	3.5	16.5	0.2634438890081904	4.546268487383153	7.6657256436507	1.225406521530306	0.2744553847767812	0.8707075305971141	2.545650852561093
1	373	0.8471329123573885	2.041481597016695	5.75	11.25	0.2932661695107766	6.787600760309251	5.510703606851078	-0.5015994837522708	0.7504799442784181	0.4313503211108605	2.545650852561093
1	374	1.513303335601378	1.459339865939054	7	0	0.5090766812569971	4.625642351616333	0	-1.817076504015714	0.9999999999999997	0.00886099373586069	2.545650852561093
1	375	0.983058433358831	2.005360160422458	6	3	0.3289560690742969	6.103401177791342	1.495990625129407	-1.809914563902813	0.9923695207815634	0.03979370241803704	2.545650852561093
1	376	0.6046364281740222	2.308093894977492	4	6	0.2075840744225912	6.615545828225798	2.59954762371507	-1.577591915431124	0.9619313922469416	0.1346102303130851	2.545650852561093
1	377	1.562540752463002	1.437459247536997	6	0	0.5208469174876675	3.839899849359012	0	-1.508415753674868	0.9999999999999997	0.01996459890011248	2.545650852561093
1	378	0.5609928064001399	2.295291591725455	3	1	0.1964064946642866	5.347662154976345	0.435674492776869	-1.92956062975317	0.9985119299398009	0.02584171351592346	2.545650852561093
1	379	0.5637059682292589	2.304031521326797	2	0	0.1965681901785663	3.547948953392314	0	-1.393729603501141	0.9999999999999999	0.03863905339007712	2.545650852561093
1	380	1.525885077217075	1.448433692861004	4	1	0.5130200207750492	2.621429398402167	0.6904009516823376	-0.7585598177287693	0.9644637521986003	0.2041986831378779	2.545650852561093
1	381	0.6550271311190164	2.344972868880983	3	0	0.2183423770396722	4.579962962564537	0	-1.799132413605264	1	0.01040912208264655	2.545650852561093
1	382	1.254094973103469	1.740556944641346	7	0	0.4187782111411102	5.581714423651123	0	-2.19264728233864	1	0.002258855979642593	2.545650852561093
1	383	1	1.783150875476869	5	0	0.359304990904835	5	0	-1.964134238978479	1	0.005988475111555425	2.545650852561093
1	384	0.6740525002809195	2.32594749971908	4	0	0.2246841667603066	5.934255860386175	0	-2.331135023648637	1	0.002548530743927468	2.545650852561093
1	385	0.6216555902708928	2.378344409729107	2	0	0.2072185300902976	3.217215498904272	0	-1.263808623114022	1	0.04293951921278349	2.545650852561093
1	386	0.6469659567460777	2.005677024039833	3	1	0.2438948480561821	4.637029149243853	0.498584761162493	-1.625692063747788	0.9964615708337219	0.04741675695768444	2.545650852561093
1	387	0.6330818462212352	2.237233657563717	1	1	0.2205617624217336	1.57957459366248	0.4469805809595102	-0.4449133358423858	0.9513525089574189	0.3924760338008858	2.545650852561093
1	388	1.216589535243956	1.783410464756044	2	0	0.4055298450813186	1.643939835138358	0	-0.6457837034031771	1	0.164454455251678	2.545650852561093
1	389	0.633363968762792	1.783533114532495	3	0	0.262056656504066	4.736612987095201	0	-1.860668748948763	0.9999999999999999	0.01799639791040542	2.545650852561093
1	390	0.92016957480005	2.046542144970126	4	7	0.3101648092964467	4.347024841447499	3.4204035412631	-0.3640017244517864	0.7667912628488068	0.4602482496244948	2.545650852561093
1	391	0.6544934383117148	2	3	0	0.2465605787023453	4.583697596325165	0	-1.800599478013123	1	0.01498894003379359	2.545650852561093
1	392	1	2	4	0	0.3333333333333333	4	0	-1.571307391182784	1	0.01234567901234551	2.545650852561093
1	393	0.8438717078568565	1.89248348910415	7	8	0.3083926051683858	8.295099758442653	4.227249561784541	-1.597960770058308	0.9417627823777597	0.1475992972146367	2.545650852561093
1	394	1	1.916506069750292	6	2	0.3428760222280693	6	1.04356570092188	-1.947020462013327	0.9968801221870695	0.02276593267820282	2.545650852561093
1	395	1.487200964910266	1.502949118961689	4	0	0.4973666616039836	2.689616329183427	0	-1.056553504372956	1	0.06119369603512237	2.545650852561093
1	396	0.7071840161345765	2.231179015840451	3	6	0.2406727856425696	4.242177328042299	2.689161182228084	-0.6100664371360188	0.8512642611536643	0.3731931926197407	2.545650852561093
1	397	1.513953982736696	1.482364445750584	5	0	0.5052713918330203	3.302610288696991	0	-1.297353989206472	0.9999999999999998	0.0329324125450321	2.545650852561093
1	398	0.7524341980771089	2.189392850071056	5	5	0.2557710517179297	6.645099349255792	2.28373816048487	-1.713259767883371	0.9779287777080088	0.0850494276968824	2.545650852561093
1	399	0.8427286169211887	1.985906474255764	5	16	0.2979276540653188	5.933108119986384	8.056774177140515	0.8342330430025712	0.370533952322606	0.7958866257113032	2.545650852561093
1	400	0.8674337249593	2.09070979866824	6.5	6.5	0.2932358481023176	7.493367865429696	3.108991981642038	-1.722300557979774	0.964263561196201	0.103725138994295	2.545650852561093
1	401	0.5925677416608257	2.407432258339174	3	0	0.1975225805536086	5.062712309636899	0	-1.98876931789113	1	0.007706377025273659	2.545650852561093
1	402	0.9517529677743054	2.037828093721066	4.5	7.5	0.3183566353267718	4.728117644354024	3.680388950917362	-0.411575959987827	0.7623593833775627	0.4446777127552675	2.545650852561093
1	403	0.9023331522894494	2.04529677483226	4.5	16.5	0.306121587376661	4.987071558417589	8.067288915249575	1.209992074809899	0.261082460899914	0.8705510104397352	2.545650852561093
1	404	1.198991037859788	1.798046697907042	6	0	0.4000587058184007	5.00420754663026	0	-1.965787076258198	1	0.004099608209148675	2.545650852561093
1	405	0.5832889453232184	2.240107530619414	2	6	0.2065912280805263	3.42883234121939	2.678442850616611	-0.2947731382125078	0.7822290580205722	0.5158721749345918	2.545650852561093
1	406	0.9963518130916021	1.963289341020916	9	3	0.3366461544525892	9.032953904177381	1.528047821234537	-2.948128599565181	0.9994048173684016	0.004161511218385483	2.545650852561093
1	407	1.276498979879418	1.71742227315609	7	0	0.4263635787297973	5.483748996541495	0	-2.154163832414206	1	0.002561301429910512	2.545650852561093
1	408	0.7116172721312303	2.144821853331706	2.5	4.5	0.2491274068429167	3.513124396928595	2.098076347464395	-0.5558688647504696	0.8442321330771743	0.3973292520541607	2.545650852561093
1	409	0.9162406310349758	2.083759368965024	5	3	0.3054135436783253	5.45708172137275	1.439705584378517	-1.578133204305094	0.9875837023368996	0.0622827439932685	2.545650852561093
1	410	1.196506261101631	1.803493738898369	5	1	0.3988354203672103	4.178833126536645	0.5544793299980245	-1.423743477190629	0.9959750329915769	0.0404259606427475	2.545650852561093
1	411	0.8433536349844523	2.004281348548854	4	1	0.2961593181223076	4.742968825970309	0.498931949211633	-1.667171628225801	0.9977216155523806	0.02935198242453407	2.545650852561093
1	412	1.092480401710287	1.907519598289712	6.5	2.5	0.3641601339034292	5.949763483010035	1.310602523948644	-1.822386975964944	0.991937179534718	0.03942268662467374	2.545650852561093
1	413	0.7758432185600295	2.085294239727503	6	3	0.2711660064820487	7.733521227569718	1.438645896030493	-2.47279603375544	0.997738705281279	0.01519064252611613	2.545650852561093
1	414	1	1.997268696880464	6	1	0.3336370880064216	6	0.5006837595571897	-2.160279063764826	0.9995398279318295	0.006893782936717274	2.545650852561093
1	415	0.6950609893797104	2.246504157696573	2	4	0.236289510728856	2.877445332940998	1.780544223030218	-0.4308922053498517	0.851647900522933	0.4332538824588082	2.545650852561093
1	416	1	2	3	0	0.3333333333333333	3	0	-1.178480543387088	1	0.03703703703703698	2.545650852561093
1	417	0.6537597589247002	2.3462402410753	3	0	0.2179199196415667	4.588841633407324	0	-1.802620193885051	0.9999999999999998	0.01034881897663709	2.545650852561093
1	418	0.6193884178182553	1.797508665477032	4	0	0.2562742212315297	6.457983205578288	0	-2.536869185764862	1	0.004313399561228892	2.545650852561093
1	419	0.6342147663604404	1.985601381381488	3	6	0.2420836923640931	4.730258832061037	3.021754545630646	-0.6711463532838854	0.8487515143827845	0.3771418117274394	2.545650852561093
1	420	1.307571130012391	1.674621296640327	7	0	0.4384596776271876	5.353437254257568	0	-2.102973881462046	0.9999999999999992	0.003115355567250178	2.545650852561093
1	421	0.6361151931072447	2.23084093327222	3.5	9.5	0.2218782447538054	5.502148098213909	4.25848381133356	-0.4885447215312894	0.7683964321363096	0.4493138122686938	2.545650852561093
1	422	0.9621646968791495	1.858424657773541	5	8	0.3411218635183513	5.196615523535482	4.304721187666701	-0.3503600405261691	0.7390472648219626	0.4720910726156343	2.545650852561093
1	423	0.618782934397135	2.20932424233958	3	6	0.2187975545930808	4.848226790421791	2.715762532730939	-0.837689212385686	0.8874947684553292	0.3124860041613389	2.545650852561093
1	424	0.6645904987821228	2.335409501217877	4	2	0.2215301662607076	6.018743884136308	0.8563808612395527	-2.027914793461592	0.997389751755035	0.02450330126576694	2.545650852561093
1	425	0.8533618172562146	2.146638182743786	4	2	0.2844539390854048	4.687343538361096	0.9316893811343857	-1.475321783994169	0.9914746942420312	0.05880750428450954	2.545650852561093
1	426	0.7608558969076165	1.958074712533947	3.333333333333333	11.66666666666667	0.2798364527088418	4.381031082076333	5.958233662886548	0.6195675181549134	0.4343189667849975	0.7704429464486224	2.545650852561093
1	427	0.9866774447042156	2.013322555295784	7	2	0.3288924815680719	7.094517096312511	0.9933828013495697	-2.396689353068508	0.9991280465950366	0.007621340380750685	2.545650852561093
1	428	1.432367710186821	1.432603989983435	8	0	0.4999587640260809	5.585158017110408	0	-2.194000018302341	1	0.003903673495434523	2.545650852561093
1	429	0.7137697797220083	2.219707453033176	4	8	0.2433186703315984	5.604047850776029	3.604078541552038	-0.7856416394305956	0.8558417248961914	0.3306291822465246	2.545650852561093
1	430	0.8501821526107486	2.128891648785095	2.5	15.5	0.2853847233366277	2.940546319777442	7.280783880591322	1.704961839698997	0.1383613955804345	0.9518390485273501	2.545650852561093
1	431	1.304967346711819	1.624661216710734	9	0	0.4454378152250417	6.896724291743908	0	-2.709218463641763	1.000000000000001	0.0006903729256576563	2.545650852561093
1	432	0.8320660643281893	2.11484391118464	3.5	16.5	0.2823520471416474	4.206396763490051	7.801994233587408	1.412447220120524	0.2176205894010973	0.9041658418099541	2.545650852561093
1	433	0.6060840155833788	2.367729614076553	2	9	0.2038069936658025	3.299872540071733	3.801109698714531	0.1968994130277214	0.6047570348236475	0.6889849880601782	2.545650852561093
1	434	1.453534834432088	1.499007986866287	8	0	0.492299323805539	5.503824064268597	0	-2.162049857988729	1	0.003450117722410884	2.545650852561093
1	435	0.6248908234328147	2.228767540327515	3	2	0.2189788488238592	4.800838622528669	0.8973569310445458	-1.533392408293919	0.9905172076748727	0.07353470394704908	2.545650852561093
1	436	0.8551895433458705	2.14481045665413	2.5	4.5	0.2850631811152902	2.923328540967563	2.098087495815331	-0.3241768384387768	0.78659076121449	0.4786892585238631	2.545650852561093
1	437	1.107293778808537	1.888710004447822	6	5	0.3695902471808691	5.418616192765106	2.647309533080907	-1.088643659398963	0.9333519458399531	0.1838890792267525	2.545650852561093
1	438	0.68090434245512	2.319095657544879	3	0	0.2269681141517067	4.405905224782344	0	-1.730757861137835	1	0.01169215455471506	2.545650852561093
1	439	1.339409439963176	1.646576970645351	8	0	0.4485651492600771	5.972781556788149	0	-2.346268951525358	0.9999999999999997	0.001639095388703105	2.545650852561093
1	440	1	2	4	0	0.3333333333333333	4	0	-1.571307391182784	1	0.01234567901234551	2.545650852561093
1	441	1	2	3	0	0.3333333333333333	3	0	-1.178480543387088	1	0.03703703703703698	2.545650852561093
1	442	0.5860895917931135	2.413910408206886	1	0	0.1953631972643712	1.706223782170482	0	-0.6702505099840805	0.9999999999999999	0.1953631972643712	2.545650852561093
1	443	0.5966557401967469	2.403344259803253	3	0	0.198885246732249	5.028025036699976	0	-1.97514322580469	0.9999999999999999	0.007866973827502899	2.545650852561093
1	444	0.7991728551104498	2.20082714488955	4	0	0.2663909517034833	5.005175006159562	0	-1.966167120335464	1	0.005035909045227771	2.545650852561093
1	445	0.5668611433083581	2.246861504368832	2	1	0.2014630488816367	3.528200907064202	0.4450652601664965	-1.21113845749737	0.9918231466953119	0.1054083735846778	2.545650852561093
1	446	0.3089792306845136	2.654897861096231	0	3	0.1042483278207984	0	1.129986973872235	0.4438892209964276	0.7187252171014474	1	2.545650852561093
1	447	1	2	3	5	0.3333333333333333	3	2.5	-0.1964134238978479	0.7413504039018446	0.5317786922725192	2.545650852561093
1	448	0.6241621797386939	2.359556899720261	4	4	0.2091893248381396	6.408590795543882	1.695233541718881	-1.851533272555053	0.9873236753019972	0.06510226225105276	2.545650852561093
1	449	1.070131059782223	1.929868940217777	4	1	0.3567103532607411	3.737859922329531	0.5181699021940601	-1.264780681489078	0.994224646484175	0.05785157010202335	2.545650852561093
1	450	0.6557307173699879	2.344269282630012	2	1	0.218576905789996	3.050032501179177	0.4265721550888173	-1.030565658071681	0.9895572995312327	0.1224421902966518	2.545650852561093
1	451	0.8638796555103436	2.136120344489655	2	4	0.2879598851701146	2.315137284739603	1.872553674383757	-0.1738587245421255	0.7662789357004237	0.5534434822256131	2.545650852561093
1	452	1.507589877003409	1.488665443272047	4	0	0.5031580142058159	2.653241482325869	0	-1.042264487942851	1	0.06409402977304657	2.545650852561093
1	453	0.2184843162347825	2.72946068047581	1	3	0.07411410880412422	4.576987571617742	1.099118232938614	-1.366200449358624	0.9702088891410887	0.2650972623969303	2.545650852561093
1	454	0.6023019890947542	2.270866803506373	5	7	0.2096298660370316	8.301483459343848	3.082523373538035	-2.050147639278652	0.9757270389989582	0.08604680297663914	2.545650852561093
1	455	1.452417041503332	1.43252696903643	6	0	0.5034472198410499	4.131044891754828	0	-1.622785342930561	0.9999999999999994	0.01628259727913384	2.545650852561093
1	456	0.559681554423706	2.270850079413086	3	0	0.1977301888214746	5.360190944811547	0	-2.105626912433353	1	0.007730702190084315	2.545650852561093
1	457	0.5953374334064441	2.404662566593556	2	4	0.1984458111354813	3.359439349473218	1.663435051374546	-0.6662360222700531	0.9030204998195628	0.3408204736398471	2.545650852561093
1	458	0.646061997437582	2.353938002562418	2	0	0.2153539991458607	3.095678136049515	0	-1.216065483974386	1	0.0463773449481153	2.545650852561093
1	459	0.5737485375444288	2.261078603056038	0	6	0.2023927770858362	0	2.653600804452572	1.042405639321227	0.2574746456059919	1	2.545650852561093
1	460	0.5749046905085593	2.42509530949144	1	0	0.1916348968361865	1.739418753246564	0	-0.6832903858345671	1	0.1916348968361865	2.545650852561093
1	461	0.8186944649176447	2.181305535082355	3	0	0.2728981549725483	3.664370688400562	0	-1.439463186679337	1	0.02032365426979388	2.545650852561093
1	462	0.6835638351466576	2.316436164853342	5	1	0.2278546117155526	7.314605809898145	0.4316976289581078	-2.703791124385882	0.9998600583668042	0.00298531621360687	2.545650852561093
1	463	1.445306260617584	1.463322860350043	7	0	0.4969029052891994	4.843264151508536	0	-1.902564189678994	1	0.007479985429424185	2.545650852561093
1	464	1	1.930207822420886	7	0	0.3412727221422191	7	0	-2.749787934569871	0.9999999999999998	0.0005391517710913174	2.545650852561093
1	465	0.5895985352787365	2.410401464721263	2	1	0.1965328450929122	3.392138684765367	0.4148686493250365	-1.169551603058605	0.9924088875701952	0.1006932527413351	2.545650852561093
1	466	0.5878075772545996	2.4121924227454	2	0	0.1959358590848665	3.402474002361714	0	-1.336583137054557	1	0.03839086087532462	2.545650852561093
1	467	0.5671479321322662	2.263383701704526	3	1	0.2003679893036546	5.289625210694344	0.4418163828107946	-1.904349460573642	0.9983881918025288	0.0273415354713733	2.545650852561093
1	468	0.5749046905085593	2.42509530949144	1	0	0.1916348968361865	1.739418753246564	0	-0.6832903858345671	1	0.1916348968361865	2.545650852561093
1	469	1	1.806557433000145	9	1	0.3563084041116604	9	0.5535390028200227	-3.317996648551501	0.9999670192399301	0.0006287971325775743	2.545650852561093
1	470	0.8836079324800963	2.063160135029728	3	5	0.299856626730312	3.395170968621399	2.423466756218589	-0.3817115027479951	0.8061558148754824	0.4478618348118153	2.545650852561093
1	471	1	2	6	0	0.3333333333333333	6	0	-2.356961086774175	1	0.001371742112482699	2.545650852561093
1	472	1	1.951826282611797	5	0	0.3387733234474736	5	0	-1.964134238978479	1	0.004462169089387014	2.545650852561093
1	473	0.5933037966418212	2.331849304362435	5	3	0.2028282883511737	8.427385815328789	1.28653253638114	-2.805118884140564	0.9986681830852926	0.01107018739250865	2.545650852561093
1	474	0.9776760319693737	2.00028038468907	5	5	0.3283043453894538	5.114168534875803	2.499649568266509	-1.027053244155189	0.9284713620776478	0.2029440767440782	2.545650852561093
1	475	0.6222861180167873	2.029560303363761	1.5	6.5	0.234661446831761	2.410466755678992	3.202664138250538	0.3111964006275811	0.5613832354188681	0.7379158623567377	2.545650852561093
1	476	0.7022284635227692	2.294259045181605	5.5	9.5	0.2343505392506708	7.832208868904196	4.140770424312751	-1.54437724911902	0.9213792375437613	0.189581816090784	2.390243994268371
1	477	1.045084203927007	2.0956545847154	5	7	0.3327510736347314	4.784303485988984	3.340245120094843	-0.60414684415352	0.8234417400219594	0.3668139675725159	2.390243994268371
1	478	0.9744532552227304	2.017437455758182	1	8	0.3256981452050596	1.026216490776082	3.965426525202232	1.154600612833103	0.1541028221037404	0.9711803177250683	2.545650852561093
1	479	0.9871640338527848	1.962606519629622	2.270833333333333	4.729166666666667	0.3346579050656567	2.30036068521514	2.409635665308573	0.04292614597304095	0.6372153434537566	0.6560085327709402	2.545650852561093
1	480	1.239500875372421	1.166674923814609	1	1	0.5151331319146376	0.8067763564100262	0.8571367907097533	0.02775065863423132	0.7346378564038165	0.7649041202330917	1.814747352972947
1	481	0.80205859972901	1.419820673423954	1	1	0.3609820791886889	1.246791693696531	0.704314297374231	-0.2989272283183689	0.8696919385046111	0.5916560968819888	1.814747352972947
1	482	0.01051695882869296	2.395658840358337	0	1	0.004370818970187591	0	0.417421705943081	0.230016429151559	0.9956291810298125	1	1.814747352972947
1	483	0.80205859972901	1.60411719945802	0	0	0.3333333333333334	0	0	0	1	1	1.814747352972947
1	484	0.80205859972901	1.60411719945802	0	0	0.3333333333333334	0	0	0	1	1	1.814747352972947
1	485	0.9887969883066339	2.004712196336929	4	6	0.3303136644374017	4.045319764626516	2.992948319945068	-0.4133997573244156	0.7930153372897409	0.432488574615151	2.545650852561093
1	486	0.3879113537775703	0.5494179632812366	0	0	0.413847456510563	0	0	0	1	1	2.209392123321252
1	487	0.8694776582425116	2.117529859553647	1	5	0.2910865316080691	1.1501158086354	2.36124179191218	0.4757628022940805	0.4396369284448704	0.8730714366136336	2.545650852561093
1	488	1.4191770081875	1.542062143700578	12	7	0.4792510619355537	8.455604854623301	4.539376074171487	-1.538399807071668	0.9410591989298749	0.1357623179087826	2.545650852561093
1	489	0.693718532585179	2.165780367809177	0.5	4.5	0.2426014335901678	0.7207534129681146	2.077773012852653	0.5330737318196197	0.4488292264440392	0.7507573306666258	2.545650852561093
1	490	0.7375693257392724	2.108451128447588	3	9	0.2591581253937277	4.067414269151002	4.268536215314853	0.07900610013408121	0.6202643577290726	0.6371583583728246	2.545650852561093
1	491	0.643555871560516	2.247273774955867	0.5	5.5	0.2226197840249902	0.7769333201600401	2.447409862248764	0.6562080343453677	0.4103054279491653	0.7793007268509754	2.545650852561093
1	492	0.6702737078407988	2.306622486701686	1	7	0.2251585759253564	1.491927832319982	3.034740205801741	0.6132229618321519	0.4319706334284003	0.8700720323766141	2.515907703247501
1	493	0.991406962882222	2.006856275379898	4	8	0.3306604137456823	4.034670069666634	3.986334297151199	-0.01898758915300815	0.6391530968019323	0.599246823348153	2.545650852561093
1	494	0.5477756119031835	1.859782121190721	2	13	0.2275233546317695	3.651130054971286	6.990066122195423	1.39595597954214	0.3023138804693887	0.8872479609558312	2.391863437068607
1	495	0.8753824499831067	1.982688932846147	1	8	0.3062843199936283	1.142357834589097	4.034924423830829	1.196719618851703	0.1850570963169647	0.962792233724894	2.417079609689408
1	496	1	2	0	2	0.3333333333333333	0	1	0.3928268477956959	0.4444444444444445	1	2.545650852561093
1	497	0.976966428280428	2.023033571719572	0	5	0.325655476093476	0	2.471535850860852	0.9708856375077216	0.1394470000295124	1	2.545650852561093
1	498	0.8082966006861848	1.858908858572932	0	6	0.3030499948476821	0	3.227699933931214	1.267927190676575	0.1146066330359686	1	2.545650852561093
1	499	0.787418842305485	2.383652136083205	0	0	0.2483132189950521	0	0	0	1	1	2.265202075202795
1	500	0.7224585314980356	1.998377497639235	1.75	10.25	0.2655281405278636	2.422284357790518	5.129161037946407	1.063333833637316	0.2909864224122618	0.8951739815630612	2.545650852561093
1	501	0.9424642469351397	2.00414615350888	1	7	0.3198469152193047	1.061048207666195	3.492759242006541	0.9552413803699296	0.2180961771440344	0.9542012761492069	2.545650852561093
1	502	1.283595304658643	1.677138894536403	3	5	0.4335395271239217	2.337185239858612	2.981267691238003	0.2530128790958907	0.5155311497102775	0.7506162200386167	2.545650852561093
1	503	0.8413406845510168	2.158659315448983	2.5	10.5	0.280446894850339	2.971447887765145	4.864130214922816	0.74349643245597	0.3656980064310946	0.8337825807853418	2.545650852561093
1	504	0.7006578492967268	2.298043347810115	0.5	3.5	0.2336537731644367	0.7136150697546119	1.523034804080293	0.3179618027787872	0.5552241677152486	0.655094520657068	2.545650852561093
1	505	0.971501102184564	2.023240573268235	5	6	0.3244023049292473	5.146674552151058	2.96553958005494	-0.8568083757054712	0.8908821435410531	0.2669482310639562	2.545650852561093
1	506	0.6434317712825721	2.238222510480637	1	11	0.2232855534942495	1.55416633842415	4.914614140681596	1.320074117342767	0.2145194500859166	0.9517900595853379	2.545650852561093
1	507	0.3930466290652685	2.60695337093473	1	9	0.1310155430217562	2.544227391997151	3.452305706861579	0.3567175419798207	0.6157340731987457	0.754461224639345	2.545650852561093
1	508	0.7765603604443839	2.159404556298664	0	7	0.2644991961640485	0	3.241634356833246	1.273401006101032	0.1164346017213033	1	2.545650852561093
1	509	0.6522408681846193	2.18568148205938	0	2	0.2298304138337474	0	0.9150464129455733	0.3594547979841682	0.5931611914554967	1	2.545650852561093
1	510	0.1960154482757268	0.185565701787739	0	0	0.513692692217959	0	0	0	1	1	2.307190828124953
1	511	0.6772419419767121	2.208853576513734	0	2	0.2346568010787596	0	0.9054470704919381	0.3556839185471953	0.5857502121349974	1	2.545650852561093
1	512	0.7757164122998742	2.078754580982401	0	4	0.2717548765166816	0	1.924229072827652	0.7558888411157212	0.2812615337235055	1	2.545650852561093
1	513	0.6081275001249722	2.344099451835266	0	5	0.2059894141001537	0	2.133015301925585	0.8379056773554122	0.3155959801428286	1	2.545650852561093
1	514	0.922232866655692	2.077767133344307	0	2	0.3074109555518975	0	0.9625717761647641	0.3781240366079084	0.4796795844895357	1	2.545650852561093
1	515	0.9445277814492534	2.055472218550746	0	3	0.3148425938164178	0	1.459518631740599	0.5733381034057468	0.3216407526695061	1	2.545650852561093
1	516	1.018374646324642	1.632081361487521	1	4	0.3842262023300912	0.9819568894503049	2.450858207432928	0.5770238744660572	0.3647447011993767	0.9114668279975051	2.545650852561093
1	517	0.7195299535913454	2.27785072584728	0	4	0.2400529097045175	0	1.756041322028309	0.6898201771313672	0.333528865339477	1	2.545650852561093
1	518	0.02829031280911541	2.971709687190883	0	4	0.009430104269705144	0	1.346026503612183	0.5287553484634359	0.9628097976698968	1	2.545650852561093
1	519	0.06884439076286042	2.931155609237138	0	1	0.02294813025428682	0	0.341162371881123	0.1340177391325645	0.9770518697457132	1	2.545650852561093
1	520	0.7006706335433566	2.299329366456643	0	4	0.2335568778477856	0	1.739637677991369	0.6833763853519733	0.3450799491232296	1	2.545650852561093
1	521	0.237348097404262	2.742258722543271	0	6	0.07965752253461461	0	2.187977359931736	0.8594962493503326	0.6077105857817563	1	2.545650852561093
1	522	0.6064107571281003	2.393589242871899	0	4	0.2021369190427001	0	1.671130504915155	0.6564649285010499	0.4052410936598593	1	2.545650852561093
1	523	0.9351117905359082	2.042839990828689	0	4	0.314011729937215	0	1.958058398091854	0.7691779083223127	0.2214454485556472	1	2.545650852561093
1	524	1	2	0	1	0.3333333333333333	0	0.5	0.1964134238978479	0.6666666666666667	1	2.545650852561093
1	525	1	2	0	1	0.3333333333333333	0	0.5	0.1964134238978479	0.6666666666666667	1	2.545650852561093
1	526	0.6753368738061828	2.304211774195024	3	2	0.2266574416427885	4.442227451748741	0.8679757747955695	-1.404062019485994	0.9891965875490718	0.08044261173100231	2.545650852561093
1	527	0.9720257472017466	2.027974252798253	0	4	0.3240085824005822	0	1.972411629230841	0.7748162428663241	0.2088164598222136	1	2.545650852561093
1	528	0.6851806915498609	2.178195513697099	1	6	0.2392911871986328	1.459469031063946	2.754573665343782	0.5087518710497457	0.4720009619798888	0.8525892577229777	2.545650852561093
1	529	0.8833878559585598	2.11661214404144	0	6	0.2944626186528533	0	2.834718688017945	1.11355360660164	0.1233446091187612	1	2.545650852561093
1	530	0.763540457893828	2.144403956227274	0	3	0.2625705134479335	0	1.398990144225441	0.5495608884533258	0.401015812260403	1	2.545650852561093
1	531	0.5922508369603832	2.406450360146458	0	3	0.1975024512384859	0	1.246649442549655	0.4897173708230427	0.5168102798007502	1	2.545650852561093
1	532	1.161957950282717	1.636313787793329	0.5	6.5	0.4152412842798541	0.4303081706858192	3.972343231774423	1.391406467829271	0.08148663703776626	0.976620408145964	2.545650852561093
1	533	0.8299747127598068	2.055770183677705	2	5	0.2876119485767509	2.409711969837804	2.432178479724405	0.008825448259723975	0.6749902265056307	0.6437348813348284	2.545650852561093
1	534	0.9985043436761045	1.880531446286369	7	8	0.3468190104330447	7.010485276637579	4.254116577416569	-1.082775627477712	0.891858149310204	0.2368295703986522	2.545650852561093
1	535	1.168974728307555	1.502620792117563	2	5	0.4375567781014776	1.710900972936863	3.327519508733649	0.7028713164209615	0.3410664769722238	0.8852319646555191	2.300020641087829
1	536	0.8472404175408851	2.141393945959926	1	6	0.2834874777215802	1.180302520154196	2.801913217005183	0.6370122183957552	0.3654729277230722	0.9030458297704486	2.545650852561093
1	537	0.9897938184269206	2.010206181573079	1	4	0.3299312728089736	1.010311421816414	1.989845637062868	0.3847873380832952	0.4676424399182497	0.8649182285951045	2.545650852561093
1	538	0.9458013446877862	1.101610506191369	0	3	0.4619497265690146	0	2.723285574292486	1.133457814880729	0.1557645301082538	1	2.402635138722875
1	539	1.135741677292263	1.797995961944484	0	0	0.3871313038025248	0	0	0	1	1	2.24139952196719
1	540	0.7429744329746186	2.169271153283852	1.5	6.5	0.2551208031631565	2.018912002118979	2.996398117478432	0.3839827894607138	0.5100973203875393	0.7753870497277485	2.545650852561093
1	541	0.8354791933790412	2.107296363139101	6	12	0.2839085677222257	7.181507388273059	5.6945004081554	-0.584136264649817	0.7714353068418908	0.4053166715745624	2.545650852561093
1	542	0.707067521049054	2.292932478950946	0	6	0.235689173683018	0	2.616736452154535	1.027924332011959	0.1993517571208622	1	2.545650852561093
1	543	1	2	0	2	0.3333333333333333	0	1	0.3928268477956959	0.4444444444444445	1	2.545650852561093
1	544	1	2	3	5	0.3333333333333333	3	2.5	-0.1964134238978479	0.7413504039018446	0.5317786922725192	2.545650852561093
1	545	0.8247805267571968	2.175219473242803	0	7	0.2749268422523989	0	3.218066078437798	1.264142753590977	0.1053592801498369	1	2.545650852561093
1	546	1.305069432121817	1.510457450495528	0	5	0.4635258289235762	0	3.310255445037313	1.300357211872546	0.04443693405494442	1	2.545650852561093
1	547	0.7411903128028275	2.178760720112301	0	5	0.2538365556297912	0	2.294882569639075	0.9014914858926045	0.231296916216723	1	2.545650852561093
1	548	0.565844153470991	2.264687480365801	0	1	0.1999073766591289	0	0.4415620294940105	0.1734574201524022	0.8000926233408711	1	2.545650852561093
1	549	0.9628688239456791	2.037131176054321	4	4	0.3209562746485597	4.154252272504425	1.963545620929292	-0.8605683883833234	0.9241494139078914	0.2337834402607728	2.545650852561093
1	550	0	1.724979462496136	0	0	0		0		1	1	2.545650852561093
1	551	0.3323818147584731	2.667618185241526	1	4	0.1107939382528244	3.008588182619603	1.499464961713717	-0.5928241178037466	0.9022541372317511	0.4440802886350458	2.545650852561093
1	552	0.8520433022015476	1.260004901082349	0	1	0.4034203863703285	0	0.7936477065612969	0.3619287664953851	0.5965796136296715	1	2.192828479057678
1	553	1	2	1	3	0.3333333333333333	1	1.5	0.1964134238978479	0.5925925925925928	0.802469135802469	2.545650852561093
1	554	0.7540721178380478	2.113665371718007	0	3	0.2629501900310908	0	1.419335359391147	0.5575530351945954	0.400396724178695	1	2.545650852561093
1	555	0.928815661354176	2.071184338645824	0	3	0.309605220451392	0	1.44844664186745	0.5689887285250518	0.32907318630215	1	2.545650852561093
1	556	0.9446751564926602	2.05532484350734	0	3	0.3148917188308867	0	1.459623285086461	0.5733792140497129	0.3215715737904889	1	2.545650852561093
1	557	0.7105811219938646	2.041501463790429	0	4	0.2581976012145588	0	1.959342215005447	0.7696822260736262	0.302797952060232	1	2.545650852561093
1	558	0.8771914386217269	2.122808561378273	0	3	0.2923971462072423	0	1.413222112714768	0.5551515877729158	0.3542980216562122	1	2.545650852561093
1	559	0.9566001453491743	2.043399854650826	3	2	0.3188667151163914	3.136106569276082	0.9787609583351753	-0.8474632759517959	0.9614957565982191	0.1889194589107479	2.545650852561093
1	560	0.6000444833458817	2.237090261098913	0	4	0.211496646227603	0	1.788036928843051	0.7023889104997129	0.386557567290259	1	2.545650852561093
1	561	0.8906099806611125	2.109390019338887	1	4	0.2968699935537042	1.122825952677608	1.896282794233405	0.3038346129743786	0.5346709816818773	0.828138673163594	2.545650852561093
1	562	0.7074224248380256	1.850472679595855	0	12	0.2765642827228422	0	6.484829596414692	2.547415168851818	0.02054941022195586	1	2.545650852561093
1	563	0.7162969646197147	2.283703035380285	0	6	0.2387656548732382	0	2.627311829535171	1.032078624172644	0.1945853977735847	1	2.545650852561093
1	564	0.7419044229982891	2.25809557700171	3	2	0.2473014743327631	4.04364754677695	0.8857021024130394	-1.240525754420253	0.9849984135286501	0.1006900286149186	2.545650852561093
1	565	0.03851583520396802	1.424834972717579	1	1	0.02632030200514499	25.9633471455132	0.7018356645841634	-13.88122962748168	0.9993072417023579	0.05194784571264799	1.819832403817957
1	566	0.8421122723971581	2.157887727602842	0	4	0.2807040907990527	0	1.853664557629014	0.7281692050440087	0.2676888990264075	1	2.545650852561093
1	567	1.271737969566244	1.656817984193774	5	5	0.4342542842432087	3.931627520491007	3.017833007427823	-0.3766862306315574	0.7708947348585853	0.4546472867749465	2.425877132623359
1	568	0.8431437583083466	2.083669952622031	0	8	0.2880756486685746	0	3.839379643562564	1.508211402871645	0.06598888430511793	1	2.545650852561093
1	569	0.6071334110791176	2.392866588920882	0	2	0.2023778036930392	0	0.8358175960415519	0.3283315915851792	0.6362011680415398	1	2.545650852561093
1	570	1.325692341871164	1.748631324151696	1	1	0.4312143046363637	0.7543228307320069	0.5718758357969621	-0.1075366972300299	0.8140542234769774	0.6764828327497047	1.696602179856571
1	571	0.8054371571039921	2.194562842896008	0	6	0.2684790523679974	0	2.734029704103725	1.074000270442865	0.153235927673893	1	2.545650852561093
1	572	1	2	2	5	0.3333333333333333	2	2.5	0.1964134238978479	0.5706447187928672	0.736625514403292	2.545650852561093
1	573	1.100328379109504	1.718956445096248	0	2	0.3902863483896091	0	1.163496611973793	0.5698236039910896	0.3717507369600772	1	2.041854012056663
1	574	0.8323046919462739	2.167695308053726	2	2	0.2774348973154246	2.402966148518483	0.9226388932841804	-0.5815122893797454	0.932356407307426	0.3087603489485622	2.545650852561093
1	575	0.7354801797312182	2.053801784708662	0	5	0.2636808286533021	0	2.434509521428458	0.9563407012313495	0.2164365193561528	1	2.545650852561093
1	576	1.427775164602282	1.487931577778831	0	6	0.4896840768822618	0	4.032443487056535	1.584052063934703	0.01766179003907398	1	2.545650852561093
1	577	0.6269004395274528	2.240837050028603	0	2	0.21860454166762	0	0.8925236219092643	0.3506072409778138	0.6105788623024703	1	2.545650852561093
1	578	0.1586656773973941	2.841334322602605	0	6	0.05288855913246471	0	2.111683919864848	0.829526137781367	0.7217827471642438	1	2.545650852561093
1	579	0.6629390042830309	1.785658726028047	0	3	0.2707423093946955	0	1.68005227217918	0.6612061237832064	0.3878314763025607	1	2.540890369506058
1	580	0	0	0	0					1	1	2.545650852561093
1	581	1	2	0	3	0.3333333333333333	0	1.5	0.5892402716935439	0.2962962962962963	1	2.545650852561093
1	582	0.6036079697492848	2.226923664087507	1	1	0.2132489750454026	1.656704434196522	0.44904996795647	-0.4743990971994732	0.9545248746420851	0.3810228247328905	2.545650852561093
1	583	1	2	2	3	0.3333333333333333	2	1.5	-0.1964134238978479	0.7901234567901239	0.5390946502057611	2.545650852561093
1	584	0.1926671039619384	0.221838712087287	0	0	0.4648115816523497	0	0	0	1	1	2.301450338438685
1	585	0.1546120895903824	2.845387910409616	0	2	0.05153736319679417	0	0.7028918597296228	0.2761147935988422	0.89958137341169	1	2.545650852561093
1	586	0.995625980383083	2.004374019616917	2	4	0.331875326794361	2.008786471432242	1.995635525531554	-0.005166044623698819	0.683260928448812	0.6459477169151733	2.545650852561093
1	587	1.520804934143643	1.46239950846878	0	4	0.5097890417499709	0	2.735230678645565	1.074472045486419	0.05774735023860779	1	2.545650852561093
1	588	0.7006706335433566	2.299329366456643	0	2	0.2335568778477856	0	0.8698188389956845	0.3416881926759867	0.5874350594944343	1	2.545650852561093
1	589	1.199082313821332	1.48940561725009	3	2	0.4460062103918285	2.501913309386874	1.342817548716264	-0.4553239339575899	0.8727445738405037	0.3995459394670906	2.545650852561093
1	590	0.935961699917798	2.06293037752893	4	8	0.3121024951036853	4.273679147716519	3.877978669150608	-0.1554417716662954	0.6910785218212383	0.5444177494659287	2.545650852561093
1	591	0.8165273887690336	2.183472611230966	1	8	0.2721757962563446	1.224698661373212	3.663888412820474	0.9581792212365949	0.2501985066831742	0.9426889394378523	2.545650852561093
1	592	0.7358003832766735	1.913901971309642	1	3	0.2776917120532771	1.359064255371532	1.567478400133088	0.1186819595013549	0.690793211344793	0.7277985763000553	1.756072663757938
1	593	1.02333088915988	1.778829389161992	2	6	0.3651935605099369	1.954402062114955	3.373004761758858	0.557265226775579	0.3921111532126494	0.8522612697414608	2.545650852561093
1	594	0.8761358053231773	2.123864194676822	2	5	0.2920452684410592	2.282751130416667	2.354199488146099	0.02806683314703168	0.665044354967033	0.6534832579524185	2.545650852561093
1	595	0.6484371672169459	2.230005218001155	0	1	0.225273630817458	0	0.4484294439886293	0.2338442763494808	0.7747263691825419	1	1.91764130809193
1	596	0.7035280569077861	2.296471943092214	0	3	0.2345093523025954	0	1.306351688303442	0.5131700158288267	0.448559095501456	1	2.545650852561093
1	597	0.8490652418504125	2.150934758149587	1	2	0.2830217472834708	1.177765795500764	0.9298282955455915	-0.09739650655773602	0.8050368968060289	0.6314317261003437	2.545650852561093
1	598	0.5983434506797722	1.439572554688765	0	2	0.2936055505249185	0	1.389301284944543	0.5806426633370528	0.4989931182492034	1	2.392695839744174
1	599	0.996924851217348	2.003075148782652	0	1	0.332308283739116	0	0.499232393057115	0.1961118872821284	0.667691716260884	1	2.545650852561093
1	600	0.9699652621972041	2.023853400176379	0	3	0.3239893165166486	0	1.482320804332246	0.5822954089878166	0.3089304225179347	1	2.545650852561093
1	601	0.8023040627862389	2.092499380471461	2	10	0.2771532086763573	2.492820481370126	4.778973935823531	0.8980624550901722	0.3114235655361426	0.8860215219870303	2.545650852561093
1	602	0.8603749087973401	1.932027839751068	0	12	0.3081127567449195	0	6.211090623593779	2.530834702156449	0.01203438441077614	1	2.454166847918394
1	603	0.8411666168024998	2.1588333831975	0	4	0.2803888722674999	0	1.852852578217733	0.7278502377314003	0.2681584470060531	1	2.545650852561093
1	604	0.9988920774467276	2.001107922553272	3	7	0.3329640258155759	3.003327454221394	3.498062208992954	0.1943450942118884	0.5602730251420838	0.6999933025507769	2.545650852561093
1	605	0.08638876274268578	1.733381849742996	0	2	0.04747233643073543	0	1.153813858323562	0.4586073872400941	0.907308949864722	1	2.515907703247501
1	606	0.9597458835206256	2.040254116479374	3	2	0.3199152945068752	3.125827421103524	0.9802700476601238	-0.8428325397745835	0.9610307087267221	0.1904059525206256	2.545650852561093
1	607	0.4241611919648919	1.643566987632485	0	1	0.2051339224130918	0	0.6084327608943237	0.2532356041449295	0.7948660775869082	1	2.402635138722875
1	608	0.8824191623527223	2.056692117125551	2	2	0.3002333285282625	2.266496564589059	0.9724352922571688	-0.5083420104646239	0.916123495832001	0.3487116143336961	2.545650852561093
1	609	0.9861791753682624	2.013820824631738	3	5	0.3287263917894208	3.042043550432638	2.482842534372112	-0.2196691724232068	0.7507214674728028	0.5204160462994005	2.545650852561093
1	610	1.012522345378971	1.965883937223532	1	5	0.3399544082663695	0.9876325244216863	2.543385143612103	0.6111413973464691	0.3382180410876183	0.9173117864593715	2.545650852561093
1	611	1.152441659617584	1.60796857915022	0	6	0.4174892714975629	0	3.731416196683944	1.465800462357158	0.03906821515999082	1	2.545650852561093
1	612	0.7477270819436961	2.252272918056303	0	8	0.2492423606478987	0	3.551967408507468	1.395308160557035	0.1009248425467052	1	2.545650852561093
1	613	0.6712531817494125	2.276983585121246	0.5	5.5	0.2276795368988969	0.7448754264328485	2.415476350351965	0.6562568948677238	0.3999059514310749	0.7877805174222956	2.545650852561093
1	614	0.7495585236075323	2.156635663467708	0	4	0.257917563437796	0	1.854740727772396	0.7285919535691252	0.3032554479857461	1	2.545650852561093
1	615	0.5841694124701262	2.415830587529874	1	2	0.1947231374900421	1.711832181989054	0.8278726208384297	-0.3472430479856665	0.9010153726378446	0.4778014483781	2.545650852561093
1	616	0.05841099720841392	0.8149331258715586	0.5	1.5	0.06688199492591673	8.560031910018077	1.840641829838212	-3.1766026736542	0.9331180050740833	0.1292907886065631	2.115275585426057
1	617	0.7132495674258247	2.175564507910758	0	7	0.2469004750133399	0	3.217555707746976	1.263942266281294	0.1373936356228182	1	2.545650852561093
1	618	0.8900871241733938	2.109912875826606	3	6	0.2966957080577979	3.370456575007801	2.843719315969085	-0.2069165370847237	0.7371801747734992	0.5283248130430067	2.545650852561093
1	619	0	1.825609548260571	0	0	0		0		1	1	2.149088245764244
1	620	1.015385277912835	1.713699354297006	5	5	0.3720607510404101	4.924239211226011	2.917664634384542	-0.8228016164416377	0.8766400758016815	0.2987713904695342	2.438710056889877
1	621	0.8888382738128434	2.08234417375453	4	3	0.2991530441156756	4.500256253414052	1.440684031876877	-1.201882111389723	0.9715559013095814	0.1249405459959805	2.545650852561093
1	622	0	2.075378612166683	0	0	0		0		1	1	2.092356422001992
1	623	0.673432135792361	2.326567864207638	0	2	0.2244773785974538	0	0.8596353584902379	0.3376878481294431	0.6014353363070771	1	2.545650852561093
1	624	0.9494380939124035	1.273834218572435	0	1	0.4270453459887983	0	0.7850315099249598	0.3778290818696617	0.5729546540112017	1	2.077742417392236
1	625	1	2	4	6	0.3333333333333333	4	3	-0.3928268477956959	0.7868719199309056	0.4407356602143977	2.545650852561093
1	626	0.9871060497936917	1.993475987858231	0	5	0.3311789567689019	0	2.50818170394515	0.9852811124596107	0.1338288187476722	1	2.545650852561093
1	627	0.9885464968361173	2.011453503163882	0	1	0.3295154989453724	0	0.4971529286792196	0.1952950178454562	0.6704845010546276	1	2.545650852561093
1	628	0.988189288060577	2.011810711939423	2	4	0.3293964293535258	2.02390374411486	1.988258625059177	-0.01400235975794643	0.6881372748720745	0.6410116791695808	2.545650852561093
1	629	0.8959515424939662	2.104048457506033	0	3	0.2986505141646554	0	1.425822674994831	0.5601014269338463	0.344987570970763	1	2.545650852561093
1	630	0.9532046359360933	2.046795364063906	0	4	0.3177348786453645	0	1.954274506493904	0.7676914941134895	0.2166769330102883	1	2.545650852561093
1	631	1.287185979592339	1.524995450632082	0	3	0.4577179714502336	0	1.967218983346184	0.7727764321517349	0.1594687668593207	1	2.545650852561093
1	632	0.6252752588222625	2.293878026397555	0	5	0.2141974736263904	0	2.179714850772734	0.8931382342160875	0.2996174501689922	1	2.440512305114653
1	633	0.9528228990225395	1.680227785068775	0	8	0.3618703220486489	0	4.761259200146213	1.870350443131693	0.0274961282669652	1	2.545650852561093
1	634	0.8961280811575832	2.093256951421847	0	3	0.2997700434675513	0	1.433173312985893	0.5629889548851628	0.343338147162874	1	2.545650852561093
1	635	0.995625980383083	2.004374019616917	1	9	0.331875326794361	1.004393235716121	4.490179932445997	1.369310600164569	0.1057670840081617	0.982275454758844	2.545650852561093
1	636	0	0	0	0					1	1	2.545650852561093
1	637	1	2	0	5	0.3333333333333333	0	2.5	0.9820671194892397	0.131687242798354	1	2.545650852561093
1	638	0.9591538767159611	2.040846123284039	0	2	0.3197179589053203	0	0.9799856918079098	0.3849646901977856	0.4627836554359435	1	2.545650852561093
1	639	0.5847038747865627	2.174615234181275	1	0	0.2119015060223606	1.710267441557549	0	-0.6718389679546615	1	0.2119015060223606	2.545650852561093
1	640	0.9131335081855554	1.051390493001064	0	0	0.4648115816523498	0	0	0	1	1	2.402635138722875
1	641	0.8899570808727642	2.110042919127236	0	4	0.2966523602909214	0	1.895696037147195	0.7446802986513251	0.2447260145245182	1	2.545650852561093
1	642	1.087195213469562	1.536061334883181	0	1	0.4144448678312685	0	0.6510156705923799	0.2557364337444057	0.5855551321687316	1	2.545650852561093
1	643	1.148228322866076	1.666109770975323	3	4	0.4079923181151326	2.612720780577633	2.400802197839848	-0.08324730884621544	0.6945889257876018	0.5973778077848635	2.545650852561093
1	644	0.6126250906747804	2.241412257379056	0	8	0.2146520931453572	0	3.569178304286877	1.402069062493801	0.1447093939193204	1	2.545650852561093
1	645	0.8719380155509855	2.128061984449014	3	3	0.2906460051836618	3.440611541755377	1.409733373333457	-0.797783469158279	0.9367086766584901	0.2385631555622101	2.545650852561093
1	646	0.4795747279094715	1.865196334455818	1	4	0.204529446651265	2.085180769135042	2.144546354776653	0.03093923912948044	0.7279783203865089	0.6814918584427608	1.918779753864253
1	647	0.8274921294447763	2.098046698030689	0	8	0.2828511868218286	0	3.813070513401404	1.497876470202189	0.06996394218710675	1	2.545650852561093
1	648	0.7431637818167229	2.255897595423491	0.5	9.5	0.247798790467101	0.672799202859039	4.211184062287456	1.389972570617282	0.1535041337623783	0.9420117137207107	2.545650852561093
1	649	1.000027749435715	1.774838316205974	1	4	0.3603877541399313	0.9999722513342943	2.253726417486128	0.5846060377910081	0.4086324801483953	0.892950695444667	2.144613782795108
1	650	0.8126920985242154	2.042751641020311	2	10	0.2846114904206967	2.460956620141677	4.895357712210775	0.9562981072679037	0.2914517561501077	0.8962500267836724	2.545650852561093
1	651	0.6849919502388464	2.114877693294411	7	6	0.2446513721883245	10.21909819167832	2.83704349382664	-2.899869277212483	0.9951040446150573	0.02161592726666706	2.545650852561093
1	652	0.5128150470247984	1.849312279477126	1	4	0.2170988165080104	1.950020783909725	2.162966225007147	0.1038544320132227	0.7019344484250545	0.7058730984836761	2.050422278274164
1	653	1.03412829840284	1.685104242938952	1	3	0.3803015309211306	0.9669980035789087	1.780305291242855	0.4600215079241866	0.5094934247493506	0.8525238834135115	1.76797665686097
1	654	0	0	0	0					1	1	2.545650852561093
1	655	0.9814561834411717	2.018543816558828	3	5	0.3271520611470572	3.056682560683892	2.477033175590856	-0.2277018407728108	0.7538929847635136	0.5165163260494967	2.545650852561093
1	656	0.7680726450336829	2.231927354966317	0	3	0.2560242150112276	0	1.344129768975063	0.5280102601748311	0.4117905736673917	1	2.545650852561093
1	657	0.9373995189936314	2.062600481006368	2	3	0.3124665063312105	2.13356200795489	1.454474595359477	-0.2667637676675911	0.8200403499258166	0.4972731308871858	2.545650852561093
1	658	0.7828132796290778	2.047718354207714	0	3	0.2765605126157776	0	1.465045226476341	0.5755090981948322	0.3786226844280181	1	2.545650852561093
1	659	0.8897712693404747	2.016040604065604	0	4	0.3062040173638356	0	1.984087022817639	0.7794026509258003	0.2317005811463185	1	2.545650852561093
1	660	1.206543795241133	1.695330781276265	0	9	0.4157808214747628	0	5.308698514413037	2.085399303314567	0.00792834038907598	1	2.545650852561093
1	661	0.8354671392806614	2.164532860719339	0	3	0.2784890464268872	0	1.385980344508612	0.5444502898401106	0.375602769684695	1	2.545650852561093
1	662	1.041833390060035	1.947689016383623	0	4	0.3484949260839967	0	2.053715950725548	0.8067547631912579	0.1801653249686036	1	2.545650852561093
1	663	1.260643969419104	1.66217778710215	0	5	0.4313105876560616	0	3.008101804029657	1.181663149525517	0.05948065111317705	1	2.545650852561093
1	664	0.9704412366010162	2.029558763398983	0	3	0.3234804122003388	0	1.478153800767897	0.5806584981128801	0.3096286411054525	1	2.545650852561093
1	665	0.74734725673529	1.775180033870431	0	6	0.2962692453391985	0	3.379938871280666	1.327730732547326	0.1214616528456088	1	2.545650852561093
1	666	0.6438868042431644	2.287787262093063	0	4	0.2196311014368124	0	1.748414315560293	0.6868240842224191	0.3708513031293616	1	2.545650852561093
1	667	0.0728815790544555	2.126560342979989	0	3	0.03313639624866353	0	1.410728837252764	0.6656079981138342	0.9038484890721832	1	2.119458962708404
1	668	0.8331564408050834	2.004765909438916	0	4	0.2935797171242018	0	1.995245420508722	0.783785969117239	0.249030557703317	1	2.545650852561093
1	669	1	2	5	2	0.3333333333333333	5	1	-1.571307391182784	0.993141289437586	0.04526748971193395	2.545650852561093
1	670	0.8063176848348331	2.156085210988026	0.5	12.5	0.2721836675125395	0.620102981001118	5.797544520177789	2.033838039481268	0.0551673187225892	0.9839200993063505	2.545650852561093
1	671	0.9890823120861466	2.010917687913853	2	5	0.3296941040287156	2.022076399062938	2.486426983089026	0.1824093761950586	0.5790309188899945	0.7298612180948956	2.545650852561093
1	672	0.3474182420900833	1.66692866762147	0	2	0.1724719016447034	0	1.199811388962305	0.5501358953097705	0.6848027535675335	1	2.180936381703861
1	673	0.7443843589470927	2.144026857260515	2	7	0.2577141214416297	2.686784019520419	3.264884474882046	0.2270933795889646	0.5790626160427268	0.7178149104908202	2.545650852561093
1	674	0.9009548371429443	2.099045162857056	1	5	0.3003182790476481	1.10993354913454	2.382035455204019	0.4997157818361696	0.419487491562005	0.882671594340795	2.545650852561093
1	675	0	1.320031482036088	0	0	0		0		1	1	2.284639108647163
1	676	0.7006706335433566	2.299329366456643	0	1	0.2335568778477856	0	0.4349094194978422	0.1708440963379933	0.7664431221522144	1	2.545650852561093
1	677	1.091066284362066	1.533972902607133	0	3	0.4156380940056679	0	1.955705993828974	0.7682538207709847	0.199547224149672	1	2.545650852561093
1	678	0.74131628430799	2.497286364403521	1	8	0.2289000426165048	1.348951886216135	3.203477227935294	0.8280919138830474	0.3538800132891283	0.9036179604738653	2.239516303236208
1	679	0.800990333017659	2.196278363862805	0	7	0.2672400822293056	0	3.187209834225398	1.252021592442206	0.1134310459458866	1	2.545650852561093
1	680	0.9913169414841417	2.008683058515858	0	3	0.330438980494714	0	1.493515857208747	0.586693126320199	0.3001722122179637	1	2.545650852561093
1	681	1	2	2	4	0.3333333333333333	2	2	0	0.6803840877914954	0.6488340192043894	2.545650852561093
1	682	0.5941430975231373	1.579872021125292	0	2	0.273292992503434	0	1.265925323859755	0.6545176889115233	0.528103074744614	1	1.934134623565354
1	683	0.4362032651548521	2.563796734845147	2	5	0.1454010883849507	4.585018407163918	1.95023261089456	-1.035014598965364	0.9317935005227852	0.2705858912900352	2.545650852561093
1	684	0.7047218084895503	2.186869695395362	6	4	0.2437141648613721	8.513997903456351	1.829098463626953	-2.705064743537687	0.9970049969818163	0.01739120028044316	2.471253028527102
1	685	0.7081587663466161	2.11673738382817	0	4	0.2506848849303009	0	1.889700645228793	0.7423251477427195	0.3152520888189319	1	2.545650852561093
1	686	1	1.87173958932031	2	0	0.3482209890196493	2	0	-0.7856536955913918	1	0.1212578571938226	2.545650852561093
1	687	0.6528001967455924	2.220516166049122	0	3	0.2271939857366246	0	1.351037225429339	0.5307236945200504	0.4615422679480922	1	2.545650852561093
1	688	0.1377345901419997	2.862265409857999	0	5	0.04591153004733325	0	1.746868051711549	0.6862166702688564	0.7905752925145708	1	2.545650852561093
1	689	0.9487941486183515	2.02663550624905	3	5	0.3188763501991224	3.161908201445641	2.467143195992914	-0.2729223470507541	0.7702956391864306	0.4958900840925446	2.545650852561093
1	690	0.7645532232787007	2.2354467767213	0.5	4.5	0.2548510744262335	0.6539767079338259	2.013020415811505	0.5338688557821634	0.4261546955799069	0.7702712243948212	2.545650852561093
1	691	0.7451660240380055	1.928695457879238	0.5	12.5	0.2786853504107841	0.6709914084522172	6.481064674536433	2.309334821219653	0.05024498103001759	0.9856905881383362	2.515907703247501
1	692	0.7532503451787708	2.246749654821229	0	5	0.2510834483929236	0	2.225437083864978	0.8742114346223249	0.2355955833594741	1	2.545650852561093
1	693	0.6817822303081483	2.31821776969185	2.5	7.5	0.2272607434360495	3.666860016093501	3.235243943884072	-0.1695503811039895	0.7105244978992913	0.553080330007071	2.545650852561093
1	694	1.09259285531816	1.796384982483529	3	5	0.3781935745653026	2.745762051616573	2.783367735065022	0.01602133011963067	0.6441536802217525	0.6374293592801327	2.347226052247177
1	695	0.9421414258378533	2.057858574162146	0	11	0.3140471419459512	0	5.345362474424965	2.09980189115376	0.01582111070476054	1	2.545650852561093
1	696	0.9008974912286745	2.099102508771324	0	4	0.3002991637428916	0	1.905576303818214	0.7485615326630822	0.2396898103966897	1	2.545650852561093
1	697	1.095966915145694	1.538749966514007	0	5	0.4159714171851762	0	3.249390809949035	1.276447949128583	0.0679470352368073	1	2.545650852561093
1	698	0.6989302518479026	2.140220753723248	0	6	0.2461757935651961	0	2.803449125311986	1.101270082851908	0.1834934115060896	1	2.545650852561093
1	699	0.6627248594603009	2.337275140539699	2	4	0.220908286486767	3.017843636692198	1.711394576796107	-0.5132082660046314	0.8737812369608767	0.3959117254435218	2.545650852561093
1	700	1.024424203530497	2.291795632654725	3	5	0.3089132367982372	2.928474346526596	2.181695404580294	-0.3635083606472994	0.7894127960918438	0.4708190573095099	2.054365243804883
1	701	0.9779486244982398	1.840277659186774	2.5	12.5	0.3470085529184366	2.556371508045922	6.792453267907301	1.906688988557685	0.1217676620963511	0.9601765612934442	2.221695192704586
1	702	0.8846086917430861	2.115391308256914	1	7	0.294869563914362	1.130443335379782	3.309080439480491	0.8558271460946247	0.2655750738215549	0.9388838923855807	2.545650852561093
1	703	0.04865298569385783	0.8142236855690945	0	3	0.05638463446073554	0	3.684491194705514	1.64435542933207	0.8402045180751587	1	2.240690260135632
1	704	1.122730919448389	1.825640808983565	3.5	11.5	0.3807969356854117	3.117398781285539	6.299158050921684	1.249880464335902	0.1911056783401316	0.922429799608153	2.545650852561093
1	705	0.983058433358831	2.016941566641169	0	4	0.3276861444529437	0	1.983200736281734	0.7790544937796569	0.2043093520409861	1	2.545650852561093
1	706	1.133270930880327	1.744128144725118	0	9	0.3938525387347846	0	5.160171302331937	2.124758522176615	0.01104598921542774	1	2.428591883959514
1	707	0.9710059067532977	2.028994093246702	0	2	0.3236686355844325	0	0.9857101145127991	0.3872133971243973	0.4574241144922231	1	2.545650852561093
1	708	0.977578662886968	2.022421337113032	0	3	0.325859554295656	0	1.48337042580971	0.5827077284841874	0.3063734672250717	1	2.545650852561093
1	709	1.029663862334902	1.970336137665098	3	3	0.3432212874449673	2.913572195490182	1.522582843938031	-0.5464179622876107	0.8898066153567689	0.3392853446604636	2.545650852561093
1	710	0.7699133460899786	2.20847670288533	0	10	0.2584998383119301	0	4.528007919184841	1.778723077687329	0.05024727343636744	1	2.545650852561093
1	711	0.9883501648889302	2.01164983511107	0	1	0.3294500549629767	0	0.4971044078080252	0.1952759575445727	0.6705499450370233	1	2.545650852561093
1	712	1	2	1	0	0.3333333333333333	1	0	-0.3928268477956959	1	0.3333333333333333	2.545650852561093
1	713	1.225397250595438	1.768978595244693	3	3	0.4092329465914552	2.448185679005121	1.695893894965431	-0.3789896160151605	0.8077921871318194	0.4748197936490031	1.98499312975793
1	714	0.9425176389417632	2.057482361058236	1	2	0.3141725463139211	1.060988101106284	0.9720617964235323	-0.03493263995464518	0.7659072517872417	0.6774146815493249	2.545650852561093
1	715	1.012906791703644	1.599749659635889	1	5	0.3876923011382983	0.9872576708840747	3.125489022537455	0.8399546817279275	0.2529115167712845	0.9472990649869325	2.545650852561093
1	716	0.6666385509006374	2.333361449099363	0	3	0.2222128503002125	0	1.285698793540087	0.5050570042810817	0.4705245530894696	1	2.545650852561093
1	717	0.7704831400311076	2.098537240171953	3	7	0.2685526897430318	3.893660800778687	3.335656792741225	-0.2191989555347204	0.7310376160414676	0.5293084958246733	2.545650852561093
1	718	0.8125818853922386	2.148568445625533	2	14	0.2744142628898369	2.46129040771637	6.515966493180088	1.624871544816279	0.1429242713629417	0.9583821390688129	2.495382541714811
1	719	0.7308678029739752	2.140634891796266	2.5	13.5	0.254524505341777	3.420591233910218	6.306540200637288	1.133678235498641	0.2874482742500907	0.8775706577694866	2.545650852561093
1	720	0.696720091016072	2.197681075412152	1	3	0.2407130356003294	1.43529663188216	1.365075230234387	-0.02758485185708994	0.7538519465402547	0.6676285011850215	2.545650852561093
1	721	0.9872236934412627	1.81425644532138	2	3	0.3523936078580587	2.02588330617188	1.653569983304414	-0.1462546690143679	0.7611024193399529	0.5761766760684615	2.545650852561093
1	722	0.7892693049086715	2.136320052212538	3.5	8.5	0.2697813016674751	4.434481333852195	3.978804576213543	-0.1790020643169549	0.6929275235382361	0.5405563202001755	2.545650852561093
1	723	0.9953819217151991	2.004618078284801	5	7	0.3317939739050664	5.023197519384535	3.491936980828472	-0.6015202505149181	0.8253465325784962	0.3640798070358591	2.545650852561093
1	724	0.591712100821267	2.25164070537278	0	5	0.2081036512712257	0	2.220602953246132	0.8723124583294912	0.3114165597066151	1	2.545650852561093
1	725	0.7150297918492737	1.771891016476388	3	5	0.2875161080543908	4.195629376841953	2.821843981094889	-0.5396597865590819	0.8279365391803356	0.4164345478276111	2.545650852561093
1	726	0.9261605437348703	2.042261886974593	1	3	0.3120042936454683	1.079726411111579	1.46895949982409	0.1529012072967181	0.6304714517889056	0.7759510506975167	2.545650852561093
1	727	0.6593278123948203	2.330983411794541	1	11	0.2204880238088115	1.516696218786502	4.719038301319995	1.257965945845136	0.2211861762512107	0.9496646024097067	2.545650852561093
1	728	0.8758925133866141	1.853357781101516	1.395833333333333	7.354166666666666	0.3209278808746587	1.593612586019696	3.968023196414792	0.93273223545416	0.2751099837856874	0.910802750523422	2.545650852561093
1	729	1.228148232512124	1.576126309419681	3	4	0.4379557757800984	2.442701882869327	2.537867667136889	0.03738367505183168	0.6336511415695953	0.6597357972661511	2.545650852561093
1	730	0.6169820196704369	2.383017980329563	2	5	0.2056606732234789	3.241585550691262	2.098179720535938	-0.4491605080111364	0.8420936613081962	0.4388065871552834	2.545650852561093
1	731	0.939417454266427	1.974509967553728	4	6	0.3223887620645093	4.257957931092012	3.03872864588957	-0.4789459968462746	0.8087278054543833	0.4108672076023508	2.545650852561093
1	732	0.9594613434788428	2.040538656521157	0.5	3.5	0.3198204478262809	0.5211257372674187	1.71523337174461	0.4690775379804499	0.4153226038414664	0.785960322744072	2.545650852561093
1	733	1.093861007237835	1.646082311251257	0	6	0.3992276044020616	0	3.645018210200647	1.508504732301422	0.04701753066338649	1	2.416312081858499
1	734	0.6493418026747996	2.091470681834621	2	7	0.2369158073909699	3.080041962124578	3.346927145954375	0.104839665487234	0.6373091886853091	0.6671280527130701	2.545650852561093
1	735	0.9629403139859661	2.027696555585381	0	4	0.3219850339516432	0	1.972681755059366	0.7749223555440519	0.2113280380926387	1	2.545650852561093
1	736	0.977461245514236	2.022538754485764	1	1	0.325820415171412	1.02305846353418	0.4944281031857176	-0.2076601981047893	0.8938410570575288	0.5454818874003526	2.545650852561093
1	737	0.6253300733859267	2.373312254883548	2	7	0.2085377330569487	3.198310916298578	2.949464397529718	-0.09775359355290367	0.7154110611738492	0.5891562573142246	2.545650852561093
1	738	1.040450435259104	1.261078052460824	0	3	0.4520693273233627	0	2.378916986261004	1.241540163377741	0.1645041420836421	1	1.916101513614275
1	739	0.7637823988328213	2.139956563326983	2.375	10.375	0.2630341118075983	3.10952439284981	4.848229248106805	0.6830099475376772	0.4015534131785206	0.813629794464607	2.545650852561093
1	740	0.0592710314232492	0.3921182601326565	0	1	0.1313080140181135	0	2.550251038198764	1.086306343779164	0.8686919859818865	1	2.347635225369914
1	741	0.995202402426211	2.004797597573789	2	2	0.3317341341420704	2.00964145094926	0.9976069416785043	-0.3975543261372949	0.8903052844246374	0.4045644030019729	2.545650852561093
1	742	0.8587023869795016	2.124081366723148	0	10	0.2878862357733979	0	4.70791757635309	1.849396421200737	0.03353465185027738	1	2.545650852561093
1	743	1.143537892471638	1.641706464290395	3.5	8.5	0.4105700419768735	3.060676889713829	5.17753945963416	0.8315604505584993	0.3060022995750341	0.8618441015476639	2.545650852561093
1	744	0.8978962571823522	2.102103742817648	0	15	0.2992987523941174	0	7.135708716209261	2.803097961776756	0.004819404306576455	1	2.545650852561093
1	745	1	1.994571392838794	2	0	0.3339376053586153	2	0	-0.7856536955913918	0.9999999999999999	0.1115143242726464	2.545650852561093
1	746	0.8840801697085408	2.043542562892442	4	11	0.301978858089785	4.524476554336357	5.382809342825986	0.3371761636620708	0.5086993686867344	0.7088676953873264	2.545650852561093
1	747	0.7630497815342441	2.236950218465755	2	7	0.2543499271780814	2.621060969283882	3.129260518278789	0.1996344268828637	0.5884855724257665	0.709991645666893	2.545650852561093
1	748	1.01022999509522	2.354274435827091	2	4	0.3002611575750804	1.979747195896205	1.699037265634132	-0.1357024402086505	0.7438261336759093	0.5803891598638514	2.068569510102142
1	749	0.9509410379762119	1.964468526654548	7.5	9.5	0.3261775119053125	7.886924320735451	4.835913567003446	-1.24602789565588	0.8888441897888745	0.2294536767552809	2.448589445203412
1	750	0.7007600490467032	2.32948305293085	3	7	0.2312553895723361	4.281065971270945	3.004958542708828	-0.5083788328122094	0.8179146490484567	0.4175530951991933	2.510150592822773
1	751	0.6917292414721644	2.084467997199927	0	7	0.2491642999411064	0	3.358171010254475	1.343555406007786	0.1345285301598348	1	2.499465965629864
1	752	0.761239973786485	2.130963247002318	0	11	0.2632041788470413	0	5.161984851439362	2.027766237560058	0.03473911052006382	1	2.545650852561093
1	753	0.9823154360533064	2.012854714932544	3	7	0.327966488224377	3.054008814167918	3.477647913716708	0.1664168120787581	0.5739198942935455	0.6881433820196785	2.545650852561093
1	754	0.6438598203682571	2.706561226945776	0	4	0.1921728079175085	0	1.477890084353942	0.7751179014211688	0.4258668849959243	1	1.906664884973304
1	755	0.7424724886180155	2.156387788265261	2	13	0.2561256554994394	2.693702501654513	6.028600268812527	1.310037377593587	0.2199382682603816	0.9271540566293279	2.545650852561093
1	756	0.931363424196695	2.028239277943749	1	5	0.3146920441460316	1.073694729705007	2.465192373687317	0.5466176332007084	0.3889970678483767	0.8964107611794667	2.545650852561093
1	757	0	1.535622442743468	0	0	0		0		1	1	1.842421786236366
1	758	0.881373655118984	2.118626344881016	0	3	0.2937912183729947	0	1.416011845245171	0.5562474696090274	0.3522081011693429	1	2.545650852561093
1	759	1.148948448522517	1.801225570162982	0	1	0.3894510768671372	0	0.5551775505327275	0.248756262096665	0.6105489231328628	1	2.231813365634949
1	760	1.004013812657016	1.995986187342984	1	6	0.3346712708856719	0.996002233628247	3.00603282630281	0.7895939816932631	0.2609152607488811	0.9422896194902919	2.545650852561093
1	761	0.8053806297208183	2.077249459366294	0	8	0.279390905121604	0	3.851246639602236	1.512873077518713	0.0727106308638186	1	2.545650852561093
1	762	0.956138123467747	2.043861876532253	5	3	0.3187127078225823	5.229369980422774	1.467809559171382	-1.477641923073234	0.9844517471194337	0.07378214165001251	2.545650852561093
1	763	0.991672144005781	2.007436776704192	5	11	0.3306555947861421	5.041988957966386	5.479624627610833	0.1719150405893866	0.5561171434886373	0.6524798387437346	2.545650852561093
1	764	0.3414199394179286	0.9057038828594073	1	1	0.2737658709737993	2.928944342573708	1.104113628002664	-0.8569921363655404	0.925052247889957	0.4725839898375558	2.129343592707929
1	765	1.020062991661244	1.697938798776801	1	9	0.3752988667078274	0.9803316149833352	5.300544405065494	1.697095572134623	0.0634301340040101	0.990948450346156	2.545650852561093
1	766	1.043737318679056	1.809081104474169	0.5	11.5	0.3658618123776036	0.4790477364867964	6.356818371248542	2.308946110519563	0.01886702253956958	0.9957712999119688	2.545650852561093
1	767	0.591712100821267	2.391862606358881	0	2	0.198323205850109	0	0.8361684298600199	0.3284694085281881	0.6426856822784467	1	2.545650852561093
1	768	0.9192323781242162	2.063636998047746	4	7	0.3081705104042821	4.351456818962787	3.392069441777881	-0.3768731191945269	0.7713664810223614	0.4544063824927458	2.545650852561093
1	769	0.80071839037424	2.027653053430961	3.5	16.5	0.2831022750310967	4.371074827398643	8.137486821071583	1.51651389433148	0.2155426635812001	0.9053333236615396	2.483598737704461
1	770	0.6506676540785076	2.224009458586237	3	5	0.2263446044816341	4.610648740867068	2.248191877375563	-0.9280364827386749	0.9163237837641007	0.2636611943652838	2.545650852561093
1	771	0.7307793379972961	2.197458758480292	0	6	0.2495628135145018	0	2.730426669827219	1.102614219297874	0.1786019018747712	1	2.476320930783849
1	772	0.08512638828512085	0.285825139596638	0	0	0.229481163674449	0	0	0	1	1	2.301450338438685
1	773	0.7837133369447546	1.899691794904651	1	4	0.2920592673997827	1.275976754330125	2.105604714790468	0.3259001365508085	0.544620981964217	0.8221784036593006	2.545650852561093
1	774	1	2	1	2	0.3333333333333333	1	1	0	0.7407407407407408	0.7037037037037037	2.545650852561093
1	775	0.9916187999812262	2.003788981550723	4	8	0.3310463457079224	4.033808152967381	3.992436366133144	-0.01625194860976868	0.6380530855614553	0.6003592025868754	2.545650852561093
1	776	0.9943688445219199	1.804803538443829	0	7	0.3552367301753588	0	3.87853849512932	1.523594051095913	0.0463235702113637	1	2.545650852561093
1	777	0.7045602485383731	2.280700189527153	0	7	0.2360129922181711	0	3.069232875124755	1.205677075486178	0.1519154035944915	1	2.545650852561093
1	778	1.06322131732064	1.8544086768031	1	5	0.3644126635186861	0.9405379517032628	2.696277289113924	0.6897015494659336	0.2927136209327696	0.9340748063586632	2.545650852561093
1	779	1.086826248999287	1.779045978525052	7	3	0.3792305318294434	6.440771932445841	1.686297058205995	-1.980842928747005	0.9915131891898937	0.04086819111361328	2.400228107559907
1	780	0.7895750967692253	2.055489546097659	1	7	0.2775244839335512	1.266503976748746	3.405514765710913	0.8530521180308266	0.3023456355188362	0.9257690410226541	2.507479606169701
1	781	0.6490564087807361	2.350943591219264	2	9	0.2163521362602454	3.081396274565773	3.828250083759923	0.2933842276299458	0.5632281111189485	0.7237003646528725	2.545650852561093
1	782	0.8848429420462963	2.221062136757213	4	2	0.2848905293613047	4.520576262663701	0.9004700800131747	-1.859521971792018	0.9914131650502058	0.05911672662968892	1.946793981230475
1	783	0.699946044460978	2.298436727907731	1	3	0.2334411906682694	1.42868155040449	1.305234972785569	-0.0484931299572073	0.765892845118064	0.6547116577716101	2.545650852561093
1	784	0.6645621689916398	2.306185357613536	0	2	0.2237020019506904	0	0.8672329799498945	0.3882642002360027	0.602638581775366	1	2.233615613859725
1	785	0.8462916416600497	2.133403405853972	2	9	0.284019548364896	2.363251509936793	4.218611433404656	0.7288351902623442	0.355311708699464	0.8640544543818365	2.545650852561093
1	786	0.644819367513258	2.203432133921955	0	9	0.2263913025897952	0	4.084536964603775	1.604515780510301	0.09924121976346223	1	2.545650852561093
1	787	0.9728592474048504	2.02714075259515	4	2	0.3242864158016168	4.11159169290953	0.9866113132201578	-1.227576191976773	0.9842972442923374	0.09144385174462466	2.545650852561093
1	788	0.6289971517146599	2.22899814902769	0	7	0.2200833400780194	0	3.140424321596439	1.233642986993666	0.1755243535870155	1	2.545650852561093
1	789	1.116914689992812	2.097182127963862	3	6	0.3475049923053898	2.685970582067738	2.860981847973954	0.07483098001564839	0.6151429850275796	0.6568925195953781	2.338754161306166
1	790	0.9469180828408588	2.054020313055839	2.5	8.5	0.3155406602600099	2.640143899776128	4.138225871463876	0.7924366921524512	0.3991812469740106	0.815948367958296	1.890475272691616
1	791	0.6421479903833504	2.357852009616649	1	7	0.2140493301277835	1.557273424468741	2.968803797460594	0.5544870269902725	0.4628278494868352	0.8543996873636902	2.545650852561093
1	792	1.006311797700983	1.825253360502902	2	3	0.3553906555126937	1.987455582424051	1.64360743824267	-0.1640679147540695	0.7564016984621884	0.581898147209464	2.095767138241464
1	793	0.9743573107920359	2.025642689207964	2	11	0.3247857702640119	2.052635083503648	5.43037528711495	1.32686703685742	0.1534136418353817	0.9560187868332892	2.545650852561093
1	794	0.6618197566330665	1.805414164005403	1.5	5.5	0.2682436193410478	2.266478123335395	3.046392406603242	0.306371269446948	0.5591548298952613	0.7435079330149641	2.545650852561093
1	795	0.857434987341017	2.142565012658982	0	1	0.2858116624470057	0	0.4667302948063044	0.1833441904795164	0.7141883375529943	1	2.545650852561093
1	796	0.9591590303122025	2.040840969687797	0	2	0.3197196767707342	0	0.9799881664988109	0.3849656623228115	0.4627813181729143	1	2.545650852561093
1	797	1.158873929403381	1.850914778846369	1	3	0.3850349781122305	0.8629066325746295	1.620820166485368	0.3392745414648273	0.501209928089085	0.8569783914060134	2.233923979790602
1	798	0.8722776078719372	2.103213391519364	1	5	0.2931541745716522	1.146424017967929	2.377314646322214	0.483526885517677	0.4350870983240109	0.875276530137787	2.545650852561093
1	799	0.1239369610228697	2.876063038977129	0	5	0.04131232034095657	0	1.738487624310991	0.6829246133899148	0.8098148397373172	1	2.545650852561093
1	800	0.8993373877414308	2.100662612258569	2	4	0.2997791292471436	2.22385950730097	1.904161085486888	-0.1255861232864845	0.74471898916455	0.579347594946432	2.545650852561093
1	801	1.027865015128043	1.74965900524235	2	7	0.3700652118900393	1.945780788881948	4.000779568491068	0.8072586928178526	0.2922577685758433	0.9017987219896872	2.545650852561093
1	802	0.9991559485224337	2.000844051477566	2	3	0.3330519828408112	2.001689529004585	1.499367228437712	-0.1973256859091671	0.7905400963535067	0.5385387789742349	2.545650852561093
1	803	0.7509610765060024	1.953761384591234	1	1	0.2776481089306874	1.331626939511567	0.5118332299362237	-0.4875739332276947	0.9229115276072131	0.478207745468588	1.681373128683038
1	804	0.7237565373155233	2.226404098446082	3	10	0.245327840302052	4.145040279880945	4.491547606734777	0.1361173809461037	0.5999257592682401	0.6531146195454169	2.545650852561093
1	805	0.8364749126221304	2.163525087377869	2	5	0.2788249708740435	2.390986232606215	2.311043227171383	-0.03140375882827898	0.6945235676991919	0.6239592665674127	2.545650852561093
1	806	0.03763798983743545	1.926343250426805	0	2	0.01916412899767388	0	1.038236565345701	0.4563726970066657	0.9620390058448918	1	2.274975194956803
1	807	0.831945699031432	2.168054300968568	0	2	0.2773152330104773	0	0.9224861199770271	0.3623773146458577	0.5222732724387007	1	2.545650852561093
1	808	1.183302205116809	1.624076490462517	0	5	0.4214971806190987	0	3.078672728386125	1.425064057720861	0.06479289713325558	1	2.160374975220356
1	809	1	2	1	2	0.3333333333333333	1	1	0	0.7407407407407408	0.7037037037037037	2.545650852561093
1	810	1.04703893143135	1.750232901607808	0	6	0.3743071799689098	0	3.428115192262842	1.346655684857148	0.06000217983414897	1	2.545650852561093
1	811	0.8193460093875651	2.180653990612435	6	6	0.2731153364625217	7.322913556977971	2.75146814938527	-1.795786489334751	0.9767045249374569	0.07985966016362644	2.545650852561093
1	812	0.9215213917819212	2.041928642954251	1.5	10.5	0.3109623516442928	1.62774300561758	5.142197322237792	1.380572010919895	0.1504538136556465	0.9575349755801904	2.545650852561093
1	813	0.8826303662001233	2.073301546431728	1	3	0.298596311514585	1.132977108305455	1.446967521518119	0.1447279995789877	0.6541752667639724	0.7579683388464306	2.169520853781294
1	814	0.6700090997080792	2.320277952824729	4	9	0.2240618000671787	5.970068170331996	3.878845630991456	-0.8214883581684551	0.8543884053829973	0.3293591295184786	2.545650852561093
1	815	0.9865534470469757	1.952677730189791	0	5	0.3356501709315888	0	2.56058637976786	1.005867076072801	0.1294148573618187	1	2.545650852561093
1	816	1.173355830294736	1.583135682574859	0	5	0.4256700319288251	0	3.158288992556753	1.240660709373913	0.06248954896298378	1	2.545650852561093
1	817	0.5556536808005581	2.352744469297692	1	11	0.1910514489846541	1.799682130350059	4.675390865240697	1.129655597505638	0.3011001240641119	0.9214672478754413	2.545650852561093
1	818	0.7172624151109087	2.276959251354933	0	5	0.2395488694587908	0	2.195911058586002	0.8626128191840488	0.2543059663547471	1	2.545650852561093
1	819	0.9269930774368493	1.842737614268094	0	10	0.3346870799435835	0	5.426708568040946	2.13175682068942	0.01699258977958407	1	2.545650852561093
1	820	0.9979499008115653	2.002050099188434	4	5	0.3326499669371885	4.008217242916774	2.497440000141273	-0.5934738620009727	0.8562019316240327	0.3480136685989919	2.545650852561093
1	821	0.8538063064260052	2.146193693573994	0	2	0.2846021021420018	0	0.9318823394124589	0.366068401907875	0.5117941522596429	1	2.545650852561093
1	822	1.094310874281522	1.632550958859892	1	6	0.4013077820744766	0.9138171094722577	3.675229840415003	1.084757058559143	0.1569284651915741	0.9724307284452008	2.545650852561093
1	823	0.2520206384622118	2.688465799778561	2.5	6.5	0.08570712491127491	9.919822500468952	2.417735795833958	-2.947021072071764	0.9797767063163433	0.1062852496784925	2.545650852561093
1	824	0.1991574897721959	2.800842510227803	1.5	8.5	0.06638582992406532	7.53172778847413	3.034801124647549	-1.766513526119411	0.9181118540362961	0.3180007019759723	2.545650852561093
1	825	1.298615853027513	1.599236417411385	4	4	0.44813045381048	3.08020265629335	2.501193667459517	-0.2381468049630192	0.7431791299275418	0.5186763036844735	2.431311177673559
1	826	1.305047195554946	1.908197749274491	4.5	5.5	0.4061461911439246	3.448151159074721	2.882300852776467	-0.2883790881329225	0.7204560741233983	0.5077012164210739	1.96217523941069
1	827	0.8371920088161047	2.16129965867291	4.5	4.5	0.2792043806202013	5.375111029026147	2.082080558307731	-1.293590779507492	0.9535204471909617	0.149821827208412	2.545650852561093
1	828	0.7180571435778389	2.184687961439554	0	10	0.2473717524617224	0	4.577312722230004	1.798091328048748	0.05831833841108664	1	2.545650852561093
1	829	0.08684488322270052	1.873042814124902	0	3	0.04431115279729106	0	1.601671877106355	0.6587191843508041	0.8728699724095099	1	2.431494201409772
1	830	0.9251195107486542	2.025519430200136	2	7	0.3135319262244869	2.161882845148837	3.45590365396216	0.5083261153081746	0.4272223871373657	0.826996872305899	2.545650852561093
1	831	0.6742157121904486	2.198126145169538	5	7	0.2347268346429107	7.416024144195009	3.184530612759762	-1.662244265421586	0.9589985927590597	0.1277483717686632	2.545650852561093
1	832	0.6642684901414657	2.223551666275143	1	6	0.2300241892368161	1.50541537772932	2.698385691235635	0.4912189328251096	0.4959820173618217	0.8395500550538506	2.428591883959514
1	833	0.8209133564847059	2.175861915942294	2	4	0.2739322377749975	2.436310707093802	1.838351951790899	-0.2348942529574774	0.7909726507076673	0.5218413385884504	2.545650852561093
1	834	0.626110643455046	1.945985001681462	1	3	0.2434243239122691	1.597161796326816	1.541635725562015	-0.02440431188145034	0.7493276316883092	0.6723505083786077	2.275256562632529
1	835	0.9759441763510848	2.024055823648915	0	2	0.3253147254503616	0	0.9881150394332759	0.3881581162000936	0.4552002196941209	1	2.545650852561093
1	836	0.8716676877849193	2.082317716195595	0	6	0.2950819210583578	0	2.881404673904436	1.131893115273665	0.1226964207998152	1	2.545650852561093
1	837	0.9834020022275223	2.016597997772478	3.5	1.5	0.3278006674091741	3.559073493924239	0.7438269807154878	-1.105904413551618	0.9768117643280023	0.1221701005157743	2.545650852561093
1	838	0.8239898759727042	2.160164618985945	0	10	0.2761217213668832	0	4.629276820900039	1.818504221127842	0.0395053077906086	1	2.545650852561093
1	839	1.116773395145595	1.72269954960795	6	4	0.3933030590092579	5.372620825389357	2.321937102096716	-1.198390470642685	0.9500505131567123	0.1552596925452198	2.545650852561093
1	840	0.7279241171779178	2.120208647479382	0	9	0.2555794189831263	0	4.244865245078444	1.667497033541669	0.07020456361996402	1	2.545650852561093
1	841	1	2	1	1	0.3333333333333333	1	0.5	-0.1964134238978479	0.8888888888888891	0.5555555555555555	2.545650852561093
1	842	0.9976405282284726	2.002359471771527	0	8	0.3325468427428242	0	3.995286617004009	1.569455847798015	0.03938821809530551	1	2.545650852561093
1	843	1	2	0	4	0.3333333333333333	0	2	0.7856536955913918	0.1975308641975309	1	2.545650852561093
1	844	0.1977152925438757	2.802284707456123	0.5	8.5	0.06590509751462527	2.528888856126509	3.033239262728657	0.1981223804099992	0.7132944891176903	0.4585990436287996	2.545650852561093
1	845	1.007426878757638	1.976159959418713	1	3	0.3376562953915578	0.9926278731347761	1.518095731927718	0.206417882587585	0.5849076488136566	0.8075430268049191	2.545650852561093
1	846	0.9872438121230809	2.002186931478625	1	8	0.3302447511908693	1.012921010717187	3.99563091448807	1.171688529387319	0.1474565065940925	0.9728827820078905	2.545650852561093
1	847	0.9883358118879483	2.004717060278619	0	3	0.3302099408529747	0	1.496470529154401	0.5878538007868803	0.300480361235121	1	2.545650852561093
1	848	1.189016662179117	1.575227069137957	4	6	0.4301417594651062	3.364124429231447	3.80897466628954	0.1747491163646989	0.5560231805376682	0.6901647290605292	2.545650852561093
1	849	0.9738413208376381	1.667332750141177	1	2	0.3687153117010323	1.026861336238908	1.199520611486013	0.07365259991199492	0.6924014734836359	0.7484202002207303	2.344238702413898
1	850	0.7188105743085484	2.220986082955868	0	11	0.2445103039804892	0	4.952755032737669	1.945575147414607	0.04576294868910166	1	2.545650852561093
1	851	1	1.957025224087605	2	0	0.3381777036780441	2	0	-0.7856536955913918	1	0.1143641592649549	2.545650852561093
1	852	1.043751491881522	1.644362827957825	0	2	0.3882838926076257	0	1.216276582026516	0.5008155507970858	0.3741965960432788	1	2.428591883959514
1	853	0.9788382867137979	2.021161713286202	4	1	0.3262794289045993	4.086476851481759	0.4947649628559916	-1.410920859399186	0.9963021570076612	0.04187543973791608	2.545650852561093
1	854	0.976827823389167	1.953222919675941	0	11	0.33338256195772	0	5.631717654544524	2.212289893910095	0.01155163271401571	1	2.545650852561093
1	855	1.037920913051958	1.962079086948042	1	5	0.3459736376839861	0.963464544769164	2.548317258596012	0.6225726957930549	0.3266765407923768	0.9217342908588996	2.545650852561093
1	856	0.9330911050138292	1.717464706405289	1	11	0.352036014859181	1.071706711838368	6.40478954762533	2.094978119415523	0.04119098126888278	0.9945221465005132	2.545650852561093
1	857	0.885855209310017	2.836427066490091	3	5	0.2379871121191639	3.386557948151219	1.762781091419777	-1.008875963245353	0.9021442471202934	0.2917924196975394	1.609491073122682
1	858	0.9365560735556547	2.055952833416929	0	4	0.3129668457706065	0	1.945569925041581	0.7642721008201926	0.2227977401416561	1	2.545650852561093
1	859	0.9249372605239096	2.055876729969336	0	4	0.3102968730936669	0	1.945641945205373	0.7643003922741127	0.2262813597578222	1	2.545650852561093
1	860	0.9834322137380923	1.992954301671557	3	7	0.3304114598848529	3.050540706407	3.512373562268271	0.1814203449764669	0.5672443654428674	0.69397335597426	2.545650852561093
1	861	0.6306566015764086	2.363696209543201	3	7	0.2106153287062394	4.756946954176184	2.961463478994533	-0.7053141138248696	0.8596922356531055	0.3544350422543541	2.545650852561093
1	862	0.2209937869710198	1.612289684134603	0	3	0.1205453441620472	0	1.860707805502242	0.7698165166108618	0.6802058414172198	1	2.417079609689408
1	863	0.972790145576155	1.956881286518633	0	7	0.3320475241418407	0	3.577120415134262	1.405188936862823	0.05932243207515946	1	2.545650852561093
1	864	0.8142510161719942	1.744845281455744	0	7	0.3181791232032958	0	4.011817021483889	1.575949434482634	0.0685002353878243	1	2.545650852561093
1	865	0.4663764570178891	2.530320325329199	0	9	0.1556301791242994	0	3.556861915824465	1.397230854437884	0.2181696439247062	1	2.545650852561093
1	866	1.08174509616759	1.705220491037067	1	4	0.3881444037680373	0.9244322008417728	2.345737704317236	0.71187839721114	0.3577459309350468	0.9142479160753612	1.996556587534584
1	867	0.9946214444288254	2.005378555571175	0	4	0.3315404814762751	0	1.9946358700643	0.7835465213375844	0.1996643125496184	1	2.545650852561093
1	868	1	2	1	6	0.3333333333333333	1	3	0.7856536955913918	0.263374485596708	0.9414723365340649	2.545650852561093
1	869	1.116813033459278	1.868249481278396	6	9	0.3741338842806189	5.372430138476508	4.817343770298561	-0.218052828265704	0.6877475134016502	0.5145074997324763	2.545650852561093
1	870	0.927440670732598	2.072559329267402	0	8	0.3091468902441993	0	3.859961877582438	1.516296656982265	0.05189024660596297	1	2.545650852561093
1	871	0.8056408925220019	1.739205128520386	1	6	0.3165774612139422	1.241247818081293	3.449851832661308	0.8675989530763863	0.2954293373351939	0.9303654005278179	2.545650852561093
1	872	0.9317134782581104	1.999059574724543	1	8	0.3179070714158177	1.073291331869058	4.001881735366664	1.15042893669069	0.1660163946861953	0.9680410925472158	2.545650852561093
1	873	0.7832304698212725	2.216769530178727	0	7	0.2610768232737575	0	3.157748202825408	1.240448272648429	0.1202804434478398	1	2.545650852561093
1	874	0.6535473343293016	2.204322386228029	0	6	0.2286833894590021	0	2.721924904218308	1.069245180060679	0.2105698097626556	1	2.545650852561093
1	875	0.6699538136714108	2.14894470482431	0	11	0.2376651054571931	0	5.118791551641772	2.030916171873589	0.05053634075279933	1	2.520434679940292
1	876	0.9988606825782319	2.001139317421768	3	4	0.3329535608594107	3.00342185083958	1.998861331230815	-0.3946183423379175	0.8272862115874817	0.4284800859506388	2.545650852561093
1	877	0.7776412381646669	2.166065979904665	2	10	0.264170714190351	2.571880067369185	4.616664539664729	0.803246238673444	0.3480720616063866	0.8662584312422842	2.545650852561093
1	878	1.269870432859297	1.660914781701464	1.5	6.5	0.4332867610189625	1.181222872181166	3.913506021869052	1.073314176977188	0.1627814513054446	0.956823745846439	2.545650852561093
1	879	0.850676783193169	1.600399408089513	4	3	0.3470625622404656	4.702138437333717	1.874532060456876	-1.393799305412163	0.9463240653703738	0.1950317991685975	2.028704108186281
1	880	0.8977681846230454	2.085290248735785	1	1	0.3009556147420774	1.113873288369959	0.4795495498078762	-0.2491793947013241	0.9094257179552183	0.5113369474393732	2.545650852561093
1	881	0.8318488645020009	1.877655849449428	0.5	5.5	0.3070114106902096	0.6010707249078625	2.929184281354183	0.9145455096892349	0.2579527066394446	0.8892467442747649	2.545650852561093
1	882	0.4033997155849146	1.78110458925464	1	2	0.1846641888922911	2.478930850385051	1.122898684370334	-0.5669684028230275	0.9102918283092515	0.4579871868426274	2.391724405209908
1	883	0.978497612463276	2.021502387536724	1.875	3.375	0.326165870821092	1.916202938175662	1.669550340780237	-0.09689176233546576	0.733588547536884	0.5942656303721456	2.545650852561093
1	884	0	0	0	0					1	1	2.545650852561093
1	885	0.5839680590513295	2.397655052133393	0.9555555555555555	3.577777777777778	0.1958557595226363	1.636314761988659	1.492198710817193	-0.05661265409845032	0.7650171496178211	0.6277392345273844	2.545650852561093
1	886	0.7301748887826779	2.11996936779025	3	3	0.2561887480252157	4.108604727562592	1.415114786836307	-1.058075162984923	0.9590437583757853	0.1793442251513579	2.545650852561093
1	887	0.3955228013772072	1.916322092690059	0	7	0.1710853536896922	0	3.652830610627501	1.434929934304428	0.2688863114409397	1	2.545650852561093
1	888	0.9938186623735826	2.006181337626417	0	2	0.3312728874578609	0	0.9969188539886775	0.3916164909204698	0.4471959510489468	1	2.545650852561093
1	889	1	2	0	1	0.3333333333333333	0	0.5	0.1964134238978479	0.6666666666666667	1	2.545650852561093
1	890	0.5897649041648972	2.408424169310737	2	3	0.1967070420549614	3.391181784260264	1.245627758692758	-0.8428312246390495	0.9445777775578912	0.2559902459870147	2.545650852561093
1	891	0.9141560599685538	2.085843940031446	4	2	0.3047186866561846	4.375620504159428	0.9588445049104911	-1.342201345408949	0.98823952228356	0.07427900297543	2.545650852561093
1	892	0.9967470890826238	2.003252910917376	0	4	0.3322490296942079	0	1.996752371206203	0.7843779398095142	0.1988191034461488	1	2.545650852561093
1	893	1	2	0	3	0.3333333333333333	0	1.5	0.5892402716935439	0.2962962962962963	1	2.545650852561093
1	894	0.7156239601650206	2.129152222812718	0	4	0.2515572101760037	0	1.878682020544213	0.7484339887478836	0.3137866305550419	1	2.510150592822773
1	895	0.81406958242692	1.924969075482904	1	2	0.2972099645530893	1.22839622261623	1.038977729810165	-0.07440866944321801	0.78750606006882	0.6528822791492049	2.545650852561093
1	896	1.060913723009715	1.65566359003705	2	2	0.3905332338286562	1.885167433150156	1.207974863997127	-0.2781805230405862	0.8315329902471871	0.5083796409013371	2.434363706528182
1	897	0.8992531719134487	2.073565257509486	2	6	0.3024917912958466	2.224067773644168	2.893566999288207	0.262997270411407	0.5454455912119873	0.7495945837408038	2.545650852561093
1	898	0.9919211467145422	1.95302847285569	1	4	0.336821091988425	1.008144652740005	2.048101221049409	0.4085228605734121	0.4540341587366484	0.8717216023325625	2.545650852561093
1	899	0.9948067542916315	2.005193245708369	1	7	0.3316022514305438	1.005220356301327	3.490935357468318	0.9764555884269037	0.1979438160434563	0.9601636236405964	2.545650852561093
1	900	0.9423148749214256	2.057685125078574	1	10	0.3141049583071419	1.061216400816536	4.85983004791277	1.492197424982526	0.09543047034150257	0.984193551629704	2.545650852561093
1	901	0.9171268526465357	1.79907801564355	1.5	4.5	0.3376501026683928	1.635542559539586	2.501281190071293	0.364825842128412	0.5072623009255821	0.7864350352395066	2.373018932762398
1	902	0.7507813582531885	1.415328110065324	0	5	0.346603608559081	0	3.532749730922272	1.731147284693878	0.1190922932601215	1	2.04069853683592
1	903	0.9094176496196184	2.090582350380382	2	6	0.3031392165398728	2.199209572011868	2.870013706424098	0.2635098736094764	0.5438027579493716	0.7508553719091506	2.545650852561093
1	904	1.184820841907467	1.815179158092534	5	5	0.3949402806358222	4.220047304325269	2.754549035949823	-0.5756870652159772	0.8420968582254489	0.3542612778910454	2.545650852561093
1	905	1.007586197716079	1.77220060103694	4.833333333333334	5.166666666666666	0.3624688764505503	4.79694277699434	2.915396069521461	-0.8693728588882658	0.8619076675122797	0.3170401427445505	2.164257473920864
1	906	0.9123798954188156	2.054887828135361	2	6	0.3074814881637886	2.192069345282896	2.91986740971866	0.2858986194841102	0.5328012364663477	0.7591997391948657	2.545650852561093
1	907	1.164590442830819	1.706348548146501	3	1	0.4056479244215394	2.576012896609193	0.5860467376880514	-0.9410467375796765	0.972923218980796	0.1857675079267461	2.114630527320281
1	908	0.9949305836326378	2.005069416367362	2	6	0.3316435278775459	2.010190492584624	2.99241510095464	0.385844196733355	0.4723803338706343	0.8021245222680073	2.545650852561093
1	909	0.9742801940675481	1.969909738422399	5.5	2.5	0.3309162168228679	5.645193275496965	1.269093680404932	-1.719049409580024	0.9893003208441298	0.05221012845967088	2.545650852561093
1	910	1.055949652597581	1.6748943921691	2	0	0.3866751946604844	1.894029696472843	0	-0.7856536955913919	1	0.1495177061657236	2.41076915580106
1	911	0.9631436681478208	2.036856331852179	2	6	0.321047889382607	2.076533404249142	2.945715859372373	0.3414382040053828	0.4986781990727469	0.784026173639341	2.545650852561093
1	912	0.8032651448049094	2.213347689650909	2	3	0.2662804903665453	2.489837898401211	1.355412895148508	-0.4850552580606165	0.8785739939703987	0.401497493217075	2.338754161306166
1	913	0.9728496931227688	1.984112349786337	1	3	0.3290031048777562	1.027908018133902	1.512011152152277	0.1901687081444554	0.6002904506764821	0.7972867939726829	2.545650852561093
1	914	1	2	0	0	0.3333333333333333	0	0	0	1	1	2.545650852561093
1	915	0.9966609250265033	1.998967351120895	0	1	0.3327051400076527	0	0.500258295584099	0.1965148893379491	0.6672948599923474	1	2.545650852561093
1	916	1	2	0	4	0.3333333333333333	0	2	0.7856536955913918	0.1975308641975309	1	2.545650852561093
1	917	0.8933433642656015	2.106656635734398	0	4	0.2977811214218672	0	1.898743218116116	0.7458773131460092	0.2431588068830755	1	2.545650852561093
1	918	1	2	0	0	0.3333333333333333	0	0	0	1	1	2.545650852561093
1	919	0.938486070754441	2.061513929245559	0	2	0.3128286902514804	0	0.9701607986378871	0.3811052083838761	0.472204408941496	1	2.545650852561093
1	920	0.8237546890482428	2.090277170015784	0	3	0.2826855466545342	0	1.435216364142439	0.5637915202308739	0.3690869967416748	1	2.545650852561093
1	921	1	2	0	0	0.3333333333333333	0	0	0	1	1	2.545650852561093
1	922	0.6139557837554288	2.386044216244572	0	3	0.2046519279184763	0	1.257311151057268	0.4939055761682047	0.5031201347668505	1	2.545650852561093
1	923	0.8685696269173353	2.075907423222445	0	3	0.2949826444991658	0	1.445151150017605	0.5676941708497406	0.350428503990478	1	2.545650852561093
1	924	1	2	0	0	0.3333333333333333	0	0	0	1	1	2.545650852561093
1	925	0.977461245514236	2.022538754485764	1	1	0.325820415171412	1.02305846353418	0.4944281031857176	-0.2076601981047893	0.8938410570575288	0.5454818874003526	2.545650852561093
1	926	0.9883341484737596	2.006287295955066	0	2	0.3300364225710232	0	0.9968662035752598	0.3915958084245318	0.4488511950814327	1	2.545650852561093
1	927	1	2	2	0	0.3333333333333333	2	0	-0.7856536955913918	1	0.1111111111111109	2.545650852561093
1	928	0.9745617482386719	2.025438251761328	0	3	0.3248539160795574	0	1.481160927710924	0.5818397783108309	0.3077465966764089	1	2.545650852561093
1	929	0.9937127040449342	2.006287295955066	1	1	0.3312375680149781	1.006327076155385	0.4984331017876299	-0.1995143889653132	0.8902816735355228	0.5527568095654789	2.545650852561093
1	930	1	2	3	2	0.3333333333333333	3	1	-0.7856536955913918	0.9547325102880663	0.2098765432098761	2.545650852561093
1	931	0.5732778874484271	1.851040060299649	0	4	0.2364697617245044	0	2.16094728892711	0.8488781117618913	0.3398638437368579	1	2.545650852561093
1	932	0.9759551203762942	1.992563833340456	0	1	0.3287683641549078	0	0.5018659795322787	0.1971464307555643	0.6712316358450923	1	2.545650852561093
1	933	0.59008403074615	2.392280485534416	1	6	0.197857782817933	1.694673890319518	2.508067108468533	0.3195226939038744	0.5826210314250843	0.7863220941763999	2.545650852561093
1	934	1	1.583102916704713	0	0	0.3871313038025248	0	0	0	1	1	2.545650852561093
1	935	0.7372699842505567	2.154893014922263	1	4	0.254919928254881	1.356355231274621	1.856240645034667	0.1963684113464061	0.6224354136668196	0.7703773426637902	2.545650852561093
1	936	0.9533422583030977	2.046657741696902	0	5	0.3177807527676992	0	2.443007395977431	0.9596788945033858	0.147781421357268	1	2.545650852561093
1	937	0.9515688247809911	2.048431175219009	4.5	6.5	0.3171896082603304	4.72903260679615	3.173160064460086	-0.6111885063777515	0.8255370447331856	0.3652006580851639	2.545650852561093
1	938	0.9746120405045664	2.025387959495434	0	11	0.3248706801681888	0	5.431058256483527	2.133465495089212	0.01328179156858502	1	2.545650852561093
1	939	0.9824185805707594	2.017581419429241	2	6	0.3274728601902531	2.035792115045353	2.973857680399018	0.3684973390635676	0.4826883678988168	0.7951342166321976	2.545650852561093
1	940	0.7261897178726644	2.248987369879767	2	8	0.2440828550549431	2.75410123660095	3.557156481686994	0.3294702066418829	0.5434299015046328	0.7423822100567504	2.437413850773233
1	941	0.9847041095695712	2.013106435133277	8.375	5.625	0.3284744298833528	8.505092970172367	2.794189071094793	-2.243396376738792	0.9888180726131616	0.03907076524569331	2.545650852561093
1	942	1	2	0	0	0.3333333333333333	0	0	0	1	1	2.545650852561093
1	943	1.041012957221216	1.90546805957158	2	4	0.3533071997709132	1.921205673883845	2.099221752842894	0.0699294951544332	0.6403977341634195	0.6870849474030707	2.545650852561093
1	944	0.6899347214266409	2.15043264621509	0.5	6.5	0.2429033403518758	0.7247062431734185	3.022647564172935	0.9026930455477175	0.3026869318846465	0.8574197701797108	2.545650852561093
1	945	1	2	4	1	0.3333333333333333	4	0.5	-1.374893967284936	0.9958847736625519	0.04526748971193373	2.545650852561093
1	946	1.435554657335923	1.539559690917005	4	11	0.482520834259336	2.786379452401436	7.144899976855132	1.712143878673989	0.07700413564398695	0.9757210957105692	2.545650852561093
1	947	0.9838293043005029	2.013182243370746	0	10	0.3282701079563615	0	4.967260183686415	1.951273160138604	0.01870452779701767	1	2.545650852561093
1	948	0.6400083614833812	2.359991638516618	0	4	0.2133361204944605	0	1.694921259345739	0.6658105755706978	0.3829630190175795	1	2.545650852561093
1	949	0.4111993987155771	2.588800601284421	0	2	0.1370664662385258	0	0.7725585350249491	0.3034817340515115	0.7446542836900654	1	2.545650852561093
1	950	0.9883996587053149	2.011600341294685	0	4	0.3294665529017716	0	1.988466554656459	0.7811230486128647	0.2021537414548685	1	2.545650852561093
1	951	1.303556893070854	1.508646904381114	2	4	0.4635357132551908	1.534263683181867	2.651382499366811	0.438834263175191	0.4143583485554735	0.8525861173078643	2.545650852561093
1	952	0.4555407764365306	1.672984830934058	1	3	0.2140170523949061	2.195193167607308	1.793202152541362	-0.208567005521136	0.7973078770343865	0.6183612230360304	1.927395054944144
1	953	0.8103905817235706	2.036333374087053	0	5	0.2846748031432526	0	2.4553936323131	0.9645445406791793	0.1872913047968458	1	2.545650852561093
1	954	0.6747950257295314	2.325204974270468	0	4	0.2249316752431772	0	1.720278446099144	0.6757715593120046	0.3608776238761823	1	2.545650852561093
1	955	0.7799932897545864	2.213119975523668	0	6	0.2605959817167408	0	2.711104714772763	1.064994719148234	0.1634145936937773	1	2.545650852561093
1	956	0.9068240470235363	1.976460281654015	3	4	0.314510795208137	3.308249279280676	2.023820077301311	-0.5105231802905332	0.8543753346680928	0.3860483195307083	2.515907703247501
1	957	1.044217222888384	1.943741339140568	1	4	0.3494751353510458	0.9576551488338066	2.057886982929845	0.4322006032324237	0.4294244516811209	0.88350172224273	2.545650852561093
1	958	0.8822112676384046	2.117788732361595	6	5	0.2940704225461349	6.801092006069507	2.360953160055953	-1.744205746654723	0.9806786008122004	0.07170036774553235	2.545650852561093
1	959	1.28517877393539	1.629136044495364	0.5	8.5	0.4409883125212289	0.3890509321663732	5.217489373413828	1.896740252650801	0.02425447401431486	0.9946692539775563	2.545650852561093
1	960	0.9210583752801312	1.813763921275803	1	7	0.3367891129306848	1.085707515222213	3.859377682998675	1.089572108832586	0.1894875264462281	0.9625705733320493	2.545650852561093
1	961	0.7090717141988145	2.063801666054794	2	4	0.2557173072698914	2.8205891730709	1.93817073888039	-0.3900419528754768	0.8214190829837118	0.4795786225590315	2.262368003454816
1	962	0.9493484526183101	1.887574049602896	0	9	0.3346402490286588	0	4.76802486339193	1.873008177297755	0.02555693293770767	1	2.545650852561093
1	963	0.7345493661743318	2.265450633825668	0	3	0.2448497887247773	0	1.324239846680701	0.5201969646970355	0.4306257986560285	1	2.545650852561093
1	964	1	2	0	0	0.3333333333333333	0	0	0	1	1	2.545650852561093
1	965	0.7101443712305644	2.205613349136604	2	1	0.2435539709867043	2.816328736837449	0.4533886233466323	-1.251958078347322	0.9855527348132838	0.1490610799767451	1.887395556095675
1	966	0.687685401910453	1.765097369578281	1	1	0.2803694684682808	1.454153305016957	0.5665409836506191	-0.4356169403068115	0.9213929611508137	0.4821318980873752	2.037598264064707
1	967	0.8798030987546063	2.095520124054018	0	5	0.2957000073168844	0	2.386042463923916	0.9373015398099074	0.1732959524806005	1	2.545650852561093
1	968	0.5721762732704817	2.351980010279416	0	2	0.1956722615987765	0	0.8503473631829037	0.3340392742105219	0.646943110761627	1	2.545650852561093
1	969	0.8019140534426905	2.188065544598738	1	4	0.2682005101198618	1.247016429886605	1.828098801644238	0.2380985215849318	0.5944649276942334	0.7901250952369531	2.440512305114653
1	970	1.000780900892199	1.987124059503402	3	12	0.3349440206959243	2.997659125314534	6.038878117654564	1.194672470217337	0.205497306713397	0.9225075693958045	2.545650852561093
1	971	0.6408405339574554	2.353023354895097	0	5	0.214051325560785	0	2.124925785202379	0.8347278980008445	0.2998961766963353	1	2.545650852561093
1	972	0.7289688893394594	2.271031110660541	0	5	0.2429896297798198	0	2.201643111153033	0.8648645233253548	0.2486045909939553	1	2.545650852561093
1	973	0.05991619220682975	1.870938530973169	0	2	0.03103091676837886	0	1.068982206999446	0.4580884719724752	0.9389010842587283	1	2.333571509443436
1	974	0.8862352921291571	2.096745591457579	1	3	0.2970972080329083	1.128368514412833	1.430788748154473	0.1187987871303662	0.6568168781906011	0.7558925278319832	2.545650852561093
1	975	0.9409895317531718	2.059010468246828	7	8	0.3136631772510572	7.438977548409273	3.885361499308795	-1.395955790844336	0.9361324250007583	0.1585112753361224	2.545650852561093
1	976	0.9303390550009387	2.065832699522962	0	12	0.3105092535487078	0	5.80879565066959	2.281850884941883	0.01154360090151097	1	2.545650852561093
1	977	0.8408907817403785	2.099612758544912	0	8	0.2859682942802355	0	3.810226417915375	1.496759233137583	0.06756783012903839	1	2.545650852561093
1	978	0.9445614817463782	2.055438518253621	2	4	0.3148538272487928	2.117384668600127	1.946056748707109	-0.06730220671096793	0.7163343855797994	0.6113397459116046	2.545650852561093
1	979	0.9820789031426421	1.844108968488852	5	11	0.3474924342434851	5.091240616207163	5.964940352203757	0.343212713211474	0.4984939941142547	0.7035521025089644	2.545650852561093
1	980	0.9709676188673129	2.007455311427785	3	13	0.3260005854074964	3.089701388291059	6.475860222638711	1.330174101032336	0.1816905353191142	0.9332351012750087	2.545650852561093
1	981	1.13070892486258	2.214693347488689	2	3	0.3379889271336797	1.768801816296859	1.354589340055496	-0.2100261596691256	0.7831784538104019	0.5482583298497882	1.972194687051901
1	982	0.7326609548516105	2.267339045148389	1	11	0.2442203182838702	1.364887801619693	4.851502038716971	1.369635680238519	0.1694152732105345	0.9652669799804828	2.545650852561093
1	983	0.7334417149431283	2.160873842889014	0	6	0.2534076538262746	0	2.77665446307509	1.090744420147638	0.1731813816674554	1	2.545650852561093
1	984	1	2	3	5	0.3333333333333333	3	2.5	-0.1964134238978479	0.7413504039018446	0.5317786922725192	2.545650852561093
1	985	0.03556617627421402	1.826243721925507	0	1	0.01910301170307708	0	0.547572039807286	0.2285286023102448	0.980896988296923	1	2.396076614794658
1	986	0.8657981056871248	2.104957043503972	0	3	0.291440412355381	0	1.42520723131058	0.5598596641313663	0.3557370807043223	1	2.545650852561093
1	987	0.6246805344014567	2.371759849027332	0	7	0.2084742075484388	0	2.951394932699754	1.159387168012634	0.1946504888010151	1	2.545650852561093
1	988	0.9876402504061343	2.007850017679213	0	4	0.3297090499437385	0	1.992180673247411	0.7825820541112876	0.2018614661146221	1	2.545650852561093
1	989	0.9782559032405272	2.021744096759473	0	3	0.3260853010801757	0	1.483867322678727	0.5829029229149231	0.3060657880115122	1	2.545650852561093
1	990	1	1.915286508818304	2	0	0.3430194586278742	2	0	-0.7856536955913918	1	0.1176623489973599	2.545650852561093
1	991	0.8247739147054377	2.144149469387238	0.5	8.5	0.2778023572869983	0.606226738122012	3.964275868523828	1.319131854638823	0.1459564607433559	0.9465553055103725	2.545650852561093
1	992	1.460140086137944	1.507195803305299	0	8	0.4920710497698015	0	5.307870405726915	2.085073999989766	0.004430204101139555	1	2.545650852561093
1	993	0.7837150191014142	2.215164987656409	0.5	8.5	0.2613359045161368	0.637987007794346	3.837185964641304	1.256731241689469	0.1696958160740411	0.9345329296620429	2.545650852561093
1	994	1	2	0	6	0.3333333333333333	0	3	1.178480543387088	0.08779149519890264	1	2.545650852561093
1	995	0.9979345670297983	2.002065432970201	4	5	0.3326448556765995	4.008278831251829	2.497420872294946	-0.5935055694840711	0.8562097519807403	0.3480011173267057	2.545650852561093
1	996	0.8131787551551296	1.318145911449336	1	4	0.3815367822165972	1.229741915489701	3.034565418939012	0.794946830456345	0.3695848361498762	0.9095165026623856	2.270370085522876
1	997	1.062776274502509	1.757047322583069	0	7	0.3768945956764596	0	3.983956442168652	1.616833693728707	0.03646956859402293	1	2.464048379014751
1	998	0.9090364911865869	2.033083926442598	0	3	0.3089732445142763	0	1.475590830748079	0.5796516946790002	0.3299776981922252	1	2.545650852561093
1	999	0.9958897006575307	2.004110299342469	0	2	0.3319632335525102	0	0.9979490653065264	0.3920211855850239	0.446273121325618	1	2.545650852561093
1	1000	0.8771730359581176	2.115089579807389	0	4	0.2931470758403709	0	1.891172855366372	0.7429034714103576	0.2496411852335313	1	2.545650852561093
1	1001	1	2	1	8	0.3333333333333333	1	4	1.178480543387088	0.1430676218056192	0.9739877051262511	2.545650852561093
1	1002	0.7304955324963678	2.100632430144519	0	5	0.258022788844542	0	2.380235555849251	0.9350204304154972	0.224881036094121	1	2.545650852561093
1	1003	1	2	0	1	0.3333333333333333	0	0.5	0.1964134238978479	0.6666666666666667	1	2.545650852561093
1	1004	0.8081909061589794	2.119308507717107	1	4	0.2760686824831549	1.23733141808365	1.887408079302598	0.2553675656521898	0.5779521702280559	0.8011677514806663	2.545650852561093
1	1005	0.8670964077486669	2.132903592251333	2	2	0.2890321359162223	2.306548593821083	0.9376888891114623	-0.5377248428756273	0.9243540942025206	0.3290090598883804	2.545650852561093
1	1006	0.8372077813724556	1.831825794289901	0	9	0.3136745033882503	0	4.913130947306487	2.036957724175132	0.03378867775118431	1	2.411994558844398
1	1007	1	2	1	1	0.3333333333333333	1	0.5	-0.1964134238978479	0.8888888888888891	0.5555555555555555	2.545650852561093
1	1008	0.7423423573942151	2.146068858813392	0	3	0.2570071578550672	0	1.397904819167249	0.5491345436318827	0.4101605526540062	1	2.545650852561093
1	1009	0.990645227278926	1.92226469794243	0	4	0.3400878340594914	0	2.080878873904075	0.8174250886803952	0.1896463723985996	1	2.545650852561093
1	1010	1.057016240829545	1.930735911079294	4	7	0.3537831075292607	3.78423703013381	3.625560575028076	-0.06233237167858067	0.6583810344545549	0.5849012330166824	2.545650852561093
1	1011	0.7006706335433566	2.122660560575544	0	4	0.2481716048768485	0	1.884427531322026	0.7402537270286564	0.3195029678405777	1	2.545650852561093
1	1012	1.006386752850481	1.588968760402924	2	1	0.3877645076796921	1.987307557790499	0.6293389932640489	-0.5334465106085713	0.9416952193291441	0.3344743789065103	2.545650852561093
1	1013	0.796643939981264	2.189141192363861	1	6	0.2668122134279489	1.255265934770706	2.740800831362151	0.5835579907185223	0.4040271261351681	0.886104503229987	2.545650852561093
1	1014	0.6249541736811519	0.9625062197152652	0	2	0.3936817424112513	0	2.077908650389452	0.8718086396457795	0.3676218294854562	1	2.38344581126624
1	1015	1.022059786252579	1.939838723119083	4	6	0.3450691450158429	3.913665378290787	3.093040637085824	-0.3223634303107042	0.7622121610735662	0.472760055530985	2.545650852561093
1	1016	0.943681341900656	2.046317049577428	2	13	0.3156126587192423	2.119359482059724	6.352876746389104	1.663039242035169	0.1023815718721167	0.9732013559854426	2.545650852561093
1	1017	0.8502256290824676	2.149774370917532	1	14	0.2834085430274892	1.17615838172176	6.512311333409722	2.096184143367281	0.04676918940863448	0.9932535641577541	2.545650852561093
1	1018	0.9081113359447827	2.042459192260326	1	7	0.3077748277033069	1.10118656206358	3.427241056529172	0.9137366548619296	0.2402435609458542	0.9472795504873855	2.545650852561093
1	1019	1.280320115802855	1.90824846126855	1	5	0.4015344455846037	0.7810546656708007	2.620203868355875	0.8648003855387972	0.2309012588323691	0.9540553493165201	2.126674818188509
1	1020	0.7722205160580738	2.069893411642421	1	6	0.2717063902793172	1.294966889904277	2.89869998438186	0.6299894162092656	0.3924949743959767	0.8913210346109024	2.545650852561093
1	1021	1	2	0	5	0.3333333333333333	0	2.5	0.9820671194892397	0.131687242798354	1	2.545650852561093
1	1022	0.988858520263664	1.998713001862728	3	5	0.3309907437997829	3.033801032730239	2.501609783565815	-0.2090590108337144	0.7461321438848849	0.5260102535535364	2.545650852561093
1	1023	1	2	0	3	0.3333333333333333	0	1.5	0.5892402716935439	0.2962962962962963	1	2.545650852561093
1	1024	1.005362539156004	1.580209841334625	0	1	0.3888355811432476	0	0.6328273459905887	0.2485915715243991	0.6111644188567524	1	2.545650852561093
1	1025	0.8440994595704258	1.991687930096823	0	3	0.297659642131871	0	1.506260069495003	0.5916993950602479	0.3464518411623302	1	2.545650852561093
1	1026	0.8298008768425997	1.871111795576112	0	6	0.3072298061749251	0	3.206649658339955	1.25965807727083	0.1105439971988512	1	2.545650852561093
1	1027	0.9796275995068843	2.020372400493116	0	10	0.3265425331689614	0	4.949582560897825	1.94432891530204	0.01919118201171587	1	2.545650852561093
1	1028	0.9577162779200147	2.042283722079985	0	1	0.3192387593066716	0	0.4896479314742516	0.1923468534507132	0.6807612406933283	1	2.545650852561093
1	1029	0.9797956635099103	2.02020433649009	4	2	0.3265985545033034	4.082483877986199	0.989998864904333	-1.214811139544381	0.9837723660765225	0.09361968927607267	2.545650852561093
1	1030	0.03731722276545401	1.829807250424981	0	2	0.01998646758760999	0	1.09301129916033	0.456737814301112	0.9604265237114106	1	2.393082562767059
1	1031	0.9597418212205884	2.040258178779411	1	6	0.3199139404068628	1.041946883931985	2.940804287616929	0.7459221683030759	0.288861247763558	0.9327105297303843	2.545650852561093
1	1032	0.9906030084257481	2.009396991574252	0	2	0.3302010028085827	0	0.9953234768372526	0.3909897839430303	0.4486306966386283	1	2.545650852561093
1	1033	0.5888889412372795	2.331295018449405	0	7	0.2016615902857241	0	3.002622981906362	1.179510921101189	0.2066851013076406	1	2.545650852561093
1	1034	0.9361747241759774	2.063825275824023	1	3	0.3120582413919925	1.068176670631865	1.453611424931401	0.1514091195623954	0.6303758447055241	0.7760213157542948	2.545650852561093
1	1035	0.7915725134049924	1.232441252582887	0	1	0.3910904790801372	0	0.811397701841164	0.3570728007246533	0.6089095209198628	1	2.272359306546148
1	1036	0	1.724979462496136	0	0	0		0		1	1	2.545650852561093
1	1037	0.05430714868425737	2.945692851315741	0	4	0.01810238289475247	0	1.357914827478817	0.53342540125354	0.9295330250714876	1	2.545650852561093
1	1038	0.6996418580101911	2.130889775826601	0	2	0.2471768376111822	0	0.9385750603755058	0.3686974823869649	0.5667427138291002	1	2.545650852561093
1	1039	0.7580950574288339	2.09645986126423	6	5	0.2655738211461428	7.914574750493278	2.3849729214395	-2.17217605607251	0.9892276375222636	0.04540569597770072	2.545650852561093
1	1040	0.1701047314724791	2.829895268527519	0	4	0.05670157715749306	0	1.413479871317401	0.5552528422722807	0.791765243252288	1	2.545650852561093
1	1041	0.2307817905133852	2.769218209486613	0	6	0.07692726350446179	0	2.166676493548099	0.8511286971535312	0.618608017014687	1	2.545650852561093
1	1042	1.228193719434902	1.537595738188889	0	6	0.4440662379594491	0	3.902196039556736	1.606773070984119	0.02952149168787984	1	2.428591883959514
1	1043	1.067732684521482	1.750832101654981	4	5	0.3788214093066563	3.746256022679169	2.855784969486069	-0.3593972509932028	0.7760585687610431	0.4639302467523383	2.477679088341
1	1044	0.6654310739275486	2.024289016818007	5	9	0.247397889548834	7.513926229036299	4.446005449432888	-1.205161649138522	0.8928591016105167	0.2508660952811897	2.545650852561093
1	1045	0.776655148731484	1.242621141279975	1	2	0.3846205457733951	1.287572742720249	1.609501024535828	0.1687109101198027	0.6699972221877525	0.766960802067525	1.908165166004827
1	1046	0.8610814941140756	2.118311358014783	0	3	0.2890124051612761	0	1.416222402173922	0.5563301820236302	0.3594066181196409	1	2.545650852561093
1	1047	0.9803431173658527	2.019656882634147	3	2	0.3267810391219509	3.060153069734293	0.990267216771737	-0.8131067349161861	0.957889334543337	0.2002657747628384	2.545650852561093
1	1048	0.007892214227905784	1.816094633760234	0	1	0.004326903034750995	0	0.550632098906374	0.2276952887925877	0.995673096965249	1	2.418284988794635
1	1049	0.8153291877593457	2.015202446077446	0	2	0.2880480747901641	0	0.9924561196781804	0.3898634090687275	0.5068755438099917	1	2.545650852561093
1	1050	0.6533032046643644	2.212793942543918	2	8	0.227941751835144	3.061365665621529	3.615338891791647	0.2176155561996197	0.5925756487801457	0.7025866020922982	2.545650852561093
1	1051	0.7179821443152798	2.27684191817386	0.6458333333333334	1.854166666666667	0.2397410095999198	0.8995116918252154	0.8143589820033706	-0.03345027058057687	0.7605623019337898	0.4960308974614525	2.545650852561093
1	1052	0.760354159576729	2.22375676784761	2	7.666666666666667	0.2548009032067081	2.630353204240182	3.447619261924625	0.321044049250595	0.5360525339890257	0.7492168860442845	2.545650852561093
1	1053	0.9920038577285991	1.984300421390053	3	7	0.3333005515223574	3.024181787830069	3.527691636076114	0.1977921865205831	0.5593538764489808	0.700781857579356	2.545650852561093
1	1054	0.9859101913100948	2.014089808689905	2	3	0.3286367304366983	2.028582337040623	1.489506568702314	-0.2117634347993809	0.7970320261742576	0.529785195780415	2.545650852561093
1	1055	0.94736628830518	2.05263371169482	0	5	0.3157887627683934	0	2.435894904927581	0.9568849170642979	0.1499515685472755	1	2.545650852561093
1	1056	0.741133375450631	1.889727535347348	0	4	0.2817075476733714	0	2.116707263444074	0.8314994420049894	0.2661982597063532	1	2.545650852561093
1	1057	0.7162289420714163	2.283771057928583	0	5	0.2387429806904721	0	2.189361312133923	0.8600399029314175	0.2556563303028482	1	2.545650852561093
1	1058	0.9882408705886698	2.01175912941133	2	3	0.3294136235295566	2.023798103805048	1.491232203766782	-0.20920618375551	0.7958960922201166	0.5313295215179596	2.545650852561093
1	1059	0.8272112977397297	1.309560618182857	0	0	0.3871313038025248	0	0	0	1	1	1.819832403817957
1	1060	0.6126493932779131	2.387350606722087	2	4	0.2042164644259711	3.26450988435526	1.675497511231555	-0.6242067216425429	0.8958707833858363	0.3550014310123855	2.545650852561093
1	1061	0.7730310698261091	1.721228205712984	1	2	0.3099241034831999	1.293609065706695	1.161960972613472	-0.06044494232186437	0.7713793990220663	0.671382585080835	2.177983600219321
1	1062	0.9644364888726799	1.90795855855305	0	5	0.3357603926162656	0	2.620601992420569	1.029442820009692	0.1293075374634788	1	2.545650852561093
1	1063	0.8131051867060249	2.01837161988233	0	5	0.2871664655045276	0	2.477244502819306	0.9731281492617238	0.1840520301276976	1	2.545650852561093
1	1064	0.7815470014803119	2.218452998519688	2	4	0.2605156671601039	2.559027155387765	1.803058258466187	-0.2969648788092929	0.8135870652925289	0.4908341117503069	2.545650852561093
1	1065	0.7069579294984224	2.12088791142168	0	2	0.2499987514412731	0	0.9430012728298094	0.370436217473063	0.5625018728396494	1	2.545650852561093
1	1066	0.5651482023518614	2.434851797648138	0	5	0.1883827341172872	0	2.053513074113825	0.806675067811383	0.3521732676422127	1	2.545650852561093
1	1067	0.7346224526349571	2.318093472995945	0.3333333333333333	7.666666666666666	0.2406455335286834	0.453747815817128	3.307315583248734	1.169249489728571	0.2039733937948735	0.8894505937816904	2.440512305114653
1	1068	0.8916930704278241	2.10714038717703	0.25	5.5	0.2973466459654658	0.280365529677216	2.610172551136205	0.9152107482120141	0.211413660371398	0.8685497364979051	2.545650852561093
1	1069	1.227222732027434	1.664115843583023	2	4	0.4244479502952457	1.629696018338822	2.403678815645168	0.3171394775122778	0.4937287665386925	0.8028080084245087	2.440512305114653
1	1070	0.7208417304489895	2.379902969474882	0	4	0.2324737442804264	0	1.680740791244354	0.7380512348260803	0.3470347490143981	1	2.277268449581845
1	1071	0.03524998601223125	1.892630316010511	0	4	0.01828432292982441	0	2.113460809626905	0.9136735884283639	0.9288442678373864	1	2.313146441348195
1	1072	0.7338364138196053	2.395405156353303	0	2	0.2345093523025954	0	0.8349318254974216	0.3421133438858844	0.585975931712192	1	2.440512305114653
1	1073	1.043080523390969	2.086161046781939	0	0	0.3333333333333333	0	0	0	1	1	2.440512305114653
1	1074	0.6879013419587932	1.7342852613526	0	5	0.2840001431014262	0	2.883032054427085	1.132532394034541	0.1881761927778041	1	2.545650852561093
1	1075	0.7929668068950855	1.923663932493177	0	6	0.2918934823926964	0	3.119047926538635	1.278029993949203	0.1260641357001641	1	2.440512305114653
1	1076	0.9628491669345075	2.166392403238401	1	5	0.3076940994623514	1.038584270871597	2.307984459567815	0.5201367704788453	0.4037032874075709	0.8898997769583362	2.440512305114653
1	1077	1.043080523390969	2.086161046781939	0	2	0.3333333333333333	0	0.9586987558247966	0.3928268477956959	0.4444444444444445	1	2.440512305114653
1	1078	0.6596347643642985	2.173366848111459	0.9523809523809523	6.547619047619047	0.2328395301504415	1.443800423858464	3.012661692759592	0.6162908268911858	0.4339306118482463	0.8630233238487752	2.545650852561093
1	1079	0.9498368216566193	2.050163178343381	1	6	0.3166122738855398	1.052812417038003	2.926596313591124	0.7360726215332987	0.2953603321550475	0.9303902264169233	2.545650852561093
1	1080	0.6313410962075138	2.344719544347003	1	5	0.2121398628792317	1.583929837621901	2.132451197438406	0.2154739167253264	0.6255474572785745	0.7608365752227843	2.545650852561093
1	1081	0.7554222468044117	2.233072800070681	0	9	0.2527768107209399	0	4.030320910144591	1.58321825873718	0.07261946945297726	1	2.545650852561093
1	1082	0.9823165532481822	2.017683446751818	0	2	0.3274388510827274	0	0.9912357675430774	0.3893840219862943	0.4523384990329217	1	2.545650852561093
1	1083	0.9701417520950296	2.02985824790497	0	3	0.3233805840316765	0	1.477935714524065	0.5805728279811682	0.3097657290274924	1	2.545650852561093
1	1084	1	2	0	0	0.3333333333333333	0	0	0	1	1	2.545650852561093
1	1085	1.042094111438891	1.630707089404861	1	4	0.3898883729586481	0.959606228480872	2.452923658693255	0.5866151788686996	0.3546511858574481	0.9154630630983447	2.545650852561093
1	1086	1	2	2	3	0.3333333333333333	2	1.5	-0.1964134238978479	0.7901234567901239	0.5390946502057611	2.545650852561093
1	1087	0.9833969397499773	1.416184329431685	0	1	0.4098202267120333	0	0.7061227689204133	0.336958013072047	0.5901797732879668	1	2.095580878112054
1	1088	0.7317946140661857	2.135942875489869	1	3	0.255181869585794	1.366503634733716	1.404531944381688	0.01493854100601136	0.7295073303788785	0.6922479469002939	2.545650852561093
1	1089	0.9866494330611544	2.013350566938846	2	6	0.3288831443537181	2.02706243269694	2.980106941396981	0.3743814701616348	0.4791961209768424	0.7975172486448188	2.545650852561093
1	1090	0.785361423628142	1.879168539701488	4.5	7.5	0.2947467037100775	5.729845985064182	3.991126842295583	-0.6830155600558234	0.8138542334581507	0.3769145391026562	2.545650852561093
1	1091	0.04154621726993958	2.011686638671732	0	3	0.02023453752442769	0	1.49128594003131	0.7347202813597169	0.9405164121947975	1	2.029732917228647
1	1092	0.7238684082966039	1.896888927487436	1	7	0.2762058121188269	1.381466560135128	3.690252970832613	0.9506687500467548	0.3052691733545204	0.924678192896216	2.428591883959514
1	1093	1.241750444240923	1.573679252357401	1	8	0.4410518386380731	0.8053147914203453	5.08362805699818	1.680636313999451	0.04314380531677778	0.9946747035761797	2.545650852561093
1	1094	0.6413024206613036	2.19831506235472	2	8	0.2258411298342062	3.118653439570091	3.639150791893688	0.2044653341992842	0.5990020224385523	0.6971122518261597	2.545650852561093
1	1095	1	2	1	3	0.3333333333333333	1	1.5	0.1964134238978479	0.5925925925925928	0.802469135802469	2.545650852561093
1	1096	0.8610064916030935	2.248120172369643	0.5	7.25	0.2769287277935884	0.5807157145459594	3.2249165721235	1.083461391297234	0.2012889501482579	0.9189685554390975	2.440512305114653
1	1097	0.590030034131914	2.409969965868086	0	3	0.1966766780439713	0	1.24482879143242	0.4890021701837234	0.518407321585077	1	2.545650852561093
1	1098	0.7367935417626102	2.263206458237389	0	3	0.2455978472542034	0	1.325552951247954	0.5207127874250155	0.4293473207024184	1	2.545650852561093
1	1099	0.9885464968361173	2.011453503163882	0	1	0.3295154989453724	0	0.4971529286792196	0.1952950178454562	0.6704845010546276	1	2.545650852561093
1	1100	0.9824102759650006	2.017589724034999	2	9	0.3274700919883335	2.035809324200566	4.460768159544749	0.9525889353225772	0.2469145262633004	0.9190863559993345	2.545650852561093
1	1101	0.759481114379004	2.240518885620996	1	9	0.253160371459668	1.316688435126735	4.016926640413256	1.060726062480211	0.2369811873880072	0.9460149456813384	2.545650852561093
1	1102	0.9841878795629709	2.00639450637436	0	2	0.3290957253647099	0	0.9968129366612374	0.3915748837506046	0.4501125457239046	1	2.545650852561093
1	1103	1.010765273798757	1.719680527633141	1	3	0.3701832401392813	0.9893493830092741	1.744510071372971	0.2966473927891389	0.5272762716131089	0.8426535846437855	2.545650852561093
1	1104	0.7934526395741338	2.130703643975763	0	2	0.2713441289160133	0	0.93865705146499	0.3687296906881943	0.5309393784651634	1	2.545650852561093
1	1105	0.7883538305676453	2.042177803269147	0	3	0.2785179367520546	0	1.469019982098306	0.5770704889165672	0.3755576524833509	1	2.545650852561093
1	1106	1	1.996404071408929	7	2.5	0.3337333604442052	7	1.25225150349231	-2.257869923805566	0.9980791628433314	0.01322523370129036	2.545650852561093
1	1107	1.550907099085005	1.447756281979954	4	0	0.5171994658947711	2.57913578599253	0	-1.01315378084852	1	0.07155372884638966	2.545650852561093
