# Supplementary material for: Variation in selection constraints on teleost TLRs with emphasis on their repertoire in the Walking catfish, Clarias batrachus
Source: Sci Rep. 2020 Dec 7;10:21394. doi: 10.1038/s41598-020-78347-6 (PMC7721727; doi:10.1038/s41598-020-78347-6)
Supplement: Supplementary file 29 — Supplementary Information 29. [file 41598_2020_78347_MOESM29_ESM.zip › T7/slac/log.txt]

Analysis Description
--------------------
SLAC (Single Likelihood Ancestor Counting) uses a maximum likelihood
ancestral state reconstruction and minimum path substitution counting to
estimate site - level dS and dN, and applies a simple binomial - based
test to test if dS differs drom dN. The estimates aggregate information
over all branches, so the signal is derived from pervasive
diversification or conservation. A subset of branches can be selected
for testing as well. Multiple partitions within a NEXUS file are also
supported for recombination - aware analysis. 

- __Requirements__: in-frame codon alignment and a phylogenetic tree

- __Citation__: Not So Different After All: A Comparison of Methods for Detecting Amino
Acid Sites Under Selection (2005). _Mol Biol Evol_ 22 (5): 1208-1222

- __Written by__: Sergei L Kosakovsky Pond and Simon DW Frost

- __Contact Information__: spond@temple.edu

- __Analysis Version__: 2.00


####Choose Genetic Code

1. [**Universal**] Universal code. (Genebank transl_table=1).
2. [**Vertebrate-mtDNA**] Vertebrate mitochondrial DNA code. (Genebank transl_table=2).
3. [**Yeast-mtDNA**] Yeast mitochondrial DNA code. (Genebank transl_table=3).
4. [**Mold-Protozoan-mtDNA**] Mold, Protozoan and Coelenterate mitochondrial DNA and the Mycloplasma/Spiroplasma code. (Genebank transl_table=4).
5. [**Invertebrate-mtDNA**] Invertebrate mitochondrial DNA code. (Genebank transl_table=5).
6. [**Ciliate-Nuclear**] Ciliate, Dasycladacean and Hexamita Nuclear code. (Genebank transl_table=6).
7. [**Echinoderm-mtDNA**] Echinoderm mitochondrial DNA code. (Genebank transl_table=9).
8. [**Euplotid-Nuclear**] Euplotid Nuclear code. (Genebank transl_table=10).
9. [**Alt-Yeast-Nuclear**] Alternative Yeast Nuclear code. (Genebank transl_table=12).
10. [**Ascidian-mtDNA**] Ascidian mitochondrial DNA code. (Genebank transl_table=13).
11. [**Flatworm-mtDNA**] Flatworm mitochondrial DNA code. (Genebank transl_table=14).
12. [**Blepharisma-Nuclear**] Blepharisma Nuclear code. (Genebank transl_table=15).
13. [**Chlorophycean-mtDNA**] Chlorophycean Mitochondrial Code (transl_table=16).
14. [**Trematode-mtDNA**] Trematode Mitochondrial Code (transl_table=21).
15. [**Scenedesmus-obliquus-mtDNA**] Scenedesmus obliquus mitochondrial Code (transl_table=22).
16. [**Thraustochytrium-mtDNA**] Thraustochytrium Mitochondrial Code (transl_table=23).
17. [**Pterobranchia-mtDNA**] Pterobranchia Mitochondrial Code (transl_table=24).
18. [**SR1-and-Gracilibacteria**] Candidate Division SR1 and Gracilibacteria Code (transl_table=25).
19. [**Pachysolen-Nuclear**] Pachysolen tannophilus Nuclear Code (transl_table=26).

>Please choose an option (or press q to cancel selection):

>Select a coding sequence alignment file (`/home/datamonkey/`) 

>Please select a tree file for the data: (`/home/datamonkey/`) 
>Loaded a multiple sequence alignment with **23** sequences, **1107** codons, and **1** partitions from `/home/datamonkey/datamonkey-js-server/production/app/slac/output/5dfb47fbc27e2160748fb0d7`


####Choose the set of branches to test for selection

1. [**All**] Include all branches in the analysis
2. [**Internal**] Include all internal branches in the analysis
3. [**Leaves**] Include all leaf branches in the analysis
4. [**Unlabeled branches**] Set of 43 unlabeled branches

>Please choose an option (or press q to cancel selection):
>Select the number of samples used to assess ancestral reconstruction uncertainty [select 0 to skip] (permissible range = [0,100000], default value = 100, integer): 
>Select the p-value threshold to use when testing for selection (permissible range = [0,1], default value = 0.1): 

>Save the resulting JSON file to (`/home/datamonkey/`) 

### Branches to include in the SLAC analysis
Selected 43 branches to include in SLAC calculations: `CBTLR7_3321_BP, IPTLR7_3321_BP, PHTLR7_3321_BP, Node9, TFTLR7_3321_BP, Node8, Node6, DRTLR7_3321_BP, CATLR7_3321_BP, CCTLR7_3321_BP, Node16, MATLR7_3321_BP, Node15, Node13, Node5, SSTLR7_3321_BP, OMTLR7_3321_BP, Node20, Node4, GMTLR7_3321_BP, Node3, TRTLR7_3321_BP, Node2, MMTLR7_3321_BP, SATLR7_3321_BP, Node25, Node1, ECTLR7_3321_BP, PFTLR7_3321_BP, Node30, LMTLR7_3321_BP, Node29, TOTLR7_3321_BP, SDTLR7_3321_BP, Node37, LCTLR7_3321_BP, Node36, SMTLR7_3321_BP, Node35, ATTLR7_3321_BP, Node34, Node28, ONTLR7_3321_BP`


### Obtaining branch lengths and nucleotide substitution biases under the nucleotide GTR model
* Log(L) = -34526.17, AIC-c = 69154.40 (51 estimated parameters)

### Obtaining the global omega estimate based on relative GTR branch lengths and nucleotide substitution biases
* Log(L) = -34069.82, AIC-c = 68255.91 (58 estimated parameters)
* non-synonymous/synonymous rate ratio for *test* =   0.6845

### Performing joint maximum likelihood ancestral state reconstruction

### For partition 1 these sites are significant at p <=0.1

|     Codon      |   Partition    |       S        |       N        |       dS       |       dN       |Selection detected?|
|:--------------:|:--------------:|:--------------:|:--------------:|:--------------:|:--------------:|:-----------------:|
|       38       |       1        |     0.000      |     0.000      |     0.000      |     0.000      |  Pos. p = 1.000   |
|       46       |       1        |     0.750      |     2.000      |     0.743      |     0.968      |  Neg. p = 0.665   |
|       60       |       1        |     6.000      |     4.000      |     5.861      |     2.068      |  Neg. p = 0.090   |
|       61       |       1        |     6.000      |     4.000      |     6.186      |     1.915      |  Neg. p = 0.061   |
|       64       |       1        |     6.000      |     3.000      |     13.294     |     1.629      |  Neg. p = 0.003   |
|       66       |       1        |     5.000      |     0.000      |     4.878      |     0.000      |  Neg. p = 0.004   |
|       68       |       1        |     5.000      |     1.000      |     5.434      |     0.464      |  Neg. p = 0.011   |
|       69       |       1        |     5.000      |     0.000      |     3.143      |     0.000      |  Neg. p = 0.037   |
|       70       |       1        |     4.000      |     2.000      |     4.540      |     0.976      |  Neg. p = 0.071   |
|       73       |       1        |     4.000      |     0.000      |     3.902      |     0.000      |  Neg. p = 0.012   |
|       74       |       1        |     7.000      |     5.000      |     8.159      |     2.103      |  Neg. p = 0.020   |
|       76       |       1        |     3.000      |     15.000     |     3.040      |     7.192      |  Pos. p = 0.122   |
|       78       |       1        |     5.000      |     0.000      |     8.187      |     0.000      |  Neg. p = 0.000   |
|       80       |       1        |     7.000      |     4.000      |     8.385      |     1.786      |  Neg. p = 0.012   |
|       82       |       1        |     4.000      |     0.000      |     3.902      |     0.000      |  Neg. p = 0.012   |
|       84       |       1        |     5.000      |     0.000      |     4.878      |     0.000      |  Neg. p = 0.004   |
|       86       |       1        |     2.000      |     0.000      |     3.330      |     0.000      |  Neg. p = 0.045   |
|       87       |       1        |     6.000      |     0.000      |     5.854      |     0.000      |  Neg. p = 0.001   |
|       89       |       1        |     4.000      |     2.000      |     4.408      |     1.037      |  Neg. p = 0.087   |
|       91       |       1        |     5.000      |     0.000      |     4.198      |     0.000      |  Neg. p = 0.009   |
|       92       |       1        |     6.000      |     5.000      |     7.254      |     2.307      |  Neg. p = 0.054   |
|       95       |       1        |     5.000      |     0.000      |     4.878      |     0.000      |  Neg. p = 0.004   |
|       99       |       1        |     4.000      |     0.000      |     3.902      |     0.000      |  Neg. p = 0.012   |
|      102       |       1        |     5.000      |     3.000      |     4.885      |     1.462      |  Neg. p = 0.087   |
|      104       |       1        |     5.000      |     0.000      |     7.786      |     0.000      |  Neg. p = 0.000   |
|      106       |       1        |     8.000      |     0.000      |     7.805      |     0.000      |  Neg. p = 0.000   |
|      107       |       1        |     3.000      |     0.000      |     2.788      |     0.000      |  Neg. p = 0.043   |
|      108       |       1        |     3.000      |     0.000      |     2.927      |     0.000      |  Neg. p = 0.037   |
|      111       |       1        |     6.000      |     0.000      |     9.296      |     0.000      |  Neg. p = 0.000   |
|      112       |       1        |     3.000      |     0.000      |     3.458      |     0.000      |  Neg. p = 0.022   |
|      119       |       1        |     3.000      |     0.000      |     2.927      |     0.000      |  Neg. p = 0.038   |
|      120       |       1        |     4.000      |     0.000      |     6.425      |     0.000      |  Neg. p = 0.002   |
|      122       |       1        |     6.000      |     5.000      |     6.206      |     2.385      |  Neg. p = 0.097   |
|      123       |       1        |     4.000      |     0.000      |     2.513      |     0.000      |  Neg. p = 0.072   |
|      127       |       1        |     8.000      |     1.000      |     7.822      |     0.487      |  Neg. p = 0.001   |
|      129       |       1        |     2.000      |     0.000      |     2.295      |     0.000      |  Neg. p = 0.080   |
|      131       |       1        |     2.000      |     1.000      |     9.074      |     0.350      |  Neg. p = 0.015   |
|      134       |       1        |     2.000      |     0.000      |     3.329      |     0.000      |  Neg. p = 0.038   |
|      135       |       1        |     5.000      |     0.000      |     7.623      |     0.000      |  Neg. p = 0.001   |
|      137       |       1        |     3.000      |     0.000      |     2.927      |     0.000      |  Neg. p = 0.037   |
|      139       |       1        |     3.000      |     0.000      |     4.877      |     0.000      |  Neg. p = 0.010   |
|      140       |       1        |     5.000      |     2.000      |     5.689      |     0.911      |  Neg. p = 0.023   |
|      141       |       1        |     6.000      |     0.000      |     5.854      |     0.000      |  Neg. p = 0.001   |
|      142       |       1        |     3.000      |     0.000      |     2.927      |     0.000      |  Neg. p = 0.037   |
|      143       |       1        |     4.000      |     0.000      |     6.479      |     0.000      |  Neg. p = 0.002   |
|      144       |       1        |     3.000      |     0.000      |     4.938      |     0.000      |  Neg. p = 0.008   |
|      147       |       1        |     2.000      |     0.000      |     3.318      |     0.000      |  Neg. p = 0.045   |
|      148       |       1        |     11.833     |     8.167      |     11.895     |     3.926      |  Neg. p = 0.013   |
|      150       |       1        |     5.000      |     1.000      |     7.013      |     0.423      |  Neg. p = 0.003   |
|      152       |       1        |     9.500      |     5.500      |     10.053     |     2.668      |  Neg. p = 0.013   |
|      153       |       1        |     5.000      |     0.000      |     7.148      |     0.000      |  Neg. p = 0.001   |
|      156       |       1        |     5.000      |     4.000      |     6.458      |     1.752      |  Neg. p = 0.052   |
|      158       |       1        |     3.000      |     0.000      |     4.705      |     0.000      |  Neg. p = 0.009   |
|      165       |       1        |     6.000      |     2.000      |     7.112      |     1.050      |  Neg. p = 0.013   |
|      167       |       1        |     3.000      |     0.000      |     2.138      |     0.000      |  Neg. p = 0.095   |
|      168       |       1        |     3.000      |     1.000      |     4.442      |     0.486      |  Neg. p = 0.049   |
|      169       |       1        |     7.000      |     0.000      |     4.387      |     0.000      |  Neg. p = 0.011   |
|      170       |       1        |     3.000      |     0.000      |     4.277      |     0.000      |  Neg. p = 0.012   |
|      171       |       1        |     4.000      |     0.000      |     3.902      |     0.000      |  Neg. p = 0.012   |
|      172       |       1        |     3.000      |     0.000      |     4.315      |     0.000      |  Neg. p = 0.012   |
|      173       |       1        |     2.000      |     0.000      |     3.077      |     0.000      |  Neg. p = 0.069   |
|      174       |       1        |     7.000      |     1.000      |     6.373      |     0.506      |  Neg. p = 0.004   |
|      177       |       1        |     3.000      |     0.000      |     5.705      |     0.000      |  Neg. p = 0.005   |
|      178       |       1        |     9.000      |     0.000      |     8.781      |     0.000      |  Neg. p = 0.000   |
|      180       |       1        |     3.000      |     0.000      |     2.927      |     0.000      |  Neg. p = 0.038   |
|      181       |       1        |     5.000      |     0.000      |     3.647      |     0.000      |  Neg. p = 0.018   |
|      182       |       1        |     4.000      |     0.000      |     3.902      |     0.000      |  Neg. p = 0.012   |
|      184       |       1        |     4.000      |     3.000      |     6.237      |     1.238      |  Neg. p = 0.039   |
|      187       |       1        |     4.000      |     0.000      |     3.242      |     0.000      |  Neg. p = 0.029   |
|      189       |       1        |     3.000      |     0.000      |     4.400      |     0.000      |  Neg. p = 0.012   |
|      190       |       1        |     7.000      |     0.000      |     5.551      |     0.000      |  Neg. p = 0.003   |
|      193       |       1        |     3.000      |     0.000      |     4.411      |     0.000      |  Neg. p = 0.012   |
|      195       |       1        |     3.000      |     0.000      |     3.547      |     0.000      |  Neg. p = 0.022   |
|      202       |       1        |     3.000      |     0.000      |     4.959      |     0.000      |  Neg. p = 0.008   |
|      206       |       1        |     6.000      |     4.000      |     6.104      |     1.983      |  Neg. p = 0.071   |
|      207       |       1        |     7.000      |     4.000      |     7.569      |     1.988      |  Neg. p = 0.028   |
|      208       |       1        |     4.000      |     2.000      |     6.213      |     0.849      |  Neg. p = 0.022   |
|      212       |       1        |     6.000      |     0.000      |     5.000      |     0.000      |  Neg. p = 0.004   |
|      214       |       1        |     8.000      |     1.000      |     7.541      |     0.516      |  Neg. p = 0.002   |
|      217       |       1        |     5.000      |     0.000      |     8.390      |     0.000      |  Neg. p = 0.000   |
|      218       |       1        |     5.000      |     0.000      |     7.744      |     0.000      |  Neg. p = 0.001   |
|      219       |       1        |     4.000      |     0.000      |     6.196      |     0.000      |  Neg. p = 0.004   |
|      221       |       1        |     5.000      |     0.000      |     4.723      |     0.000      |  Neg. p = 0.006   |
|      222       |       1        |     2.000      |     0.000      |     3.401      |     0.000      |  Neg. p = 0.038   |
|      223       |       1        |     8.000      |     0.000      |     8.000      |     0.000      |  Neg. p = 0.000   |
|      224       |       1        |     5.000      |     0.000      |     7.671      |     0.000      |  Neg. p = 0.001   |
|      225       |       1        |     5.000      |     1.000      |     7.585      |     0.427      |  Neg. p = 0.003   |
|      227       |       1        |     5.000      |     2.000      |     5.034      |     1.016      |  Neg. p = 0.046   |
|      228       |       1        |     3.000      |     0.000      |     4.307      |     0.000      |  Neg. p = 0.017   |
|      230       |       1        |     5.000      |     2.000      |     7.656      |     0.852      |  Neg. p = 0.007   |
|      231       |       1        |     3.000      |     0.000      |     4.823      |     0.000      |  Neg. p = 0.010   |
|      232       |       1        |     5.500      |     7.500      |     8.506      |     3.319      |  Neg. p = 0.095   |
|      233       |       1        |     5.000      |     3.000      |     5.739      |     1.412      |  Neg. p = 0.051   |
|      234       |       1        |     6.000      |     3.000      |     6.000      |     1.506      |  Neg. p = 0.043   |
|      243       |       1        |     5.000      |     1.000      |     3.727      |     0.667      |  Neg. p = 0.085   |
|      244       |       1        |     9.000      |     0.000      |     6.581      |     0.000      |  Neg. p = 0.001   |
|      246       |       1        |     4.000      |     1.000      |     3.696      |     0.521      |  Neg. p = 0.060   |
|      247       |       1        |     5.000      |     0.000      |     8.310      |     0.000      |  Neg. p = 0.000   |
|      248       |       1        |     5.000      |     0.000      |     5.000      |     0.000      |  Neg. p = 0.007   |
|      249       |       1        |     4.000      |     0.000      |     6.383      |     0.000      |  Neg. p = 0.002   |
|      250       |       1        |     2.000      |     0.000      |     3.322      |     0.000      |  Neg. p = 0.040   |
|      251       |       1        |     9.000      |     1.000      |     6.893      |     0.674      |  Neg. p = 0.006   |
|      252       |       1        |     5.000      |     0.000      |     5.000      |     0.000      |  Neg. p = 0.004   |
|      253       |       1        |     6.000      |     3.000      |     8.898      |     1.407      |  Neg. p = 0.008   |
|      254       |       1        |     6.000      |     2.000      |     6.818      |     0.943      |  Neg. p = 0.010   |
|      255       |       1        |     4.000      |     0.000      |     4.000      |     0.000      |  Neg. p = 0.012   |
|      257       |       1        |     6.500      |     8.500      |     10.287     |     4.447      |  Neg. p = 0.100   |
|      258       |       1        |     8.000      |     0.000      |     5.253      |     0.000      |  Neg. p = 0.005   |
|      259       |       1        |     6.000      |     0.000      |     6.000      |     0.000      |  Neg. p = 0.001   |
|      260       |       1        |     7.000      |     3.000      |     6.928      |     1.624      |  Neg. p = 0.028   |
|      262       |       1        |     5.000      |     0.000      |     3.829      |     0.000      |  Neg. p = 0.016   |
|      263       |       1        |     4.000      |     3.000      |     6.219      |     1.366      |  Neg. p = 0.051   |
|      265       |       1        |     8.000      |     0.000      |     5.572      |     0.000      |  Neg. p = 0.003   |
|      266       |       1        |     3.000      |     0.000      |     4.576      |     0.000      |  Neg. p = 0.015   |
|      267       |       1        |     5.000      |     0.000      |     4.267      |     0.000      |  Neg. p = 0.010   |
|      268       |       1        |     3.000      |     0.000      |     5.059      |     0.000      |  Neg. p = 0.012   |
|      269       |       1        |     2.000      |     0.000      |     3.393      |     0.000      |  Neg. p = 0.039   |
|      270       |       1        |     4.000      |     0.000      |     6.322      |     0.000      |  Neg. p = 0.002   |
|      271       |       1        |     4.000      |     2.000      |     6.567      |     0.839      |  Neg. p = 0.018   |
|      275       |       1        |     7.000      |     1.000      |     7.553      |     0.482      |  Neg. p = 0.002   |
|      276       |       1        |     7.000      |     2.000      |     7.000      |     1.000      |  Neg. p = 0.008   |
|      279       |       1        |     3.000      |     0.000      |     4.359      |     0.000      |  Neg. p = 0.012   |
|      282       |       1        |     5.000      |     1.000      |     8.412      |     0.416      |  Neg. p = 0.002   |
|      283       |       1        |     7.000      |     0.000      |     4.834      |     0.000      |  Neg. p = 0.008   |
|      284       |       1        |     6.000      |     0.000      |     6.000      |     0.000      |  Neg. p = 0.001   |
|      287       |       1        |     3.000      |     0.000      |     4.752      |     0.000      |  Neg. p = 0.011   |
|      288       |       1        |     3.000      |     1.000      |     3.799      |     0.452      |  Neg. p = 0.059   |
|      289       |       1        |     5.000      |     0.000      |     3.245      |     0.000      |  Neg. p = 0.036   |
|      290       |       1        |     5.000      |     0.000      |     7.349      |     0.000      |  Neg. p = 0.001   |
|      291       |       1        |     4.500      |     1.500      |     4.118      |     0.812      |  Neg. p = 0.086   |
|      292       |       1        |     6.000      |     0.000      |     9.346      |     0.000      |  Neg. p = 0.000   |
|      294       |       1        |     3.000      |     0.000      |     4.982      |     0.000      |  Neg. p = 0.008   |
|      295       |       1        |     3.000      |     0.000      |     4.340      |     0.000      |  Neg. p = 0.015   |
|      296       |       1        |     6.000      |     0.000      |     6.000      |     0.000      |  Neg. p = 0.001   |
|      297       |       1        |     10.000     |     0.000      |     9.182      |     0.000      |  Neg. p = 0.000   |
|      298       |       1        |     2.000      |     0.000      |     2.880      |     0.000      |  Neg. p = 0.061   |
|      300       |       1        |     5.000      |     0.000      |     7.426      |     0.000      |  Neg. p = 0.001   |
|      301       |       1        |     5.000      |     2.000      |     5.000      |     1.000      |  Neg. p = 0.045   |
|      302       |       1        |     7.000      |     0.000      |     7.000      |     0.000      |  Neg. p = 0.000   |
|      303       |       1        |     5.000      |     1.000      |     8.279      |     0.418      |  Neg. p = 0.002   |
|      304       |       1        |     4.000      |     0.000      |     4.000      |     0.000      |  Neg. p = 0.012   |
|      305       |       1        |     4.000      |     0.000      |     6.678      |     0.000      |  Neg. p = 0.002   |
|      307       |       1        |     8.000      |     0.000      |     8.000      |     0.000      |  Neg. p = 0.000   |
|      308       |       1        |     3.000      |     0.000      |     4.662      |     0.000      |  Neg. p = 0.012   |
|      309       |       1        |     5.000      |     1.000      |     5.000      |     0.500      |  Neg. p = 0.018   |
|      310       |       1        |     3.000      |     2.000      |     4.659      |     0.849      |  Neg. p = 0.070   |
|      311       |       1        |     6.000      |     4.000      |     8.688      |     1.732      |  Neg. p = 0.013   |
|      312       |       1        |     6.000      |     3.000      |     6.000      |     1.678      |  Neg. p = 0.060   |
|      313       |       1        |     7.000      |     1.000      |     7.056      |     0.501      |  Neg. p = 0.003   |
|      316       |       1        |     3.000      |     2.000      |     4.247      |     0.877      |  Neg. p = 0.090   |
|      317       |       1        |     6.000      |     4.000      |     9.904      |     1.671      |  Neg. p = 0.007   |
|      320       |       1        |     5.000      |     3.000      |     5.000      |     1.500      |  Neg. p = 0.088   |
|      321       |       1        |     3.000      |     0.000      |     4.591      |     0.000      |  Neg. p = 0.010   |
|      323       |       1        |     5.000      |     3.000      |     8.464      |     1.245      |  Neg. p = 0.010   |
|      324       |       1        |     5.000      |     1.000      |     3.659      |     0.678      |  Neg. p = 0.093   |
|      326       |       1        |     3.000      |     2.000      |     5.277      |     0.875      |  Neg. p = 0.057   |
|      327       |       1        |     10.000     |     0.000      |     7.435      |     0.000      |  Neg. p = 0.000   |
|      329       |       1        |     8.000      |     3.000      |     9.130      |     1.413      |  Neg. p = 0.004   |
|      330       |       1        |     10.000     |     1.000      |     7.765      |     0.587      |  Neg. p = 0.001   |
|      331       |       1        |     9.000      |     0.000      |     8.303      |     0.000      |  Neg. p = 0.000   |
|      333       |       1        |     4.000      |     0.000      |     6.572      |     0.000      |  Neg. p = 0.002   |
|      334       |       1        |     6.000      |     1.000      |     9.251      |     0.425      |  Neg. p = 0.001   |
|      336       |       1        |     5.000      |     0.000      |     5.000      |     0.000      |  Neg. p = 0.004   |
|      337       |       1        |     8.833      |     2.167      |     6.235      |     1.413      |  Neg. p = 0.035   |
|      338       |       1        |     10.000     |     6.000      |     10.128     |     2.990      |  Neg. p = 0.015   |
|      340       |       1        |     4.500      |     1.500      |     4.890      |     0.721      |  Neg. p = 0.044   |
|      343       |       1        |     5.000      |     6.000      |     7.759      |     2.747      |  Neg. p = 0.082   |
|      351       |       1        |     6.000      |     0.000      |     4.820      |     0.000      |  Neg. p = 0.005   |
|      354       |       1        |     9.000      |     0.000      |     7.623      |     0.000      |  Neg. p = 0.000   |
|      355       |       1        |     3.000      |     0.000      |     4.591      |     0.000      |  Neg. p = 0.010   |
|      356       |       1        |     3.000      |     0.000      |     2.921      |     0.000      |  Neg. p = 0.040   |
|      357       |       1        |     13.000     |     0.000      |     13.000     |     0.000      |  Neg. p = 0.000   |
|      359       |       1        |     3.000      |     0.000      |     5.004      |     0.000      |  Neg. p = 0.008   |
|      361       |       1        |     5.000      |     0.000      |     3.912      |     0.000      |  Neg. p = 0.022   |
|      362       |       1        |     6.000      |     3.000      |     6.000      |     1.501      |  Neg. p = 0.043   |
|      365       |       1        |     3.500      |     3.500      |     7.031      |     1.399      |  Neg. p = 0.056   |
|      367       |       1        |     1.000      |     14.000     |     1.240      |     6.502      |  Pos. p = 0.056   |
|      368       |       1        |     7.000      |     2.000      |     7.069      |     0.995      |  Neg. p = 0.008   |
|      370       |       1        |     3.000      |     1.000      |     4.539      |     0.428      |  Neg. p = 0.036   |
|      371       |       1        |     3.000      |     0.000      |     3.000      |     0.000      |  Neg. p = 0.037   |
|      374       |       1        |     7.000      |     0.000      |     4.626      |     0.000      |  Neg. p = 0.009   |
|      375       |       1        |     6.000      |     3.000      |     6.103      |     1.496      |  Neg. p = 0.040   |
|      377       |       1        |     6.000      |     0.000      |     3.840      |     0.000      |  Neg. p = 0.020   |
|      378       |       1        |     3.000      |     1.000      |     5.348      |     0.436      |  Neg. p = 0.026   |
|      379       |       1        |     2.000      |     0.000      |     3.548      |     0.000      |  Neg. p = 0.039   |
|      381       |       1        |     3.000      |     0.000      |     4.580      |     0.000      |  Neg. p = 0.010   |
|      382       |       1        |     7.000      |     0.000      |     5.582      |     0.000      |  Neg. p = 0.002   |
|      383       |       1        |     5.000      |     0.000      |     5.000      |     0.000      |  Neg. p = 0.006   |
|      384       |       1        |     4.000      |     0.000      |     5.934      |     0.000      |  Neg. p = 0.003   |
|      385       |       1        |     2.000      |     0.000      |     3.217      |     0.000      |  Neg. p = 0.043   |
|      386       |       1        |     3.000      |     1.000      |     4.637      |     0.499      |  Neg. p = 0.047   |
|      389       |       1        |     3.000      |     0.000      |     4.737      |     0.000      |  Neg. p = 0.018   |
|      391       |       1        |     3.000      |     0.000      |     4.584      |     0.000      |  Neg. p = 0.015   |
|      392       |       1        |     4.000      |     0.000      |     4.000      |     0.000      |  Neg. p = 0.012   |
|      394       |       1        |     6.000      |     2.000      |     6.000      |     1.044      |  Neg. p = 0.023   |
|      395       |       1        |     4.000      |     0.000      |     2.690      |     0.000      |  Neg. p = 0.061   |
|      397       |       1        |     5.000      |     0.000      |     3.303      |     0.000      |  Neg. p = 0.033   |
|      398       |       1        |     5.000      |     5.000      |     6.645      |     2.284      |  Neg. p = 0.085   |
|      401       |       1        |     3.000      |     0.000      |     5.063      |     0.000      |  Neg. p = 0.008   |
|      404       |       1        |     6.000      |     0.000      |     5.004      |     0.000      |  Neg. p = 0.004   |
|      406       |       1        |     9.000      |     3.000      |     9.033      |     1.528      |  Neg. p = 0.004   |
|      407       |       1        |     7.000      |     0.000      |     5.484      |     0.000      |  Neg. p = 0.003   |
|      409       |       1        |     5.000      |     3.000      |     5.457      |     1.440      |  Neg. p = 0.062   |
|      410       |       1        |     5.000      |     1.000      |     4.179      |     0.554      |  Neg. p = 0.040   |
|      411       |       1        |     4.000      |     1.000      |     4.743      |     0.499      |  Neg. p = 0.029   |
|      412       |       1        |     6.500      |     2.500      |     5.950      |     1.311      |  Neg. p = 0.039   |
|      413       |       1        |     6.000      |     3.000      |     7.734      |     1.439      |  Neg. p = 0.015   |
|      414       |       1        |     6.000      |     1.000      |     6.000      |     0.501      |  Neg. p = 0.007   |
|      416       |       1        |     3.000      |     0.000      |     3.000      |     0.000      |  Neg. p = 0.037   |
|      417       |       1        |     3.000      |     0.000      |     4.589      |     0.000      |  Neg. p = 0.010   |
|      418       |       1        |     4.000      |     0.000      |     6.458      |     0.000      |  Neg. p = 0.004   |
|      420       |       1        |     7.000      |     0.000      |     5.353      |     0.000      |  Neg. p = 0.003   |
|      424       |       1        |     4.000      |     2.000      |     6.019      |     0.856      |  Neg. p = 0.025   |
|      425       |       1        |     4.000      |     2.000      |     4.687      |     0.932      |  Neg. p = 0.059   |
|      427       |       1        |     7.000      |     2.000      |     7.095      |     0.993      |  Neg. p = 0.008   |
|      428       |       1        |     8.000      |     0.000      |     5.585      |     0.000      |  Neg. p = 0.004   |
|      431       |       1        |     9.000      |     0.000      |     6.897      |     0.000      |  Neg. p = 0.001   |
|      434       |       1        |     8.000      |     0.000      |     5.504      |     0.000      |  Neg. p = 0.003   |
|      435       |       1        |     3.000      |     2.000      |     4.801      |     0.897      |  Neg. p = 0.074   |
|      438       |       1        |     3.000      |     0.000      |     4.406      |     0.000      |  Neg. p = 0.012   |
|      439       |       1        |     8.000      |     0.000      |     5.973      |     0.000      |  Neg. p = 0.002   |
|      440       |       1        |     4.000      |     0.000      |     4.000      |     0.000      |  Neg. p = 0.012   |
|      441       |       1        |     3.000      |     0.000      |     3.000      |     0.000      |  Neg. p = 0.037   |
|      443       |       1        |     3.000      |     0.000      |     5.028      |     0.000      |  Neg. p = 0.008   |
|      444       |       1        |     4.000      |     0.000      |     5.005      |     0.000      |  Neg. p = 0.005   |
|      448       |       1        |     4.000      |     4.000      |     6.409      |     1.695      |  Neg. p = 0.065   |
|      449       |       1        |     4.000      |     1.000      |     3.738      |     0.518      |  Neg. p = 0.058   |
|      452       |       1        |     4.000      |     0.000      |     2.653      |     0.000      |  Neg. p = 0.064   |
|      454       |       1        |     5.000      |     7.000      |     8.301      |     3.083      |  Neg. p = 0.086   |
|      455       |       1        |     6.000      |     0.000      |     4.131      |     0.000      |  Neg. p = 0.016   |
|      456       |       1        |     3.000      |     0.000      |     5.360      |     0.000      |  Neg. p = 0.008   |
|      458       |       1        |     2.000      |     0.000      |     3.096      |     0.000      |  Neg. p = 0.046   |
|      461       |       1        |     3.000      |     0.000      |     3.664      |     0.000      |  Neg. p = 0.020   |
|      462       |       1        |     5.000      |     1.000      |     7.315      |     0.432      |  Neg. p = 0.003   |
|      463       |       1        |     7.000      |     0.000      |     4.843      |     0.000      |  Neg. p = 0.007   |
|      464       |       1        |     7.000      |     0.000      |     7.000      |     0.000      |  Neg. p = 0.001   |
|      466       |       1        |     2.000      |     0.000      |     3.402      |     0.000      |  Neg. p = 0.038   |
|      467       |       1        |     3.000      |     1.000      |     5.290      |     0.442      |  Neg. p = 0.027   |
|      469       |       1        |     9.000      |     1.000      |     9.000      |     0.554      |  Neg. p = 0.001   |
|      471       |       1        |     6.000      |     0.000      |     6.000      |     0.000      |  Neg. p = 0.001   |
|      472       |       1        |     5.000      |     0.000      |     5.000      |     0.000      |  Neg. p = 0.004   |
|      473       |       1        |     5.000      |     3.000      |     8.427      |     1.287      |  Neg. p = 0.011   |
|      489       |       1        |     0.500      |     4.500      |     0.721      |     2.078      |  Pos. p = 0.449   |
|      496       |       1        |     0.000      |     2.000      |     0.000      |     1.000      |  Pos. p = 0.444   |
|      526       |       1        |     3.000      |     2.000      |     4.442      |     0.868      |  Neg. p = 0.080   |
|      532       |       1        |     0.500      |     6.500      |     0.430      |     3.972      |  Pos. p = 0.081   |
|      546       |       1        |     0.000      |     5.000      |     0.000      |     3.310      |  Pos. p = 0.044   |
|      562       |       1        |     0.000      |     12.000     |     0.000      |     6.485      |  Pos. p = 0.021   |
|      565       |       1        |     1.000      |     1.000      |     25.963     |     0.702      |  Neg. p = 0.052   |
|      568       |       1        |     0.000      |     8.000      |     0.000      |     3.839      |  Pos. p = 0.066   |
|      576       |       1        |     0.000      |     6.000      |     0.000      |     4.032      |  Pos. p = 0.018   |
|      587       |       1        |     0.000      |     4.000      |     0.000      |     2.735      |  Pos. p = 0.058   |
|      602       |       1        |     0.000      |     12.000     |     0.000      |     6.211      |  Pos. p = 0.012   |
|      611       |       1        |     0.000      |     6.000      |     0.000      |     3.731      |  Pos. p = 0.039   |
|      633       |       1        |     0.000      |     8.000      |     0.000      |     4.761      |  Pos. p = 0.027   |
|      647       |       1        |     0.000      |     8.000      |     0.000      |     3.813      |  Pos. p = 0.070   |
|      651       |       1        |     7.000      |     6.000      |     10.219     |     2.837      |  Neg. p = 0.022   |
|      660       |       1        |     0.000      |     9.000      |     0.000      |     5.309      |  Pos. p = 0.008   |
|      663       |       1        |     0.000      |     5.000      |     0.000      |     3.008      |  Pos. p = 0.059   |
|      669       |       1        |     5.000      |     2.000      |     5.000      |     1.000      |  Neg. p = 0.045   |
|      670       |       1        |     0.500      |     12.500     |     0.620      |     5.798      |  Pos. p = 0.055   |
|      684       |       1        |     6.000      |     4.000      |     8.514      |     1.829      |  Neg. p = 0.017   |
|      691       |       1        |     0.500      |     12.500     |     0.671      |     6.481      |  Pos. p = 0.050   |
|      695       |       1        |     0.000      |     11.000     |     0.000      |     5.345      |  Pos. p = 0.016   |
|      697       |       1        |     0.000      |     5.000      |     0.000      |     3.249      |  Pos. p = 0.068   |
|      706       |       1        |     0.000      |     9.000      |     0.000      |     5.160      |  Pos. p = 0.011   |
|      710       |       1        |     0.000      |     10.000     |     0.000      |     4.528      |  Pos. p = 0.050   |
|      733       |       1        |     0.000      |     6.000      |     0.000      |     3.645      |  Pos. p = 0.047   |
|      741       |       1        |     2.000      |     2.000      |     2.010      |     0.998      |  Pos. p = 0.890   |
|      742       |       1        |     0.000      |     10.000     |     0.000      |     4.708      |  Pos. p = 0.034   |
|      744       |       1        |     0.000      |     15.000     |     0.000      |     7.136      |  Pos. p = 0.005   |
|      752       |       1        |     0.000      |     11.000     |     0.000      |     5.162      |  Pos. p = 0.035   |
|      761       |       1        |     0.000      |     8.000      |     0.000      |     3.851      |  Pos. p = 0.073   |
|      762       |       1        |     5.000      |     3.000      |     5.229      |     1.468      |  Neg. p = 0.074   |
|      765       |       1        |     1.000      |     9.000      |     0.980      |     5.301      |  Pos. p = 0.063   |
|      766       |       1        |     0.500      |     11.500     |     0.479      |     6.357      |  Pos. p = 0.019   |
|      776       |       1        |     0.000      |     7.000      |     0.000      |     3.879      |  Pos. p = 0.046   |
|      779       |       1        |     7.000      |     3.000      |     6.441      |     1.686      |  Neg. p = 0.041   |
|      782       |       1        |     4.000      |     2.000      |     4.521      |     0.900      |  Neg. p = 0.059   |
|      786       |       1        |     0.000      |     9.000      |     0.000      |     4.085      |  Pos. p = 0.099   |
|      787       |       1        |     4.000      |     2.000      |     4.112      |     0.987      |  Neg. p = 0.091   |
|      808       |       1        |     0.000      |     5.000      |     0.000      |     3.079      |  Pos. p = 0.065   |
|      810       |       1        |     0.000      |     6.000      |     0.000      |     3.428      |  Pos. p = 0.060   |
|      811       |       1        |     6.000      |     6.000      |     7.323      |     2.751      |  Neg. p = 0.080   |
|      816       |       1        |     0.000      |     5.000      |     0.000      |     3.158      |  Pos. p = 0.062   |
|      819       |       1        |     0.000      |     10.000     |     0.000      |     5.427      |  Pos. p = 0.017   |
|      828       |       1        |     0.000      |     10.000     |     0.000      |     4.577      |  Pos. p = 0.058   |
|      838       |       1        |     0.000      |     10.000     |     0.000      |     4.629      |  Pos. p = 0.040   |
|      840       |       1        |     0.000      |     9.000      |     0.000      |     4.245      |  Pos. p = 0.070   |
|      842       |       1        |     0.000      |     8.000      |     0.000      |     3.995      |  Pos. p = 0.039   |
|      850       |       1        |     0.000      |     11.000     |     0.000      |     4.953      |  Pos. p = 0.046   |
|      853       |       1        |     4.000      |     1.000      |     4.086      |     0.495      |  Neg. p = 0.042   |
|      854       |       1        |     0.000      |     11.000     |     0.000      |     5.632      |  Pos. p = 0.012   |
|      856       |       1        |     1.000      |     11.000     |     1.072      |     6.405      |  Pos. p = 0.041   |
|      863       |       1        |     0.000      |     7.000      |     0.000      |     3.577      |  Pos. p = 0.059   |
|      864       |       1        |     0.000      |     7.000      |     0.000      |     4.012      |  Pos. p = 0.069   |
|      870       |       1        |     0.000      |     8.000      |     0.000      |     3.860      |  Pos. p = 0.052   |
|      875       |       1        |     0.000      |     11.000     |     0.000      |     5.119      |  Pos. p = 0.051   |
|      883       |       1        |     1.875      |     3.375      |     1.916      |     1.670      |  Neg. p = 0.594   |
|      885       |       1        |     0.956      |     3.578      |     1.636      |     1.492      |  Pos. p = 0.765   |
|      891       |       1        |     4.000      |     2.000      |     4.376      |     0.959      |  Neg. p = 0.074   |
|      900       |       1        |     1.000      |     10.000     |     1.061      |     4.860      |  Pos. p = 0.095   |
|      909       |       1        |     5.500      |     2.500      |     5.645      |     1.269      |  Neg. p = 0.052   |
|      938       |       1        |     0.000      |     11.000     |     0.000      |     5.431      |  Pos. p = 0.013   |
|      941       |       1        |     8.375      |     5.625      |     8.505      |     2.794      |  Neg. p = 0.039   |
|      942       |       1        |     0.000      |     0.000      |     0.000      |     0.000      |  Pos. p = 1.000   |
|      945       |       1        |     4.000      |     1.000      |     4.000      |     0.500      |  Neg. p = 0.045   |
|      946       |       1        |     4.000      |     11.000     |     2.786      |     7.145      |  Pos. p = 0.077   |
|      947       |       1        |     0.000      |     10.000     |     0.000      |     4.967      |  Pos. p = 0.019   |
|      958       |       1        |     6.000      |     5.000      |     6.801      |     2.361      |  Neg. p = 0.072   |
|      959       |       1        |     0.500      |     8.500      |     0.389      |     5.217      |  Pos. p = 0.024   |
|      962       |       1        |     0.000      |     9.000      |     0.000      |     4.768      |  Pos. p = 0.026   |
|      976       |       1        |     0.000      |     12.000     |     0.000      |     5.809      |  Pos. p = 0.012   |
|      977       |       1        |     0.000      |     8.000      |     0.000      |     3.810      |  Pos. p = 0.068   |
|      992       |       1        |     0.000      |     8.000      |     0.000      |     5.308      |  Pos. p = 0.004   |
|      994       |       1        |     0.000      |     6.000      |     0.000      |     3.000      |  Pos. p = 0.088   |
|      997       |       1        |     0.000      |     7.000      |     0.000      |     3.984      |  Pos. p = 0.036   |
|      1006      |       1        |     0.000      |     9.000      |     0.000      |     4.913      |  Pos. p = 0.034   |
|      1017      |       1        |     1.000      |     14.000     |     1.176      |     6.512      |  Pos. p = 0.047   |
|      1027      |       1        |     0.000      |     10.000     |     0.000      |     4.950      |  Pos. p = 0.019   |
|      1029      |       1        |     4.000      |     2.000      |     4.082      |     0.990      |  Neg. p = 0.094   |
|      1039      |       1        |     6.000      |     5.000      |     7.915      |     2.385      |  Neg. p = 0.045   |
|      1042      |       1        |     0.000      |     6.000      |     0.000      |     3.902      |  Pos. p = 0.030   |
|      1052      |       1        |     2.000      |     7.667      |     2.630      |     3.448      |  Pos. p = 0.536   |
|      1081      |       1        |     0.000      |     9.000      |     0.000      |     4.030      |  Pos. p = 0.073   |
|      1093      |       1        |     1.000      |     8.000      |     0.805      |     5.084      |  Pos. p = 0.043   |
|      1106      |       1        |     7.000      |     2.500      |     7.000      |     1.252      |  Neg. p = 0.013   |
|      1107      |       1        |     4.000      |     0.000      |     2.579      |     0.000      |  Neg. p = 0.072   |

### Ancestor sampling analysis

>Generating 100 ancestral sequence samples to obtain confidence intervals
