# Supplementary material for: Variation in selection constraints on teleost TLRs with emphasis on their repertoire in the Walking catfish, Clarias batrachus
Source: Sci Rep. 2020 Dec 7;10:21394. doi: 10.1038/s41598-020-78347-6 (PMC7721727; doi:10.1038/s41598-020-78347-6)
Supplement: Supplementary file 29 — Supplementary Information 29. [file 41598_2020_78347_MOESM29_ESM.zip › T7/slac/result.json]

{
  "MLE": {
    "content": {
      "0": {
        "by-branch": {
          "AVERAGED": [
            [
              869.0608674401423,
              2121.808656802277,
              51.125,
              114.875,
              0.2905713072389118,
              0.05882787030854465,
              0.05414013164274913,
              -0.001841469603374452,
              0.7211685495289464,
              0.3381086402999166,
              0.06205211485663183
            ],
            [
              873.5419254712778,
              2106.86858930946,
              40.75,
              82.25,
              0.2930944986065258,
              0.04664916337932525,
              0.03903897965793775,
              -0.002989484482418772,
              0.8475080206807302,
              0.20240734657079,
              0.038171246391392
            ],
            [
              868.1584058644938,
              2101.409191651573,
              30.69375,
              59.83958333333334,
              0.2923517910791713,
              0.03535501101257646,
              0.02847593108998599,
              -0.002702287281725875,
              0.8607618810258093,
              0.1947814406811474,
              0.02669062045896936
            ],
            [
              878.4295767067483,
              2131.076797415818,
              17,
              24,
              0.2918849364334235,
              0.01935271813562263,
              0.01126191230137873,
              -0.003178285751993057,
              0.968105102620791,
              0.06292229404542216,
              0.01588875107038033
            ],
            [
              867.5816972736284,
              2106.341878943236,
              102.4229166666667,
              157.1104166666667,
              0.2917296544577925,
              0.1180556447750457,
              0.0745892289553156,
              -0.01707477511144153,
              0.9998467092073051,
              0.000250343765667127,
              0.0845965255739418
            ],
            [
              878.1151691906576,
              2135.27279368194,
              10,
              16,
              0.2914046183265329,
              0.01138802784743693,
              0.007493187777853215,
              -0.001529997747202939,
              0.894141694536292,
              0.200607119692517,
              0.01552290671864473
            ],
            [
              894.2626362205326,
              2169.724246993909,
              120.5,
              197.5,
              0.2918624231453491,
              0.1347478862689324,
              0.09102539194721662,
              -0.01717536962216483,
              0.9996524776157182,
              0.0005302104122728579,
              0.1285712428716843
            ],
            [
              863.0228012360346,
              2100.829237910926,
              107.8353937728938,
              176.0043498168498,
              0.291182822164235,
              0.1249508050290795,
              0.08377851309412913,
              -0.0161735816573307,
              0.9994701358325043,
              0.0008170798953081038,
              0.1051385474464401
            ],
            [
              846.6367937445033,
              2068.21885650179,
              37.24629120879121,
              69.99858058608058,
              0.2904558219454079,
              0.04399323474244297,
              0.03384486142074782,
              -0.003986553502215445,
              0.9170384512165083,
              0.1188977670804831,
              0.02974314931359253
            ],
            [
              842.987989550725,
              2068.721487096885,
              18.49629120879121,
              39.49858058608059,
              0.2895165181525244,
              0.02194134606668466,
              0.01909323262335832,
              -0.001118815426106429,
              0.7400561669673695,
              0.3584845194087248,
              0.01353036087475661
            ],
            [
              871.328367668289,
              2127.348551558194,
              39,
              89,
              0.2905709388302661,
              0.04475924513322758,
              0.04183611563549905,
              -0.001148283746291316,
              0.6771465309869118,
              0.3947346823578782,
              0.0502683108462816
            ],
            [
              867.011398295168,
              2089.888767804005,
              77.97863247863248,
              146.0495726495727,
              0.2932163243911458,
              0.08993957015093958,
              0.06988389760237688,
              -0.007878406627674554,
              0.9681370189010384,
              0.04345028991352484,
              0.06932992177724347
            ],
            [
              876.5962353331852,
              2133.801955545607,
              23,
              38,
              0.2911894639018801,
              0.02623784939169621,
              0.01780858804690874,
              -0.003311240163318969,
              0.9442335489446588,
              0.09297786260446517,
              0.02476407845530089
            ],
            [
              894.0348274355109,
              2168.157746933276,
              130.3333333333333,
              219.6666666666667,
              0.2919590475526508,
              0.145781047151359,
              0.101314891399102,
              -0.01746749979775155,
              0.9995024005011337,
              0.0007376705387206473,
              0.1336562937166951
            ],
            [
              906.6921785693606,
              2199.990582650667,
              133.5,
              214.5,
              0.2918521935639456,
              0.1472385040429545,
              0.09750041736158653,
              -0.01953845580643085,
              0.9999027354350645,
              0.000150841914507871,
              0.1430157138382182
            ],
            [
              861.0124923949086,
              2078.264092162284,
              19.428663003663,
              37.45119047619048,
              0.2929334710855807,
              0.0225649025714158,
              0.01802041935739996,
              -0.001785195015822295,
              0.8275539685595478,
              0.2532254606815576,
              0.01420112470568102
            ],
            [
              860.466370813637,
              2077.104204793215,
              22.053663003663,
              39.82619047619048,
              0.2929176844154219,
              0.02562989531224744,
              0.01917390104178974,
              -0.002536087878650972,
              0.8899833315572105,
              0.1691036521013362,
              0.01406800728187295
            ],
            [
              909.0148108291993,
              2196.698878185018,
              132.3333333333333,
              197.6666666666667,
              0.2926911176792118,
              0.1455788527940699,
              0.08998350599149262,
              -0.02183934483656496,
              0.9999896103101532,
              0.00001722128189118877,
              0.117058968601579
            ],
            [
              909.6432678000943,
              2205.228059163133,
              48.16666666666666,
              85.83333333333333,
              0.2920323738338592,
              0.05295116049520624,
              0.03892265608388205,
              -0.005510773167188497,
              0.9626031043078327,
              0.05488210927990067,
              0.06296718322489565
            ],
            [
              898.8079222538566,
              2171.011307606288,
              209.3654761904762,
              365.5464285714287,
              0.2927885503847094,
              0.2329368389026545,
              0.1683761053158551,
              -0.0253611894662801,
              0.9999042077488548,
              0.0001353534839491077,
              0.2068966912549275
            ],
            [
              905.6036524029388,
              2206.902085963077,
              72.5,
              156.5,
              0.2909564603335822,
              0.08005709761398123,
              0.07091388466910821,
              -0.003591699519859272,
              0.8227767524152105,
              0.2167373616633275,
              0.1004817124115032
            ],
            [
              884.851592173296,
              2167.720792535811,
              124.086858974359,
              238.3592948717949,
              0.2898707976936696,
              0.1402346563784641,
              0.1099584852867333,
              -0.01189329285328775,
              0.9871118274389991,
              0.017112596802208,
              0.1293387707025942
            ],
            [
              913.5103968547135,
              2236.476533199295,
              41,
              51,
              0.2900045038723544,
              0.04488180992922046,
              0.0228037268636323,
              -0.00867286377602653,
              0.9994813879762284,
              0.001083966414213267,
              0.03478778929127373
            ],
            [
              871.2482711257505,
              2136.129402448259,
              73.48044871794872,
              151.1875,
              0.2897036440688698,
              0.08433927636149421,
              0.07077637704285196,
              -0.005327870986312629,
              0.9028598292866232,
              0.1241044433498745,
              0.07439782403399049
            ],
            [
              874.1072409786898,
              2134.930971828734,
              95.17211538461538,
              195.4958333333333,
              0.290493898435125,
              0.1088792209043554,
              0.09157009566725054,
              -0.006799489104992829,
              0.9251828381305142,
              0.09430661381766259,
              0.09923785806995723
            ],
            [
              912.2875882020548,
              2237.535214034834,
              8.5,
              30.5,
              0.2896314000756429,
              0.009317237360152934,
              0.0136310703888324,
              0.001694589430573115,
              0.2151096400958381,
              0.8760442921073754,
              0.01467836420147552
            ],
            [
              922.4283036876236,
              2256.879593366783,
              11,
              13,
              0.2901349392873346,
              0.01192504605076071,
              0.005760165512687708,
              -0.002421730588808253,
              0.9757295472691335,
              0.05984631166228205,
              0.01188441449172746
            ],
            [
              865.6472896463615,
              2092.92565998724,
              92.95544871794871,
              149.7458333333333,
              0.2925894694445732,
              0.1073825908424242,
              0.0715485677280321,
              -0.01407656634386475,
              0.9990060121620719,
              0.001550283292637844,
              0.08160247354634241
            ],
            [
              863.2391463441938,
              2093.298685054187,
              56.70544871794872,
              89.99583333333334,
              0.2919763573381707,
              0.06568915341489728,
              0.04299235172500177,
              -0.008915913062885677,
              0.9944806673868969,
              0.008911346732016545,
              0.04618488693122865
            ],
            [
              875.4582592911277,
              2126.812973562516,
              20.5,
              35.5,
              0.2915986569471303,
              0.02341630772505267,
              0.01669164164469797,
              -0.002641629378824378,
              0.9107025915896304,
              0.1432282026346426,
              0.01929871910022429
            ],
            [
              857.6604259538476,
              2095.10553089015,
              52.53878205128206,
              95.32916666666667,
              0.2904600088489709,
              0.06125825613657179,
              0.04550089017528586,
              -0.006189916400135147,
              0.9636906462197433,
              0.05246768099324273,
              0.04380893678977855
            ],
            [
              883.4227867472439,
              2155.093490697051,
              6,
              10,
              0.2907415021288921,
              0.006791765041619489,
              0.004640169924491565,
              -0.0008452043275939734,
              0.8457665494311057,
              0.3100493328863386,
              0.006222212957079754
            ],
            [
              846.8285045700853,
              2043.876001069134,
              48.13669871794873,
              91.94791666666667,
              0.2929488306113899,
              0.05684350309202993,
              0.04498703278406787,
              -0.00465753985706,
              0.9187998884282645,
              0.1117626747723712,
              0.04153547004090923
            ],
            [
              852.1395503867334,
              2047.195181122089,
              38.27211538461539,
              80.64583333333333,
              0.2939086477756494,
              0.04491296685765383,
              0.03939332901767115,
              -0.002168261933654238,
              0.7798307919616168,
              0.2827754642003751,
              0.03550025973831945
            ],
            [
              875.935556701326,
              2120.465138545022,
              21,
              46,
              0.2923292462489939,
              0.02397436642380818,
              0.021693353577868,
              -0.0008960430860521735,
              0.7010330139045154,
              0.3963740344183471,
              0.02521617262080099
            ],
            [
              853.8023799617318,
              2092.48918568269,
              72.54294871794872,
              137.375,
              0.2897888280703765,
              0.08496456606410509,
              0.06565147430149341,
              -0.007586700958295764,
              0.9663591796067412,
              0.04618822066446537,
              0.06797176422009264
            ],
            [
              877.1934767797153,
              2132.143937040605,
              3,
              10,
              0.2914905695689763,
              0.003419998072732332,
              0.004690114877459869,
              0.0004989359807334599,
              0.4474299374794302,
              0.7783554915615734,
              0.004760483055034559
            ],
            [
              860.0544506522815,
              2099.885398485311,
              91.48878205128204,
              184.3958333333333,
              0.2905648406682544,
              0.1063755695722465,
              0.08781233179026898,
              -0.007292138182776206,
              0.93975897933834,
              0.07726463377081494,
              0.09148400464269957
            ],
            [
              880.3287633971867,
              2142.472034914589,
              10,
              18,
              0.2912294994393436,
              0.01135939255399315,
              0.008401509894488578,
              -0.001161935721282731,
              0.8359808171589955,
              0.2813715387548359,
              0.00995535751162503
            ],
            [
              865.7441556256288,
              2108.868030368575,
              100.3304487179487,
              210.6208333333333,
              0.2910443787267251,
              0.1158892590449485,
              0.09987388034732658,
              -0.00629127073004116,
              0.9001183582085126,
              0.1230173894466446,
              0.1069407956712164
            ],
            [
              883.2799241902455,
              2154.788098262758,
              21,
              19,
              0.2907373757474546,
              0.02377502241914072,
              0.008817572370720932,
              -0.005875687953582323,
              0.9994677025084802,
              0.001572359279503721,
              0.01495641214321535
            ],
            [
              922.1214261441852,
              2256.999234856024,
              2,
              4,
              0.2900554978791114,
              0.002168911754239268,
              0.001772264668160228,
              -0.000155813624511777,
              0.762504309162884,
              0.5580864971758611,
              0.001908547344416957
            ],
            [
              912.2106078460607,
              2221.716354647601,
              144.1637820512821,
              220.7875,
              0.291075898948269,
              0.1580378268037092,
              0.09937699722025063,
              -0.02304354877435055,
              0.9999916233079068,
              0.00001363701346346335,
              0.1273658637664581
            ]
          ],
          "NAMES": [
            [
              "CBTLR7_3321_BP"
            ],
            [
              "IPTLR7_3321_BP"
            ],
            [
              "PHTLR7_3321_BP"
            ],
            [
              "Node9"
            ],
            [
              "TFTLR7_3321_BP"
            ],
            [
              "Node8"
            ],
            [
              "Node6"
            ],
            [
              "DRTLR7_3321_BP"
            ],
            [
              "CATLR7_3321_BP"
            ],
            [
              "CCTLR7_3321_BP"
            ],
            [
              "Node16"
            ],
            [
              "MATLR7_3321_BP"
            ],
            [
              "Node15"
            ],
            [
              "Node13"
            ],
            [
              "Node5"
            ],
            [
              "SSTLR7_3321_BP"
            ],
            [
              "OMTLR7_3321_BP"
            ],
            [
              "Node20"
            ],
            [
              "Node4"
            ],
            [
              "GMTLR7_3321_BP"
            ],
            [
              "Node3"
            ],
            [
              "TRTLR7_3321_BP"
            ],
            [
              "Node2"
            ],
            [
              "MMTLR7_3321_BP"
            ],
            [
              "SATLR7_3321_BP"
            ],
            [
              "Node25"
            ],
            [
              "Node1"
            ],
            [
              "ECTLR7_3321_BP"
            ],
            [
              "PFTLR7_3321_BP"
            ],
            [
              "Node30"
            ],
            [
              "LMTLR7_3321_BP"
            ],
            [
              "Node29"
            ],
            [
              "TOTLR7_3321_BP"
            ],
            [
              "SDTLR7_3321_BP"
            ],
            [
              "Node37"
            ],
            [
              "LCTLR7_3321_BP"
            ],
            [
              "Node36"
            ],
            [
              "SMTLR7_3321_BP"
            ],
            [
              "Node35"
            ],
            [
              "ATTLR7_3321_BP"
            ],
            [
              "Node34"
            ],
            [
              "Node28"
            ],
            [
              "ONTLR7_3321_BP"
            ]
          ],
          "RESOLVED": [
            [
              869.0641329167652,
              2121.807057821918,
              51.125,
              108.125,
              0.2905722371487768,
              0.05882764926497836,
              0.05095892183099472,
              -0.003091047394055308,
              0.8248847351983403,
              0.2226577670922572,
              0.06205211485663183
            ],
            [
              873.5440731583174,
              2106.868065620134,
              39,
              75,
              0.2930950595028603,
              0.04464571530889639,
              0.03559786263973988,
              -0.003554239443344625,
              0.8935440958524072,
              0.14782278994576,
              0.038171246391392
            ],
            [
              868.1593567290821,
              2101.406576842707,
              28,
              49,
              0.2923522750966036,
              0.03225214332250488,
              0.02331771516277486,
              -0.003509683250843844,
              0.9308900906669983,
              0.1071367595721293,
              0.02669062045896936
            ],
            [
              878.4295767067483,
              2131.076797415818,
              17,
              24,
              0.2918849364334235,
              0.01935271813562263,
              0.01126191230137873,
              -0.003178285751993057,
              0.968105102620791,
              0.06292229404542216,
              0.01588875107038033
            ],
            [
              867.5829540184898,
              2106.33644485185,
              99.66666666666666,
              146.3333333333333,
              0.2917304868276007,
              0.1148785441265627,
              0.06947291525577043,
              -0.01783655006149456,
              0.9999433495520796,
              0.00009653338397330735,
              0.0845965255739418
            ],
            [
              878.1151691906576,
              2135.27279368194,
              10,
              16,
              0.2914046183265329,
              0.01138802784743693,
              0.007493187777853215,
              -0.001529997747202939,
              0.894141694536292,
              0.200607119692517,
              0.01552290671864473
            ],
            [
              894.2626362205326,
              2169.724246993909,
              120.5,
              197.5,
              0.2918624231453491,
              0.1347478862689324,
              0.09102539194721662,
              -0.01717536962216483,
              0.9996524776157182,
              0.0005302104122728579,
              0.1285712428716843
            ],
            [
              863.0369284007729,
              2100.816554410359,
              104.3482142857143,
              166.4017857142857,
              0.2911874468174475,
              0.1209081684129947,
              0.07920814664419383,
              -0.01638088810444993,
              0.9996477714495875,
              0.000555565216329934,
              0.1051385474464401
            ],
            [
              846.6351899258179,
              2068.217973933554,
              33,
              56,
              0.2904555194831297,
              0.03897782704129208,
              0.02707644972908408,
              -0.004675180533981881,
              0.9604956651592954,
              0.06260507142179728,
              0.02974314931359253
            ],
            [
              842.9858204406422,
              2068.723217757104,
              14,
              25,
              0.2895158167872512,
              0.01660763403194846,
              0.01208474859537026,
              -0.001776710828992075,
              0.8703271088797927,
              0.2149443177830412,
              0.01353036087475661
            ],
            [
              871.328367668289,
              2127.348551558194,
              39,
              89,
              0.2905709388302661,
              0.04475924513322758,
              0.04183611563549905,
              -0.001148283746291316,
              0.6771465309869118,
              0.3947346823578782,
              0.0502683108462816
            ],
            [
              867.0184943575091,
              2089.8719957237,
              74.45555555555555,
              135.5777777777778,
              0.2932196837407046,
              0.08587539486193972,
              0.06487372339320173,
              -0.008250020401505149,
              0.9768600878394493,
              0.03238534205362098,
              0.06932992177724347
            ],
            [
              876.5962353331852,
              2133.801955545607,
              23,
              38,
              0.2911894639018801,
              0.02623784939169621,
              0.01780858804690874,
              -0.003311240163318969,
              0.9442335489446588,
              0.09297786260446517,
              0.02476407845530089
            ],
            [
              894.0348274355109,
              2168.157746933276,
              130.3333333333333,
              219.6666666666667,
              0.2919590475526508,
              0.145781047151359,
              0.101314891399102,
              -0.01746749979775155,
              0.9995024005011337,
              0.0007376705387206473,
              0.1336562937166951
            ],
            [
              906.6921785693606,
              2199.990582650667,
              133.5,
              214.5,
              0.2918521935639456,
              0.1472385040429545,
              0.09750041736158653,
              -0.01953845580643085,
              0.9999027354350645,
              0.000150841914507871,
              0.1430157138382182
            ],
            [
              861.0107707059674,
              2078.265204250215,
              15,
              25,
              0.2929329460867665,
              0.01742138485410707,
              0.01202926361316787,
              -0.002118169990010365,
              0.9033117714943222,
              0.1662768300289913,
              0.01420112470568102
            ],
            [
              860.4646652633328,
              2077.105306456741,
              18.375,
              27.375,
              0.2929171640325196,
              0.0213547409228903,
              0.01317939919314829,
              -0.003211493721347167,
              0.9574950095379718,
              0.07809639018210135,
              0.01406800728187295
            ],
            [
              909.0148108291993,
              2196.698878185018,
              132.3333333333333,
              197.6666666666667,
              0.2926911176792118,
              0.1455788527940699,
              0.08998350599149262,
              -0.02183934483656496,
              0.9999896103101532,
              0.00001722128189118877,
              0.117058968601579
            ],
            [
              909.6432678000943,
              2205.228059163133,
              48.16666666666666,
              85.83333333333333,
              0.2920323738338592,
              0.05295116049520624,
              0.03892265608388205,
              -0.005510773167188497,
              0.9626031043078327,
              0.05488210927990067,
              0.06296718322489565
            ],
            [
              898.7833708405841,
              2171.02595095553,
              207.3541666666667,
              356.8125000000001,
              0.292781497684265,
              0.2307053884104903,
              0.1643520197641842,
              -0.02606538464595419,
              0.9999444459315532,
              0.00007961200788053624,
              0.2068966912549275
            ],
            [
              905.6036524029388,
              2206.902085963077,
              72.5,
              156.5,
              0.2909564603335822,
              0.08005709761398123,
              0.07091388466910821,
              -0.003591699519859272,
              0.8227767524152105,
              0.2167373616633275,
              0.1004817124115032
            ],
            [
              884.8620323699308,
              2167.708443558512,
              119.2083333333333,
              225.7916666666667,
              0.2898743990835457,
              0.134719683942204,
              0.1041614555396605,
              -0.01200409253759205,
              0.9893468311706622,
              0.01434214242133991,
              0.1293387707025942
            ],
            [
              913.5103968547135,
              2236.476533199295,
              41,
              51,
              0.2900045038723544,
              0.04488180992922046,
              0.0228037268636323,
              -0.00867286377602653,
              0.9994813879762284,
              0.001083966414213267,
              0.03478778929127373
            ],
            [
              871.2426495455505,
              2136.144118043521,
              70.375,
              141.875,
              0.2897008987786425,
              0.08077543040013979,
              0.06641639896934588,
              -0.005640613054358093,
              0.9202857410965762,
              0.1038517979632432,
              0.07439782403399049
            ],
            [
              874.1011372033439,
              2134.936863426245,
              91.75,
              186.25,
              0.2904918904382243,
              0.1049649704078305,
              0.08723911380737387,
              -0.006963192372835918,
              0.9338433484618411,
              0.08435978444828751,
              0.09923785806995723
            ],
            [
              912.2875882020548,
              2237.535214034834,
              8.5,
              30.5,
              0.2896314000756429,
              0.009317237360152934,
              0.0136310703888324,
              0.001694589430573115,
              0.2151096400958381,
              0.8760442921073754,
              0.01467836420147552
            ],
            [
              922.4283036876236,
              2256.879593366783,
              11,
              13,
              0.2901349392873346,
              0.01192504605076071,
              0.005760165512687708,
              -0.002421730588808253,
              0.9757295472691335,
              0.05984631166228205,
              0.01188441449172746
            ],
            [
              865.6361157315995,
              2092.931346498075,
              90,
              139.5,
              0.2925862353259396,
              0.103969784028634,
              0.06665292687856846,
              -0.01465906336390251,
              0.9995203151597981,
              0.0007771204561416445,
              0.08160247354634241
            ],
            [
              863.2348288011195,
              2093.301946983745,
              53.5,
              80,
              0.291975001248533,
              0.06197618332233193,
              0.03821713351734691,
              -0.00933319264151321,
              0.9972184970404429,
              0.004756746549528956,
              0.04618488693122865
            ],
            [
              875.4582592911277,
              2126.812973562516,
              20.5,
              35.5,
              0.2915986569471303,
              0.02341630772505267,
              0.01669164164469797,
              -0.002641629378824378,
              0.9107025915896304,
              0.1432282026346426,
              0.01929871910022429
            ],
            [
              857.6578006748941,
              2095.106596987579,
              49.08333333333333,
              83.33333333333333,
              0.2904592731319338,
              0.05722950726351404,
              0.03977522358678698,
              -0.006856511237260559,
              0.981549220256184,
              0.02845744836066721,
              0.04380893678977855
            ],
            [
              883.4227867472439,
              2155.093490697051,
              6,
              10,
              0.2907415021288921,
              0.006791765041619489,
              0.004640169924491565,
              -0.0008452043275939734,
              0.8457665494311057,
              0.3100493328863386,
              0.006222212957079754
            ],
            [
              846.826226453691,
              2043.88602668291,
              44.22916666666666,
              79.02083333333334,
              0.2929472573878055,
              0.0522293302746279,
              0.03866205468490769,
              -0.005329590103085283,
              0.9534390808778854,
              0.06823733448985958,
              0.04153547004090923
            ],
            [
              852.1359014673827,
              2047.199743657322,
              33.91666666666666,
              67.83333333333333,
              0.2939072966250967,
              0.0398019454505578,
              0.03313469217817949,
              -0.002619076086443908,
              0.8366853188818131,
              0.2209605976969607,
              0.03550025973831945
            ],
            [
              875.935556701326,
              2120.465138545022,
              21,
              46,
              0.2923292462489939,
              0.02397436642380818,
              0.021693353577868,
              -0.0008960430860521735,
              0.7010330139045154,
              0.3963740344183471,
              0.02521617262080099
            ],
            [
              853.7978758295665,
              2092.50289891522,
              69.25,
              125.5,
              0.2897863935509177,
              0.08110818960836061,
              0.05997602204759707,
              -0.0083012827699852,
              0.9805803836791583,
              0.02780275194196702,
              0.06797176422009264
            ],
            [
              877.1934767797153,
              2132.143937040605,
              3,
              10,
              0.2914905695689763,
              0.003419998072732332,
              0.004690114877459869,
              0.0004989359807334599,
              0.4474299374794302,
              0.7783554915615734,
              0.004760483055034559
            ],
            [
              860.045959241878,
              2099.900439820313,
              88.66666666666666,
              173.8333333333333,
              0.2905613289194591,
              0.1030952656818776,
              0.08278170242595316,
              -0.00797971302132326,
              0.9583481374569456,
              0.05480264457136375,
              0.09148400464269957
            ],
            [
              880.3287633971867,
              2142.472034914589,
              10,
              18,
              0.2912294994393436,
              0.01135939255399315,
              0.008401509894488578,
              -0.001161935721282731,
              0.8359808171589955,
              0.2813715387548359,
              0.00995535751162503
            ],
            [
              865.749316255072,
              2108.860989300244,
              98.375,
              199.375,
              0.2910462976068556,
              0.1136298904924762,
              0.09454155632427722,
              -0.007498410140964493,
              0.938728773454123,
              0.07782232422504365,
              0.1069407956712164
            ],
            [
              883.2799241902455,
              2154.788098262758,
              21,
              19,
              0.2907373757474546,
              0.02377502241914072,
              0.008817572370720932,
              -0.005875687953582323,
              0.9994677025084802,
              0.001572359279503721,
              0.01495641214321535
            ],
            [
              922.1214261441852,
              2256.999234856024,
              2,
              4,
              0.2900554978791114,
              0.002168911754239268,
              0.001772264668160228,
              -0.000155813624511777,
              0.762504309162884,
              0.5580864971758611,
              0.001908547344416957
            ],
            [
              912.1967270368986,
              2221.724971320337,
              140.7083333333333,
              208.7916666666667,
              0.2910719586628667,
              0.1542521795604312,
              0.09397727862894972,
              -0.02367759933411172,
              0.9999967125417537,
              0.000005517290206036307,
              0.1273658637664581
            ]
          ]
        },
        "by-site": {
          "AVERAGED": [
            [
              0,
              1.869931494925922,
              0,
              0,
              0,
              null,
              0,
              null,
              1,
              1,
              1.848659434338614
            ],
            [
              0.4122213024756827,
              1.455828725329871,
              1,
              1,
              0.2206693056073716,
              2.425881423386631,
              0.6868939886959665,
              -0.9406748492389637,
              0.9513050575627606,
              0.3926436687775035,
              1.848659434338614
            ],
            [
              0.4507895322096693,
              1.419141962716252,
              0,
              1,
              0.2410727523617263,
              0,
              0.704651138696505,
              0.3811687137217918,
              0.7589272476382737,
              1,
              1.848659434338614
            ],
            [
              0.1006505006807981,
              0.3462355184201254,
              0,
              0,
              0.2252263359755443,
              0,
              0,
              0,
              1,
              1,
              2.307190828124953
            ],
            [
              0.3830284022839457,
              1.486903092641976,
              0,
              1,
              0.204835526500996,
              0,
              0.6725387854451017,
              0.3637980976662218,
              0.795164473499004,
              1,
              1.848659434338614
            ],
            [
              0.7654467465410689,
              0.9883857973881496,
              0,
              1,
              0.4364423212413379,
              0,
              1.01175067735953,
              0.5431555120481576,
              0.563557678758662,
              1,
              1.862727441620487
            ],
            [
              0.02320159372268237,
              1.647085510467075,
              0,
              2,
              0.01389078180899761,
              0,
              1.214266039795862,
              0.5867084851338835,
              0.97241139020127,
              1,
              2.069624132875414
            ],
            [
              0.3252683687982153,
              1.15657382486978,
              1,
              4,
              0.2195027042610255,
              3.074384403545749,
              3.458490858074161,
              0.1855923732367562,
              0.6969212389990578,
              0.7103610173886201,
              2.069624132875414
            ],
            [
              0.700643698986872,
              0.9532673089443217,
              2.5,
              1.5,
              0.4236284150882321,
              3.568147410181509,
              1.573535550758735,
              -0.9637556055415617,
              0.880156675883053,
              0.386333515344022,
              2.069624132875414
            ],
            [
              0.3136235806793082,
              1.286195708895268,
              1,
              1,
              0.1960368791169576,
              3.188535753064236,
              0.7774866554786709,
              -1.164969551372497,
              0.9615695420260832,
              0.3536433002599987,
              2.069624132875414
            ],
            [
              0.6992084779872736,
              2.299762601033859,
              1,
              7,
              0.2331494567848571,
              1.430188608236814,
              3.043792431815853,
              0.8326352461755626,
              0.4104578959607763,
              0.88041248638259,
              1.937948016241926
            ],
            [
              0.9191867217651833,
              2.125079635377476,
              2,
              4,
              0.3019403080839252,
              2.175836478750748,
              1.882282401755491,
              -0.1612146974993711,
              0.7407079111902921,
              0.5840080912312258,
              1.820889047640347
            ],
            [
              1.184073895889169,
              2.387468674186873,
              2.625,
              5.375,
              0.3315301085334562,
              2.216922448095,
              2.251338439793613,
              0.021323515915335,
              0.6428938255899916,
              0.6303138533483807,
              1.61399235638542
            ],
            [
              0.09206063555597463,
              0.3815811500634658,
              0,
              0,
              0.1943676389015709,
              0,
              0,
              0,
              1,
              1,
              2.307190828124953
            ],
            [
              0.09206063555597463,
              0.3815811500634658,
              0,
              0,
              0.1943676389015709,
              0,
              0,
              0,
              1,
              1,
              2.307190828124953
            ],
            [
              0.1442096430159627,
              0.3294321426034778,
              0,
              0,
              0.3044698491442467,
              0,
              0,
              0,
              1,
              1,
              2.307190828124953
            ],
            [
              0.1578805952064802,
              0.3157611904129603,
              0,
              0,
              0.3333333333333333,
              0,
              0,
              0,
              1,
              1,
              2.307190828124953
            ],
            [
              0.1578805952064802,
              0.3157611904129603,
              0,
              0,
              0.3333333333333333,
              0,
              0,
              0,
              1,
              1,
              2.307190828124953
            ],
            [
              0.2499412307624548,
              0.2237005548569856,
              0,
              0,
              0.5277009722349042,
              0,
              0,
              0,
              1,
              1,
              2.307190828124953
            ],
            [
              0.1578805952064802,
              0.3157611904129603,
              0,
              0,
              0.3333333333333333,
              0,
              0,
              0,
              1,
              1,
              2.307190828124953
            ],
            [
              0.1578805952064802,
              0.3157611904129603,
              0,
              0,
              0.3333333333333333,
              0,
              0,
              0,
              1,
              1,
              2.307190828124953
            ],
            [
              0.1578805952064802,
              0.3157611904129603,
              0,
              0,
              0.3333333333333333,
              0,
              0,
              0,
              1,
              1,
              2.307190828124953
            ],
            [
              0.1006505006807981,
              0.3521096010662491,
              0,
              0,
              0.2223042628809873,
              0,
              0,
              0,
              1,
              1,
              2.307190828124953
            ],
            [
              0.1960154482757268,
              0.185565701787739,
              0,
              0,
              0.513692692217959,
              0,
              0,
              0,
              1,
              1,
              2.307190828124953
            ],
            [
              0.1578805952064802,
              0.3157611904129603,
              0,
              0,
              0.3333333333333333,
              0,
              0,
              0,
              1,
              1,
              2.307190828124953
            ],
            [
              0.4406470161268634,
              2.985590925956355,
              2,
              7.5,
              0.1286095780782059,
              4.538780308963207,
              2.512065512658125,
              -0.9430129060018981,
              0.8873780244251952,
              0.3504456184487086,
              2.149190942569138
            ],
            [
              0.8474603202868842,
              2.619091865968867,
              3,
              5,
              0.2444677808823736,
              3.539988750133379,
              1.90905865692129,
              -0.777032020410097,
              0.893701203766772,
              0.3077258795305424,
              2.098922631722857
            ],
            [
              0.8274706055758466,
              2.632331157910266,
              1,
              8,
              0.2391670569998448,
              1.20850214286958,
              3.039131294692791,
              0.872175621985922,
              0.3271185050838555,
              0.9145713038326573,
              2.098922631722857
            ],
            [
              0.7200618425812874,
              2.713662580969936,
              2,
              9,
              0.2097028630610332,
              2.777539208063537,
              3.316550872283892,
              0.2568039698432901,
              0.5852007418999998,
              0.7056599860122681,
              2.098922631722857
            ],
            [
              1.343666467992895,
              1.946246153623874,
              9.125,
              7.625,
              0.4084201079275395,
              6.791119833205701,
              3.917798365742378,
              -1.368950634023522,
              0.9131471532559251,
              0.1900482580987651,
              2.098922631722857
            ],
            [
              0.1788354127907904,
              0.4306528625878525,
              0,
              0,
              0.2934189549088363,
              0,
              0,
              0,
              1,
              1,
              2.176537388411111
            ],
            [
              0.2153264312939262,
              0.4306528625878525,
              0,
              0,
              0.3333333333333334,
              0,
              0,
              0,
              1,
              1,
              2.176537388411111
            ],
            [
              0.2153264312939262,
              0.4306528625878525,
              0,
              0,
              0.3333333333333334,
              0,
              0,
              0,
              1,
              1,
              2.176537388411111
            ],
            [
              0.1508729070333454,
              0.4567182137452536,
              0,
              0,
              0.2483132189950521,
              0,
              0,
              0,
              1,
              1,
              2.176537388411111
            ],
            [
              0.2153264312939262,
              0.4306528625878525,
              0,
              0,
              0.3333333333333334,
              0,
              0,
              0,
              1,
              1,
              2.176537388411111
            ],
            [
              0.2153264312939262,
              0.4306528625878525,
              0,
              0,
              0.3333333333333334,
              0,
              0,
              0,
              1,
              1,
              2.176537388411111
            ],
            [
              0.2153264312939262,
              0.4306528625878525,
              0,
              0,
              0.3333333333333334,
              0,
              0,
              0,
              1,
              1,
              2.176537388411111
            ],
            [
              0.8250497927474436,
              2.089785395491515,
              1.5,
              21.5,
              0.2830519530148495,
              1.818072088722003,
              10.28813774198246,
              3.941048459442772,
              0.01413838943709694,
              0.9973712861806565,
              2.149190942569138
            ],
            [
              0.1512555561011443,
              2.913860620239671,
              0,
              7,
              0.04934741373546096,
              0,
              2.40231119888783,
              0.9672702608587395,
              0.7017022002317981,
              1,
              2.483598737704461
            ],
            [
              0.8517914678336486,
              2.114531995624892,
              4.423076923076923,
              5.038461538461538,
              0.28715393932141,
              5.192675778176182,
              2.382778576482386,
              -1.131381313348116,
              0.9284848311399689,
              0.2028938877492752,
              2.483598737704461
            ],
            [
              0.9661244661559534,
              2.220755220666599,
              4,
              7,
              0.3031568685039436,
              4.14025329046404,
              3.15208084837861,
              -0.4197380306066456,
              0.7826942350874353,
              0.439702678213284,
              2.354259967001867
            ],
            [
              0.8710954362840315,
              2.289111648862605,
              5,
              10,
              0.2756450488255304,
              5.73989920246774,
              4.368506885615964,
              -0.5825152430375964,
              0.7896143032238594,
              0.4004150290272857,
              2.354259967001867
            ],
            [
              1.338479881834196,
              1.904336291073978,
              2.5,
              7.5,
              0.4127523147986031,
              1.86779049422402,
              3.93838001993349,
              0.8795075967529409,
              0.2492116379518079,
              0.9066225500126011,
              2.354259967001867
            ],
            [
              1.190989746191445,
              1.873444746373537,
              3.25,
              6.5,
              0.3886491126114975,
              2.728822821852894,
              3.469544544925691,
              0.2982453291780262,
              0.4976837102215695,
              0.7400705890443274,
              2.483598737704461
            ],
            [
              0.9422192573055982,
              2.132735018416879,
              2,
              8,
              0.3064173229321333,
              2.122648188829495,
              3.75105202048887,
              0.6556630130857914,
              0.3658456213747837,
              0.8604233710631453,
              2.483598737704461
            ],
            [
              1.057585908109766,
              2.01736836761271,
              13.25,
              3,
              0.3439354908330404,
              12.52853304719411,
              1.487085872943525,
              -4.445745202969451,
              0.9999801448938798,
              0.0001729131705299203,
              2.483598737704461
            ],
            [
              0.4605969583376589,
              1.890030892533193,
              0,
              0,
              0.1959463545737445,
              0,
              0,
              0,
              1,
              1,
              1.752695238116315
            ],
            [
              0.3698575834067026,
              2.121506041826382,
              0,
              0,
              0.1484558816146719,
              0,
              0,
              0,
              1,
              1,
              1.752695238116315
            ],
            [
              0.952043518195866,
              1.913310882227693,
              1,
              3,
              0.3322603019211634,
              1.050372153045075,
              1.567962649387673,
              0.2202566695481554,
              0.5945001990460905,
              0.8011943211831453,
              2.349942443987766
            ],
            [
              0.954312555988974,
              1.921770417376658,
              4,
              3,
              0.3318098138428268,
              4.19149886994279,
              1.561060557949058,
              -1.119362867258133,
              0.9556042542187942,
              0.1709641283410237,
              2.349942443987766
            ],
            [
              0.97830349056267,
              2.078745419969767,
              7.083333333333333,
              10.33333333333333,
              0.3200156488148178,
              7.240425288945216,
              4.970947011627627,
              -0.9137862098509606,
              0.8468175753010615,
              0.2967362162842679,
              2.483598737704461
            ],
            [
              0.6083264741918454,
              1.990347900283938,
              0,
              2,
              0.2340910735746027,
              0,
              1.004849453562709,
              0.5326946948145314,
              0.5866164835781047,
              1,
              1.88635153183301
            ],
            [
              0.9878043285909146,
              1.912651079723172,
              1,
              4,
              0.3405687002666536,
              1.012346242121132,
              2.091338060771095,
              0.6057623810897358,
              0.4466924839976951,
              0.8753053602524499,
              1.78121298438657
            ],
            [
              0.5457837146844248,
              1.95578771947976,
              1,
              2.5,
              0.2181763459682213,
              1.832227626246059,
              1.278257335957197,
              -0.2646462489153107,
              0.835265236186984,
              0.5774473589612276,
              2.093248223087937
            ],
            [
              0.7873589335921735,
              2.285417320024109,
              5,
              17,
              0.2562369885101619,
              6.350343898669522,
              7.438466424075524,
              0.4597947347483168,
              0.4896008595396443,
              0.7001194121146523,
              2.366539769102882
            ],
            [
              1.019904633412528,
              2.055049642309949,
              3,
              7.5,
              0.331681235543867,
              2.941451486461254,
              3.649546874969761,
              0.2851086118536945,
              0.5198065293682119,
              0.7312206232883229,
              2.483598737704461
            ],
            [
              0.907859412791621,
              2.128617698310338,
              2,
              8,
              0.2989844413686861,
              2.202984263664903,
              3.758307565679958,
              0.6262377566887508,
              0.3854971552042429,
              0.8491044328677249,
              2.483598737704461
            ],
            [
              0.8363822724119573,
              2.238067084837508,
              6.666666666666667,
              11.33333333333333,
              0.2720429498829738,
              7.970836884719411,
              5.063893486533347,
              -1.170456142554208,
              0.8764966704497614,
              0.2502169555508699,
              2.483598737704461
            ],
            [
              0.9482665715032107,
              1.817836779231622,
              7,
              8,
              0.3428167538466333,
              7.381890504590353,
              4.4008351527476,
              -1.200296693095472,
              0.8980470168694026,
              0.2265405444252698,
              2.483598737704461
            ],
            [
              1.01912716107513,
              1.94234960959035,
              5.076923076923077,
              7.076923076923077,
              0.3441280280061491,
              4.981638475386296,
              3.643485725731749,
              -0.5387958728354699,
              0.7995494419031274,
              0.3967930047800891,
              2.483598737704461
            ],
            [
              0.9698951797800045,
              2.08869893580294,
              6,
              4,
              0.3171048995479905,
              6.186235507800899,
              1.915067763685299,
              -1.71974952284899,
              0.9853012314161159,
              0.0611345754066448,
              2.483598737704461
            ],
            [
              0.8175629134508537,
              2.250511790628192,
              5,
              15,
              0.2664742525219132,
              6.115737294021184,
              6.665150594840032,
              0.2212166130051503,
              0.5500833121259451,
              0.6494201616981038,
              2.483598737704461
            ],
            [
              0.8529235761875374,
              2.132944854204934,
              5.5,
              11.5,
              0.2856534358667059,
              6.448408923791646,
              5.391606809397183,
              -0.4255124220957059,
              0.7306181084176185,
              0.4563812201503363,
              2.483598737704461
            ],
            [
              0.4513441483779493,
              1.841825262797581,
              6,
              3,
              0.1968211097611755,
              13.29362532241292,
              1.628819009379449,
              -4.696735481438924,
              0.9997175549447591,
              0.002812594651674938,
              2.483598737704461
            ],
            [
              0.5985750707692116,
              2.049969517148318,
              1,
              0,
              0.2260015079602088,
              1.670634225904077,
              0,
              -0.6726667237108559,
              1,
              0.2260015079602088,
              2.483598737704461
            ],
            [
              1.024984758574159,
              2.049969517148318,
              5,
              0,
              0.3333333333333333,
              4.878121316609064,
              0,
              -1.964134238978479,
              1,
              0.004115226337448097,
              2.483598737704461
            ],
            [
              0.5700161253848063,
              2.331235657959918,
              1,
              0,
              0.1964724773827317,
              1.754336334476363,
              0,
              -0.7063686689170489,
              1,
              0.1964724773827317,
              2.483598737704461
            ],
            [
              0.9201987059714132,
              2.154755569751064,
              5,
              1,
              0.2992560615410151,
              5.433609031998932,
              0.4640897622162911,
              -2.000934850843041,
              0.999281779601154,
              0.01080901531963541,
              2.483598737704461
            ],
            [
              1.591077780326954,
              1.47753901553451,
              5,
              0,
              0.518499990768735,
              3.142523930522453,
              0,
              -1.265310648944452,
              1,
              0.03747518323115329,
              2.483598737704461
            ],
            [
              0.8810751413846665,
              2.049643166450133,
              4,
              2,
              0.3006345369424469,
              4.539907905827126,
              0.9757796053172941,
              -1.435066078268376,
              0.9889566569058124,
              0.07097483735984333,
              2.483598737704461
            ],
            [
              0.7156882145138921,
              2.175193770801498,
              1,
              0,
              0.2475674268784831,
              1.397256486442518,
              0,
              -0.5625934919478874,
              1,
              0.2475674268784831,
              2.483598737704461
            ],
            [
              0.6409202284400537,
              2.432804273527638,
              1,
              2,
              0.2085158341386025,
              1.560256574260289,
              0.822096549962049,
              -0.2972138828595581,
              0.8876954993778984,
              0.5041769724749807,
              2.483598737704461
            ],
            [
              1.024984758574159,
              2.049969517148318,
              4.75,
              0,
              0.3333333333333333,
              4.634215250778611,
              0,
              -1.865927527029556,
              1,
              0.01052655284863635,
              2.483598737704461
            ],
            [
              0.8579609792783267,
              2.377560493394034,
              7,
              5,
              0.2651693047086159,
              8.158879213700423,
              2.102995912782165,
              -2.57230865996094,
              0.9958406678622989,
              0.01980248817528196,
              2.354259967001867
            ],
            [
              1.089433065024798,
              1.917032959417371,
              1.75,
              6.533333333333333,
              0.3623633382741904,
              1.60634008291291,
              3.408044343337195,
              0.7254409631765084,
              0.313054905111515,
              0.8910160940960039,
              2.483598737704461
            ],
            [
              0.9856347739953684,
              2.086596157563907,
              3,
              16.5,
              0.3208205359403503,
              3.043723779995304,
              7.907615443547872,
              1.958404789675551,
              0.08540536419664801,
              0.9732928144848476,
              2.483598737704461
            ],
            [
              0.6345244700427863,
              2.44042980567969,
              1,
              8,
              0.2063524895483857,
              1.575983350070911,
              3.278111085752741,
              0.6853473187279324,
              0.4172549438452108,
              0.8750751247343417,
              2.483598737704461
            ],
            [
              0.6107028752491501,
              2.464251400473327,
              5,
              0,
              0.1986055142578217,
              8.187287472586625,
              0,
              -3.296541968834291,
              1,
              0.0003089986003960155,
              2.483598737704461
            ],
            [
              0.958846812201884,
              2.116107463520593,
              2,
              3,
              0.3118247382643106,
              2.085838920825345,
              1.417697376771624,
              -0.2690215347231455,
              0.8209279284253026,
              0.4959691994656064,
              2.483598737704461
            ],
            [
              0.8347758252088513,
              2.240178450513625,
              7,
              4,
              0.2714758498360814,
              8.385484807551393,
              1.785572037389649,
              -2.657398987189817,
              0.997865994300457,
              0.01223602423506653,
              2.483598737704461
            ],
            [
              0.7879903437748844,
              2.235290473853187,
              4,
              10,
              0.260640804248249,
              5.076204336258634,
              4.473691503172754,
              -0.2425966900123207,
              0.7096674665733499,
              0.5158387368489833,
              2.483598737704461
            ],
            [
              1.024984758574159,
              2.049969517148318,
              4,
              0,
              0.3333333333333333,
              3.902497053287251,
              0,
              -1.571307391182784,
              1,
              0.01234567901234551,
              2.483598737704461
            ],
            [
              0.6182926135239987,
              2.34176272550795,
              3.5,
              10.5,
              0.2088787345868351,
              5.660750142317768,
              4.483801832537263,
              -0.4738882702397947,
              0.7588451379927894,
              0.4586694449038495,
              2.483598737704461
            ],
            [
              1.024984758574159,
              2.049969517148318,
              5,
              0,
              0.3333333333333333,
              4.878121316609064,
              0,
              -1.964134238978479,
              1,
              0.004115226337448097,
              2.483598737704461
            ],
            [
              0.6017804444382172,
              2.47317383128426,
              1,
              2,
              0.1957038675955029,
              1.661735620095689,
              0.8086774874863721,
              -0.3434766331850291,
              0.9000909063664557,
              0.4797070502819796,
              2.483598737704461
            ],
            [
              0.6005141518324039,
              2.228392457720167,
              2,
              0,
              0.2122778284035976,
              3.330479379873425,
              0,
              -1.340989318971759,
              1,
              0.04506187643174719,
              2.483598737704461
            ],
            [
              1.024984758574159,
              2.049969517148318,
              6,
              0,
              0.3333333333333333,
              5.853745579930877,
              0,
              -2.356961086774175,
              1,
              0.001371742112482699,
              2.483598737704461
            ],
            [
              0.630070626935434,
              2.327791700674414,
              2.166666666666667,
              3.833333333333333,
              0.2130155352580502,
              3.438767931787264,
              1.646768193315033,
              -0.7215335195928383,
              0.9001875033392148,
              0.3330856198840413,
              2.483598737704461
            ],
            [
              0.907378960256131,
              1.929117122712206,
              4,
              2,
              0.3198943110496302,
              4.408301465212393,
              1.036743687800634,
              -1.357529187878401,
              0.9852586446174865,
              0.08739713065467081,
              2.483598737704461
            ],
            [
              0.7723838112730876,
              2.249523754195435,
              3,
              8,
              0.2555947839368593,
              3.884079334929647,
              3.556308300848008,
              -0.1319742312256893,
              0.6977908864951559,
              0.5619947677035428,
              2.483598737704461
            ],
            [
              1.191164846880084,
              1.846763998482285,
              5,
              0,
              0.3920976782252449,
              4.197571824836899,
              0,
              -1.690116749180114,
              0.9999999999999997,
              0.009267686904296357,
              2.483598737704461
            ],
            [
              0.8271004455577666,
              2.167228954701239,
              6,
              5,
              0.2762222638184775,
              7.254257970993858,
              2.307093576409544,
              -1.991933849651122,
              0.9864780181269684,
              0.05428066616130267,
              2.483598737704461
            ],
            [
              0.7156884304517858,
              2.258287414600737,
              4,
              10,
              0.2406503844482792,
              5.589024259446193,
              4.428134317778142,
              -0.4674225043056016,
              0.7684459414111251,
              0.4455463310991639,
              2.483598737704461
            ],
            [
              0.9468177486842725,
              2.128136527038204,
              2,
              5,
              0.3079127895200369,
              2.112338940391921,
              2.349473323950067,
              0.0954801514262826,
              0.6290536740019343,
              0.6870859043408005,
              2.483598737704461
            ],
            [
              1.024984758574159,
              2.049969517148318,
              5,
              0,
              0.3333333333333333,
              4.878121316609064,
              0,
              -1.964134238978479,
              1,
              0.004115226337448097,
              2.483598737704461
            ],
            [
              0.9785295791604125,
              2.073939341221904,
              5,
              17,
              0.3205698746435896,
              5.109707571936708,
              8.196961049971742,
              1.243056469294439,
              0.2439991607433905,
              0.880909328231281,
              2.483598737704461
            ],
            [
              1.002085698475521,
              2.023176124141181,
              2,
              2,
              0.33123932976114,
              1.995837285216835,
              0.988544682855518,
              -0.4055778363345187,
              0.8907414557532651,
              0.4036847711754299,
              2.483598737704461
            ],
            [
              0.8519660004389047,
              2.222988275283572,
              1,
              0,
              0.2770662338511459,
              1.173755759601713,
              0,
              -0.4726028169456195,
              1,
              0.2770662338511458,
              2.483598737704461
            ],
            [
              1.024984758574159,
              2.049969517148318,
              4,
              0,
              0.3333333333333333,
              3.902497053287251,
              0,
              -1.571307391182784,
              1,
              0.01234567901234551,
              2.483598737704461
            ],
            [
              0.9032304351777048,
              2.065057846658418,
              4,
              7,
              0.304293366889211,
              4.428548733760311,
              3.389735552118833,
              -0.4182693306575085,
              0.7801486524978354,
              0.4430373176675002,
              2.483598737704461
            ],
            [
              0.607538338841316,
              2.458627969299092,
              3,
              4,
              0.1981426569160172,
              4.937959974215842,
              1.62692365414696,
              -1.333160735590164,
              0.9677099762448678,
              0.1448516693243136,
              2.483598737704461
            ],
            [
              1.023462762637995,
              2.051491513084482,
              5,
              3,
              0.3328383679453338,
              4.885375592085445,
              1.462350675528463,
              -1.378251995618589,
              0.9804900001011374,
              0.08743789125436763,
              2.483598737704461
            ],
            [
              1.024984758574159,
              2.049969517148318,
              2,
              0,
              0.3333333333333333,
              1.951248526643626,
              0,
              -0.7856536955913918,
              1,
              0.1111111111111109,
              2.483598737704461
            ],
            [
              0.6421421552023305,
              2.432812120520146,
              5,
              0,
              0.208829822372385,
              7.786437877489239,
              0,
              -3.135143273863185,
              1,
              0.0003971573418988239,
              2.483598737704461
            ],
            [
              1.598368608129818,
              1.476585667592659,
              1,
              0,
              0.5198023986077883,
              0.6256379128779667,
              0,
              -0.2519078075616316,
              1,
              0.5198023986077883,
              2.483598737704461
            ],
            [
              1.024984758574159,
              2.049969517148318,
              8,
              0,
              0.3333333333333333,
              7.804994106574503,
              0,
              -3.142614782365567,
              1,
              0.000152415790275473,
              2.483598737704461
            ],
            [
              1.076061943446081,
              1.998892332276395,
              3,
              0,
              0.3499440469544071,
              2.787943592162101,
              0,
              -1.122541878378848,
              1,
              0.0428544405428497,
              2.483598737704461
            ],
            [
              1.024984758574159,
              2.049969517148318,
              3,
              0,
              0.3333333333333333,
              2.926872789965438,
              0,
              -1.178480543387088,
              1,
              0.03703703703703698,
              2.483598737704461
            ],
            [
              0.8461737083755942,
              2.228780567346883,
              1,
              0,
              0.2751825336254086,
              1.181790441019146,
              0,
              -0.4758379133786526,
              1,
              0.2751825336254086,
              2.483598737704461
            ],
            [
              0.6019151294980495,
              2.473039146224428,
              1,
              0,
              0.1957476682662627,
              1.661363788668882,
              0,
              -0.6689340606624908,
              1,
              0.1957476682662627,
              2.483598737704461
            ],
            [
              0.6454367210118512,
              2.429517554710625,
              6,
              0,
              0.2099012418193446,
              9.29603136089592,
              0,
              -3.742968306340842,
              0.9999999999999999,
              0.00008552440231235359,
              2.483598737704461
            ],
            [
              0.8676032413474032,
              2.207351034375073,
              3,
              0,
              0.2821515910650591,
              3.45780174281155,
              0,
              -1.392254590211108,
              0.9999999999999999,
              0.02246195282801089,
              2.483598737704461
            ],
            [
              1.019004564444239,
              2.055949711278238,
              3,
              2,
              0.3313885258358251,
              2.944049619283294,
              0.9727864397794768,
              -0.7937124260764501,
              0.9556859212070297,
              0.2070037764231345,
              2.483598737704461
            ],
            [
              0.6136106058859707,
              2.359937482517951,
              3,
              15,
              0.206356375495959,
              4.889094111514591,
              6.35610057940842,
              0.5906777313189299,
              0.4738850926188217,
              0.7499492959744238,
              2.483598737704461
            ],
            [
              0.985013566868987,
              1.982352044526396,
              5,
              4,
              0.3319488380826087,
              5.076072216845954,
              2.017805066988311,
              -1.231385369717306,
              0.9584222649879118,
              0.142727575911981,
              2.483598737704461
            ],
            [
              0.5486718228200237,
              2.52476244664569,
              1,
              3,
              0.1785207603985638,
              1.822583115094689,
              1.188230601253474,
              -0.255416667842058,
              0.851250172791405,
              0.5446069799847095,
              2.483598737704461
            ],
            [
              0.8954845712318583,
              2.159882183907087,
              3,
              6,
              0.2930857874020218,
              3.350141472424366,
              2.777929298507564,
              -0.2303963861914691,
              0.7453119512708952,
              0.5186029073209804,
              2.483598737704461
            ],
            [
              0.9697346839843244,
              2.105219591738152,
              2,
              4,
              0.3153655622266058,
              2.062419786598382,
              1.900039319269988,
              -0.0653811200912751,
              0.7153549343141193,
              0.612404163746727,
              2.483598737704461
            ],
            [
              1.024984758574159,
              2.030477689687408,
              3,
              0,
              0.3354597793068388,
              2.926872789965438,
              0,
              -1.178480543387088,
              1,
              0.03775038374932171,
              2.483598737704461
            ],
            [
              0.6225739119094399,
              2.452380363813037,
              4,
              0,
              0.2024660713900088,
              6.424939952482049,
              0,
              -2.586947663864771,
              1,
              0.001680385881355662,
              2.483598737704461
            ],
            [
              0.7318932177760464,
              2.257331383168067,
              4.5,
              8.5,
              0.2448438359382182,
              6.148437901465791,
              3.765508273787705,
              -0.9594664353391398,
              0.8666371500355936,
              0.2958476467558702,
              2.483598737704461
            ],
            [
              0.9668561734901373,
              2.09657377245253,
              6,
              5,
              0.3156123007711279,
              6.205679980654542,
              2.384843340929091,
              -1.538427517182978,
              0.9713312157677908,
              0.09722967929750326,
              2.483598737704461
            ],
            [
              1.591843487753277,
              1.477048706691672,
              4,
              0,
              0.5187029673556792,
              2.512809852710827,
              0,
              -1.011761608090268,
              0.9999999999999998,
              0.07238939215334805,
              2.483598737704461
            ],
            [
              0.6824468554277575,
              2.293086768190765,
              1,
              10,
              0.2293527621434972,
              1.465315565668773,
              4.360933977169103,
              1.165896232568023,
              0.2433422792892112,
              0.9430607309416673,
              2.483598737704461
            ],
            [
              0.6002027650448828,
              2.467463407236868,
              1,
              1,
              0.1956545241030734,
              1.666103620707613,
              0.405274500552706,
              -0.5076621682133182,
              0.9617193071979999,
              0.3530283554041467,
              2.483598737704461
            ],
            [
              1.223049252342193,
              1.846059553390284,
              3,
              1,
              0.3985030605815549,
              2.452885682448903,
              0.5416943338385278,
              -0.7695250120705286,
              0.974781070658596,
              0.1774798308474292,
              2.483598737704461
            ],
            [
              1.022730066115267,
              2.05222420960721,
              8,
              1,
              0.3326000891102588,
              7.822200857345634,
              0.4872761929805893,
              -2.953345302125803,
              0.9999501917536721,
              0.0009493214522554583,
              2.483598737704461
            ],
            [
              0.652845985472608,
              2.28654123291407,
              1,
              0,
              0.2221027503245833,
              1.531754843029448,
              0,
              -0.616748116261815,
              1,
              0.2221027503245834,
              2.483598737704461
            ],
            [
              0.8713087993763784,
              2.203645476346098,
              2,
              0,
              0.2833566685057975,
              2.295397454302607,
              0,
              -0.9242223469738897,
              1,
              0.08029100158670444,
              2.483598737704461
            ],
            [
              0.5976716023024679,
              2.477282673420009,
              0,
              0,
              0.1943676389015709,
              0,
              0,
              0,
              1,
              1,
              2.483598737704461
            ],
            [
              0.2204130649301734,
              2.854055589124976,
              2,
              1,
              0.07169143345776316,
              9.073872279910438,
              0.3503785994254547,
              -3.51244085771598,
              0.9996315302901693,
              0.01468204547402541,
              2.483598737704461
            ],
            [
              1.014756300016563,
              2.035910222959105,
              3,
              1,
              0.332634292333845,
              2.956374845813753,
              0.4911807940855784,
              -0.9925895090471428,
              0.9877575573002128,
              0.1104907186497099,
              2.483598737704461
            ],
            [
              0.6017804444382172,
              2.227807559503367,
              1,
              0,
              0.2126742280501416,
              1.661735620095689,
              0,
              -0.6690837754377329,
              1,
              0.2126742280501416,
              2.483598737704461
            ],
            [
              0.6008640932815171,
              2.47409018244096,
              2,
              0,
              0.1954058627881031,
              3.328539718653082,
              0,
              -1.340208330806925,
              1,
              0.03818345121196276,
              2.483598737704461
            ],
            [
              0.6559511224671769,
              2.202786223331487,
              5,
              0,
              0.2294548407642954,
              7.622519161479436,
              0,
              -3.069142790966616,
              1,
              0.0006360424792613006,
              2.483598737704461
            ],
            [
              1.024984758574159,
              2.049969517148318,
              2,
              0,
              0.3333333333333333,
              1.951248526643626,
              0,
              -0.7856536955913918,
              1,
              0.1111111111111109,
              2.483598737704461
            ],
            [
              1.024984758574159,
              2.049969517148318,
              3,
              0,
              0.3333333333333333,
              2.926872789965438,
              0,
              -1.178480543387088,
              1,
              0.03703703703703698,
              2.483598737704461
            ],
            [
              0.8150021483840434,
              2.259952127338433,
              3,
              4,
              0.2650452902076257,
              3.680971891851194,
              1.769948996535089,
              -0.7694571857780954,
              0.914718401112504,
              0.2754203458850337,
              2.483598737704461
            ],
            [
              0.6151926648479132,
              2.286059118496811,
              3,
              0,
              0.2120438730549215,
              4.876521082613452,
              0,
              -1.963489918311329,
              1,
              0.009534044716026924,
              2.483598737704461
            ],
            [
              0.878890818621272,
              2.196063457101205,
              5,
              2,
              0.2858224024858945,
              5.688988773194341,
              0.9107204955907752,
              -1.923929258403481,
              0.9971184379670942,
              0.02331366495799536,
              2.483598737704461
            ],
            [
              1.024984758574159,
              2.042935114301568,
              6,
              0,
              0.3340976300053708,
              5.853745579930877,
              0,
              -2.356961086774175,
              0.9999999999999997,
              0.001390722142347811,
              2.483598737704461
            ],
            [
              1.024984758574159,
              2.049969517148318,
              3,
              0,
              0.3333333333333333,
              2.926872789965438,
              0,
              -1.178480543387088,
              1,
              0.03703703703703698,
              2.483598737704461
            ],
            [
              0.6173709355453652,
              2.283880847799359,
              4,
              0,
              0.212794676797622,
              6.479086995675511,
              0,
              -2.608749512275883,
              1,
              0.002050420986790313,
              2.483598737704461
            ],
            [
              0.6075882718158413,
              2.467366003906635,
              3,
              0,
              0.1975926200311012,
              4.937554161528143,
              0,
              -1.988064370692917,
              1,
              0.007714577738802575,
              2.483598737704461
            ],
            [
              0.9253303732264226,
              2.135379897861112,
              4.5,
              5.5,
              0.3023253726324228,
              4.863127948896235,
              2.57565410515901,
              -0.9210319722788592,
              0.8983169706654773,
              0.2554449169540547,
              2.483598737704461
            ],
            [
              0.4284261820159854,
              2.646528093706491,
              1,
              5,
              0.1393276594057076,
              2.334124388230522,
              1.889267683154441,
              -0.1791177851407883,
              0.8012692885355812,
              0.5935313288530334,
              2.483598737704461
            ],
            [
              0.6026912706934309,
              2.227386850537647,
              2,
              0,
              0.2129592346487105,
              3.318448594251059,
              0,
              -1.336145225020621,
              1,
              0.04535163562216449,
              2.483598737704461
            ],
            [
              0.9948031137273279,
              2.080151161995149,
              11.83333333333333,
              8.166666666666666,
              0.3235180183268233,
              11.89515108069596,
              3.925996733253616,
              -3.208712513200934,
              0.9960268842720308,
              0.01340014180570548,
              2.483598737704461
            ],
            [
              0.6414325159972402,
              2.135197078729651,
              2,
              11,
              0.231011193288218,
              3.118020914313307,
              5.151749273909891,
              0.8188635018699987,
              0.392760013417904,
              0.8387025993422484,
              2.483598737704461
            ],
            [
              0.7129583536218461,
              2.36199592210063,
              5,
              1,
              0.2318598228438154,
              7.01303235259097,
              0.4233707563350298,
              -2.653271438826156,
              0.9998446350683932,
              0.003243663144497866,
              2.483598737704461
            ],
            [
              1.058587287387326,
              2.011456514041138,
              1,
              2,
              0.3448117863643427,
              0.9446552135233706,
              0.9943043690175928,
              0.01999081201825376,
              0.7253074064999048,
              0.7187463103193268,
              2.483598737704461
            ],
            [
              0.9449770805708916,
              2.061419352432726,
              9.5,
              5.5,
              0.3143221799351285,
              10.05315387571171,
              2.668064600009372,
              -2.973543658074262,
              0.9968131297320172,
              0.01311793881807455,
              2.483598737704461
            ],
            [
              0.6994940582797975,
              2.375460217442679,
              5,
              0,
              0.2274811251024043,
              7.148023547613897,
              0,
              -2.878091150191462,
              1,
              0.000609153631814463,
              2.483598737704461
            ],
            [
              0.6672527186754018,
              2.305613307069013,
              1,
              5,
              0.2244476249172109,
              1.498682541129472,
              2.168620377350354,
              0.2697447965528005,
              0.5954561333955661,
              0.7823960406881194,
              2.483598737704461
            ],
            [
              0.624199478282059,
              2.367563719534925,
              3,
              5,
              0.2086393330653716,
              4.806155891473495,
              2.111875578572467,
              -1.084829152148505,
              0.9354476748810145,
              0.2224038886037776,
              2.483598737704461
            ],
            [
              0.7741886225101198,
              2.282559432079974,
              5,
              4,
              0.2532719768472831,
              6.458374425328942,
              1.752418773321935,
              -1.894813192068468,
              0.9893081033370558,
              0.05151970290784103,
              2.483598737704461
            ],
            [
              0.9734168348932802,
              2.101537440829196,
              2,
              2,
              0.3165630274826025,
              2.054618256339555,
              0.9516842103992528,
              -0.4440870536758773,
              0.90323357839936,
              0.377612633767718,
              2.483598737704461
            ],
            [
              0.6376546772634785,
              2.437299598458998,
              3,
              0,
              0.2073704582529632,
              4.704740836959943,
              0,
              -1.894324057077126,
              0.9999999999999999,
              0.008917449573501157,
              2.483598737704461
            ],
            [
              0.5945811202316258,
              2.026773520197584,
              1,
              8,
              0.2268220831555518,
              1.681856295084578,
              3.947160311834005,
              0.9121054791818749,
              0.3594583811090655,
              0.9012550321580776,
              2.483598737704461
            ],
            [
              0.6242842117924753,
              2.381420227240437,
              2,
              6,
              0.2076998003148105,
              3.203669037628715,
              2.519504928767962,
              -0.2754728847596015,
              0.7797253088473417,
              0.519066564800271,
              2.483598737704461
            ],
            [
              1.509030376860116,
              1.565923898862361,
              4,
              1,
              0.4907488832514628,
              2.650708734122979,
              0.6386006374425329,
              -0.8101582860926221,
              0.9715359561386522,
              0.1761500256157175,
              2.483598737704461
            ],
            [
              0.8075400740636304,
              2.192891462288685,
              3,
              6,
              0.2691413099348279,
              3.714985913830468,
              2.736113530095967,
              -0.3941346759739669,
              0.7967437761639522,
              0.4528425926652613,
              2.483598737704461
            ],
            [
              0.7345556273939121,
              2.333339850202431,
              2,
              4,
              0.2394330682900015,
              2.722734569600516,
              1.71428092639526,
              -0.4060453195983457,
              0.8469238057756558,
              0.4408221822550181,
              2.483598737704461
            ],
            [
              1.418529870963768,
              1.656424404758709,
              2,
              0,
              0.4613173867863374,
              1.409910387464153,
              0,
              -0.5676884780378425,
              1,
              0.2128137313513752,
              2.483598737704461
            ],
            [
              0.8436262045829712,
              1.904958580654868,
              6,
              2,
              0.3069311192850728,
              7.112154609950711,
              1.049891593607489,
              -2.440918866767683,
              0.9984984066109985,
              0.01274651334640109,
              2.483598737704461
            ],
            [
              1.024984758574159,
              1.957775961500753,
              3,
              2,
              0.3436362667899209,
              2.926872789965438,
              1.021567349548454,
              -0.7671551009798059,
              0.949445655916288,
              0.225372337013203,
              2.483598737704461
            ],
            [
              1.403346698800177,
              1.671607576922299,
              3,
              0,
              0.4563796964006737,
              2.13774686081844,
              0,
              -0.8607456705322354,
              0.9999999999999999,
              0.09505587093073209,
              2.483598737704461
            ],
            [
              0.6753611164299032,
              2.055949711278238,
              3,
              1,
              0.2472662977712437,
              4.442067994465854,
              0.4863932198897384,
              -1.59271895033747,
              0.9962618243398029,
              0.0492575340142416,
              2.483598737704461
            ],
            [
              1.595463584218789,
              1.458115890354833,
              7,
              0,
              0.5224896216076271,
              4.387439531205294,
              0,
              -1.766565373302015,
              1,
              0.01063025489538072,
              2.483598737704461
            ],
            [
              0.7014763988639898,
              2.373477876858487,
              3,
              0,
              0.2281257982931061,
              4.276694133770385,
              0,
              -1.721974676844636,
              1,
              0.0118719813218412,
              2.483598737704461
            ],
            [
              1.024984758574159,
              2.046092265864641,
              4,
              0,
              0.333754168461946,
              3.902497053287251,
              0,
              -1.571307391182784,
              0.9999999999999998,
              0.01240814312486838,
              2.483598737704461
            ],
            [
              0.6952738869236766,
              2.379680388798799,
              3,
              0,
              0.2261086912456019,
              4.31484635971856,
              0,
              -1.737336347540055,
              1,
              0.01155983855321241,
              2.483598737704461
            ],
            [
              0.6499982087814469,
              1.827284464638562,
              2,
              0,
              0.2623835445811651,
              3.076931556087523,
              0,
              -1.238900434830897,
              1,
              0.06884512446697622,
              2.483598737704461
            ],
            [
              1.098362821249183,
              1.976591454473294,
              7,
              1,
              0.3571964727804342,
              6.373121763206444,
              0.5059214425605579,
              -2.362378524184956,
              0.9997349930318208,
              0.004080216285505256,
              2.483598737704461
            ],
            [
              0.8089453200316504,
              2.103887067859421,
              3,
              11,
              0.2777177716762952,
              3.708532487563712,
              5.228417517291858,
              0.6119688364526,
              0.4262377536749093,
              0.7913771427918839,
              2.483598737704461
            ],
            [
              0.6782829947051653,
              2.396671281017311,
              3,
              4,
              0.2205831156776467,
              4.422932645250872,
              1.668981487649874,
              -1.108855112459277,
              0.9534494988318865,
              0.1851826908162372,
              2.483598737704461
            ],
            [
              0.5258423643378309,
              2.549111911384645,
              3,
              0,
              0.1710081897768322,
              5.705131810324491,
              0,
              -2.297123010940819,
              0.9999999999999997,
              0.00500092946620212,
              2.483598737704461
            ],
            [
              1.024984758574159,
              2.049969517148318,
              9,
              0,
              0.3333333333333333,
              8.780618369896315,
              0,
              -3.535441630161263,
              1.000000000000001,
              0.00005080526342449154,
              2.483598737704461
            ],
            [
              0.6166608623901702,
              2.292618506745259,
              2,
              2,
              0.2119634397893619,
              3.243273770039538,
              0.8723649373481339,
              -0.9546263640328575,
              0.9679629128298572,
              0.1994411142189317,
              2.483598737704461
            ],
            [
              1.024984758574159,
              2.033609357008786,
              3,
              0,
              0.3351163050213364,
              2.926872789965438,
              0,
              -1.178480543387088,
              1,
              0.03763454558912371,
              2.483598737704461
            ],
            [
              1.370868220405795,
              1.704086055316681,
              5,
              0,
              0.4458174325482295,
              3.647323590680317,
              0,
              -1.46856395733695,
              1,
              0.01761104927611767,
              2.483598737704461
            ],
            [
              1.024984758574159,
              2.049969517148318,
              4,
              0,
              0.3333333333333333,
              3.902497053287251,
              0,
              -1.571307391182784,
              1,
              0.01234567901234551,
              2.483598737704461
            ],
            [
              1.028872050216932,
              1.854549836035839,
              3,
              6,
              0.3568232783146524,
              2.915814458530062,
              3.23528647406165,
              0.1286327016846808,
              0.591740004832592,
              0.6784197971896905,
              2.483598737704461
            ],
            [
              0.6412866745487293,
              2.424082178517279,
              4,
              3,
              0.2092037550088985,
              6.237460029580036,
              1.237581805842485,
              -2.013158626565752,
              0.9942558504634236,
              0.0388984402639323,
              2.483598737704461
            ],
            [
              1.172635564907905,
              1.899035234839359,
              5,
              3,
              0.3817582160836991,
              4.263899330388027,
              1.579749519631094,
              -1.080750191247817,
              0.960575345511292,
              0.1467259710156017,
              2.483598737704461
            ],
            [
              0.8604329177442865,
              2.139567082255713,
              1.5,
              6.5,
              0.2868109725814288,
              1.743308477704926,
              3.037997758475115,
              0.5085887090398302,
              0.4338164054691446,
              0.8253990569968499,
              2.545650852561093
            ],
            [
              1.233726741542249,
              1.764818836583149,
              4,
              0,
              0.4114417171252532,
              3.24220904460554,
              0,
              -1.273626758887089,
              1,
              0.0286571696866158,
              2.545650852561093
            ],
            [
              1.47385408886383,
              1.52614591113617,
              3,
              1,
              0.4912846962879434,
              2.035479646640362,
              0.6552453423378962,
              -0.5421930909786229,
              0.9417450352767058,
              0.2995422858701873,
              2.545650852561093
            ],
            [
              0.6818235217864189,
              2.318176478213581,
              3,
              0,
              0.2272745072621397,
              4.399965539674868,
              0,
              -1.728424593360167,
              1,
              0.01173956959105305,
              2.545650852561093
            ],
            [
              1.261046836497612,
              1.653274855956342,
              7,
              0,
              0.4327068078183809,
              5.550943705978091,
              0,
              -2.180559718310732,
              1,
              0.002840246912092281,
              2.545650852561093
            ],
            [
              0.5910226206123005,
              2.276714868943755,
              1,
              0,
              0.2060936967782901,
              1.691982616441987,
              0,
              -0.6646561977420197,
              1,
              0.20609369677829,
              2.545650852561093
            ],
            [
              0.9963788160747884,
              2.003621183925211,
              3,
              1,
              0.3321262720249294,
              3.010903033665882,
              0.4990963401779079,
              -0.9867051056750105,
              0.9878321758966512,
              0.1100410817134989,
              2.545650852561093
            ],
            [
              0.6801040330160298,
              2.31989596698397,
              3,
              0,
              0.2267013443386766,
              4.411089854438917,
              0,
              -1.732794522862815,
              1,
              0.01165097543257809,
              2.545650852561093
            ],
            [
              0.601681072555649,
              2.392540593910192,
              2,
              5,
              0.2009474045606747,
              3.324020134961154,
              2.089828700389308,
              -0.4848235308193062,
              0.8503343083266746,
              0.425889386146783,
              2.545650852561093
            ],
            [
              0.8458212410096908,
              2.154178758990309,
              3,
              0,
              0.281940413669897,
              3.546848736523546,
              0,
              -1.393297408776691,
              0.9999999999999999,
              0.02241155537359218,
              2.545650852561093
            ],
            [
              0.7256852606985595,
              2.04295974430303,
              6,
              8,
              0.2621084535531282,
              8.268047216811702,
              3.915887242667748,
              -1.709645283745567,
              0.9513835437485657,
              0.1341983279217738,
              2.545650852561093
            ],
            [
              0.8288361053246174,
              1.896061288240133,
              5.5,
              9.5,
              0.3041714918448074,
              6.635811307768622,
              5.010386562355067,
              -0.6385104790699282,
              0.785030906657267,
              0.3947834624085543,
              2.545650852561093
            ],
            [
              0.883061169499351,
              2.116938830500649,
              1,
              2,
              0.2943537231664503,
              1.132424382975584,
              0.9447604112051772,
              -0.07371944647538929,
              0.7910756922681719,
              0.6486328441205103,
              2.545650852561093
            ],
            [
              1.210274239365931,
              1.7689219730947,
              5.166666666666667,
              2.833333333333333,
              0.4062418696371529,
              4.269004906998194,
              1.601728836222472,
              -1.047777651083716,
              0.953610111530195,
              0.1618681933913751,
              2.545650852561093
            ],
            [
              0.5883249333328366,
              2.233193420245752,
              1,
              3,
              0.2085135943158592,
              1.69974098213897,
              1.34336774092316,
              -0.139992976985542,
              0.8059873949241179,
              0.6075594824028558,
              2.545650852561093
            ],
            [
              0.7802697208640839,
              2.149728767228662,
              4,
              4,
              0.2663037964132169,
              5.126432428481696,
              1.860699852454702,
              -1.282867433584401,
              0.9644186272018923,
              0.1375983752523757,
              2.545650852561093
            ],
            [
              0.6049575314527414,
              2.395042468547258,
              3,
              0,
              0.2016525104842471,
              4.959025789456357,
              0,
              -1.948038469009703,
              1,
              0.008199944245310453,
              2.545650852561093
            ],
            [
              1.073613246135278,
              1.926386753864722,
              1,
              1,
              0.3578710820450926,
              0.9314341114919493,
              0.5191065594662118,
              -0.1619733325215863,
              0.8719282886358748,
              0.5876704527260597,
              2.545650852561093
            ],
            [
              0.9946214444288254,
              1.984533413942849,
              3,
              2,
              0.3338602696781122,
              3.016222922604278,
              1.007793562934484,
              -0.7889649743794129,
              0.9544717802954324,
              0.2106578061849704,
              2.545650852561093
            ],
            [
              0.6389719003510227,
              2.240783515067238,
              2,
              5,
              0.2218840867283228,
              3.130028094977712,
              2.231362363378493,
              -0.353020026566134,
              0.8123581483005771,
              0.4825542922113383,
              2.545650852561093
            ],
            [
              0.982969164835224,
              2.017030835164776,
              6,
              4,
              0.327656388278408,
              6.103955459280135,
              1.983112964990062,
              -1.618777567294523,
              0.9822035272760674,
              0.07089668587897702,
              2.545650852561093
            ],
            [
              0.9248296582177112,
              2.011899109251132,
              7,
              4,
              0.3149183092638204,
              7.56896141662463,
              1.988171266445303,
              -2.192284202904213,
              0.9940062191890311,
              0.02832275446388621,
              2.545650852561093
            ],
            [
              0.6438129768796959,
              2.356187023120304,
              4,
              2,
              0.2146043256265653,
              6.212984428158626,
              0.8488290532011313,
              -2.107184247030892,
              0.9977572905488047,
              0.02186827384367873,
              2.545650852561093
            ],
            [
              0.9216784410067941,
              2.078321558993206,
              3,
              6,
              0.3072261470022647,
              3.254931293307625,
              2.886944984060388,
              -0.1445549018935645,
              0.7129667211379142,
              0.5563124344575894,
              2.545650852561093
            ],
            [
              0.6553628771570291,
              2.01996690039242,
              2,
              7,
              0.2449652684527471,
              3.051744414752359,
              3.465403318559381,
              0.1624963232451354,
              0.614788095592417,
              0.6874018674844948,
              2.545650852561093
            ],
            [
              0.6336297354889185,
              2.364611002742527,
              6.166666666666667,
              11.83333333333333,
              0.2113338423460532,
              9.732287361653523,
              5.004346727478126,
              -1.857262015888305,
              0.9408755983547256,
              0.1462599353397949,
              2.545650852561093
            ],
            [
              1.199939574091405,
              1.800060425908595,
              6,
              0,
              0.3999798580304683,
              5.000251787297876,
              0,
              -1.964233147789019,
              0.9999999999999999,
              0.00409476263316999,
              2.545650852561093
            ],
            [
              0.5997107114000042,
              2,
              1,
              0,
              0.2306836329020032,
              1.667470633741949,
              0,
              -0.6550272328447412,
              1,
              0.2306836329020032,
              2.545650852561093
            ],
            [
              1.060807421482723,
              1.938169891547845,
              8,
              1,
              0.3537230564811247,
              7.541425369006331,
              0.5159506420778153,
              -2.759795091247656,
              0.9999133097368149,
              0.001512193225690184,
              2.545650852561093
            ],
            [
              0.9903350359842628,
              2.006933660896202,
              4,
              3,
              0.3304124975565241,
              4.039037148700415,
              1.494817720412513,
              -0.9994376981149041,
              0.9563932753799846,
              0.1688389000405567,
              2.545650852561093
            ],
            [
              0.5914157482011827,
              1.829779701415204,
              2,
              2,
              0.244266008469034,
              3.38171583371442,
              1.093027755446813,
              -0.899058123373453,
              0.9523826645197435,
              0.2520805736555083,
              2.545650852561093
            ],
            [
              0.5959125168500113,
              2.404087483149989,
              5,
              0,
              0.1986375056166705,
              8.39049333353486,
              0,
              -3.2960110476633,
              0.9999999999999999,
              0.0003092475479216095,
              2.545650852561093
            ],
            [
              0.6456805857910538,
              2.146450203943269,
              5,
              0,
              0.2312501220089664,
              7.743766980192325,
              0,
              -3.041959572893346,
              0.9999999999999998,
              0.0006613172524621014,
              2.545650852561093
            ],
            [
              0.6455460262828732,
              2,
              4,
              0,
              0.2440123966355249,
              6.19630489096564,
              0,
              -2.434074918299086,
              1,
              0.003545255683883974,
              2.545650852561093
            ],
            [
              0.6493920248934291,
              2.173738002553476,
              3,
              5,
              0.2300255456107015,
              4.619705640044358,
              2.30018520821117,
              -0.9111698996347426,
              0.9119783705739855,
              0.272479766912415,
              2.545650852561093
            ],
            [
              1.058605754687235,
              1.872671591678388,
              5,
              0,
              0.3611414511833073,
              4.723193670411558,
              0,
              -1.855397281076355,
              1,
              0.006143087400080183,
              2.545650852561093
            ],
            [
              0.5880002269807658,
              2.411999773019234,
              2,
              0,
              0.1960000756602553,
              3.401359231219178,
              0,
              -1.336145225020621,
              1,
              0.03841602965882585,
              2.545650852561093
            ],
            [
              1,
              2,
              8,
              0,
              0.3333333333333333,
              8,
              0,
              -3.142614782365567,
              1,
              0.000152415790275473,
              2.545650852561093
            ],
            [
              0.6517670915282493,
              2.143638858180141,
              5,
              0,
              0.2331565086624502,
              7.671452064687876,
              0,
              -3.013552332587121,
              1,
              0.0006890293433242656,
              2.545650852561093
            ],
            [
              0.6591857038555948,
              2.340814296144405,
              5,
              1,
              0.2197285679518649,
              7.585115955571952,
              0.4272017654912297,
              -2.811820868081492,
              0.9998874568279542,
              0.002510434975684039,
              2.545650852561093
            ],
            [
              0.8248275919290272,
              2.097773487149841,
              5.666666666666666,
              15.33333333333333,
              0.282223803253023,
              6.870122583331642,
              7.309336983835233,
              0.1725352084563019,
              0.5584831142578606,
              0.6282233533041991,
              2.545650852561093
            ],
            [
              0.993318048078564,
              1.968796280081295,
              5,
              2,
              0.335340887634016,
              5.033634503744099,
              1.015849135959063,
              -1.578293961146666,
              0.9929068106107035,
              0.0464345856189915,
              2.545650852561093
            ],
            [
              0.6965409477892831,
              2,
              3,
              0,
              0.258309056408111,
              4.306997326605925,
              0,
              -1.691904183275095,
              1,
              0.01723530205104651,
              2.545650852561093
            ],
            [
              0.6695328963917294,
              2.222190344685106,
              4,
              20,
              0.2315342239122459,
              5.974314363875088,
              9.000129105877331,
              1.188621267114488,
              0.3169698957823202,
              0.8405448463308792,
              2.545650852561093
            ],
            [
              0.6530972479186649,
              2.346902752081335,
              5,
              2,
              0.217699082639555,
              7.65582769784185,
              0.8521869933580817,
              -2.672652731476847,
              0.9993939028780605,
              0.006890296691720477,
              2.545650852561093
            ],
            [
              0.6219886862408732,
              2.245748803315182,
              3,
              0,
              0.2168917791485724,
              4.823238856853115,
              0,
              -1.894697716303325,
              0.9999999999999998,
              0.0102030325880651,
              2.545650852561093
            ],
            [
              0.6465758011002651,
              2.259596947913599,
              5.5,
              7.5,
              0.2224836088355946,
              8.506349898404425,
              3.319176018061598,
              -2.037661164383241,
              0.9693079054666378,
              0.09541753123203711,
              2.545650852561093
            ],
            [
              0.871294444913058,
              2.12419582317229,
              5,
              3,
              0.2908687283000156,
              5.738588176697172,
              1.41229917094921,
              -1.699482472781147,
              0.9904225182239786,
              0.05115447708783338,
              2.545650852561093
            ],
            [
              1,
              1.992508906972584,
              6,
              3,
              0.3341677605937905,
              6,
              1.505639442565001,
              -1.765505490634497,
              0.9915897399669,
              0.04293743415455942,
              2.545650852561093
            ],
            [
              0.7006706335433566,
              2.299329366456643,
              0,
              0,
              0.2335568778477856,
              0,
              0,
              0,
              1,
              1,
              2.545650852561093
            ],
            [
              1.196301895129569,
              1.576330103712065,
              6,
              5,
              0.4314679682083185,
              5.015456403126532,
              3.171924451753861,
              -0.7241888452683742,
              0.8568937375400383,
              0.3201611929856897,
              2.545650852561093
            ],
            [
              0.6551214176001511,
              1.808220305347087,
              0,
              5,
              0.2659482488756526,
              0,
              2.765149791324931,
              1.086225076209099,
              0.2131245086993254,
              1,
              2.545650852561093
            ],
            [
              0.9902676916084618,
              2.009732308391538,
              2,
              2,
              0.330089230536154,
              2.019655914201806,
              0.9951574105910019,
              -0.4024505177448395,
              0.891751487746074,
              0.4016402504444169,
              2.545650852561093
            ],
            [
              0.6049146856022506,
              2.388243790680478,
              2,
              11,
              0.2020991171685329,
              3.306251356765803,
              4.605894943776151,
              0.5105348935431663,
              0.4939373928452829,
              0.7719280166671794,
              2.545650852561093
            ],
            [
              0.664779344538158,
              2.275245307772671,
              2,
              3,
              0.2261135273187754,
              3.008517061235498,
              1.318539143779982,
              -0.6638686981583852,
              0.9200578813835001,
              0.3169074738550131,
              2.545650852561093
            ],
            [
              1.064203903114861,
              1.741293381121773,
              4,
              3,
              0.3793280817252429,
              3.758678189670458,
              1.722857292472648,
              -0.7997251057228212,
              0.9223906853248274,
              0.250875699198151,
              2.545650852561093
            ],
            [
              0.9668465685937286,
              2.018332971110341,
              3,
              4,
              0.3238822173789838,
              3.102870814718284,
              1.981833551378536,
              -0.4403735344192666,
              0.8409119027681408,
              0.4075837468765107,
              2.545650852561093
            ],
            [
              1.341716717683259,
              1.499375849307583,
              5,
              1,
              0.4722537847840506,
              3.726569054482301,
              0.6669441824488525,
              -1.201902793918209,
              0.9889069062568524,
              0.0854726552408952,
              2.545650852561093
            ],
            [
              1.367673693138794,
              1.525077442431835,
              9,
              0,
              0.4727934167309572,
              6.580517008662431,
              0,
              -2.585003753378825,
              1,
              0.001180436925821482,
              2.545650852561093
            ],
            [
              0.9177656235774256,
              2.015066940567311,
              3,
              6,
              0.3129280664697821,
              3.268808422248461,
              2.977568575618036,
              -0.1144068309043321,
              0.6995748137697562,
              0.5712111105364343,
              2.545650852561093
            ],
            [
              1.08237000587626,
              1.91762999412374,
              4,
              1,
              0.3607900019587533,
              3.695593908075546,
              0.5214770331421258,
              -1.246878326515221,
              0.9938867455822775,
              0.06026737902155022,
              2.545650852561093
            ],
            [
              0.601718095374452,
              2.228813538462341,
              5,
              0,
              0.2125813003399724,
              8.309539032374415,
              0,
              -3.264210024722939,
              1,
              0.0004341354960289978,
              2.545650852561093
            ],
            [
              1,
              1.671093857914517,
              5,
              0,
              0.3743784581125726,
              5,
              0,
              -1.964134238978479,
              1,
              0.00735451869937187,
              2.545650852561093
            ],
            [
              0.6266338816728111,
              2.373366118327189,
              4,
              0,
              0.2088779605576037,
              6.383312675851366,
              0,
              -2.507536596949001,
              1,
              0.00190357711000877,
              2.545650852561093
            ],
            [
              0.6020685591501894,
              2.39793144084981,
              2,
              0,
              0.2006895197167298,
              3.32188082171733,
              0,
              -1.304923971948195,
              1,
              0.04027628332413147,
              2.545650852561093
            ],
            [
              1.305622625268457,
              1.484147786004957,
              9,
              1,
              0.4680036106170095,
              6.89326289681098,
              0.6737873474795995,
              -2.44317697498625,
              0.9994959286240677,
              0.006234030416928049,
              2.545650852561093
            ],
            [
              1,
              2,
              5,
              0,
              0.3333333333333333,
              5,
              0,
              -1.964134238978479,
              1,
              0.004115226337448097,
              2.545650852561093
            ],
            [
              0.6742910374684825,
              2.132422521597441,
              6,
              3,
              0.240242199026853,
              8.898234837179562,
              1.406850645036631,
              -2.942816837826014,
              0.9989616188645404,
              0.008121109022059758,
              2.545650852561093
            ],
            [
              0.880044734675159,
              2.119955265324841,
              6,
              2,
              0.2933482448917197,
              6.817835234494884,
              0.9434161336859813,
              -2.307629538001587,
              0.9988883951541924,
              0.01002144433418972,
              2.545650852561093
            ],
            [
              1,
              2,
              4,
              0,
              0.3333333333333333,
              4,
              0,
              -1.571307391182784,
              1,
              0.01234567901234551,
              2.545650852561093
            ],
            [
              0.6817826423501541,
              2.308101277185904,
              2.5,
              8.5,
              0.2280298033964966,
              3.6668577999908,
              3.682680688242336,
              0.006215655314874565,
              0.6483866577021038,
              0.6142161375606346,
              2.545650852561093
            ],
            [
              0.6318734177986018,
              1.911273755591054,
              6.5,
              8.5,
              0.2484612075975154,
              10.28687046631191,
              4.447295932953052,
              -2.29394165640738,
              0.9641964360083747,
              0.09997205604673232,
              2.545650852561093
            ],
            [
              1.522807374153614,
              1.458101950749613,
              8,
              0,
              0.5108533028602105,
              5.253454990948184,
              0,
              -2.063698164130741,
              0.9999999999999998,
              0.0046384154525696,
              2.545650852561093
            ],
            [
              1,
              2,
              6,
              0,
              0.3333333333333333,
              6,
              0,
              -2.356961086774175,
              1,
              0.001371742112482699,
              2.545650852561093
            ],
            [
              1.010374820957133,
              1.847728051597283,
              7,
              3,
              0.3535124052599671,
              6.928121974940812,
              1.623615551761866,
              -2.083752537329407,
              0.9948246350268172,
              0.02754683086626808,
              2.545650852561093
            ],
            [
              0.6898329861898385,
              2.308712591935559,
              2,
              2,
              0.2300558614890562,
              2.899252485803296,
              0.8662836625858471,
              -0.7986047344914358,
              0.9596999194861285,
              0.2285506464324127,
              2.545650852561093
            ],
            [
              1.305827135930181,
              1.686928090548594,
              5,
              0,
              0.4363294145731372,
              3.82899073118001,
              0,
              -1.50413035916838,
              1,
              0.01581511873538721,
              2.545650852561093
            ],
            [
              0.6432227925019173,
              2.19638279926015,
              4,
              3,
              0.2265183567633337,
              6.21868510666633,
              1.36588212264754,
              -1.906311299185648,
              0.9917453118398991,
              0.05089611101680613,
              2.545650852561093
            ],
            [
              0.6361819163690855,
              2.23155557318697,
              1,
              0,
              0.221841057169975,
              1.571877436735946,
              0,
              -0.61747565859416,
              1,
              0.2218410571699749,
              2.545650852561093
            ],
            [
              1.435791923859362,
              1.492605831758288,
              8,
              0,
              0.4902994892360613,
              5.571837998988225,
              0,
              -2.188767557570822,
              0.9999999999999999,
              0.003339577501657587,
              2.545650852561093
            ],
            [
              0.6556025578597241,
              2,
              3,
              0,
              0.2468752547023095,
              4.575943098504345,
              0,
              -1.797553303077931,
              1,
              0.01504640277144786,
              2.545650852561093
            ],
            [
              1.171839884042046,
              1.792037207738701,
              5,
              0,
              0.3953739806862183,
              4.266794523799123,
              0,
              -1.676111442975947,
              1,
              0.009661408081338418,
              2.545650852561093
            ],
            [
              0.59295573166446,
              2,
              3,
              0,
              0.2286794658402564,
              5.059399614164841,
              0,
              -1.987468002171134,
              1,
              0.01195863215530968,
              2.545650852561093
            ],
            [
              0.5894031912786039,
              2.410596808721396,
              2,
              0,
              0.1964677304262013,
              3.393262930357335,
              0,
              -1.332964780674258,
              1,
              0.03859956909882245,
              2.545650852561093
            ],
            [
              0.632744767376997,
              2.367255232623003,
              4,
              0,
              0.210914922458999,
              6.321664289033546,
              0,
              -2.483319455483667,
              1,
              0.001978924523789227,
              2.545650852561093
            ],
            [
              0.6090898450023032,
              2.382415612786912,
              4,
              2,
              0.2036064628985947,
              6.567175652033526,
              0.8394840888657675,
              -2.249991021905192,
              0.9982567538979562,
              0.01809306514185793,
              2.545650852561093
            ],
            [
              0.81703810230997,
              2.182961897690029,
              3,
              2,
              0.2723460341033234,
              3.671799383062128,
              0.9161863989089154,
              -1.082478762309798,
              0.978485593029983,
              0.1284723316878597,
              2.545650852561093
            ],
            [
              0.6055194868818422,
              1.87591147836905,
              4,
              6,
              0.2440202832000282,
              6.605898053914387,
              3.198445166088809,
              -1.338538976936863,
              0.9286630471417208,
              0.2103270512285143,
              2.545650852561093
            ],
            [
              0.5838712450691963,
              2.265797144643619,
              2.5,
              8.5,
              0.2048909435136197,
              4.281765922046251,
              3.751439099521392,
              -0.208326613993948,
              0.7145121251976425,
              0.5454701539032776,
              2.545650852561093
            ],
            [
              0.9268165367848977,
              2.073183463215102,
              7,
              1,
              0.3089388455949659,
              7.552735328054046,
              0.4823499790265525,
              -2.777437189359341,
              0.9999170187151172,
              0.001567939058047196,
              2.545650852561093
            ],
            [
              1,
              2,
              7,
              2,
              0.3333333333333333,
              7,
              1,
              -2.356961086774175,
              0.9990346999949202,
              0.008281257938321684,
              2.545650852561093
            ],
            [
              0.6872703202781378,
              2.275946163822253,
              3,
              7,
              0.2319338880455734,
              4.365094652691974,
              3.075643928344996,
              -0.5065308634331002,
              0.8164573266042906,
              0.4196253381709817,
              2.545650852561093
            ],
            [
              0.6109882011240095,
              2.249244777656874,
              3,
              5,
              0.2136148368530562,
              4.910078450747535,
              2.222968371280913,
              -1.055568982196915,
              0.9303700628582592,
              0.2337867166712497,
              2.545650852561093
            ],
            [
              0.6882027388879498,
              2.31179726111205,
              3,
              0,
              0.22940091296265,
              4.359180558984156,
              0,
              -1.712403157958026,
              1,
              0.01207217231679902,
              2.545650852561093
            ],
            [
              0.6668523659369209,
              2.329499447154681,
              2,
              1,
              0.2225547624358804,
              2.999164585987515,
              0.4292767706905573,
              -1.009520929671671,
              0.9889767241245297,
              0.1265453150977331,
              2.545650852561093
            ],
            [
              0.5740117028486283,
              2.323030290137833,
              1,
              6,
              0.1981371703407376,
              1.742124759891365,
              2.58283330418563,
              0.3302528873700242,
              0.5818501375742365,
              0.7868425208187348,
              2.545650852561093
            ],
            [
              0.5943952939644269,
              2.405604706035573,
              5,
              1,
              0.198131764654809,
              8.411910475689664,
              0.4156958944630584,
              -3.141127768241228,
              0.9999395042806147,
              0.001529505875348058,
              2.545650852561093
            ],
            [
              1.448054433089363,
              1.434101827529046,
              7,
              0,
              0.5024205151106766,
              4.834072421618708,
              0,
              -1.898953431400583,
              1,
              0.008081119911759083,
              2.545650852561093
            ],
            [
              1,
              2,
              6,
              0,
              0.3333333333333333,
              6,
              0,
              -2.356961086774175,
              1,
              0.001371742112482699,
              2.545650852561093
            ],
            [
              0.6118424407838794,
              2.314898670508044,
              4.166666666666667,
              6.833333333333334,
              0.209052463992553,
              6.810032107822438,
              2.951893065726995,
              -1.515580598263858,
              0.9478456527030786,
              0.1613974981519679,
              2.545650852561093
            ],
            [
              1.183053777841888,
              1.709809376649559,
              3,
              1,
              0.4089560116264344,
              2.535810337779034,
              0.5848605193401972,
              -0.7663854673849134,
              0.9720291034707078,
              0.1896707348792284,
              2.545650852561093
            ],
            [
              0.6313022789981814,
              2.236435210557874,
              3,
              0,
              0.220139493694003,
              4.75208168860205,
              0,
              -1.866745270201191,
              0.9999999999999998,
              0.01066826732968762,
              2.545650852561093
            ],
            [
              0.789690712807499,
              2.210309287192501,
              3,
              1,
              0.2632302376024997,
              3.798955656113057,
              0.4524253713244738,
              -1.314606942826332,
              0.9951988740059606,
              0.05855368102094916,
              2.545650852561093
            ],
            [
              1.540954132764856,
              1.450464474778879,
              5,
              0,
              0.515124873823707,
              3.244742911996189,
              0,
              -1.27462213002689,
              1,
              0.03627125693527489,
              2.545650852561093
            ],
            [
              0.6803486890794149,
              2.319651310920585,
              5,
              0,
              0.226782896359805,
              7.349172681975089,
              0,
              -2.886952338566515,
              1,
              0.0005998621889341527,
              2.545650852561093
            ],
            [
              1.092717769185134,
              1.846393510293139,
              4.5,
              1.5,
              0.3717850959964689,
              4.118172255362663,
              0.8123945365047648,
              -1.298598240812194,
              0.9839719123818368,
              0.08596697238798989,
              2.545650852561093
            ],
            [
              0.6419961369369258,
              2.358003863063074,
              6,
              0,
              0.2139987123123087,
              9.34585062867673,
              0,
              -3.671301042432503,
              1,
              0.00009604327495682519,
              2.545650852561093
            ],
            [
              1,
              1.886421093171081,
              1,
              0,
              0.3464497963813656,
              1,
              0,
              -0.3928268477956959,
              1,
              0.3464497963813656,
              2.545650852561093
            ],
            [
              0.602210107019175,
              2.397789892980825,
              3,
              0,
              0.200736702339725,
              4.981650033821961,
              0,
              -1.956925879607603,
              1,
              0.008088730318799975,
              2.545650852561093
            ],
            [
              0.6912929840089108,
              2.125381921415875,
              3,
              0,
              0.2454287438985282,
              4.339693978380272,
              0,
              -1.704748305925085,
              0.9999999999999999,
              0.01478346624501781,
              2.545650852561093
            ],
            [
              1,
              2,
              6,
              0,
              0.3333333333333333,
              6,
              0,
              -2.356961086774175,
              1,
              0.001371742112482699,
              2.545650852561093
            ],
            [
              1.089085794611413,
              1.727616572891809,
              10,
              0,
              0.3866527777930614,
              9.182013069565386,
              0,
              -3.606941250536253,
              1,
              0.00007468120999987171,
              2.545650852561093
            ],
            [
              0.6944601005770615,
              2.123919036120164,
              2,
              0,
              0.2464040737226286,
              2.879935072350593,
              0,
              -1.131315816327753,
              1,
              0.06071496754710659,
              2.545650852561093
            ],
            [
              0.6213030557215354,
              2.006275953216799,
              2,
              1,
              0.2364545665831647,
              3.219040984238115,
              0.4984359197430602,
              -1.068726711582598,
              0.9867796449902333,
              0.1412915761545641,
              2.545650852561093
            ],
            [
              0.673297976003309,
              2.32670202399669,
              5,
              0,
              0.2244326586677697,
              7.426132527057272,
              0,
              -2.917184231916994,
              1,
              0.0005694167930950789,
              2.545650852561093
            ],
            [
              1,
              2,
              5,
              2,
              0.3333333333333333,
              5,
              1,
              -1.571307391182784,
              0.993141289437586,
              0.04526748971193395,
              2.545650852561093
            ],
            [
              1,
              2,
              7,
              0,
              0.3333333333333333,
              7,
              0,
              -2.749787934569871,
              1,
              0.0004572473708274183,
              2.545650852561093
            ],
            [
              0.6039368339757711,
              2.389971160945826,
              5,
              1,
              0.2017219082884966,
              8.279011510333863,
              0.4184150906675594,
              -3.087853313331647,
              0.9999326219546933,
              0.001667196861831588,
              2.545650852561093
            ],
            [
              1,
              2,
              4,
              0,
              0.3333333333333333,
              4,
              0,
              -1.571307391182784,
              1,
              0.01234567901234551,
              2.545650852561093
            ],
            [
              0.5989704409556346,
              2.16802553360666,
              4,
              0,
              0.2164695743911895,
              6.678125874823058,
              0,
              -2.623347136589616,
              0.9999999999999999,
              0.002195773063282003,
              2.545650852561093
            ],
            [
              0.7531745700041284,
              2.245638891138801,
              3.5,
              10.5,
              0.2511575260560132,
              4.646997043435515,
              4.675729495705018,
              0.01128687865446895,
              0.6276967191105824,
              0.6024655260411225,
              2.545650852561093
            ],
            [
              1,
              2,
              8,
              0,
              0.3333333333333333,
              8,
              0,
              -3.142614782365567,
              1,
              0.000152415790275473,
              2.545650852561093
            ],
            [
              0.6434847851203868,
              2.147464440219172,
              3,
              0,
              0.2305612654211213,
              4.662114892800058,
              0,
              -1.831403897400015,
              0.9999999999999999,
              0.01225629036216358,
              2.545650852561093
            ],
            [
              1,
              2,
              5,
              1,
              0.3333333333333333,
              5,
              0.5,
              -1.767720815080632,
              0.9986282578875173,
              0.01783264746227697,
              2.545650852561093
            ],
            [
              0.6439687601712755,
              2.356031239828724,
              3,
              2,
              0.2146562533904252,
              4.658611077969208,
              0.8488851786809896,
              -1.496562615983013,
              0.9912073712632486,
              0.06979549128557205,
              2.545650852561093
            ],
            [
              0.6906154097957456,
              2.309384590204254,
              6,
              4,
              0.2302051365985819,
              8.687903447990745,
              1.732063172572836,
              -2.732440809162763,
              0.9978998088937905,
              0.01307531393583572,
              2.545650852561093
            ],
            [
              1,
              1.787749888019543,
              6,
              3,
              0.3587122375280281,
              6,
              1.67808708595327,
              -1.697763426472487,
              0.9870050441270056,
              0.0601920544322766,
              2.545650852561093
            ],
            [
              0.9940172009036915,
              1.989894088228847,
              6.0625,
              3.4375,
              0.3331255873872394,
              6.098989026033347,
              1.727478874546348,
              -1.717246552915523,
              0.9876174112991709,
              0.0550705297200873,
              2.545650852561093
            ],
            [
              1.102407588929425,
              1.897592411070575,
              3.5,
              3.75,
              0.3674691963098083,
              3.174869290766527,
              1.976188341670455,
              -0.4708740587461629,
              0.8320871626688022,
              0.3950226556231293,
              2.545650852561093
            ],
            [
              0.6032656903036546,
              1.986855633785195,
              1,
              3,
              0.232910205669949,
              1.657644411199066,
              1.509923493678625,
              -0.05802874238304319,
              0.7667664970108194,
              0.6537539568654318,
              2.545650852561093
            ],
            [
              0.7062981431554072,
              2.281537923315961,
              3,
              2,
              0.2363911966527483,
              4.247498070145582,
              0.8766016902726836,
              -1.324178599151393,
              0.9873393628666752,
              0.089686354281592,
              2.545650852561093
            ],
            [
              0.6058244380694723,
              2.394175561930527,
              6,
              4,
              0.2019414793564908,
              9.903859308019456,
              1.670721255200946,
              -3.234197668755489,
              0.9990808223473234,
              0.006696298475941997,
              2.545650852561093
            ],
            [
              0.6573263611722414,
              2.206756984029731,
              4,
              10,
              0.2295067153940967,
              6.085257242485467,
              4.531536581676124,
              -0.6103431895407797,
              0.7989762074638757,
              0.4058116708820887,
              2.545650852561093
            ],
            [
              0.7269959133732609,
              2.257831098412376,
              6.5,
              15.5,
              0.243563834856327,
              8.94090307858816,
              6.86499535368214,
              -0.8154722878895667,
              0.7899656955578019,
              0.3654021295250753,
              2.545650852561093
            ],
            [
              1,
              2,
              5,
              3,
              0.3333333333333333,
              5,
              1.5,
              -1.374893967284936,
              0.9803383630544128,
              0.08794391098917809,
              2.545650852561093
            ],
            [
              0.6534477802906934,
              2.346552219709306,
              3,
              0,
              0.2178159267635645,
              4.591032505559078,
              0,
              -1.803480827286349,
              1,
              0.01033401046375126,
              2.545650852561093
            ],
            [
              0.622991661877274,
              2.222552168434345,
              1.333333333333333,
              4.666666666666666,
              0.2189358867858484,
              2.140210559665553,
              2.099688247117301,
              -0.01591825230372176,
              0.6981041146011551,
              0.6456648110689801,
              2.545650852561093
            ],
            [
              0.5907713576114151,
              2.409228642388584,
              5,
              3,
              0.1969237858704717,
              8.463511196981207,
              1.24521182722853,
              -2.835541787865602,
              0.9988708811654747,
              0.009718249279054403,
              2.545650852561093
            ],
            [
              1.366624032402318,
              1.474158068619811,
              5,
              1,
              0.4810731635878018,
              3.658650719913623,
              0.6783533063969561,
              -1.170740838445418,
              0.9876044219538671,
              0.09262118929837293,
              2.545650852561093
            ],
            [
              0.9470884243174083,
              2.030553700354671,
              5.5,
              6.5,
              0.318066572362758,
              5.807271907017548,
              3.201097315901897,
              -1.023775349433198,
              0.8995379053838776,
              0.2369738824894588,
              2.545650852561093
            ],
            [
              0.5685242072146832,
              2.285946786067591,
              3,
              2,
              0.1991697265632233,
              5.276820163379877,
              0.874911005010973,
              -1.729188098965061,
              0.993385669741574,
              0.05728433510679709,
              2.545650852561093
            ],
            [
              1.344914525556679,
              1.655085474443321,
              10,
              0,
              0.4483048418522264,
              7.43541675695774,
              0,
              -2.920831326683005,
              0.9999999999999991,
              0.0003278946225037105,
              2.545650852561093
            ],
            [
              0.6371353425600543,
              2.201346307923649,
              2,
              3,
              0.224463435390354,
              3.139050475467049,
              1.362802385613582,
              -0.6977579380402636,
              0.921565832431388,
              0.3134505010623236,
              2.545650852561093
            ],
            [
              0.8761951713306111,
              2.123804828669389,
              8,
              3,
              0.2920650571102037,
              9.130385856670504,
              1.412559176579124,
              -3.031769526573817,
              0.99953725874642,
              0.003562306606648691,
              2.545650852561093
            ],
            [
              1.287788716080049,
              1.702690219616053,
              10,
              1,
              0.4306295893638477,
              7.765248969131675,
              0.5873058930387784,
              -2.819688752238513,
              0.9999055629212006,
              0.001467929463656148,
              2.545650852561093
            ],
            [
              1.083882624194737,
              1.896135634559211,
              9,
              0,
              0.3637167728790854,
              8.303482129060319,
              0,
              -3.261830710486659,
              1.000000000000001,
              0.0001113960937285663,
              2.545650852561093
            ],
            [
              0.9337392860239597,
              2.054172785301848,
              2,
              2,
              0.3125056105180623,
              2.141925513829864,
              0.9736279315501262,
              -0.458938656534282,
              0.9065353967367025,
              0.370417048924407,
              2.545650852561093
            ],
            [
              0.6086140070755206,
              2.39138599292448,
              4,
              0,
              0.2028713356918402,
              6.572310123489575,
              0,
              -2.581779868546151,
              0.9999999999999998,
              0.001693880444928686,
              2.545650852561093
            ],
            [
              0.6486047680179514,
              2.351395231982048,
              6,
              1,
              0.2162015893393172,
              9.250625798412166,
              0.4252794198094362,
              -3.46683299861167,
              0.9999779193336455,
              0.0005824259382626318,
              2.545650852561093
            ],
            [
              0.5875970564421934,
              2.411999701579516,
              1.34375,
              1.15625,
              0.1958920161087668,
              2.286856248287206,
              0.4793740228254677,
              -0.710027545074884,
              0.9551138091340391,
              0.2988030131915411,
              2.545650852561093
            ],
            [
              1,
              2,
              5,
              0.75,
              0.3333333333333333,
              5,
              0.375,
              -1.816824171055094,
              0.9992335000094461,
              0.0132376786425481,
              2.545650852561093
            ],
            [
              1.416789437026418,
              1.533682067372371,
              8.833333333333332,
              2.166666666666667,
              0.4801908559069829,
              6.234753804964048,
              1.412722175449815,
              -1.894223484993219,
              0.9925976506870245,
              0.03513219169685777,
              2.545650852561093
            ],
            [
              0.9873409868862485,
              2.006994799703632,
              10,
              6,
              0.3297362277497569,
              10.12821318350891,
              2.989544367970462,
              -2.804260768265403,
              0.9963306364191596,
              0.0147016415324025,
              2.545650852561093
            ],
            [
              0.750511516553506,
              2.122359949358557,
              5,
              13,
              0.2612408962456794,
              6.662122951771568,
              6.125256935765775,
              -0.2108953847561893,
              0.677919838235802,
              0.5256072773370969,
              2.545650852561093
            ],
            [
              0.9202875072180633,
              2.079712492781937,
              4.5,
              1.5,
              0.3067625024060211,
              4.889776254382772,
              0.7212535411534304,
              -1.637507637402644,
              0.993517116046731,
              0.04405035416939229,
              2.545650852561093
            ],
            [
              0.993647985385249,
              1.930406023787095,
              6.5,
              10.5,
              0.3398186156166459,
              6.541552034123909,
              5.439270221194693,
              -0.4330058899555089,
              0.7327583121153513,
              0.4461937008618684,
              2.545650852561093
            ],
            [
              0.9954696350709143,
              1.963659699630058,
              6.5,
              10.5,
              0.3364062609218495,
              6.529581386515078,
              5.347158676209599,
              -0.4644873860513447,
              0.7424451156553122,
              0.4346140249140938,
              2.545650852561093
            ],
            [
              0.6444126978136595,
              2.184477454753535,
              5,
              6,
              0.2277970027322765,
              7.759002913759804,
              2.746652288373905,
              -1.968985896217128,
              0.9779317398016542,
              0.08215392918818176,
              2.545650852561093
            ],
            [
              0,
              1.724979462496136,
              0,
              0,
              0,
              null,
              0,
              null,
              1,
              1,
              2.545650852561093
            ],
            [
              0.6987862791957096,
              2.30121372080429,
              1,
              0,
              0.2329287597319032,
              1.431052712069536,
              0,
              -0.5621559259117573,
              1,
              0.2329287597319032,
              2.545650852561093
            ],
            [
              0.8161678101021751,
              1.931134898425924,
              3.5,
              7.5,
              0.2970796802145793,
              4.288333791995348,
              3.88372661387523,
              -0.1589405623764379,
              0.6871060868169518,
              0.5507871706823724,
              2.545650852561093
            ],
            [
              0.6459625536357054,
              2.354037446364294,
              2,
              7,
              0.2153208512119018,
              3.096154705475253,
              2.97361454925502,
              -0.04813706329638629,
              0.6970219533077535,
              0.6086949577376748,
              2.545650852561093
            ],
            [
              0.9548184629988221,
              1.932439051767262,
              4.333333333333334,
              6.666666666666666,
              0.3307008322311626,
              4.538384521517866,
              3.44987163272748,
              -0.4275970868885142,
              0.7723217232507774,
              0.4407417380480818,
              2.545650852561093
            ],
            [
              0.7757137742993783,
              2.137731411301597,
              6.5,
              8.5,
              0.2662530869409053,
              8.379379373365872,
              3.976177715807909,
              -1.729695827347278,
              0.949139706521599,
              0.1314637655258484,
              2.545650852561093
            ],
            [
              0.6162707159811548,
              2.24566365212621,
              2,
              6,
              0.2153336298863844,
              3.245327009925876,
              2.671815965992573,
              -0.2252905355643383,
              0.7622406086547683,
              0.5407938333983964,
              2.545650852561093
            ],
            [
              1.244889522542233,
              1.747865703936542,
              6,
              0,
              0.4159677047851817,
              4.81970479416293,
              0,
              -1.893309441596827,
              1,
              0.005180333063657949,
              2.545650852561093
            ],
            [
              0.8382546438124198,
              1.898942324967067,
              4,
              9,
              0.3062456423025328,
              4.771819672609054,
              4.739480436909049,
              -0.0127037200201549,
              0.6354419112933494,
              0.5986773953170449,
              2.545650852561093
            ],
            [
              1.001825541371078,
              1.989738029553163,
              3,
              3,
              0.3348835876690279,
              2.994533355472511,
              1.507736172019445,
              -0.5840538508873867,
              0.8983245868290259,
              0.3226816758151538,
              2.545650852561093
            ],
            [
              1.180635945281424,
              1.789690117662271,
              9,
              0,
              0.3974768830972628,
              7.623010324198375,
              0,
              -2.994523116368893,
              0.9999999999999993,
              0.0002476320653787001,
              2.545650852561093
            ],
            [
              0.6534477802906934,
              2.346552219709306,
              3,
              0,
              0.2178159267635645,
              4.591032505559078,
              0,
              -1.803480827286349,
              1,
              0.01033401046375126,
              2.545650852561093
            ],
            [
              1.027060919248153,
              1.972939080751847,
              3,
              0,
              0.3423536397493843,
              2.920956239086687,
              0,
              -1.147430031949594,
              1,
              0.04012590571582775,
              2.545650852561093
            ],
            [
              1,
              1.677011606046531,
              13,
              0,
              0.3735508646063816,
              13,
              0,
              -5.106749021344046,
              0.9999999999999993,
              0.000002757697957322947,
              2.545650852561093
            ],
            [
              0.8576145529750153,
              1.96874259367873,
              3,
              3,
              0.3034346009634292,
              3.498074968053158,
              1.523815256312556,
              -0.7755422192930999,
              0.9267700988410618,
              0.2620772949200725,
              2.545650852561093
            ],
            [
              0.5995380635780724,
              2.400461936421928,
              3,
              0,
              0.1998460211926908,
              5.003852436150349,
              0,
              -1.965647579327755,
              1,
              0.007981536765155894,
              2.545650852561093
            ],
            [
              0.7032053417270376,
              2.294259950089281,
              0,
              2,
              0.2345999947512084,
              0,
              0.8717407981262848,
              0.3424431898228525,
              0.5858371680348502,
              1,
              2.545650852561093
            ],
            [
              1.27821896875799,
              1.455922447136593,
              5,
              0,
              0.4675028735994514,
              3.911692849354568,
              0,
              -1.536617971556919,
              1,
              0.02233168141075725,
              2.545650852561093
            ],
            [
              1,
              1.998218431471383,
              6,
              3,
              0.3335314030169735,
              6,
              1.501337367702568,
              -1.767195461141688,
              0.991688266364462,
              0.0425442434168104,
              2.545650852561093
            ],
            [
              0.7644680828284454,
              2.06983939462941,
              4,
              6,
              0.2697195307525743,
              5.232396341781142,
              2.898775632335598,
              -0.9167088672422484,
              0.8967057575987112,
              0.2718746083143359,
              2.545650852561093
            ],
            [
              0.6355648288712868,
              2.257957683195867,
              1,
              5,
              0.219650901702242,
              1.573403616081024,
              2.214390480924825,
              0.2517968495950361,
              0.6071595485046728,
              0.7741949776461238,
              2.545650852561093
            ],
            [
              0.4977669695495689,
              2.50223303045043,
              3.5,
              3.5,
              0.1659223231831897,
              7.031402672554111,
              1.398750618910166,
              -2.212656950962904,
              0.99034130552125,
              0.05604310078332286,
              2.545650852561093
            ],
            [
              0.988858520263664,
              1.95194883767458,
              3,
              3,
              0.3362540962074231,
              3.033801032730239,
              1.536925529038967,
              -0.588012885657637,
              0.8969528272564583,
              0.325397773974339,
              2.545650852561093
            ],
            [
              0.8067233215710226,
              2.153166936674841,
              1,
              14,
              0.2725517675270554,
              1.239582361462649,
              6.502050426995852,
              2.067238741808922,
              0.05596170754602747,
              0.9915466004821828,
              2.545650852561093
            ],
            [
              0.9902509909784436,
              2.009749009021556,
              7,
              2,
              0.3300836636594812,
              7.068914915281696,
              0.9951491410231855,
              -2.385938263351355,
              0.9991038026466407,
              0.007794017310848167,
              2.545650852561093
            ],
            [
              0.7949734496864921,
              2.092171482089136,
              3.833333333333333,
              18.16666666666666,
              0.2753493393896142,
              4.821963972312607,
              8.683163317246994,
              1.516782767381381,
              0.2128768824780097,
              0.9052981398115254,
              2.545650852561093
            ],
            [
              0.6609600584613621,
              2.339039941538638,
              3,
              1,
              0.2203200194871207,
              4.538852176610566,
              0.427525833245153,
              -1.61503936772364,
              0.9976437799605711,
              0.03570947769985522,
              2.545650852561093
            ],
            [
              1,
              2,
              3,
              0,
              0.3333333333333333,
              3,
              0,
              -1.178480543387088,
              1,
              0.03703703703703698,
              2.545650852561093
            ],
            [
              0.769862142922978,
              2.152438107886952,
              3.5,
              16.5,
              0.2634438890081904,
              4.546268487383153,
              7.6657256436507,
              1.225406521530306,
              0.2744553847767812,
              0.8707075305971141,
              2.545650852561093
            ],
            [
              0.8471329123573885,
              2.041481597016695,
              5.75,
              11.25,
              0.2932661695107766,
              6.787600760309251,
              5.510703606851078,
              -0.5015994837522708,
              0.7504799442784181,
              0.4313503211108605,
              2.545650852561093
            ],
            [
              1.513303335601378,
              1.459339865939054,
              7,
              0,
              0.5090766812569971,
              4.625642351616333,
              0,
              -1.817076504015714,
              0.9999999999999997,
              0.00886099373586069,
              2.545650852561093
            ],
            [
              0.983058433358831,
              2.005360160422458,
              6,
              3,
              0.3289560690742969,
              6.103401177791342,
              1.495990625129407,
              -1.809914563902813,
              0.9923695207815634,
              0.03979370241803704,
              2.545650852561093
            ],
            [
              0.6046364281740222,
              2.308093894977492,
              4,
              6,
              0.2075840744225912,
              6.615545828225798,
              2.59954762371507,
              -1.577591915431124,
              0.9619313922469416,
              0.1346102303130851,
              2.545650852561093
            ],
            [
              1.562540752463002,
              1.437459247536997,
              6,
              0,
              0.5208469174876675,
              3.839899849359012,
              0,
              -1.508415753674868,
              0.9999999999999997,
              0.01996459890011248,
              2.545650852561093
            ],
            [
              0.5609928064001399,
              2.295291591725455,
              3,
              1,
              0.1964064946642866,
              5.347662154976345,
              0.435674492776869,
              -1.92956062975317,
              0.9985119299398009,
              0.02584171351592346,
              2.545650852561093
            ],
            [
              0.5637059682292589,
              2.304031521326797,
              2,
              0,
              0.1965681901785663,
              3.547948953392314,
              0,
              -1.393729603501141,
              0.9999999999999999,
              0.03863905339007712,
              2.545650852561093
            ],
            [
              1.525885077217075,
              1.448433692861004,
              4,
              1,
              0.5130200207750492,
              2.621429398402167,
              0.6904009516823376,
              -0.7585598177287693,
              0.9644637521986003,
              0.2041986831378779,
              2.545650852561093
            ],
            [
              0.6550271311190164,
              2.344972868880983,
              3,
              0,
              0.2183423770396722,
              4.579962962564537,
              0,
              -1.799132413605264,
              1,
              0.01040912208264655,
              2.545650852561093
            ],
            [
              1.254094973103469,
              1.740556944641346,
              7,
              0,
              0.4187782111411102,
              5.581714423651123,
              0,
              -2.19264728233864,
              1,
              0.002258855979642593,
              2.545650852561093
            ],
            [
              1,
              1.783150875476869,
              5,
              0,
              0.359304990904835,
              5,
              0,
              -1.964134238978479,
              1,
              0.005988475111555425,
              2.545650852561093
            ],
            [
              0.6740525002809195,
              2.32594749971908,
              4,
              0,
              0.2246841667603066,
              5.934255860386175,
              0,
              -2.331135023648637,
              1,
              0.002548530743927468,
              2.545650852561093
            ],
            [
              0.6216555902708928,
              2.378344409729107,
              2,
              0,
              0.2072185300902976,
              3.217215498904272,
              0,
              -1.263808623114022,
              1,
              0.04293951921278349,
              2.545650852561093
            ],
            [
              0.6469659567460777,
              2.005677024039833,
              3,
              1,
              0.2438948480561821,
              4.637029149243853,
              0.498584761162493,
              -1.625692063747788,
              0.9964615708337219,
              0.04741675695768444,
              2.545650852561093
            ],
            [
              0.6330818462212352,
              2.237233657563717,
              1,
              1,
              0.2205617624217336,
              1.57957459366248,
              0.4469805809595102,
              -0.4449133358423858,
              0.9513525089574189,
              0.3924760338008858,
              2.545650852561093
            ],
            [
              1.216589535243956,
              1.783410464756044,
              2,
              0,
              0.4055298450813186,
              1.643939835138358,
              0,
              -0.6457837034031771,
              1,
              0.164454455251678,
              2.545650852561093
            ],
            [
              0.633363968762792,
              1.783533114532495,
              3,
              0,
              0.262056656504066,
              4.736612987095201,
              0,
              -1.860668748948763,
              0.9999999999999999,
              0.01799639791040542,
              2.545650852561093
            ],
            [
              0.92016957480005,
              2.046542144970126,
              4,
              7,
              0.3101648092964467,
              4.347024841447499,
              3.4204035412631,
              -0.3640017244517864,
              0.7667912628488068,
              0.4602482496244948,
              2.545650852561093
            ],
            [
              0.6544934383117148,
              2,
              3,
              0,
              0.2465605787023453,
              4.583697596325165,
              0,
              -1.800599478013123,
              1,
              0.01498894003379359,
              2.545650852561093
            ],
            [
              1,
              2,
              4,
              0,
              0.3333333333333333,
              4,
              0,
              -1.571307391182784,
              1,
              0.01234567901234551,
              2.545650852561093
            ],
            [
              0.8438717078568565,
              1.89248348910415,
              7,
              8,
              0.3083926051683858,
              8.295099758442653,
              4.227249561784541,
              -1.597960770058308,
              0.9417627823777597,
              0.1475992972146367,
              2.545650852561093
            ],
            [
              1,
              1.916506069750292,
              6,
              2,
              0.3428760222280693,
              6,
              1.04356570092188,
              -1.947020462013327,
              0.9968801221870695,
              0.02276593267820282,
              2.545650852561093
            ],
            [
              1.487200964910266,
              1.502949118961689,
              4,
              0,
              0.4973666616039836,
              2.689616329183427,
              0,
              -1.056553504372956,
              1,
              0.06119369603512237,
              2.545650852561093
            ],
            [
              0.7071840161345765,
              2.231179015840451,
              3,
              6,
              0.2406727856425696,
              4.242177328042299,
              2.689161182228084,
              -0.6100664371360188,
              0.8512642611536643,
              0.3731931926197407,
              2.545650852561093
            ],
            [
              1.513953982736696,
              1.482364445750584,
              5,
              0,
              0.5052713918330203,
              3.302610288696991,
              0,
              -1.297353989206472,
              0.9999999999999998,
              0.0329324125450321,
              2.545650852561093
            ],
            [
              0.7524341980771089,
              2.189392850071056,
              5,
              5,
              0.2557710517179297,
              6.645099349255792,
              2.28373816048487,
              -1.713259767883371,
              0.9779287777080088,
              0.0850494276968824,
              2.545650852561093
            ],
            [
              0.8427286169211887,
              1.985906474255764,
              5,
              16,
              0.2979276540653188,
              5.933108119986384,
              8.056774177140515,
              0.8342330430025712,
              0.370533952322606,
              0.7958866257113032,
              2.545650852561093
            ],
            [
              0.8674337249593,
              2.09070979866824,
              6.5,
              6.5,
              0.2932358481023176,
              7.493367865429696,
              3.108991981642038,
              -1.722300557979774,
              0.964263561196201,
              0.103725138994295,
              2.545650852561093
            ],
            [
              0.5925677416608257,
              2.407432258339174,
              3,
              0,
              0.1975225805536086,
              5.062712309636899,
              0,
              -1.98876931789113,
              1,
              0.007706377025273659,
              2.545650852561093
            ],
            [
              0.9517529677743054,
              2.037828093721066,
              4.5,
              7.5,
              0.3183566353267718,
              4.728117644354024,
              3.680388950917362,
              -0.411575959987827,
              0.7623593833775627,
              0.4446777127552675,
              2.545650852561093
            ],
            [
              0.9023331522894494,
              2.04529677483226,
              4.5,
              16.5,
              0.306121587376661,
              4.987071558417589,
              8.067288915249575,
              1.209992074809899,
              0.261082460899914,
              0.8705510104397352,
              2.545650852561093
            ],
            [
              1.198991037859788,
              1.798046697907042,
              6,
              0,
              0.4000587058184007,
              5.00420754663026,
              0,
              -1.965787076258198,
              1,
              0.004099608209148675,
              2.545650852561093
            ],
            [
              0.5832889453232184,
              2.240107530619414,
              2,
              6,
              0.2065912280805263,
              3.42883234121939,
              2.678442850616611,
              -0.2947731382125078,
              0.7822290580205722,
              0.5158721749345918,
              2.545650852561093
            ],
            [
              0.9963518130916021,
              1.963289341020916,
              9,
              3,
              0.3366461544525892,
              9.032953904177381,
              1.528047821234537,
              -2.948128599565181,
              0.9994048173684016,
              0.004161511218385483,
              2.545650852561093
            ],
            [
              1.276498979879418,
              1.71742227315609,
              7,
              0,
              0.4263635787297973,
              5.483748996541495,
              0,
              -2.154163832414206,
              1,
              0.002561301429910512,
              2.545650852561093
            ],
            [
              0.7116172721312303,
              2.144821853331706,
              2.5,
              4.5,
              0.2491274068429167,
              3.513124396928595,
              2.098076347464395,
              -0.5558688647504696,
              0.8442321330771743,
              0.3973292520541607,
              2.545650852561093
            ],
            [
              0.9162406310349758,
              2.083759368965024,
              5,
              3,
              0.3054135436783253,
              5.45708172137275,
              1.439705584378517,
              -1.578133204305094,
              0.9875837023368996,
              0.0622827439932685,
              2.545650852561093
            ],
            [
              1.196506261101631,
              1.803493738898369,
              5,
              1,
              0.3988354203672103,
              4.178833126536645,
              0.5544793299980245,
              -1.423743477190629,
              0.9959750329915769,
              0.0404259606427475,
              2.545650852561093
            ],
            [
              0.8433536349844523,
              2.004281348548854,
              4,
              1,
              0.2961593181223076,
              4.742968825970309,
              0.498931949211633,
              -1.667171628225801,
              0.9977216155523806,
              0.02935198242453407,
              2.545650852561093
            ],
            [
              1.092480401710287,
              1.907519598289712,
              6.5,
              2.5,
              0.3641601339034292,
              5.949763483010035,
              1.310602523948644,
              -1.822386975964944,
              0.991937179534718,
              0.03942268662467374,
              2.545650852561093
            ],
            [
              0.7758432185600295,
              2.085294239727503,
              6,
              3,
              0.2711660064820487,
              7.733521227569718,
              1.438645896030493,
              -2.47279603375544,
              0.997738705281279,
              0.01519064252611613,
              2.545650852561093
            ],
            [
              1,
              1.997268696880464,
              6,
              1,
              0.3336370880064216,
              6,
              0.5006837595571897,
              -2.160279063764826,
              0.9995398279318295,
              0.006893782936717274,
              2.545650852561093
            ],
            [
              0.6950609893797104,
              2.246504157696573,
              2,
              4,
              0.236289510728856,
              2.877445332940998,
              1.780544223030218,
              -0.4308922053498517,
              0.851647900522933,
              0.4332538824588082,
              2.545650852561093
            ],
            [
              1,
              2,
              3,
              0,
              0.3333333333333333,
              3,
              0,
              -1.178480543387088,
              1,
              0.03703703703703698,
              2.545650852561093
            ],
            [
              0.6537597589247002,
              2.3462402410753,
              3,
              0,
              0.2179199196415667,
              4.588841633407324,
              0,
              -1.802620193885051,
              0.9999999999999998,
              0.01034881897663709,
              2.545650852561093
            ],
            [
              0.6193884178182553,
              1.797508665477032,
              4,
              0,
              0.2562742212315297,
              6.457983205578288,
              0,
              -2.536869185764862,
              1,
              0.004313399561228892,
              2.545650852561093
            ],
            [
              0.6342147663604404,
              1.985601381381488,
              3,
              6,
              0.2420836923640931,
              4.730258832061037,
              3.021754545630646,
              -0.6711463532838854,
              0.8487515143827845,
              0.3771418117274394,
              2.545650852561093
            ],
            [
              1.307571130012391,
              1.674621296640327,
              7,
              0,
              0.4384596776271876,
              5.353437254257568,
              0,
              -2.102973881462046,
              0.9999999999999992,
              0.003115355567250178,
              2.545650852561093
            ],
            [
              0.6361151931072447,
              2.23084093327222,
              3.5,
              9.5,
              0.2218782447538054,
              5.502148098213909,
              4.25848381133356,
              -0.4885447215312894,
              0.7683964321363096,
              0.4493138122686938,
              2.545650852561093
            ],
            [
              0.9621646968791495,
              1.858424657773541,
              5,
              8,
              0.3411218635183513,
              5.196615523535482,
              4.304721187666701,
              -0.3503600405261691,
              0.7390472648219626,
              0.4720910726156343,
              2.545650852561093
            ],
            [
              0.618782934397135,
              2.20932424233958,
              3,
              6,
              0.2187975545930808,
              4.848226790421791,
              2.715762532730939,
              -0.837689212385686,
              0.8874947684553292,
              0.3124860041613389,
              2.545650852561093
            ],
            [
              0.6645904987821228,
              2.335409501217877,
              4,
              2,
              0.2215301662607076,
              6.018743884136308,
              0.8563808612395527,
              -2.027914793461592,
              0.997389751755035,
              0.02450330126576694,
              2.545650852561093
            ],
            [
              0.8533618172562146,
              2.146638182743786,
              4,
              2,
              0.2844539390854048,
              4.687343538361096,
              0.9316893811343857,
              -1.475321783994169,
              0.9914746942420312,
              0.05880750428450954,
              2.545650852561093
            ],
            [
              0.7608558969076165,
              1.958074712533947,
              3.333333333333333,
              11.66666666666667,
              0.2798364527088418,
              4.381031082076333,
              5.958233662886548,
              0.6195675181549134,
              0.4343189667849975,
              0.7704429464486224,
              2.545650852561093
            ],
            [
              0.9866774447042156,
              2.013322555295784,
              7,
              2,
              0.3288924815680719,
              7.094517096312511,
              0.9933828013495697,
              -2.396689353068508,
              0.9991280465950366,
              0.007621340380750685,
              2.545650852561093
            ],
            [
              1.432367710186821,
              1.432603989983435,
              8,
              0,
              0.4999587640260809,
              5.585158017110408,
              0,
              -2.194000018302341,
              1,
              0.003903673495434523,
              2.545650852561093
            ],
            [
              0.7137697797220083,
              2.219707453033176,
              4,
              8,
              0.2433186703315984,
              5.604047850776029,
              3.604078541552038,
              -0.7856416394305956,
              0.8558417248961914,
              0.3306291822465246,
              2.545650852561093
            ],
            [
              0.8501821526107486,
              2.128891648785095,
              2.5,
              15.5,
              0.2853847233366277,
              2.940546319777442,
              7.280783880591322,
              1.704961839698997,
              0.1383613955804345,
              0.9518390485273501,
              2.545650852561093
            ],
            [
              1.304967346711819,
              1.624661216710734,
              9,
              0,
              0.4454378152250417,
              6.896724291743908,
              0,
              -2.709218463641763,
              1.000000000000001,
              0.0006903729256576563,
              2.545650852561093
            ],
            [
              0.8320660643281893,
              2.11484391118464,
              3.5,
              16.5,
              0.2823520471416474,
              4.206396763490051,
              7.801994233587408,
              1.412447220120524,
              0.2176205894010973,
              0.9041658418099541,
              2.545650852561093
            ],
            [
              0.6060840155833788,
              2.367729614076553,
              2,
              9,
              0.2038069936658025,
              3.299872540071733,
              3.801109698714531,
              0.1968994130277214,
              0.6047570348236475,
              0.6889849880601782,
              2.545650852561093
            ],
            [
              1.453534834432088,
              1.499007986866287,
              8,
              0,
              0.492299323805539,
              5.503824064268597,
              0,
              -2.162049857988729,
              1,
              0.003450117722410884,
              2.545650852561093
            ],
            [
              0.6248908234328147,
              2.228767540327515,
              3,
              2,
              0.2189788488238592,
              4.800838622528669,
              0.8973569310445458,
              -1.533392408293919,
              0.9905172076748727,
              0.07353470394704908,
              2.545650852561093
            ],
            [
              0.8551895433458705,
              2.14481045665413,
              2.5,
              4.5,
              0.2850631811152902,
              2.923328540967563,
              2.098087495815331,
              -0.3241768384387768,
              0.78659076121449,
              0.4786892585238631,
              2.545650852561093
            ],
            [
              1.107293778808537,
              1.888710004447822,
              6,
              5,
              0.3695902471808691,
              5.418616192765106,
              2.647309533080907,
              -1.088643659398963,
              0.9333519458399531,
              0.1838890792267525,
              2.545650852561093
            ],
            [
              0.68090434245512,
              2.319095657544879,
              3,
              0,
              0.2269681141517067,
              4.405905224782344,
              0,
              -1.730757861137835,
              1,
              0.01169215455471506,
              2.545650852561093
            ],
            [
              1.339409439963176,
              1.646576970645351,
              8,
              0,
              0.4485651492600771,
              5.972781556788149,
              0,
              -2.346268951525358,
              0.9999999999999997,
              0.001639095388703105,
              2.545650852561093
            ],
            [
              1,
              2,
              4,
              0,
              0.3333333333333333,
              4,
              0,
              -1.571307391182784,
              1,
              0.01234567901234551,
              2.545650852561093
            ],
            [
              1,
              2,
              3,
              0,
              0.3333333333333333,
              3,
              0,
              -1.178480543387088,
              1,
              0.03703703703703698,
              2.545650852561093
            ],
            [
              0.5860895917931135,
              2.413910408206886,
              1,
              0,
              0.1953631972643712,
              1.706223782170482,
              0,
              -0.6702505099840805,
              0.9999999999999999,
              0.1953631972643712,
              2.545650852561093
            ],
            [
              0.5966557401967469,
              2.403344259803253,
              3,
              0,
              0.198885246732249,
              5.028025036699976,
              0,
              -1.97514322580469,
              0.9999999999999999,
              0.007866973827502899,
              2.545650852561093
            ],
            [
              0.7991728551104498,
              2.20082714488955,
              4,
              0,
              0.2663909517034833,
              5.005175006159562,
              0,
              -1.966167120335464,
              1,
              0.005035909045227771,
              2.545650852561093
            ],
            [
              0.5668611433083581,
              2.246861504368832,
              2,
              1,
              0.2014630488816367,
              3.528200907064202,
              0.4450652601664965,
              -1.21113845749737,
              0.9918231466953119,
              0.1054083735846778,
              2.545650852561093
            ],
            [
              0.3089792306845136,
              2.654897861096231,
              0,
              3,
              0.1042483278207984,
              0,
              1.129986973872235,
              0.4438892209964276,
              0.7187252171014474,
              1,
              2.545650852561093
            ],
            [
              1,
              2,
              3,
              5,
              0.3333333333333333,
              3,
              2.5,
              -0.1964134238978479,
              0.7413504039018446,
              0.5317786922725192,
              2.545650852561093
            ],
            [
              0.6241621797386939,
              2.359556899720261,
              4,
              4,
              0.2091893248381396,
              6.408590795543882,
              1.695233541718881,
              -1.851533272555053,
              0.9873236753019972,
              0.06510226225105276,
              2.545650852561093
            ],
            [
              1.070131059782223,
              1.929868940217777,
              4,
              1,
              0.3567103532607411,
              3.737859922329531,
              0.5181699021940601,
              -1.264780681489078,
              0.994224646484175,
              0.05785157010202335,
              2.545650852561093
            ],
            [
              0.6557307173699879,
              2.344269282630012,
              2,
              1,
              0.218576905789996,
              3.050032501179177,
              0.4265721550888173,
              -1.030565658071681,
              0.9895572995312327,
              0.1224421902966518,
              2.545650852561093
            ],
            [
              0.8638796555103436,
              2.136120344489655,
              2,
              4,
              0.2879598851701146,
              2.315137284739603,
              1.872553674383757,
              -0.1738587245421255,
              0.7662789357004237,
              0.5534434822256131,
              2.545650852561093
            ],
            [
              1.507589877003409,
              1.488665443272047,
              4,
              0,
              0.5031580142058159,
              2.653241482325869,
              0,
              -1.042264487942851,
              1,
              0.06409402977304657,
              2.545650852561093
            ],
            [
              0.2184843162347825,
              2.72946068047581,
              1,
              3,
              0.07411410880412422,
              4.576987571617742,
              1.099118232938614,
              -1.366200449358624,
              0.9702088891410887,
              0.2650972623969303,
              2.545650852561093
            ],
            [
              0.6023019890947542,
              2.270866803506373,
              5,
              7,
              0.2096298660370316,
              8.301483459343848,
              3.082523373538035,
              -2.050147639278652,
              0.9757270389989582,
              0.08604680297663914,
              2.545650852561093
            ],
            [
              1.452417041503332,
              1.43252696903643,
              6,
              0,
              0.5034472198410499,
              4.131044891754828,
              0,
              -1.622785342930561,
              0.9999999999999994,
              0.01628259727913384,
              2.545650852561093
            ],
            [
              0.559681554423706,
              2.270850079413086,
              3,
              0,
              0.1977301888214746,
              5.360190944811547,
              0,
              -2.105626912433353,
              1,
              0.007730702190084315,
              2.545650852561093
            ],
            [
              0.5953374334064441,
              2.404662566593556,
              2,
              4,
              0.1984458111354813,
              3.359439349473218,
              1.663435051374546,
              -0.6662360222700531,
              0.9030204998195628,
              0.3408204736398471,
              2.545650852561093
            ],
            [
              0.646061997437582,
              2.353938002562418,
              2,
              0,
              0.2153539991458607,
              3.095678136049515,
              0,
              -1.216065483974386,
              1,
              0.0463773449481153,
              2.545650852561093
            ],
            [
              0.5737485375444288,
              2.261078603056038,
              0,
              6,
              0.2023927770858362,
              0,
              2.653600804452572,
              1.042405639321227,
              0.2574746456059919,
              1,
              2.545650852561093
            ],
            [
              0.5749046905085593,
              2.42509530949144,
              1,
              0,
              0.1916348968361865,
              1.739418753246564,
              0,
              -0.6832903858345671,
              1,
              0.1916348968361865,
              2.545650852561093
            ],
            [
              0.8186944649176447,
              2.181305535082355,
              3,
              0,
              0.2728981549725483,
              3.664370688400562,
              0,
              -1.439463186679337,
              1,
              0.02032365426979388,
              2.545650852561093
            ],
            [
              0.6835638351466576,
              2.316436164853342,
              5,
              1,
              0.2278546117155526,
              7.314605809898145,
              0.4316976289581078,
              -2.703791124385882,
              0.9998600583668042,
              0.00298531621360687,
              2.545650852561093
            ],
            [
              1.445306260617584,
              1.463322860350043,
              7,
              0,
              0.4969029052891994,
              4.843264151508536,
              0,
              -1.902564189678994,
              1,
              0.007479985429424185,
              2.545650852561093
            ],
            [
              1,
              1.930207822420886,
              7,
              0,
              0.3412727221422191,
              7,
              0,
              -2.749787934569871,
              0.9999999999999998,
              0.0005391517710913174,
              2.545650852561093
            ],
            [
              0.5895985352787365,
              2.410401464721263,
              2,
              1,
              0.1965328450929122,
              3.392138684765367,
              0.4148686493250365,
              -1.169551603058605,
              0.9924088875701952,
              0.1006932527413351,
              2.545650852561093
            ],
            [
              0.5878075772545996,
              2.4121924227454,
              2,
              0,
              0.1959358590848665,
              3.402474002361714,
              0,
              -1.336583137054557,
              1,
              0.03839086087532462,
              2.545650852561093
            ],
            [
              0.5671479321322662,
              2.263383701704526,
              3,
              1,
              0.2003679893036546,
              5.289625210694344,
              0.4418163828107946,
              -1.904349460573642,
              0.9983881918025288,
              0.0273415354713733,
              2.545650852561093
            ],
            [
              0.5749046905085593,
              2.42509530949144,
              1,
              0,
              0.1916348968361865,
              1.739418753246564,
              0,
              -0.6832903858345671,
              1,
              0.1916348968361865,
              2.545650852561093
            ],
            [
              1,
              1.806557433000145,
              9,
              1,
              0.3563084041116604,
              9,
              0.5535390028200227,
              -3.317996648551501,
              0.9999670192399301,
              0.0006287971325775743,
              2.545650852561093
            ],
            [
              0.8836079324800963,
              2.063160135029728,
              3,
              5,
              0.299856626730312,
              3.395170968621399,
              2.423466756218589,
              -0.3817115027479951,
              0.8061558148754824,
              0.4478618348118153,
              2.545650852561093
            ],
            [
              1,
              2,
              6,
              0,
              0.3333333333333333,
              6,
              0,
              -2.356961086774175,
              1,
              0.001371742112482699,
              2.545650852561093
            ],
            [
              1,
              1.951826282611797,
              5,
              0,
              0.3387733234474736,
              5,
              0,
              -1.964134238978479,
              1,
              0.004462169089387014,
              2.545650852561093
            ],
            [
              0.5933037966418212,
              2.331849304362435,
              5,
              3,
              0.2028282883511737,
              8.427385815328789,
              1.28653253638114,
              -2.805118884140564,
              0.9986681830852926,
              0.01107018739250865,
              2.545650852561093
            ],
            [
              0.9776760319693737,
              2.00028038468907,
              5,
              5,
              0.3283043453894538,
              5.114168534875803,
              2.499649568266509,
              -1.027053244155189,
              0.9284713620776478,
              0.2029440767440782,
              2.545650852561093
            ],
            [
              0.6222861180167873,
              2.029560303363761,
              1.5,
              6.5,
              0.234661446831761,
              2.410466755678992,
              3.202664138250538,
              0.3111964006275811,
              0.5613832354188681,
              0.7379158623567377,
              2.545650852561093
            ],
            [
              0.7022284635227692,
              2.294259045181605,
              5.5,
              9.5,
              0.2343505392506708,
              7.832208868904196,
              4.140770424312751,
              -1.54437724911902,
              0.9213792375437613,
              0.189581816090784,
              2.390243994268371
            ],
            [
              1.045084203927007,
              2.0956545847154,
              5,
              7,
              0.3327510736347314,
              4.784303485988984,
              3.340245120094843,
              -0.60414684415352,
              0.8234417400219594,
              0.3668139675725159,
              2.390243994268371
            ],
            [
              0.9744532552227304,
              2.017437455758182,
              1,
              8,
              0.3256981452050596,
              1.026216490776082,
              3.965426525202232,
              1.154600612833103,
              0.1541028221037404,
              0.9711803177250683,
              2.545650852561093
            ],
            [
              0.9656034292290234,
              1.982415268326476,
              14.20352564102564,
              18.41185897435897,
              0.3275431835048071,
              14.70948135754479,
              9.287589370668023,
              -2.129864738293543,
              0.9286450482525113,
              0.1332035986978405,
              2.545650852561093
            ],
            [
              1.239500875372421,
              1.166674923814609,
              1,
              1,
              0.5151331319146376,
              0.8067763564100262,
              0.8571367907097533,
              0.02775065863423132,
              0.7346378564038165,
              0.7649041202330917,
              1.814747352972947
            ],
            [
              0.80205859972901,
              1.419820673423954,
              1,
              1,
              0.3609820791886889,
              1.246791693696531,
              0.704314297374231,
              -0.2989272283183689,
              0.8696919385046111,
              0.5916560968819888,
              1.814747352972947
            ],
            [
              0.01051695882869296,
              2.395658840358337,
              0,
              1,
              0.004370818970187591,
              0,
              0.417421705943081,
              0.230016429151559,
              0.9956291810298125,
              1,
              1.814747352972947
            ],
            [
              0.80205859972901,
              1.60411719945802,
              0,
              0,
              0.3333333333333334,
              0,
              0,
              0,
              1,
              1,
              1.814747352972947
            ],
            [
              0.80205859972901,
              1.60411719945802,
              0,
              0,
              0.3333333333333334,
              0,
              0,
              0,
              1,
              1,
              1.814747352972947
            ],
            [
              0.9887969883066339,
              2.004712196336929,
              4,
              6,
              0.3303136644374017,
              4.045319764626516,
              2.992948319945068,
              -0.4133997573244156,
              0.7930153372897409,
              0.432488574615151,
              2.545650852561093
            ],
            [
              0.3879113537775703,
              0.5494179632812366,
              0,
              0,
              0.413847456510563,
              0,
              0,
              0,
              1,
              1,
              2.209392123321252
            ],
            [
              0.8694776582425116,
              2.117529859553647,
              1,
              5,
              0.2910865316080691,
              1.1501158086354,
              2.36124179191218,
              0.4757628022940805,
              0.4396369284448704,
              0.8730714366136336,
              2.545650852561093
            ],
            [
              1.377561953008627,
              1.591588982964536,
              11,
              8.5,
              0.4639582098432865,
              7.985121813197399,
              5.340574790966242,
              -1.038849070590559,
              0.8672352639862203,
              0.2542665778662683,
              2.545650852561093
            ],
            [
              0.726078911658395,
              2.137955556641577,
              0.9666666666666666,
              25.5,
              0.2535161219932452,
              1.331352076400014,
              11.9272825484066,
              4.162365966780707,
              0.004222263270717322,
              0.999564213155034,
              2.545650852561093
            ],
            [
              0.7375693257392724,
              2.108451128447588,
              3,
              9,
              0.2591581253937277,
              4.067414269151002,
              4.268536215314853,
              0.07900610013408121,
              0.6202643577290726,
              0.6371583583728246,
              2.545650852561093
            ],
            [
              0.643555871560516,
              2.247273774955867,
              0.5,
              5.5,
              0.2226197840249902,
              0.7769333201600401,
              2.447409862248764,
              0.6562080343453677,
              0.4103054279491653,
              0.7793007268509754,
              2.545650852561093
            ],
            [
              0.6702737078407988,
              2.306622486701686,
              1,
              7,
              0.2251585759253564,
              1.491927832319982,
              3.034740205801741,
              0.6132229618321519,
              0.4319706334284003,
              0.8700720323766141,
              2.515907703247501
            ],
            [
              0.991406962882222,
              2.006856275379898,
              4,
              8,
              0.3306604137456823,
              4.034670069666634,
              3.986334297151199,
              -0.01898758915300815,
              0.6391530968019323,
              0.599246823348153,
              2.545650852561093
            ],
            [
              0.5477756119031835,
              1.859782121190721,
              2,
              13,
              0.2275233546317695,
              3.651130054971286,
              6.990066122195423,
              1.39595597954214,
              0.3023138804693887,
              0.8872479609558312,
              2.391863437068607
            ],
            [
              0.8753824499831067,
              1.982688932846147,
              1,
              8,
              0.3062843199936283,
              1.142357834589097,
              4.034924423830829,
              1.196719618851703,
              0.1850570963169647,
              0.962792233724894,
              2.417079609689408
            ],
            [
              0.9936719305099416,
              2.005501339361912,
              0,
              8,
              0.3313152796111705,
              0,
              3.989027502991023,
              1.566997099770299,
              0.03997340986591274,
              1,
              2.545650852561093
            ],
            [
              0.976966428280428,
              2.023033571719572,
              0,
              5,
              0.325655476093476,
              0,
              2.471535850860852,
              0.9708856375077216,
              0.1394470000295124,
              1,
              2.545650852561093
            ],
            [
              0.8082966006861848,
              1.858908858572932,
              0,
              6,
              0.3030499948476821,
              0,
              3.227699933931214,
              1.267927190676575,
              0.1146066330359686,
              1,
              2.545650852561093
            ],
            [
              0.787418842305485,
              2.383652136083205,
              0,
              0,
              0.2483132189950521,
              0,
              0,
              0,
              1,
              1,
              2.265202075202795
            ],
            [
              0.7224585314980356,
              1.998377497639235,
              1.75,
              10.25,
              0.2655281405278636,
              2.422284357790518,
              5.129161037946407,
              1.063333833637316,
              0.2909864224122618,
              0.8951739815630612,
              2.545650852561093
            ],
            [
              0.9424642469351397,
              2.00414615350888,
              1,
              7,
              0.3198469152193047,
              1.061048207666195,
              3.492759242006541,
              0.9552413803699296,
              0.2180961771440344,
              0.9542012761492069,
              2.545650852561093
            ],
            [
              1.283595304658643,
              1.677138894536403,
              3,
              5,
              0.4335395271239217,
              2.337185239858612,
              2.981267691238003,
              0.2530128790958907,
              0.5155311497102775,
              0.7506162200386167,
              2.545650852561093
            ],
            [
              0.8413406845510168,
              2.158659315448983,
              2.5,
              10.5,
              0.280446894850339,
              2.971447887765145,
              4.864130214922816,
              0.74349643245597,
              0.3656980064310946,
              0.8337825807853418,
              2.545650852561093
            ],
            [
              0.7006578492967268,
              2.298043347810115,
              0.5,
              3.5,
              0.2336537731644367,
              0.7136150697546119,
              1.523034804080293,
              0.3179618027787872,
              0.5552241677152486,
              0.655094520657068,
              2.545650852561093
            ],
            [
              0.971501102184564,
              2.023240573268235,
              5,
              6,
              0.3244023049292473,
              5.146674552151058,
              2.96553958005494,
              -0.8568083757054712,
              0.8908821435410531,
              0.2669482310639562,
              2.545650852561093
            ],
            [
              0.6434317712825721,
              2.238222510480637,
              1,
              11,
              0.2232855534942495,
              1.55416633842415,
              4.914614140681596,
              1.320074117342767,
              0.2145194500859166,
              0.9517900595853379,
              2.545650852561093
            ],
            [
              0.3917033288883055,
              2.607781652091099,
              0.6875,
              9.8125,
              0.1305901951075631,
              1.755154856485892,
              3.762776684977311,
              0.7886477544521155,
              0.4795314483598672,
              0.7699312653914877,
              2.545650852561093
            ],
            [
              0.7748959243278707,
              2.15681343065659,
              0.25,
              7.5,
              0.2643153977765227,
              0.3226239707181904,
              3.477352233343987,
              1.239261959059284,
              0.157149219326874,
              0.9073468018350097,
              2.545650852561093
            ],
            [
              0.6522408681846193,
              2.18568148205938,
              0,
              2,
              0.2298304138337474,
              0,
              0.9150464129455733,
              0.3594547979841682,
              0.5931611914554967,
              1,
              2.545650852561093
            ],
            [
              0.1960154482757268,
              0.185565701787739,
              0,
              0,
              0.513692692217959,
              0,
              0,
              0,
              1,
              1,
              2.307190828124953
            ],
            [
              0.6772419419767121,
              2.208853576513734,
              0,
              2,
              0.2346568010787596,
              0,
              0.9054470704919381,
              0.3556839185471953,
              0.5857502121349974,
              1,
              2.545650852561093
            ],
            [
              0.7757164122998742,
              2.078754580982401,
              0,
              4,
              0.2717548765166816,
              0,
              1.924229072827652,
              0.7558888411157212,
              0.2812615337235055,
              1,
              2.545650852561093
            ],
            [
              0.6081275001249722,
              2.344099451835266,
              0,
              5,
              0.2059894141001537,
              0,
              2.133015301925585,
              0.8379056773554122,
              0.3155959801428286,
              1,
              2.545650852561093
            ],
            [
              0.922232866655692,
              2.077767133344307,
              0,
              2,
              0.3074109555518975,
              0,
              0.9625717761647641,
              0.3781240366079084,
              0.4796795844895357,
              1,
              2.545650852561093
            ],
            [
              0.9445277814492534,
              2.055472218550746,
              0,
              3,
              0.3148425938164178,
              0,
              1.459518631740599,
              0.5733381034057468,
              0.3216407526695061,
              1,
              2.545650852561093
            ],
            [
              1.018374646324642,
              1.632081361487521,
              1,
              4,
              0.3842262023300912,
              0.9819568894503049,
              2.450858207432928,
              0.5770238744660572,
              0.3647447011993767,
              0.9114668279975051,
              2.545650852561093
            ],
            [
              0.7195299535913454,
              2.27785072584728,
              0,
              4,
              0.2400529097045175,
              0,
              1.756041322028309,
              0.6898201771313672,
              0.333528865339477,
              1,
              2.545650852561093
            ],
            [
              0.02829031280911541,
              2.971709687190883,
              0,
              4,
              0.009430104269705144,
              0,
              1.346026503612183,
              0.5287553484634359,
              0.9628097976698968,
              1,
              2.545650852561093
            ],
            [
              0.06884439076286042,
              2.931155609237138,
              0,
              1,
              0.02294813025428682,
              0,
              0.341162371881123,
              0.1340177391325645,
              0.9770518697457132,
              1,
              2.545650852561093
            ],
            [
              0.7006706335433566,
              2.299329366456643,
              0,
              4,
              0.2335568778477856,
              0,
              1.739637677991369,
              0.6833763853519733,
              0.3450799491232296,
              1,
              2.545650852561093
            ],
            [
              0.237348097404262,
              2.742258722543271,
              0,
              6,
              0.07965752253461461,
              0,
              2.187977359931736,
              0.8594962493503326,
              0.6077105857817563,
              1,
              2.545650852561093
            ],
            [
              0.6064107571281003,
              2.393589242871899,
              0,
              4,
              0.2021369190427001,
              0,
              1.671130504915155,
              0.6564649285010499,
              0.4052410936598593,
              1,
              2.545650852561093
            ],
            [
              0.9351117905359082,
              2.042839990828689,
              0,
              4,
              0.314011729937215,
              0,
              1.958058398091854,
              0.7691779083223127,
              0.2214454485556472,
              1,
              2.545650852561093
            ],
            [
              1,
              2,
              0,
              1,
              0.3333333333333333,
              0,
              0.5,
              0.1964134238978479,
              0.6666666666666667,
              1,
              2.545650852561093
            ],
            [
              1,
              2,
              0,
              1,
              0.3333333333333333,
              0,
              0.5,
              0.1964134238978479,
              0.6666666666666667,
              1,
              2.545650852561093
            ],
            [
              0.6753368738061828,
              2.304211774195024,
              3,
              2,
              0.2266574416427885,
              4.442227451748741,
              0.8679757747955695,
              -1.404062019485994,
              0.9891965875490718,
              0.08044261173100231,
              2.545650852561093
            ],
            [
              0.9720257472017466,
              2.027974252798253,
              0,
              4,
              0.3240085824005822,
              0,
              1.972411629230841,
              0.7748162428663241,
              0.2088164598222136,
              1,
              2.545650852561093
            ],
            [
              0.6851806915498609,
              2.178195513697099,
              1,
              6,
              0.2392911871986328,
              1.459469031063946,
              2.754573665343782,
              0.5087518710497457,
              0.4720009619798888,
              0.8525892577229777,
              2.545650852561093
            ],
            [
              0.8833878559585598,
              2.11661214404144,
              0,
              6,
              0.2944626186528533,
              0,
              2.834718688017945,
              1.11355360660164,
              0.1233446091187612,
              1,
              2.545650852561093
            ],
            [
              0.763540457893828,
              2.144403956227274,
              0,
              3,
              0.2625705134479335,
              0,
              1.398990144225441,
              0.5495608884533258,
              0.401015812260403,
              1,
              2.545650852561093
            ],
            [
              0.5922508369603832,
              2.406450360146458,
              0,
              3,
              0.1975024512384859,
              0,
              1.246649442549655,
              0.4897173708230427,
              0.5168102798007502,
              1,
              2.545650852561093
            ],
            [
              1.161957950282717,
              1.636313787793329,
              0.5,
              6.5,
              0.4152412842798541,
              0.4303081706858192,
              3.972343231774423,
              1.391406467829271,
              0.08148663703776626,
              0.976620408145964,
              2.545650852561093
            ],
            [
              0.8299747127598068,
              2.055770183677705,
              2,
              5,
              0.2876119485767509,
              2.409711969837804,
              2.432178479724405,
              0.008825448259723975,
              0.6749902265056307,
              0.6437348813348284,
              2.545650852561093
            ],
            [
              0.9985043436761045,
              1.880531446286369,
              7,
              8,
              0.3468190104330447,
              7.010485276637579,
              4.254116577416569,
              -1.082775627477712,
              0.891858149310204,
              0.2368295703986522,
              2.545650852561093
            ],
            [
              1.168974728307555,
              1.502620792117563,
              2,
              5,
              0.4375567781014776,
              1.710900972936863,
              3.327519508733649,
              0.7028713164209615,
              0.3410664769722238,
              0.8852319646555191,
              2.300020641087829
            ],
            [
              0.8472404175408851,
              2.141393945959926,
              1,
              6,
              0.2834874777215802,
              1.180302520154196,
              2.801913217005183,
              0.6370122183957552,
              0.3654729277230722,
              0.9030458297704486,
              2.545650852561093
            ],
            [
              0.9897938184269206,
              2.010206181573079,
              1,
              4,
              0.3299312728089736,
              1.010311421816414,
              1.989845637062868,
              0.3847873380832952,
              0.4676424399182497,
              0.8649182285951045,
              2.545650852561093
            ],
            [
              0.9458013446877862,
              1.101610506191369,
              0,
              3,
              0.4619497265690146,
              0,
              2.723285574292486,
              1.133457814880729,
              0.1557645301082538,
              1,
              2.402635138722875
            ],
            [
              1.135741677292263,
              1.797995961944484,
              0,
              0,
              0.3871313038025248,
              0,
              0,
              0,
              1,
              1,
              2.24139952196719
            ],
            [
              0.7429744329746186,
              2.169271153283852,
              1.5,
              6.5,
              0.2551208031631565,
              2.018912002118979,
              2.996398117478432,
              0.3839827894607138,
              0.5100973203875393,
              0.7753870497277485,
              2.545650852561093
            ],
            [
              0.8354791933790412,
              2.107296363139101,
              6,
              12,
              0.2839085677222257,
              7.181507388273059,
              5.6945004081554,
              -0.584136264649817,
              0.7714353068418908,
              0.4053166715745624,
              2.545650852561093
            ],
            [
              0.707067521049054,
              2.292932478950946,
              0,
              6,
              0.235689173683018,
              0,
              2.616736452154535,
              1.027924332011959,
              0.1993517571208622,
              1,
              2.545650852561093
            ],
            [
              1,
              2,
              0,
              2,
              0.3333333333333333,
              0,
              1,
              0.3928268477956959,
              0.4444444444444445,
              1,
              2.545650852561093
            ],
            [
              1,
              2,
              3,
              5,
              0.3333333333333333,
              3,
              2.5,
              -0.1964134238978479,
              0.7413504039018446,
              0.5317786922725192,
              2.545650852561093
            ],
            [
              0.8247805267571968,
              2.175219473242803,
              0,
              7,
              0.2749268422523989,
              0,
              3.218066078437798,
              1.264142753590977,
              0.1053592801498369,
              1,
              2.545650852561093
            ],
            [
              1.305069432121817,
              1.510457450495528,
              0,
              5,
              0.4635258289235762,
              0,
              3.310255445037313,
              1.300357211872546,
              0.04443693405494442,
              1,
              2.545650852561093
            ],
            [
              0.7411903128028275,
              2.178760720112301,
              0,
              5,
              0.2538365556297912,
              0,
              2.294882569639075,
              0.9014914858926045,
              0.231296916216723,
              1,
              2.545650852561093
            ],
            [
              0.565844153470991,
              2.264687480365801,
              0,
              1,
              0.1999073766591289,
              0,
              0.4415620294940105,
              0.1734574201524022,
              0.8000926233408711,
              1,
              2.545650852561093
            ],
            [
              0.9628688239456791,
              2.037131176054321,
              4,
              4,
              0.3209562746485597,
              4.154252272504425,
              1.963545620929292,
              -0.8605683883833234,
              0.9241494139078914,
              0.2337834402607728,
              2.545650852561093
            ],
            [
              0,
              1.724979462496136,
              0,
              0,
              0,
              null,
              0,
              null,
              1,
              1,
              2.545650852561093
            ],
            [
              0.3323818147584731,
              2.667618185241526,
              1,
              4,
              0.1107939382528244,
              3.008588182619603,
              1.499464961713717,
              -0.5928241178037466,
              0.9022541372317511,
              0.4440802886350458,
              2.545650852561093
            ],
            [
              0.8520433022015476,
              1.260004901082349,
              0,
              1,
              0.4034203863703285,
              0,
              0.7936477065612969,
              0.3619287664953851,
              0.5965796136296715,
              1,
              2.192828479057678
            ],
            [
              1,
              2,
              1,
              3,
              0.3333333333333333,
              1,
              1.5,
              0.1964134238978479,
              0.5925925925925928,
              0.802469135802469,
              2.545650852561093
            ],
            [
              0.7540721178380478,
              2.113665371718007,
              0,
              3,
              0.2629501900310908,
              0,
              1.419335359391147,
              0.5575530351945954,
              0.400396724178695,
              1,
              2.545650852561093
            ],
            [
              0.928815661354176,
              2.071184338645824,
              0,
              3,
              0.309605220451392,
              0,
              1.44844664186745,
              0.5689887285250518,
              0.32907318630215,
              1,
              2.545650852561093
            ],
            [
              0.9446751564926602,
              2.05532484350734,
              0,
              3,
              0.3148917188308867,
              0,
              1.459623285086461,
              0.5733792140497129,
              0.3215715737904889,
              1,
              2.545650852561093
            ],
            [
              0.7105811219938646,
              2.041501463790429,
              0,
              4,
              0.2581976012145588,
              0,
              1.959342215005447,
              0.7696822260736262,
              0.302797952060232,
              1,
              2.545650852561093
            ],
            [
              0.8771914386217269,
              2.122808561378273,
              0,
              3,
              0.2923971462072423,
              0,
              1.413222112714768,
              0.5551515877729158,
              0.3542980216562122,
              1,
              2.545650852561093
            ],
            [
              0.9566001453491743,
              2.043399854650826,
              3,
              2,
              0.3188667151163914,
              3.136106569276082,
              0.9787609583351753,
              -0.8474632759517959,
              0.9614957565982191,
              0.1889194589107479,
              2.545650852561093
            ],
            [
              0.6000444833458817,
              2.237090261098913,
              0,
              4,
              0.211496646227603,
              0,
              1.788036928843051,
              0.7023889104997129,
              0.386557567290259,
              1,
              2.545650852561093
            ],
            [
              0.8906099806611125,
              2.109390019338887,
              1,
              4,
              0.2968699935537042,
              1.122825952677608,
              1.896282794233405,
              0.3038346129743786,
              0.5346709816818773,
              0.828138673163594,
              2.545650852561093
            ],
            [
              0.7074224248380256,
              1.850472679595855,
              0,
              12,
              0.2765642827228422,
              0,
              6.484829596414692,
              2.547415168851818,
              0.02054941022195586,
              1,
              2.545650852561093
            ],
            [
              0.7162969646197147,
              2.283703035380285,
              0,
              6,
              0.2387656548732382,
              0,
              2.627311829535171,
              1.032078624172644,
              0.1945853977735847,
              1,
              2.545650852561093
            ],
            [
              0.7419044229982891,
              2.25809557700171,
              3,
              2,
              0.2473014743327631,
              4.04364754677695,
              0.8857021024130394,
              -1.240525754420253,
              0.9849984135286501,
              0.1006900286149186,
              2.545650852561093
            ],
            [
              0.03851583520396802,
              1.424834972717579,
              1,
              1,
              0.02632030200514499,
              25.9633471455132,
              0.7018356645841634,
              -13.88122962748168,
              0.9993072417023579,
              0.05194784571264799,
              1.819832403817957
            ],
            [
              0.8421122723971581,
              2.157887727602842,
              0,
              4,
              0.2807040907990527,
              0,
              1.853664557629014,
              0.7281692050440087,
              0.2676888990264075,
              1,
              2.545650852561093
            ],
            [
              1.271737969566244,
              1.656817984193774,
              5,
              5,
              0.4342542842432087,
              3.931627520491007,
              3.017833007427823,
              -0.3766862306315574,
              0.7708947348585853,
              0.4546472867749465,
              2.425877132623359
            ],
            [
              0.8431437583083466,
              2.083669952622031,
              0,
              8,
              0.2880756486685746,
              0,
              3.839379643562564,
              1.508211402871645,
              0.06598888430511793,
              1,
              2.545650852561093
            ],
            [
              0.6071334110791176,
              2.392866588920882,
              0,
              2,
              0.2023778036930392,
              0,
              0.8358175960415519,
              0.3283315915851792,
              0.6362011680415398,
              1,
              2.545650852561093
            ],
            [
              1.325692341871164,
              1.748631324151696,
              1,
              1,
              0.4312143046363637,
              0.7543228307320069,
              0.5718758357969621,
              -0.1075366972300299,
              0.8140542234769774,
              0.6764828327497047,
              1.696602179856571
            ],
            [
              0.8054371571039921,
              2.194562842896008,
              0,
              6,
              0.2684790523679974,
              0,
              2.734029704103725,
              1.074000270442865,
              0.153235927673893,
              1,
              2.545650852561093
            ],
            [
              1,
              2,
              2,
              5,
              0.3333333333333333,
              2,
              2.5,
              0.1964134238978479,
              0.5706447187928672,
              0.736625514403292,
              2.545650852561093
            ],
            [
              1.100328379109504,
              1.718956445096248,
              0,
              2,
              0.3902863483896091,
              0,
              1.163496611973793,
              0.5698236039910896,
              0.3717507369600772,
              1,
              2.041854012056663
            ],
            [
              0.8323046919462739,
              2.167695308053726,
              2,
              2,
              0.2774348973154246,
              2.402966148518483,
              0.9226388932841804,
              -0.5815122893797454,
              0.932356407307426,
              0.3087603489485622,
              2.545650852561093
            ],
            [
              0.7354801797312182,
              2.053801784708662,
              0,
              5,
              0.2636808286533021,
              0,
              2.434509521428458,
              0.9563407012313495,
              0.2164365193561528,
              1,
              2.545650852561093
            ],
            [
              1.427775164602282,
              1.487931577778831,
              0,
              6,
              0.4896840768822618,
              0,
              4.032443487056535,
              1.584052063934703,
              0.01766179003907398,
              1,
              2.545650852561093
            ],
            [
              0.6269004395274528,
              2.240837050028603,
              0,
              2,
              0.21860454166762,
              0,
              0.8925236219092643,
              0.3506072409778138,
              0.6105788623024703,
              1,
              2.545650852561093
            ],
            [
              0.1586656773973941,
              2.841334322602605,
              0,
              6,
              0.05288855913246471,
              0,
              2.111683919864848,
              0.829526137781367,
              0.7217827471642438,
              1,
              2.545650852561093
            ],
            [
              0.6629390042830309,
              1.785658726028047,
              0,
              3,
              0.2707423093946955,
              0,
              1.68005227217918,
              0.6612061237832064,
              0.3878314763025607,
              1,
              2.540890369506058
            ],
            [
              0,
              0,
              0,
              0,
              null,
              null,
              null,
              null,
              1,
              1,
              2.545650852561093
            ],
            [
              1,
              2,
              0,
              3,
              0.3333333333333333,
              0,
              1.5,
              0.5892402716935439,
              0.2962962962962963,
              1,
              2.545650852561093
            ],
            [
              0.6036079697492848,
              2.226923664087507,
              1,
              1,
              0.2132489750454026,
              1.656704434196522,
              0.44904996795647,
              -0.4743990971994732,
              0.9545248746420851,
              0.3810228247328905,
              2.545650852561093
            ],
            [
              1,
              2,
              2,
              3,
              0.3333333333333333,
              2,
              1.5,
              -0.1964134238978479,
              0.7901234567901239,
              0.5390946502057611,
              2.545650852561093
            ],
            [
              0.1926671039619384,
              0.221838712087287,
              0,
              0,
              0.4648115816523497,
              0,
              0,
              0,
              1,
              1,
              2.301450338438685
            ],
            [
              0.1546120895903824,
              2.845387910409616,
              0,
              2,
              0.05153736319679417,
              0,
              0.7028918597296228,
              0.2761147935988422,
              0.89958137341169,
              1,
              2.545650852561093
            ],
            [
              0.995625980383083,
              2.004374019616917,
              2,
              4,
              0.331875326794361,
              2.008786471432242,
              1.995635525531554,
              -0.005166044623698819,
              0.683260928448812,
              0.6459477169151733,
              2.545650852561093
            ],
            [
              1.520804934143643,
              1.46239950846878,
              0,
              4,
              0.5097890417499709,
              0,
              2.735230678645565,
              1.074472045486419,
              0.05774735023860779,
              1,
              2.545650852561093
            ],
            [
              0.7006706335433566,
              2.299329366456643,
              0,
              2,
              0.2335568778477856,
              0,
              0.8698188389956845,
              0.3416881926759867,
              0.5874350594944343,
              1,
              2.545650852561093
            ],
            [
              1.199082313821332,
              1.48940561725009,
              3,
              2,
              0.4460062103918285,
              2.501913309386874,
              1.342817548716264,
              -0.4553239339575899,
              0.8727445738405037,
              0.3995459394670906,
              2.545650852561093
            ],
            [
              0.935961699917798,
              2.06293037752893,
              4,
              8,
              0.3121024951036853,
              4.273679147716519,
              3.877978669150608,
              -0.1554417716662954,
              0.6910785218212383,
              0.5444177494659287,
              2.545650852561093
            ],
            [
              0.8165273887690336,
              2.183472611230966,
              1,
              8,
              0.2721757962563446,
              1.224698661373212,
              3.663888412820474,
              0.9581792212365949,
              0.2501985066831742,
              0.9426889394378523,
              2.545650852561093
            ],
            [
              0.7358003832766735,
              1.913901971309642,
              1,
              3,
              0.2776917120532771,
              1.359064255371532,
              1.567478400133088,
              0.1186819595013549,
              0.690793211344793,
              0.7277985763000553,
              1.756072663757938
            ],
            [
              1.02333088915988,
              1.778829389161992,
              2,
              6,
              0.3651935605099369,
              1.954402062114955,
              3.373004761758858,
              0.557265226775579,
              0.3921111532126494,
              0.8522612697414608,
              2.545650852561093
            ],
            [
              0.8761358053231773,
              2.123864194676822,
              2,
              5,
              0.2920452684410592,
              2.282751130416667,
              2.354199488146099,
              0.02806683314703168,
              0.665044354967033,
              0.6534832579524185,
              2.545650852561093
            ],
            [
              0.6484371672169459,
              2.230005218001155,
              0,
              1,
              0.225273630817458,
              0,
              0.4484294439886293,
              0.2338442763494808,
              0.7747263691825419,
              1,
              1.91764130809193
            ],
            [
              0.7035280569077861,
              2.296471943092214,
              0,
              3,
              0.2345093523025954,
              0,
              1.306351688303442,
              0.5131700158288267,
              0.448559095501456,
              1,
              2.545650852561093
            ],
            [
              0.8490652418504125,
              2.150934758149587,
              1,
              2,
              0.2830217472834708,
              1.177765795500764,
              0.9298282955455915,
              -0.09739650655773602,
              0.8050368968060289,
              0.6314317261003437,
              2.545650852561093
            ],
            [
              0.5983434506797722,
              1.439572554688765,
              0,
              2,
              0.2936055505249185,
              0,
              1.389301284944543,
              0.5806426633370528,
              0.4989931182492034,
              1,
              2.392695839744174
            ],
            [
              0.996924851217348,
              2.003075148782652,
              0,
              1,
              0.332308283739116,
              0,
              0.499232393057115,
              0.1961118872821284,
              0.667691716260884,
              1,
              2.545650852561093
            ],
            [
              0.9699652621972041,
              2.023853400176379,
              0,
              3,
              0.3239893165166486,
              0,
              1.482320804332246,
              0.5822954089878166,
              0.3089304225179347,
              1,
              2.545650852561093
            ],
            [
              0.8023040627862389,
              2.092499380471461,
              2,
              10,
              0.2771532086763573,
              2.492820481370126,
              4.778973935823531,
              0.8980624550901722,
              0.3114235655361426,
              0.8860215219870303,
              2.545650852561093
            ],
            [
              0.8603749087973401,
              1.932027839751068,
              0,
              12,
              0.3081127567449195,
              0,
              6.211090623593779,
              2.530834702156449,
              0.01203438441077614,
              1,
              2.454166847918394
            ],
            [
              0.8411666168024998,
              2.1588333831975,
              0,
              4,
              0.2803888722674999,
              0,
              1.852852578217733,
              0.7278502377314003,
              0.2681584470060531,
              1,
              2.545650852561093
            ],
            [
              0.9988920774467276,
              2.001107922553272,
              3,
              7,
              0.3329640258155759,
              3.003327454221394,
              3.498062208992954,
              0.1943450942118884,
              0.5602730251420838,
              0.6999933025507769,
              2.545650852561093
            ],
            [
              0.08638876274268578,
              1.733381849742996,
              0,
              2,
              0.04747233643073543,
              0,
              1.153813858323562,
              0.4586073872400941,
              0.907308949864722,
              1,
              2.515907703247501
            ],
            [
              0.9597458835206256,
              2.040254116479374,
              3,
              2,
              0.3199152945068752,
              3.125827421103524,
              0.9802700476601238,
              -0.8428325397745835,
              0.9610307087267221,
              0.1904059525206256,
              2.545650852561093
            ],
            [
              0.4241611919648919,
              1.643566987632485,
              0,
              1,
              0.2051339224130918,
              0,
              0.6084327608943237,
              0.2532356041449295,
              0.7948660775869082,
              1,
              2.402635138722875
            ],
            [
              0.8824191623527223,
              2.056692117125551,
              2,
              2,
              0.3002333285282625,
              2.266496564589059,
              0.9724352922571688,
              -0.5083420104646239,
              0.916123495832001,
              0.3487116143336961,
              2.545650852561093
            ],
            [
              0.9861791753682624,
              2.013820824631738,
              3,
              5,
              0.3287263917894208,
              3.042043550432638,
              2.482842534372112,
              -0.2196691724232068,
              0.7507214674728028,
              0.5204160462994005,
              2.545650852561093
            ],
            [
              1.012522345378971,
              1.965883937223532,
              1,
              5,
              0.3399544082663695,
              0.9876325244216863,
              2.543385143612103,
              0.6111413973464691,
              0.3382180410876183,
              0.9173117864593715,
              2.545650852561093
            ],
            [
              1.152441659617584,
              1.60796857915022,
              0,
              6,
              0.4174892714975629,
              0,
              3.731416196683944,
              1.465800462357158,
              0.03906821515999082,
              1,
              2.545650852561093
            ],
            [
              0.7477270819436961,
              2.252272918056303,
              0,
              8,
              0.2492423606478987,
              0,
              3.551967408507468,
              1.395308160557035,
              0.1009248425467052,
              1,
              2.545650852561093
            ],
            [
              0.6712531817494125,
              2.276983585121246,
              0.5,
              5.5,
              0.2276795368988969,
              0.7448754264328485,
              2.415476350351965,
              0.6562568948677238,
              0.3999059514310749,
              0.7877805174222956,
              2.545650852561093
            ],
            [
              0.7495585236075323,
              2.156635663467708,
              0,
              4,
              0.257917563437796,
              0,
              1.854740727772396,
              0.7285919535691252,
              0.3032554479857461,
              1,
              2.545650852561093
            ],
            [
              0.5841694124701262,
              2.415830587529874,
              1,
              2,
              0.1947231374900421,
              1.711832181989054,
              0.8278726208384297,
              -0.3472430479856665,
              0.9010153726378446,
              0.4778014483781,
              2.545650852561093
            ],
            [
              0.05841099720841392,
              0.8149331258715586,
              0.5,
              1.5,
              0.06688199492591673,
              8.560031910018077,
              1.840641829838212,
              -3.1766026736542,
              0.9331180050740833,
              0.1292907886065631,
              2.115275585426057
            ],
            [
              0.7132495674258247,
              2.175564507910758,
              0,
              7,
              0.2469004750133399,
              0,
              3.217555707746976,
              1.263942266281294,
              0.1373936356228182,
              1,
              2.545650852561093
            ],
            [
              0.8900871241733938,
              2.109912875826606,
              3,
              6,
              0.2966957080577979,
              3.370456575007801,
              2.843719315969085,
              -0.2069165370847237,
              0.7371801747734992,
              0.5283248130430067,
              2.545650852561093
            ],
            [
              0,
              1.825609548260571,
              0,
              0,
              0,
              null,
              0,
              null,
              1,
              1,
              2.149088245764244
            ],
            [
              1.015385277912835,
              1.713699354297006,
              5,
              5,
              0.3720607510404101,
              4.924239211226011,
              2.917664634384542,
              -0.8228016164416377,
              0.8766400758016815,
              0.2987713904695342,
              2.438710056889877
            ],
            [
              0.8888382738128434,
              2.08234417375453,
              4,
              3,
              0.2991530441156756,
              4.500256253414052,
              1.440684031876877,
              -1.201882111389723,
              0.9715559013095814,
              0.1249405459959805,
              2.545650852561093
            ],
            [
              0,
              2.075378612166683,
              0,
              0,
              0,
              null,
              0,
              null,
              1,
              1,
              2.092356422001992
            ],
            [
              0.673432135792361,
              2.326567864207638,
              0,
              2,
              0.2244773785974538,
              0,
              0.8596353584902379,
              0.3376878481294431,
              0.6014353363070771,
              1,
              2.545650852561093
            ],
            [
              0.9494380939124035,
              1.273834218572435,
              0,
              1,
              0.4270453459887983,
              0,
              0.7850315099249598,
              0.3778290818696617,
              0.5729546540112017,
              1,
              2.077742417392236
            ],
            [
              1,
              2,
              4,
              6,
              0.3333333333333333,
              4,
              3,
              -0.3928268477956959,
              0.7868719199309056,
              0.4407356602143977,
              2.545650852561093
            ],
            [
              0.9871060497936917,
              1.993475987858231,
              0,
              5,
              0.3311789567689019,
              0,
              2.50818170394515,
              0.9852811124596107,
              0.1338288187476722,
              1,
              2.545650852561093
            ],
            [
              0.9885464968361173,
              2.011453503163882,
              0,
              1,
              0.3295154989453724,
              0,
              0.4971529286792196,
              0.1952950178454562,
              0.6704845010546276,
              1,
              2.545650852561093
            ],
            [
              0.988189288060577,
              2.011810711939423,
              2,
              4,
              0.3293964293535258,
              2.02390374411486,
              1.988258625059177,
              -0.01400235975794643,
              0.6881372748720745,
              0.6410116791695808,
              2.545650852561093
            ],
            [
              0.8959515424939662,
              2.104048457506033,
              0,
              3,
              0.2986505141646554,
              0,
              1.425822674994831,
              0.5601014269338463,
              0.344987570970763,
              1,
              2.545650852561093
            ],
            [
              0.9532046359360933,
              2.046795364063906,
              0,
              4,
              0.3177348786453645,
              0,
              1.954274506493904,
              0.7676914941134895,
              0.2166769330102883,
              1,
              2.545650852561093
            ],
            [
              1.287185979592339,
              1.524995450632082,
              0,
              3,
              0.4577179714502336,
              0,
              1.967218983346184,
              0.7727764321517349,
              0.1594687668593207,
              1,
              2.545650852561093
            ],
            [
              0.6252752588222625,
              2.293878026397555,
              0,
              5,
              0.2141974736263904,
              0,
              2.179714850772734,
              0.8931382342160875,
              0.2996174501689922,
              1,
              2.440512305114653
            ],
            [
              0.9528228990225395,
              1.680227785068775,
              0,
              8,
              0.3618703220486489,
              0,
              4.761259200146213,
              1.870350443131693,
              0.0274961282669652,
              1,
              2.545650852561093
            ],
            [
              0.8961280811575832,
              2.093256951421847,
              0,
              3,
              0.2997700434675513,
              0,
              1.433173312985893,
              0.5629889548851628,
              0.343338147162874,
              1,
              2.545650852561093
            ],
            [
              0.995625980383083,
              2.004374019616917,
              1,
              9,
              0.331875326794361,
              1.004393235716121,
              4.490179932445997,
              1.369310600164569,
              0.1057670840081617,
              0.982275454758844,
              2.545650852561093
            ],
            [
              0,
              0,
              0,
              0,
              null,
              null,
              null,
              null,
              1,
              1,
              2.545650852561093
            ],
            [
              1,
              2,
              0,
              5,
              0.3333333333333333,
              0,
              2.5,
              0.9820671194892397,
              0.131687242798354,
              1,
              2.545650852561093
            ],
            [
              0.9591538767159611,
              2.040846123284039,
              0,
              2,
              0.3197179589053203,
              0,
              0.9799856918079098,
              0.3849646901977856,
              0.4627836554359435,
              1,
              2.545650852561093
            ],
            [
              0.5847038747865627,
              2.174615234181275,
              1,
              0,
              0.2119015060223606,
              1.710267441557549,
              0,
              -0.6718389679546615,
              1,
              0.2119015060223606,
              2.545650852561093
            ],
            [
              0.9131335081855554,
              1.051390493001064,
              0,
              0,
              0.4648115816523498,
              0,
              0,
              0,
              1,
              1,
              2.402635138722875
            ],
            [
              0.8899570808727642,
              2.110042919127236,
              0,
              4,
              0.2966523602909214,
              0,
              1.895696037147195,
              0.7446802986513251,
              0.2447260145245182,
              1,
              2.545650852561093
            ],
            [
              1.087195213469562,
              1.536061334883181,
              0,
              1,
              0.4144448678312685,
              0,
              0.6510156705923799,
              0.2557364337444057,
              0.5855551321687316,
              1,
              2.545650852561093
            ],
            [
              1.148228322866076,
              1.666109770975323,
              3,
              4,
              0.4079923181151326,
              2.612720780577633,
              2.400802197839848,
              -0.08324730884621544,
              0.6945889257876018,
              0.5973778077848635,
              2.545650852561093
            ],
            [
              0.6126250906747804,
              2.241412257379056,
              0,
              8,
              0.2146520931453572,
              0,
              3.569178304286877,
              1.402069062493801,
              0.1447093939193204,
              1,
              2.545650852561093
            ],
            [
              0.8719380155509855,
              2.128061984449014,
              3,
              3,
              0.2906460051836618,
              3.440611541755377,
              1.409733373333457,
              -0.797783469158279,
              0.9367086766584901,
              0.2385631555622101,
              2.545650852561093
            ],
            [
              0.4795747279094715,
              1.865196334455818,
              1,
              4,
              0.204529446651265,
              2.085180769135042,
              2.144546354776653,
              0.03093923912948044,
              0.7279783203865089,
              0.6814918584427608,
              1.918779753864253
            ],
            [
              0.8274921294447763,
              2.098046698030689,
              0,
              8,
              0.2828511868218286,
              0,
              3.813070513401404,
              1.497876470202189,
              0.06996394218710675,
              1,
              2.545650852561093
            ],
            [
              0.7431637818167229,
              2.255897595423491,
              0.5,
              9.5,
              0.247798790467101,
              0.672799202859039,
              4.211184062287456,
              1.389972570617282,
              0.1535041337623783,
              0.9420117137207107,
              2.545650852561093
            ],
            [
              1.000027749435715,
              1.774838316205974,
              1,
              4,
              0.3603877541399313,
              0.9999722513342943,
              2.253726417486128,
              0.5846060377910081,
              0.4086324801483953,
              0.892950695444667,
              2.144613782795108
            ],
            [
              0.8126920985242154,
              2.042751641020311,
              2,
              10,
              0.2846114904206967,
              2.460956620141677,
              4.895357712210775,
              0.9562981072679037,
              0.2914517561501077,
              0.8962500267836724,
              2.545650852561093
            ],
            [
              0.6849919502388464,
              2.114877693294411,
              7,
              6,
              0.2446513721883245,
              10.21909819167832,
              2.83704349382664,
              -2.899869277212483,
              0.9951040446150573,
              0.02161592726666706,
              2.545650852561093
            ],
            [
              0.5128150470247984,
              1.849312279477126,
              1,
              4,
              0.2170988165080104,
              1.950020783909725,
              2.162966225007147,
              0.1038544320132227,
              0.7019344484250545,
              0.7058730984836761,
              2.050422278274164
            ],
            [
              1.03412829840284,
              1.685104242938952,
              1,
              3,
              0.3803015309211306,
              0.9669980035789087,
              1.780305291242855,
              0.4600215079241866,
              0.5094934247493506,
              0.8525238834135115,
              1.76797665686097
            ],
            [
              0,
              0,
              0,
              0,
              null,
              null,
              null,
              null,
              1,
              1,
              2.545650852561093
            ],
            [
              0.9814561834411717,
              2.018543816558828,
              3,
              5,
              0.3271520611470572,
              3.056682560683892,
              2.477033175590856,
              -0.2277018407728108,
              0.7538929847635136,
              0.5165163260494967,
              2.545650852561093
            ],
            [
              0.7680726450336829,
              2.231927354966317,
              0,
              3,
              0.2560242150112276,
              0,
              1.344129768975063,
              0.5280102601748311,
              0.4117905736673917,
              1,
              2.545650852561093
            ],
            [
              0.9373995189936314,
              2.062600481006368,
              2,
              3,
              0.3124665063312105,
              2.13356200795489,
              1.454474595359477,
              -0.2667637676675911,
              0.8200403499258166,
              0.4972731308871858,
              2.545650852561093
            ],
            [
              0.7828132796290778,
              2.047718354207714,
              0,
              3,
              0.2765605126157776,
              0,
              1.465045226476341,
              0.5755090981948322,
              0.3786226844280181,
              1,
              2.545650852561093
            ],
            [
              0.8897712693404747,
              2.016040604065604,
              0,
              4,
              0.3062040173638356,
              0,
              1.984087022817639,
              0.7794026509258003,
              0.2317005811463185,
              1,
              2.545650852561093
            ],
            [
              1.206543795241133,
              1.695330781276265,
              0,
              9,
              0.4157808214747628,
              0,
              5.308698514413037,
              2.085399303314567,
              0.00792834038907598,
              1,
              2.545650852561093
            ],
            [
              0.8354671392806614,
              2.164532860719339,
              0,
              3,
              0.2784890464268872,
              0,
              1.385980344508612,
              0.5444502898401106,
              0.375602769684695,
              1,
              2.545650852561093
            ],
            [
              1.041833390060035,
              1.947689016383623,
              0,
              4,
              0.3484949260839967,
              0,
              2.053715950725548,
              0.8067547631912579,
              0.1801653249686036,
              1,
              2.545650852561093
            ],
            [
              1.260643969419104,
              1.66217778710215,
              0,
              5,
              0.4313105876560616,
              0,
              3.008101804029657,
              1.181663149525517,
              0.05948065111317705,
              1,
              2.545650852561093
            ],
            [
              0.9704412366010162,
              2.029558763398983,
              0,
              3,
              0.3234804122003388,
              0,
              1.478153800767897,
              0.5806584981128801,
              0.3096286411054525,
              1,
              2.545650852561093
            ],
            [
              0.74734725673529,
              1.775180033870431,
              0,
              6,
              0.2962692453391985,
              0,
              3.379938871280666,
              1.327730732547326,
              0.1214616528456088,
              1,
              2.545650852561093
            ],
            [
              0.6438868042431644,
              2.287787262093063,
              0,
              4,
              0.2196311014368124,
              0,
              1.748414315560293,
              0.6868240842224191,
              0.3708513031293616,
              1,
              2.545650852561093
            ],
            [
              0.0728815790544555,
              2.126560342979989,
              0,
              3,
              0.03313639624866353,
              0,
              1.410728837252764,
              0.6656079981138342,
              0.9038484890721832,
              1,
              2.119458962708404
            ],
            [
              0.8331564408050834,
              2.004765909438916,
              0,
              4,
              0.2935797171242018,
              0,
              1.995245420508722,
              0.783785969117239,
              0.249030557703317,
              1,
              2.545650852561093
            ],
            [
              1,
              2,
              5,
              2,
              0.3333333333333333,
              5,
              1,
              -1.571307391182784,
              0.993141289437586,
              0.04526748971193395,
              2.545650852561093
            ],
            [
              0.8063176848348331,
              2.156085210988026,
              0.5,
              12.5,
              0.2721836675125395,
              0.620102981001118,
              5.797544520177789,
              2.033838039481268,
              0.0551673187225892,
              0.9839200993063505,
              2.545650852561093
            ],
            [
              0.9890823120861466,
              2.010917687913853,
              2,
              5,
              0.3296941040287156,
              2.022076399062938,
              2.486426983089026,
              0.1824093761950586,
              0.5790309188899945,
              0.7298612180948956,
              2.545650852561093
            ],
            [
              0.3474182420900833,
              1.66692866762147,
              0,
              2,
              0.1724719016447034,
              0,
              1.199811388962305,
              0.5501358953097705,
              0.6848027535675335,
              1,
              2.180936381703861
            ],
            [
              0.7443843589470927,
              2.144026857260515,
              2,
              7,
              0.2577141214416297,
              2.686784019520419,
              3.264884474882046,
              0.2270933795889646,
              0.5790626160427268,
              0.7178149104908202,
              2.545650852561093
            ],
            [
              0.9009548371429443,
              2.099045162857056,
              1,
              5,
              0.3003182790476481,
              1.10993354913454,
              2.382035455204019,
              0.4997157818361696,
              0.419487491562005,
              0.882671594340795,
              2.545650852561093
            ],
            [
              0,
              1.320031482036088,
              0,
              0,
              0,
              null,
              0,
              null,
              1,
              1,
              2.284639108647163
            ],
            [
              0.7006706335433566,
              2.299329366456643,
              0,
              1,
              0.2335568778477856,
              0,
              0.4349094194978422,
              0.1708440963379933,
              0.7664431221522144,
              1,
              2.545650852561093
            ],
            [
              1.091066284362066,
              1.533972902607133,
              0,
              3,
              0.4156380940056679,
              0,
              1.955705993828974,
              0.7682538207709847,
              0.199547224149672,
              1,
              2.545650852561093
            ],
            [
              0.74131628430799,
              2.497286364403521,
              1,
              8,
              0.2289000426165048,
              1.348951886216135,
              3.203477227935294,
              0.8280919138830474,
              0.3538800132891283,
              0.9036179604738653,
              2.239516303236208
            ],
            [
              0.800990333017659,
              2.196278363862805,
              0,
              7,
              0.2672400822293056,
              0,
              3.187209834225398,
              1.252021592442206,
              0.1134310459458866,
              1,
              2.545650852561093
            ],
            [
              0.9913169414841417,
              2.008683058515858,
              0,
              3,
              0.330438980494714,
              0,
              1.493515857208747,
              0.586693126320199,
              0.3001722122179637,
              1,
              2.545650852561093
            ],
            [
              1,
              2,
              2,
              4,
              0.3333333333333333,
              2,
              2,
              0,
              0.6803840877914954,
              0.6488340192043894,
              2.545650852561093
            ],
            [
              0.5941430975231373,
              1.579872021125292,
              0,
              2,
              0.273292992503434,
              0,
              1.265925323859755,
              0.6545176889115233,
              0.528103074744614,
              1,
              1.934134623565354
            ],
            [
              0.4362032651548521,
              2.563796734845147,
              2,
              5,
              0.1454010883849507,
              4.585018407163918,
              1.95023261089456,
              -1.035014598965364,
              0.9317935005227852,
              0.2705858912900352,
              2.545650852561093
            ],
            [
              0.7047218084895503,
              2.186869695395362,
              6,
              4,
              0.2437141648613721,
              8.513997903456351,
              1.829098463626953,
              -2.705064743537687,
              0.9970049969818163,
              0.01739120028044316,
              2.471253028527102
            ],
            [
              0.7081587663466161,
              2.11673738382817,
              0,
              4,
              0.2506848849303009,
              0,
              1.889700645228793,
              0.7423251477427195,
              0.3152520888189319,
              1,
              2.545650852561093
            ],
            [
              1,
              1.87173958932031,
              2,
              0,
              0.3482209890196493,
              2,
              0,
              -0.7856536955913918,
              1,
              0.1212578571938226,
              2.545650852561093
            ],
            [
              0.6528001967455924,
              2.220516166049122,
              0,
              3,
              0.2271939857366246,
              0,
              1.351037225429339,
              0.5307236945200504,
              0.4615422679480922,
              1,
              2.545650852561093
            ],
            [
              0.1377345901419997,
              2.862265409857999,
              0,
              5,
              0.04591153004733325,
              0,
              1.746868051711549,
              0.6862166702688564,
              0.7905752925145708,
              1,
              2.545650852561093
            ],
            [
              0.9487941486183515,
              2.02663550624905,
              3,
              5,
              0.3188763501991224,
              3.161908201445641,
              2.467143195992914,
              -0.2729223470507541,
              0.7702956391864306,
              0.4958900840925446,
              2.545650852561093
            ],
            [
              0.7645532232787007,
              2.2354467767213,
              0.5,
              4.5,
              0.2548510744262335,
              0.6539767079338259,
              2.013020415811505,
              0.5338688557821634,
              0.4261546955799069,
              0.7702712243948212,
              2.545650852561093
            ],
            [
              0.7451660240380055,
              1.928695457879238,
              0.5,
              12.5,
              0.2786853504107841,
              0.6709914084522172,
              6.481064674536433,
              2.309334821219653,
              0.05024498103001759,
              0.9856905881383362,
              2.515907703247501
            ],
            [
              0.7532503451787708,
              2.246749654821229,
              0,
              5,
              0.2510834483929236,
              0,
              2.225437083864978,
              0.8742114346223249,
              0.2355955833594741,
              1,
              2.545650852561093
            ],
            [
              0.6817822303081483,
              2.31821776969185,
              2.5,
              7.5,
              0.2272607434360495,
              3.666860016093501,
              3.235243943884072,
              -0.1695503811039895,
              0.7105244978992913,
              0.553080330007071,
              2.545650852561093
            ],
            [
              1.09259285531816,
              1.796384982483529,
              3,
              5,
              0.3781935745653026,
              2.745762051616573,
              2.783367735065022,
              0.01602133011963067,
              0.6441536802217525,
              0.6374293592801327,
              2.347226052247177
            ],
            [
              0.9421414258378533,
              2.057858574162146,
              0,
              11,
              0.3140471419459512,
              0,
              5.345362474424965,
              2.09980189115376,
              0.01582111070476054,
              1,
              2.545650852561093
            ],
            [
              0.9008974912286745,
              2.099102508771324,
              0,
              4,
              0.3002991637428916,
              0,
              1.905576303818214,
              0.7485615326630822,
              0.2396898103966897,
              1,
              2.545650852561093
            ],
            [
              1.095966915145694,
              1.538749966514007,
              0,
              5,
              0.4159714171851762,
              0,
              3.249390809949035,
              1.276447949128583,
              0.0679470352368073,
              1,
              2.545650852561093
            ],
            [
              0.6989302518479026,
              2.140220753723248,
              0,
              6,
              0.2461757935651961,
              0,
              2.803449125311986,
              1.101270082851908,
              0.1834934115060896,
              1,
              2.545650852561093
            ],
            [
              0.6627248594603009,
              2.337275140539699,
              2,
              4,
              0.220908286486767,
              3.017843636692198,
              1.711394576796107,
              -0.5132082660046314,
              0.8737812369608767,
              0.3959117254435218,
              2.545650852561093
            ],
            [
              1.024424203530497,
              2.291795632654725,
              3,
              5,
              0.3089132367982372,
              2.928474346526596,
              2.181695404580294,
              -0.3635083606472994,
              0.7894127960918438,
              0.4708190573095099,
              2.054365243804883
            ],
            [
              0.9779486244982398,
              1.840277659186774,
              2.5,
              12.5,
              0.3470085529184366,
              2.556371508045922,
              6.792453267907301,
              1.906688988557685,
              0.1217676620963511,
              0.9601765612934442,
              2.221695192704586
            ],
            [
              0.8846086917430861,
              2.115391308256914,
              1,
              7,
              0.294869563914362,
              1.130443335379782,
              3.309080439480491,
              0.8558271460946247,
              0.2655750738215549,
              0.9388838923855807,
              2.545650852561093
            ],
            [
              0.04865298569385783,
              0.8142236855690945,
              0,
              3,
              0.05638463446073554,
              0,
              3.684491194705514,
              1.64435542933207,
              0.8402045180751587,
              1,
              2.240690260135632
            ],
            [
              1.122730919448389,
              1.825640808983565,
              3.5,
              11.5,
              0.3807969356854117,
              3.117398781285539,
              6.299158050921684,
              1.249880464335902,
              0.1911056783401316,
              0.922429799608153,
              2.545650852561093
            ],
            [
              0.983058433358831,
              2.016941566641169,
              0,
              4,
              0.3276861444529437,
              0,
              1.983200736281734,
              0.7790544937796569,
              0.2043093520409861,
              1,
              2.545650852561093
            ],
            [
              1.133270930880327,
              1.744128144725118,
              0,
              9,
              0.3938525387347846,
              0,
              5.160171302331937,
              2.124758522176615,
              0.01104598921542774,
              1,
              2.428591883959514
            ],
            [
              0.9710059067532977,
              2.028994093246702,
              0,
              2,
              0.3236686355844325,
              0,
              0.9857101145127991,
              0.3872133971243973,
              0.4574241144922231,
              1,
              2.545650852561093
            ],
            [
              0.977578662886968,
              2.022421337113032,
              0,
              3,
              0.325859554295656,
              0,
              1.48337042580971,
              0.5827077284841874,
              0.3063734672250717,
              1,
              2.545650852561093
            ],
            [
              1.029663862334902,
              1.970336137665098,
              3,
              3,
              0.3432212874449673,
              2.913572195490182,
              1.522582843938031,
              -0.5464179622876107,
              0.8898066153567689,
              0.3392853446604636,
              2.545650852561093
            ],
            [
              0.7699133460899786,
              2.20847670288533,
              0,
              10,
              0.2584998383119301,
              0,
              4.528007919184841,
              1.778723077687329,
              0.05024727343636744,
              1,
              2.545650852561093
            ],
            [
              0.9883501648889302,
              2.01164983511107,
              0,
              1,
              0.3294500549629767,
              0,
              0.4971044078080252,
              0.1952759575445727,
              0.6705499450370233,
              1,
              2.545650852561093
            ],
            [
              1,
              2,
              1,
              0,
              0.3333333333333333,
              1,
              0,
              -0.3928268477956959,
              1,
              0.3333333333333333,
              2.545650852561093
            ],
            [
              1.225397250595438,
              1.768978595244693,
              3,
              3,
              0.4092329465914552,
              2.448185679005121,
              1.695893894965431,
              -0.3789896160151605,
              0.8077921871318194,
              0.4748197936490031,
              1.98499312975793
            ],
            [
              0.9425176389417632,
              2.057482361058236,
              1,
              2,
              0.3141725463139211,
              1.060988101106284,
              0.9720617964235323,
              -0.03493263995464518,
              0.7659072517872417,
              0.6774146815493249,
              2.545650852561093
            ],
            [
              1.012906791703644,
              1.599749659635889,
              1,
              5,
              0.3876923011382983,
              0.9872576708840747,
              3.125489022537455,
              0.8399546817279275,
              0.2529115167712845,
              0.9472990649869325,
              2.545650852561093
            ],
            [
              0.6666385509006374,
              2.333361449099363,
              0,
              3,
              0.2222128503002125,
              0,
              1.285698793540087,
              0.5050570042810817,
              0.4705245530894696,
              1,
              2.545650852561093
            ],
            [
              0.7704831400311076,
              2.098537240171953,
              3,
              7,
              0.2685526897430318,
              3.893660800778687,
              3.335656792741225,
              -0.2191989555347204,
              0.7310376160414676,
              0.5293084958246733,
              2.545650852561093
            ],
            [
              0.8125818853922386,
              2.148568445625533,
              2,
              14,
              0.2744142628898369,
              2.46129040771637,
              6.515966493180088,
              1.624871544816279,
              0.1429242713629417,
              0.9583821390688129,
              2.495382541714811
            ],
            [
              0.7308678029739752,
              2.140634891796266,
              2.5,
              13.5,
              0.254524505341777,
              3.420591233910218,
              6.306540200637288,
              1.133678235498641,
              0.2874482742500907,
              0.8775706577694866,
              2.545650852561093
            ],
            [
              0.6944949944064026,
              2.196751683913761,
              1.333333333333333,
              3.333333333333333,
              0.2402060673736457,
              1.919860249637879,
              1.517391955468824,
              -0.1581003513361407,
              0.7659797343160301,
              0.586045246616135,
              2.545650852561093
            ],
            [
              0.9872236934412627,
              1.81425644532138,
              2,
              3,
              0.3523936078580587,
              2.02588330617188,
              1.653569983304414,
              -0.1462546690143679,
              0.7611024193399529,
              0.5761766760684615,
              2.545650852561093
            ],
            [
              0.7892693049086715,
              2.136320052212538,
              3.5,
              8.5,
              0.2697813016674751,
              4.434481333852195,
              3.978804576213543,
              -0.1790020643169549,
              0.6929275235382361,
              0.5405563202001755,
              2.545650852561093
            ],
            [
              0.9953819217151991,
              2.004618078284801,
              5,
              7,
              0.3317939739050664,
              5.023197519384535,
              3.491936980828472,
              -0.6015202505149181,
              0.8253465325784962,
              0.3640798070358591,
              2.545650852561093
            ],
            [
              0.591712100821267,
              2.25164070537278,
              0,
              5,
              0.2081036512712257,
              0,
              2.220602953246132,
              0.8723124583294912,
              0.3114165597066151,
              1,
              2.545650852561093
            ],
            [
              0.7150297918492737,
              1.771891016476388,
              3,
              5,
              0.2875161080543908,
              4.195629376841953,
              2.821843981094889,
              -0.5396597865590819,
              0.8279365391803356,
              0.4164345478276111,
              2.545650852561093
            ],
            [
              0.9261605437348703,
              2.042261886974593,
              1,
              3,
              0.3120042936454683,
              1.079726411111579,
              1.46895949982409,
              0.1529012072967181,
              0.6304714517889056,
              0.7759510506975167,
              2.545650852561093
            ],
            [
              0.6593278123948203,
              2.330983411794541,
              1,
              11,
              0.2204880238088115,
              1.516696218786502,
              4.719038301319995,
              1.257965945845136,
              0.2211861762512107,
              0.9496646024097067,
              2.545650852561093
            ],
            [
              0.8758925133866141,
              1.853357781101516,
              1.395833333333333,
              7.354166666666666,
              0.3209278808746587,
              1.593612586019696,
              3.968023196414792,
              0.93273223545416,
              0.2751099837856874,
              0.910802750523422,
              2.545650852561093
            ],
            [
              1.223723535280522,
              1.580022810486124,
              3.125,
              4.625,
              0.4364601445234917,
              2.553681374840631,
              2.927172930229426,
              0.1467175103816921,
              0.5712696414622724,
              0.6994174028589536,
              2.545650852561093
            ],
            [
              0.6169820196704369,
              2.383017980329563,
              2,
              5,
              0.2056606732234789,
              3.241585550691262,
              2.098179720535938,
              -0.4491605080111364,
              0.8420936613081962,
              0.4388065871552834,
              2.545650852561093
            ],
            [
              0.939417454266427,
              1.974509967553728,
              4,
              6,
              0.3223887620645093,
              4.257957931092012,
              3.03872864588957,
              -0.4789459968462746,
              0.8087278054543833,
              0.4108672076023508,
              2.545650852561093
            ],
            [
              0.9594613434788428,
              2.040538656521157,
              0.5,
              3.5,
              0.3198204478262809,
              0.5211257372674187,
              1.71523337174461,
              0.4690775379804499,
              0.4153226038414664,
              0.785960322744072,
              2.545650852561093
            ],
            [
              1.093861007237835,
              1.646082311251257,
              0,
              6,
              0.3992276044020616,
              0,
              3.645018210200647,
              1.508504732301422,
              0.04701753066338649,
              1,
              2.416312081858499
            ],
            [
              0.6493418026747996,
              2.091470681834621,
              2,
              7,
              0.2369158073909699,
              3.080041962124578,
              3.346927145954375,
              0.104839665487234,
              0.6373091886853091,
              0.6671280527130701,
              2.545650852561093
            ],
            [
              0.9629403139859661,
              2.027696555585381,
              0,
              4,
              0.3219850339516432,
              0,
              1.972681755059366,
              0.7749223555440519,
              0.2113280380926387,
              1,
              2.545650852561093
            ],
            [
              0.977461245514236,
              2.022538754485764,
              1,
              1,
              0.325820415171412,
              1.02305846353418,
              0.4944281031857176,
              -0.2076601981047893,
              0.8938410570575288,
              0.5454818874003526,
              2.545650852561093
            ],
            [
              0.6253300733859267,
              2.373312254883548,
              2,
              7,
              0.2085377330569487,
              3.198310916298578,
              2.949464397529718,
              -0.09775359355290367,
              0.7154110611738492,
              0.5891562573142246,
              2.545650852561093
            ],
            [
              1.040450435259104,
              1.261078052460824,
              0,
              3,
              0.4520693273233627,
              0,
              2.378916986261004,
              1.241540163377741,
              0.1645041420836421,
              1,
              1.916101513614275
            ],
            [
              0.7553837873870771,
              2.160571115761046,
              6.375,
              18.375,
              0.2590519443807412,
              8.439418619310787,
              8.504695756578943,
              0.02564261206617666,
              0.5946711736569994,
              0.5820567407450068,
              2.545650852561093
            ],
            [
              0.0592710314232492,
              0.3921182601326565,
              0,
              1,
              0.1313080140181135,
              0,
              2.550251038198764,
              1.086306343779164,
              0.8686919859818865,
              1,
              2.347635225369914
            ],
            [
              0.95182874099806,
              2.037892701298325,
              1.904761904761905,
              33.38095238095238,
              0.318367031634548,
              2.001160316681157,
              16.38013245726119,
              5.648446300526183,
              0.000183242920211268,
              0.9999786982751359,
              2.545650852561093
            ],
            [
              0.8587023869795016,
              2.124081366723148,
              0,
              10,
              0.2878862357733979,
              0,
              4.70791757635309,
              1.849396421200737,
              0.03353465185027738,
              1,
              2.545650852561093
            ],
            [
              1.143537892471638,
              1.641706464290395,
              3.5,
              8.5,
              0.4105700419768735,
              3.060676889713829,
              5.17753945963416,
              0.8315604505584993,
              0.3060022995750341,
              0.8618441015476639,
              2.545650852561093
            ],
            [
              0.8978962571823522,
              2.102103742817648,
              0,
              15,
              0.2992987523941174,
              0,
              7.135708716209261,
              2.803097961776756,
              0.004819404306576455,
              1,
              2.545650852561093
            ],
            [
              1,
              1.994571392838794,
              2,
              0,
              0.3339376053586153,
              2,
              0,
              -0.7856536955913918,
              0.9999999999999999,
              0.1115143242726464,
              2.545650852561093
            ],
            [
              0.8840801697085408,
              2.043542562892442,
              4,
              11,
              0.301978858089785,
              4.524476554336357,
              5.382809342825986,
              0.3371761636620708,
              0.5086993686867344,
              0.7088676953873264,
              2.545650852561093
            ],
            [
              0.7630497815342441,
              2.236950218465755,
              2,
              7,
              0.2543499271780814,
              2.621060969283882,
              3.129260518278789,
              0.1996344268828637,
              0.5884855724257665,
              0.709991645666893,
              2.545650852561093
            ],
            [
              1.01022999509522,
              2.354274435827091,
              2,
              4,
              0.3002611575750804,
              1.979747195896205,
              1.699037265634132,
              -0.1357024402086505,
              0.7438261336759093,
              0.5803891598638514,
              2.068569510102142
            ],
            [
              0.9509410379762119,
              1.964468526654548,
              7.5,
              9.5,
              0.3261775119053125,
              7.886924320735451,
              4.835913567003446,
              -1.24602789565588,
              0.8888441897888745,
              0.2294536767552809,
              2.448589445203412
            ],
            [
              0.7007600490467032,
              2.32948305293085,
              3,
              7,
              0.2312553895723361,
              4.281065971270945,
              3.004958542708828,
              -0.5083788328122094,
              0.8179146490484567,
              0.4175530951991933,
              2.510150592822773
            ],
            [
              0.6927745808122087,
              2.083099478170832,
              0.25,
              6.5,
              0.2495698890121878,
              0.3608677438870521,
              3.120350260808305,
              1.104028842507509,
              0.2248048295029254,
              0.8560060651957047,
              2.499465965629864
            ],
            [
              0.761239973786485,
              2.130963247002318,
              0,
              11,
              0.2632041788470413,
              0,
              5.161984851439362,
              2.027766237560058,
              0.03473911052006382,
              1,
              2.545650852561093
            ],
            [
              0.9823154360533064,
              2.012854714932544,
              3,
              7,
              0.327966488224377,
              3.054008814167918,
              3.477647913716708,
              0.1664168120787581,
              0.5739198942935455,
              0.6881433820196785,
              2.545650852561093
            ],
            [
              0.6438598203682571,
              2.706561226945776,
              0,
              4,
              0.1921728079175085,
              0,
              1.477890084353942,
              0.7751179014211688,
              0.4258668849959243,
              1,
              1.906664884973304
            ],
            [
              0.7424724886180155,
              2.156387788265261,
              2,
              13,
              0.2561256554994394,
              2.693702501654513,
              6.028600268812527,
              1.310037377593587,
              0.2199382682603816,
              0.9271540566293279,
              2.545650852561093
            ],
            [
              0.931363424196695,
              2.028239277943749,
              1,
              5,
              0.3146920441460316,
              1.073694729705007,
              2.465192373687317,
              0.5466176332007084,
              0.3889970678483767,
              0.8964107611794667,
              2.545650852561093
            ],
            [
              0,
              1.535622442743468,
              0,
              0,
              0,
              null,
              0,
              null,
              1,
              1,
              1.842421786236366
            ],
            [
              0.881373655118984,
              2.118626344881016,
              0,
              3,
              0.2937912183729947,
              0,
              1.416011845245171,
              0.5562474696090274,
              0.3522081011693429,
              1,
              2.545650852561093
            ],
            [
              1.148948448522517,
              1.801225570162982,
              0,
              1,
              0.3894510768671372,
              0,
              0.5551775505327275,
              0.248756262096665,
              0.6105489231328628,
              1,
              2.231813365634949
            ],
            [
              1.004013812657016,
              1.995986187342984,
              1,
              6,
              0.3346712708856719,
              0.996002233628247,
              3.00603282630281,
              0.7895939816932631,
              0.2609152607488811,
              0.9422896194902919,
              2.545650852561093
            ],
            [
              0.8053806297208183,
              2.077249459366294,
              0,
              8,
              0.279390905121604,
              0,
              3.851246639602236,
              1.512873077518713,
              0.0727106308638186,
              1,
              2.545650852561093
            ],
            [
              0.956138123467747,
              2.043861876532253,
              5,
              3,
              0.3187127078225823,
              5.229369980422774,
              1.467809559171382,
              -1.477641923073234,
              0.9844517471194337,
              0.07378214165001251,
              2.545650852561093
            ],
            [
              0.991672144005781,
              2.007436776704192,
              5,
              11,
              0.3306555947861421,
              5.041988957966386,
              5.479624627610833,
              0.1719150405893866,
              0.5561171434886373,
              0.6524798387437346,
              2.545650852561093
            ],
            [
              0.3414199394179286,
              0.9057038828594073,
              1,
              1,
              0.2737658709737993,
              2.928944342573708,
              1.104113628002664,
              -0.8569921363655404,
              0.925052247889957,
              0.4725839898375558,
              2.129343592707929
            ],
            [
              1.020062991661244,
              1.697938798776801,
              1,
              9,
              0.3752988667078274,
              0.9803316149833352,
              5.300544405065494,
              1.697095572134623,
              0.0634301340040101,
              0.990948450346156,
              2.545650852561093
            ],
            [
              1.043737318679056,
              1.809081104474169,
              0.5,
              11.5,
              0.3658618123776036,
              0.4790477364867964,
              6.356818371248542,
              2.308946110519563,
              0.01886702253956958,
              0.9957712999119688,
              2.545650852561093
            ],
            [
              0.591712100821267,
              2.391862606358881,
              0,
              2,
              0.198323205850109,
              0,
              0.8361684298600199,
              0.3284694085281881,
              0.6426856822784467,
              1,
              2.545650852561093
            ],
            [
              0.9198770250031406,
              2.05775355439065,
              4.25,
              7.5,
              0.3089291973856664,
              4.620182790178383,
              3.644751327969849,
              -0.3831756665401247,
              0.7579794364404306,
              0.457442735091757,
              2.545650852561093
            ],
            [
              0.8044897464474328,
              2.029243503890801,
              3.466666666666667,
              16,
              0.2838974862406011,
              4.309149596965295,
              7.88471170134198,
              1.439669802571048,
              0.2281567317881007,
              0.8987261004816729,
              2.483598737704461
            ],
            [
              0.6506676540785076,
              2.224009458586237,
              3,
              5,
              0.2263446044816341,
              4.610648740867068,
              2.248191877375563,
              -0.9280364827386749,
              0.9163237837641007,
              0.2636611943652838,
              2.545650852561093
            ],
            [
              0.7307793379972961,
              2.197458758480292,
              0,
              6,
              0.2495628135145018,
              0,
              2.730426669827219,
              1.102614219297874,
              0.1786019018747712,
              1,
              2.476320930783849
            ],
            [
              0.08512638828512085,
              0.285825139596638,
              0,
              0,
              0.229481163674449,
              0,
              0,
              0,
              1,
              1,
              2.301450338438685
            ],
            [
              0.7837133369447546,
              1.899691794904651,
              1,
              4,
              0.2920592673997827,
              1.275976754330125,
              2.105604714790468,
              0.3259001365508085,
              0.544620981964217,
              0.8221784036593006,
              2.545650852561093
            ],
            [
              1,
              2,
              1,
              2,
              0.3333333333333333,
              1,
              1,
              0,
              0.7407407407407408,
              0.7037037037037037,
              2.545650852561093
            ],
            [
              0.9916187999812262,
              2.003788981550723,
              4,
              8,
              0.3310463457079224,
              4.033808152967381,
              3.992436366133144,
              -0.01625194860976868,
              0.6380530855614553,
              0.6003592025868754,
              2.545650852561093
            ],
            [
              0.9943688445219199,
              1.804803538443829,
              0,
              7,
              0.3552367301753588,
              0,
              3.87853849512932,
              1.523594051095913,
              0.0463235702113637,
              1,
              2.545650852561093
            ],
            [
              0.7045602485383731,
              2.280700189527153,
              0,
              7,
              0.2360129922181711,
              0,
              3.069232875124755,
              1.205677075486178,
              0.1519154035944915,
              1,
              2.545650852561093
            ],
            [
              1.06322131732064,
              1.8544086768031,
              1,
              5,
              0.3644126635186861,
              0.9405379517032628,
              2.696277289113924,
              0.6897015494659336,
              0.2927136209327696,
              0.9340748063586632,
              2.545650852561093
            ],
            [
              1.086826248999287,
              1.779045978525052,
              7,
              3,
              0.3792305318294434,
              6.440771932445841,
              1.686297058205995,
              -1.980842928747005,
              0.9915131891898937,
              0.04086819111361328,
              2.400228107559907
            ],
            [
              0.7895750967692253,
              2.055489546097659,
              1,
              7,
              0.2775244839335512,
              1.266503976748746,
              3.405514765710913,
              0.8530521180308266,
              0.3023456355188362,
              0.9257690410226541,
              2.507479606169701
            ],
            [
              0.6490564087807361,
              2.350943591219264,
              2,
              9,
              0.2163521362602454,
              3.081396274565773,
              3.828250083759923,
              0.2933842276299458,
              0.5632281111189485,
              0.7237003646528725,
              2.545650852561093
            ],
            [
              0.8848429420462963,
              2.221062136757213,
              4,
              2,
              0.2848905293613047,
              4.520576262663701,
              0.9004700800131747,
              -1.859521971792018,
              0.9914131650502058,
              0.05911672662968892,
              1.946793981230475
            ],
            [
              0.699946044460978,
              2.298436727907731,
              1,
              3,
              0.2334411906682694,
              1.42868155040449,
              1.305234972785569,
              -0.0484931299572073,
              0.765892845118064,
              0.6547116577716101,
              2.545650852561093
            ],
            [
              0.6645621689916398,
              2.306185357613536,
              0,
              2,
              0.2237020019506904,
              0,
              0.8672329799498945,
              0.3882642002360027,
              0.602638581775366,
              1,
              2.233615613859725
            ],
            [
              0.8462916416600497,
              2.133403405853972,
              2,
              9,
              0.284019548364896,
              2.363251509936793,
              4.218611433404656,
              0.7288351902623442,
              0.355311708699464,
              0.8640544543818365,
              2.545650852561093
            ],
            [
              0.644819367513258,
              2.203432133921955,
              0,
              9,
              0.2263913025897952,
              0,
              4.084536964603775,
              1.604515780510301,
              0.09924121976346223,
              1,
              2.545650852561093
            ],
            [
              0.9728592474048504,
              2.02714075259515,
              4,
              2,
              0.3242864158016168,
              4.11159169290953,
              0.9866113132201578,
              -1.227576191976773,
              0.9842972442923374,
              0.09144385174462466,
              2.545650852561093
            ],
            [
              0.6289971517146599,
              2.22899814902769,
              0,
              7,
              0.2200833400780194,
              0,
              3.140424321596439,
              1.233642986993666,
              0.1755243535870155,
              1,
              2.545650852561093
            ],
            [
              1.116914689992812,
              2.097182127963862,
              3,
              6,
              0.3475049923053898,
              2.685970582067738,
              2.860981847973954,
              0.07483098001564839,
              0.6151429850275796,
              0.6568925195953781,
              2.338754161306166
            ],
            [
              0.9469180828408588,
              2.054020313055839,
              2.5,
              8.5,
              0.3155406602600099,
              2.640143899776128,
              4.138225871463876,
              0.7924366921524512,
              0.3991812469740106,
              0.815948367958296,
              1.890475272691616
            ],
            [
              0.6421479903833504,
              2.357852009616649,
              1,
              7,
              0.2140493301277835,
              1.557273424468741,
              2.968803797460594,
              0.5544870269902725,
              0.4628278494868352,
              0.8543996873636902,
              2.545650852561093
            ],
            [
              1.006311797700983,
              1.825253360502902,
              2,
              3,
              0.3553906555126937,
              1.987455582424051,
              1.64360743824267,
              -0.1640679147540695,
              0.7564016984621884,
              0.581898147209464,
              2.095767138241464
            ],
            [
              0.9743573107920359,
              2.025642689207964,
              2,
              11,
              0.3247857702640119,
              2.052635083503648,
              5.43037528711495,
              1.32686703685742,
              0.1534136418353817,
              0.9560187868332892,
              2.545650852561093
            ],
            [
              0.6618197566330665,
              1.805414164005403,
              1.5,
              5.5,
              0.2682436193410478,
              2.266478123335395,
              3.046392406603242,
              0.306371269446948,
              0.5591548298952613,
              0.7435079330149641,
              2.545650852561093
            ],
            [
              0.857434987341017,
              2.142565012658982,
              0,
              1,
              0.2858116624470057,
              0,
              0.4667302948063044,
              0.1833441904795164,
              0.7141883375529943,
              1,
              2.545650852561093
            ],
            [
              0.9591590303122025,
              2.040840969687797,
              0,
              2,
              0.3197196767707342,
              0,
              0.9799881664988109,
              0.3849656623228115,
              0.4627813181729143,
              1,
              2.545650852561093
            ],
            [
              1.158873929403381,
              1.850914778846369,
              1,
              3,
              0.3850349781122305,
              0.8629066325746295,
              1.620820166485368,
              0.3392745414648273,
              0.501209928089085,
              0.8569783914060134,
              2.233923979790602
            ],
            [
              0.8722776078719372,
              2.103213391519364,
              1,
              5,
              0.2931541745716522,
              1.146424017967929,
              2.377314646322214,
              0.483526885517677,
              0.4350870983240109,
              0.875276530137787,
              2.545650852561093
            ],
            [
              0.1239369610228697,
              2.876063038977129,
              0,
              5,
              0.04131232034095657,
              0,
              1.738487624310991,
              0.6829246133899148,
              0.8098148397373172,
              1,
              2.545650852561093
            ],
            [
              0.8993373877414308,
              2.100662612258569,
              2,
              4,
              0.2997791292471436,
              2.22385950730097,
              1.904161085486888,
              -0.1255861232864845,
              0.74471898916455,
              0.579347594946432,
              2.545650852561093
            ],
            [
              1.027865015128043,
              1.74965900524235,
              2,
              7,
              0.3700652118900393,
              1.945780788881948,
              4.000779568491068,
              0.8072586928178526,
              0.2922577685758433,
              0.9017987219896872,
              2.545650852561093
            ],
            [
              0.9991559485224337,
              2.000844051477566,
              2,
              3,
              0.3330519828408112,
              2.001689529004585,
              1.499367228437712,
              -0.1973256859091671,
              0.7905400963535067,
              0.5385387789742349,
              2.545650852561093
            ],
            [
              0.7509610765060024,
              1.953761384591234,
              1,
              1,
              0.2776481089306874,
              1.331626939511567,
              0.5118332299362237,
              -0.4875739332276947,
              0.9229115276072131,
              0.478207745468588,
              1.681373128683038
            ],
            [
              0.7237565373155233,
              2.226404098446082,
              3,
              10,
              0.245327840302052,
              4.145040279880945,
              4.491547606734777,
              0.1361173809461037,
              0.5999257592682401,
              0.6531146195454169,
              2.545650852561093
            ],
            [
              0.8364749126221304,
              2.163525087377869,
              2,
              5,
              0.2788249708740435,
              2.390986232606215,
              2.311043227171383,
              -0.03140375882827898,
              0.6945235676991919,
              0.6239592665674127,
              2.545650852561093
            ],
            [
              0.03763798983743545,
              1.926343250426805,
              0,
              2,
              0.01916412899767388,
              0,
              1.038236565345701,
              0.4563726970066657,
              0.9620390058448918,
              1,
              2.274975194956803
            ],
            [
              0.831945699031432,
              2.168054300968568,
              0,
              2,
              0.2773152330104773,
              0,
              0.9224861199770271,
              0.3623773146458577,
              0.5222732724387007,
              1,
              2.545650852561093
            ],
            [
              1.183302205116809,
              1.624076490462517,
              0,
              5,
              0.4214971806190987,
              0,
              3.078672728386125,
              1.425064057720861,
              0.06479289713325558,
              1,
              2.160374975220356
            ],
            [
              1,
              2,
              1,
              2,
              0.3333333333333333,
              1,
              1,
              0,
              0.7407407407407408,
              0.7037037037037037,
              2.545650852561093
            ],
            [
              1.04703893143135,
              1.750232901607808,
              0,
              6,
              0.3743071799689098,
              0,
              3.428115192262842,
              1.346655684857148,
              0.06000217983414897,
              1,
              2.545650852561093
            ],
            [
              0.8193460093875651,
              2.180653990612435,
              6,
              6,
              0.2731153364625217,
              7.322913556977971,
              2.75146814938527,
              -1.795786489334751,
              0.9767045249374569,
              0.07985966016362644,
              2.545650852561093
            ],
            [
              0.9215213917819212,
              2.041928642954251,
              1.5,
              10.5,
              0.3109623516442928,
              1.62774300561758,
              5.142197322237792,
              1.380572010919895,
              0.1504538136556465,
              0.9575349755801904,
              2.545650852561093
            ],
            [
              0.8826303662001233,
              2.073301546431728,
              1,
              3,
              0.298596311514585,
              1.132977108305455,
              1.446967521518119,
              0.1447279995789877,
              0.6541752667639724,
              0.7579683388464306,
              2.169520853781294
            ],
            [
              0.6700090997080792,
              2.320277952824729,
              4,
              9,
              0.2240618000671787,
              5.970068170331996,
              3.878845630991456,
              -0.8214883581684551,
              0.8543884053829973,
              0.3293591295184786,
              2.545650852561093
            ],
            [
              0.9865534470469757,
              1.952677730189791,
              0,
              5,
              0.3356501709315888,
              0,
              2.56058637976786,
              1.005867076072801,
              0.1294148573618187,
              1,
              2.545650852561093
            ],
            [
              1.173355830294736,
              1.583135682574859,
              0,
              5,
              0.4256700319288251,
              0,
              3.158288992556753,
              1.240660709373913,
              0.06248954896298378,
              1,
              2.545650852561093
            ],
            [
              0.5556536808005581,
              2.352744469297692,
              1,
              11,
              0.1910514489846541,
              1.799682130350059,
              4.675390865240697,
              1.129655597505638,
              0.3011001240641119,
              0.9214672478754413,
              2.545650852561093
            ],
            [
              0.7172624151109087,
              2.276959251354933,
              0,
              5,
              0.2395488694587908,
              0,
              2.195911058586002,
              0.8626128191840488,
              0.2543059663547471,
              1,
              2.545650852561093
            ],
            [
              0.9269930774368493,
              1.842737614268094,
              0,
              10,
              0.3346870799435835,
              0,
              5.426708568040946,
              2.13175682068942,
              0.01699258977958407,
              1,
              2.545650852561093
            ],
            [
              0.9979499008115653,
              2.002050099188434,
              4,
              5,
              0.3326499669371885,
              4.008217242916774,
              2.497440000141273,
              -0.5934738620009727,
              0.8562019316240327,
              0.3480136685989919,
              2.545650852561093
            ],
            [
              0.8538063064260052,
              2.146193693573994,
              0,
              2,
              0.2846021021420018,
              0,
              0.9318823394124589,
              0.366068401907875,
              0.5117941522596429,
              1,
              2.545650852561093
            ],
            [
              1.094310874281522,
              1.632550958859892,
              1,
              6,
              0.4013077820744766,
              0.9138171094722577,
              3.675229840415003,
              1.084757058559143,
              0.1569284651915741,
              0.9724307284452008,
              2.545650852561093
            ],
            [
              0.2520206384622118,
              2.688465799778561,
              2.5,
              6.5,
              0.08570712491127491,
              9.919822500468952,
              2.417735795833958,
              -2.947021072071764,
              0.9797767063163433,
              0.1062852496784925,
              2.545650852561093
            ],
            [
              0.1991574897721959,
              2.800842510227803,
              1.5,
              8.5,
              0.06638582992406532,
              7.53172778847413,
              3.034801124647549,
              -1.766513526119411,
              0.9181118540362961,
              0.3180007019759723,
              2.545650852561093
            ],
            [
              1.298615853027513,
              1.599236417411385,
              4,
              4,
              0.44813045381048,
              3.08020265629335,
              2.501193667459517,
              -0.2381468049630192,
              0.7431791299275418,
              0.5186763036844735,
              2.431311177673559
            ],
            [
              1.305047195554946,
              1.908197749274491,
              4.5,
              5.5,
              0.4061461911439246,
              3.448151159074721,
              2.882300852776467,
              -0.2883790881329225,
              0.7204560741233983,
              0.5077012164210739,
              1.96217523941069
            ],
            [
              0.8371920088161047,
              2.16129965867291,
              4.5,
              4.5,
              0.2792043806202013,
              5.375111029026147,
              2.082080558307731,
              -1.293590779507492,
              0.9535204471909617,
              0.149821827208412,
              2.545650852561093
            ],
            [
              0.7180571435778389,
              2.184687961439554,
              0,
              10,
              0.2473717524617224,
              0,
              4.577312722230004,
              1.798091328048748,
              0.05831833841108664,
              1,
              2.545650852561093
            ],
            [
              0.08684488322270052,
              1.873042814124902,
              0,
              3,
              0.04431115279729106,
              0,
              1.601671877106355,
              0.6587191843508041,
              0.8728699724095099,
              1,
              2.431494201409772
            ],
            [
              0.9251195107486542,
              2.025519430200136,
              2,
              7,
              0.3135319262244869,
              2.161882845148837,
              3.45590365396216,
              0.5083261153081746,
              0.4272223871373657,
              0.826996872305899,
              2.545650852561093
            ],
            [
              0.6742157121904486,
              2.198126145169538,
              5,
              7,
              0.2347268346429107,
              7.416024144195009,
              3.184530612759762,
              -1.662244265421586,
              0.9589985927590597,
              0.1277483717686632,
              2.545650852561093
            ],
            [
              0.6642684901414657,
              2.223551666275143,
              1,
              6,
              0.2300241892368161,
              1.50541537772932,
              2.698385691235635,
              0.4912189328251096,
              0.4959820173618217,
              0.8395500550538506,
              2.428591883959514
            ],
            [
              0.8209133564847059,
              2.175861915942294,
              2,
              4,
              0.2739322377749975,
              2.436310707093802,
              1.838351951790899,
              -0.2348942529574774,
              0.7909726507076673,
              0.5218413385884504,
              2.545650852561093
            ],
            [
              0.626110643455046,
              1.945985001681462,
              1,
              3,
              0.2434243239122691,
              1.597161796326816,
              1.541635725562015,
              -0.02440431188145034,
              0.7493276316883092,
              0.6723505083786077,
              2.275256562632529
            ],
            [
              0.9759441763510848,
              2.024055823648915,
              0,
              2,
              0.3253147254503616,
              0,
              0.9881150394332759,
              0.3881581162000936,
              0.4552002196941209,
              1,
              2.545650852561093
            ],
            [
              0.8716676877849193,
              2.082317716195595,
              0,
              6,
              0.2950819210583578,
              0,
              2.881404673904436,
              1.131893115273665,
              0.1226964207998152,
              1,
              2.545650852561093
            ],
            [
              0.9834020022275223,
              2.016597997772478,
              3.5,
              1.5,
              0.3278006674091741,
              3.559073493924239,
              0.7438269807154878,
              -1.105904413551618,
              0.9768117643280023,
              0.1221701005157743,
              2.545650852561093
            ],
            [
              0.8239898759727042,
              2.160164618985945,
              0,
              10,
              0.2761217213668832,
              0,
              4.629276820900039,
              1.818504221127842,
              0.0395053077906086,
              1,
              2.545650852561093
            ],
            [
              1.116773395145595,
              1.72269954960795,
              6,
              4,
              0.3933030590092579,
              5.372620825389357,
              2.321937102096716,
              -1.198390470642685,
              0.9500505131567123,
              0.1552596925452198,
              2.545650852561093
            ],
            [
              0.7279241171779178,
              2.120208647479382,
              0,
              9,
              0.2555794189831263,
              0,
              4.244865245078444,
              1.667497033541669,
              0.07020456361996402,
              1,
              2.545650852561093
            ],
            [
              1,
              2,
              1,
              1,
              0.3333333333333333,
              1,
              0.5,
              -0.1964134238978479,
              0.8888888888888891,
              0.5555555555555555,
              2.545650852561093
            ],
            [
              0.9976405282284726,
              2.002359471771527,
              0,
              8,
              0.3325468427428242,
              0,
              3.995286617004009,
              1.569455847798015,
              0.03938821809530551,
              1,
              2.545650852561093
            ],
            [
              1,
              2,
              0,
              4,
              0.3333333333333333,
              0,
              2,
              0.7856536955913918,
              0.1975308641975309,
              1,
              2.545650852561093
            ],
            [
              0.1977152925438757,
              2.802284707456123,
              0.5,
              8.5,
              0.06590509751462527,
              2.528888856126509,
              3.033239262728657,
              0.1981223804099992,
              0.7132944891176903,
              0.4585990436287996,
              2.545650852561093
            ],
            [
              1.007426878757638,
              1.976159959418713,
              1,
              3,
              0.3376562953915578,
              0.9926278731347761,
              1.518095731927718,
              0.206417882587585,
              0.5849076488136566,
              0.8075430268049191,
              2.545650852561093
            ],
            [
              0.9872438121230809,
              2.002186931478625,
              1,
              8,
              0.3302447511908693,
              1.012921010717187,
              3.99563091448807,
              1.171688529387319,
              0.1474565065940925,
              0.9728827820078905,
              2.545650852561093
            ],
            [
              0.9883358118879483,
              2.004717060278619,
              0,
              3,
              0.3302099408529747,
              0,
              1.496470529154401,
              0.5878538007868803,
              0.300480361235121,
              1,
              2.545650852561093
            ],
            [
              1.189016662179117,
              1.575227069137957,
              4,
              6,
              0.4301417594651062,
              3.364124429231447,
              3.80897466628954,
              0.1747491163646989,
              0.5560231805376682,
              0.6901647290605292,
              2.545650852561093
            ],
            [
              0.9738413208376381,
              1.667332750141177,
              1,
              2,
              0.3687153117010323,
              1.026861336238908,
              1.199520611486013,
              0.07365259991199492,
              0.6924014734836359,
              0.7484202002207303,
              2.344238702413898
            ],
            [
              0.7188105743085484,
              2.220986082955868,
              0,
              11,
              0.2445103039804892,
              0,
              4.952755032737669,
              1.945575147414607,
              0.04576294868910166,
              1,
              2.545650852561093
            ],
            [
              1,
              1.957025224087605,
              2,
              0,
              0.3381777036780441,
              2,
              0,
              -0.7856536955913918,
              1,
              0.1143641592649549,
              2.545650852561093
            ],
            [
              1.043751491881522,
              1.644362827957825,
              0,
              2,
              0.3882838926076257,
              0,
              1.216276582026516,
              0.5008155507970858,
              0.3741965960432788,
              1,
              2.428591883959514
            ],
            [
              0.9788382867137979,
              2.021161713286202,
              4,
              1,
              0.3262794289045993,
              4.086476851481759,
              0.4947649628559916,
              -1.410920859399186,
              0.9963021570076612,
              0.04187543973791608,
              2.545650852561093
            ],
            [
              0.976827823389167,
              1.953222919675941,
              0,
              11,
              0.33338256195772,
              0,
              5.631717654544524,
              2.212289893910095,
              0.01155163271401571,
              1,
              2.545650852561093
            ],
            [
              1.037920913051958,
              1.962079086948042,
              1,
              5,
              0.3459736376839861,
              0.963464544769164,
              2.548317258596012,
              0.6225726957930549,
              0.3266765407923768,
              0.9217342908588996,
              2.545650852561093
            ],
            [
              0.9330911050138292,
              1.717464706405289,
              1,
              11,
              0.352036014859181,
              1.071706711838368,
              6.40478954762533,
              2.094978119415523,
              0.04119098126888278,
              0.9945221465005132,
              2.545650852561093
            ],
            [
              0.885855209310017,
              2.836427066490091,
              3,
              5,
              0.2379871121191639,
              3.386557948151219,
              1.762781091419777,
              -1.008875963245353,
              0.9021442471202934,
              0.2917924196975394,
              1.609491073122682
            ],
            [
              0.9365560735556547,
              2.055952833416929,
              0,
              4,
              0.3129668457706065,
              0,
              1.945569925041581,
              0.7642721008201926,
              0.2227977401416561,
              1,
              2.545650852561093
            ],
            [
              0.9249372605239096,
              2.055876729969336,
              0,
              4,
              0.3102968730936669,
              0,
              1.945641945205373,
              0.7643003922741127,
              0.2262813597578222,
              1,
              2.545650852561093
            ],
            [
              0.9834322137380923,
              1.992954301671557,
              3,
              7,
              0.3304114598848529,
              3.050540706407,
              3.512373562268271,
              0.1814203449764669,
              0.5672443654428674,
              0.69397335597426,
              2.545650852561093
            ],
            [
              0.6306566015764086,
              2.363696209543201,
              3,
              7,
              0.2106153287062394,
              4.756946954176184,
              2.961463478994533,
              -0.7053141138248696,
              0.8596922356531055,
              0.3544350422543541,
              2.545650852561093
            ],
            [
              0.2209937869710198,
              1.612289684134603,
              0,
              3,
              0.1205453441620472,
              0,
              1.860707805502242,
              0.7698165166108618,
              0.6802058414172198,
              1,
              2.417079609689408
            ],
            [
              0.972790145576155,
              1.956881286518633,
              0,
              7,
              0.3320475241418407,
              0,
              3.577120415134262,
              1.405188936862823,
              0.05932243207515946,
              1,
              2.545650852561093
            ],
            [
              0.8142510161719942,
              1.744845281455744,
              0,
              7,
              0.3181791232032958,
              0,
              4.011817021483889,
              1.575949434482634,
              0.0685002353878243,
              1,
              2.545650852561093
            ],
            [
              0.4663764570178891,
              2.530320325329199,
              0,
              9,
              0.1556301791242994,
              0,
              3.556861915824465,
              1.397230854437884,
              0.2181696439247062,
              1,
              2.545650852561093
            ],
            [
              1.08174509616759,
              1.705220491037067,
              1,
              4,
              0.3881444037680373,
              0.9244322008417728,
              2.345737704317236,
              0.71187839721114,
              0.3577459309350468,
              0.9142479160753612,
              1.996556587534584
            ],
            [
              0.9946214444288254,
              2.005378555571175,
              0,
              4,
              0.3315404814762751,
              0,
              1.9946358700643,
              0.7835465213375844,
              0.1996643125496184,
              1,
              2.545650852561093
            ],
            [
              1,
              2,
              1,
              6,
              0.3333333333333333,
              1,
              3,
              0.7856536955913918,
              0.263374485596708,
              0.9414723365340649,
              2.545650852561093
            ],
            [
              1.116813033459278,
              1.868249481278396,
              6,
              9,
              0.3741338842806189,
              5.372430138476508,
              4.817343770298561,
              -0.218052828265704,
              0.6877475134016502,
              0.5145074997324763,
              2.545650852561093
            ],
            [
              0.927440670732598,
              2.072559329267402,
              0,
              8,
              0.3091468902441993,
              0,
              3.859961877582438,
              1.516296656982265,
              0.05189024660596297,
              1,
              2.545650852561093
            ],
            [
              0.8056408925220019,
              1.739205128520386,
              1,
              6,
              0.3165774612139422,
              1.241247818081293,
              3.449851832661308,
              0.8675989530763863,
              0.2954293373351939,
              0.9303654005278179,
              2.545650852561093
            ],
            [
              0.9317134782581104,
              1.999059574724543,
              1,
              8,
              0.3179070714158177,
              1.073291331869058,
              4.001881735366664,
              1.15042893669069,
              0.1660163946861953,
              0.9680410925472158,
              2.545650852561093
            ],
            [
              0.7832304698212725,
              2.216769530178727,
              0,
              7,
              0.2610768232737575,
              0,
              3.157748202825408,
              1.240448272648429,
              0.1202804434478398,
              1,
              2.545650852561093
            ],
            [
              0.6535473343293016,
              2.204322386228029,
              0,
              6,
              0.2286833894590021,
              0,
              2.721924904218308,
              1.069245180060679,
              0.2105698097626556,
              1,
              2.545650852561093
            ],
            [
              0.6699538136714108,
              2.14894470482431,
              0,
              11,
              0.2376651054571931,
              0,
              5.118791551641772,
              2.030916171873589,
              0.05053634075279933,
              1,
              2.520434679940292
            ],
            [
              0.9988606825782319,
              2.001139317421768,
              3,
              4,
              0.3329535608594107,
              3.00342185083958,
              1.998861331230815,
              -0.3946183423379175,
              0.8272862115874817,
              0.4284800859506388,
              2.545650852561093
            ],
            [
              0.7776412381646669,
              2.166065979904665,
              2,
              10,
              0.264170714190351,
              2.571880067369185,
              4.616664539664729,
              0.803246238673444,
              0.3480720616063866,
              0.8662584312422842,
              2.545650852561093
            ],
            [
              1.269870432859297,
              1.660914781701464,
              1.5,
              6.5,
              0.4332867610189625,
              1.181222872181166,
              3.913506021869052,
              1.073314176977188,
              0.1627814513054446,
              0.956823745846439,
              2.545650852561093
            ],
            [
              0.850676783193169,
              1.600399408089513,
              4,
              3,
              0.3470625622404656,
              4.702138437333717,
              1.874532060456876,
              -1.393799305412163,
              0.9463240653703738,
              0.1950317991685975,
              2.028704108186281
            ],
            [
              0.8977681846230454,
              2.085290248735785,
              1,
              1,
              0.3009556147420774,
              1.113873288369959,
              0.4795495498078762,
              -0.2491793947013241,
              0.9094257179552183,
              0.5113369474393732,
              2.545650852561093
            ],
            [
              0.8318488645020009,
              1.877655849449428,
              0.5,
              5.5,
              0.3070114106902096,
              0.6010707249078625,
              2.929184281354183,
              0.9145455096892349,
              0.2579527066394446,
              0.8892467442747649,
              2.545650852561093
            ],
            [
              0.4033997155849146,
              1.78110458925464,
              1,
              2,
              0.1846641888922911,
              2.478930850385051,
              1.122898684370334,
              -0.5669684028230275,
              0.9102918283092515,
              0.4579871868426274,
              2.391724405209908
            ],
            [
              0.978497612463276,
              2.021502387536724,
              15.375,
              3.375,
              0.326165870821092,
              15.71286409304043,
              1.669550340780237,
              -5.516590673906318,
              0.9999975456954532,
              0.00002287906454112587,
              2.545650852561093
            ],
            [
              0,
              0,
              0,
              0,
              null,
              null,
              null,
              null,
              1,
              1,
              2.545650852561093
            ],
            [
              0.6491886183749858,
              2.316680139948937,
              1.384126984126984,
              33.14920634920635,
              0.2188864954165593,
              2.13208757046859,
              14.30892671697743,
              4.783389338038299,
              0.005551602758164935,
              0.9990694324906321,
              2.545650852561093
            ],
            [
              0.7301748887826779,
              2.11996936779025,
              3,
              3,
              0.2561887480252157,
              4.108604727562592,
              1.415114786836307,
              -1.058075162984923,
              0.9590437583757853,
              0.1793442251513579,
              2.545650852561093
            ],
            [
              0.3955228013772072,
              1.916322092690059,
              0,
              7,
              0.1710853536896922,
              0,
              3.652830610627501,
              1.434929934304428,
              0.2688863114409397,
              1,
              2.545650852561093
            ],
            [
              0.9938186623735826,
              2.006181337626417,
              0,
              2,
              0.3312728874578609,
              0,
              0.9969188539886775,
              0.3916164909204698,
              0.4471959510489468,
              1,
              2.545650852561093
            ],
            [
              1,
              2,
              0,
              1,
              0.3333333333333333,
              0,
              0.5,
              0.1964134238978479,
              0.6666666666666667,
              1,
              2.545650852561093
            ],
            [
              0.5897649041648972,
              2.408424169310737,
              2,
              3,
              0.1967070420549614,
              3.391181784260264,
              1.245627758692758,
              -0.8428312246390495,
              0.9445777775578912,
              0.2559902459870147,
              2.545650852561093
            ],
            [
              0.9141560599685538,
              2.085843940031446,
              4,
              2,
              0.3047186866561846,
              4.375620504159428,
              0.9588445049104911,
              -1.342201345408949,
              0.98823952228356,
              0.07427900297543,
              2.545650852561093
            ],
            [
              0.9967470890826238,
              2.003252910917376,
              0,
              4,
              0.3322490296942079,
              0,
              1.996752371206203,
              0.7843779398095142,
              0.1988191034461488,
              1,
              2.545650852561093
            ],
            [
              1,
              2,
              0,
              3,
              0.3333333333333333,
              0,
              1.5,
              0.5892402716935439,
              0.2962962962962963,
              1,
              2.545650852561093
            ],
            [
              0.7156239601650206,
              2.129152222812718,
              0,
              4,
              0.2515572101760037,
              0,
              1.878682020544213,
              0.7484339887478836,
              0.3137866305550419,
              1,
              2.510150592822773
            ],
            [
              0.81406958242692,
              1.924969075482904,
              1,
              2,
              0.2972099645530893,
              1.22839622261623,
              1.038977729810165,
              -0.07440866944321801,
              0.78750606006882,
              0.6528822791492049,
              2.545650852561093
            ],
            [
              1.060913723009715,
              1.65566359003705,
              2,
              2,
              0.3905332338286562,
              1.885167433150156,
              1.207974863997127,
              -0.2781805230405862,
              0.8315329902471871,
              0.5083796409013371,
              2.434363706528182
            ],
            [
              0.8992531719134487,
              2.073565257509486,
              2,
              6,
              0.3024917912958466,
              2.224067773644168,
              2.893566999288207,
              0.262997270411407,
              0.5454455912119873,
              0.7495945837408038,
              2.545650852561093
            ],
            [
              0.9919211467145422,
              1.95302847285569,
              1,
              4,
              0.336821091988425,
              1.008144652740005,
              2.048101221049409,
              0.4085228605734121,
              0.4540341587366484,
              0.8717216023325625,
              2.545650852561093
            ],
            [
              0.9948067542916315,
              2.005193245708369,
              1,
              7,
              0.3316022514305438,
              1.005220356301327,
              3.490935357468318,
              0.9764555884269037,
              0.1979438160434563,
              0.9601636236405964,
              2.545650852561093
            ],
            [
              0.9423148749214256,
              2.057685125078574,
              1,
              10,
              0.3141049583071419,
              1.061216400816536,
              4.85983004791277,
              1.492197424982526,
              0.09543047034150257,
              0.984193551629704,
              2.545650852561093
            ],
            [
              0.9171268526465357,
              1.79907801564355,
              1.5,
              4.5,
              0.3376501026683928,
              1.635542559539586,
              2.501281190071293,
              0.364825842128412,
              0.5072623009255821,
              0.7864350352395066,
              2.373018932762398
            ],
            [
              0.7507813582531885,
              1.415328110065324,
              0,
              5,
              0.346603608559081,
              0,
              3.532749730922272,
              1.731147284693878,
              0.1190922932601215,
              1,
              2.04069853683592
            ],
            [
              0.9094176496196184,
              2.090582350380382,
              2,
              6,
              0.3031392165398728,
              2.199209572011868,
              2.870013706424098,
              0.2635098736094764,
              0.5438027579493716,
              0.7508553719091506,
              2.545650852561093
            ],
            [
              1.184820841907467,
              1.815179158092534,
              5,
              5,
              0.3949402806358222,
              4.220047304325269,
              2.754549035949823,
              -0.5756870652159772,
              0.8420968582254489,
              0.3542612778910454,
              2.545650852561093
            ],
            [
              1.007586197716079,
              1.77220060103694,
              4.833333333333334,
              5.166666666666666,
              0.3624688764505503,
              4.79694277699434,
              2.915396069521461,
              -0.8693728588882658,
              0.8619076675122797,
              0.3170401427445505,
              2.164257473920864
            ],
            [
              0.9123798954188156,
              2.054887828135361,
              2,
              6,
              0.3074814881637886,
              2.192069345282896,
              2.91986740971866,
              0.2858986194841102,
              0.5328012364663477,
              0.7591997391948657,
              2.545650852561093
            ],
            [
              1.164590442830819,
              1.706348548146501,
              3,
              1,
              0.4056479244215394,
              2.576012896609193,
              0.5860467376880514,
              -0.9410467375796765,
              0.972923218980796,
              0.1857675079267461,
              2.114630527320281
            ],
            [
              0.9949305836326378,
              2.005069416367362,
              2,
              6,
              0.3316435278775459,
              2.010190492584624,
              2.99241510095464,
              0.385844196733355,
              0.4723803338706343,
              0.8021245222680073,
              2.545650852561093
            ],
            [
              0.9742801940675481,
              1.969909738422399,
              5.5,
              2.5,
              0.3309162168228679,
              5.645193275496965,
              1.269093680404932,
              -1.719049409580024,
              0.9893003208441298,
              0.05221012845967088,
              2.545650852561093
            ],
            [
              1.055949652597581,
              1.6748943921691,
              2,
              0,
              0.3866751946604844,
              1.894029696472843,
              0,
              -0.7856536955913919,
              1,
              0.1495177061657236,
              2.41076915580106
            ],
            [
              0.9631436681478208,
              2.036856331852179,
              2,
              6,
              0.321047889382607,
              2.076533404249142,
              2.945715859372373,
              0.3414382040053828,
              0.4986781990727469,
              0.784026173639341,
              2.545650852561093
            ],
            [
              0.8032651448049094,
              2.213347689650909,
              2,
              3,
              0.2662804903665453,
              2.489837898401211,
              1.355412895148508,
              -0.4850552580606165,
              0.8785739939703987,
              0.401497493217075,
              2.338754161306166
            ],
            [
              0.9728496931227688,
              1.984112349786337,
              1,
              3,
              0.3290031048777562,
              1.027908018133902,
              1.512011152152277,
              0.1901687081444554,
              0.6002904506764821,
              0.7972867939726829,
              2.545650852561093
            ],
            [
              1,
              2,
              0,
              0,
              0.3333333333333333,
              0,
              0,
              0,
              1,
              1,
              2.545650852561093
            ],
            [
              0.9966609250265033,
              1.998967351120895,
              0,
              1,
              0.3327051400076527,
              0,
              0.500258295584099,
              0.1965148893379491,
              0.6672948599923474,
              1,
              2.545650852561093
            ],
            [
              1,
              2,
              0,
              4,
              0.3333333333333333,
              0,
              2,
              0.7856536955913918,
              0.1975308641975309,
              1,
              2.545650852561093
            ],
            [
              0.8933433642656015,
              2.106656635734398,
              0,
              4,
              0.2977811214218672,
              0,
              1.898743218116116,
              0.7458773131460092,
              0.2431588068830755,
              1,
              2.545650852561093
            ],
            [
              1,
              2,
              0,
              0,
              0.3333333333333333,
              0,
              0,
              0,
              1,
              1,
              2.545650852561093
            ],
            [
              0.938486070754441,
              2.061513929245559,
              0,
              2,
              0.3128286902514804,
              0,
              0.9701607986378871,
              0.3811052083838761,
              0.472204408941496,
              1,
              2.545650852561093
            ],
            [
              0.8237546890482428,
              2.090277170015784,
              0,
              3,
              0.2826855466545342,
              0,
              1.435216364142439,
              0.5637915202308739,
              0.3690869967416748,
              1,
              2.545650852561093
            ],
            [
              1,
              2,
              0,
              0,
              0.3333333333333333,
              0,
              0,
              0,
              1,
              1,
              2.545650852561093
            ],
            [
              0.6139557837554288,
              2.386044216244572,
              0,
              3,
              0.2046519279184763,
              0,
              1.257311151057268,
              0.4939055761682047,
              0.5031201347668505,
              1,
              2.545650852561093
            ],
            [
              0.8685696269173353,
              2.075907423222445,
              0,
              3,
              0.2949826444991658,
              0,
              1.445151150017605,
              0.5676941708497406,
              0.350428503990478,
              1,
              2.545650852561093
            ],
            [
              1,
              2,
              0,
              0,
              0.3333333333333333,
              0,
              0,
              0,
              1,
              1,
              2.545650852561093
            ],
            [
              0.977461245514236,
              2.022538754485764,
              1,
              1,
              0.325820415171412,
              1.02305846353418,
              0.4944281031857176,
              -0.2076601981047893,
              0.8938410570575288,
              0.5454818874003526,
              2.545650852561093
            ],
            [
              0.9883341484737596,
              2.006287295955066,
              0,
              2,
              0.3300364225710232,
              0,
              0.9968662035752598,
              0.3915958084245318,
              0.4488511950814327,
              1,
              2.545650852561093
            ],
            [
              1,
              2,
              2,
              0,
              0.3333333333333333,
              2,
              0,
              -0.7856536955913918,
              1,
              0.1111111111111109,
              2.545650852561093
            ],
            [
              0.9745617482386719,
              2.025438251761328,
              0,
              3,
              0.3248539160795574,
              0,
              1.481160927710924,
              0.5818397783108309,
              0.3077465966764089,
              1,
              2.545650852561093
            ],
            [
              0.9937127040449342,
              2.006287295955066,
              1,
              1,
              0.3312375680149781,
              1.006327076155385,
              0.4984331017876299,
              -0.1995143889653132,
              0.8902816735355228,
              0.5527568095654789,
              2.545650852561093
            ],
            [
              1,
              2,
              3,
              2,
              0.3333333333333333,
              3,
              1,
              -0.7856536955913918,
              0.9547325102880663,
              0.2098765432098761,
              2.545650852561093
            ],
            [
              0.5732778874484271,
              1.851040060299649,
              0,
              4,
              0.2364697617245044,
              0,
              2.16094728892711,
              0.8488781117618913,
              0.3398638437368579,
              1,
              2.545650852561093
            ],
            [
              0.9759551203762942,
              1.992563833340456,
              0,
              1,
              0.3287683641549078,
              0,
              0.5018659795322787,
              0.1971464307555643,
              0.6712316358450923,
              1,
              2.545650852561093
            ],
            [
              0.59008403074615,
              2.392280485534416,
              1,
              6,
              0.197857782817933,
              1.694673890319518,
              2.508067108468533,
              0.3195226939038744,
              0.5826210314250843,
              0.7863220941763999,
              2.545650852561093
            ],
            [
              1,
              1.583102916704713,
              0,
              0,
              0.3871313038025248,
              0,
              0,
              0,
              1,
              1,
              2.545650852561093
            ],
            [
              0.7372699842505567,
              2.154893014922263,
              1,
              4,
              0.254919928254881,
              1.356355231274621,
              1.856240645034667,
              0.1963684113464061,
              0.6224354136668196,
              0.7703773426637902,
              2.545650852561093
            ],
            [
              0.9533422583030977,
              2.046657741696902,
              0,
              5,
              0.3177807527676992,
              0,
              2.443007395977431,
              0.9596788945033858,
              0.147781421357268,
              1,
              2.545650852561093
            ],
            [
              0.9515688247809911,
              2.048431175219009,
              4.5,
              6.5,
              0.3171896082603304,
              4.72903260679615,
              3.173160064460086,
              -0.6111885063777515,
              0.8255370447331856,
              0.3652006580851639,
              2.545650852561093
            ],
            [
              0.9746120405045664,
              2.025387959495434,
              0,
              11,
              0.3248706801681888,
              0,
              5.431058256483527,
              2.133465495089212,
              0.01328179156858502,
              1,
              2.545650852561093
            ],
            [
              0.9824185805707594,
              2.017581419429241,
              2,
              6,
              0.3274728601902531,
              2.035792115045353,
              2.973857680399018,
              0.3684973390635676,
              0.4826883678988168,
              0.7951342166321976,
              2.545650852561093
            ],
            [
              0.7261897178726644,
              2.248987369879767,
              2,
              8,
              0.2440828550549431,
              2.75410123660095,
              3.557156481686994,
              0.3294702066418829,
              0.5434299015046328,
              0.7423822100567504,
              2.437413850773233
            ],
            [
              0.9847041095695712,
              2.008274208139674,
              15.875,
              5.625,
              0.3290047588193824,
              16.1215941374909,
              2.800912334182994,
              -5.232721443282932,
              0.9999746682264367,
              0.0001501458400768874,
              2.545650852561093
            ],
            [
              0.953933991142395,
              2.036488858047487,
              0,
              33,
              0.318996355783203,
              0,
              16.20436069148899,
              6.365507930982105,
              0.00000311839686989942,
              1,
              2.545650852561093
            ],
            [
              1.041012957221216,
              1.90546805957158,
              2,
              4,
              0.3533071997709132,
              1.921205673883845,
              2.099221752842894,
              0.0699294951544332,
              0.6403977341634195,
              0.6870849474030707,
              2.545650852561093
            ],
            [
              0.6899347214266409,
              2.15043264621509,
              0.5,
              6.5,
              0.2429033403518758,
              0.7247062431734185,
              3.022647564172935,
              0.9026930455477175,
              0.3026869318846465,
              0.8574197701797108,
              2.545650852561093
            ],
            [
              1,
              2,
              4,
              1,
              0.3333333333333333,
              4,
              0.5,
              -1.374893967284936,
              0.9958847736625519,
              0.04526748971193373,
              2.545650852561093
            ],
            [
              1.435554657335923,
              1.539559690917005,
              4,
              11,
              0.482520834259336,
              2.786379452401436,
              7.144899976855132,
              1.712143878673989,
              0.07700413564398695,
              0.9757210957105692,
              2.545650852561093
            ],
            [
              0.9838293043005029,
              2.013182243370746,
              0,
              10,
              0.3282701079563615,
              0,
              4.967260183686415,
              1.951273160138604,
              0.01870452779701767,
              1,
              2.545650852561093
            ],
            [
              0.6400083614833812,
              2.359991638516618,
              0,
              4,
              0.2133361204944605,
              0,
              1.694921259345739,
              0.6658105755706978,
              0.3829630190175795,
              1,
              2.545650852561093
            ],
            [
              0.4111993987155771,
              2.588800601284421,
              0,
              2,
              0.1370664662385258,
              0,
              0.7725585350249491,
              0.3034817340515115,
              0.7446542836900654,
              1,
              2.545650852561093
            ],
            [
              0.9883996587053149,
              2.011600341294685,
              0,
              4,
              0.3294665529017716,
              0,
              1.988466554656459,
              0.7811230486128647,
              0.2021537414548685,
              1,
              2.545650852561093
            ],
            [
              1.303556893070854,
              1.508646904381114,
              2,
              4,
              0.4635357132551908,
              1.534263683181867,
              2.651382499366811,
              0.438834263175191,
              0.4143583485554735,
              0.8525861173078643,
              2.545650852561093
            ],
            [
              0.4555407764365306,
              1.672984830934058,
              1,
              3,
              0.2140170523949061,
              2.195193167607308,
              1.793202152541362,
              -0.208567005521136,
              0.7973078770343865,
              0.6183612230360304,
              1.927395054944144
            ],
            [
              0.8103905817235706,
              2.036333374087053,
              0,
              5,
              0.2846748031432526,
              0,
              2.4553936323131,
              0.9645445406791793,
              0.1872913047968458,
              1,
              2.545650852561093
            ],
            [
              0.6747950257295314,
              2.325204974270468,
              0,
              4,
              0.2249316752431772,
              0,
              1.720278446099144,
              0.6757715593120046,
              0.3608776238761823,
              1,
              2.545650852561093
            ],
            [
              0.7799932897545864,
              2.213119975523668,
              0,
              6,
              0.2605959817167408,
              0,
              2.711104714772763,
              1.064994719148234,
              0.1634145936937773,
              1,
              2.545650852561093
            ],
            [
              0.9068240470235363,
              1.976460281654015,
              3,
              4,
              0.314510795208137,
              3.308249279280676,
              2.023820077301311,
              -0.5105231802905332,
              0.8543753346680928,
              0.3860483195307083,
              2.515907703247501
            ],
            [
              1.044217222888384,
              1.943741339140568,
              1,
              4,
              0.3494751353510458,
              0.9576551488338066,
              2.057886982929845,
              0.4322006032324237,
              0.4294244516811209,
              0.88350172224273,
              2.545650852561093
            ],
            [
              0.8822112676384046,
              2.117788732361595,
              6,
              5,
              0.2940704225461349,
              6.801092006069507,
              2.360953160055953,
              -1.744205746654723,
              0.9806786008122004,
              0.07170036774553235,
              2.545650852561093
            ],
            [
              1.28517877393539,
              1.629136044495364,
              0.5,
              8.5,
              0.4409883125212289,
              0.3890509321663732,
              5.217489373413828,
              1.896740252650801,
              0.02425447401431486,
              0.9946692539775563,
              2.545650852561093
            ],
            [
              0.9210583752801312,
              1.813763921275803,
              1,
              7,
              0.3367891129306848,
              1.085707515222213,
              3.859377682998675,
              1.089572108832586,
              0.1894875264462281,
              0.9625705733320493,
              2.545650852561093
            ],
            [
              0.7090717141988145,
              2.063801666054794,
              2,
              4,
              0.2557173072698914,
              2.8205891730709,
              1.93817073888039,
              -0.3900419528754768,
              0.8214190829837118,
              0.4795786225590315,
              2.262368003454816
            ],
            [
              0.9493484526183101,
              1.887574049602896,
              0,
              9,
              0.3346402490286588,
              0,
              4.76802486339193,
              1.873008177297755,
              0.02555693293770767,
              1,
              2.545650852561093
            ],
            [
              0.7345493661743318,
              2.265450633825668,
              0,
              3,
              0.2448497887247773,
              0,
              1.324239846680701,
              0.5201969646970355,
              0.4306257986560285,
              1,
              2.545650852561093
            ],
            [
              1,
              2,
              0,
              0,
              0.3333333333333333,
              0,
              0,
              0,
              1,
              1,
              2.545650852561093
            ],
            [
              0.7101443712305644,
              2.205613349136604,
              2,
              1,
              0.2435539709867043,
              2.816328736837449,
              0.4533886233466323,
              -1.251958078347322,
              0.9855527348132838,
              0.1490610799767451,
              1.887395556095675
            ],
            [
              0.687685401910453,
              1.765097369578281,
              1,
              1,
              0.2803694684682808,
              1.454153305016957,
              0.5665409836506191,
              -0.4356169403068115,
              0.9213929611508137,
              0.4821318980873752,
              2.037598264064707
            ],
            [
              0.8798030987546063,
              2.095520124054018,
              0,
              5,
              0.2957000073168844,
              0,
              2.386042463923916,
              0.9373015398099074,
              0.1732959524806005,
              1,
              2.545650852561093
            ],
            [
              0.5721762732704817,
              2.351980010279416,
              0,
              2,
              0.1956722615987765,
              0,
              0.8503473631829037,
              0.3340392742105219,
              0.646943110761627,
              1,
              2.545650852561093
            ],
            [
              0.8019140534426905,
              2.188065544598738,
              1,
              4,
              0.2682005101198618,
              1.247016429886605,
              1.828098801644238,
              0.2380985215849318,
              0.5944649276942334,
              0.7901250952369531,
              2.440512305114653
            ],
            [
              1.000780900892199,
              1.987124059503402,
              3,
              12,
              0.3349440206959243,
              2.997659125314534,
              6.038878117654564,
              1.194672470217337,
              0.205497306713397,
              0.9225075693958045,
              2.545650852561093
            ],
            [
              0.6408405339574554,
              2.353023354895097,
              0,
              5,
              0.214051325560785,
              0,
              2.124925785202379,
              0.8347278980008445,
              0.2998961766963353,
              1,
              2.545650852561093
            ],
            [
              0.7289688893394594,
              2.271031110660541,
              0,
              5,
              0.2429896297798198,
              0,
              2.201643111153033,
              0.8648645233253548,
              0.2486045909939553,
              1,
              2.545650852561093
            ],
            [
              0.05991619220682975,
              1.870938530973169,
              0,
              2,
              0.03103091676837886,
              0,
              1.068982206999446,
              0.4580884719724752,
              0.9389010842587283,
              1,
              2.333571509443436
            ],
            [
              0.8862352921291571,
              2.096745591457579,
              1,
              3,
              0.2970972080329083,
              1.128368514412833,
              1.430788748154473,
              0.1187987871303662,
              0.6568168781906011,
              0.7558925278319832,
              2.545650852561093
            ],
            [
              0.9409895317531718,
              2.059010468246828,
              7,
              8,
              0.3136631772510572,
              7.438977548409273,
              3.885361499308795,
              -1.395955790844336,
              0.9361324250007583,
              0.1585112753361224,
              2.545650852561093
            ],
            [
              0.9303390550009387,
              2.065832699522962,
              0,
              12,
              0.3105092535487078,
              0,
              5.80879565066959,
              2.281850884941883,
              0.01154360090151097,
              1,
              2.545650852561093
            ],
            [
              0.8408907817403785,
              2.099612758544912,
              0,
              8,
              0.2859682942802355,
              0,
              3.810226417915375,
              1.496759233137583,
              0.06756783012903839,
              1,
              2.545650852561093
            ],
            [
              0.9445614817463782,
              2.055438518253621,
              2,
              4,
              0.3148538272487928,
              2.117384668600127,
              1.946056748707109,
              -0.06730220671096793,
              0.7163343855797994,
              0.6113397459116046,
              2.545650852561093
            ],
            [
              0.9820789031426421,
              1.844108968488852,
              5,
              11,
              0.3474924342434851,
              5.091240616207163,
              5.964940352203757,
              0.343212713211474,
              0.4984939941142547,
              0.7035521025089644,
              2.545650852561093
            ],
            [
              0.9709676188673129,
              2.007455311427785,
              3,
              13,
              0.3260005854074964,
              3.089701388291059,
              6.475860222638711,
              1.330174101032336,
              0.1816905353191142,
              0.9332351012750087,
              2.545650852561093
            ],
            [
              1.13070892486258,
              2.214693347488689,
              2,
              3,
              0.3379889271336797,
              1.768801816296859,
              1.354589340055496,
              -0.2100261596691256,
              0.7831784538104019,
              0.5482583298497882,
              1.972194687051901
            ],
            [
              0.7326609548516105,
              2.267339045148389,
              1,
              11,
              0.2442203182838702,
              1.364887801619693,
              4.851502038716971,
              1.369635680238519,
              0.1694152732105345,
              0.9652669799804828,
              2.545650852561093
            ],
            [
              0.7334417149431283,
              2.160873842889014,
              0,
              6,
              0.2534076538262746,
              0,
              2.77665446307509,
              1.090744420147638,
              0.1731813816674554,
              1,
              2.545650852561093
            ],
            [
              1,
              2,
              3,
              5,
              0.3333333333333333,
              3,
              2.5,
              -0.1964134238978479,
              0.7413504039018446,
              0.5317786922725192,
              2.545650852561093
            ],
            [
              0.03556617627421402,
              1.826243721925507,
              0,
              1,
              0.01910301170307708,
              0,
              0.547572039807286,
              0.2285286023102448,
              0.980896988296923,
              1,
              2.396076614794658
            ],
            [
              0.8657981056871248,
              2.104957043503972,
              0,
              3,
              0.291440412355381,
              0,
              1.42520723131058,
              0.5598596641313663,
              0.3557370807043223,
              1,
              2.545650852561093
            ],
            [
              0.6246805344014567,
              2.371759849027332,
              0,
              7,
              0.2084742075484388,
              0,
              2.951394932699754,
              1.159387168012634,
              0.1946504888010151,
              1,
              2.545650852561093
            ],
            [
              0.9876402504061343,
              2.007850017679213,
              0,
              4,
              0.3297090499437385,
              0,
              1.992180673247411,
              0.7825820541112876,
              0.2018614661146221,
              1,
              2.545650852561093
            ],
            [
              0.9782559032405272,
              2.021744096759473,
              0,
              3,
              0.3260853010801757,
              0,
              1.483867322678727,
              0.5829029229149231,
              0.3060657880115122,
              1,
              2.545650852561093
            ],
            [
              1,
              1.915286508818304,
              2,
              0,
              0.3430194586278742,
              2,
              0,
              -0.7856536955913918,
              1,
              0.1176623489973599,
              2.545650852561093
            ],
            [
              0.8247739147054377,
              2.144149469387238,
              0.5,
              8.5,
              0.2778023572869983,
              0.606226738122012,
              3.964275868523828,
              1.319131854638823,
              0.1459564607433559,
              0.9465553055103725,
              2.545650852561093
            ],
            [
              1.460140086137944,
              1.507195803305299,
              0,
              8,
              0.4920710497698015,
              0,
              5.307870405726915,
              2.085073999989766,
              0.004430204101139555,
              1,
              2.545650852561093
            ],
            [
              0.7837150191014142,
              2.215164987656409,
              0.5,
              8.5,
              0.2613359045161368,
              0.637987007794346,
              3.837185964641304,
              1.256731241689469,
              0.1696958160740411,
              0.9345329296620429,
              2.545650852561093
            ],
            [
              1,
              2,
              0,
              6,
              0.3333333333333333,
              0,
              3,
              1.178480543387088,
              0.08779149519890264,
              1,
              2.545650852561093
            ],
            [
              0.9979345670297983,
              2.002065432970201,
              4,
              5,
              0.3326448556765995,
              4.008278831251829,
              2.497420872294946,
              -0.5935055694840711,
              0.8562097519807403,
              0.3480011173267057,
              2.545650852561093
            ],
            [
              0.8131787551551296,
              1.318145911449336,
              1,
              4,
              0.3815367822165972,
              1.229741915489701,
              3.034565418939012,
              0.794946830456345,
              0.3695848361498762,
              0.9095165026623856,
              2.270370085522876
            ],
            [
              1.062776274502509,
              1.757047322583069,
              0,
              7,
              0.3768945956764596,
              0,
              3.983956442168652,
              1.616833693728707,
              0.03646956859402293,
              1,
              2.464048379014751
            ],
            [
              0.9090364911865869,
              2.033083926442598,
              0,
              3,
              0.3089732445142763,
              0,
              1.475590830748079,
              0.5796516946790002,
              0.3299776981922252,
              1,
              2.545650852561093
            ],
            [
              0.9958897006575307,
              2.004110299342469,
              0,
              2,
              0.3319632335525102,
              0,
              0.9979490653065264,
              0.3920211855850239,
              0.446273121325618,
              1,
              2.545650852561093
            ],
            [
              0.8771730359581176,
              2.115089579807389,
              0,
              4,
              0.2931470758403709,
              0,
              1.891172855366372,
              0.7429034714103576,
              0.2496411852335313,
              1,
              2.545650852561093
            ],
            [
              1,
              2,
              1,
              8,
              0.3333333333333333,
              1,
              4,
              1.178480543387088,
              0.1430676218056192,
              0.9739877051262511,
              2.545650852561093
            ],
            [
              0.7304955324963678,
              2.100632430144519,
              0,
              5,
              0.258022788844542,
              0,
              2.380235555849251,
              0.9350204304154972,
              0.224881036094121,
              1,
              2.545650852561093
            ],
            [
              1,
              2,
              0,
              1,
              0.3333333333333333,
              0,
              0.5,
              0.1964134238978479,
              0.6666666666666667,
              1,
              2.545650852561093
            ],
            [
              0.8081909061589794,
              2.119308507717107,
              1,
              4,
              0.2760686824831549,
              1.23733141808365,
              1.887408079302598,
              0.2553675656521898,
              0.5779521702280559,
              0.8011677514806663,
              2.545650852561093
            ],
            [
              0.8670964077486669,
              2.132903592251333,
              2,
              2,
              0.2890321359162223,
              2.306548593821083,
              0.9376888891114623,
              -0.5377248428756273,
              0.9243540942025206,
              0.3290090598883804,
              2.545650852561093
            ],
            [
              0.8372077813724556,
              1.831825794289901,
              0,
              9,
              0.3136745033882503,
              0,
              4.913130947306487,
              2.036957724175132,
              0.03378867775118431,
              1,
              2.411994558844398
            ],
            [
              1,
              2,
              1,
              1,
              0.3333333333333333,
              1,
              0.5,
              -0.1964134238978479,
              0.8888888888888891,
              0.5555555555555555,
              2.545650852561093
            ],
            [
              0.7423423573942151,
              2.146068858813392,
              0,
              3,
              0.2570071578550672,
              0,
              1.397904819167249,
              0.5491345436318827,
              0.4101605526540062,
              1,
              2.545650852561093
            ],
            [
              0.990645227278926,
              1.92226469794243,
              0,
              4,
              0.3400878340594914,
              0,
              2.080878873904075,
              0.8174250886803952,
              0.1896463723985996,
              1,
              2.545650852561093
            ],
            [
              1.057016240829545,
              1.930735911079294,
              4,
              7,
              0.3537831075292607,
              3.78423703013381,
              3.625560575028076,
              -0.06233237167858067,
              0.6583810344545549,
              0.5849012330166824,
              2.545650852561093
            ],
            [
              0.7006706335433566,
              2.122660560575544,
              0,
              4,
              0.2481716048768485,
              0,
              1.884427531322026,
              0.7402537270286564,
              0.3195029678405777,
              1,
              2.545650852561093
            ],
            [
              1.006386752850481,
              1.588968760402924,
              2,
              1,
              0.3877645076796921,
              1.987307557790499,
              0.6293389932640489,
              -0.5334465106085713,
              0.9416952193291441,
              0.3344743789065103,
              2.545650852561093
            ],
            [
              0.796643939981264,
              2.189141192363861,
              1,
              6,
              0.2668122134279489,
              1.255265934770706,
              2.740800831362151,
              0.5835579907185223,
              0.4040271261351681,
              0.886104503229987,
              2.545650852561093
            ],
            [
              0.6249541736811519,
              0.9625062197152652,
              0,
              2,
              0.3936817424112513,
              0,
              2.077908650389452,
              0.8718086396457795,
              0.3676218294854562,
              1,
              2.38344581126624
            ],
            [
              1.022059786252579,
              1.939838723119083,
              4,
              6,
              0.3450691450158429,
              3.913665378290787,
              3.093040637085824,
              -0.3223634303107042,
              0.7622121610735662,
              0.472760055530985,
              2.545650852561093
            ],
            [
              0.943681341900656,
              2.046317049577428,
              2,
              13,
              0.3156126587192423,
              2.119359482059724,
              6.352876746389104,
              1.663039242035169,
              0.1023815718721167,
              0.9732013559854426,
              2.545650852561093
            ],
            [
              0.8502256290824676,
              2.149774370917532,
              1,
              14,
              0.2834085430274892,
              1.17615838172176,
              6.512311333409722,
              2.096184143367281,
              0.04676918940863448,
              0.9932535641577541,
              2.545650852561093
            ],
            [
              0.9081113359447827,
              2.042459192260326,
              1,
              7,
              0.3077748277033069,
              1.10118656206358,
              3.427241056529172,
              0.9137366548619296,
              0.2402435609458542,
              0.9472795504873855,
              2.545650852561093
            ],
            [
              1.280320115802855,
              1.90824846126855,
              1,
              5,
              0.4015344455846037,
              0.7810546656708007,
              2.620203868355875,
              0.8648003855387972,
              0.2309012588323691,
              0.9540553493165201,
              2.126674818188509
            ],
            [
              0.7722205160580738,
              2.069893411642421,
              1,
              6,
              0.2717063902793172,
              1.294966889904277,
              2.89869998438186,
              0.6299894162092656,
              0.3924949743959767,
              0.8913210346109024,
              2.545650852561093
            ],
            [
              1,
              2,
              0,
              5,
              0.3333333333333333,
              0,
              2.5,
              0.9820671194892397,
              0.131687242798354,
              1,
              2.545650852561093
            ],
            [
              0.988858520263664,
              1.998713001862728,
              3,
              5,
              0.3309907437997829,
              3.033801032730239,
              2.501609783565815,
              -0.2090590108337144,
              0.7461321438848849,
              0.5260102535535364,
              2.545650852561093
            ],
            [
              1,
              2,
              0,
              3,
              0.3333333333333333,
              0,
              1.5,
              0.5892402716935439,
              0.2962962962962963,
              1,
              2.545650852561093
            ],
            [
              1.005362539156004,
              1.580209841334625,
              0,
              1,
              0.3888355811432476,
              0,
              0.6328273459905887,
              0.2485915715243991,
              0.6111644188567524,
              1,
              2.545650852561093
            ],
            [
              0.8440994595704258,
              1.991687930096823,
              0,
              3,
              0.297659642131871,
              0,
              1.506260069495003,
              0.5916993950602479,
              0.3464518411623302,
              1,
              2.545650852561093
            ],
            [
              0.8298008768425997,
              1.871111795576112,
              0,
              6,
              0.3072298061749251,
              0,
              3.206649658339955,
              1.25965807727083,
              0.1105439971988512,
              1,
              2.545650852561093
            ],
            [
              0.9796275995068843,
              2.020372400493116,
              0,
              10,
              0.3265425331689614,
              0,
              4.949582560897825,
              1.94432891530204,
              0.01919118201171587,
              1,
              2.545650852561093
            ],
            [
              0.9577162779200147,
              2.042283722079985,
              0,
              1,
              0.3192387593066716,
              0,
              0.4896479314742516,
              0.1923468534507132,
              0.6807612406933283,
              1,
              2.545650852561093
            ],
            [
              0.9797956635099103,
              2.02020433649009,
              4,
              2,
              0.3265985545033034,
              4.082483877986199,
              0.989998864904333,
              -1.214811139544381,
              0.9837723660765225,
              0.09361968927607267,
              2.545650852561093
            ],
            [
              0.03731722276545401,
              1.829807250424981,
              0,
              2,
              0.01998646758760999,
              0,
              1.09301129916033,
              0.456737814301112,
              0.9604265237114106,
              1,
              2.393082562767059
            ],
            [
              0.9597418212205884,
              2.040258178779411,
              1,
              6,
              0.3199139404068628,
              1.041946883931985,
              2.940804287616929,
              0.7459221683030759,
              0.288861247763558,
              0.9327105297303843,
              2.545650852561093
            ],
            [
              0.9906030084257481,
              2.009396991574252,
              0,
              2,
              0.3302010028085827,
              0,
              0.9953234768372526,
              0.3909897839430303,
              0.4486306966386283,
              1,
              2.545650852561093
            ],
            [
              0.5888889412372795,
              2.331295018449405,
              0,
              7,
              0.2016615902857241,
              0,
              3.002622981906362,
              1.179510921101189,
              0.2066851013076406,
              1,
              2.545650852561093
            ],
            [
              0.9361747241759774,
              2.063825275824023,
              1,
              3,
              0.3120582413919925,
              1.068176670631865,
              1.453611424931401,
              0.1514091195623954,
              0.6303758447055241,
              0.7760213157542948,
              2.545650852561093
            ],
            [
              0.7915725134049924,
              1.232441252582887,
              0,
              1,
              0.3910904790801372,
              0,
              0.811397701841164,
              0.3570728007246533,
              0.6089095209198628,
              1,
              2.272359306546148
            ],
            [
              0,
              1.724979462496136,
              0,
              0,
              0,
              null,
              0,
              null,
              1,
              1,
              2.545650852561093
            ],
            [
              0.05430714868425737,
              2.945692851315741,
              0,
              4,
              0.01810238289475247,
              0,
              1.357914827478817,
              0.53342540125354,
              0.9295330250714876,
              1,
              2.545650852561093
            ],
            [
              0.6996418580101911,
              2.130889775826601,
              0,
              2,
              0.2471768376111822,
              0,
              0.9385750603755058,
              0.3686974823869649,
              0.5667427138291002,
              1,
              2.545650852561093
            ],
            [
              0.7580950574288339,
              2.09645986126423,
              6,
              5,
              0.2655738211461428,
              7.914574750493278,
              2.3849729214395,
              -2.17217605607251,
              0.9892276375222636,
              0.04540569597770072,
              2.545650852561093
            ],
            [
              0.1701047314724791,
              2.829895268527519,
              0,
              4,
              0.05670157715749306,
              0,
              1.413479871317401,
              0.5552528422722807,
              0.791765243252288,
              1,
              2.545650852561093
            ],
            [
              0.2307817905133852,
              2.769218209486613,
              0,
              6,
              0.07692726350446179,
              0,
              2.166676493548099,
              0.8511286971535312,
              0.618608017014687,
              1,
              2.545650852561093
            ],
            [
              1.228193719434902,
              1.537595738188889,
              0,
              6,
              0.4440662379594491,
              0,
              3.902196039556736,
              1.606773070984119,
              0.02952149168787984,
              1,
              2.428591883959514
            ],
            [
              1.067732684521482,
              1.750832101654981,
              4,
              5,
              0.3788214093066563,
              3.746256022679169,
              2.855784969486069,
              -0.3593972509932028,
              0.7760585687610431,
              0.4639302467523383,
              2.477679088341
            ],
            [
              0.6654310739275486,
              2.024289016818007,
              5,
              9,
              0.247397889548834,
              7.513926229036299,
              4.446005449432888,
              -1.205161649138522,
              0.8928591016105167,
              0.2508660952811897,
              2.545650852561093
            ],
            [
              0.776655148731484,
              1.242621141279975,
              1,
              2,
              0.3846205457733951,
              1.287572742720249,
              1.609501024535828,
              0.1687109101198027,
              0.6699972221877525,
              0.766960802067525,
              1.908165166004827
            ],
            [
              0.8610814941140756,
              2.118311358014783,
              0,
              3,
              0.2890124051612761,
              0,
              1.416222402173922,
              0.5563301820236302,
              0.3594066181196409,
              1,
              2.545650852561093
            ],
            [
              0.9803431173658527,
              2.019656882634147,
              3,
              2,
              0.3267810391219509,
              3.060153069734293,
              0.990267216771737,
              -0.8131067349161861,
              0.957889334543337,
              0.2002657747628384,
              2.545650852561093
            ],
            [
              0.007892214227905784,
              1.816094633760234,
              0,
              1,
              0.004326903034750995,
              0,
              0.550632098906374,
              0.2276952887925877,
              0.995673096965249,
              1,
              2.418284988794635
            ],
            [
              0.8153291877593457,
              2.015202446077446,
              0,
              2,
              0.2880480747901641,
              0,
              0.9924561196781804,
              0.3898634090687275,
              0.5068755438099917,
              1,
              2.545650852561093
            ],
            [
              0.6533032046643644,
              2.212793942543918,
              2,
              8,
              0.227941751835144,
              3.061365665621529,
              3.615338891791647,
              0.2176155561996197,
              0.5925756487801457,
              0.7025866020922982,
              2.545650852561093
            ],
            [
              0.7565087313401491,
              2.182147263390356,
              7.568910256410261,
              19.85416666666666,
              0.2574335793970761,
              10.0050534023606,
              9.09845407766828,
              -0.3561365549325918,
              0.6763123683548705,
              0.4848323235260484,
              2.545650852561093
            ],
            [
              0.7456613769173552,
              2.218128318844924,
              2,
              21.16666666666666,
              0.2515905153403852,
              2.682182639347925,
              9.54257987999949,
              2.694948222671445,
              0.04589525955737645,
              0.9893313320896663,
              2.545650852561093
            ],
            [
              0.9920038577285991,
              1.984300421390053,
              3,
              7,
              0.3333005515223574,
              3.024181787830069,
              3.527691636076114,
              0.1977921865205831,
              0.5593538764489808,
              0.700781857579356,
              2.545650852561093
            ],
            [
              0.9859101913100948,
              2.014089808689905,
              2,
              3,
              0.3286367304366983,
              2.028582337040623,
              1.489506568702314,
              -0.2117634347993809,
              0.7970320261742576,
              0.529785195780415,
              2.545650852561093
            ],
            [
              0.94736628830518,
              2.05263371169482,
              0,
              5,
              0.3157887627683934,
              0,
              2.435894904927581,
              0.9568849170642979,
              0.1499515685472755,
              1,
              2.545650852561093
            ],
            [
              0.741133375450631,
              1.889727535347348,
              0,
              4,
              0.2817075476733714,
              0,
              2.116707263444074,
              0.8314994420049894,
              0.2661982597063532,
              1,
              2.545650852561093
            ],
            [
              0.7162289420714163,
              2.283771057928583,
              0,
              5,
              0.2387429806904721,
              0,
              2.189361312133923,
              0.8600399029314175,
              0.2556563303028482,
              1,
              2.545650852561093
            ],
            [
[truncated: 5,651,832 more chars]
