# Supplementary material for: Variation in selection constraints on teleost TLRs with emphasis on their repertoire in the Walking catfish, Clarias batrachus
Source: Sci Rep. 2020 Dec 7;10:21394. doi: 10.1038/s41598-020-78347-6 (PMC7721727; doi:10.1038/s41598-020-78347-6)
Supplement: Supplementary file 29 — Supplementary Information 29. [file 41598_2020_78347_MOESM29_ESM.zip › T7/slac/tree.new]

(((((((CBTLR7_3321_BP:0.06205211485663183,((IPTLR7_3321_BP:0.038171246391392,PHTLR7_3321_BP:0.02669062045896936):0.01588875107038033,TFTLR7_3321_BP:0.0845965255739418):0.01552290671864473):0.1285712428716843,(DRTLR7_3321_BP:0.1051385474464401,((CATLR7_3321_BP:0.02974314931359253,CCTLR7_3321_BP:0.01353036087475661):0.0502683108462816,MATLR7_3321_BP:0.06932992177724347):0.02476407845530089):0.1336562937166951):0.1430157138382182,(SSTLR7_3321_BP:0.01420112470568102,OMTLR7_3321_BP:0.01406800728187295):0.117058968601579):0.06296718322489565,GMTLR7_3321_BP:0.2068966912549275):0.1004817124115032,TRTLR7_3321_BP:0.1293387707025942):0.03478778929127373,(MMTLR7_3321_BP:0.07439782403399049,SATLR7_3321_BP:0.09923785806995723):0.01467836420147552):0.01188441449172746,(((ECTLR7_3321_BP:0.08160247354634241,PFTLR7_3321_BP:0.04618488693122865):0.01929871910022429,LMTLR7_3321_BP:0.04380893678977855):0.006222212957079754,((((TOTLR7_3321_BP:0.04153547004090923,SDTLR7_3321_BP:0.03550025973831945):0.02521617262080099,LCTLR7_3321_BP:0.06797176422009264):0.004760483055034559,SMTLR7_3321_BP:0.09148400464269957):0.00995535751162503,ATTLR7_3321_BP:0.1069407956712164):0.01495641214321535):0.001908547344416957,ONTLR7_3321_BP:0.1273658637664581):0
