# Supplementary material for: Variation in selection constraints on teleost TLRs with emphasis on their repertoire in the Walking catfish, Clarias batrachus
Source: Sci Rep. 2020 Dec 7;10:21394. doi: 10.1038/s41598-020-78347-6 (PMC7721727; doi:10.1038/s41598-020-78347-6)
Supplement: Supplementary file 29 — Supplementary Information 29. [file 41598_2020_78347_MOESM29_ESM.zip › T7/struct/S507412_results/Bsites.clr]

cluster 1
COF	3w3lB	BS02_RX8	120.176 87.260 100.981	1.09 :199,201,229,231,261,282
COF	3w3lA	BS01_RX8	120.176 87.260 100.981	0.96 :199,201,229,231,261,282
COF	3w3jA	BS02_C09	120.176 87.260 100.981	1.13 :199,201,229,231,261,282
COF	4qc0B	BS01_XG1	120.176 87.260 100.981	1.15 :199,201,229,231,261,282
TMS	4qc0B	BS01_XG1	120.176 87.260 100.981	0.27 :199,201,229,231,261,282
TMS	4qbzB	BS01_D80	119.535 87.242 101.432	0.28 :199,201,229,231,259,261,282
COF	4qbzB	BS01_D80	119.535 87.242 101.432	1.21 :199,201,229,231,259,261,282
COF	4r6aB	BS01_HB2	120.343 86.365 99.090	1.10 :199,201,229,231,261
COF	3w3nB	BS01_RX8	120.774 86.721 98.173	1.07 :199,201,202,229,231,261
COF	5awdA	BS01_IDQ	120.901 88.107 102.039	1.06 :201,229,231,261,282
COF	4qc0A	BS02_XG1	120.901 88.107 102.039	1.18 :201,229,231,261,282
COF	5awbA	BS01_M0A	120.796 87.554 101.329	1.09 :199,201,231,261,282
COF	4r08B	BS02_URI	121.857 88.686 102.738	0.93 :201,231,261,282
COF	3wn4A	BS01_D87	121.160 86.509 99.052	1.12 :199,201,231,261
COF	4r08D	BS02_URI	121.857 88.686 102.738	1.03 :201,231,261,282
COF	3w3mA	BS01_RX8	121.291 87.200 99.941	1.16 :201,229,231,261
COF	3w3nA	BS02_RX8	121.160 86.509 99.052	1.04 :199,201,231,261
COF	4r07A	BS01_URI	121.857 88.686 102.738	0.97 :201,231,261,282
COF	3w3kA	BS02_L07	122.696 87.670 100.173	1.12 :201,231,261
cluster 2
SST	3cigA	BS02_UUU	88.534 87.947 108.560	0.51 :386,409,411,412,433
SST	3ulvA	BS01_UUU	87.029 88.095 108.067	0.50 :386,409,411,412,433,463
SST	3uluA	BS01_UUU	88.424 89.273 108.142	0.53 :386,409,411,433
COF	3fxiA	BS03_NAG	86.129 88.545 107.787	1.47 :409,411,433,435
SST	3ciyB	BS05_UUU	88.421 90.316 107.955	0.55 :386,409,433
COF	4r07B	BS01_URI	89.922 89.820 109.205	0.87 :385,409,411
cluster 3
COF	4r09C	BS01_06S	108.241 91.217 88.114	1.27 :144,167,168,194,196,223,226,228
COF	4r09A	BS02_06S	108.524 91.229 88.770	1.24 :144,167,168,193,194,196,226,228,255
COF	4r07A	BS02_UCG	108.362 92.394 88.589	1.21 :167,168,193,194,196,223,226,228
COF	4r08A	BS02_UCG	109.287 91.335 89.762	1.19 :168,193,194,196,226,228
cluster 4
FIN	2z81A	2Z81A00	80.858 86.595 107.220	0.47 :412,433,434,435,436,462,463,464,465,466,484,486
FIN	2z7xA	2Z7XA03	79.537 87.938 106.421	0.49 :433,434,435,436,462,463,464,465,484,485,486
FIN	3cigA	3CIGA05	78.552 84.876 105.961	0.55 :412,435,463,464,465,466,484,486,487,488,517
CON	NTAPP	NTAPP	82.752 87.204 107.167	0.31 :411,433,463,465
cluster 5
COF	3t6qA	BS02_MAN	71.359 74.009 103.753	1.37 :520,545
COF	3rg1E	BS01_MAN	71.359 74.009 103.753	1.34 :520,545
COF	3b2dA	BS01_MAN	71.359 74.009 103.753	1.42 :520,545
cluster 6
SST	3j0aA	BS05_UUU	56.638 59.091 75.822	0.62 :660,689
cluster 7
COF	3vq1A	BS01_LP5	114.791 87.106 94.349	1.08 :172,226,230
COF	3vq2B	BS01_LP5	112.123 86.894 92.601	1.11 :172,226
cluster 8
FIN	3a79A	3A79A01	108.743 96.132 109.999	0.49 :254,256,257,276,277,278,279,281,288,297,302,303,304,305,306,308,311,312,314,336,337,338,341,343,350
FIN	3a7bA	3A7BA01	108.166 96.610 113.578	0.49 :276,297,303,304,305,306,307,308,309,311,312,314,318,319,336,338,341,343
cluster 9
COF	3j0aA	BS01_FUC	113.140 65.586 77.452	1.39 :64,66
cluster 10
FIN	3cigA	3CIGA03	97.740 97.512 124.124	0.55 :346,347,348,349,369,371,372
FIN	2a0zA	2A0ZA06	96.679 100.254 124.404	0.54 :348,349,371,372
cluster 11
FIN	1ziwA	1ZIWA07	65.057 75.848 91.860	0.53 :561,590,614
cluster 12
FIN	2a0zA	2A0ZA10	73.264 80.628 103.771	0.54 :486,487,488,489,517,518,519,520,521,542
cluster 13
COF	3fxiA	BS02_NAG	94.305 90.066 108.701	1.67 :363,364,384,409
cluster 14
FIN	3a79B	3A79B08	110.697 108.747 88.190	0.46 :220,244,245,246,247,248,249,250
FIN	2z7xA	2Z7XA01	108.413 105.936 86.689	0.49 :220,221,246,247,249,251
cluster 15
COF	3b2dA	BS02_MAN	91.202 83.833 111.003	1.63 :387,412
cluster 16
FIN	3a79B	3A79B05	84.984 92.494 106.530	0.46 :407,409,411,433,461
SST	3ciyA	BS03_UUU	86.109 91.487 107.236	0.53 :409,433
cluster 17
SST	3j0aA	BS06_UUU	55.285 68.559 74.073	0.56 :661,662,663
cluster 18
FIN	3a79B	3A79B07	74.332 86.577 102.870	0.46 :465,484,485,486,487,488,515,516,517
FIN	1ziwA	1ZIWA04	75.488 84.790 104.235	0.53 :465,466,484,486,487,488,516,517
cluster 19
FIN	2z64A	2Z64A02	93.490 68.647 67.866	0.59 :20,21,22,23,24,51,55
cluster 20
FIN	2z64A	2Z64A04	115.180 99.010 77.972	0.59 :187,188,218
