# Supplementary material for: Variation in selection constraints on teleost TLRs with emphasis on their repertoire in the Walking catfish, Clarias batrachus
Source: Sci Rep. 2020 Dec 7;10:21394. doi: 10.1038/s41598-020-78347-6 (PMC7721727; doi:10.1038/s41598-020-78347-6)
Supplement: Supplementary file 29 — Supplementary Information 29. [file 41598_2020_78347_MOESM29_ESM.zip › T7/struct/S507412_results/Bsites.inf]

SITE 1	0.10	19
TMS	4qc0B	BS01_XG1	120.176 87.260 100.981	0.27 :199,201,229,231,261,282
RX8(5),URI(3),XG1(3),D80(2),HB2(1),M0A(1),C09(1),IDQ(1),L07(1),D87(1)

SITE 2	0.04	6
COF	3fxiA	BS03_NAG	86.129 88.545 107.787	1.47 :409,411,433,435
UUU(4),URI(1),NAG(1)

SITE 3	0.02	4
COF	4r09C	BS01_06S	108.241 91.217 88.114	1.27 :144,167,168,194,196,223,226,228
UCG(2),06S(2)

SITE 4	0.02	4
FIN	2z81A	2Z81A00	80.858 86.595 107.220	0.47 :412,433,434,435,436,462,463,464,465,466,484,486
2Z81A00(1),3CIGA05(1),2Z7XA03(1)

SITE 5	0.02	3
COF	3t6qA	BS02_MAN	71.359 74.009 103.753	1.37 :520,545
MAN(3)

SITE 6	0.01	1
SST	3j0aA	BS05_UUU	56.638 59.091 75.822	0.62 :660,689
UUU(1)

SITE 7	0.01	2
COF	3vq1A	BS01_LP5	114.791 87.106 94.349	1.08 :172,226,230
LP5(2)

SITE 8	0.01	2
FIN	3a79A	3A79A01	108.743 96.132 109.999	0.49 :254,256,257,276,277,278,279,281,288,297,302,303,304,305,306,308,311,312,314,336,337,338,341,343,350
3A7BA01(1),3A79A01(1)

SITE 9	0.01	1
COF	3j0aA	BS01_FUC	113.140 65.586 77.452	1.39 :64,66
FUC(1)

SITE 10	0.01	2
FIN	3cigA	3CIGA03	97.740 97.512 124.124	0.55 :346,347,348,349,369,371,372
3CIGA03(1),2A0ZA06(1)

SITE 11	0.01	1
FIN	1ziwA	1ZIWA07	65.057 75.848 91.860	0.53 :561,590,614
1ZIWA07(1)

SITE 12	0.01	1
FIN	2a0zA	2A0ZA10	73.264 80.628 103.771	0.54 :486,487,488,489,517,518,519,520,521,542
2A0ZA10(1)

SITE 13	0.01	1
COF	3fxiA	BS02_NAG	94.305 90.066 108.701	1.67 :363,364,384,409
NAG(1)

SITE 14	0.01	2
FIN	3a79B	3A79B08	110.697 108.747 88.190	0.46 :220,244,245,246,247,248,249,250
2Z7XA01(1),3A79B08(1)

SITE 15	0.01	1
COF	3b2dA	BS02_MAN	91.202 83.833 111.003	1.63 :387,412
MAN(1)

SITE 16	0.01	2
SST	3ciyA	BS03_UUU	86.109 91.487 107.236	0.53 :409,433
3A79B05(1),UUU(1)

SITE 17	0.01	1
SST	3j0aA	BS06_UUU	55.285 68.559 74.073	0.56 :661,662,663
UUU(1)

SITE 18	0.01	2
FIN	3a79B	3A79B07	74.332 86.577 102.870	0.46 :465,484,485,486,487,488,515,516,517
1ZIWA04(1),3A79B07(1)

SITE 19	0.01	1
FIN	2z64A	2Z64A02	93.490 68.647 67.866	0.59 :20,21,22,23,24,51,55
2Z64A02(1)

SITE 20	0.01	1
FIN	2z64A	2Z64A04	115.180 99.010 77.972	0.59 :187,188,218
2Z64A04(1)
