# Supplementary material for: Variation in selection constraints on teleost TLRs with emphasis on their repertoire in the Walking catfish, Clarias batrachus
Source: Sci Rep. 2020 Dec 7;10:21394. doi: 10.1038/s41598-020-78347-6 (PMC7721727; doi:10.1038/s41598-020-78347-6)
Supplement: Supplementary file 29 — Supplementary Information 29. [file 41598_2020_78347_MOESM29_ESM.zip › T7/struct/S507412_results/CH_complex4.pdb]

ATOM      1  N   MET A   1      87.013  67.757  74.299  1.00  1.00              
ATOM      2  CA  MET A   1      87.725  68.234  75.468  1.00  1.00              
ATOM      3  HA  MET A   1      88.390  69.046  75.195  1.00  1.00              
ATOM      4  CB  MET A   1      86.735  68.861  76.484  1.00  1.00              
ATOM      5  HB1 MET A   1      87.312  69.115  77.373  1.00  1.00              
ATOM      6  HB2 MET A   1      85.990  68.111  76.754  1.00  1.00              
ATOM      7  CG  MET A   1      86.072  70.104  75.907  1.00  1.00              
ATOM      8  HG1 MET A   1      85.357  69.805  75.139  1.00  1.00              
ATOM      9  HG2 MET A   1      86.817  70.739  75.426  1.00  1.00              
ATOM     10  SD  MET A   1      85.181  71.136  77.111  1.00  1.00              
ATOM     11  CE  MET A   1      86.587  71.886  77.979  1.00  1.00              
ATOM     12  HE1 MET A   1      87.242  72.378  77.260  1.00  1.00              
ATOM     13  HE2 MET A   1      86.220  72.620  78.695  1.00  1.00              
ATOM     14  HE3 MET A   1      87.146  71.118  78.512  1.00  1.00              
ATOM     15  C   MET A   1      88.576  67.137  76.071  1.00  1.00              
ATOM     16  O   MET A   1      88.238  66.482  77.053  1.00  1.00              
ATOM     17  N   LEU A   2      89.647  66.876  75.342  1.00  1.00              
ATOM     18  H   LEU A   2      89.846  67.492  74.578  1.00  1.00              
ATOM     19  CA  LEU A   2      90.165  65.548  75.167  1.00  1.00              
ATOM     20  HA  LEU A   2      89.337  64.927  75.516  1.00  1.00              
ATOM     21  CB  LEU A   2      90.232  65.206  73.660  1.00  1.00              
ATOM     22  HB1 LEU A   2      91.221  64.841  73.402  1.00  1.00              
ATOM     23  HB2 LEU A   2      90.082  66.123  73.091  1.00  1.00              
ATOM     24  CG  LEU A   2      89.192  64.178  73.139  1.00  1.00              
ATOM     25  HG  LEU A   2      89.332  64.074  72.066  1.00  1.00              
ATOM     26  CD1 LEU A   2      89.362  62.785  73.747  1.00  1.00              
ATOM     27 1HD1 LEU A   2      88.660  62.098  73.274  1.00  1.00              
ATOM     28 2HD1 LEU A   2      90.373  62.425  73.564  1.00  1.00              
ATOM     29 3HD1 LEU A   2      89.156  62.811  74.816  1.00  1.00              
ATOM     30  CD2 LEU A   2      87.744  64.614  73.340  1.00  1.00              
ATOM     31 1HD2 LEU A   2      87.071  63.885  72.892  1.00  1.00              
ATOM     32 2HD2 LEU A   2      87.494  64.719  74.395  1.00  1.00              
ATOM     33 3HD2 LEU A   2      87.578  65.570  72.844  1.00  1.00              
ATOM     34  C   LEU A   2      91.186  64.948  76.125  1.00  1.00              
ATOM     35  O   LEU A   2      91.291  65.272  77.302  1.00  1.00              
ATOM     36  N   LEU A   3      91.802  63.883  75.646  1.00  1.00              
ATOM     37  H   LEU A   3      91.776  63.706  74.658  1.00  1.00              
ATOM     38  CA  LEU A   3      92.457  62.983  76.516  1.00  1.00              
ATOM     39  HA  LEU A   3      91.796  62.856  77.375  1.00  1.00              
ATOM     40  CB  LEU A   3      92.602  61.579  75.869  1.00  1.00              
ATOM     41  HB1 LEU A   3      93.657  61.313  75.851  1.00  1.00              
ATOM     42  HB2 LEU A   3      92.264  61.617  74.833  1.00  1.00              
ATOM     43  CG  LEU A   3      91.851  60.432  76.573  1.00  1.00              
ATOM     44  HG  LEU A   3      92.067  59.516  76.023  1.00  1.00              
ATOM     45  CD1 LEU A   3      92.314  60.217  78.014  1.00  1.00              
ATOM     46 1HD1 LEU A   3      91.827  59.332  78.423  1.00  1.00              
ATOM     47 2HD1 LEU A   3      93.390  60.051  78.034  1.00  1.00              
ATOM     48 3HD1 LEU A   3      92.065  61.069  78.644  1.00  1.00              
ATOM     49  CD2 LEU A   3      90.332  60.628  76.550  1.00  1.00              
ATOM     50 1HD2 LEU A   3      89.986  60.650  75.518  1.00  1.00              
ATOM     51 2HD2 LEU A   3      89.850  59.788  77.052  1.00  1.00              
ATOM     52 3HD2 LEU A   3      90.049  61.548  77.058  1.00  1.00              
ATOM     53  C   LEU A   3      93.769  63.515  77.089  1.00  1.00              
ATOM     54  O   LEU A   3      94.776  63.701  76.418  1.00  1.00              
ATOM     55  N   SER A   4      93.836  63.618  78.397  1.00  1.00              
ATOM     56  H   SER A   4      92.998  63.503  78.952  1.00  1.00              
ATOM     57  CA  SER A   4      95.105  63.400  79.063  1.00  1.00              
ATOM     58  HA  SER A   4      95.807  64.125  78.687  1.00  1.00              
ATOM     59  CB  SER A   4      94.877  63.606  80.567  1.00  1.00              
ATOM     60  HB1 SER A   4      94.544  64.628  80.735  1.00  1.00              
ATOM     61  HB2 SER A   4      95.801  63.444  81.118  1.00  1.00              
ATOM     62  OG  SER A   4      93.872  62.739  81.060  1.00  1.00              
ATOM     63  HG  SER A   4      94.186  61.833  80.907  1.00  1.00              
ATOM     64  C   SER A   4      95.617  61.994  78.744  1.00  1.00              
ATOM     65  O   SER A   4      95.329  61.047  79.473  1.00  1.00              
ATOM     66  N   LEU A   5      96.326  61.852  77.619  1.00  1.00              
ATOM     67  H   LEU A   5      96.337  62.618  76.963  1.00  1.00              
ATOM     68  CA  LEU A   5      97.197  60.721  77.379  1.00  1.00              
ATOM     69  HA  LEU A   5      96.647  59.826  77.666  1.00  1.00              
ATOM     70  CB  LEU A   5      97.572  60.531  75.906  1.00  1.00              
ATOM     71  HB1 LEU A   5      98.269  59.695  75.867  1.00  1.00              
ATOM     72  HB2 LEU A   5      98.070  61.428  75.539  1.00  1.00              
ATOM     73  CG  LEU A   5      96.388  60.188  74.979  1.00  1.00              
ATOM     74  HG  LEU A   5      95.752  61.065  74.898  1.00  1.00              
ATOM     75  CD1 LEU A   5      96.907  59.833  73.586  1.00  1.00              
ATOM     76 1HD1 LEU A   5      96.075  59.762  72.884  1.00  1.00              
ATOM     77 2HD1 LEU A   5      97.599  60.597  73.237  1.00  1.00              
ATOM     78 3HD1 LEU A   5      97.417  58.871  73.619  1.00  1.00              
ATOM     79  CD2 LEU A   5      95.537  59.005  75.456  1.00  1.00              
ATOM     80 1HD2 LEU A   5      94.790  58.758  74.701  1.00  1.00              
ATOM     81 2HD2 LEU A   5      96.172  58.136  75.636  1.00  1.00              
ATOM     82 3HD2 LEU A   5      95.017  59.260  76.378  1.00  1.00              
ATOM     83  C   LEU A   5      98.355  60.808  78.365  1.00  1.00              
ATOM     84  O   LEU A   5      99.372  61.460  78.131  1.00  1.00              
ATOM     85  N   GLU A   6      98.064  60.254  79.539  1.00  1.00              
ATOM     86  H   GLU A   6      97.215  59.700  79.593  1.00  1.00              
ATOM     87  CA  GLU A   6      98.702  60.542  80.809  1.00  1.00              
ATOM     88  HA  GLU A   6      99.680  60.965  80.583  1.00  1.00              
ATOM     89  CB  GLU A   6      97.891  61.597  81.597  1.00  1.00              
ATOM     90  HB1 GLU A   6      96.866  61.238  81.694  1.00  1.00              
ATOM     91  HB2 GLU A   6      97.868  62.511  81.002  1.00  1.00              
ATOM     92  CG  GLU A   6      98.380  61.970  83.016  1.00  1.00              
ATOM     93  HG1 GLU A   6      98.317  61.087  83.656  1.00  1.00              
ATOM     94  HG2 GLU A   6      97.695  62.718  83.422  1.00  1.00              
ATOM     95  CD  GLU A   6      99.811  62.523  83.065  1.00  1.00              
ATOM     96  OE1 GLU A   6     100.093  63.545  83.736  1.00  1.00              
ATOM     97  OE2 GLU A   6     100.690  61.909  82.433  1.00  1.00              
ATOM     98  C   GLU A   6      98.936  59.257  81.583  1.00  1.00              
ATOM     99  O   GLU A   6      98.066  58.392  81.561  1.00  1.00              
ATOM    100  N   VAL A   7     100.143  59.077  82.133  1.00  1.00              
ATOM    101  H   VAL A   7     100.761  59.887  82.189  1.00  1.00              
ATOM    102  CA  VAL A   7     100.728  57.767  82.477  1.00  1.00              
ATOM    103  HA  VAL A   7     101.785  57.994  82.603  1.00  1.00              
ATOM    104  CB  VAL A   7     100.263  57.264  83.867  1.00  1.00              
ATOM    105  HB  VAL A   7     100.186  58.132  84.524  1.00  1.00              
ATOM    106  CG1 VAL A   7      98.912  56.533  83.905  1.00  1.00              
ATOM    107 1HG1 VAL A   7      98.736  56.127  84.901  1.00  1.00              
ATOM    108 2HG1 VAL A   7      98.105  57.229  83.691  1.00  1.00              
ATOM    109 3HG1 VAL A   7      98.895  55.719  83.181  1.00  1.00              
ATOM    110  CG2 VAL A   7     101.302  56.334  84.512  1.00  1.00              
ATOM    111 1HG2 VAL A   7     101.053  56.176  85.561  1.00  1.00              
ATOM    112 2HG2 VAL A   7     101.314  55.370  84.003  1.00  1.00              
ATOM    113 3HG2 VAL A   7     102.292  56.780  84.443  1.00  1.00              
ATOM    114  C   VAL A   7     100.741  56.682  81.395  1.00  1.00              
ATOM    115  O   VAL A   7     101.504  55.720  81.482  1.00  1.00              
ATOM    116  N   ASN A   8     100.017  56.876  80.297  1.00  1.00              
ATOM    117  H   ASN A   8      99.323  57.610  80.336  1.00  1.00              
ATOM    118  CA  ASN A   8     100.399  56.343  79.007  1.00  1.00              
ATOM    119  HA  ASN A   8     100.359  55.254  79.070  1.00  1.00              
ATOM    120  CB  ASN A   8      99.391  56.821  77.940  1.00  1.00              
ATOM    121  HB1 ASN A   8      99.582  56.298  77.005  1.00  1.00              
ATOM    122  HB2 ASN A   8      99.538  57.889  77.771  1.00  1.00              
ATOM    123  CG  ASN A   8      97.929  56.611  78.325  1.00  1.00              
ATOM    124  OD1 ASN A   8      97.156  57.546  78.412  1.00  1.00              
ATOM    125  ND2 ASN A   8      97.499  55.393  78.571  1.00  1.00              
ATOM    126 1HD2 ASN A   8      98.117  54.609  78.519  1.00  1.00              
ATOM    127 2HD2 ASN A   8      96.551  55.324  78.898  1.00  1.00              
ATOM    128  C   ASN A   8     101.833  56.760  78.719  1.00  1.00              
ATOM    129  O   ASN A   8     102.159  57.946  78.738  1.00  1.00              
ATOM    130  N   SER A   9     102.679  55.791  78.396  1.00  1.00              
ATOM    131  H   SER A   9     102.402  54.823  78.475  1.00  1.00              
ATOM    132  CA  SER A   9     103.923  56.082  77.706  1.00  1.00              
ATOM    133  HA  SER A   9     104.393  56.952  78.168  1.00  1.00              
ATOM    134  CB  SER A   9     104.898  54.912  77.862  1.00  1.00              
ATOM    135  HB1 SER A   9     105.076  54.730  78.923  1.00  1.00              
ATOM    136  HB2 SER A   9     105.847  55.159  77.384  1.00  1.00              
ATOM    137  OG  SER A   9     104.354  53.753  77.267  1.00  1.00              
ATOM    138  HG  SER A   9     104.233  53.969  76.329  1.00  1.00              
ATOM    139  C   SER A   9     103.639  56.433  76.254  1.00  1.00              
ATOM    140  O   SER A   9     103.950  55.661  75.343  1.00  1.00              
ATOM    141  N   ILE A  10     102.949  57.561  76.044  1.00  1.00              
ATOM    142  H   ILE A  10     102.703  58.140  76.843  1.00  1.00              
ATOM    143  CA  ILE A  10     102.509  57.959  74.713  1.00  1.00              
ATOM    144  HA  ILE A  10     102.400  57.014  74.188  1.00  1.00              
ATOM    145  CB  ILE A  10     101.067  58.512  74.659  1.00  1.00              
ATOM    146  HB  ILE A  10     100.478  57.945  75.380  1.00  1.00              
ATOM    147  CG2 ILE A  10     100.940  59.975  75.093  1.00  1.00              
ATOM    148 1HG2 ILE A  10     100.903  60.016  76.175  1.00  1.00              
ATOM    149 2HG2 ILE A  10     101.777  60.575  74.748  1.00  1.00              
ATOM    150 3HG2 ILE A  10     100.031  60.419  74.705  1.00  1.00              
ATOM    151  CG1 ILE A  10     100.439  58.210  73.276  1.00  1.00              
ATOM    152 1HG1 ILE A  10     101.174  58.363  72.487  1.00  1.00              
ATOM    153 2HG1 ILE A  10      99.610  58.889  73.096  1.00  1.00              
ATOM    154  CD1 ILE A  10      99.894  56.781  73.151  1.00  1.00              
ATOM    155  HD1 ILE A  10      99.136  56.603  73.915  1.00  1.00              
ATOM    156  HD2 ILE A  10      99.439  56.655  72.168  1.00  1.00              
ATOM    157  HD3 ILE A  10     100.695  56.050  73.258  1.00  1.00              
ATOM    158  C   ILE A  10     103.628  58.618  73.893  1.00  1.00              
ATOM    159  O   ILE A  10     103.481  59.651  73.263  1.00  1.00              
ATOM    160  N   SER A  11     104.804  57.984  73.931  1.00  1.00              
ATOM    161  H   SER A  11     104.767  57.063  74.351  1.00  1.00              
ATOM    162  CA  SER A  11     106.095  58.645  74.052  1.00  1.00              
ATOM    163  HA  SER A  11     105.972  59.453  74.773  1.00  1.00              
ATOM    164  CB  SER A  11     107.097  57.651  74.661  1.00  1.00              
ATOM    165  HB1 SER A  11     108.079  58.115  74.740  1.00  1.00              
ATOM    166  HB2 SER A  11     107.173  56.770  74.023  1.00  1.00              
ATOM    167  OG  SER A  11     106.677  57.271  75.954  1.00  1.00              
ATOM    168  HG  SER A  11     107.451  57.017  76.475  1.00  1.00              
ATOM    169  C   SER A  11     106.705  59.281  72.821  1.00  1.00              
ATOM    170  O   SER A  11     107.822  59.784  72.899  1.00  1.00              
ATOM    171  N   SER A  12     105.957  59.293  71.738  1.00  1.00              
ATOM    172  H   SER A  12     105.124  58.718  71.765  1.00  1.00              
ATOM    173  CA  SER A  12     105.807  60.457  70.879  1.00  1.00              
ATOM    174  HA  SER A  12     105.983  61.376  71.430  1.00  1.00              
ATOM    175  CB  SER A  12     106.819  60.405  69.716  1.00  1.00              
ATOM    176  HB1 SER A  12     106.628  61.248  69.055  1.00  1.00              
ATOM    177  HB2 SER A  12     106.672  59.482  69.153  1.00  1.00              
ATOM    178  OG  SER A  12     108.182  60.475  70.146  1.00  1.00              
ATOM    179  HG  SER A  12     108.529  61.342  69.854  1.00  1.00              
ATOM    180  C   SER A  12     104.382  60.397  70.428  1.00  1.00              
ATOM    181  O   SER A  12     104.056  59.378  69.820  1.00  1.00              
ATOM    182  N   ILE A  13     103.515  61.378  70.753  1.00  1.00              
ATOM    183  H   ILE A  13     103.727  62.121  71.408  1.00  1.00              
ATOM    184  CA  ILE A  13     102.172  61.222  70.193  1.00  1.00              
ATOM    185  HA  ILE A  13     101.936  60.181  70.424  1.00  1.00              
ATOM    186  CB  ILE A  13     100.938  61.892  70.787  1.00  1.00              
ATOM    187  HB  ILE A  13     100.090  61.353  70.355  1.00  1.00              
ATOM    188  CG2 ILE A  13     100.872  61.608  72.284  1.00  1.00              
ATOM    189 1HG2 ILE A  13      99.880  61.826  72.669  1.00  1.00              
ATOM    190 2HG2 ILE A  13     101.060  60.556  72.423  1.00  1.00              
ATOM    191 3HG2 ILE A  13     101.638  62.136  72.838  1.00  1.00              
ATOM    192  CG1 ILE A  13     100.750  63.342  70.373  1.00  1.00              
ATOM    193 1HG1 ILE A  13     100.909  63.453  69.301  1.00  1.00              
ATOM    194 2HG1 ILE A  13     101.481  63.923  70.909  1.00  1.00              
ATOM    195  CD1 ILE A  13      99.340  63.821  70.710  1.00  1.00              
ATOM    196  HD1 ILE A  13      99.195  63.753  71.773  1.00  1.00              
ATOM    197  HD2 ILE A  13      99.204  64.853  70.426  1.00  1.00              
ATOM    198  HD3 ILE A  13      98.597  63.206  70.206  1.00  1.00              
ATOM    199  C   ILE A  13     102.163  61.181  68.689  1.00  1.00              
ATOM    200  O   ILE A  13     101.341  60.485  68.110  1.00  1.00              
ATOM    201  N   LEU A  14     103.171  61.811  68.091  1.00  1.00              
ATOM    202  H   LEU A  14     103.788  62.343  68.680  1.00  1.00              
ATOM    203  CA  LEU A  14     103.309  61.970  66.659  1.00  1.00              
ATOM    204  HA  LEU A  14     104.166  62.621  66.486  1.00  1.00              
ATOM    205  CB  LEU A  14     103.598  60.626  65.939  1.00  1.00              
ATOM    206  HB1 LEU A  14     103.770  60.842  64.885  1.00  1.00              
ATOM    207  HB2 LEU A  14     102.709  59.998  65.992  1.00  1.00              
ATOM    208  CG  LEU A  14     104.802  59.802  66.425  1.00  1.00              
ATOM    209  HG  LEU A  14     104.653  59.516  67.459  1.00  1.00              
ATOM    210  CD1 LEU A  14     104.943  58.526  65.600  1.00  1.00              
ATOM    211 1HD1 LEU A  14     105.781  57.936  65.968  1.00  1.00              
ATOM    212 2HD1 LEU A  14     104.028  57.939  65.682  1.00  1.00              
ATOM    213 3HD1 LEU A  14     105.107  58.782  64.552  1.00  1.00              
ATOM    214  CD2 LEU A  14     106.112  60.578  66.319  1.00  1.00              
ATOM    215 1HD2 LEU A  14     106.944  59.957  66.654  1.00  1.00              
ATOM    216 2HD2 LEU A  14     106.290  60.860  65.280  1.00  1.00              
ATOM    217 3HD2 LEU A  14     106.068  61.469  66.935  1.00  1.00              
ATOM    218  C   LEU A  14     102.121  62.690  66.048  1.00  1.00              
ATOM    219  O   LEU A  14     101.028  62.744  66.609  1.00  1.00              
ATOM    220  N   LYS A  15     102.303  63.110  64.805  1.00  1.00              
ATOM    221  H   LYS A  15     103.175  62.883  64.348  1.00  1.00              
ATOM    222  CA  LYS A  15     101.216  63.562  63.953  1.00  1.00              
ATOM    223  HA  LYS A  15     100.684  64.345  64.460  1.00  1.00              
ATOM    224  CB  LYS A  15     101.866  64.060  62.646  1.00  1.00              
ATOM    225  HB1 LYS A  15     102.450  63.252  62.205  1.00  1.00              
ATOM    226  HB2 LYS A  15     102.555  64.826  62.950  1.00  1.00              
ATOM    227  CG  LYS A  15     101.018  64.696  61.531  1.00  1.00              
ATOM    228  HG1 LYS A  15     100.424  65.513  61.935  1.00  1.00              
ATOM    229  HG2 LYS A  15     100.345  63.965  61.087  1.00  1.00              
ATOM    230  CD  LYS A  15     101.954  65.203  60.418  1.00  1.00              
ATOM    231  HD1 LYS A  15     102.031  64.416  59.664  1.00  1.00              
ATOM    232  HD2 LYS A  15     102.960  65.380  60.801  1.00  1.00              
ATOM    233  CE  LYS A  15     101.451  66.488  59.752  1.00  1.00              
ATOM    234  HE1 LYS A  15     100.379  66.395  59.564  1.00  1.00              
ATOM    235  HE2 LYS A  15     101.974  66.592  58.798  1.00  1.00              
ATOM    236  NZ  LYS A  15     101.735  67.682  60.585  1.00  1.00              
ATOM    237  HZ1 LYS A  15     102.733  67.737  60.820  1.00  1.00              
ATOM    238  HZ2 LYS A  15     101.506  68.538  60.117  1.00  1.00              
ATOM    239  HZ3 LYS A  15     101.230  67.677  61.472  1.00  1.00              
ATOM    240  C   LYS A  15     100.180  62.474  63.665  1.00  1.00              
ATOM    241  O   LYS A  15      99.299  62.671  62.851  1.00  1.00              
ATOM    242  N   GLU A  16     100.213  61.346  64.356  1.00  1.00              
ATOM    243  H   GLU A  16     101.024  61.198  64.929  1.00  1.00              
ATOM    244  CA  GLU A  16      99.382  60.207  64.042  1.00  1.00              
ATOM    245  HA  GLU A  16      98.583  60.503  63.361  1.00  1.00              
ATOM    246  CB  GLU A  16     100.229  59.147  63.301  1.00  1.00              
ATOM    247  HB1 GLU A  16      99.633  58.236  63.229  1.00  1.00              
ATOM    248  HB2 GLU A  16     101.111  58.897  63.892  1.00  1.00              
ATOM    249  CG  GLU A  16     100.637  59.504  61.857  1.00  1.00              
ATOM    250  HG1 GLU A  16      99.750  59.860  61.327  1.00  1.00              
ATOM    251  HG2 GLU A  16     100.953  58.579  61.369  1.00  1.00              
ATOM    252  CD  GLU A  16     101.775  60.528  61.717  1.00  1.00              
ATOM    253  OE1 GLU A  16     101.886  61.116  60.617  1.00  1.00              
ATOM    254  OE2 GLU A  16     102.538  60.720  62.695  1.00  1.00              
ATOM    255  C   GLU A  16      98.659  59.527  65.210  1.00  1.00              
ATOM    256  O   GLU A  16      97.742  58.739  64.988  1.00  1.00              
ATOM    257  N   ASN A  17      98.991  59.855  66.455  1.00  1.00              
ATOM    258  H   ASN A  17      99.845  60.377  66.607  1.00  1.00              
ATOM    259  CA  ASN A  17      98.085  59.712  67.598  1.00  1.00              
ATOM    260  HA  ASN A  17      97.127  59.333  67.253  1.00  1.00              
ATOM    261  CB  ASN A  17      98.621  58.689  68.641  1.00  1.00              
ATOM    262  HB1 ASN A  17      97.943  58.709  69.492  1.00  1.00              
ATOM    263  HB2 ASN A  17      99.598  59.008  68.991  1.00  1.00              
ATOM    264  CG  ASN A  17      98.730  57.231  68.214  1.00  1.00              
ATOM    265  OD1 ASN A  17      99.273  56.406  68.927  1.00  1.00              
ATOM    266  ND2 ASN A  17      98.210  56.830  67.075  1.00  1.00              
ATOM    267 1HD2 ASN A  17      97.813  57.488  66.408  1.00  1.00              
ATOM    268 2HD2 ASN A  17      98.309  55.861  66.851  1.00  1.00              
ATOM    269  C   ASN A  17      97.780  61.083  68.232  1.00  1.00              
ATOM    270  O   ASN A  17      96.953  61.183  69.143  1.00  1.00              
ATOM    271  N   LEU A  18      98.361  62.168  67.702  1.00  1.00              
ATOM    272  H   LEU A  18      99.197  62.026  67.149  1.00  1.00              
ATOM    273  CA  LEU A  18      97.551  63.323  67.319  1.00  1.00              
ATOM    274  HA  LEU A  18      96.858  63.452  68.119  1.00  1.00              
ATOM    275  CB  LEU A  18      98.388  64.586  67.213  1.00  1.00              
ATOM    276  HB1 LEU A  18      98.891  64.610  66.250  1.00  1.00              
ATOM    277  HB2 LEU A  18      99.135  64.568  67.994  1.00  1.00              
ATOM    278  CG  LEU A  18      97.449  65.774  67.379  1.00  1.00              
ATOM    279  HG  LEU A  18      96.452  65.481  67.075  1.00  1.00              
ATOM    280  CD1 LEU A  18      97.428  66.243  68.828  1.00  1.00              
ATOM    281 1HD1 LEU A  18      98.409  66.582  69.113  1.00  1.00              
ATOM    282 2HD1 LEU A  18      96.760  67.085  68.928  1.00  1.00              
ATOM    283 3HD1 LEU A  18      97.110  65.434  69.481  1.00  1.00              
ATOM    284  CD2 LEU A  18      97.834  66.922  66.481  1.00  1.00              
ATOM    285 1HD2 LEU A  18      97.054  67.678  66.478  1.00  1.00              
ATOM    286 2HD2 LEU A  18      98.763  67.380  66.808  1.00  1.00              
ATOM    287 3HD2 LEU A  18      97.945  66.567  65.460  1.00  1.00              
ATOM    288  C   LEU A  18      96.798  62.960  66.042  1.00  1.00              
ATOM    289  O   LEU A  18      95.822  62.249  66.187  1.00  1.00              
ATOM    290  N   THR A  19      97.224  63.388  64.841  1.00  1.00              
ATOM    291  H   THR A  19      98.224  63.498  64.762  1.00  1.00              
ATOM    292  CA  THR A  19      96.474  64.294  63.937  1.00  1.00              
ATOM    293  HA  THR A  19      96.442  65.226  64.498  1.00  1.00              
ATOM    294  CB  THR A  19      97.205  64.685  62.638  1.00  1.00              
ATOM    295  HB  THR A  19      98.271  64.754  62.832  1.00  1.00              
ATOM    296  CG2 THR A  19      96.921  63.756  61.455  1.00  1.00              
ATOM    297 1HG2 THR A  19      95.912  63.907  61.072  1.00  1.00              
ATOM    298 2HG2 THR A  19      97.642  63.956  60.663  1.00  1.00              
ATOM    299 3HG2 THR A  19      97.024  62.716  61.765  1.00  1.00              
ATOM    300  OG1 THR A  19      96.786  65.972  62.247  1.00  1.00              
ATOM    301  HG1 THR A  19      95.830  65.913  62.122  1.00  1.00              
ATOM    302  C   THR A  19      94.989  64.039  63.661  1.00  1.00              
ATOM    303  O   THR A  19      94.304  64.929  63.161  1.00  1.00              
ATOM    304  N   GLU A  20      94.433  62.929  64.111  1.00  1.00              
ATOM    305  H   GLU A  20      95.051  62.214  64.483  1.00  1.00              
ATOM    306  CA  GLU A  20      93.086  62.934  64.678  1.00  1.00              
ATOM    307  HA  GLU A  20      92.391  63.069  63.847  1.00  1.00              
ATOM    308  CB  GLU A  20      92.738  61.573  65.311  1.00  1.00              
ATOM    309  HB1 GLU A  20      91.741  61.654  65.746  1.00  1.00              
ATOM    310  HB2 GLU A  20      93.440  61.349  66.109  1.00  1.00              
ATOM    311  CG  GLU A  20      92.743  60.396  64.328  1.00  1.00              
ATOM    312  HG1 GLU A  20      93.718  60.345  63.838  1.00  1.00              
ATOM    313  HG2 GLU A  20      91.987  60.575  63.560  1.00  1.00              
ATOM    314  CD  GLU A  20      92.456  59.058  65.033  1.00  1.00              
ATOM    315  OE1 GLU A  20      92.991  58.035  64.548  1.00  1.00              
ATOM    316  OE2 GLU A  20      91.685  59.062  66.021  1.00  1.00              
ATOM    317  C   GLU A  20      92.780  64.041  65.624  1.00  1.00              
ATOM    318  O   GLU A  20      91.764  64.732  65.564  1.00  1.00              
ATOM    319  N   LEU A  21      93.763  64.258  66.463  1.00  1.00              
ATOM    320  H   LEU A  21      94.528  63.591  66.438  1.00  1.00              
ATOM    321  CA  LEU A  21      93.681  65.146  67.575  1.00  1.00              
ATOM    322  HA  LEU A  21      92.623  65.298  67.781  1.00  1.00              
ATOM    323  CB  LEU A  21      94.208  64.246  68.744  1.00  1.00              
ATOM    324  HB1 LEU A  21      93.984  64.625  69.707  1.00  1.00              
ATOM    325  HB2 LEU A  21      95.274  64.234  68.737  1.00  1.00              
ATOM    326  CG  LEU A  21      93.644  62.781  68.776  1.00  1.00              
ATOM    327  HG  LEU A  21      94.117  62.228  67.976  1.00  1.00              
ATOM    328  CD1 LEU A  21      93.987  62.032  70.055  1.00  1.00              
ATOM    329 1HD1 LEU A  21      93.830  60.964  69.895  1.00  1.00              
ATOM    330 2HD1 LEU A  21      95.035  62.183  70.279  1.00  1.00              
ATOM    331 3HD1 LEU A  21      93.354  62.354  70.873  1.00  1.00              
ATOM    332  CD2 LEU A  21      92.116  62.611  68.647  1.00  1.00              
ATOM    333 1HD2 LEU A  21      91.905  61.567  68.410  1.00  1.00              
ATOM    334 2HD2 LEU A  21      91.605  62.852  69.572  1.00  1.00              
ATOM    335 3HD2 LEU A  21      91.701  63.215  67.847  1.00  1.00              
ATOM    336  C   LEU A  21      94.142  66.534  67.024  1.00  1.00              
ATOM    337  O   LEU A  21      94.738  67.364  67.686  1.00  1.00              
ATOM    338  N   THR A  22      93.811  66.815  65.748  1.00  1.00              
ATOM    339  H   THR A  22      93.314  66.089  65.242  1.00  1.00              
ATOM    340  CA  THR A  22      94.054  68.079  65.026  1.00  1.00              
ATOM    341  HA  THR A  22      95.110  68.295  65.159  1.00  1.00              
ATOM    342  CB  THR A  22      93.847  67.972  63.504  1.00  1.00              
ATOM    343  HB  THR A  22      94.516  67.213  63.118  1.00  1.00              
ATOM    344  CG2 THR A  22      92.410  67.637  63.099  1.00  1.00              
ATOM    345 1HG2 THR A  22      92.358  67.542  62.015  1.00  1.00              
ATOM    346 2HG2 THR A  22      92.111  66.686  63.540  1.00  1.00              
ATOM    347 3HG2 THR A  22      91.726  68.421  63.423  1.00  1.00              
ATOM    348  OG1 THR A  22      94.200  69.169  62.845  1.00  1.00              
ATOM    349  HG1 THR A  22      93.812  69.893  63.360  1.00  1.00              
ATOM    350  C   THR A  22      93.306  69.287  65.536  1.00  1.00              
ATOM    351  O   THR A  22      93.616  70.429  65.208  1.00  1.00              
ATOM    352  N   ASN A  23      92.324  69.002  66.351  1.00  1.00              
ATOM    353  H   ASN A  23      92.130  68.024  66.502  1.00  1.00              
ATOM    354  CA  ASN A  23      91.615  69.934  67.172  1.00  1.00              
ATOM    355  HA  ASN A  23      92.141  70.885  67.248  1.00  1.00              
ATOM    356  CB  ASN A  23      90.223  70.155  66.517  1.00  1.00              
ATOM    357  HB1 ASN A  23      89.513  70.481  67.275  1.00  1.00              
ATOM    358  HB2 ASN A  23      89.844  69.205  66.142  1.00  1.00              
ATOM    359  CG  ASN A  23      90.142  71.187  65.395  1.00  1.00              
ATOM    360  OD1 ASN A  23      91.058  71.923  65.050  1.00  1.00              
ATOM    361  ND2 ASN A  23      88.988  71.289  64.777  1.00  1.00              
ATOM    362 1HD2 ASN A  23      88.196  70.761  65.101  1.00  1.00              
ATOM    363 2HD2 ASN A  23      88.916  71.980  64.056  1.00  1.00              
ATOM    364  C   ASN A  23      91.555  69.285  68.517  1.00  1.00              
ATOM    365  O   ASN A  23      90.464  68.968  68.991  1.00  1.00              
ATOM    366  N   ILE A  24      92.734  68.948  69.061  1.00  1.00              
ATOM    367  H   ILE A  24      93.616  69.175  68.620  1.00  1.00              
ATOM    368  CA  ILE A  24      92.738  68.196  70.289  1.00  1.00              
ATOM    369  HA  ILE A  24      91.819  67.660  70.107  1.00  1.00              
ATOM    370  CB  ILE A  24      93.468  66.938  70.445  1.00  1.00              
ATOM    371  HB  ILE A  24      93.463  66.545  69.472  1.00  1.00              
ATOM    372  CG2 ILE A  24      94.849  67.233  70.853  1.00  1.00              
ATOM    373 1HG2 ILE A  24      95.459  66.338  70.789  1.00  1.00              
ATOM    374 2HG2 ILE A  24      95.259  67.998  70.204  1.00  1.00              
ATOM    375 3HG2 ILE A  24      94.800  67.613  71.869  1.00  1.00              
ATOM    376  CG1 ILE A  24      92.723  65.970  71.381  1.00  1.00              
ATOM    377 1HG1 ILE A  24      92.438  66.470  72.298  1.00  1.00              
ATOM    378 2HG1 ILE A  24      93.399  65.178  71.647  1.00  1.00              
ATOM    379  CD1 ILE A  24      91.480  65.342  70.731  1.00  1.00              
ATOM    380  HD1 ILE A  24      91.302  64.369  71.180  1.00  1.00              
ATOM    381  HD2 ILE A  24      90.609  65.982  70.870  1.00  1.00              
ATOM    382  HD3 ILE A  24      91.620  65.204  69.665  1.00  1.00              
ATOM    383  C   ILE A  24      92.334  68.930  71.509  1.00  1.00              
ATOM    384  O   ILE A  24      93.110  69.498  72.255  1.00  1.00              
ATOM    385  N   GLN A  25      91.049  68.949  71.733  1.00  1.00              
ATOM    386  H   GLN A  25      90.439  68.570  71.019  1.00  1.00              
ATOM    387  CA  GLN A  25      90.496  69.849  72.681  1.00  1.00              
ATOM    388  HA  GLN A  25      90.683  70.843  72.375  1.00  1.00              
ATOM    389  CB  GLN A  25      88.953  69.684  72.645  1.00  1.00              
ATOM    390  HB1 GLN A  25      88.526  70.199  73.503  1.00  1.00              
ATOM    391  HB2 GLN A  25      88.709  68.625  72.669  1.00  1.00              
ATOM    392  CG  GLN A  25      88.288  70.320  71.421  1.00  1.00              
ATOM    393  HG1 GLN A  25      88.625  69.828  70.514  1.00  1.00              
ATOM    394  HG2 GLN A  25      88.594  71.355  71.440  1.00  1.00              
ATOM    395  CD  GLN A  25      86.776  70.402  71.372  1.00  1.00              
ATOM    396  OE1 GLN A  25      86.029  69.726  72.047  1.00  1.00              
ATOM    397  NE2 GLN A  25      86.276  71.302  70.553  1.00  1.00              
ATOM    398 1HE2 GLN A  25      86.910  71.869  69.980  1.00  1.00              
ATOM    399 2HE2 GLN A  25      85.283  71.407  70.536  1.00  1.00              
ATOM    400  C   GLN A  25      90.970  69.744  74.136  1.00  1.00              
ATOM    401  O   GLN A  25      90.750  70.651  74.897  1.00  1.00              
ATOM    402  N   ILE A  26      91.692  68.692  74.491  1.00  1.00              
ATOM    403  H   ILE A  26      91.622  67.881  73.892  1.00  1.00              
ATOM    404  CA  ILE A  26      92.982  68.752  75.183  1.00  1.00              
ATOM    405  HA  ILE A  26      93.579  69.492  74.728  1.00  1.00              
ATOM    406  CB  ILE A  26      92.888  69.022  76.730  1.00  1.00              
ATOM    407  HB  ILE A  26      93.803  68.600  77.139  1.00  1.00              
ATOM    408  CG2 ILE A  26      92.927  70.513  77.143  1.00  1.00              
ATOM    409 1HG2 ILE A  26      91.989  71.016  76.921  1.00  1.00              
ATOM    410 2HG2 ILE A  26      93.098  70.595  78.216  1.00  1.00              
ATOM    411 3HG2 ILE A  26      93.697  71.071  76.633  1.00  1.00              
ATOM    412  CG1 ILE A  26      91.767  68.306  77.501  1.00  1.00              
ATOM    413 1HG1 ILE A  26      92.194  67.809  78.370  1.00  1.00              
ATOM    414 2HG1 ILE A  26      91.421  67.531  76.858  1.00  1.00              
ATOM    415  CD1 ILE A  26      90.533  69.089  77.984  1.00  1.00              
ATOM    416  HD1 ILE A  26      89.830  68.399  78.451  1.00  1.00              
ATOM    417  HD2 ILE A  26      90.819  69.835  78.725  1.00  1.00              
ATOM    418  HD3 ILE A  26      90.037  69.573  77.144  1.00  1.00              
ATOM    419  C   ILE A  26      93.657  67.433  74.819  1.00  1.00              
ATOM    420  O   ILE A  26      92.996  66.434  74.666  1.00  1.00              
ATOM    421  N   LEU A  27      94.979  67.406  74.663  1.00  1.00              
ATOM    422  H   LEU A  27      95.513  68.257  74.625  1.00  1.00              
ATOM    423  CA  LEU A  27      95.704  66.170  74.852  1.00  1.00              
ATOM    424  HA  LEU A  27      95.023  65.570  75.418  1.00  1.00              
ATOM    425  CB  LEU A  27      95.976  65.407  73.533  1.00  1.00              
ATOM    426  HB1 LEU A  27      96.957  65.680  73.146  1.00  1.00              
ATOM    427  HB2 LEU A  27      95.236  65.727  72.824  1.00  1.00              
ATOM    428  CG  LEU A  27      95.826  63.867  73.587  1.00  1.00              
ATOM    429  HG  LEU A  27      96.294  63.488  74.494  1.00  1.00              
ATOM    430  CD1 LEU A  27      94.361  63.441  73.530  1.00  1.00              
ATOM    431 1HD1 LEU A  27      94.272  62.426  73.901  1.00  1.00              
ATOM    432 2HD1 LEU A  27      93.764  64.121  74.118  1.00  1.00              
ATOM    433 3HD1 LEU A  27      94.001  63.454  72.516  1.00  1.00              
ATOM    434  CD2 LEU A  27      96.457  63.152  72.397  1.00  1.00              
ATOM    435 1HD2 LEU A  27      96.366  63.745  71.487  1.00  1.00              
ATOM    436 2HD2 LEU A  27      97.491  62.931  72.606  1.00  1.00              
ATOM    437 3HD2 LEU A  27      95.997  62.178  72.241  1.00  1.00              
ATOM    438  C   LEU A  27      96.913  66.391  75.733  1.00  1.00              
ATOM    439  O   LEU A  27      97.814  67.105  75.321  1.00  1.00              
ATOM    440  N   TYR A  28      96.864  65.907  76.982  1.00  1.00              
ATOM    441  H   TYR A  28      96.068  65.339  77.240  1.00  1.00              
ATOM    442  CA  TYR A  28      97.723  66.532  78.011  1.00  1.00              
ATOM    443  HA  TYR A  28      97.504  67.588  78.051  1.00  1.00              
ATOM    444  CB  TYR A  28      97.521  65.991  79.441  1.00  1.00              
ATOM    445  HB1 TYR A  28      98.410  66.261  80.012  1.00  1.00              
ATOM    446  HB2 TYR A  28      97.529  64.904  79.442  1.00  1.00              
ATOM    447  CG  TYR A  28      96.371  66.528  80.268  1.00  1.00              
ATOM    448  CD1 TYR A  28      95.286  67.224  79.696  1.00  1.00              
ATOM    449  HD1 TYR A  28      95.225  67.379  78.629  1.00  1.00              
ATOM    450  CE1 TYR A  28      94.266  67.729  80.523  1.00  1.00              
ATOM    451  HE1 TYR A  28      93.436  68.280  80.112  1.00  1.00              
ATOM    452  CZ  TYR A  28      94.302  67.510  81.912  1.00  1.00              
ATOM    453  OH  TYR A  28      93.291  67.977  82.687  1.00  1.00              
ATOM    454  HH  TYR A  28      93.385  67.715  83.603  1.00  1.00              
ATOM    455  CE2 TYR A  28      95.380  66.804  82.486  1.00  1.00              
ATOM    456  HE2 TYR A  28      95.407  66.626  83.551  1.00  1.00              
ATOM    457  CD2 TYR A  28      96.418  66.329  81.664  1.00  1.00              
ATOM    458  HD2 TYR A  28      97.248  65.791  82.109  1.00  1.00              
ATOM    459  C   TYR A  28      99.233  66.439  77.756  1.00  1.00              
ATOM    460  O   TYR A  28      99.994  67.406  77.930  1.00  1.00              
ATOM    461  N   LEU A  29      99.551  65.183  77.435  1.00  1.00              
ATOM    462  H   LEU A  29      98.747  64.582  77.376  1.00  1.00              
ATOM    463  CA  LEU A  29     100.789  64.468  77.148  1.00  1.00              
ATOM    464  HA  LEU A  29     100.512  63.419  77.081  1.00  1.00              
ATOM    465  CB  LEU A  29     101.387  64.804  75.785  1.00  1.00              
ATOM    466  HB1 LEU A  29     101.986  63.953  75.454  1.00  1.00              
ATOM    467  HB2 LEU A  29     102.052  65.656  75.885  1.00  1.00              
ATOM    468  CG  LEU A  29     100.312  65.114  74.754  1.00  1.00              
ATOM    469  HG  LEU A  29      99.878  66.076  74.969  1.00  1.00              
ATOM    470  CD1 LEU A  29     100.928  65.205  73.385  1.00  1.00              
ATOM    471 1HD1 LEU A  29     100.139  65.494  72.717  1.00  1.00              
ATOM    472 2HD1 LEU A  29     101.736  65.932  73.384  1.00  1.00              
ATOM    473 3HD1 LEU A  29     101.258  64.219  73.113  1.00  1.00              
ATOM    474  CD2 LEU A  29      99.237  64.031  74.640  1.00  1.00              
ATOM    475 1HD2 LEU A  29      98.591  64.281  73.813  1.00  1.00              
ATOM    476 2HD2 LEU A  29      99.703  63.060  74.489  1.00  1.00              
ATOM    477 3HD2 LEU A  29      98.600  63.972  75.514  1.00  1.00              
ATOM    478  C   LEU A  29     101.861  64.480  78.279  1.00  1.00              
ATOM    479  O   LEU A  29     102.913  63.873  78.143  1.00  1.00              
ATOM    480  N   GLY A  30     101.547  65.112  79.421  1.00  1.00              
ATOM    481  H   GLY A  30     100.817  65.804  79.343  1.00  1.00              
ATOM    482  CA  GLY A  30     101.642  64.440  80.726  1.00  1.00              
ATOM    483  HA1 GLY A  30     101.121  63.489  80.628  1.00  1.00              
ATOM    484  HA2 GLY A  30     101.088  65.029  81.456  1.00  1.00              
ATOM    485  C   GLY A  30     103.002  64.137  81.322  1.00  1.00              
ATOM    486  O   GLY A  30     104.069  64.387  80.771  1.00  1.00              
ATOM    487  N   GLN A  31     102.915  63.504  82.481  1.00  1.00              
ATOM    488  H   GLN A  31     101.956  63.396  82.817  1.00  1.00              
ATOM    489  CA  GLN A  31     103.771  62.398  82.886  1.00  1.00              
ATOM    490  HA  GLN A  31     104.804  62.689  82.900  1.00  1.00              
ATOM    491  CB  GLN A  31     103.360  61.980  84.324  1.00  1.00              
ATOM    492  HB1 GLN A  31     104.005  61.170  84.661  1.00  1.00              
ATOM    493  HB2 GLN A  31     102.347  61.583  84.292  1.00  1.00              
ATOM    494  CG  GLN A  31     103.404  63.102  85.371  1.00  1.00              
ATOM    495  HG1 GLN A  31     103.117  64.052  84.927  1.00  1.00              
ATOM    496  HG2 GLN A  31     104.420  63.171  85.750  1.00  1.00              
ATOM    497  CD  GLN A  31     102.449  62.880  86.535  1.00  1.00              
ATOM    498  OE1 GLN A  31     102.861  62.686  87.672  1.00  1.00              
ATOM    499  NE2 GLN A  31     101.158  62.963  86.294  1.00  1.00              
ATOM    500 1HE2 GLN A  31     100.817  63.154  85.342  1.00  1.00              
ATOM    501 2HE2 GLN A  31     100.520  62.771  87.041  1.00  1.00              
ATOM    502  C   GLN A  31     103.556  61.214  81.924  1.00  1.00              
ATOM    503  O   GLN A  31     103.075  60.133  82.296  1.00  1.00              
ATOM    504  N   ASN A  32     103.993  61.383  80.671  1.00  1.00              
ATOM    505  H   ASN A  32     104.265  62.318  80.386  1.00  1.00              
ATOM    506  CA  ASN A  32     104.465  60.227  79.899  1.00  1.00              
ATOM    507  HA  ASN A  32     103.656  59.499  79.883  1.00  1.00              
ATOM    508  CB  ASN A  32     104.683  60.645  78.447  1.00  1.00              
ATOM    509  HB1 ASN A  32     105.259  59.875  77.938  1.00  1.00              
ATOM    510  HB2 ASN A  32     105.190  61.595  78.461  1.00  1.00              
ATOM    511  CG  ASN A  32     103.441  60.905  77.620  1.00  1.00              
ATOM    512  OD1 ASN A  32     103.562  61.224  76.454  1.00  1.00              
ATOM    513  ND2 ASN A  32     102.261  60.776  78.185  1.00  1.00              
ATOM    514 1HD2 ASN A  32     102.183  60.451  79.132  1.00  1.00              
ATOM    515 2HD2 ASN A  32     101.442  61.038  77.660  1.00  1.00              
ATOM    516  C   ASN A  32     105.603  59.522  80.605  1.00  1.00              
ATOM    517  O   ASN A  32     105.772  58.310  80.383  1.00  1.00              
ATOM    518  N   CYS A  33     106.271  60.219  81.534  1.00  1.00              
ATOM    519  H   CYS A  33     106.176  61.208  81.380  1.00  1.00              
ATOM    520  CA  CYS A  33     106.469  59.899  82.941  1.00  1.00              
ATOM    521  HA  CYS A  33     105.490  59.958  83.412  1.00  1.00              
ATOM    522  CB  CYS A  33     106.893  58.434  83.087  1.00  1.00              
ATOM    523  HB1 CYS A  33     107.552  58.293  83.926  1.00  1.00              
ATOM    524  HB2 CYS A  33     107.427  58.150  82.216  1.00  1.00              
ATOM    525  SG  CYS A  33     105.457  57.317  83.193  1.00  1.00              
ATOM    526  HG  CYS A  33     105.044  57.472  81.921  1.00  1.00              
ATOM    527  C   CYS A  33     107.260  60.984  83.636  1.00  1.00              
ATOM    528  O   CYS A  33     106.808  61.621  84.595  1.00  1.00              
ATOM    529  N   TYR A  34     108.399  61.167  83.035  1.00  1.00              
ATOM    530  H   TYR A  34     108.583  60.464  82.336  1.00  1.00              
ATOM    531  CA  TYR A  34     109.281  62.281  82.891  1.00  1.00              
ATOM    532  HA  TYR A  34     110.251  61.949  83.219  1.00  1.00              
ATOM    533  CB  TYR A  34     109.355  62.493  81.416  1.00  1.00              
ATOM    534  HB1 TYR A  34     110.381  62.754  81.283  1.00  1.00              
ATOM    535  HB2 TYR A  34     108.812  63.386  81.292  1.00  1.00              
ATOM    536  CG  TYR A  34     109.031  61.505  80.263  1.00  1.00              
ATOM    537  CD1 TYR A  34     110.107  60.848  79.664  1.00  1.00              
ATOM    538  HD1 TYR A  34     111.020  60.826  80.204  1.00  1.00              
ATOM    539  CE1 TYR A  34     110.019  60.304  78.371  1.00  1.00              
ATOM    540  HE1 TYR A  34     110.850  59.822  77.924  1.00  1.00              
ATOM    541  CZ  TYR A  34     108.886  60.477  77.583  1.00  1.00              
ATOM    542  OH  TYR A  34     108.859  60.068  76.288  1.00  1.00              
ATOM    543  HH  TYR A  34     108.008  60.269  75.895  1.00  1.00              
ATOM    544  CE2 TYR A  34     107.792  61.108  78.162  1.00  1.00              
ATOM    545  HE2 TYR A  34     106.950  61.317  77.531  1.00  1.00              
ATOM    546  CD2 TYR A  34     107.833  61.533  79.508  1.00  1.00              
ATOM    547  HD2 TYR A  34     106.941  61.979  79.908  1.00  1.00              
ATOM    548  C   TYR A  34     109.249  63.553  83.778  1.00  1.00              
ATOM    549  O   TYR A  34     109.456  64.651  83.290  1.00  1.00              
ATOM    550  N   PHE A  35     109.042  63.399  85.084  1.00  1.00              
ATOM    551  H   PHE A  35     108.623  62.494  85.259  1.00  1.00              
ATOM    552  CA  PHE A  35     110.023  63.729  86.154  1.00  1.00              
ATOM    553  HA  PHE A  35     111.030  63.460  85.833  1.00  1.00              
ATOM    554  CB  PHE A  35     109.991  65.204  86.503  1.00  1.00              
ATOM    555  HB1 PHE A  35     109.028  65.456  86.940  1.00  1.00              
ATOM    556  HB2 PHE A  35     110.055  65.728  85.563  1.00  1.00              
ATOM    557  CG  PHE A  35     111.075  65.713  87.441  1.00  1.00              
ATOM    558  CD1 PHE A  35     112.194  66.388  86.919  1.00  1.00              
ATOM    559  HD1 PHE A  35     112.347  66.444  85.854  1.00  1.00              
ATOM    560  CE1 PHE A  35     113.113  67.014  87.778  1.00  1.00              
ATOM    561  HE1 PHE A  35     113.973  67.524  87.366  1.00  1.00              
ATOM    562  CZ  PHE A  35     112.938  66.934  89.170  1.00  1.00              
ATOM    563  HZ  PHE A  35     113.662  67.376  89.840  1.00  1.00              
ATOM    564  CE2 PHE A  35     111.843  66.229  89.699  1.00  1.00              
ATOM    565  HE2 PHE A  35     111.734  66.126  90.770  1.00  1.00              
ATOM    566  CD2 PHE A  35     110.904  65.632  88.837  1.00  1.00              
ATOM    567  HD2 PHE A  35     110.063  65.100  89.253  1.00  1.00              
ATOM    568  C   PHE A  35     109.687  62.950  87.416  1.00  1.00              
ATOM    569  O   PHE A  35     110.547  62.434  88.125  1.00  1.00              
ATOM    570  N   ARG A  36     108.378  62.863  87.656  1.00  1.00              
ATOM    571  H   ARG A  36     107.766  63.305  86.986  1.00  1.00              
ATOM    572  CA  ARG A  36     107.788  62.160  88.772  1.00  1.00              
ATOM    573  HA  ARG A  36     108.502  62.170  89.602  1.00  1.00              
ATOM    574  CB  ARG A  36     106.519  62.934  89.200  1.00  1.00              
ATOM    575  HB1 ARG A  36     105.962  63.205  88.302  1.00  1.00              
ATOM    576  HB2 ARG A  36     106.825  63.861  89.688  1.00  1.00              
ATOM    577  CG  ARG A  36     105.524  62.198  90.116  1.00  1.00              
ATOM    578  HG1 ARG A  36     105.111  61.357  89.558  1.00  1.00              
ATOM    579  HG2 ARG A  36     104.691  62.871  90.328  1.00  1.00              
ATOM    580  CD  ARG A  36     106.098  61.701  91.458  1.00  1.00              
ATOM    581  HD1 ARG A  36     106.274  62.563  92.105  1.00  1.00              
ATOM    582  HD2 ARG A  36     107.058  61.208  91.305  1.00  1.00              
ATOM    583  NE  ARG A  36     105.161  60.767  92.118  1.00  1.00              
ATOM    584  HE  ARG A  36     104.633  61.125  92.895  1.00  1.00              
ATOM    585  CZ  ARG A  36     104.864  59.543  91.703  1.00  1.00              
ATOM    586  NH1 ARG A  36     105.549  58.933  90.782  1.00  1.00              
ATOM    587 1HH1 ARG A  36     106.414  59.339  90.444  1.00  1.00              
ATOM    588 2HH1 ARG A  36     105.176  58.177  90.223  1.00  1.00              
ATOM    589  NH2 ARG A  36     103.846  58.900  92.198  1.00  1.00              
ATOM    590 1HH2 ARG A  36     103.286  59.304  92.925  1.00  1.00              
ATOM    591 2HH2 ARG A  36     103.671  57.965  91.877  1.00  1.00              
ATOM    592  C   ARG A  36     107.499  60.698  88.508  1.00  1.00              
ATOM    593  O   ARG A  36     107.729  59.869  89.383  1.00  1.00              
ATOM    594  N   ASN A  37     107.022  60.373  87.316  1.00  1.00              
ATOM    595  H   ASN A  37     106.835  61.131  86.671  1.00  1.00              
ATOM    596  CA  ASN A  37     107.502  59.144  86.700  1.00  1.00              
ATOM    597  HA  ASN A  37     107.842  58.460  87.480  1.00  1.00              
ATOM    598  CB  ASN A  37     106.294  58.452  86.068  1.00  1.00              
ATOM    599  HB1 ASN A  37     106.610  57.499  85.654  1.00  1.00              
ATOM    600  HB2 ASN A  37     105.880  59.120  85.327  1.00  1.00              
ATOM    601  CG  ASN A  37     105.126  58.136  86.986  1.00  1.00              
ATOM    602  OD1 ASN A  37     105.248  57.954  88.187  1.00  1.00              
ATOM    603  ND2 ASN A  37     103.944  58.043  86.421  1.00  1.00              
ATOM    604 1HD2 ASN A  37     103.844  58.151  85.422  1.00  1.00              
ATOM    605 2HD2 ASN A  37     103.161  57.819  87.006  1.00  1.00              
ATOM    606  C   ASN A  37     108.767  59.503  85.909  1.00  1.00              
ATOM    607  O   ASN A  37     109.062  60.674  85.846  1.00  1.00              
ATOM    608  N   PRO A  38     109.597  58.637  85.332  1.00  1.00              
ATOM    609  CD  PRO A  38     109.734  57.233  85.672  1.00  1.00              
ATOM    610  HD1 PRO A  38     108.936  56.634  85.234  1.00  1.00              
ATOM    611  HD2 PRO A  38     109.744  57.115  86.757  1.00  1.00              
ATOM    612  CG  PRO A  38     111.091  56.814  85.102  1.00  1.00              
ATOM    613  HG1 PRO A  38     110.953  56.332  84.134  1.00  1.00              
ATOM    614  HG2 PRO A  38     111.622  56.148  85.783  1.00  1.00              
ATOM    615  CB  PRO A  38     111.834  58.145  84.924  1.00  1.00              
ATOM    616  HB1 PRO A  38     112.594  58.058  84.151  1.00  1.00              
ATOM    617  HB2 PRO A  38     112.301  58.424  85.871  1.00  1.00              
ATOM    618  CA  PRO A  38     110.743  59.171  84.579  1.00  1.00              
ATOM    619  HA  PRO A  38     111.080  60.153  84.914  1.00  1.00              
ATOM    620  C   PRO A  38     110.492  59.188  83.087  1.00  1.00              
ATOM    621  O   PRO A  38     110.990  60.093  82.462  1.00  1.00              
ATOM    622  N   CYS A  39     109.791  58.249  82.456  1.00  1.00              
ATOM    623  H   CYS A  39     109.343  57.552  83.030  1.00  1.00              
ATOM    624  CA  CYS A  39     109.930  57.920  81.020  1.00  1.00              
ATOM    625  HA  CYS A  39     109.963  56.833  81.109  1.00  1.00              
ATOM    626  CB  CYS A  39     108.676  57.974  80.106  1.00  1.00              
ATOM    627  HB1 CYS A  39     108.336  58.996  79.982  1.00  1.00              
ATOM    628  HB2 CYS A  39     107.905  57.378  80.580  1.00  1.00              
ATOM    629  SG  CYS A  39     108.830  57.146  78.489  1.00  1.00              
ATOM    630  HG  CYS A  39     110.003  57.714  78.165  1.00  1.00              
ATOM    631  C   CYS A  39     111.347  58.047  80.388  1.00  1.00              
ATOM    632  O   CYS A  39     111.521  57.920  79.187  1.00  1.00              
ATOM    633  N   ASN A  40     112.388  58.258  81.192  1.00  1.00              
ATOM    634  H   ASN A  40     112.249  58.048  82.163  1.00  1.00              
ATOM    635  CA  ASN A  40     113.273  59.421  81.022  1.00  1.00              
ATOM    636  HA  ASN A  40     112.786  60.380  81.140  1.00  1.00              
ATOM    637  CB  ASN A  40     114.343  59.377  82.128  1.00  1.00              
ATOM    638  HB1 ASN A  40     114.896  58.440  82.085  1.00  1.00              
ATOM    639  HB2 ASN A  40     113.879  59.473  83.104  1.00  1.00              
ATOM    640  CG  ASN A  40     115.363  60.510  82.041  1.00  1.00              
ATOM    641  OD1 ASN A  40     116.542  60.297  81.865  1.00  1.00              
ATOM    642  ND2 ASN A  40     114.942  61.736  82.192  1.00  1.00              
ATOM    643 1HD2 ASN A  40     113.988  61.951  82.458  1.00  1.00              
ATOM    644 2HD2 ASN A  40     115.648  62.447  82.175  1.00  1.00              
ATOM    645  C   ASN A  40     113.887  59.495  79.639  1.00  1.00              
ATOM    646  O   ASN A  40     114.980  59.054  79.337  1.00  1.00              
ATOM    647  N   ARG A  41     113.095  60.170  78.799  1.00  1.00              
ATOM    648  H   ARG A  41     112.167  60.352  79.128  1.00  1.00              
ATOM    649  CA  ARG A  41     113.532  60.705  77.560  1.00  1.00              
ATOM    650  HA  ARG A  41     114.583  60.943  77.736  1.00  1.00              
ATOM    651  CB  ARG A  41     113.551  59.652  76.410  1.00  1.00              
ATOM    652  HB1 ARG A  41     114.222  58.840  76.689  1.00  1.00              
ATOM    653  HB2 ARG A  41     113.999  60.122  75.539  1.00  1.00              
ATOM    654  CG  ARG A  41     112.231  58.982  75.947  1.00  1.00              
ATOM    655  HG1 ARG A  41     111.472  59.749  75.804  1.00  1.00              
ATOM    656  HG2 ARG A  41     111.914  58.316  76.745  1.00  1.00              
ATOM    657  CD  ARG A  41     112.328  58.131  74.663  1.00  1.00              
ATOM    658  HD1 ARG A  41     111.625  57.302  74.755  1.00  1.00              
ATOM    659  HD2 ARG A  41     113.329  57.701  74.585  1.00  1.00              
ATOM    660  NE  ARG A  41     112.019  58.916  73.446  1.00  1.00              
ATOM    661  HE  ARG A  41     112.488  59.810  73.374  1.00  1.00              
ATOM    662  CZ  ARG A  41     110.959  58.864  72.651  1.00  1.00              
ATOM    663  NH1 ARG A  41     110.100  57.898  72.681  1.00  1.00              
ATOM    664 1HH1 ARG A  41     110.242  57.132  73.303  1.00  1.00              
ATOM    665 2HH1 ARG A  41     109.252  58.023  72.154  1.00  1.00              
ATOM    666  NH2 ARG A  41     110.707  59.818  71.803  1.00  1.00              
ATOM    667 1HH2 ARG A  41     111.323  60.609  71.776  1.00  1.00              
ATOM    668 2HH2 ARG A  41     109.852  59.832  71.251  1.00  1.00              
ATOM    669  C   ARG A  41     112.869  62.045  77.173  1.00  1.00              
ATOM    670  O   ARG A  41     111.773  62.347  77.586  1.00  1.00              
ATOM    671  N   SER A  42     113.559  62.816  76.321  1.00  1.00              
ATOM    672  H   SER A  42     114.553  62.677  76.276  1.00  1.00              
ATOM    673  CA  SER A  42     113.070  63.225  74.976  1.00  1.00              
ATOM    674  HA  SER A  42     112.881  64.265  74.869  1.00  1.00              
ATOM    675  CB  SER A  42     114.179  62.800  73.993  1.00  1.00              
ATOM    676  HB1 SER A  42     114.304  61.722  74.001  1.00  1.00              
ATOM    677  HB2 SER A  42     115.145  63.214  74.242  1.00  1.00              
ATOM    678  OG  SER A  42     113.910  63.167  72.670  1.00  1.00              
ATOM    679  HG  SER A  42     114.025  64.138  72.603  1.00  1.00              
ATOM    680  C   SER A  42     111.795  62.462  74.622  1.00  1.00              
ATOM    681  O   SER A  42     111.799  61.538  73.814  1.00  1.00              
ATOM    682  N   TYR A  43     110.645  62.885  75.151  1.00  1.00              
ATOM    683  H   TYR A  43     110.768  63.431  75.995  1.00  1.00              
ATOM    684  CA  TYR A  43     109.461  63.091  74.355  1.00  1.00              
ATOM    685  HA  TYR A  43     109.126  62.158  73.911  1.00  1.00              
ATOM    686  CB  TYR A  43     108.408  63.655  75.340  1.00  1.00              
ATOM    687  HB1 TYR A  43     108.676  64.670  75.620  1.00  1.00              
ATOM    688  HB2 TYR A  43     108.416  63.059  76.249  1.00  1.00              
ATOM    689  CG  TYR A  43     106.987  63.639  74.841  1.00  1.00              
ATOM    690  CD1 TYR A  43     106.475  62.453  74.302  1.00  1.00              
ATOM    691  HD1 TYR A  43     107.058  61.550  74.348  1.00  1.00              
ATOM    692  CE1 TYR A  43     105.239  62.465  73.644  1.00  1.00              
ATOM    693  HE1 TYR A  43     104.843  61.570  73.204  1.00  1.00              
ATOM    694  CZ  TYR A  43     104.526  63.660  73.519  1.00  1.00              
ATOM    695  OH  TYR A  43     103.528  63.736  72.606  1.00  1.00              
ATOM    696  HH  TYR A  43     103.093  64.591  72.632  1.00  1.00              
ATOM    697  CE2 TYR A  43     104.949  64.806  74.219  1.00  1.00              
ATOM    698  HE2 TYR A  43     104.370  65.706  74.184  1.00  1.00              
ATOM    699  CD2 TYR A  43     106.186  64.796  74.890  1.00  1.00              
ATOM    700  HD2 TYR A  43     106.555  65.699  75.360  1.00  1.00              
ATOM    701  C   TYR A  43     109.914  64.032  73.232  1.00  1.00              
ATOM    702  O   TYR A  43     109.747  65.248  73.318  1.00  1.00              
ATOM    703  N   HIS A  44     110.695  63.509  72.280  1.00  1.00              
ATOM    704  H   HIS A  44     110.961  62.545  72.393  1.00  1.00              
ATOM    705  CA  HIS A  44     110.934  64.114  70.989  1.00  1.00              
ATOM    706  HA  HIS A  44     111.244  65.153  71.093  1.00  1.00              
ATOM    707  CB  HIS A  44     111.960  63.367  70.125  1.00  1.00              
ATOM    708  HB1 HIS A  44     111.694  62.313  70.034  1.00  1.00              
ATOM    709  HB2 HIS A  44     112.946  63.446  70.557  1.00  1.00              
ATOM    710  CG  HIS A  44     112.077  63.976  68.760  1.00  1.00              
ATOM    711  ND1 HIS A  44     112.342  65.326  68.517  1.00  1.00              
ATOM    712  CE1 HIS A  44     112.324  65.453  67.177  1.00  1.00              
ATOM    713  HE1 HIS A  44     112.471  66.380  66.639  1.00  1.00              
ATOM    714  NE2 HIS A  44     112.075  64.268  66.596  1.00  1.00              
ATOM    715  HE2 HIS A  44     111.954  64.077  65.593  1.00  1.00              
ATOM    716  CD2 HIS A  44     111.908  63.326  67.578  1.00  1.00              
ATOM    717  HD2 HIS A  44     111.663  62.281  67.418  1.00  1.00              
ATOM    718  C   HIS A  44     109.582  64.047  70.364  1.00  1.00              
ATOM    719  O   HIS A  44     109.125  63.011  69.868  1.00  1.00              
ATOM    720  N   VAL A  45     108.863  65.109  70.645  1.00  1.00              
ATOM    721  H   VAL A  45     109.273  65.862  71.185  1.00  1.00              
ATOM    722  CA  VAL A  45     107.556  65.278  70.111  1.00  1.00              
ATOM    723  HA  VAL A  45     107.031  64.324  70.165  1.00  1.00              
ATOM    724  CB  VAL A  45     106.770  66.352  70.847  1.00  1.00              
ATOM    725  HB  VAL A  45     106.886  67.306  70.355  1.00  1.00              
ATOM    726  CG1 VAL A  45     105.328  65.904  70.776  1.00  1.00              
ATOM    727 1HG1 VAL A  45     104.705  66.605  71.325  1.00  1.00              
ATOM    728 2HG1 VAL A  45     105.051  65.857  69.723  1.00  1.00              
ATOM    729 3HG1 VAL A  45     105.234  64.915  71.214  1.00  1.00              
ATOM    730  CG2 VAL A  45     107.162  66.498  72.313  1.00  1.00              
ATOM    731 1HG2 VAL A  45     106.426  67.060  72.878  1.00  1.00              
ATOM    732 2HG2 VAL A  45     107.264  65.510  72.746  1.00  1.00              
ATOM    733 3HG2 VAL A  45     108.117  67.017  72.386  1.00  1.00              
ATOM    734  C   VAL A  45     107.843  65.630  68.681  1.00  1.00              
ATOM    735  O   VAL A  45     108.359  66.703  68.379  1.00  1.00              
ATOM    736  N   GLU A  46     107.656  64.639  67.833  1.00  1.00              
ATOM    737  H   GLU A  46     107.439  63.724  68.191  1.00  1.00              
ATOM    738  CA  GLU A  46     108.213  64.728  66.501  1.00  1.00              
ATOM    739  HA  GLU A  46     109.282  64.947  66.572  1.00  1.00              
ATOM    740  CB  GLU A  46     108.049  63.341  65.838  1.00  1.00              
ATOM    741  HB1 GLU A  46     106.989  63.209  65.621  1.00  1.00              
ATOM    742  HB2 GLU A  46     108.322  62.571  66.560  1.00  1.00              
ATOM    743  CG  GLU A  46     108.820  63.086  64.528  1.00  1.00              
ATOM    744  HG1 GLU A  46     108.870  64.010  63.949  1.00  1.00              
ATOM    745  HG2 GLU A  46     108.244  62.369  63.938  1.00  1.00              
ATOM    746  CD  GLU A  46     110.230  62.498  64.735  1.00  1.00              
ATOM    747  OE1 GLU A  46     111.201  63.137  64.261  1.00  1.00              
ATOM    748  OE2 GLU A  46     110.345  61.421  65.368  1.00  1.00              
ATOM    749  C   GLU A  46     107.589  65.819  65.658  1.00  1.00              
ATOM    750  O   GLU A  46     108.230  66.626  64.993  1.00  1.00              
ATOM    751  N   GLU A  47     106.278  65.813  65.760  1.00  1.00              
ATOM    752  H   GLU A  47     105.874  65.169  66.422  1.00  1.00              
ATOM    753  CA  GLU A  47     105.346  66.550  64.964  1.00  1.00              
ATOM    754  HA  GLU A  47     105.676  67.573  64.807  1.00  1.00              
ATOM    755  CB  GLU A  47     105.330  65.892  63.559  1.00  1.00              
ATOM    756  HB1 GLU A  47     104.346  65.524  63.347  1.00  1.00              
ATOM    757  HB2 GLU A  47     105.980  65.015  63.547  1.00  1.00              
ATOM    758  CG  GLU A  47     105.779  66.811  62.404  1.00  1.00              
ATOM    759  HG1 GLU A  47     106.201  66.180  61.619  1.00  1.00              
ATOM    760  HG2 GLU A  47     106.566  67.484  62.745  1.00  1.00              
ATOM    761  CD  GLU A  47     104.618  67.616  61.809  1.00  1.00              
ATOM    762  OE1 GLU A  47     103.749  68.080  62.580  1.00  1.00              
ATOM    763  OE2 GLU A  47     104.476  67.707  60.569  1.00  1.00              
ATOM    764  C   GLU A  47     104.016  66.551  65.677  1.00  1.00              
ATOM    765  O   GLU A  47     103.900  65.863  66.693  1.00  1.00              
ATOM    766  N   ASP A  48     103.085  67.367  65.178  1.00  1.00              
ATOM    767  H   ASP A  48     103.313  67.811  64.284  1.00  1.00              
ATOM    768  CA  ASP A  48     101.670  67.410  65.548  1.00  1.00              
ATOM    769  HA  ASP A  48     101.406  68.439  65.769  1.00  1.00              
ATOM    770  CB  ASP A  48     100.808  66.975  64.329  1.00  1.00              
ATOM    771  HB1 ASP A  48     100.130  66.184  64.617  1.00  1.00              
ATOM    772  HB2 ASP A  48     101.465  66.629  63.538  1.00  1.00              
ATOM    773  CG  ASP A  48      99.871  68.015  63.746  1.00  1.00              
ATOM    774  OD1 ASP A  48      99.090  68.602  64.518  1.00  1.00              
ATOM    775  OD2 ASP A  48      99.960  68.333  62.534  1.00  1.00              
ATOM    776  C   ASP A  48     101.339  66.592  66.756  1.00  1.00              
ATOM    777  O   ASP A  48     101.130  65.399  66.691  1.00  1.00              
ATOM    778  N   ALA A  49     101.387  67.237  67.888  1.00  1.00              
ATOM    779  H   ALA A  49     101.542  68.237  67.884  1.00  1.00              
ATOM    780  CA  ALA A  49     101.155  66.611  69.156  1.00  1.00              
ATOM    781  HA  ALA A  49     100.436  65.811  69.065  1.00  1.00              
ATOM    782  CB  ALA A  49     102.462  66.100  69.726  1.00  1.00              
ATOM    783  HB1 ALA A  49     102.341  65.764  70.749  1.00  1.00              
ATOM    784  HB2 ALA A  49     102.864  65.305  69.096  1.00  1.00              
ATOM    785  HB3 ALA A  49     103.137  66.941  69.782  1.00  1.00              
ATOM    786  C   ALA A  49     100.658  67.737  70.017  1.00  1.00              
ATOM    787  O   ALA A  49     100.754  68.928  69.705  1.00  1.00              
ATOM    788  N   PHE A  50     100.124  67.302  71.120  1.00  1.00              
ATOM    789  H   PHE A  50     100.171  66.311  71.287  1.00  1.00              
ATOM    790  CA  PHE A  50      99.290  68.059  71.986  1.00  1.00              
ATOM    791  HA  PHE A  50      99.029  67.390  72.810  1.00  1.00              
ATOM    792  CB  PHE A  50     100.012  69.223  72.669  1.00  1.00              
ATOM    793  HB1 PHE A  50      99.294  69.738  73.300  1.00  1.00              
ATOM    794  HB2 PHE A  50     100.356  69.940  71.926  1.00  1.00              
ATOM    795  CG  PHE A  50     101.172  68.788  73.530  1.00  1.00              
ATOM    796  CD1 PHE A  50     101.020  68.624  74.918  1.00  1.00              
ATOM    797  HD1 PHE A  50     100.058  68.777  75.390  1.00  1.00              
ATOM    798  CE1 PHE A  50     102.120  68.226  75.695  1.00  1.00              
ATOM    799  HE1 PHE A  50     102.006  68.087  76.756  1.00  1.00              
ATOM    800  CZ  PHE A  50     103.361  67.972  75.093  1.00  1.00              
ATOM    801  HZ  PHE A  50     104.206  67.660  75.696  1.00  1.00              
ATOM    802  CE2 PHE A  50     103.499  68.104  73.707  1.00  1.00              
ATOM    803  HE2 PHE A  50     104.452  67.902  73.246  1.00  1.00              
ATOM    804  CD2 PHE A  50     102.406  68.509  72.926  1.00  1.00              
ATOM    805  HD2 PHE A  50     102.512  68.616  71.857  1.00  1.00              
ATOM    806  C   PHE A  50      98.004  68.449  71.404  1.00  1.00              
ATOM    807  O   PHE A  50      97.051  68.066  72.040  1.00  1.00              
ATOM    808  N   LEU A  51      98.037  69.255  70.342  1.00  1.00              
ATOM    809  H   LEU A  51      98.944  69.334  69.897  1.00  1.00              
ATOM    810  CA  LEU A  51      97.042  70.222  69.890  1.00  1.00              
ATOM    811  HA  LEU A  51      97.579  71.150  69.839  1.00  1.00              
ATOM    812  CB  LEU A  51      96.635  69.910  68.436  1.00  1.00              
ATOM    813  HB1 LEU A  51      95.669  69.421  68.421  1.00  1.00              
ATOM    814  HB2 LEU A  51      97.376  69.225  68.029  1.00  1.00              
ATOM    815  CG  LEU A  51      96.602  71.142  67.521  1.00  1.00              
ATOM    816  HG  LEU A  51      97.419  71.804  67.788  1.00  1.00              
ATOM    817  CD1 LEU A  51      96.834  70.760  66.067  1.00  1.00              
ATOM    818 1HD1 LEU A  51      97.807  70.275  65.988  1.00  1.00              
ATOM    819 2HD1 LEU A  51      96.072  70.067  65.739  1.00  1.00              
ATOM    820 3HD1 LEU A  51      96.820  71.650  65.443  1.00  1.00              
ATOM    821  CD2 LEU A  51      95.282  71.903  67.638  1.00  1.00              
ATOM    822 1HD2 LEU A  51      95.221  72.686  66.884  1.00  1.00              
ATOM    823 2HD2 LEU A  51      94.448  71.220  67.495  1.00  1.00              
ATOM    824 3HD2 LEU A  51      95.190  72.361  68.621  1.00  1.00              
ATOM    825  C   LEU A  51      95.955  70.560  70.878  1.00  1.00              
ATOM    826  O   LEU A  51      94.801  70.667  70.528  1.00  1.00              
ATOM    827  N   GLN A  52      96.424  70.662  72.118  1.00  1.00              
ATOM    828  H   GLN A  52      97.418  70.652  72.217  1.00  1.00              
ATOM    829  CA  GLN A  52      95.703  70.377  73.331  1.00  1.00              
ATOM    830  HA  GLN A  52      95.040  69.535  73.215  1.00  1.00              
ATOM    831  CB  GLN A  52      96.705  70.063  74.441  1.00  1.00              
ATOM    832  HB1 GLN A  52      97.510  70.768  74.365  1.00  1.00              
ATOM    833  HB2 GLN A  52      97.118  69.074  74.312  1.00  1.00              
ATOM    834  CG  GLN A  52      96.090  70.201  75.845  1.00  1.00              
ATOM    835  HG1 GLN A  52      95.250  69.537  75.921  1.00  1.00              
ATOM    836  HG2 GLN A  52      95.750  71.213  76.006  1.00  1.00              
ATOM    837  CD  GLN A  52      96.937  69.852  77.035  1.00  1.00              
ATOM    838  OE1 GLN A  52      98.116  69.590  76.929  1.00  1.00              
ATOM    839  NE2 GLN A  52      96.347  69.880  78.209  1.00  1.00              
ATOM    840 1HE2 GLN A  52      95.432  70.287  78.297  1.00  1.00              
ATOM    841 2HE2 GLN A  52      96.916  69.732  79.022  1.00  1.00              
ATOM    842  C   GLN A  52      95.056  71.730  73.704  1.00  1.00              
ATOM    843  O   GLN A  52      95.714  72.777  73.747  1.00  1.00              
ATOM    844  N   LEU A  53      93.777  71.723  74.066  1.00  1.00              
ATOM    845  H   LEU A  53      93.386  70.814  74.186  1.00  1.00              
ATOM    846  CA  LEU A  53      92.806  72.603  73.488  1.00  1.00              
ATOM    847  HA  LEU A  53      91.951  72.011  73.405  1.00  1.00              
ATOM    848  CB  LEU A  53      92.340  73.758  74.385  1.00  1.00              
ATOM    849  HB1 LEU A  53      92.535  74.670  73.866  1.00  1.00              
ATOM    850  HB2 LEU A  53      92.918  73.714  75.305  1.00  1.00              
ATOM    851  CG  LEU A  53      90.839  73.826  74.774  1.00  1.00              
ATOM    852  HG  LEU A  53      90.597  72.993  75.422  1.00  1.00              
ATOM    853  CD1 LEU A  53      90.520  75.096  75.564  1.00  1.00              
ATOM    854 1HD1 LEU A  53      89.453  75.160  75.770  1.00  1.00              
ATOM    855 2HD1 LEU A  53      91.033  75.067  76.520  1.00  1.00              
ATOM    856 3HD1 LEU A  53      90.828  75.982  75.013  1.00  1.00              
ATOM    857  CD2 LEU A  53      89.898  73.814  73.567  1.00  1.00              
ATOM    858 1HD2 LEU A  53      88.868  73.969  73.893  1.00  1.00              
ATOM    859 2HD2 LEU A  53      90.170  74.601  72.865  1.00  1.00              
ATOM    860 3HD2 LEU A  53      89.927  72.850  73.088  1.00  1.00              
ATOM    861  C   LEU A  53      93.176  72.858  72.012  1.00  1.00              
ATOM    862  O   LEU A  53      94.067  73.599  71.620  1.00  1.00              
ATOM    863  N   ASP A  54      92.485  72.082  71.210  1.00  1.00              
ATOM    864  H   ASP A  54      92.158  71.238  71.638  1.00  1.00              
ATOM    865  CA  ASP A  54      92.001  72.382  69.892  1.00  1.00              
ATOM    866  HA  ASP A  54      92.457  71.722  69.162  1.00  1.00              
ATOM    867  CB  ASP A  54      90.493  72.141  69.997  1.00  1.00              
ATOM    868  HB1 ASP A  54      90.155  72.642  70.902  1.00  1.00              
ATOM    869  HB2 ASP A  54      90.365  71.083  70.116  1.00  1.00              
ATOM    870  CG  ASP A  54      89.563  72.618  68.890  1.00  1.00              
ATOM    871  OD1 ASP A  54      88.344  72.673  69.154  1.00  1.00              
ATOM    872  OD2 ASP A  54      90.060  72.916  67.788  1.00  1.00              
ATOM    873  C   ASP A  54      92.233  73.810  69.455  1.00  1.00              
ATOM    874  O   ASP A  54      92.956  74.105  68.500  1.00  1.00              
ATOM    875  N   LYS A  55      91.675  74.704  70.268  1.00  1.00              
ATOM    876  H   LYS A  55      91.023  74.376  70.967  1.00  1.00              
ATOM    877  CA  LYS A  55      92.213  76.019  70.433  1.00  1.00              
ATOM    878  HA  LYS A  55      93.178  76.057  69.924  1.00  1.00              
ATOM    879  CB  LYS A  55      91.335  77.070  69.716  1.00  1.00              
ATOM    880  HB1 LYS A  55      91.671  78.058  70.029  1.00  1.00              
ATOM    881  HB2 LYS A  55      90.291  76.969  70.019  1.00  1.00              
ATOM    882  CG  LYS A  55      91.466  77.022  68.175  1.00  1.00              
ATOM    883  HG1 LYS A  55      92.448  76.633  67.904  1.00  1.00              
ATOM    884  HG2 LYS A  55      91.415  78.042  67.793  1.00  1.00              
ATOM    885  CD  LYS A  55      90.362  76.210  67.475  1.00  1.00              
ATOM    886  HD1 LYS A  55      89.491  76.857  67.359  1.00  1.00              
ATOM    887  HD2 LYS A  55      90.053  75.378  68.105  1.00  1.00              
ATOM    888  CE  LYS A  55      90.781  75.687  66.087  1.00  1.00              
ATOM    889  HE1 LYS A  55      91.353  76.457  65.564  1.00  1.00              
ATOM    890  HE2 LYS A  55      89.870  75.481  65.517  1.00  1.00              
ATOM    891  NZ  LYS A  55      91.561  74.429  66.185  1.00  1.00              
ATOM    892  HZ1 LYS A  55      91.787  73.978  65.306  1.00  1.00              
ATOM    893  HZ2 LYS A  55      92.371  74.506  66.793  1.00  1.00              
ATOM    894  HZ3 LYS A  55      90.995  73.731  66.670  1.00  1.00              
ATOM    895  C   LYS A  55      92.508  76.362  71.887  1.00  1.00              
ATOM    896  O   LYS A  55      91.680  76.797  72.669  1.00  1.00              
ATOM    897  N   LEU A  56      93.777  76.132  72.153  1.00  1.00              
ATOM    898  H   LEU A  56      94.208  75.549  71.447  1.00  1.00              
ATOM    899  CA  LEU A  56      94.648  76.388  73.270  1.00  1.00              
ATOM    900  HA  LEU A  56      95.466  75.689  73.078  1.00  1.00              
ATOM    901  CB  LEU A  56      95.280  77.778  73.062  1.00  1.00              
ATOM    902  HB1 LEU A  56      95.806  77.709  72.118  1.00  1.00              
ATOM    903  HB2 LEU A  56      96.025  77.894  73.848  1.00  1.00              
ATOM    904  CG  LEU A  56      94.502  79.117  72.976  1.00  1.00              
ATOM    905  HG  LEU A  56      95.286  79.851  72.848  1.00  1.00              
ATOM    906  CD1 LEU A  56      93.610  79.341  71.757  1.00  1.00              
ATOM    907 1HD1 LEU A  56      93.574  80.405  71.530  1.00  1.00              
ATOM    908 2HD1 LEU A  56      94.012  78.815  70.892  1.00  1.00              
ATOM    909 3HD1 LEU A  56      92.594  79.016  71.962  1.00  1.00              
ATOM    910  CD2 LEU A  56      93.746  79.542  74.228  1.00  1.00              
ATOM    911 1HD2 LEU A  56      93.490  80.598  74.164  1.00  1.00              
ATOM    912 2HD2 LEU A  56      92.824  78.965  74.316  1.00  1.00              
ATOM    913 3HD2 LEU A  56      94.354  79.373  75.116  1.00  1.00              
ATOM    914  C   LEU A  56      94.291  76.141  74.736  1.00  1.00              
ATOM    915  O   LEU A  56      93.462  76.789  75.360  1.00  1.00              
ATOM    916  N   THR A  57      95.093  75.250  75.307  1.00  1.00              
ATOM    917  H   THR A  57      95.496  74.554  74.687  1.00  1.00              
ATOM    918  CA  THR A  57      95.655  75.289  76.665  1.00  1.00              
ATOM    919  HA  THR A  57      96.326  76.136  76.715  1.00  1.00              
ATOM    920  CB  THR A  57      94.654  75.435  77.843  1.00  1.00              
ATOM    921  HB  THR A  57      94.968  74.828  78.692  1.00  1.00              
ATOM    922  CG2 THR A  57      94.567  76.876  78.348  1.00  1.00              
ATOM    923 1HG2 THR A  57      95.492  77.135  78.860  1.00  1.00              
ATOM    924 2HG2 THR A  57      94.403  77.576  77.532  1.00  1.00              
ATOM    925 3HG2 THR A  57      93.752  76.963  79.068  1.00  1.00              
ATOM    926  OG1 THR A  57      93.354  75.056  77.481  1.00  1.00              
ATOM    927  HG1 THR A  57      93.102  75.692  76.792  1.00  1.00              
ATOM    928  C   THR A  57      96.530  74.043  76.833  1.00  1.00              
ATOM    929  O   THR A  57      96.182  73.111  77.561  1.00  1.00              
ATOM    930  N   LEU A  58      97.622  73.947  76.058  1.00  1.00              
ATOM    931  H   LEU A  58      97.899  74.722  75.480  1.00  1.00              
ATOM    932  CA  LEU A  58      98.462  72.749  76.129  1.00  1.00              
ATOM    933  HA  LEU A  58      97.800  71.922  76.261  1.00  1.00              
ATOM    934  CB  LEU A  58      99.267  72.473  74.834  1.00  1.00              
ATOM    935  HB1 LEU A  58      98.628  72.741  73.992  1.00  1.00              
ATOM    936  HB2 LEU A  58      99.418  71.397  74.809  1.00  1.00              
ATOM    937  CG  LEU A  58     100.677  73.047  74.593  1.00  1.00              
ATOM    938  HG  LEU A  58     100.653  74.118  74.735  1.00  1.00              
ATOM    939  CD1 LEU A  58     101.823  72.462  75.436  1.00  1.00              
ATOM    940 1HD1 LEU A  58     102.788  72.687  74.983  1.00  1.00              
ATOM    941 2HD1 LEU A  58     101.836  72.908  76.427  1.00  1.00              
ATOM    942 3HD1 LEU A  58     101.728  71.381  75.522  1.00  1.00              
ATOM    943  CD2 LEU A  58     101.061  72.705  73.149  1.00  1.00              
ATOM    944 1HD2 LEU A  58     101.961  73.248  72.887  1.00  1.00              
ATOM    945 2HD2 LEU A  58     101.273  71.643  73.060  1.00  1.00              
ATOM    946 3HD2 LEU A  58     100.269  72.971  72.451  1.00  1.00              
ATOM    947  C   LEU A  58      99.418  72.736  77.334  1.00  1.00              
ATOM    948  O   LEU A  58      99.824  73.806  77.793  1.00  1.00              
ATOM    949  N   LEU A  59      99.859  71.543  77.791  1.00  1.00              
ATOM    950  H   LEU A  59      99.507  70.697  77.352  1.00  1.00              
ATOM    951  CA  LEU A  59     100.209  71.449  79.204  1.00  1.00              
ATOM    952  HA  LEU A  59     100.156  72.441  79.659  1.00  1.00              
ATOM    953  CB  LEU A  59      99.064  70.647  79.856  1.00  1.00              
ATOM    954  HB1 LEU A  59      98.963  69.689  79.344  1.00  1.00              
ATOM    955  HB2 LEU A  59      98.156  71.223  79.671  1.00  1.00              
ATOM    956  CG  LEU A  59      99.152  70.385  81.369  1.00  1.00              
ATOM    957  HG  LEU A  59      99.770  71.142  81.852  1.00  1.00              
ATOM    958  CD1 LEU A  59      97.760  70.414  82.007  1.00  1.00              
ATOM    959 1HD1 LEU A  59      97.293  71.384  81.827  1.00  1.00              
ATOM    960 2HD1 LEU A  59      97.130  69.628  81.587  1.00  1.00              
ATOM    961 3HD1 LEU A  59      97.847  70.275  83.084  1.00  1.00              
ATOM    962  CD2 LEU A  59      99.725  68.989  81.634  1.00  1.00              
ATOM    963 1HD2 LEU A  59      99.725  68.793  82.704  1.00  1.00              
ATOM    964 2HD2 LEU A  59      99.115  68.232  81.142  1.00  1.00              
ATOM    965 3HD2 LEU A  59     100.744  68.936  81.260  1.00  1.00              
ATOM    966  C   LEU A  59     101.625  70.948  79.595  1.00  1.00              
ATOM    967  O   LEU A  59     102.187  71.457  80.551  1.00  1.00              
ATOM    968  N   SER A  60     102.165  69.951  78.893  1.00  1.00              
ATOM    969  H   SER A  60     101.665  69.734  78.047  1.00  1.00              
ATOM    970  CA  SER A  60     103.281  69.027  79.218  1.00  1.00              
ATOM    971  HA  SER A  60     102.920  68.013  79.050  1.00  1.00              
ATOM    972  CB  SER A  60     104.400  69.282  78.196  1.00  1.00              
ATOM    973  HB1 SER A  60     104.868  70.243  78.389  1.00  1.00              
ATOM    974  HB2 SER A  60     103.983  69.322  77.195  1.00  1.00              
ATOM    975  OG  SER A  60     105.395  68.280  78.261  1.00  1.00              
ATOM    976  HG  SER A  60     106.073  68.627  78.853  1.00  1.00              
ATOM    977  C   SER A  60     103.935  69.050  80.624  1.00  1.00              
ATOM    978  O   SER A  60     104.951  69.708  80.867  1.00  1.00              
ATOM    979  N   LEU A  61     103.422  68.236  81.553  1.00  1.00              
ATOM    980  H   LEU A  61     102.624  67.685  81.289  1.00  1.00              
ATOM    981  CA  LEU A  61     103.737  68.355  82.986  1.00  1.00              
ATOM    982  HA  LEU A  61     103.702  69.421  83.216  1.00  1.00              
ATOM    983  CB  LEU A  61     102.622  67.629  83.772  1.00  1.00              
ATOM    984  HB1 LEU A  61     102.889  66.575  83.860  1.00  1.00              
ATOM    985  HB2 LEU A  61     101.686  67.672  83.219  1.00  1.00              
ATOM    986  CG  LEU A  61     102.368  68.214  85.175  1.00  1.00              
ATOM    987  HG  LEU A  61     103.313  68.347  85.692  1.00  1.00              
ATOM    988  CD1 LEU A  61     101.658  69.567  85.136  1.00  1.00              
ATOM    989 1HD1 LEU A  61     101.539  69.957  86.147  1.00  1.00              
ATOM    990 2HD1 LEU A  61     102.231  70.289  84.554  1.00  1.00              
ATOM    991 3HD1 LEU A  61     100.671  69.462  84.690  1.00  1.00              
ATOM    992  CD2 LEU A  61     101.517  67.248  86.000  1.00  1.00              
ATOM    993 1HD2 LEU A  61     100.544  67.116  85.524  1.00  1.00              
ATOM    994 2HD2 LEU A  61     101.992  66.271  86.068  1.00  1.00              
ATOM    995 3HD2 LEU A  61     101.363  67.645  87.004  1.00  1.00              
ATOM    996  C   LEU A  61     105.115  67.868  83.451  1.00  1.00              
ATOM    997  O   LEU A  61     105.589  68.310  84.502  1.00  1.00              
ATOM    998  N   LYS A  62     105.628  66.851  82.757  1.00  1.00              
ATOM    999  H   LYS A  62     105.147  66.641  81.888  1.00  1.00              
ATOM   1000  CA  LYS A  62     106.617  65.845  83.197  1.00  1.00              
ATOM   1001  HA  LYS A  62     107.576  66.314  83.431  1.00  1.00              
ATOM   1002  CB  LYS A  62     106.055  65.069  84.413  1.00  1.00              
ATOM   1003  HB1 LYS A  62     106.463  64.065  84.431  1.00  1.00              
ATOM   1004  HB2 LYS A  62     104.984  64.969  84.268  1.00  1.00              
ATOM   1005  CG  LYS A  62     106.364  65.656  85.796  1.00  1.00              
ATOM   1006  HG1 LYS A  62     106.917  66.581  85.683  1.00  1.00              
ATOM   1007  HG2 LYS A  62     107.009  64.960  86.325  1.00  1.00              
ATOM   1008  CD  LYS A  62     105.123  65.876  86.674  1.00  1.00              
ATOM   1009  HD1 LYS A  62     104.828  64.930  87.125  1.00  1.00              
ATOM   1010  HD2 LYS A  62     104.297  66.241  86.068  1.00  1.00              
ATOM   1011  CE  LYS A  62     105.434  66.877  87.787  1.00  1.00              
ATOM   1012  HE1 LYS A  62     106.416  66.632  88.203  1.00  1.00              
ATOM   1013  HE2 LYS A  62     104.687  66.785  88.580  1.00  1.00              
ATOM   1014  NZ  LYS A  62     105.436  68.255  87.251  1.00  1.00              
ATOM   1015  HZ1 LYS A  62     106.091  68.862  87.744  1.00  1.00              
ATOM   1016  HZ2 LYS A  62     105.786  68.259  86.288  1.00  1.00              
ATOM   1017  HZ3 LYS A  62     104.512  68.654  87.228  1.00  1.00              
ATOM   1018  C   LYS A  62     106.834  64.904  82.009  1.00  1.00              
ATOM   1019  O   LYS A  62     106.612  63.692  82.080  1.00  1.00              
ATOM   1020  N   SER A  63     107.216  65.482  80.877  1.00  1.00              
ATOM   1021  H   SER A  63     107.435  66.467  80.907  1.00  1.00              
ATOM   1022  CA  SER A  63     107.596  64.744  79.670  1.00  1.00              
ATOM   1023  HA  SER A  63     107.516  63.728  79.854  1.00  1.00              
ATOM   1024  CB  SER A  63     106.641  65.082  78.521  1.00  1.00              
ATOM   1025  HB1 SER A  63     107.174  65.573  77.706  1.00  1.00              
ATOM   1026  HB2 SER A  63     105.844  65.739  78.871  1.00  1.00              
ATOM   1027  OG  SER A  63     106.066  63.879  78.060  1.00  1.00              
ATOM   1028  HG  SER A  63     105.098  63.981  78.100  1.00  1.00              
ATOM   1029  C   SER A  63     109.056  65.133  79.394  1.00  1.00              
ATOM   1030  O   SER A  63     109.300  66.330  79.330  1.00  1.00              
ATOM   1031  N   ASN A  64     110.049  64.208  79.367  1.00  1.00              
ATOM   1032  H   ASN A  64     109.841  63.219  79.350  1.00  1.00              
ATOM   1033  CA  ASN A  64     111.418  64.631  79.754  1.00  1.00              
ATOM   1034  HA  ASN A  64     111.311  65.340  80.580  1.00  1.00              
ATOM   1035  CB  ASN A  64     112.472  63.591  80.215  1.00  1.00              
ATOM   1036  HB1 ASN A  64     113.393  63.734  79.650  1.00  1.00              
ATOM   1037  HB2 ASN A  64     112.130  62.590  80.032  1.00  1.00              
ATOM   1038  CG  ASN A  64     112.825  63.743  81.682  1.00  1.00              
ATOM   1039  OD1 ASN A  64     112.429  62.945  82.515  1.00  1.00              
ATOM   1040  ND2 ASN A  64     113.682  64.664  82.049  1.00  1.00              
ATOM   1041 1HD2 ASN A  64     114.206  65.180  81.350  1.00  1.00              
ATOM   1042 2HD2 ASN A  64     113.917  64.719  83.027  1.00  1.00              
ATOM   1043  C   ASN A  64     111.984  65.442  78.599  1.00  1.00              
ATOM   1044  O   ASN A  64     112.884  66.243  78.785  1.00  1.00              
ATOM   1045  N   ASN A  65     111.361  65.255  77.433  1.00  1.00              
ATOM   1046  H   ASN A  65     110.680  64.511  77.481  1.00  1.00              
ATOM   1047  CA  ASN A  65     111.293  66.166  76.322  1.00  1.00              
ATOM   1048  HA  ASN A  65     111.103  65.534  75.456  1.00  1.00              
ATOM   1049  CB  ASN A  65     110.084  67.114  76.468  1.00  1.00              
ATOM   1050  HB1 ASN A  65     110.318  67.913  77.170  1.00  1.00              
ATOM   1051  HB2 ASN A  65     109.222  66.571  76.851  1.00  1.00              
ATOM   1052  CG  ASN A  65     109.554  67.764  75.172  1.00  1.00              
ATOM   1053  OD1 ASN A  65     108.378  67.820  74.922  1.00  1.00              
ATOM   1054  ND2 ASN A  65     110.388  68.292  74.299  1.00  1.00              
ATOM   1055 1HD2 ASN A  65     111.362  68.469  74.546  1.00  1.00              
ATOM   1056 2HD2 ASN A  65     109.983  68.621  73.449  1.00  1.00              
ATOM   1057  C   ASN A  65     112.621  66.870  76.044  1.00  1.00              
ATOM   1058  O   ASN A  65     112.616  68.083  75.808  1.00  1.00              
ATOM   1059  N   LEU A  66     113.751  66.181  76.020  1.00  1.00              
ATOM   1060  H   LEU A  66     113.752  65.271  76.445  1.00  1.00              
ATOM   1061  CA  LEU A  66     114.862  66.541  75.149  1.00  1.00              
ATOM   1062  HA  LEU A  66     115.205  67.522  75.471  1.00  1.00              
ATOM   1063  CB  LEU A  66     116.077  65.618  75.390  1.00  1.00              
ATOM   1064  HB1 LEU A  66     115.725  64.605  75.545  1.00  1.00              
ATOM   1065  HB2 LEU A  66     116.516  65.902  76.347  1.00  1.00              
ATOM   1066  CG  LEU A  66     117.176  65.647  74.316  1.00  1.00              
ATOM   1067  HG  LEU A  66     116.759  65.412  73.338  1.00  1.00              
ATOM   1068  CD1 LEU A  66     117.881  67.006  74.252  1.00  1.00              
ATOM   1069 1HD1 LEU A  66     118.664  66.977  73.495  1.00  1.00              
ATOM   1070 2HD1 LEU A  66     117.169  67.784  73.980  1.00  1.00              
ATOM   1071 3HD1 LEU A  66     118.324  67.242  75.221  1.00  1.00              
ATOM   1072  CD2 LEU A  66     118.224  64.582  74.648  1.00  1.00              
ATOM   1073 1HD2 LEU A  66     118.989  64.570  73.871  1.00  1.00              
ATOM   1074 2HD2 LEU A  66     118.688  64.800  75.610  1.00  1.00              
ATOM   1075 3HD2 LEU A  66     117.754  63.599  74.682  1.00  1.00              
ATOM   1076  C   LEU A  66     114.380  66.735  73.713  1.00  1.00              
ATOM   1077  O   LEU A  66     114.118  65.748  73.030  1.00  1.00              
ATOM   1078  N   SER A  67     114.182  68.015  73.375  1.00  1.00              
ATOM   1079  H   SER A  67     114.319  68.668  74.136  1.00  1.00              
ATOM   1080  CA  SER A  67     113.548  68.650  72.205  1.00  1.00              
ATOM   1081  HA  SER A  67     114.336  69.104  71.606  1.00  1.00              
ATOM   1082  CB  SER A  67     112.810  67.656  71.265  1.00  1.00              
ATOM   1083  HB1 SER A  67     112.117  68.186  70.614  1.00  1.00              
ATOM   1084  HB2 SER A  67     112.234  66.944  71.854  1.00  1.00              
ATOM   1085  OG  SER A  67     113.725  66.990  70.416  1.00  1.00              
ATOM   1086  HG  SER A  67     113.233  66.439  69.775  1.00  1.00              
ATOM   1087  C   SER A  67     112.632  69.801  72.644  1.00  1.00              
ATOM   1088  O   SER A  67     112.589  70.129  73.822  1.00  1.00              
ATOM   1089  N   TYR A  68     111.813  70.346  71.750  1.00  1.00              
ATOM   1090  H   TYR A  68     111.905  70.079  70.780  1.00  1.00              
ATOM   1091  CA  TYR A  68     110.511  70.886  72.142  1.00  1.00              
ATOM   1092  HA  TYR A  68     110.412  70.919  73.228  1.00  1.00              
ATOM   1093  CB  TYR A  68     110.336  72.311  71.603  1.00  1.00              
ATOM   1094  HB1 TYR A  68     109.324  72.649  71.825  1.00  1.00              
ATOM   1095  HB2 TYR A  68     110.446  72.303  70.517  1.00  1.00              
ATOM   1096  CG  TYR A  68     111.310  73.309  72.190  1.00  1.00              
ATOM   1097  CD1 TYR A  68     112.578  73.465  71.603  1.00  1.00              
ATOM   1098  HD1 TYR A  68     112.841  72.910  70.715  1.00  1.00              
ATOM   1099  CE1 TYR A  68     113.504  74.364  72.157  1.00  1.00              
ATOM   1100  HE1 TYR A  68     114.474  74.477  71.701  1.00  1.00              
ATOM   1101  CZ  TYR A  68     113.159  75.128  73.291  1.00  1.00              
ATOM   1102  OH  TYR A  68     114.053  75.990  73.839  1.00  1.00              
ATOM   1103  HH  TYR A  68     114.870  76.035  73.295  1.00  1.00              
ATOM   1104  CE2 TYR A  68     111.883  74.980  73.875  1.00  1.00              
ATOM   1105  HE2 TYR A  68     111.629  75.581  74.730  1.00  1.00              
ATOM   1106  CD2 TYR A  68     110.959  74.068  73.326  1.00  1.00              
ATOM   1107  HD2 TYR A  68     109.987  73.948  73.776  1.00  1.00              
ATOM   1108  C   TYR A  68     109.438  69.945  71.577  1.00  1.00              
ATOM   1109  O   TYR A  68     109.612  69.315  70.538  1.00  1.00              
ATOM   1110  N   VAL A  69     108.310  69.856  72.268  1.00  1.00              
ATOM   1111  H   VAL A  69     108.345  70.195  73.219  1.00  1.00              
ATOM   1112  CA  VAL A  69     106.972  69.855  71.664  1.00  1.00              
ATOM   1113  HA  VAL A  69     106.595  68.856  71.577  1.00  1.00              
ATOM   1114  CB  VAL A  69     106.094  70.595  72.713  1.00  1.00              
ATOM   1115  HB  VAL A  69     106.074  69.966  73.604  1.00  1.00              
ATOM   1116  CG1 VAL A  69     106.615  71.977  73.148  1.00  1.00              
ATOM   1117 1HG1 VAL A  69     105.932  72.425  73.871  1.00  1.00              
ATOM   1118 2HG1 VAL A  69     107.589  71.889  73.625  1.00  1.00              
ATOM   1119 3HG1 VAL A  69     106.704  72.642  72.289  1.00  1.00              
ATOM   1120  CG2 VAL A  69     104.648  70.804  72.301  1.00  1.00              
ATOM   1121 1HG2 VAL A  69     104.592  71.482  71.463  1.00  1.00              
ATOM   1122 2HG2 VAL A  69     104.254  69.862  71.973  1.00  1.00              
ATOM   1123 3HG2 VAL A  69     104.057  71.178  73.138  1.00  1.00              
ATOM   1124  C   VAL A  69     106.926  70.551  70.281  1.00  1.00              
ATOM   1125  O   VAL A  69     107.613  71.551  70.059  1.00  1.00              
ATOM   1126  N   PRO A  70     106.151  70.019  69.328  1.00  1.00              
ATOM   1127  CD  PRO A  70     104.865  69.339  69.486  1.00  1.00              
ATOM   1128  HD1 PRO A  70     104.071  70.024  69.773  1.00  1.00              
ATOM   1129  HD2 PRO A  70     104.949  68.540  70.217  1.00  1.00              
ATOM   1130  CG  PRO A  70     104.541  68.756  68.121  1.00  1.00              
ATOM   1131  HG1 PRO A  70     104.091  69.483  67.461  1.00  1.00              
ATOM   1132  HG2 PRO A  70     103.942  67.865  68.167  1.00  1.00              
ATOM   1133  CB  PRO A  70     105.941  68.447  67.663  1.00  1.00              
ATOM   1134  HB1 PRO A  70     106.000  68.255  66.617  1.00  1.00              
ATOM   1135  HB2 PRO A  70     106.264  67.597  68.233  1.00  1.00              
ATOM   1136  CA  PRO A  70     106.703  69.712  68.008  1.00  1.00              
ATOM   1137  HA  PRO A  70     107.777  69.515  68.036  1.00  1.00              
ATOM   1138  C   PRO A  70     106.367  70.755  66.954  1.00  1.00              
ATOM   1139  O   PRO A  70     105.639  71.713  67.194  1.00  1.00              
ATOM   1140  N   HIS A  71     106.726  70.437  65.718  1.00  1.00              
ATOM   1141  H   HIS A  71     107.358  69.656  65.580  1.00  1.00              
ATOM   1142  CA  HIS A  71     106.293  71.183  64.552  1.00  1.00              
ATOM   1143  HA  HIS A  71     106.570  72.217  64.748  1.00  1.00              
ATOM   1144  CB  HIS A  71     107.156  70.780  63.345  1.00  1.00              
ATOM   1145  HB1 HIS A  71     106.646  71.056  62.422  1.00  1.00              
ATOM   1146  HB2 HIS A  71     107.316  69.701  63.338  1.00  1.00              
ATOM   1147  CG  HIS A  71     108.482  71.501  63.393  1.00  1.00              
ATOM   1148  ND1 HIS A  71     109.515  71.253  64.303  1.00  1.00              
ATOM   1149  CE1 HIS A  71     110.401  72.248  64.141  1.00  1.00              
ATOM   1150  HE1 HIS A  71     111.308  72.362  64.721  1.00  1.00              
ATOM   1151  NE2 HIS A  71     109.958  73.126  63.228  1.00  1.00              
ATOM   1152  HE2 HIS A  71     110.350  74.044  63.057  1.00  1.00              
ATOM   1153  CD2 HIS A  71     108.756  72.666  62.740  1.00  1.00              
ATOM   1154  HD2 HIS A  71     108.081  73.197  62.083  1.00  1.00              
ATOM   1155  C   HIS A  71     104.803  71.340  64.238  1.00  1.00              
ATOM   1156  O   HIS A  71     104.486  72.233  63.447  1.00  1.00              
ATOM   1157  N   LYS A  72     103.875  70.635  64.903  1.00  1.00              
ATOM   1158  H   LYS A  72     104.167  69.848  65.457  1.00  1.00              
ATOM   1159  CA  LYS A  72     102.466  71.073  64.897  1.00  1.00              
ATOM   1160  HA  LYS A  72     102.540  72.164  64.891  1.00  1.00              
ATOM   1161  CB  LYS A  72     101.748  70.731  63.590  1.00  1.00              
ATOM   1162  HB1 LYS A  72     100.906  70.138  63.837  1.00  1.00              
ATOM   1163  HB2 LYS A  72     102.406  70.156  62.942  1.00  1.00              
ATOM   1164  CG  LYS A  72     101.217  71.933  62.780  1.00  1.00              
ATOM   1165  HG1 LYS A  72     101.006  71.601  61.763  1.00  1.00              
ATOM   1166  HG2 LYS A  72     102.007  72.681  62.714  1.00  1.00              
ATOM   1167  CD  LYS A  72      99.955  72.595  63.360  1.00  1.00              
ATOM   1168  HD1 LYS A  72      99.996  73.654  63.107  1.00  1.00              
ATOM   1169  HD2 LYS A  72      99.952  72.535  64.447  1.00  1.00              
ATOM   1170  CE  LYS A  72      98.618  72.058  62.804  1.00  1.00              
ATOM   1171  HE1 LYS A  72      98.603  72.218  61.723  1.00  1.00              
ATOM   1172  HE2 LYS A  72      97.814  72.651  63.246  1.00  1.00              
ATOM   1173  NZ  LYS A  72      98.369  70.627  63.095  1.00  1.00              
ATOM   1174  HZ1 LYS A  72      97.433  70.312  62.883  1.00  1.00              
ATOM   1175  HZ2 LYS A  72      99.017  69.984  62.635  1.00  1.00              
ATOM   1176  HZ3 LYS A  72      98.537  70.371  64.072  1.00  1.00              
ATOM   1177  C   LYS A  72     101.618  70.931  66.212  1.00  1.00              
ATOM   1178  O   LYS A  72     100.406  70.772  66.188  1.00  1.00              
ATOM   1179  N   LEU A  73     102.267  71.128  67.371  1.00  1.00              
ATOM   1180  H   LEU A  73     103.266  71.108  67.251  1.00  1.00              
ATOM   1181  CA  LEU A  73     101.860  72.157  68.373  1.00  1.00              
ATOM   1182  HA  LEU A  73     101.381  71.718  69.244  1.00  1.00              
ATOM   1183  CB  LEU A  73     103.258  72.792  68.698  1.00  1.00              
ATOM   1184  HB1 LEU A  73     103.691  72.989  67.716  1.00  1.00              
ATOM   1185  HB2 LEU A  73     103.880  72.028  69.150  1.00  1.00              
ATOM   1186  CG  LEU A  73     103.590  74.125  69.412  1.00  1.00              
ATOM   1187  HG  LEU A  73     104.352  74.621  68.810  1.00  1.00              
ATOM   1188  CD1 LEU A  73     102.450  75.102  69.531  1.00  1.00              
ATOM   1189 1HD1 LEU A  73     101.605  74.648  70.026  1.00  1.00              
ATOM   1190 2HD1 LEU A  73     102.747  75.981  70.093  1.00  1.00              
ATOM   1191 3HD1 LEU A  73     102.213  75.430  68.523  1.00  1.00              
ATOM   1192  CD2 LEU A  73     104.234  73.961  70.782  1.00  1.00              
ATOM   1193 1HD2 LEU A  73     104.481  74.936  71.201  1.00  1.00              
ATOM   1194 2HD2 LEU A  73     103.558  73.439  71.448  1.00  1.00              
ATOM   1195 3HD2 LEU A  73     105.168  73.413  70.662  1.00  1.00              
ATOM   1196  C   LEU A  73     100.989  73.205  67.646  1.00  1.00              
ATOM   1197  O   LEU A  73     101.402  73.702  66.589  1.00  1.00              
ATOM   1198  N   PRO A  74      99.811  73.578  68.143  1.00  1.00              
ATOM   1199  CD  PRO A  74      99.230  73.237  69.425  1.00  1.00              
ATOM   1200  HD1 PRO A  74      99.858  73.575  70.243  1.00  1.00              
ATOM   1201  HD2 PRO A  74      99.132  72.160  69.480  1.00  1.00              
ATOM   1202  CG  PRO A  74      97.874  73.957  69.501  1.00  1.00              
ATOM   1203  HG1 PRO A  74      97.893  74.712  70.283  1.00  1.00              
ATOM   1204  HG2 PRO A  74      97.064  73.263  69.713  1.00  1.00              
ATOM   1205  CB  PRO A  74      97.674  74.629  68.137  1.00  1.00              
ATOM   1206  HB1 PRO A  74      97.345  75.662  68.257  1.00  1.00              
ATOM   1207  HB2 PRO A  74      96.928  74.090  67.559  1.00  1.00              
ATOM   1208  CA  PRO A  74      99.023  74.542  67.413  1.00  1.00              
ATOM   1209  HA  PRO A  74      98.867  74.202  66.389  1.00  1.00              
ATOM   1210  C   PRO A  74      99.729  75.887  67.400  1.00  1.00              
ATOM   1211  O   PRO A  74     100.052  76.375  68.469  1.00  1.00              
ATOM   1212  N   SER A  75      99.913  76.551  66.257  1.00  1.00              
ATOM   1213  H   SER A  75      99.718  76.121  65.365  1.00  1.00              
ATOM   1214  CA  SER A  75     100.452  77.923  66.295  1.00  1.00              
ATOM   1215  HA  SER A  75     101.447  77.879  66.738  1.00  1.00              
ATOM   1216  CB  SER A  75     100.606  78.523  64.894  1.00  1.00              
ATOM   1217  HB1 SER A  75     101.316  77.924  64.322  1.00  1.00              
ATOM   1218  HB2 SER A  75     101.002  79.535  64.984  1.00  1.00              
ATOM   1219  OG  SER A  75      99.360  78.558  64.211  1.00  1.00              
ATOM   1220  HG  SER A  75      99.414  79.238  63.530  1.00  1.00              
ATOM   1221  C   SER A  75      99.609  78.859  67.184  1.00  1.00              
ATOM   1222  O   SER A  75     100.131  79.761  67.832  1.00  1.00              
ATOM   1223  N   SER A  76      98.309  78.551  67.266  1.00  1.00              
ATOM   1224  H   SER A  76      97.994  77.828  66.635  1.00  1.00              
ATOM   1225  CA  SER A  76      97.272  79.145  68.119  1.00  1.00              
ATOM   1226  HA  SER A  76      97.322  80.229  68.003  1.00  1.00              
ATOM   1227  CB  SER A  76      95.887  78.667  67.645  1.00  1.00              
ATOM   1228  HB1 SER A  76      95.135  79.407  67.924  1.00  1.00              
ATOM   1229  HB2 SER A  76      95.644  77.730  68.149  1.00  1.00              
ATOM   1230  OG  SER A  76      95.835  78.429  66.245  1.00  1.00              
ATOM   1231  HG  SER A  76      96.067  79.241  65.780  1.00  1.00              
ATOM   1232  C   SER A  76      97.361  78.850  69.627  1.00  1.00              
ATOM   1233  O   SER A  76      96.548  79.371  70.387  1.00  1.00              
ATOM   1234  N   LEU A  77      98.286  77.995  70.068  1.00  1.00              
ATOM   1235  H   LEU A  77      98.962  77.658  69.387  1.00  1.00              
ATOM   1236  CA  LEU A  77      98.584  77.666  71.460  1.00  1.00              
ATOM   1237  HA  LEU A  77      97.749  77.154  71.923  1.00  1.00              
ATOM   1238  CB  LEU A  77      99.806  76.726  71.495  1.00  1.00              
ATOM   1239  HB1 LEU A  77     100.652  77.257  71.055  1.00  1.00              
ATOM   1240  HB2 LEU A  77      99.617  75.883  70.842  1.00  1.00              
ATOM   1241  CG  LEU A  77     100.226  76.131  72.854  1.00  1.00              
ATOM   1242  HG  LEU A  77      99.839  75.118  72.867  1.00  1.00              
ATOM   1243  CD1 LEU A  77     101.751  76.096  72.963  1.00  1.00              
ATOM   1244 1HD1 LEU A  77     102.040  75.684  73.924  1.00  1.00              
ATOM   1245 2HD1 LEU A  77     102.165  75.470  72.183  1.00  1.00              
ATOM   1246 3HD1 LEU A  77     102.154  77.107  72.871  1.00  1.00              
ATOM   1247  CD2 LEU A  77      99.714  76.787  74.135  1.00  1.00              
ATOM   1248 1HD2 LEU A  77     100.017  76.202  75.000  1.00  1.00              
ATOM   1249 2HD2 LEU A  77     100.169  77.771  74.239  1.00  1.00              
ATOM   1250 3HD2 LEU A  77      98.629  76.843  74.125  1.00  1.00              
ATOM   1251  C   LEU A  77      98.935  78.960  72.234  1.00  1.00              
ATOM   1252  O   LEU A  77     100.058  79.452  72.142  1.00  1.00              
ATOM   1253  N   LYS A  78      98.008  79.486  73.039  1.00  1.00              
ATOM   1254  H   LYS A  78      97.062  79.157  72.942  1.00  1.00              
ATOM   1255  CA  LYS A  78      98.259  80.672  73.867  1.00  1.00              
ATOM   1256  HA  LYS A  78      99.006  81.280  73.350  1.00  1.00              
ATOM   1257  CB  LYS A  78      96.986  81.529  73.955  1.00  1.00              
ATOM   1258  HB1 LYS A  78      96.226  80.990  74.521  1.00  1.00              
ATOM   1259  HB2 LYS A  78      96.631  81.687  72.937  1.00  1.00              
ATOM   1260  CG  LYS A  78      97.206  82.891  74.635  1.00  1.00              
ATOM   1261  HG1 LYS A  78      98.157  83.311  74.309  1.00  1.00              
ATOM   1262  HG2 LYS A  78      97.258  82.742  75.715  1.00  1.00              
ATOM   1263  CD  LYS A  78      96.080  83.897  74.353  1.00  1.00              
ATOM   1264  HD1 LYS A  78      96.252  84.790  74.956  1.00  1.00              
ATOM   1265  HD2 LYS A  78      95.128  83.463  74.662  1.00  1.00              
ATOM   1266  CE  LYS A  78      95.994  84.302  72.876  1.00  1.00              
ATOM   1267  HE1 LYS A  78      95.177  85.018  72.758  1.00  1.00              
ATOM   1268  HE2 LYS A  78      95.767  83.424  72.266  1.00  1.00              
ATOM   1269  NZ  LYS A  78      97.253  84.919  72.408  1.00  1.00              
ATOM   1270  HZ1 LYS A  78      97.228  85.097  71.406  1.00  1.00              
ATOM   1271  HZ2 LYS A  78      97.445  85.778  72.926  1.00  1.00              
ATOM   1272  HZ3 LYS A  78      98.057  84.306  72.536  1.00  1.00              
ATOM   1273  C   LYS A  78      98.855  80.431  75.258  1.00  1.00              
ATOM   1274  O   LYS A  78      99.459  81.348  75.803  1.00  1.00              
ATOM   1275  N   GLU A  79      98.660  79.234  75.807  1.00  1.00              
ATOM   1276  H   GLU A  79      98.122  78.577  75.277  1.00  1.00              
ATOM   1277  CA  GLU A  79      99.216  78.778  77.097  1.00  1.00              
ATOM   1278  HA  GLU A  79      99.008  79.565  77.824  1.00  1.00              
ATOM   1279  CB  GLU A  79      98.411  77.535  77.556  1.00  1.00              
ATOM   1280  HB1 GLU A  79      98.625  76.720  76.865  1.00  1.00              
ATOM   1281  HB2 GLU A  79      97.362  77.797  77.427  1.00  1.00              
ATOM   1282  CG  GLU A  79      98.538  76.976  78.994  1.00  1.00              
ATOM   1283  HG1 GLU A  79      99.564  76.699  79.221  1.00  1.00              
ATOM   1284  HG2 GLU A  79      97.965  76.046  79.017  1.00  1.00              
ATOM   1285  CD  GLU A  79      98.014  77.907  80.099  1.00  1.00              
ATOM   1286  OE1 GLU A  79      97.181  77.441  80.905  1.00  1.00              
ATOM   1287  OE2 GLU A  79      98.451  79.075  80.122  1.00  1.00              
ATOM   1288  C   GLU A  79     100.765  78.665  77.083  1.00  1.00              
ATOM   1289  O   GLU A  79     101.440  79.620  76.684  1.00  1.00              
ATOM   1290  N   LEU A  80     101.253  77.490  77.506  1.00  1.00              
ATOM   1291  H   LEU A  80     100.618  77.017  78.124  1.00  1.00              
ATOM   1292  CA  LEU A  80     102.366  76.615  77.085  1.00  1.00              
ATOM   1293  HA  LEU A  80     101.956  75.701  76.657  1.00  1.00              
ATOM   1294  CB  LEU A  80     103.317  77.268  76.074  1.00  1.00              
ATOM   1295  HB1 LEU A  80     103.601  78.243  76.464  1.00  1.00              
ATOM   1296  HB2 LEU A  80     102.782  77.428  75.142  1.00  1.00              
ATOM   1297  CG  LEU A  80     104.630  76.484  75.841  1.00  1.00              
ATOM   1298  HG  LEU A  80     105.317  76.638  76.672  1.00  1.00              
ATOM   1299  CD1 LEU A  80     104.491  74.976  75.595  1.00  1.00              
ATOM   1300 1HD1 LEU A  80     105.473  74.554  75.393  1.00  1.00              
ATOM   1301 2HD1 LEU A  80     104.090  74.476  76.473  1.00  1.00              
ATOM   1302 3HD1 LEU A  80     103.857  74.779  74.737  1.00  1.00              
ATOM   1303  CD2 LEU A  80     105.272  77.030  74.586  1.00  1.00              
ATOM   1304 1HD2 LEU A  80     105.398  78.107  74.657  1.00  1.00              
ATOM   1305 2HD2 LEU A  80     106.242  76.564  74.415  1.00  1.00              
ATOM   1306 3HD2 LEU A  80     104.593  76.810  73.770  1.00  1.00              
ATOM   1307  C   LEU A  80     103.145  76.259  78.372  1.00  1.00              
ATOM   1308  O   LEU A  80     104.015  77.026  78.834  1.00  1.00              
ATOM   1309  N   TYR A  81     102.892  75.050  78.896  1.00  1.00              
ATOM   1310  H   TYR A  81     102.159  74.455  78.538  1.00  1.00              
ATOM   1311  CA  TYR A  81     103.703  74.569  79.988  1.00  1.00              
ATOM   1312  HA  TYR A  81     104.355  75.358  80.362  1.00  1.00              
ATOM   1313  CB  TYR A  81     102.795  74.199  81.172  1.00  1.00              
ATOM   1314  HB1 TYR A  81     103.264  73.383  81.723  1.00  1.00              
ATOM   1315  HB2 TYR A  81     101.831  73.853  80.800  1.00  1.00              
ATOM   1316  CG  TYR A  81     102.532  75.317  82.154  1.00  1.00              
ATOM   1317  CD1 TYR A  81     101.632  76.351  81.832  1.00  1.00              
ATOM   1318  HD1 TYR A  81     101.120  76.353  80.882  1.00  1.00              
ATOM   1319  CE1 TYR A  81     101.424  77.414  82.730  1.00  1.00              
ATOM   1320  HE1 TYR A  81     100.769  78.233  82.465  1.00  1.00              
ATOM   1321  CZ  TYR A  81     102.134  77.449  83.946  1.00  1.00              
ATOM   1322  OH  TYR A  81     102.111  78.558  84.728  1.00  1.00              
ATOM   1323  HH  TYR A  81     103.027  78.734  84.995  1.00  1.00              
ATOM   1324  CE2 TYR A  81     102.987  76.379  84.294  1.00  1.00              
ATOM   1325  HE2 TYR A  81     103.532  76.415  85.223  1.00  1.00              
ATOM   1326  CD2 TYR A  81     103.193  75.318  83.396  1.00  1.00              
ATOM   1327  HD2 TYR A  81     103.886  74.529  83.648  1.00  1.00              
ATOM   1328  C   TYR A  81     104.603  73.408  79.535  1.00  1.00              
ATOM   1329  O   TYR A  81     104.195  72.451  78.857  1.00  1.00              
ATOM   1330  N   LEU A  82     105.869  73.583  79.932  1.00  1.00              
ATOM   1331  H   LEU A  82     106.024  74.420  80.478  1.00  1.00              
ATOM   1332  CA  LEU A  82     107.066  72.751  79.770  1.00  1.00              
ATOM   1333  HA  LEU A  82     106.780  71.714  79.597  1.00  1.00              
ATOM   1334  CB  LEU A  82     107.935  73.296  78.625  1.00  1.00              
ATOM   1335  HB1 LEU A  82     108.939  72.879  78.715  1.00  1.00              
ATOM   1336  HB2 LEU A  82     108.015  74.378  78.741  1.00  1.00              
ATOM   1337  CG  LEU A  82     107.393  72.972  77.227  1.00  1.00              
ATOM   1338  HG  LEU A  82     106.339  73.235  77.164  1.00  1.00              
ATOM   1339  CD1 LEU A  82     108.166  73.790  76.192  1.00  1.00              
ATOM   1340 1HD1 LEU A  82     107.763  73.610  75.199  1.00  1.00              
ATOM   1341 2HD1 LEU A  82     108.058  74.852  76.417  1.00  1.00              
ATOM   1342 3HD1 LEU A  82     109.222  73.524  76.215  1.00  1.00              
ATOM   1343  CD2 LEU A  82     107.567  71.489  76.896  1.00  1.00              
ATOM   1344 1HD2 LEU A  82     107.204  71.286  75.891  1.00  1.00              
ATOM   1345 2HD2 LEU A  82     108.615  71.199  76.969  1.00  1.00              
ATOM   1346 3HD2 LEU A  82     106.981  70.880  77.582  1.00  1.00              
ATOM   1347  C   LEU A  82     107.801  72.867  81.093  1.00  1.00              
ATOM   1348  O   LEU A  82     108.137  73.965  81.534  1.00  1.00              
ATOM   1349  N   TYR A  83     107.914  71.737  81.771  1.00  1.00              
ATOM   1350  H   TYR A  83     107.633  70.872  81.333  1.00  1.00              
ATOM   1351  CA  TYR A  83     108.239  71.680  83.179  1.00  1.00              
ATOM   1352  HA  TYR A  83     108.972  72.451  83.418  1.00  1.00              
ATOM   1353  CB  TYR A  83     106.920  71.905  83.951  1.00  1.00              
ATOM   1354  HB1 TYR A  83     106.457  70.943  84.176  1.00  1.00              
ATOM   1355  HB2 TYR A  83     106.209  72.443  83.320  1.00  1.00              
ATOM   1356  CG  TYR A  83     107.049  72.724  85.212  1.00  1.00              
ATOM   1357  CD1 TYR A  83     107.554  74.030  85.125  1.00  1.00              
ATOM   1358  HD1 TYR A  83     107.853  74.446  84.167  1.00  1.00              
ATOM   1359  CE1 TYR A  83     107.623  74.830  86.274  1.00  1.00              
ATOM   1360  HE1 TYR A  83     107.978  75.842  86.177  1.00  1.00              
ATOM   1361  CZ  TYR A  83     107.183  74.337  87.516  1.00  1.00              
ATOM   1362  OH  TYR A  83     107.253  75.124  88.624  1.00  1.00              
ATOM   1363  HH  TYR A  83     106.810  74.717  89.372  1.00  1.00              
ATOM   1364  CE2 TYR A  83     106.660  73.028  87.604  1.00  1.00              
ATOM   1365  HE2 TYR A  83     106.300  72.650  88.547  1.00  1.00              
ATOM   1366  CD2 TYR A  83     106.583  72.230  86.445  1.00  1.00              
ATOM   1367  HD2 TYR A  83     106.146  71.245  86.488  1.00  1.00              
ATOM   1368  C   TYR A  83     108.796  70.301  83.474  1.00  1.00              
ATOM   1369  O   TYR A  83     108.285  69.296  82.976  1.00  1.00              
ATOM   1370  N   ASN A  84     109.801  70.262  84.344  1.00  1.00              
ATOM   1371  H   ASN A  84     110.180  71.132  84.678  1.00  1.00              
ATOM   1372  CA  ASN A  84     110.374  69.015  84.842  1.00  1.00              
ATOM   1373  HA  ASN A  84     111.258  69.294  85.413  1.00  1.00              
ATOM   1374  CB  ASN A  84     109.390  68.417  85.854  1.00  1.00              
ATOM   1375  HB1 ASN A  84     109.916  67.670  86.410  1.00  1.00              
ATOM   1376  HB2 ASN A  84     108.540  67.991  85.330  1.00  1.00              
ATOM   1377  CG  ASN A  84     108.928  69.401  86.906  1.00  1.00              
ATOM   1378  OD1 ASN A  84     107.767  69.512  87.259  1.00  1.00              
ATOM   1379  ND2 ASN A  84     109.831  70.149  87.484  1.00  1.00              
ATOM   1380 1HD2 ASN A  84     110.799  70.013  87.245  1.00  1.00              
ATOM   1381 2HD2 ASN A  84     109.495  70.888  88.070  1.00  1.00              
ATOM   1382  C   ASN A  84     110.977  68.141  83.733  1.00  1.00              
ATOM   1383  O   ASN A  84     111.024  66.925  83.790  1.00  1.00              
ATOM   1384  N   ASN A  85     111.515  68.829  82.738  1.00  1.00              
ATOM   1385  H   ASN A  85     111.471  69.833  82.789  1.00  1.00              
ATOM   1386  CA  ASN A  85     112.080  68.309  81.518  1.00  1.00              
ATOM   1387  HA  ASN A  85     112.173  67.224  81.583  1.00  1.00              
ATOM   1388  CB  ASN A  85     111.091  68.678  80.394  1.00  1.00              
ATOM   1389  HB1 ASN A  85     110.084  68.380  80.685  1.00  1.00              
ATOM   1390  HB2 ASN A  85     111.349  68.136  79.489  1.00  1.00              
ATOM   1391  CG  ASN A  85     111.066  70.165  80.083  1.00  1.00              
ATOM   1392  OD1 ASN A  85     110.661  70.991  80.880  1.00  1.00              
ATOM   1393  ND2 ASN A  85     111.532  70.563  78.924  1.00  1.00              
ATOM   1394 1HD2 ASN A  85     111.855  69.887  78.249  1.00  1.00              
ATOM   1395 2HD2 ASN A  85     111.468  71.543  78.715  1.00  1.00              
ATOM   1396  C   ASN A  85     113.459  68.902  81.264  1.00  1.00              
ATOM   1397  O   ASN A  85     113.803  69.914  81.868  1.00  1.00              
ATOM   1398  N   ASN A  86     114.215  68.336  80.328  1.00  1.00              
ATOM   1399  H   ASN A  86     113.838  67.555  79.792  1.00  1.00              
ATOM   1400  CA  ASN A  86     115.606  68.679  80.083  1.00  1.00              
ATOM   1401  HA  ASN A  86     115.817  69.640  80.537  1.00  1.00              
ATOM   1402  CB  ASN A  86     116.473  67.659  80.833  1.00  1.00              
ATOM   1403  HB1 ASN A  86     116.058  67.465  81.819  1.00  1.00              
ATOM   1404  HB2 ASN A  86     117.469  68.057  80.993  1.00  1.00              
ATOM   1405  CG  ASN A  86     116.646  66.331  80.124  1.00  1.00              
ATOM   1406  OD1 ASN A  86     115.778  65.471  80.162  1.00  1.00              
ATOM   1407  ND2 ASN A  86     117.791  66.125  79.515  1.00  1.00              
ATOM   1408 1HD2 ASN A  86     118.498  66.852  79.483  1.00  1.00              
ATOM   1409 2HD2 ASN A  86     117.903  65.237  79.070  1.00  1.00              
ATOM   1410  C   ASN A  86     115.962  68.755  78.564  1.00  1.00              
ATOM   1411  O   ASN A  86     115.632  67.841  77.820  1.00  1.00              
ATOM   1412  N   ILE A  87     116.658  69.808  78.116  1.00  1.00              
ATOM   1413  H   ILE A  87     116.768  70.574  78.749  1.00  1.00              
ATOM   1414  CA  ILE A  87     117.114  70.089  76.722  1.00  1.00              
ATOM   1415  HA  ILE A  87     117.248  69.121  76.279  1.00  1.00              
ATOM   1416  CB  ILE A  87     116.056  70.809  75.814  1.00  1.00              
ATOM   1417  HB  ILE A  87     116.145  70.334  74.837  1.00  1.00              
ATOM   1418  CG2 ILE A  87     114.617  70.567  76.279  1.00  1.00              
ATOM   1419 1HG2 ILE A  87     114.424  69.507  76.347  1.00  1.00              
ATOM   1420 2HG2 ILE A  87     114.428  71.022  77.242  1.00  1.00              
ATOM   1421 3HG2 ILE A  87     113.907  71.007  75.589  1.00  1.00              
ATOM   1422  CG1 ILE A  87     116.193  72.341  75.561  1.00  1.00              
ATOM   1423 1HG1 ILE A  87     117.230  72.662  75.580  1.00  1.00              
ATOM   1424 2HG1 ILE A  87     115.644  72.899  76.324  1.00  1.00              
ATOM   1425  CD1 ILE A  87     115.651  72.766  74.194  1.00  1.00              
ATOM   1426  HD1 ILE A  87     114.581  72.574  74.125  1.00  1.00              
ATOM   1427  HD2 ILE A  87     115.826  73.831  74.053  1.00  1.00              
ATOM   1428  HD3 ILE A  87     116.165  72.229  73.396  1.00  1.00              
ATOM   1429  C   ILE A  87     118.510  70.780  76.540  1.00  1.00              
ATOM   1430  O   ILE A  87     118.997  70.901  75.425  1.00  1.00              
ATOM   1431  N   GLN A  88     119.149  71.254  77.621  1.00  1.00              
ATOM   1432  H   GLN A  88     118.775  70.918  78.492  1.00  1.00              
ATOM   1433  CA  GLN A  88     120.234  72.249  77.818  1.00  1.00              
ATOM   1434  HA  GLN A  88     120.156  72.717  78.791  1.00  1.00              
ATOM   1435  CB  GLN A  88     121.664  71.648  77.776  1.00  1.00              
ATOM   1436  HB1 GLN A  88     121.906  71.279  78.753  1.00  1.00              
ATOM   1437  HB2 GLN A  88     122.415  72.422  77.597  1.00  1.00              
ATOM   1438  CG  GLN A  88     121.865  70.575  76.683  1.00  1.00              
ATOM   1439  HG1 GLN A  88     121.580  70.965  75.718  1.00  1.00              
ATOM   1440  HG2 GLN A  88     121.218  69.726  76.865  1.00  1.00              
ATOM   1441  CD  GLN A  88     123.291  70.060  76.502  1.00  1.00              
ATOM   1442  OE1 GLN A  88     123.542  69.247  75.631  1.00  1.00              
ATOM   1443  NE2 GLN A  88     124.259  70.444  77.300  1.00  1.00              
ATOM   1444 1HE2 GLN A  88     124.103  71.111  78.036  1.00  1.00              
ATOM   1445 2HE2 GLN A  88     125.172  70.055  77.127  1.00  1.00              
ATOM   1446  C   GLN A  88     120.409  73.453  76.858  1.00  1.00              
ATOM   1447  O   GLN A  88     120.715  74.614  77.323  1.00  1.00              
ATOM   1448  N   LYS A  89     120.569  73.253  75.580  1.00  1.00              
ATOM   1449  H   LYS A  89     120.195  72.372  75.314  1.00  1.00              
ATOM   1450  CA  LYS A  89     121.588  73.992  74.857  1.00  1.00              
ATOM   1451  HA  LYS A  89     122.291  74.469  75.519  1.00  1.00              
ATOM   1452  CB  LYS A  89     122.428  73.026  73.969  1.00  1.00              
ATOM   1453  HB1 LYS A  89     123.002  72.362  74.612  1.00  1.00              
ATOM   1454  HB2 LYS A  89     123.149  73.621  73.408  1.00  1.00              
ATOM   1455  CG  LYS A  89     121.585  72.168  72.991  1.00  1.00              
ATOM   1456  HG1 LYS A  89     120.661  72.686  72.733  1.00  1.00              
ATOM   1457  HG2 LYS A  89     121.302  71.255  73.514  1.00  1.00              
ATOM   1458  CD  LYS A  89     122.328  71.786  71.702  1.00  1.00              
ATOM   1459  HD1 LYS A  89     121.965  70.807  71.389  1.00  1.00              
ATOM   1460  HD2 LYS A  89     123.398  71.689  71.889  1.00  1.00              
ATOM   1461  CE  LYS A  89     122.065  72.755  70.535  1.00  1.00              
ATOM   1462  HE1 LYS A  89     120.982  72.824  70.385  1.00  1.00              
ATOM   1463  HE2 LYS A  89     122.501  72.339  69.622  1.00  1.00              
ATOM   1464  NZ  LYS A  89     122.608  74.114  70.770  1.00  1.00              
ATOM   1465  HZ1 LYS A  89     122.319  74.760  70.035  1.00  1.00              
ATOM   1466  HZ2 LYS A  89     122.196  74.516  71.611  1.00  1.00              
ATOM   1467  HZ3 LYS A  89     123.612  74.123  70.861  1.00  1.00              
ATOM   1468  C   LYS A  89     120.970  75.115  74.041  1.00  1.00              
ATOM   1469  O   LYS A  89     121.278  75.243  72.866  1.00  1.00              
ATOM   1470  N   VAL A  90     120.017  75.805  74.659  1.00  1.00              
ATOM   1471  H   VAL A  90     119.923  75.701  75.656  1.00  1.00              
ATOM   1472  CA  VAL A  90     119.039  76.667  74.005  1.00  1.00              
ATOM   1473  HA  VAL A  90     118.318  76.009  73.519  1.00  1.00              
ATOM   1474  CB  VAL A  90     118.246  77.482  75.045  1.00  1.00              
ATOM   1475  HB  VAL A  90     118.864  77.679  75.919  1.00  1.00              
ATOM   1476  CG1 VAL A  90     117.692  78.809  74.551  1.00  1.00              
ATOM   1477 1HG1 VAL A  90     117.084  79.275  75.323  1.00  1.00              
ATOM   1478 2HG1 VAL A  90     118.512  79.485  74.318  1.00  1.00              
ATOM   1479 3HG1 VAL A  90     117.085  78.661  73.656  1.00  1.00              
ATOM   1480  CG2 VAL A  90     117.049  76.641  75.488  1.00  1.00              
ATOM   1481 1HG2 VAL A  90     116.485  77.176  76.242  1.00  1.00              
ATOM   1482 2HG2 VAL A  90     116.391  76.472  74.644  1.00  1.00              
ATOM   1483 3HG2 VAL A  90     117.377  75.677  75.871  1.00  1.00              
ATOM   1484  C   VAL A  90     119.666  77.492  72.883  1.00  1.00              
ATOM   1485  O   VAL A  90     120.532  78.346  73.090  1.00  1.00              
ATOM   1486  N   THR A  91     119.290  77.079  71.670  1.00  1.00              
ATOM   1487  H   THR A  91     118.428  76.541  71.608  1.00  1.00              
ATOM   1488  CA  THR A  91     119.895  77.498  70.408  1.00  1.00              
ATOM   1489  HA  THR A  91     120.870  77.933  70.619  1.00  1.00              
ATOM   1490  CB  THR A  91     120.064  76.260  69.492  1.00  1.00              
ATOM   1491  HB  THR A  91     119.777  75.375  70.063  1.00  1.00              
ATOM   1492  CG2 THR A  91     119.299  76.200  68.168  1.00  1.00              
ATOM   1493 1HG2 THR A  91     119.426  75.214  67.724  1.00  1.00              
ATOM   1494 2HG2 THR A  91     118.237  76.352  68.346  1.00  1.00              
ATOM   1495 3HG2 THR A  91     119.645  76.948  67.462  1.00  1.00              
ATOM   1496  OG1 THR A  91     121.433  76.104  69.148  1.00  1.00              
ATOM   1497  HG1 THR A  91     121.666  76.890  68.640  1.00  1.00              
ATOM   1498  C   THR A  91     118.992  78.595  69.814  1.00  1.00              
ATOM   1499  O   THR A  91     117.861  78.773  70.259  1.00  1.00              
ATOM   1500  N   PRO A  92     119.457  79.370  68.820  1.00  1.00              
ATOM   1501  CD  PRO A  92     120.831  79.417  68.328  1.00  1.00              
ATOM   1502  HD1 PRO A  92     121.012  78.602  67.632  1.00  1.00              
ATOM   1503  HD2 PRO A  92     121.550  79.381  69.146  1.00  1.00              
ATOM   1504  CG  PRO A  92     120.973  80.743  67.584  1.00  1.00              
ATOM   1505  HG1 PRO A  92     121.651  80.661  66.734  1.00  1.00              
ATOM   1506  HG2 PRO A  92     121.316  81.516  68.274  1.00  1.00              
ATOM   1507  CB  PRO A  92     119.541  81.037  67.148  1.00  1.00              
ATOM   1508  HB1 PRO A  92     119.302  80.456  66.255  1.00  1.00              
ATOM   1509  HB2 PRO A  92     119.395  82.098  66.960  1.00  1.00              
ATOM   1510  CA  PRO A  92     118.725  80.537  68.344  1.00  1.00              
ATOM   1511  HA  PRO A  92     118.795  81.281  69.136  1.00  1.00              
ATOM   1512  C   PRO A  92     117.230  80.422  68.011  1.00  1.00              
ATOM   1513  O   PRO A  92     116.432  81.236  68.453  1.00  1.00              
ATOM   1514  N   GLU A  93     116.817  79.438  67.223  1.00  1.00              
ATOM   1515  H   GLU A  93     117.481  78.739  66.937  1.00  1.00              
ATOM   1516  CA  GLU A  93     115.468  79.400  66.621  1.00  1.00              
ATOM   1517  HA  GLU A  93     115.212  80.388  66.230  1.00  1.00              
ATOM   1518  CB  GLU A  93     115.565  78.383  65.458  1.00  1.00              
ATOM   1519  HB1 GLU A  93     114.611  77.892  65.278  1.00  1.00              
ATOM   1520  HB2 GLU A  93     116.268  77.590  65.723  1.00  1.00              
ATOM   1521  CG  GLU A  93     116.019  79.026  64.144  1.00  1.00              
ATOM   1522  HG1 GLU A  93     116.238  78.234  63.423  1.00  1.00              
ATOM   1523  HG2 GLU A  93     116.941  79.589  64.312  1.00  1.00              
ATOM   1524  CD  GLU A  93     114.915  79.929  63.585  1.00  1.00              
ATOM   1525  OE1 GLU A  93     113.844  79.377  63.235  1.00  1.00              
ATOM   1526  OE2 GLU A  93     115.135  81.159  63.555  1.00  1.00              
ATOM   1527  C   GLU A  93     114.317  78.995  67.554  1.00  1.00              
ATOM   1528  O   GLU A  93     113.206  78.763  67.075  1.00  1.00              
ATOM   1529  N   ASP A  94     114.591  78.824  68.848  1.00  1.00              
ATOM   1530  H   ASP A  94     115.465  79.225  69.169  1.00  1.00              
ATOM   1531  CA  ASP A  94     114.082  77.691  69.639  1.00  1.00              
ATOM   1532  HA  ASP A  94     114.407  76.801  69.099  1.00  1.00              
ATOM   1533  CB  ASP A  94     114.823  77.658  70.992  1.00  1.00              
ATOM   1534  HB1 ASP A  94     114.091  77.478  71.775  1.00  1.00              
ATOM   1535  HB2 ASP A  94     115.260  78.636  71.203  1.00  1.00              
ATOM   1536  CG  ASP A  94     115.932  76.585  71.096  1.00  1.00              
ATOM   1537  OD1 ASP A  94     116.501  76.129  70.078  1.00  1.00              
ATOM   1538  OD2 ASP A  94     116.214  76.164  72.244  1.00  1.00              
ATOM   1539  C   ASP A  94     112.554  77.471  69.739  1.00  1.00              
ATOM   1540  O   ASP A  94     112.126  76.414  70.192  1.00  1.00              
ATOM   1541  N   LEU A  95     111.715  78.408  69.287  1.00  1.00              
ATOM   1542  H   LEU A  95     112.160  79.201  68.843  1.00  1.00              
ATOM   1543  CA  LEU A  95     110.249  78.356  69.347  1.00  1.00              
ATOM   1544  HA  LEU A  95     109.939  77.311  69.341  1.00  1.00              
ATOM   1545  CB  LEU A  95     109.821  79.005  70.698  1.00  1.00              
ATOM   1546  HB1 LEU A  95     108.734  79.037  70.730  1.00  1.00              
ATOM   1547  HB2 LEU A  95     110.160  80.039  70.689  1.00  1.00              
ATOM   1548  CG  LEU A  95     110.314  78.326  72.007  1.00  1.00              
ATOM   1549  HG  LEU A  95     110.505  77.272  71.830  1.00  1.00              
ATOM   1550  CD1 LEU A  95     111.560  78.989  72.597  1.00  1.00              
ATOM   1551 1HD1 LEU A  95     112.325  79.116  71.834  1.00  1.00              
ATOM   1552 2HD1 LEU A  95     111.320  79.976  72.988  1.00  1.00              
ATOM   1553 3HD1 LEU A  95     111.975  78.369  73.392  1.00  1.00              
ATOM   1554  CD2 LEU A  95     109.275  78.398  73.127  1.00  1.00              
ATOM   1555 1HD2 LEU A  95     109.713  78.042  74.061  1.00  1.00              
ATOM   1556 2HD2 LEU A  95     108.920  79.421  73.250  1.00  1.00              
ATOM   1557 3HD2 LEU A  95     108.450  77.741  72.873  1.00  1.00              
ATOM   1558  C   LEU A  95     109.556  79.045  68.145  1.00  1.00              
ATOM   1559  O   LEU A  95     108.489  79.660  68.275  1.00  1.00              
ATOM   1560  N   ASN A  96     110.153  78.974  66.950  1.00  1.00              
ATOM   1561  H   ASN A  96     111.086  78.571  66.912  1.00  1.00              
ATOM   1562  CA  ASN A  96     109.547  79.432  65.684  1.00  1.00              
ATOM   1563  HA  ASN A  96     109.529  80.521  65.714  1.00  1.00              
ATOM   1564  CB  ASN A  96     110.452  79.050  64.501  1.00  1.00              
ATOM   1565  HB1 ASN A  96     111.333  79.696  64.528  1.00  1.00              
ATOM   1566  HB2 ASN A  96     109.941  79.236  63.557  1.00  1.00              
ATOM   1567  CG  ASN A  96     110.930  77.610  64.522  1.00  1.00              
ATOM   1568  OD1 ASN A  96     110.218  76.684  64.883  1.00  1.00              
ATOM   1569  ND2 ASN A  96     112.167  77.376  64.174  1.00  1.00              
ATOM   1570 1HD2 ASN A  96     112.760  78.153  63.850  1.00  1.00              
ATOM   1571 2HD2 ASN A  96     112.551  76.484  64.401  1.00  1.00              
ATOM   1572  C   ASN A  96     108.065  79.019  65.494  1.00  1.00              
ATOM   1573  O   ASN A  96     107.242  79.843  65.090  1.00  1.00              
ATOM   1574  N   ASN A  97     107.710  77.787  65.868  1.00  1.00              
ATOM   1575  H   ASN A  97     108.475  77.163  66.095  1.00  1.00              
ATOM   1576  CA  ASN A  97     106.394  77.185  65.639  1.00  1.00              
ATOM   1577  HA  ASN A  97     106.222  77.169  64.560  1.00  1.00              
ATOM   1578  CB  ASN A  97     106.434  75.719  66.137  1.00  1.00              
ATOM   1579  HB1 ASN A  97     105.433  75.292  66.082  1.00  1.00              
ATOM   1580  HB2 ASN A  97     106.746  75.687  67.177  1.00  1.00              
ATOM   1581  CG  ASN A  97     107.323  74.810  65.314  1.00  1.00              
ATOM   1582  OD1 ASN A  97     107.359  74.896  64.099  1.00  1.00              
ATOM   1583  ND2 ASN A  97     108.035  73.894  65.940  1.00  1.00              
ATOM   1584 1HD2 ASN A  97     107.912  73.723  66.923  1.00  1.00              
ATOM   1585 2HD2 ASN A  97     108.561  73.263  65.351  1.00  1.00              
ATOM   1586  C   ASN A  97     105.151  77.873  66.241  1.00  1.00              
ATOM   1587  O   ASN A  97     104.035  77.544  65.833  1.00  1.00              
ATOM   1588  N   LEU A  98     105.304  78.743  67.244  1.00  1.00              
ATOM   1589  H   LEU A  98     106.245  79.045  67.468  1.00  1.00              
ATOM   1590  CA  LEU A  98     104.256  78.964  68.251  1.00  1.00              
ATOM   1591  HA  LEU A  98     103.299  78.669  67.820  1.00  1.00              
ATOM   1592  CB  LEU A  98     104.481  78.027  69.433  1.00  1.00              
ATOM   1593  HB1 LEU A  98     104.409  77.010  69.058  1.00  1.00              
ATOM   1594  HB2 LEU A  98     103.651  78.182  70.124  1.00  1.00              
ATOM   1595  CG  LEU A  98     105.829  78.204  70.154  1.00  1.00              
ATOM   1596  HG  LEU A  98     106.283  79.168  69.929  1.00  1.00              
ATOM   1597  CD1 LEU A  98     105.575  78.112  71.641  1.00  1.00              
ATOM   1598 1HD1 LEU A  98     106.488  78.325  72.186  1.00  1.00              
ATOM   1599 2HD1 LEU A  98     104.823  78.842  71.939  1.00  1.00              
ATOM   1600 3HD1 LEU A  98     105.229  77.104  71.844  1.00  1.00              
ATOM   1601  CD2 LEU A  98     106.799  77.071  69.796  1.00  1.00              
ATOM   1602 1HD2 LEU A  98     107.668  77.090  70.451  1.00  1.00              
ATOM   1603 2HD2 LEU A  98     106.318  76.098  69.904  1.00  1.00              
ATOM   1604 3HD2 LEU A  98     107.141  77.201  68.773  1.00  1.00              
ATOM   1605  C   LEU A  98     104.059  80.433  68.637  1.00  1.00              
ATOM   1606  O   LEU A  98     104.233  80.857  69.777  1.00  1.00              
ATOM   1607  N   THR A  99     103.705  81.230  67.636  1.00  1.00              
ATOM   1608  H   THR A  99     103.552  80.809  66.731  1.00  1.00              
ATOM   1609  CA  THR A  99     103.715  82.696  67.684  1.00  1.00              
ATOM   1610  HA  THR A  99     104.676  83.013  68.093  1.00  1.00              
ATOM   1611  CB  THR A  99     103.603  83.267  66.262  1.00  1.00              
ATOM   1612  HB  THR A  99     103.447  84.346  66.306  1.00  1.00              
ATOM   1613  CG2 THR A  99     104.852  82.995  65.429  1.00  1.00              
ATOM   1614 1HG2 THR A  99     104.752  83.464  64.451  1.00  1.00              
ATOM   1615 2HG2 THR A  99     105.720  83.420  65.931  1.00  1.00              
ATOM   1616 3HG2 THR A  99     105.005  81.922  65.303  1.00  1.00              
ATOM   1617  OG1 THR A  99     102.530  82.662  65.573  1.00  1.00              
ATOM   1618  HG1 THR A  99     102.457  83.081  64.712  1.00  1.00              
ATOM   1619  C   THR A  99     102.650  83.409  68.531  1.00  1.00              
ATOM   1620  O   THR A  99     102.849  84.580  68.855  1.00  1.00              
ATOM   1621  N   GLU A 100     101.534  82.774  68.902  1.00  1.00              
ATOM   1622  H   GLU A 100     101.386  81.824  68.585  1.00  1.00              
ATOM   1623  CA  GLU A 100     100.451  83.439  69.657  1.00  1.00              
ATOM   1624  HA  GLU A 100     100.487  84.507  69.438  1.00  1.00              
ATOM   1625  CB  GLU A 100      99.080  82.905  69.175  1.00  1.00              
ATOM   1626  HB1 GLU A 100      98.382  82.811  70.007  1.00  1.00              
ATOM   1627  HB2 GLU A 100      99.202  81.902  68.773  1.00  1.00              
ATOM   1628  CG  GLU A 100      98.421  83.788  68.102  1.00  1.00              
ATOM   1629  HG1 GLU A 100      97.561  83.249  67.696  1.00  1.00              
ATOM   1630  HG2 GLU A 100      99.130  83.948  67.287  1.00  1.00              
ATOM   1631  CD  GLU A 100      97.936  85.136  68.658  1.00  1.00              
ATOM   1632  OE1 GLU A 100      98.246  86.203  68.087  1.00  1.00              
ATOM   1633  OE2 GLU A 100      97.241  85.181  69.706  1.00  1.00              
ATOM   1634  C   GLU A 100     100.563  83.353  71.188  1.00  1.00              
ATOM   1635  O   GLU A 100      99.652  83.746  71.920  1.00  1.00              
ATOM   1636  N   LEU A 101     101.687  82.839  71.659  1.00  1.00              
ATOM   1637  H   LEU A 101     102.352  82.541  70.961  1.00  1.00              
ATOM   1638  CA  LEU A 101     102.071  82.615  73.045  1.00  1.00              
ATOM   1639  HA  LEU A 101     101.490  81.773  73.421  1.00  1.00              
ATOM   1640  CB  LEU A 101     103.547  82.215  72.903  1.00  1.00              
ATOM   1641  HB1 LEU A 101     104.095  83.055  72.471  1.00  1.00              
ATOM   1642  HB2 LEU A 101     103.608  81.379  72.205  1.00  1.00              
ATOM   1643  CG  LEU A 101     104.257  81.792  74.182  1.00  1.00              
ATOM   1644  HG  LEU A 101     104.206  82.588  74.924  1.00  1.00              
ATOM   1645  CD1 LEU A 101     103.647  80.527  74.756  1.00  1.00              
ATOM   1646 1HD1 LEU A 101     102.589  80.690  74.921  1.00  1.00              
ATOM   1647 2HD1 LEU A 101     103.768  79.697  74.062  1.00  1.00              
ATOM   1648 3HD1 LEU A 101     104.107  80.296  75.715  1.00  1.00              
ATOM   1649  CD2 LEU A 101     105.710  81.507  73.835  1.00  1.00              
ATOM   1650 1HD2 LEU A 101     106.187  81.006  74.660  1.00  1.00              
ATOM   1651 2HD2 LEU A 101     105.782  80.859  72.961  1.00  1.00              
ATOM   1652 3HD2 LEU A 101     106.206  82.455  73.643  1.00  1.00              
ATOM   1653  C   LEU A 101     101.889  83.808  73.975  1.00  1.00              
ATOM   1654  O   LEU A 101     102.318  84.919  73.664  1.00  1.00              
ATOM   1655  N   GLU A 102     101.333  83.551  75.161  1.00  1.00              
ATOM   1656  H   GLU A 102     100.944  82.626  75.320  1.00  1.00              
ATOM   1657  CA  GLU A 102     101.238  84.533  76.246  1.00  1.00              
ATOM   1658  HA  GLU A 102     101.951  85.321  76.012  1.00  1.00              
ATOM   1659  CB  GLU A 102      99.866  85.243  76.265  1.00  1.00              
ATOM   1660  HB1 GLU A 102      99.848  85.944  77.100  1.00  1.00              
ATOM   1661  HB2 GLU A 102      99.061  84.519  76.393  1.00  1.00              
ATOM   1662  CG  GLU A 102      99.683  86.023  74.944  1.00  1.00              
ATOM   1663  HG1 GLU A 102      99.483  85.316  74.139  1.00  1.00              
ATOM   1664  HG2 GLU A 102     100.617  86.534  74.715  1.00  1.00              
ATOM   1665  CD  GLU A 102      98.600  87.101  74.941  1.00  1.00              
ATOM   1666  OE1 GLU A 102      97.682  87.011  74.087  1.00  1.00              
ATOM   1667  OE2 GLU A 102      98.766  88.098  75.677  1.00  1.00              
ATOM   1668  C   GLU A 102     101.739  84.017  77.599  1.00  1.00              
ATOM   1669  O   GLU A 102     102.350  84.841  78.296  1.00  1.00              
ATOM   1670  N   ILE A 103     101.611  82.703  77.901  1.00  1.00              
ATOM   1671  H   ILE A 103     101.184  82.071  77.232  1.00  1.00              
ATOM   1672  CA  ILE A 103     101.823  82.166  79.260  1.00  1.00              
ATOM   1673  HA  ILE A 103     102.240  82.949  79.890  1.00  1.00              
ATOM   1674  CB  ILE A 103     100.485  81.729  79.907  1.00  1.00              
ATOM   1675  HB  ILE A 103     100.101  80.878  79.347  1.00  1.00              
ATOM   1676  CG2 ILE A 103     100.705  81.298  81.371  1.00  1.00              
ATOM   1677 1HG2 ILE A 103      99.800  80.823  81.751  1.00  1.00              
ATOM   1678 2HG2 ILE A 103     101.496  80.552  81.441  1.00  1.00              
ATOM   1679 3HG2 ILE A 103     100.963  82.156  81.991  1.00  1.00              
ATOM   1680  CG1 ILE A 103      99.436  82.870  79.839  1.00  1.00              
ATOM   1681 1HG1 ILE A 103      99.244  83.118  78.795  1.00  1.00              
ATOM   1682 2HG1 ILE A 103      99.839  83.757  80.330  1.00  1.00              
ATOM   1683  CD1 ILE A 103      98.071  82.546  80.462  1.00  1.00              
ATOM   1684  HD1 ILE A 103      97.386  83.372  80.274  1.00  1.00              
ATOM   1685  HD2 ILE A 103      97.664  81.640  80.011  1.00  1.00              
ATOM   1686  HD3 ILE A 103      98.162  82.410  81.539  1.00  1.00              
ATOM   1687  C   ILE A 103     102.869  81.054  79.167  1.00  1.00              
ATOM   1688  O   ILE A 103     102.586  79.847  79.195  1.00  1.00              
ATOM   1689  N   LEU A 104     104.104  81.523  78.950  1.00  1.00              
ATOM   1690  H   LEU A 104     104.274  82.519  79.016  1.00  1.00              
ATOM   1691  CA  LEU A 104     105.224  80.645  78.664  1.00  1.00              
ATOM   1692  HA  LEU A 104     104.871  79.729  78.186  1.00  1.00              
ATOM   1693  CB  LEU A 104     106.198  81.389  77.739  1.00  1.00              
ATOM   1694  HB1 LEU A 104     106.476  82.314  78.237  1.00  1.00              
ATOM   1695  HB2 LEU A 104     105.689  81.635  76.812  1.00  1.00              
ATOM   1696  CG  LEU A 104     107.493  80.622  77.439  1.00  1.00              
ATOM   1697  HG  LEU A 104     108.027  80.454  78.372  1.00  1.00              
ATOM   1698  CD1 LEU A 104     107.213  79.264  76.796  1.00  1.00              
ATOM   1699 1HD1 LEU A 104     106.824  78.573  77.545  1.00  1.00              
ATOM   1700 2HD1 LEU A 104     106.472  79.376  76.015  1.00  1.00              
ATOM   1701 3HD1 LEU A 104     108.118  78.843  76.362  1.00  1.00              
ATOM   1702  CD2 LEU A 104     108.422  81.447  76.545  1.00  1.00              
ATOM   1703 1HD2 LEU A 104     109.359  80.914  76.391  1.00  1.00              
ATOM   1704 2HD2 LEU A 104     107.970  81.651  75.583  1.00  1.00              
ATOM   1705 3HD2 LEU A 104     108.638  82.398  77.032  1.00  1.00              
ATOM   1706  C   LEU A 104     105.906  80.303  79.982  1.00  1.00              
ATOM   1707  O   LEU A 104     106.656  81.127  80.538  1.00  1.00              
ATOM   1708  N   ASP A 105     105.686  79.092  80.499  1.00  1.00              
ATOM   1709  H   ASP A 105     104.960  78.486  80.121  1.00  1.00              
ATOM   1710  CA  ASP A 105     106.293  78.847  81.815  1.00  1.00              
ATOM   1711  HA  ASP A 105     106.037  79.703  82.443  1.00  1.00              
ATOM   1712  CB  ASP A 105     105.679  77.620  82.497  1.00  1.00              
ATOM   1713  HB1 ASP A 105     106.240  76.720  82.240  1.00  1.00              
ATOM   1714  HB2 ASP A 105     104.653  77.495  82.148  1.00  1.00              
ATOM   1715  CG  ASP A 105     105.649  77.831  84.015  1.00  1.00              
ATOM   1716  OD1 ASP A 105     106.410  77.179  84.760  1.00  1.00              
ATOM   1717  OD2 ASP A 105     104.867  78.675  84.507  1.00  1.00              
ATOM   1718  C   ASP A 105     107.836  78.793  81.756  1.00  1.00              
ATOM   1719  O   ASP A 105     108.542  79.470  82.502  1.00  1.00              
ATOM   1720  N   LEU A 106     108.378  78.065  80.782  1.00  1.00              
ATOM   1721  H   LEU A 106     107.727  77.577  80.188  1.00  1.00              
ATOM   1722  CA  LEU A 106     109.776  77.626  80.774  1.00  1.00              
ATOM   1723  HA  LEU A 106     109.753  76.655  80.284  1.00  1.00              
ATOM   1724  CB  LEU A 106     110.703  78.498  79.903  1.00  1.00              
ATOM   1725  HB1 LEU A 106     111.736  78.186  80.061  1.00  1.00              
ATOM   1726  HB2 LEU A 106     110.604  79.529  80.231  1.00  1.00              
ATOM   1727  CG  LEU A 106     110.451  78.409  78.388  1.00  1.00              
ATOM   1728  HG  LEU A 106     109.477  78.828  78.182  1.00  1.00              
ATOM   1729  CD1 LEU A 106     111.505  79.237  77.655  1.00  1.00              
ATOM   1730 1HD1 LEU A 106     111.279  79.269  76.588  1.00  1.00              
ATOM   1731 2HD1 LEU A 106     111.509  80.248  78.059  1.00  1.00              
ATOM   1732 3HD1 LEU A 106     112.495  78.800  77.790  1.00  1.00              
ATOM   1733  CD2 LEU A 106     110.495  76.992  77.806  1.00  1.00              
ATOM   1734 1HD2 LEU A 106     110.453  77.040  76.717  1.00  1.00              
ATOM   1735 2HD2 LEU A 106     111.418  76.495  78.107  1.00  1.00              
ATOM   1736 3HD2 LEU A 106     109.636  76.417  78.150  1.00  1.00              
ATOM   1737  C   LEU A 106     110.342  77.221  82.166  1.00  1.00              
ATOM   1738  O   LEU A 106     109.776  76.351  82.819  1.00  1.00              
ATOM   1739  N   SER A 107     111.532  77.703  82.557  1.00  1.00              
ATOM   1740  H   SER A 107     111.894  78.462  82.003  1.00  1.00              
ATOM   1741  CA  SER A 107     112.593  76.854  83.150  1.00  1.00              
ATOM   1742  HA  SER A 107     112.742  76.056  82.422  1.00  1.00              
ATOM   1743  CB  SER A 107     113.931  77.583  83.212  1.00  1.00              
ATOM   1744  HB1 SER A 107     114.672  76.963  83.714  1.00  1.00              
ATOM   1745  HB2 SER A 107     113.851  78.501  83.776  1.00  1.00              
ATOM   1746  OG  SER A 107     114.391  77.855  81.911  1.00  1.00              
ATOM   1747  HG  SER A 107     115.340  78.063  82.003  1.00  1.00              
ATOM   1748  C   SER A 107     112.396  76.079  84.465  1.00  1.00              
ATOM   1749  O   SER A 107     113.278  75.312  84.845  1.00  1.00              
ATOM   1750  N   GLY A 108     111.253  76.184  85.122  1.00  1.00              
ATOM   1751  H   GLY A 108     110.536  76.718  84.642  1.00  1.00              
ATOM   1752  CA  GLY A 108     110.782  75.260  86.150  1.00  1.00              
ATOM   1753  HA1 GLY A 108     110.167  74.524  85.633  1.00  1.00              
ATOM   1754  HA2 GLY A 108     110.111  75.812  86.799  1.00  1.00              
ATOM   1755  C   GLY A 108     111.732  74.508  87.063  1.00  1.00              
ATOM   1756  O   GLY A 108     112.136  74.964  88.130  1.00  1.00              
ATOM   1757  N   ASN A 109     111.963  73.275  86.644  1.00  1.00              
ATOM   1758  H   ASN A 109     111.533  73.019  85.770  1.00  1.00              
ATOM   1759  CA  ASN A 109     113.113  72.489  87.007  1.00  1.00              
ATOM   1760  HA  ASN A 109     113.914  73.171  87.307  1.00  1.00              
ATOM   1761  CB  ASN A 109     112.811  71.552  88.197  1.00  1.00              
ATOM   1762  HB1 ASN A 109     113.132  70.539  87.970  1.00  1.00              
ATOM   1763  HB2 ASN A 109     111.746  71.544  88.397  1.00  1.00              
ATOM   1764  CG  ASN A 109     113.518  72.000  89.456  1.00  1.00              
ATOM   1765  OD1 ASN A 109     114.639  71.617  89.747  1.00  1.00              
ATOM   1766  ND2 ASN A 109     112.908  72.842  90.258  1.00  1.00              
ATOM   1767 1HD2 ASN A 109     112.067  73.299  89.949  1.00  1.00              
ATOM   1768 2HD2 ASN A 109     113.346  73.038  91.136  1.00  1.00              
ATOM   1769  C   ASN A 109     113.559  71.863  85.686  1.00  1.00              
ATOM   1770  O   ASN A 109     113.260  70.696  85.446  1.00  1.00              
ATOM   1771  N   CYS A 110     114.221  72.675  84.859  1.00  1.00              
ATOM   1772  H   CYS A 110     114.220  73.669  85.020  1.00  1.00              
ATOM   1773  CA  CYS A 110     115.133  72.195  83.814  1.00  1.00              
ATOM   1774  HA  CYS A 110     114.556  71.922  82.920  1.00  1.00              
ATOM   1775  CB  CYS A 110     116.129  73.322  83.416  1.00  1.00              
ATOM   1776  HB1 CYS A 110     116.911  72.866  82.807  1.00  1.00              
ATOM   1777  HB2 CYS A 110     116.574  73.723  84.323  1.00  1.00              
ATOM   1778  SG  CYS A 110     115.349  74.646  82.497  1.00  1.00              
ATOM   1779  HG  CYS A 110     116.461  75.385  82.296  1.00  1.00              
ATOM   1780  C   CYS A 110     115.939  70.992  84.390  1.00  1.00              
ATOM   1781  O   CYS A 110     116.148  70.071  83.589  1.00  1.00              
ATOM   1782  N   PRO A 111     116.322  70.779  85.742  1.00  1.00              
ATOM   1783  CD  PRO A 111     116.314  69.409  86.184  1.00  1.00              
ATOM   1784  HD1 PRO A 111     117.209  68.882  85.860  1.00  1.00              
ATOM   1785  HD2 PRO A 111     115.448  68.842  85.843  1.00  1.00              
ATOM   1786  CG  PRO A 111     116.294  69.474  87.715  1.00  1.00              
ATOM   1787  HG1 PRO A 111     116.627  68.564  88.193  1.00  1.00              
ATOM   1788  HG2 PRO A 111     115.296  69.747  88.038  1.00  1.00              
ATOM   1789  CB  PRO A 111     117.268  70.617  87.935  1.00  1.00              
ATOM   1790  HB1 PRO A 111     118.278  70.260  87.704  1.00  1.00              
ATOM   1791  HB2 PRO A 111     117.126  70.978  88.942  1.00  1.00              
ATOM   1792  CA  PRO A 111     116.834  71.628  86.888  1.00  1.00              
ATOM   1793  HA  PRO A 111     115.983  72.188  87.288  1.00  1.00              
ATOM   1794  C   PRO A 111     117.834  72.651  86.295  1.00  1.00              
ATOM   1795  O   PRO A 111     118.765  72.307  85.590  1.00  1.00              
ATOM   1796  N   ARG A 112     117.724  73.918  86.764  1.00  1.00              
ATOM   1797  H   ARG A 112     116.781  74.194  87.042  1.00  1.00              
ATOM   1798  CA  ARG A 112     118.838  74.679  87.397  1.00  1.00              
ATOM   1799  HA  ARG A 112     119.305  75.262  86.674  1.00  1.00              
ATOM   1800  CB  ARG A 112     118.323  75.341  88.750  1.00  1.00              
ATOM   1801  HB1 ARG A 112     118.709  74.748  89.567  1.00  1.00              
ATOM   1802  HB2 ARG A 112     117.286  75.097  88.878  1.00  1.00              
ATOM   1803  CG  ARG A 112     118.476  76.763  89.364  1.00  1.00              
ATOM   1804  HG1 ARG A 112     117.858  76.760  90.261  1.00  1.00              
ATOM   1805  HG2 ARG A 112     118.115  77.560  88.760  1.00  1.00              
ATOM   1806  CD  ARG A 112     119.839  77.263  89.772  1.00  1.00              
ATOM   1807  HD1 ARG A 112     120.242  77.727  88.890  1.00  1.00              
ATOM   1808  HD2 ARG A 112     120.461  76.431  90.058  1.00  1.00              
ATOM   1809  NE  ARG A 112     119.723  78.259  90.860  1.00  1.00              
ATOM   1810  HE  ARG A 112     118.795  78.609  91.057  1.00  1.00              
ATOM   1811  CZ  ARG A 112     120.528  78.508  91.881  1.00  1.00              
ATOM   1812  NH1 ARG A 112     121.743  78.097  91.963  1.00  1.00              
ATOM   1813 1HH1 ARG A 112     122.196  77.675  91.176  1.00  1.00              
ATOM   1814 2HH1 ARG A 112     122.230  78.214  92.845  1.00  1.00              
ATOM   1815  NH2 ARG A 112     120.147  79.216  92.890  1.00  1.00              
ATOM   1816 1HH2 ARG A 112     119.207  79.589  92.904  1.00  1.00              
ATOM   1817 2HH2 ARG A 112     120.750  79.291  93.691  1.00  1.00              
ATOM   1818  C   ARG A 112     119.843  73.615  87.904  1.00  1.00              
ATOM   1819  O   ARG A 112     121.044  73.673  87.792  1.00  1.00              
ATOM   1820  N   CYS A 113     119.218  72.672  88.602  1.00  1.00              
ATOM   1821  H   CYS A 113     118.224  72.671  88.448  1.00  1.00              
ATOM   1822  CA  CYS A 113     119.484  72.047  89.841  1.00  1.00              
ATOM   1823  HA  CYS A 113     118.564  71.714  90.321  1.00  1.00              
ATOM   1824  CB  CYS A 113     120.345  70.770  89.644  1.00  1.00              
ATOM   1825  HB1 CYS A 113     119.932  70.200  88.812  1.00  1.00              
ATOM   1826  HB2 CYS A 113     120.290  70.181  90.567  1.00  1.00              
ATOM   1827  SG  CYS A 113     122.093  71.168  89.327  1.00  1.00              
ATOM   1828  HG  CYS A 113     121.904  71.990  88.281  1.00  1.00              
ATOM   1829  C   CYS A 113     120.164  72.835  90.917  1.00  1.00              
ATOM   1830  O   CYS A 113     120.003  72.496  92.098  1.00  1.00              
ATOM   1831  N   TYR A 114     120.922  73.845  90.553  1.00  1.00              
ATOM   1832  H   TYR A 114     121.168  73.973  89.580  1.00  1.00              
ATOM   1833  CA  TYR A 114     121.513  74.636  91.553  1.00  1.00              
ATOM   1834  HA  TYR A 114     122.000  73.903  92.200  1.00  1.00              
ATOM   1835  CB  TYR A 114     122.725  75.436  91.058  1.00  1.00              
ATOM   1836  HB1 TYR A 114     123.036  76.089  91.866  1.00  1.00              
ATOM   1837  HB2 TYR A 114     122.492  76.030  90.177  1.00  1.00              
ATOM   1838  CG  TYR A 114     123.973  74.621  90.772  1.00  1.00              
ATOM   1839  CD1 TYR A 114     124.832  74.292  91.842  1.00  1.00              
ATOM   1840  HD1 TYR A 114     124.578  74.563  92.856  1.00  1.00              
ATOM   1841  CE1 TYR A 114     126.046  73.626  91.596  1.00  1.00              
ATOM   1842  HE1 TYR A 114     126.715  73.376  92.407  1.00  1.00              
ATOM   1843  CZ  TYR A 114     126.410  73.293  90.278  1.00  1.00              
ATOM   1844  OH  TYR A 114     127.607  72.688  90.065  1.00  1.00              
ATOM   1845  HH  TYR A 114     127.749  72.492  89.138  1.00  1.00              
ATOM   1846  CE2 TYR A 114     125.546  73.605  89.205  1.00  1.00              
ATOM   1847  HE2 TYR A 114     125.824  73.350  88.194  1.00  1.00              
ATOM   1848  CD2 TYR A 114     124.326  74.264  89.455  1.00  1.00              
ATOM   1849  HD2 TYR A 114     123.673  74.512  88.629  1.00  1.00              
ATOM   1850  C   TYR A 114     120.473  75.257  92.477  1.00  1.00              
ATOM   1851  O   TYR A 114     119.409  75.685  92.052  1.00  1.00              
ATOM   1852  N   ASN A 115     120.717  75.153  93.774  1.00  1.00              
ATOM   1853  H   ASN A 115     121.601  74.761  94.060  1.00  1.00              
ATOM   1854  CA  ASN A 115     119.693  75.330  94.789  1.00  1.00              
ATOM   1855  HA  ASN A 115     119.975  74.695  95.630  1.00  1.00              
ATOM   1856  CB  ASN A 115     119.691  76.792  95.309  1.00  1.00              
ATOM   1857  HB1 ASN A 115     119.065  76.835  96.200  1.00  1.00              
ATOM   1858  HB2 ASN A 115     119.207  77.420  94.566  1.00  1.00              
ATOM   1859  CG  ASN A 115     121.038  77.425  95.623  1.00  1.00              
ATOM   1860  OD1 ASN A 115     121.802  77.783  94.740  1.00  1.00              
ATOM   1861  ND2 ASN A 115     121.335  77.678  96.874  1.00  1.00              
ATOM   1862 1HD2 ASN A 115     120.719  77.417  97.622  1.00  1.00              
ATOM   1863 2HD2 ASN A 115     122.214  78.151  97.053  1.00  1.00              
ATOM   1864  C   ASN A 115     118.280  74.912  94.404  1.00  1.00              
ATOM   1865  O   ASN A 115     117.330  75.700  94.380  1.00  1.00              
ATOM   1866  N   ALA A 116     118.181  73.631  94.122  1.00  1.00              
ATOM   1867  H   ALA A 116     119.028  73.096  93.968  1.00  1.00              
ATOM   1868  CA  ALA A 116     116.958  72.897  94.188  1.00  1.00              
ATOM   1869  HA  ALA A 116     116.114  73.582  94.133  1.00  1.00              
ATOM   1870  CB  ALA A 116     116.881  72.087  92.900  1.00  1.00              
ATOM   1871  HB1 ALA A 116     116.828  72.766  92.049  1.00  1.00              
ATOM   1872  HB2 ALA A 116     117.791  71.504  92.800  1.00  1.00              
ATOM   1873  HB3 ALA A 116     115.995  71.463  92.885  1.00  1.00              
ATOM   1874  C   ALA A 116     116.898  72.216  95.535  1.00  1.00              
ATOM   1875  O   ALA A 116     117.355  71.083  95.659  1.00  1.00              
ATOM   1876  N   PRO A 117     116.362  72.916  96.557  1.00  1.00              
ATOM   1877  CD  PRO A 117     115.995  74.332  96.624  1.00  1.00              
ATOM   1878  HD1 PRO A 117     115.414  74.650  95.759  1.00  1.00              
ATOM   1879  HD2 PRO A 117     116.902  74.929  96.718  1.00  1.00              
ATOM   1880  CG  PRO A 117     115.160  74.533  97.886  1.00  1.00              
ATOM   1881  HG1 PRO A 117     114.100  74.444  97.645  1.00  1.00              
ATOM   1882  HG2 PRO A 117     115.364  75.494  98.358  1.00  1.00              
ATOM   1883  CB  PRO A 117     115.597  73.367  98.764  1.00  1.00              
ATOM   1884  HB1 PRO A 117     114.828  73.087  99.486  1.00  1.00              
ATOM   1885  HB2 PRO A 117     116.523  73.627  99.279  1.00  1.00              
ATOM   1886  CA  PRO A 117     115.875  72.263  97.740  1.00  1.00              
ATOM   1887  HA  PRO A 117     116.633  71.590  98.142  1.00  1.00              
ATOM   1888  C   PRO A 117     114.637  71.445  97.375  1.00  1.00              
ATOM   1889  O   PRO A 117     113.486  71.847  97.530  1.00  1.00              
ATOM   1890  N   PHE A 118     114.934  70.343  96.716  1.00  1.00              
ATOM   1891  H   PHE A 118     115.922  70.109  96.642  1.00  1.00              
ATOM   1892  CA  PHE A 118     114.075  69.599  95.830  1.00  1.00              
ATOM   1893  HA  PHE A 118     113.070  69.550  96.251  1.00  1.00              
ATOM   1894  CB  PHE A 118     114.056  70.297  94.457  1.00  1.00              
ATOM   1895  HB1 PHE A 118     114.880  69.904  93.866  1.00  1.00              
ATOM   1896  HB2 PHE A 118     114.226  71.366  94.592  1.00  1.00              
ATOM   1897  CG  PHE A 118     112.770  70.169  93.671  1.00  1.00              
ATOM   1898  CD1 PHE A 118     111.602  70.791  94.150  1.00  1.00              
ATOM   1899  HD1 PHE A 118     111.628  71.339  95.084  1.00  1.00              
ATOM   1900  CE1 PHE A 118     110.400  70.688  93.428  1.00  1.00              
ATOM   1901  HE1 PHE A 118     109.500  71.151  93.810  1.00  1.00              
ATOM   1902  CZ  PHE A 118     110.368  69.968  92.221  1.00  1.00              
ATOM   1903  HZ  PHE A 118     109.441  69.872  91.675  1.00  1.00              
ATOM   1904  CE2 PHE A 118     111.537  69.359  91.732  1.00  1.00              
ATOM   1905  HE2 PHE A 118     111.513  68.805  90.805  1.00  1.00              
ATOM   1906  CD2 PHE A 118     112.738  69.457  92.457  1.00  1.00              
ATOM   1907  HD2 PHE A 118     113.631  68.974  92.083  1.00  1.00              
ATOM   1908  C   PHE A 118     114.683  68.202  95.734  1.00  1.00              
ATOM   1909  O   PHE A 118     115.882  68.036  95.973  1.00  1.00              
ATOM   1910  N   PRO A 119     113.939  67.199  95.268  1.00  1.00              
ATOM   1911  CD  PRO A 119     112.487  67.083  95.243  1.00  1.00              
ATOM   1912  HD1 PRO A 119     112.011  67.943  94.775  1.00  1.00              
ATOM   1913  HD2 PRO A 119     112.120  66.965  96.263  1.00  1.00              
ATOM   1914  CG  PRO A 119     112.185  65.818  94.439  1.00  1.00              
ATOM   1915  HG1 PRO A 119     112.011  66.081  93.395  1.00  1.00              
ATOM   1916  HG2 PRO A 119     111.328  65.278  94.843  1.00  1.00              
ATOM   1917  CB  PRO A 119     113.477  65.004  94.561  1.00  1.00              
ATOM   1918  HB1 PRO A 119     113.602  64.304  93.734  1.00  1.00              
ATOM   1919  HB2 PRO A 119     113.470  64.461  95.508  1.00  1.00              
ATOM   1920  CA  PRO A 119     114.571  66.079  94.604  1.00  1.00              
ATOM   1921  HA  PRO A 119     115.421  65.704  95.176  1.00  1.00              
ATOM   1922  C   PRO A 119     115.049  66.510  93.221  1.00  1.00              
ATOM   1923  O   PRO A 119     114.464  66.205  92.183  1.00  1.00              
ATOM   1924  N   CYS A 120     116.072  67.348  93.228  1.00  1.00              
ATOM   1925  H   CYS A 120     116.498  67.566  94.125  1.00  1.00              
ATOM   1926  CA  CYS A 120     116.727  67.832  92.042  1.00  1.00              
ATOM   1927  HA  CYS A 120     115.991  68.294  91.384  1.00  1.00              
ATOM   1928  CB  CYS A 120     117.729  68.896  92.494  1.00  1.00              
ATOM   1929  HB1 CYS A 120     117.150  69.620  93.050  1.00  1.00              
ATOM   1930  HB2 CYS A 120     118.196  69.362  91.627  1.00  1.00              
ATOM   1931  SG  CYS A 120     119.011  68.316  93.645  1.00  1.00              
ATOM   1932  HG  CYS A 120     119.293  67.175  92.994  1.00  1.00              
ATOM   1933  C   CYS A 120     117.374  66.657  91.331  1.00  1.00              
ATOM   1934  O   CYS A 120     118.370  66.100  91.785  1.00  1.00              
ATOM   1935  N   VAL A 121     116.824  66.310  90.177  1.00  1.00              
ATOM   1936  H   VAL A 121     115.923  66.680  89.916  1.00  1.00              
ATOM   1937  CA  VAL A 121     117.547  65.496  89.216  1.00  1.00              
ATOM   1938  HA  VAL A 121     118.404  65.039  89.702  1.00  1.00              
ATOM   1939  CB  VAL A 121     116.744  64.277  88.706  1.00  1.00              
ATOM   1940  HB  VAL A 121     117.290  63.835  87.872  1.00  1.00              
ATOM   1941  CG1 VAL A 121     116.652  63.220  89.817  1.00  1.00              
ATOM   1942 1HG1 VAL A 121     116.120  62.342  89.449  1.00  1.00              
ATOM   1943 2HG1 VAL A 121     117.652  62.915  90.122  1.00  1.00              
ATOM   1944 3HG1 VAL A 121     116.122  63.623  90.681  1.00  1.00              
ATOM   1945  CG2 VAL A 121     115.314  64.571  88.247  1.00  1.00              
ATOM   1946 1HG2 VAL A 121     114.707  64.896  89.091  1.00  1.00              
ATOM   1947 2HG2 VAL A 121     115.315  65.332  87.469  1.00  1.00              
ATOM   1948 3HG2 VAL A 121     114.871  63.667  87.831  1.00  1.00              
ATOM   1949  C   VAL A 121     118.122  66.388  88.141  1.00  1.00              
ATOM   1950  O   VAL A 121     117.477  66.556  87.107  1.00  1.00              
ATOM   1951  N   PRO A 122     119.287  67.036  88.377  1.00  1.00              
ATOM   1952  CD  PRO A 122     120.135  67.015  89.565  1.00  1.00              
ATOM   1953  HD1 PRO A 122     120.159  66.034  90.036  1.00  1.00              
ATOM   1954  HD2 PRO A 122     119.786  67.766  90.274  1.00  1.00              
ATOM   1955  CG  PRO A 122     121.552  67.364  89.114  1.00  1.00              
ATOM   1956  HG1 PRO A 122     122.120  66.441  88.994  1.00  1.00              
ATOM   1957  HG2 PRO A 122     122.047  68.017  89.832  1.00  1.00              
ATOM   1958  CB  PRO A 122     121.391  68.035  87.754  1.00  1.00              
ATOM   1959  HB1 PRO A 122     122.155  67.668  87.066  1.00  1.00              
ATOM   1960  HB2 PRO A 122     121.496  69.108  87.813  1.00  1.00              
ATOM   1961  CA  PRO A 122     119.978  67.686  87.286  1.00  1.00              
ATOM   1962  HA  PRO A 122     119.444  68.581  86.963  1.00  1.00              
ATOM   1963  C   PRO A 122     120.106  66.711  86.139  1.00  1.00              
ATOM   1964  O   PRO A 122     120.407  65.533  86.331  1.00  1.00              
ATOM   1965  N   CYS A 123     119.879  67.232  84.956  1.00  1.00              
ATOM   1966  H   CYS A 123     119.755  68.234  84.863  1.00  1.00              
ATOM   1967  CA  CYS A 123     119.767  66.425  83.780  1.00  1.00              
ATOM   1968  HA  CYS A 123     120.059  65.396  83.991  1.00  1.00              
ATOM   1969  CB  CYS A 123     118.303  66.377  83.316  1.00  1.00              
ATOM   1970  HB1 CYS A 123     118.279  66.032  82.283  1.00  1.00              
ATOM   1971  HB2 CYS A 123     117.853  67.367  83.376  1.00  1.00              
ATOM   1972  SG  CYS A 123     117.318  65.205  84.285  1.00  1.00              
ATOM   1973  HG  CYS A 123     117.488  65.785  85.483  1.00  1.00              
ATOM   1974  C   CYS A 123     120.734  66.927  82.722  1.00  1.00              
ATOM   1975  O   CYS A 123     120.257  67.447  81.717  1.00  1.00              
ATOM   1976  N   PRO A 124     122.057  66.869  83.000  1.00  1.00              
ATOM   1977  CD  PRO A 124     122.713  65.779  83.716  1.00  1.00              
ATOM   1978  HD1 PRO A 124     122.782  64.912  83.057  1.00  1.00              
ATOM   1979  HD2 PRO A 124     122.190  65.502  84.628  1.00  1.00              
ATOM   1980  CG  PRO A 124     124.120  66.266  84.064  1.00  1.00              
ATOM   1981  HG1 PRO A 124     124.852  65.460  84.006  1.00  1.00              
ATOM   1982  HG2 PRO A 124     124.115  66.708  85.062  1.00  1.00              
ATOM   1983  CB  PRO A 124     124.388  67.352  83.026  1.00  1.00              
ATOM   1984  HB1 PRO A 124     124.712  66.895  82.089  1.00  1.00              
ATOM   1985  HB2 PRO A 124     125.122  68.077  83.379  1.00  1.00              
ATOM   1986  CA  PRO A 124     123.004  67.980  82.861  1.00  1.00              
ATOM   1987  HA  PRO A 124     122.846  68.650  83.707  1.00  1.00              
ATOM   1988  C   PRO A 124     122.906  68.835  81.601  1.00  1.00              
ATOM   1989  O   PRO A 124     123.047  70.056  81.589  1.00  1.00              
ATOM   1990  N   ASN A 125     122.572  68.156  80.531  1.00  1.00              
ATOM   1991  H   ASN A 125     122.519  67.153  80.638  1.00  1.00              
ATOM   1992  CA  ASN A 125     121.998  68.668  79.324  1.00  1.00              
ATOM   1993  HA  ASN A 125     122.618  69.485  78.992  1.00  1.00              
ATOM   1994  CB  ASN A 125     122.106  67.462  78.335  1.00  1.00              
ATOM   1995  HB1 ASN A 125     121.778  67.764  77.346  1.00  1.00              
ATOM   1996  HB2 ASN A 125     121.405  66.700  78.679  1.00  1.00              
ATOM   1997  CG  ASN A 125     123.471  66.800  78.264  1.00  1.00              
ATOM   1998  OD1 ASN A 125     123.864  66.033  79.126  1.00  1.00              
ATOM   1999  ND2 ASN A 125     124.242  67.034  77.224  1.00  1.00              
ATOM   2000 1HD2 ASN A 125     123.959  67.672  76.488  1.00  1.00              
ATOM   2001 2HD2 ASN A 125     125.115  66.544  77.185  1.00  1.00              
ATOM   2002  C   ASN A 125     120.519  69.150  79.492  1.00  1.00              
ATOM   2003  O   ASN A 125     119.595  68.576  78.900  1.00  1.00              
ATOM   2004  N   ASN A 126     120.287  70.185  80.298  1.00  1.00              
ATOM   2005  H   ASN A 126     121.067  70.592  80.800  1.00  1.00              
ATOM   2006  CA  ASN A 126     118.955  70.539  80.767  1.00  1.00              
ATOM   2007  HA  ASN A 126     118.223  69.867  80.338  1.00  1.00              
ATOM   2008  CB  ASN A 126     118.889  70.270  82.303  1.00  1.00              
ATOM   2009  HB1 ASN A 126     118.623  69.239  82.493  1.00  1.00              
ATOM   2010  HB2 ASN A 126     118.130  70.912  82.723  1.00  1.00              
ATOM   2011  CG  ASN A 126     120.128  70.575  83.119  1.00  1.00              
ATOM   2012  OD1 ASN A 126     120.583  69.793  83.921  1.00  1.00              
ATOM   2013  ND2 ASN A 126     120.673  71.755  82.955  1.00  1.00              
ATOM   2014 1HD2 ASN A 126     120.270  72.448  82.341  1.00  1.00              
ATOM   2015 2HD2 ASN A 126     121.438  71.965  83.566  1.00  1.00              
ATOM   2016  C   ASN A 126     118.378  71.963  80.541  1.00  1.00              
ATOM   2017  O   ASN A 126     118.997  72.946  80.774  1.00  1.00              
ATOM   2018  N   SER A 127     117.080  71.980  80.203  1.00  1.00              
ATOM   2019  H   SER A 127     116.497  71.239  80.561  1.00  1.00              
ATOM   2020  CA  SER A 127     116.373  72.718  79.135  1.00  1.00              
ATOM   2021  HA  SER A 127     116.405  72.111  78.234  1.00  1.00              
ATOM   2022  CB  SER A 127     114.874  72.736  79.475  1.00  1.00              
ATOM   2023  HB1 SER A 127     114.309  73.123  78.638  1.00  1.00              
ATOM   2024  HB2 SER A 127     114.660  73.314  80.372  1.00  1.00              
ATOM   2025  OG  SER A 127     114.481  71.411  79.689  1.00  1.00              
ATOM   2026  HG  SER A 127     113.933  71.359  80.492  1.00  1.00              
ATOM   2027  C   SER A 127     116.894  74.008  78.525  1.00  1.00              
ATOM   2028  O   SER A 127     117.881  73.911  77.827  1.00  1.00              
ATOM   2029  N   PRO A 128     116.301  75.202  78.689  1.00  1.00              
ATOM   2030  CD  PRO A 128     114.932  75.643  78.918  1.00  1.00              
ATOM   2031  HD1 PRO A 128     114.638  75.455  79.951  1.00  1.00              
ATOM   2032  HD2 PRO A 128     114.235  75.176  78.222  1.00  1.00              
ATOM   2033  CG  PRO A 128     114.941  77.145  78.670  1.00  1.00              
ATOM   2034  HG1 PRO A 128     114.198  77.662  79.275  1.00  1.00              
ATOM   2035  HG2 PRO A 128     114.751  77.346  77.616  1.00  1.00              
ATOM   2036  CB  PRO A 128     116.362  77.556  79.047  1.00  1.00              
ATOM   2037  HB1 PRO A 128     116.389  77.873  80.089  1.00  1.00              
ATOM   2038  HB2 PRO A 128     116.713  78.379  78.422  1.00  1.00              
ATOM   2039  CA  PRO A 128     117.212  76.292  78.831  1.00  1.00              
ATOM   2040  HA  PRO A 128     117.791  76.416  77.928  1.00  1.00              
ATOM   2041  C   PRO A 128     118.159  76.014  79.994  1.00  1.00              
ATOM   2042  O   PRO A 128     117.800  76.099  81.166  1.00  1.00              
ATOM   2043  N   LEU A 129     119.366  75.620  79.624  1.00  1.00              
ATOM   2044  H   LEU A 129     119.523  75.380  78.653  1.00  1.00              
ATOM   2045  CA  LEU A 129     120.524  75.817  80.443  1.00  1.00              
ATOM   2046  HA  LEU A 129     120.204  75.936  81.480  1.00  1.00              
ATOM   2047  CB  LEU A 129     121.579  74.668  80.404  1.00  1.00              
ATOM   2048  HB1 LEU A 129     121.922  74.536  79.385  1.00  1.00              
ATOM   2049  HB2 LEU A 129     121.161  73.724  80.721  1.00  1.00              
ATOM   2050  CG  LEU A 129     122.816  74.917  81.295  1.00  1.00              
ATOM   2051  HG  LEU A 129     123.155  75.944  81.207  1.00  1.00              
ATOM   2052  CD1 LEU A 129     122.551  74.640  82.770  1.00  1.00              
ATOM   2053 1HD1 LEU A 129     123.390  75.009  83.358  1.00  1.00              
ATOM   2054 2HD1 LEU A 129     121.644  75.152  83.092  1.00  1.00              
ATOM   2055 3HD1 LEU A 129     122.454  73.575  82.941  1.00  1.00              
ATOM   2056  CD2 LEU A 129     123.967  74.011  80.852  1.00  1.00              
ATOM   2057 1HD2 LEU A 129     124.836  74.191  81.485  1.00  1.00              
ATOM   2058 2HD2 LEU A 129     123.678  72.963  80.931  1.00  1.00              
ATOM   2059 3HD2 LEU A 129     124.243  74.242  79.823  1.00  1.00              
ATOM   2060  C   LEU A 129     121.207  77.096  80.050  1.00  1.00              
ATOM   2061  O   LEU A 129     121.271  78.048  80.816  1.00  1.00              
ATOM   2062  N   GLN A 130     121.745  77.097  78.842  1.00  1.00              
ATOM   2063  H   GLN A 130     121.581  76.317  78.218  1.00  1.00              
ATOM   2064  CA  GLN A 130     122.562  78.200  78.392  1.00  1.00              
ATOM   2065  HA  GLN A 130     122.630  78.990  79.142  1.00  1.00              
ATOM   2066  CB  GLN A 130     123.981  77.718  78.047  1.00  1.00              
ATOM   2067  HB1 GLN A 130     124.403  78.375  77.285  1.00  1.00              
ATOM   2068  HB2 GLN A 130     123.921  76.716  77.617  1.00  1.00              
ATOM   2069  CG  GLN A 130     124.957  77.721  79.232  1.00  1.00              
ATOM   2070  HG1 GLN A 130     124.543  77.161  80.064  1.00  1.00              
ATOM   2071  HG2 GLN A 130     125.133  78.746  79.560  1.00  1.00              
ATOM   2072  CD  GLN A 130     126.276  77.071  78.825  1.00  1.00              
ATOM   2073  OE1 GLN A 130     126.315  75.916  78.429  1.00  1.00              
ATOM   2074  NE2 GLN A 130     127.391  77.765  78.848  1.00  1.00              
ATOM   2075 1HE2 GLN A 130     127.451  78.699  79.239  1.00  1.00              
ATOM   2076 2HE2 GLN A 130     128.214  77.269  78.563  1.00  1.00              
ATOM   2077  C   GLN A 130     121.916  78.790  77.150  1.00  1.00              
ATOM   2078  O   GLN A 130     121.302  78.085  76.352  1.00  1.00              
ATOM   2079  N   ILE A 131     122.031  80.105  77.035  1.00  1.00              
ATOM   2080  H   ILE A 131     122.653  80.578  77.671  1.00  1.00              
ATOM   2081  CA  ILE A 131     120.915  80.902  76.551  1.00  1.00              
ATOM   2082  HA  ILE A 131     120.136  80.229  76.188  1.00  1.00              
ATOM   2083  CB  ILE A 131     120.290  81.682  77.727  1.00  1.00              
ATOM   2084  HB  ILE A 131     119.647  82.429  77.294  1.00  1.00              
ATOM   2085  CG2 ILE A 131     119.426  80.714  78.565  1.00  1.00              
ATOM   2086 1HG2 ILE A 131     118.855  81.262  79.312  1.00  1.00              
ATOM   2087 2HG2 ILE A 131     118.721  80.190  77.918  1.00  1.00              
ATOM   2088 3HG2 ILE A 131     120.051  79.982  79.076  1.00  1.00              
ATOM   2089  CG1 ILE A 131     121.299  82.423  78.629  1.00  1.00              
ATOM   2090 1HG1 ILE A 131     122.100  82.843  78.021  1.00  1.00              
ATOM   2091 2HG1 ILE A 131     121.737  81.720  79.339  1.00  1.00              
ATOM   2092  CD1 ILE A 131     120.640  83.571  79.404  1.00  1.00              
ATOM   2093  HD1 ILE A 131     121.331  83.949  80.151  1.00  1.00              
ATOM   2094  HD2 ILE A 131     120.378  84.376  78.716  1.00  1.00              
ATOM   2095  HD3 ILE A 131     119.742  83.229  79.914  1.00  1.00              
ATOM   2096  C   ILE A 131     121.267  81.726  75.322  1.00  1.00              
ATOM   2097  O   ILE A 131     121.500  82.928  75.427  1.00  1.00              
ATOM   2098  N   ASP A 132     121.393  81.053  74.174  1.00  1.00              
ATOM   2099  H   ASP A 132     121.166  80.064  74.118  1.00  1.00              
ATOM   2100  CA  ASP A 132     121.904  81.712  72.976  1.00  1.00              
ATOM   2101  HA  ASP A 132     122.752  82.309  73.309  1.00  1.00              
ATOM   2102  CB  ASP A 132     122.449  80.702  71.956  1.00  1.00              
ATOM   2103  HB1 ASP A 132     121.614  80.225  71.440  1.00  1.00              
ATOM   2104  HB2 ASP A 132     123.019  79.934  72.482  1.00  1.00              
ATOM   2105  CG  ASP A 132     123.377  81.373  70.934  1.00  1.00              
ATOM   2106  OD1 ASP A 132     123.923  82.464  71.258  1.00  1.00              
ATOM   2107  OD2 ASP A 132     123.540  80.787  69.840  1.00  1.00              
ATOM   2108  C   ASP A 132     120.914  82.690  72.331  1.00  1.00              
ATOM   2109  O   ASP A 132     119.690  82.579  72.429  1.00  1.00              
ATOM   2110  N   GLU A 133     121.454  83.718  71.693  1.00  1.00              
ATOM   2111  H   GLU A 133     122.443  83.652  71.458  1.00  1.00              
ATOM   2112  CA  GLU A 133     120.667  84.834  71.205  1.00  1.00              
ATOM   2113  HA  GLU A 133     120.078  85.192  72.043  1.00  1.00              
ATOM   2114  CB  GLU A 133     121.568  85.996  70.770  1.00  1.00              
ATOM   2115  HB1 GLU A 133     122.052  86.420  71.650  1.00  1.00              
ATOM   2116  HB2 GLU A 133     120.913  86.768  70.367  1.00  1.00              
ATOM   2117  CG  GLU A 133     122.649  85.649  69.732  1.00  1.00              
ATOM   2118  HG1 GLU A 133     122.363  84.748  69.186  1.00  1.00              
ATOM   2119  HG2 GLU A 133     123.595  85.458  70.242  1.00  1.00              
ATOM   2120  CD  GLU A 133     122.802  86.807  68.744  1.00  1.00              
ATOM   2121  OE1 GLU A 133     122.965  87.968  69.181  1.00  1.00              
ATOM   2122  OE2 GLU A 133     122.491  86.636  67.543  1.00  1.00              
ATOM   2123  C   GLU A 133     119.667  84.455  70.119  1.00  1.00              
ATOM   2124  O   GLU A 133     119.802  83.455  69.423  1.00  1.00              
ATOM   2125  N   ASN A 134     118.652  85.307  69.962  1.00  1.00              
ATOM   2126  H   ASN A 134     118.636  86.128  70.551  1.00  1.00              
ATOM   2127  CA  ASN A 134     117.489  85.082  69.100  1.00  1.00              
ATOM   2128  HA  ASN A 134     116.943  86.026  69.105  1.00  1.00              
ATOM   2129  CB  ASN A 134     117.885  84.853  67.622  1.00  1.00              
ATOM   2130  HB1 ASN A 134     117.037  85.097  66.984  1.00  1.00              
ATOM   2131  HB2 ASN A 134     118.096  83.797  67.474  1.00  1.00              
ATOM   2132  CG  ASN A 134     119.083  85.681  67.174  1.00  1.00              
ATOM   2133  OD1 ASN A 134     118.994  86.886  66.957  1.00  1.00              
ATOM   2134  ND2 ASN A 134     120.252  85.081  67.102  1.00  1.00              
ATOM   2135 1HD2 ASN A 134     120.324  84.128  67.437  1.00  1.00              
ATOM   2136 2HD2 ASN A 134     121.109  85.633  67.018  1.00  1.00              
ATOM   2137  C   ASN A 134     116.479  84.063  69.663  1.00  1.00              
ATOM   2138  O   ASN A 134     115.391  83.998  69.107  1.00  1.00              
ATOM   2139  N   THR A 135     116.764  83.392  70.796  1.00  1.00              
ATOM   2140  H   THR A 135     117.721  83.435  71.116  1.00  1.00              
ATOM   2141  CA  THR A 135     115.909  82.343  71.412  1.00  1.00              
ATOM   2142  HA  THR A 135     116.110  81.396  70.910  1.00  1.00              
ATOM   2143  CB  THR A 135     116.228  82.139  72.901  1.00  1.00              
ATOM   2144  HB  THR A 135     116.295  83.115  73.381  1.00  1.00              
ATOM   2145  CG2 THR A 135     115.221  81.277  73.677  1.00  1.00              
ATOM   2146 1HG2 THR A 135     115.590  81.075  74.681  1.00  1.00              
ATOM   2147 2HG2 THR A 135     114.267  81.788  73.775  1.00  1.00              
ATOM   2148 3HG2 THR A 135     115.069  80.330  73.157  1.00  1.00              
ATOM   2149  OG1 THR A 135     117.431  81.442  73.072  1.00  1.00              
ATOM   2150  HG1 THR A 135     118.181  81.898  72.642  1.00  1.00              
ATOM   2151  C   THR A 135     114.406  82.568  71.309  1.00  1.00              
ATOM   2152  O   THR A 135     113.644  81.658  70.991  1.00  1.00              
ATOM   2153  N   PHE A 136     113.965  83.783  71.638  1.00  1.00              
ATOM   2154  H   PHE A 136     114.643  84.496  71.866  1.00  1.00              
ATOM   2155  CA  PHE A 136     112.546  84.105  71.757  1.00  1.00              
ATOM   2156  HA  PHE A 136     111.968  83.182  71.815  1.00  1.00              
ATOM   2157  CB  PHE A 136     112.329  84.904  73.051  1.00  1.00              
ATOM   2158  HB1 PHE A 136     111.272  85.157  73.135  1.00  1.00              
ATOM   2159  HB2 PHE A 136     112.882  85.842  72.976  1.00  1.00              
ATOM   2160  CG  PHE A 136     112.717  84.194  74.332  1.00  1.00              
ATOM   2161  CD1 PHE A 136     111.997  83.064  74.762  1.00  1.00              
ATOM   2162  HD1 PHE A 136     111.199  82.663  74.161  1.00  1.00              
ATOM   2163  CE1 PHE A 136     112.325  82.433  75.969  1.00  1.00              
ATOM   2164  HE1 PHE A 136     111.773  81.560  76.272  1.00  1.00              
ATOM   2165  CZ  PHE A 136     113.371  82.929  76.762  1.00  1.00              
ATOM   2166  HZ  PHE A 136     113.629  82.439  77.689  1.00  1.00              
ATOM   2167  CE2 PHE A 136     114.094  84.056  76.336  1.00  1.00              
ATOM   2168  HE2 PHE A 136     114.899  84.438  76.945  1.00  1.00              
ATOM   2169  CD2 PHE A 136     113.778  84.679  75.116  1.00  1.00              
ATOM   2170  HD2 PHE A 136     114.349  85.530  74.779  1.00  1.00              
ATOM   2171  C   PHE A 136     112.006  84.890  70.551  1.00  1.00              
ATOM   2172  O   PHE A 136     110.904  85.438  70.626  1.00  1.00              
ATOM   2173  N   LEU A 137     112.772  85.012  69.459  1.00  1.00              
ATOM   2174  H   LEU A 137     113.637  84.477  69.411  1.00  1.00              
ATOM   2175  CA  LEU A 137     112.548  86.042  68.436  1.00  1.00              
ATOM   2176  HA  LEU A 137     112.627  86.999  68.953  1.00  1.00              
ATOM   2177  CB  LEU A 137     113.672  85.990  67.386  1.00  1.00              
ATOM   2178  HB1 LEU A 137     113.625  85.028  66.870  1.00  1.00              
ATOM   2179  HB2 LEU A 137     114.627  86.055  67.904  1.00  1.00              
ATOM   2180  CG  LEU A 137     113.638  87.123  66.342  1.00  1.00              
ATOM   2181  HG  LEU A 137     112.712  87.074  65.769  1.00  1.00              
ATOM   2182  CD1 LEU A 137     113.768  88.513  66.976  1.00  1.00              
ATOM   2183 1HD1 LEU A 137     113.863  89.269  66.196  1.00  1.00              
ATOM   2184 2HD1 LEU A 137     112.872  88.739  67.551  1.00  1.00              
ATOM   2185 3HD1 LEU A 137     114.638  88.549  67.631  1.00  1.00              
ATOM   2186  CD2 LEU A 137     114.802  86.949  65.369  1.00  1.00              
ATOM   2187 1HD2 LEU A 137     114.753  87.714  64.596  1.00  1.00              
ATOM   2188 2HD2 LEU A 137     115.750  87.029  65.899  1.00  1.00              
ATOM   2189 3HD2 LEU A 137     114.740  85.967  64.896  1.00  1.00              
ATOM   2190  C   LEU A 137     111.150  86.031  67.788  1.00  1.00              
ATOM   2191  O   LEU A 137     110.628  87.082  67.422  1.00  1.00              
ATOM   2192  N   SER A 138     110.518  84.866  67.682  1.00  1.00              
ATOM   2193  H   SER A 138     110.969  84.037  68.043  1.00  1.00              
ATOM   2194  CA  SER A 138     109.179  84.703  67.108  1.00  1.00              
ATOM   2195  HA  SER A 138     109.119  85.282  66.186  1.00  1.00              
ATOM   2196  CB  SER A 138     108.970  83.218  66.758  1.00  1.00              
ATOM   2197  HB1 SER A 138     109.671  82.934  65.972  1.00  1.00              
ATOM   2198  HB2 SER A 138     107.956  83.059  66.392  1.00  1.00              
ATOM   2199  OG  SER A 138     109.201  82.408  67.898  1.00  1.00              
ATOM   2200  HG  SER A 138     108.857  81.510  67.765  1.00  1.00              
ATOM   2201  C   SER A 138     108.014  85.148  67.998  1.00  1.00              
ATOM   2202  O   SER A 138     106.873  85.144  67.541  1.00  1.00              
ATOM   2203  N   LEU A 139     108.266  85.522  69.253  1.00  1.00              
ATOM   2204  H   LEU A 139     109.240  85.564  69.540  1.00  1.00              
ATOM   2205  CA  LEU A 139     107.269  85.481  70.328  1.00  1.00              
ATOM   2206  HA  LEU A 139     106.370  84.983  69.960  1.00  1.00              
ATOM   2207  CB  LEU A 139     107.830  84.636  71.489  1.00  1.00              
ATOM   2208  HB1 LEU A 139     107.045  84.502  72.228  1.00  1.00              
ATOM   2209  HB2 LEU A 139     108.644  85.193  71.956  1.00  1.00              
ATOM   2210  CG  LEU A 139     108.341  83.242  71.088  1.00  1.00              
ATOM   2211  HG  LEU A 139     109.099  83.335  70.315  1.00  1.00              
ATOM   2212  CD1 LEU A 139     109.033  82.598  72.285  1.00  1.00              
ATOM   2213 1HD1 LEU A 139     109.530  81.683  71.977  1.00  1.00              
ATOM   2214 2HD1 LEU A 139     109.774  83.292  72.670  1.00  1.00              
ATOM   2215 3HD1 LEU A 139     108.315  82.368  73.066  1.00  1.00              
ATOM   2216  CD2 LEU A 139     107.205  82.355  70.575  1.00  1.00              
ATOM   2217 1HD2 LEU A 139     107.569  81.341  70.409  1.00  1.00              
ATOM   2218 2HD2 LEU A 139     106.380  82.333  71.280  1.00  1.00              
ATOM   2219 3HD2 LEU A 139     106.835  82.734  69.623  1.00  1.00              
ATOM   2220  C   LEU A 139     106.833  86.882  70.763  1.00  1.00              
ATOM   2221  O   LEU A 139     106.778  87.180  71.948  1.00  1.00              
ATOM   2222  N   THR A 140     106.548  87.782  69.821  1.00  1.00              
ATOM   2223  H   THR A 140     106.635  87.489  68.856  1.00  1.00              
ATOM   2224  CA  THR A 140     106.302  89.208  70.132  1.00  1.00              
ATOM   2225  HA  THR A 140     107.198  89.567  70.638  1.00  1.00              
ATOM   2226  CB  THR A 140     106.186  90.029  68.838  1.00  1.00              
ATOM   2227  HB  THR A 140     106.977  89.705  68.160  1.00  1.00              
ATOM   2228  CG2 THR A 140     104.848  89.858  68.120  1.00  1.00              
ATOM   2229 1HG2 THR A 140     104.887  90.383  67.166  1.00  1.00              
ATOM   2230 2HG2 THR A 140     104.657  88.802  67.933  1.00  1.00              
ATOM   2231 3HG2 THR A 140     104.039  90.279  68.719  1.00  1.00              
ATOM   2232  OG1 THR A 140     106.383  91.398  69.090  1.00  1.00              
ATOM   2233  HG1 THR A 140     107.312  91.518  69.319  1.00  1.00              
ATOM   2234  C   THR A 140     105.157  89.476  71.116  1.00  1.00              
ATOM   2235  O   THR A 140     105.225  90.412  71.921  1.00  1.00              
ATOM   2236  N   LYS A 141     104.145  88.592  71.091  1.00  1.00              
ATOM   2237  H   LYS A 141     104.226  87.837  70.425  1.00  1.00              
ATOM   2238  CA  LYS A 141     102.960  88.595  71.961  1.00  1.00              
ATOM   2239  HA  LYS A 141     102.641  89.631  72.079  1.00  1.00              
ATOM   2240  CB  LYS A 141     101.845  87.799  71.262  1.00  1.00              
ATOM   2241  HB1 LYS A 141     101.946  86.735  71.486  1.00  1.00              
ATOM   2242  HB2 LYS A 141     101.949  87.929  70.183  1.00  1.00              
ATOM   2243  CG  LYS A 141     100.448  88.295  71.665  1.00  1.00              
ATOM   2244  HG1 LYS A 141     100.401  89.374  71.514  1.00  1.00              
ATOM   2245  HG2 LYS A 141     100.255  88.074  72.714  1.00  1.00              
ATOM   2246  CD  LYS A 141      99.386  87.623  70.790  1.00  1.00              
ATOM   2247  HD1 LYS A 141      99.298  86.572  71.069  1.00  1.00              
ATOM   2248  HD2 LYS A 141      99.707  87.678  69.748  1.00  1.00              
ATOM   2249  CE  LYS A 141      98.031  88.326  70.922  1.00  1.00              
ATOM   2250  HE1 LYS A 141      98.195  89.402  70.835  1.00  1.00              
ATOM   2251  HE2 LYS A 141      97.610  88.121  71.913  1.00  1.00              
ATOM   2252  NZ  LYS A 141      97.116  87.873  69.848  1.00  1.00              
ATOM   2253  HZ1 LYS A 141      96.283  88.428  69.751  1.00  1.00              
ATOM   2254  HZ2 LYS A 141      97.614  87.782  68.958  1.00  1.00              
ATOM   2255  HZ3 LYS A 141      96.869  86.890  69.964  1.00  1.00              
ATOM   2256  C   LYS A 141     103.222  88.061  73.373  1.00  1.00              
ATOM   2257  O   LYS A 141     102.430  88.370  74.264  1.00  1.00              
ATOM   2258  N   LEU A 142     104.336  87.344  73.588  1.00  1.00              
ATOM   2259  H   LEU A 142     104.972  87.232  72.811  1.00  1.00              
ATOM   2260  CA  LEU A 142     104.765  86.752  74.864  1.00  1.00              
ATOM   2261  HA  LEU A 142     104.168  85.859  75.041  1.00  1.00              
ATOM   2262  CB  LEU A 142     106.237  86.323  74.727  1.00  1.00              
ATOM   2263  HB1 LEU A 142     106.822  87.185  74.407  1.00  1.00              
ATOM   2264  HB2 LEU A 142     106.263  85.582  73.933  1.00  1.00              
ATOM   2265  CG  LEU A 142     106.968  85.698  75.923  1.00  1.00              
ATOM   2266  HG  LEU A 142     107.837  85.171  75.529  1.00  1.00              
ATOM   2267  CD1 LEU A 142     107.489  86.739  76.905  1.00  1.00              
ATOM   2268 1HD1 LEU A 142     108.116  86.254  77.653  1.00  1.00              
ATOM   2269 2HD1 LEU A 142     108.088  87.471  76.366  1.00  1.00              
ATOM   2270 3HD1 LEU A 142     106.662  87.234  77.407  1.00  1.00              
ATOM   2271  CD2 LEU A 142     106.126  84.692  76.691  1.00  1.00              
ATOM   2272 1HD2 LEU A 142     106.753  84.265  77.469  1.00  1.00              
ATOM   2273 2HD2 LEU A 142     105.270  85.155  77.175  1.00  1.00              
ATOM   2274 3HD2 LEU A 142     105.789  83.904  76.022  1.00  1.00              
ATOM   2275  C   LEU A 142     104.526  87.720  76.027  1.00  1.00              
ATOM   2276  O   LEU A 142     105.070  88.829  76.022  1.00  1.00              
ATOM   2277  N   LYS A 143     103.707  87.313  77.011  1.00  1.00              
ATOM   2278  H   LYS A 143     103.334  86.373  76.998  1.00  1.00              
ATOM   2279  CA  LYS A 143     103.247  88.241  78.046  1.00  1.00              
ATOM   2280  HA  LYS A 143     103.520  89.256  77.752  1.00  1.00              
ATOM   2281  CB  LYS A 143     101.713  88.195  78.157  1.00  1.00              
ATOM   2282  HB1 LYS A 143     101.414  87.320  78.736  1.00  1.00              
ATOM   2283  HB2 LYS A 143     101.279  88.083  77.165  1.00  1.00              
ATOM   2284  CG  LYS A 143     101.157  89.462  78.839  1.00  1.00              
ATOM   2285  HG1 LYS A 143     101.966  90.147  79.094  1.00  1.00              
ATOM   2286  HG2 LYS A 143     100.689  89.160  79.777  1.00  1.00              
ATOM   2287  CD  LYS A 143     100.118  90.242  78.018  1.00  1.00              
ATOM   2288  HD1 LYS A 143      99.730  91.031  78.664  1.00  1.00              
ATOM   2289  HD2 LYS A 143      99.279  89.593  77.764  1.00  1.00              
ATOM   2290  CE  LYS A 143     100.674  90.924  76.755  1.00  1.00              
ATOM   2291  HE1 LYS A 143     101.688  91.287  76.952  1.00  1.00              
ATOM   2292  HE2 LYS A 143     100.047  91.796  76.551  1.00  1.00              
ATOM   2293  NZ  LYS A 143     100.645  90.044  75.561  1.00  1.00              
ATOM   2294  HZ1 LYS A 143     100.767  90.579  74.703  1.00  1.00              
ATOM   2295  HZ2 LYS A 143     101.386  89.348  75.568  1.00  1.00              
ATOM   2296  HZ3 LYS A 143      99.769  89.517  75.514  1.00  1.00              
ATOM   2297  C   LYS A 143     103.925  88.014  79.383  1.00  1.00              
ATOM   2298  O   LYS A 143     104.264  88.982  80.060  1.00  1.00              
ATOM   2299  N   ILE A 144     104.201  86.763  79.721  1.00  1.00              
ATOM   2300  H   ILE A 144     103.817  86.011  79.156  1.00  1.00              
ATOM   2301  CA  ILE A 144     104.974  86.395  80.908  1.00  1.00              
ATOM   2302  HA  ILE A 144     105.633  87.221  81.173  1.00  1.00              
ATOM   2303  CB  ILE A 144     104.021  86.117  82.109  1.00  1.00              
ATOM   2304  HB  ILE A 144     103.538  87.065  82.354  1.00  1.00              
ATOM   2305  CG2 ILE A 144     102.901  85.106  81.778  1.00  1.00              
ATOM   2306 1HG2 ILE A 144     102.185  85.048  82.596  1.00  1.00              
ATOM   2307 2HG2 ILE A 144     102.348  85.404  80.889  1.00  1.00              
ATOM   2308 3HG2 ILE A 144     103.326  84.115  81.616  1.00  1.00              
ATOM   2309  CG1 ILE A 144     104.791  85.645  83.368  1.00  1.00              
ATOM   2310 1HG1 ILE A 144     105.613  86.331  83.559  1.00  1.00              
ATOM   2311 2HG1 ILE A 144     105.219  84.657  83.191  1.00  1.00              
ATOM   2312  CD1 ILE A 144     103.947  85.567  84.647  1.00  1.00              
ATOM   2313  HD1 ILE A 144     104.603  85.387  85.499  1.00  1.00              
ATOM   2314  HD2 ILE A 144     103.409  86.502  84.802  1.00  1.00              
ATOM   2315  HD3 ILE A 144     103.235  84.743  84.585  1.00  1.00              
ATOM   2316  C   ILE A 144     105.829  85.181  80.588  1.00  1.00              
ATOM   2317  O   ILE A 144     105.396  84.228  79.914  1.00  1.00              
ATOM   2318  N   LEU A 145     107.039  85.253  81.136  1.00  1.00              
ATOM   2319  H   LEU A 145     107.272  86.062  81.703  1.00  1.00              
ATOM   2320  CA  LEU A 145     107.975  84.128  81.130  1.00  1.00              
ATOM   2321  HA  LEU A 145     107.521  83.272  80.642  1.00  1.00              
ATOM   2322  CB  LEU A 145     109.193  84.562  80.299  1.00  1.00              
ATOM   2323  HB1 LEU A 145     109.462  85.574  80.590  1.00  1.00              
ATOM   2324  HB2 LEU A 145     108.897  84.587  79.250  1.00  1.00              
ATOM   2325  CG  LEU A 145     110.437  83.680  80.443  1.00  1.00              
ATOM   2326  HG  LEU A 145     110.757  83.694  81.480  1.00  1.00              
ATOM   2327  CD1 LEU A 145     110.195  82.240  80.003  1.00  1.00              
ATOM   2328 1HD1 LEU A 145     111.116  81.680  80.150  1.00  1.00              
ATOM   2329 2HD1 LEU A 145     109.406  81.776  80.593  1.00  1.00              
ATOM   2330 3HD1 LEU A 145     109.924  82.209  78.951  1.00  1.00              
ATOM   2331  CD2 LEU A 145     111.573  84.218  79.574  1.00  1.00              
ATOM   2332 1HD2 LEU A 145     112.471  83.619  79.716  1.00  1.00              
ATOM   2333 2HD2 LEU A 145     111.286  84.190  78.522  1.00  1.00              
ATOM   2334 3HD2 LEU A 145     111.792  85.247  79.847  1.00  1.00              
ATOM   2335  C   LEU A 145     108.255  83.761  82.570  1.00  1.00              
ATOM   2336  O   LEU A 145     108.476  84.688  83.360  1.00  1.00              
ATOM   2337  N   ARG A 146     108.252  82.462  82.932  1.00  1.00              
ATOM   2338  H   ARG A 146     108.015  81.721  82.277  1.00  1.00              
ATOM   2339  CA  ARG A 146     108.803  82.142  84.269  1.00  1.00              
ATOM   2340  HA  ARG A 146     108.619  83.028  84.865  1.00  1.00              
ATOM   2341  CB  ARG A 146     108.004  81.151  85.122  1.00  1.00              
ATOM   2342  HB1 ARG A 146     108.460  81.128  86.111  1.00  1.00              
ATOM   2343  HB2 ARG A 146     108.016  80.143  84.721  1.00  1.00              
ATOM   2344  CG  ARG A 146     106.549  81.663  85.245  1.00  1.00              
ATOM   2345  HG1 ARG A 146     105.974  81.296  84.393  1.00  1.00              
ATOM   2346  HG2 ARG A 146     106.521  82.754  85.223  1.00  1.00              
ATOM   2347  CD  ARG A 146     105.868  81.228  86.543  1.00  1.00              
ATOM   2348  HD1 ARG A 146     104.812  81.498  86.488  1.00  1.00              
ATOM   2349  HD2 ARG A 146     106.303  81.762  87.384  1.00  1.00              
ATOM   2350  NE  ARG A 146     105.984  79.780  86.708  1.00  1.00              
ATOM   2351  HE  ARG A 146     105.536  79.239  85.969  1.00  1.00              
ATOM   2352  CZ  ARG A 146     106.716  79.099  87.558  1.00  1.00              
ATOM   2353  NH1 ARG A 146     107.391  79.664  88.522  1.00  1.00              
ATOM   2354 1HH1 ARG A 146     107.552  80.682  88.475  1.00  1.00              
ATOM   2355 2HH1 ARG A 146     107.990  79.140  89.118  1.00  1.00              
ATOM   2356  NH2 ARG A 146     106.781  77.809  87.405  1.00  1.00              
ATOM   2357 1HH2 ARG A 146     106.457  77.451  86.492  1.00  1.00              
ATOM   2358 2HH2 ARG A 146     107.267  77.203  88.031  1.00  1.00              
ATOM   2359  C   ARG A 146     110.321  82.230  84.341  1.00  1.00              
ATOM   2360  O   ARG A 146     110.852  83.336  84.191  1.00  1.00              
ATOM   2361  N   LEU A 147     110.938  81.072  84.564  1.00  1.00              
ATOM   2362  H   LEU A 147     110.287  80.304  84.594  1.00  1.00              
ATOM   2363  CA  LEU A 147     112.356  80.732  84.754  1.00  1.00              
ATOM   2364  HA  LEU A 147     112.502  79.783  84.260  1.00  1.00              
ATOM   2365  CB  LEU A 147     113.355  81.754  84.167  1.00  1.00              
ATOM   2366  HB1 LEU A 147     114.344  81.342  84.342  1.00  1.00              
ATOM   2367  HB2 LEU A 147     113.264  82.677  84.742  1.00  1.00              
ATOM   2368  CG  LEU A 147     113.294  82.100  82.670  1.00  1.00              
ATOM   2369  HG  LEU A 147     112.306  82.447  82.396  1.00  1.00              
ATOM   2370  CD1 LEU A 147     114.303  83.220  82.393  1.00  1.00              
ATOM   2371 1HD1 LEU A 147     114.208  83.548  81.360  1.00  1.00              
ATOM   2372 2HD1 LEU A 147     114.080  84.075  83.035  1.00  1.00              
ATOM   2373 3HD1 LEU A 147     115.321  82.876  82.575  1.00  1.00              
ATOM   2374  CD2 LEU A 147     113.634  80.912  81.777  1.00  1.00              
ATOM   2375 1HD2 LEU A 147     113.624  81.221  80.733  1.00  1.00              
ATOM   2376 2HD2 LEU A 147     114.619  80.521  82.029  1.00  1.00              
ATOM   2377 3HD2 LEU A 147     112.881  80.140  81.906  1.00  1.00              
ATOM   2378  C   LEU A 147     112.598  80.501  86.272  1.00  1.00              
ATOM   2379  O   LEU A 147     113.543  81.013  86.906  1.00  1.00              
ATOM   2380  N   HIS A 148     111.708  79.702  86.871  1.00  1.00              
ATOM   2381  H   HIS A 148     110.907  79.414  86.340  1.00  1.00              
ATOM   2382  CA  HIS A 148     111.994  78.983  88.112  1.00  1.00              
ATOM   2383  HA  HIS A 148     112.309  79.726  88.843  1.00  1.00              
ATOM   2384  CB  HIS A 148     110.717  78.337  88.656  1.00  1.00              
ATOM   2385  HB1 HIS A 148     110.399  77.551  87.978  1.00  1.00              
ATOM   2386  HB2 HIS A 148     109.948  79.106  88.667  1.00  1.00              
ATOM   2387  CG  HIS A 148     110.797  77.777  90.061  1.00  1.00              
ATOM   2388  ND1 HIS A 148     111.617  78.236  91.100  1.00  1.00              
ATOM   2389  CE1 HIS A 148     111.229  77.571  92.199  1.00  1.00              
ATOM   2390  HE1 HIS A 148     111.634  77.734  93.190  1.00  1.00              
ATOM   2391  NE2 HIS A 148     110.236  76.715  91.905  1.00  1.00              
ATOM   2392  HE2 HIS A 148     109.735  76.154  92.579  1.00  1.00              
ATOM   2393  CD2 HIS A 148     109.958  76.825  90.561  1.00  1.00              
ATOM   2394  HD2 HIS A 148     109.189  76.307  90.006  1.00  1.00              
ATOM   2395  C   HIS A 148     113.133  78.003  87.950  1.00  1.00              
ATOM   2396  O   HIS A 148     113.457  77.677  86.811  1.00  1.00              
ATOM   2397  N   SER A 149     113.723  77.590  89.079  1.00  1.00              
ATOM   2398  H   SER A 149     113.308  77.962  89.928  1.00  1.00              
ATOM   2399  CA  SER A 149     114.946  76.793  89.225  1.00  1.00              
ATOM   2400  HA  SER A 149     115.657  77.406  89.765  1.00  1.00              
ATOM   2401  CB  SER A 149     114.689  75.540  90.076  1.00  1.00              
ATOM   2402  HB1 SER A 149     114.525  74.677  89.434  1.00  1.00              
ATOM   2403  HB2 SER A 149     113.802  75.694  90.693  1.00  1.00              
ATOM   2404  OG  SER A 149     115.802  75.317  90.929  1.00  1.00              
ATOM   2405  HG  SER A 149     115.651  74.540  91.478  1.00  1.00              
ATOM   2406  C   SER A 149     115.580  76.494  87.851  1.00  1.00              
ATOM   2407  O   SER A 149     115.378  75.420  87.289  1.00  1.00              
ATOM   2408  N   ASN A 150     116.357  77.472  87.340  1.00  1.00              
ATOM   2409  H   ASN A 150     116.300  78.337  87.848  1.00  1.00              
ATOM   2410  CA  ASN A 150     116.916  77.580  85.986  1.00  1.00              
ATOM   2411  HA  ASN A 150     116.434  76.808  85.381  1.00  1.00              
ATOM   2412  CB  ASN A 150     116.340  78.924  85.473  1.00  1.00              
ATOM   2413  HB1 ASN A 150     116.558  79.713  86.173  1.00  1.00              
ATOM   2414  HB2 ASN A 150     115.258  78.852  85.452  1.00  1.00              
ATOM   2415  CG  ASN A 150     116.759  79.396  84.089  1.00  1.00              
ATOM   2416  OD1 ASN A 150     116.654  78.713  83.099  1.00  1.00              
ATOM   2417  ND2 ASN A 150     117.137  80.641  83.945  1.00  1.00              
ATOM   2418 1HD2 ASN A 150     117.170  81.296  84.716  1.00  1.00              
ATOM   2419 2HD2 ASN A 150     117.391  80.898  83.006  1.00  1.00              
ATOM   2420  C   ASN A 150     118.433  77.408  85.641  1.00  1.00              
ATOM   2421  O   ASN A 150     118.735  76.979  84.544  1.00  1.00              
ATOM   2422  N   SER A 151     119.419  77.665  86.523  1.00  1.00              
ATOM   2423  H   SER A 151     119.103  77.993  87.408  1.00  1.00              
ATOM   2424  CA  SER A 151     120.895  77.492  86.338  1.00  1.00              
ATOM   2425  HA  SER A 151     121.312  78.335  86.910  1.00  1.00              
ATOM   2426  CB  SER A 151     121.570  76.264  86.919  1.00  1.00              
ATOM   2427  HB1 SER A 151     121.455  75.429  86.233  1.00  1.00              
ATOM   2428  HB2 SER A 151     121.121  76.046  87.876  1.00  1.00              
ATOM   2429  OG  SER A 151     122.936  76.509  87.142  1.00  1.00              
ATOM   2430  HG  SER A 151     123.323  76.695  86.273  1.00  1.00              
ATOM   2431  C   SER A 151     121.517  77.811  84.970  1.00  1.00              
ATOM   2432  O   SER A 151     122.474  77.149  84.543  1.00  1.00              
ATOM   2433  N   LEU A 152     121.090  78.906  84.388  1.00  1.00              
ATOM   2434  H   LEU A 152     120.265  79.391  84.747  1.00  1.00              
ATOM   2435  CA  LEU A 152     122.008  79.616  83.525  1.00  1.00              
ATOM   2436  HA  LEU A 152     122.242  78.931  82.711  1.00  1.00              
ATOM   2437  CB  LEU A 152     121.347  80.846  82.886  1.00  1.00              
ATOM   2438  HB1 LEU A 152     120.691  80.480  82.095  1.00  1.00              
ATOM   2439  HB2 LEU A 152     122.095  81.466  82.394  1.00  1.00              
ATOM   2440  CG  LEU A 152     120.473  81.768  83.779  1.00  1.00              
ATOM   2441  HG  LEU A 152     119.754  81.154  84.314  1.00  1.00              
ATOM   2442  CD1 LEU A 152     121.269  82.567  84.809  1.00  1.00              
ATOM   2443 1HD1 LEU A 152     121.771  81.896  85.504  1.00  1.00              
ATOM   2444 2HD1 LEU A 152     122.011  83.196  84.321  1.00  1.00              
ATOM   2445 3HD1 LEU A 152     120.588  83.192  85.387  1.00  1.00              
ATOM   2446  CD2 LEU A 152     119.701  82.735  82.882  1.00  1.00              
ATOM   2447 1HD2 LEU A 152     119.034  83.346  83.488  1.00  1.00              
ATOM   2448 2HD2 LEU A 152     120.391  83.391  82.355  1.00  1.00              
ATOM   2449 3HD2 LEU A 152     119.111  82.179  82.153  1.00  1.00              
ATOM   2450  C   LEU A 152     123.373  79.878  84.190  1.00  1.00              
ATOM   2451  O   LEU A 152     123.488  80.042  85.386  1.00  1.00              
ATOM   2452  N   THR A 153     124.410  79.827  83.360  1.00  1.00              
ATOM   2453  H   THR A 153     124.199  79.498  82.431  1.00  1.00              
ATOM   2454  CA  THR A 153     125.838  79.850  83.739  1.00  1.00              
ATOM   2455  HA  THR A 153     125.963  80.329  84.711  1.00  1.00              
ATOM   2456  CB  THR A 153     126.393  78.416  83.802  1.00  1.00              
ATOM   2457  HB  THR A 153     127.478  78.438  83.695  1.00  1.00              
ATOM   2458  CG2 THR A 153     126.067  77.713  85.118  1.00  1.00              
ATOM   2459 1HG2 THR A 153     126.491  76.708  85.112  1.00  1.00              
ATOM   2460 2HG2 THR A 153     126.499  78.272  85.948  1.00  1.00              
ATOM   2461 3HG2 THR A 153     124.990  77.656  85.259  1.00  1.00              
ATOM   2462  OG1 THR A 153     125.838  77.638  82.764  1.00  1.00              
ATOM   2463  HG1 THR A 153     125.221  77.030  83.188  1.00  1.00              
ATOM   2464  C   THR A 153     126.657  80.642  82.717  1.00  1.00              
ATOM   2465  O   THR A 153     127.871  80.832  82.848  1.00  1.00              
ATOM   2466  N   THR A 154     126.006  81.138  81.669  1.00  1.00              
ATOM   2467  H   THR A 154     125.026  80.921  81.581  1.00  1.00              
ATOM   2468  CA  THR A 154     126.537  82.063  80.675  1.00  1.00              
ATOM   2469  HA  THR A 154     127.225  82.765  81.148  1.00  1.00              
ATOM   2470  CB  THR A 154     127.259  81.311  79.545  1.00  1.00              
ATOM   2471  HB  THR A 154     126.525  80.779  78.938  1.00  1.00              
ATOM   2472  CG2 THR A 154     128.050  82.254  78.642  1.00  1.00              
ATOM   2473 1HG2 THR A 154     128.590  81.671  77.895  1.00  1.00              
ATOM   2474 2HG2 THR A 154     127.372  82.931  78.123  1.00  1.00              
ATOM   2475 3HG2 THR A 154     128.766  82.828  79.231  1.00  1.00              
ATOM   2476  OG1 THR A 154     128.168  80.359  80.050  1.00  1.00              
ATOM   2477  HG1 THR A 154     128.349  80.572  80.982  1.00  1.00              
ATOM   2478  C   THR A 154     125.342  82.805  80.088  1.00  1.00              
ATOM   2479  O   THR A 154     124.352  82.179  79.707  1.00  1.00              
ATOM   2480  N   VAL A 155     125.416  84.137  80.054  1.00  1.00              
ATOM   2481  H   VAL A 155     126.302  84.576  80.261  1.00  1.00              
ATOM   2482  CA  VAL A 155     124.246  85.019  79.926  1.00  1.00              
ATOM   2483  HA  VAL A 155     123.375  84.418  79.678  1.00  1.00              
ATOM   2484  CB  VAL A 155     123.950  85.734  81.266  1.00  1.00              
ATOM   2485  HB  VAL A 155     124.820  86.321  81.563  1.00  1.00              
ATOM   2486  CG1 VAL A 155     122.743  86.675  81.160  1.00  1.00              
ATOM   2487 1HG1 VAL A 155     122.555  87.143  82.127  1.00  1.00              
ATOM   2488 2HG1 VAL A 155     122.947  87.468  80.440  1.00  1.00              
ATOM   2489 3HG1 VAL A 155     121.854  86.126  80.851  1.00  1.00              
ATOM   2490  CG2 VAL A 155     123.655  84.710  82.374  1.00  1.00              
ATOM   2491 1HG2 VAL A 155     123.337  85.215  83.285  1.00  1.00              
ATOM   2492 2HG2 VAL A 155     122.862  84.032  82.056  1.00  1.00              
ATOM   2493 3HG2 VAL A 155     124.547  84.129  82.605  1.00  1.00              
ATOM   2494  C   VAL A 155     124.471  85.979  78.764  1.00  1.00              
ATOM   2495  O   VAL A 155     125.241  86.930  78.864  1.00  1.00              
ATOM   2496  N   GLN A 156     123.862  85.646  77.630  1.00  1.00              
ATOM   2497  H   GLN A 156     123.257  84.838  77.631  1.00  1.00              
ATOM   2498  CA  GLN A 156     124.119  86.257  76.331  1.00  1.00              
ATOM   2499  HA  GLN A 156     125.192  86.368  76.199  1.00  1.00              
ATOM   2500  CB  GLN A 156     123.623  85.246  75.275  1.00  1.00              
ATOM   2501  HB1 GLN A 156     122.544  85.162  75.385  1.00  1.00              
ATOM   2502  HB2 GLN A 156     124.056  84.267  75.488  1.00  1.00              
ATOM   2503  CG  GLN A 156     123.898  85.572  73.798  1.00  1.00              
ATOM   2504  HG1 GLN A 156     123.568  86.583  73.566  1.00  1.00              
ATOM   2505  HG2 GLN A 156     123.314  84.882  73.194  1.00  1.00              
ATOM   2506  CD  GLN A 156     125.362  85.424  73.405  1.00  1.00              
ATOM   2507  OE1 GLN A 156     126.207  86.186  73.849  1.00  1.00              
ATOM   2508  NE2 GLN A 156     125.714  84.471  72.567  1.00  1.00              
ATOM   2509 1HE2 GLN A 156     125.033  83.838  72.135  1.00  1.00              
ATOM   2510 2HE2 GLN A 156     126.676  84.444  72.291  1.00  1.00              
ATOM   2511  C   GLN A 156     123.375  87.597  76.151  1.00  1.00              
ATOM   2512  O   GLN A 156     122.142  87.635  76.232  1.00  1.00              
ATOM   2513  N   PRO A 157     124.075  88.709  75.868  1.00  1.00              
ATOM   2514  CD  PRO A 157     125.533  88.815  75.834  1.00  1.00              
ATOM   2515  HD1 PRO A 157     125.892  88.571  74.833  1.00  1.00              
ATOM   2516  HD2 PRO A 157     126.016  88.178  76.574  1.00  1.00              
ATOM   2517  CG  PRO A 157     125.866  90.265  76.161  1.00  1.00              
ATOM   2518  HG1 PRO A 157     126.793  90.587  75.687  1.00  1.00              
ATOM   2519  HG2 PRO A 157     125.917  90.395  77.243  1.00  1.00              
ATOM   2520  CB  PRO A 157     124.657  91.007  75.613  1.00  1.00              
ATOM   2521  HB1 PRO A 157     124.792  91.163  74.540  1.00  1.00              
ATOM   2522  HB2 PRO A 157     124.508  91.963  76.118  1.00  1.00              
ATOM   2523  CA  PRO A 157     123.485  90.047  75.862  1.00  1.00              
ATOM   2524  HA  PRO A 157     123.108  90.232  76.868  1.00  1.00              
ATOM   2525  C   PRO A 157     122.353  90.411  74.896  1.00  1.00              
ATOM   2526  O   PRO A 157     121.878  91.542  74.924  1.00  1.00              
ATOM   2527  N   LYS A 158     121.915  89.492  74.040  1.00  1.00              
ATOM   2528  H   LYS A 158     122.361  88.586  74.073  1.00  1.00              
ATOM   2529  CA  LYS A 158     120.808  89.695  73.091  1.00  1.00              
ATOM   2530  HA  LYS A 158     120.267  90.604  73.360  1.00  1.00              
ATOM   2531  CB  LYS A 158     121.415  89.863  71.683  1.00  1.00              
ATOM   2532  HB1 LYS A 158     121.534  88.879  71.232  1.00  1.00              
ATOM   2533  HB2 LYS A 158     122.411  90.304  71.759  1.00  1.00              
ATOM   2534  CG  LYS A 158     120.582  90.777  70.769  1.00  1.00              
ATOM   2535  HG1 LYS A 158     120.773  91.812  71.054  1.00  1.00              
ATOM   2536  HG2 LYS A 158     119.523  90.578  70.901  1.00  1.00              
ATOM   2537  CD  LYS A 158     120.948  90.585  69.291  1.00  1.00              
ATOM   2538  HD1 LYS A 158     122.032  90.479  69.205  1.00  1.00              
ATOM   2539  HD2 LYS A 158     120.636  91.460  68.720  1.00  1.00              
ATOM   2540  CE  LYS A 158     120.244  89.342  68.729  1.00  1.00              
ATOM   2541  HE1 LYS A 158     119.195  89.573  68.528  1.00  1.00              
ATOM   2542  HE2 LYS A 158     120.274  88.556  69.489  1.00  1.00              
ATOM   2543  NZ  LYS A 158     120.908  88.828  67.512  1.00  1.00              
ATOM   2544  HZ1 LYS A 158     121.807  88.401  67.780  1.00  1.00              
ATOM   2545  HZ2 LYS A 158     120.387  88.041  67.126  1.00  1.00              
ATOM   2546  HZ3 LYS A 158     121.075  89.521  66.805  1.00  1.00              
ATOM   2547  C   LYS A 158     119.812  88.527  73.184  1.00  1.00              
ATOM   2548  O   LYS A 158     119.084  88.250  72.232  1.00  1.00              
ATOM   2549  N   TRP A 159     119.816  87.802  74.313  1.00  1.00              
ATOM   2550  H   TRP A 159     120.495  88.022  75.033  1.00  1.00              
ATOM   2551  CA  TRP A 159     118.951  86.638  74.522  1.00  1.00              
ATOM   2552  HA  TRP A 159     119.152  85.911  73.739  1.00  1.00              
ATOM   2553  CB  TRP A 159     119.248  85.960  75.872  1.00  1.00              
ATOM   2554  HB1 TRP A 159     119.057  86.659  76.687  1.00  1.00              
ATOM   2555  HB2 TRP A 159     120.304  85.691  75.903  1.00  1.00              
ATOM   2556  CG  TRP A 159     118.457  84.704  76.108  1.00  1.00              
ATOM   2557  CD1 TRP A 159     118.347  83.709  75.208  1.00  1.00              
ATOM   2558  HD1 TRP A 159     118.818  83.709  74.239  1.00  1.00              
ATOM   2559  NE1 TRP A 159     117.579  82.682  75.709  1.00  1.00              
ATOM   2560  HE1 TRP A 159     117.379  81.846  75.159  1.00  1.00              
ATOM   2561  CE2 TRP A 159     117.176  82.940  76.996  1.00  1.00              
ATOM   2562  CZ2 TRP A 159     116.465  82.185  77.939  1.00  1.00              
ATOM   2563  HZ2 TRP A 159     116.088  81.208  77.674  1.00  1.00              
ATOM   2564  CH2 TRP A 159     116.257  82.724  79.218  1.00  1.00              
ATOM   2565  HH2 TRP A 159     115.730  82.146  79.962  1.00  1.00              
ATOM   2566  CZ3 TRP A 159     116.745  84.008  79.526  1.00  1.00              
ATOM   2567  HZ3 TRP A 159     116.580  84.420  80.513  1.00  1.00              
ATOM   2568  CE3 TRP A 159     117.454  84.758  78.565  1.00  1.00              
ATOM   2569  HE3 TRP A 159     117.839  85.733  78.821  1.00  1.00              
ATOM   2570  CD2 TRP A 159     117.705  84.241  77.278  1.00  1.00              
ATOM   2571  C   TRP A 159     117.457  86.972  74.439  1.00  1.00              
ATOM   2572  O   TRP A 159     116.722  86.377  73.655  1.00  1.00              
ATOM   2573  N   PHE A 160     117.015  87.962  75.217  1.00  1.00              
ATOM   2574  H   PHE A 160     117.681  88.379  75.849  1.00  1.00              
ATOM   2575  CA  PHE A 160     115.607  88.355  75.337  1.00  1.00              
ATOM   2576  HA  PHE A 160     115.006  87.455  75.453  1.00  1.00              
ATOM   2577  CB  PHE A 160     115.435  89.200  76.616  1.00  1.00              
ATOM   2578  HB1 PHE A 160     114.416  89.586  76.654  1.00  1.00              
ATOM   2579  HB2 PHE A 160     116.096  90.067  76.558  1.00  1.00              
ATOM   2580  CG  PHE A 160     115.652  88.483  77.937  1.00  1.00              
ATOM   2581  CD1 PHE A 160     116.729  88.844  78.768  1.00  1.00              
ATOM   2582  HD1 PHE A 160     117.441  89.587  78.440  1.00  1.00              
ATOM   2583  CE1 PHE A 160     116.860  88.268  80.044  1.00  1.00              
ATOM   2584  HE1 PHE A 160     117.674  88.567  80.687  1.00  1.00              
ATOM   2585  CZ  PHE A 160     115.921  87.323  80.493  1.00  1.00              
ATOM   2586  HZ  PHE A 160     116.018  86.889  81.478  1.00  1.00              
ATOM   2587  CE2 PHE A 160     114.853  86.947  79.659  1.00  1.00              
ATOM   2588  HE2 PHE A 160     114.126  86.223  80.001  1.00  1.00              
ATOM   2589  CD2 PHE A 160     114.717  87.530  78.386  1.00  1.00              
ATOM   2590  HD2 PHE A 160     113.875  87.257  77.767  1.00  1.00              
ATOM   2591  C   PHE A 160     115.008  89.121  74.133  1.00  1.00              
ATOM   2592  O   PHE A 160     113.922  89.701  74.235  1.00  1.00              
ATOM   2593  N   GLN A 161     115.732  89.226  73.020  1.00  1.00              
ATOM   2594  H   GLN A 161     116.548  88.641  72.918  1.00  1.00              
ATOM   2595  CA  GLN A 161     115.375  90.122  71.923  1.00  1.00              
ATOM   2596  HA  GLN A 161     115.201  91.106  72.352  1.00  1.00              
ATOM   2597  CB  GLN A 161     116.555  90.224  70.943  1.00  1.00              
ATOM   2598  HB1 GLN A 161     116.436  89.485  70.149  1.00  1.00              
ATOM   2599  HB2 GLN A 161     117.477  89.996  71.470  1.00  1.00              
ATOM   2600  CG  GLN A 161     116.705  91.624  70.327  1.00  1.00              
ATOM   2601  HG1 GLN A 161     115.736  92.006  70.007  1.00  1.00              
ATOM   2602  HG2 GLN A 161     117.338  91.535  69.444  1.00  1.00              
ATOM   2603  CD  GLN A 161     117.355  92.625  71.286  1.00  1.00              
ATOM   2604  OE1 GLN A 161     117.179  92.606  72.489  1.00  1.00              
ATOM   2605  NE2 GLN A 161     118.174  93.531  70.805  1.00  1.00              
ATOM   2606 1HE2 GLN A 161     118.328  93.635  69.820  1.00  1.00              
ATOM   2607 2HE2 GLN A 161     118.554  94.168  71.485  1.00  1.00              
ATOM   2608  C   GLN A 161     114.100  89.675  71.190  1.00  1.00              
ATOM   2609  O   GLN A 161     113.917  88.500  70.874  1.00  1.00              
ATOM   2610  N   GLY A 162     113.223  90.639  70.901  1.00  1.00              
ATOM   2611  H   GLY A 162     113.465  91.593  71.128  1.00  1.00              
ATOM   2612  CA  GLY A 162     111.928  90.409  70.252  1.00  1.00              
ATOM   2613  HA1 GLY A 162     111.950  89.464  69.708  1.00  1.00              
ATOM   2614  HA2 GLY A 162     111.756  91.204  69.527  1.00  1.00              
ATOM   2615  C   GLY A 162     110.711  90.373  71.189  1.00  1.00              
ATOM   2616  O   GLY A 162     109.575  90.509  70.736  1.00  1.00              
ATOM   2617  N   CYS A 163     110.933  90.234  72.500  1.00  1.00              
ATOM   2618  H   CYS A 163     111.877  90.021  72.788  1.00  1.00              
ATOM   2619  CA  CYS A 163     109.904  90.134  73.544  1.00  1.00              
ATOM   2620  HA  CYS A 163     109.166  89.406  73.198  1.00  1.00              
ATOM   2621  CB  CYS A 163     110.560  89.545  74.806  1.00  1.00              
ATOM   2622  HB1 CYS A 163     109.838  89.532  75.618  1.00  1.00              
ATOM   2623  HB2 CYS A 163     111.408  90.158  75.109  1.00  1.00              
ATOM   2624  SG  CYS A 163     111.102  87.839  74.506  1.00  1.00              
ATOM   2625  HG  CYS A 163     109.921  87.340  74.120  1.00  1.00              
ATOM   2626  C   CYS A 163     109.083  91.406  73.846  1.00  1.00              
ATOM   2627  O   CYS A 163     108.826  91.725  75.004  1.00  1.00              
ATOM   2628  N   ASN A 164     108.637  92.149  72.837  1.00  1.00              
ATOM   2629  H   ASN A 164     108.842  91.818  71.897  1.00  1.00              
ATOM   2630  CA  ASN A 164     108.018  93.474  72.980  1.00  1.00              
ATOM   2631  HA  ASN A 164     108.518  93.974  73.810  1.00  1.00              
ATOM   2632  CB  ASN A 164     108.345  94.284  71.711  1.00  1.00              
ATOM   2633  HB1 ASN A 164     107.965  95.300  71.809  1.00  1.00              
ATOM   2634  HB2 ASN A 164     107.873  93.821  70.844  1.00  1.00              
ATOM   2635  CG  ASN A 164     109.850  94.340  71.480  1.00  1.00              
ATOM   2636  OD1 ASN A 164     110.409  93.559  70.729  1.00  1.00              
ATOM   2637  ND2 ASN A 164     110.569  95.183  72.186  1.00  1.00              
ATOM   2638 1HD2 ASN A 164     110.150  95.788  72.865  1.00  1.00              
ATOM   2639 2HD2 ASN A 164     111.579  95.074  72.147  1.00  1.00              
ATOM   2640  C   ASN A 164     106.520  93.444  73.379  1.00  1.00              
ATOM   2641  O   ASN A 164     105.781  94.378  73.079  1.00  1.00              
ATOM   2642  N   ASN A 165     106.073  92.432  74.131  1.00  1.00              
ATOM   2643  H   ASN A 165     106.636  91.596  74.165  1.00  1.00              
ATOM   2644  CA  ASN A 165     104.928  92.515  75.064  1.00  1.00              
ATOM   2645  HA  ASN A 165     104.545  93.529  75.138  1.00  1.00              
ATOM   2646  CB  ASN A 165     103.815  91.576  74.524  1.00  1.00              
ATOM   2647  HB1 ASN A 165     103.210  91.227  75.355  1.00  1.00              
ATOM   2648  HB2 ASN A 165     104.265  90.680  74.109  1.00  1.00              
ATOM   2649  CG  ASN A 165     102.819  92.142  73.531  1.00  1.00              
ATOM   2650  OD1 ASN A 165     101.671  91.713  73.512  1.00  1.00              
ATOM   2651  ND2 ASN A 165     103.172  93.110  72.721  1.00  1.00              
ATOM   2652 1HD2 ASN A 165     104.121  93.470  72.749  1.00  1.00              
ATOM   2653 2HD2 ASN A 165     102.490  93.460  72.075  1.00  1.00              
ATOM   2654  C   ASN A 165     105.261  92.036  76.499  1.00  1.00              
ATOM   2655  O   ASN A 165     104.356  91.968  77.328  1.00  1.00              
ATOM   2656  N   LEU A 166     106.506  91.660  76.801  1.00  1.00              
ATOM   2657  H   LEU A 166     107.242  91.797  76.118  1.00  1.00              
ATOM   2658  CA  LEU A 166     106.874  91.010  78.060  1.00  1.00              
ATOM   2659  HA  LEU A 166     106.200  90.161  78.189  1.00  1.00              
ATOM   2660  CB  LEU A 166     108.287  90.435  77.883  1.00  1.00              
ATOM   2661  HB1 LEU A 166     108.952  91.241  77.572  1.00  1.00              
ATOM   2662  HB2 LEU A 166     108.224  89.713  77.072  1.00  1.00              
ATOM   2663  CG  LEU A 166     108.943  89.744  79.089  1.00  1.00              
ATOM   2664  HG  LEU A 166     109.288  90.507  79.776  1.00  1.00              
ATOM   2665  CD1 LEU A 166     108.039  88.790  79.869  1.00  1.00              
ATOM   2666 1HD1 LEU A 166     108.623  88.277  80.633  1.00  1.00              
ATOM   2667 2HD1 LEU A 166     107.250  89.345  80.367  1.00  1.00              
ATOM   2668 3HD1 LEU A 166     107.593  88.056  79.213  1.00  1.00              
ATOM   2669  CD2 LEU A 166     110.160  88.957  78.606  1.00  1.00              
ATOM   2670 1HD2 LEU A 166     110.699  88.555  79.463  1.00  1.00              
ATOM   2671 2HD2 LEU A 166     109.851  88.133  77.965  1.00  1.00              
ATOM   2672 3HD2 LEU A 166     110.834  89.611  78.054  1.00  1.00              
ATOM   2673  C   LEU A 166     106.702  91.904  79.294  1.00  1.00              
ATOM   2674  O   LEU A 166     107.452  92.861  79.479  1.00  1.00              
ATOM   2675  N   GLN A 167     105.733  91.547  80.147  1.00  1.00              
ATOM   2676  H   GLN A 167     105.171  90.739  79.907  1.00  1.00              
ATOM   2677  CA  GLN A 167     105.256  92.364  81.268  1.00  1.00              
ATOM   2678  HA  GLN A 167     105.793  93.302  81.247  1.00  1.00              
ATOM   2679  CB  GLN A 167     103.754  92.675  81.125  1.00  1.00              
ATOM   2680  HB1 GLN A 167     103.455  93.293  81.973  1.00  1.00              
ATOM   2681  HB2 GLN A 167     103.186  91.745  81.182  1.00  1.00              
ATOM   2682  CG  GLN A 167     103.377  93.408  79.828  1.00  1.00              
ATOM   2683  HG1 GLN A 167     102.879  92.704  79.164  1.00  1.00              
ATOM   2684  HG2 GLN A 167     104.272  93.786  79.335  1.00  1.00              
ATOM   2685  CD  GLN A 167     102.435  94.578  80.067  1.00  1.00              
ATOM   2686  OE1 GLN A 167     101.235  94.491  79.856  1.00  1.00              
ATOM   2687  NE2 GLN A 167     102.949  95.706  80.503  1.00  1.00              
ATOM   2688 1HE2 GLN A 167     103.944  95.758  80.705  1.00  1.00              
ATOM   2689 2HE2 GLN A 167     102.327  96.468  80.694  1.00  1.00              
ATOM   2690  C   GLN A 167     105.513  91.817  82.670  1.00  1.00              
ATOM   2691  O   GLN A 167     105.466  92.582  83.622  1.00  1.00              
ATOM   2692  N   VAL A 168     105.825  90.537  82.824  1.00  1.00              
ATOM   2693  H   VAL A 168     105.842  89.941  82.009  1.00  1.00              
ATOM   2694  CA  VAL A 168     106.211  89.935  84.111  1.00  1.00              
ATOM   2695  HA  VAL A 168     106.626  90.690  84.775  1.00  1.00              
ATOM   2696  CB  VAL A 168     105.000  89.256  84.797  1.00  1.00              
ATOM   2697  HB  VAL A 168     104.608  88.497  84.122  1.00  1.00              
ATOM   2698  CG1 VAL A 168     105.380  88.561  86.115  1.00  1.00              
ATOM   2699 1HG1 VAL A 168     104.487  88.185  86.613  1.00  1.00              
ATOM   2700 2HG1 VAL A 168     106.036  87.712  85.921  1.00  1.00              
ATOM   2701 3HG1 VAL A 168     105.891  89.258  86.778  1.00  1.00              
ATOM   2702  CG2 VAL A 168     103.850  90.231  85.081  1.00  1.00              
ATOM   2703 1HG2 VAL A 168     103.059  89.737  85.642  1.00  1.00              
ATOM   2704 2HG2 VAL A 168     104.211  91.088  85.647  1.00  1.00              
ATOM   2705 3HG2 VAL A 168     103.426  90.589  84.144  1.00  1.00              
ATOM   2706  C   VAL A 168     107.260  88.886  83.816  1.00  1.00              
ATOM   2707  O   VAL A 168     107.135  88.198  82.803  1.00  1.00              
ATOM   2708  N   LEU A 169     108.280  88.756  84.662  1.00  1.00              
ATOM   2709  H   LEU A 169     108.343  89.359  85.477  1.00  1.00              
ATOM   2710  CA  LEU A 169     109.399  87.852  84.353  1.00  1.00              
ATOM   2711  HA  LEU A 169     109.056  87.041  83.713  1.00  1.00              
ATOM   2712  CB  LEU A 169     110.397  88.722  83.563  1.00  1.00              
ATOM   2713  HB1 LEU A 169     110.676  89.572  84.187  1.00  1.00              
ATOM   2714  HB2 LEU A 169     109.879  89.110  82.686  1.00  1.00              
ATOM   2715  CG  LEU A 169     111.679  88.040  83.081  1.00  1.00              
ATOM   2716  HG  LEU A 169     112.234  87.720  83.949  1.00  1.00              
ATOM   2717  CD1 LEU A 169     111.436  86.836  82.179  1.00  1.00              
ATOM   2718 1HD1 LEU A 169     112.393  86.420  81.866  1.00  1.00              
ATOM   2719 2HD1 LEU A 169     110.894  86.064  82.725  1.00  1.00              
ATOM   2720 3HD1 LEU A 169     110.863  87.144  81.309  1.00  1.00              
ATOM   2721  CD2 LEU A 169     112.526  89.051  82.301  1.00  1.00              
ATOM   2722 1HD2 LEU A 169     113.462  88.588  81.990  1.00  1.00              
ATOM   2723 2HD2 LEU A 169     111.985  89.393  81.418  1.00  1.00              
ATOM   2724 3HD2 LEU A 169     112.756  89.904  82.936  1.00  1.00              
ATOM   2725  C   LEU A 169     109.969  87.239  85.637  1.00  1.00              
ATOM   2726  O   LEU A 169     110.433  87.992  86.496  1.00  1.00              
ATOM   2727  N   ASP A 170     109.896  85.903  85.782  1.00  1.00              
ATOM   2728  H   ASP A 170     109.615  85.322  84.997  1.00  1.00              
ATOM   2729  CA  ASP A 170     110.052  85.261  87.109  1.00  1.00              
ATOM   2730  HA  ASP A 170     110.198  86.017  87.869  1.00  1.00              
ATOM   2731  CB  ASP A 170     108.778  84.477  87.519  1.00  1.00              
ATOM   2732  HB1 ASP A 170     108.325  84.042  86.632  1.00  1.00              
ATOM   2733  HB2 ASP A 170     108.055  85.187  87.923  1.00  1.00              
ATOM   2734  CG  ASP A 170     108.998  83.350  88.555  1.00  1.00              
ATOM   2735  OD1 ASP A 170     109.820  83.518  89.483  1.00  1.00              
ATOM   2736  OD2 ASP A 170     108.340  82.286  88.435  1.00  1.00              
ATOM   2737  C   ASP A 170     111.330  84.399  87.145  1.00  1.00              
ATOM   2738  O   ASP A 170     111.354  83.197  86.839  1.00  1.00              
ATOM   2739  N   LEU A 171     112.410  85.075  87.543  1.00  1.00              
ATOM   2740  H   LEU A 171     112.266  86.043  87.821  1.00  1.00              
ATOM   2741  CA  LEU A 171     113.730  84.539  87.828  1.00  1.00              
ATOM   2742  HA  LEU A 171     113.880  83.677  87.184  1.00  1.00              
ATOM   2743  CB  LEU A 171     114.850  85.567  87.551  1.00  1.00              
ATOM   2744  HB1 LEU A 171     115.775  85.149  87.947  1.00  1.00              
ATOM   2745  HB2 LEU A 171     114.650  86.471  88.122  1.00  1.00              
ATOM   2746  CG  LEU A 171     115.123  85.944  86.087  1.00  1.00              
ATOM   2747  HG  LEU A 171     115.126  85.047  85.467  1.00  1.00              
ATOM   2748  CD1 LEU A 171     114.088  86.919  85.544  1.00  1.00              
ATOM   2749 1HD1 LEU A 171     114.386  87.258  84.554  1.00  1.00              
ATOM   2750 2HD1 LEU A 171     113.131  86.407  85.464  1.00  1.00              
ATOM   2751 3HD1 LEU A 171     113.980  87.775  86.213  1.00  1.00              
ATOM   2752  CD2 LEU A 171     116.497  86.611  85.976  1.00  1.00              
ATOM   2753 1HD2 LEU A 171     116.692  86.877  84.939  1.00  1.00              
ATOM   2754 2HD2 LEU A 171     116.524  87.512  86.587  1.00  1.00              
ATOM   2755 3HD2 LEU A 171     117.273  85.922  86.312  1.00  1.00              
ATOM   2756  C   LEU A 171     113.817  84.046  89.280  1.00  1.00              
ATOM   2757  O   LEU A 171     114.540  84.593  90.130  1.00  1.00              
ATOM   2758  N   SER A 172     113.124  82.946  89.549  1.00  1.00              
ATOM   2759  H   SER A 172     112.469  82.596  88.858  1.00  1.00              
ATOM   2760  CA  SER A 172     113.234  82.317  90.873  1.00  1.00              
ATOM   2761  HA  SER A 172     113.470  83.050  91.644  1.00  1.00              
ATOM   2762  CB  SER A 172     111.899  81.643  91.225  1.00  1.00              
ATOM   2763  HB1 SER A 172     112.062  80.946  92.048  1.00  1.00              
ATOM   2764  HB2 SER A 172     111.519  81.086  90.368  1.00  1.00              
ATOM   2765  OG  SER A 172     110.937  82.591  91.635  1.00  1.00              
ATOM   2766  HG  SER A 172     110.529  83.000  90.820  1.00  1.00              
ATOM   2767  C   SER A 172     114.347  81.255  90.786  1.00  1.00              
ATOM   2768  O   SER A 172     114.366  80.360  89.942  1.00  1.00              
ATOM   2769  N   SER A 173     115.330  81.340  91.668  1.00  1.00              
ATOM   2770  H   SER A 173     115.308  82.169  92.260  1.00  1.00              
ATOM   2771  CA  SER A 173     116.529  80.505  91.784  1.00  1.00              
ATOM   2772  HA  SER A 173     117.019  80.894  92.673  1.00  1.00              
ATOM   2773  CB  SER A 173     116.175  79.064  92.172  1.00  1.00              
ATOM   2774  HB1 SER A 173     115.622  78.587  91.370  1.00  1.00              
ATOM   2775  HB2 SER A 173     115.546  79.081  93.063  1.00  1.00              
ATOM   2776  OG  SER A 173     117.356  78.339  92.458  1.00  1.00              
ATOM   2777  HG  SER A 173     117.126  77.463  92.816  1.00  1.00              
ATOM   2778  C   SER A 173     117.597  80.683  90.706  1.00  1.00              
ATOM   2779  O   SER A 173     118.752  80.918  91.048  1.00  1.00              
ATOM   2780  N   ASN A 174     117.233  80.613  89.428  1.00  1.00              
ATOM   2781  H   ASN A 174     116.241  80.444  89.294  1.00  1.00              
ATOM   2782  CA  ASN A 174     117.929  81.269  88.308  1.00  1.00              
ATOM   2783  HA  ASN A 174     117.781  80.633  87.447  1.00  1.00              
ATOM   2784  CB  ASN A 174     117.155  82.583  88.046  1.00  1.00              
ATOM   2785  HB1 ASN A 174     117.660  83.441  88.491  1.00  1.00              
ATOM   2786  HB2 ASN A 174     116.161  82.544  88.493  1.00  1.00              
ATOM   2787  CG  ASN A 174     116.986  82.810  86.565  1.00  1.00              
ATOM   2788  OD1 ASN A 174     117.899  83.121  85.827  1.00  1.00              
ATOM   2789  ND2 ASN A 174     115.844  82.478  86.025  1.00  1.00              
ATOM   2790 1HD2 ASN A 174     115.066  82.132  86.585  1.00  1.00              
ATOM   2791 2HD2 ASN A 174     115.686  82.739  85.066  1.00  1.00              
ATOM   2792  C   ASN A 174     119.465  81.415  88.367  1.00  1.00              
ATOM   2793  O   ASN A 174     119.930  82.541  88.254  1.00  1.00              
ATOM   2794  N   PHE A 175     120.214  80.310  88.613  1.00  1.00              
ATOM   2795  H   PHE A 175     119.701  79.461  88.740  1.00  1.00              
ATOM   2796  CA  PHE A 175     121.555  80.347  89.257  1.00  1.00              
ATOM   2797  HA  PHE A 175     121.366  80.447  90.323  1.00  1.00              
ATOM   2798  CB  PHE A 175     122.534  79.154  89.054  1.00  1.00              
ATOM   2799  HB1 PHE A 175     122.884  79.133  88.021  1.00  1.00              
ATOM   2800  HB2 PHE A 175     122.066  78.210  89.212  1.00  1.00              
ATOM   2801  CG  PHE A 175     123.771  79.085  89.953  1.00  1.00              
ATOM   2802  CD1 PHE A 175     123.946  79.904  91.094  1.00  1.00              
ATOM   2803  HD1 PHE A 175     123.260  80.702  91.330  1.00  1.00              
ATOM   2804  CE1 PHE A 175     125.009  79.672  91.982  1.00  1.00              
ATOM   2805  HE1 PHE A 175     125.133  80.308  92.845  1.00  1.00              
ATOM   2806  CZ  PHE A 175     125.924  78.636  91.739  1.00  1.00              
ATOM   2807  HZ  PHE A 175     126.754  78.470  92.413  1.00  1.00              
ATOM   2808  CE2 PHE A 175     125.779  77.840  90.593  1.00  1.00              
ATOM   2809  HE2 PHE A 175     126.493  77.054  90.387  1.00  1.00              
ATOM   2810  CD2 PHE A 175     124.710  78.064  89.709  1.00  1.00              
ATOM   2811  HD2 PHE A 175     124.609  77.435  88.836  1.00  1.00              
ATOM   2812  C   PHE A 175     122.374  81.560  88.838  1.00  1.00              
ATOM   2813  O   PHE A 175     123.070  81.549  87.825  1.00  1.00              
ATOM   2814  N   LEU A 176     122.323  82.610  89.642  1.00  1.00              
ATOM   2815  H   LEU A 176     121.657  82.634  90.394  1.00  1.00              
ATOM   2816  CA  LEU A 176     123.001  83.824  89.272  1.00  1.00              
ATOM   2817  HA  LEU A 176     123.007  83.879  88.185  1.00  1.00              
ATOM   2818  CB  LEU A 176     122.178  85.025  89.792  1.00  1.00              
ATOM   2819  HB1 LEU A 176     122.342  85.132  90.864  1.00  1.00              
ATOM   2820  HB2 LEU A 176     121.119  84.809  89.641  1.00  1.00              
ATOM   2821  CG  LEU A 176     122.473  86.372  89.098  1.00  1.00              
ATOM   2822  HG  LEU A 176     123.511  86.657  89.251  1.00  1.00              
ATOM   2823  CD1 LEU A 176     122.187  86.321  87.592  1.00  1.00              
ATOM   2824 1HD1 LEU A 176     122.228  87.325  87.173  1.00  1.00              
ATOM   2825 2HD1 LEU A 176     122.926  85.703  87.088  1.00  1.00              
ATOM   2826 3HD1 LEU A 176     121.194  85.904  87.422  1.00  1.00              
ATOM   2827  CD2 LEU A 176     121.570  87.459  89.670  1.00  1.00              
ATOM   2828 1HD2 LEU A 176     120.528  87.240  89.452  1.00  1.00              
ATOM   2829 2HD2 LEU A 176     121.722  87.522  90.747  1.00  1.00              
ATOM   2830 3HD2 LEU A 176     121.838  88.426  89.245  1.00  1.00              
ATOM   2831  C   LEU A 176     124.472  83.787  89.712  1.00  1.00              
ATOM   2832  O   LEU A 176     124.947  84.703  90.358  1.00  1.00              
ATOM   2833  N   ALA A 177     125.204  82.719  89.385  1.00  1.00              
ATOM   2834  H   ALA A 177     124.754  82.008  88.819  1.00  1.00              
ATOM   2835  CA  ALA A 177     126.664  82.662  89.491  1.00  1.00              
ATOM   2836  HA  ALA A 177     126.963  82.982  90.493  1.00  1.00              
ATOM   2837  CB  ALA A 177     127.116  81.212  89.286  1.00  1.00              
ATOM   2838  HB1 ALA A 177     128.203  81.155  89.347  1.00  1.00              
ATOM   2839  HB2 ALA A 177     126.689  80.585  90.062  1.00  1.00              
ATOM   2840  HB3 ALA A 177     126.791  80.848  88.309  1.00  1.00              
ATOM   2841  C   ALA A 177     127.311  83.622  88.476  1.00  1.00              
ATOM   2842  O   ALA A 177     127.773  83.225  87.404  1.00  1.00              
ATOM   2843  N   LYS A 178     127.195  84.913  88.788  1.00  1.00              
ATOM   2844  H   LYS A 178     126.943  85.094  89.761  1.00  1.00              
ATOM   2845  CA  LYS A 178     127.229  86.067  87.876  1.00  1.00              
ATOM   2846  HA  LYS A 178     128.233  86.133  87.457  1.00  1.00              
ATOM   2847  CB  LYS A 178     126.190  85.893  86.745  1.00  1.00              
ATOM   2848  HB1 LYS A 178     125.206  86.152  87.134  1.00  1.00              
ATOM   2849  HB2 LYS A 178     126.132  84.853  86.425  1.00  1.00              
ATOM   2850  CG  LYS A 178     126.531  86.727  85.497  1.00  1.00              
ATOM   2851  HG1 LYS A 178     126.916  86.053  84.731  1.00  1.00              
ATOM   2852  HG2 LYS A 178     127.326  87.439  85.717  1.00  1.00              
ATOM   2853  CD  LYS A 178     125.322  87.479  84.919  1.00  1.00              
ATOM   2854  HD1 LYS A 178     124.534  86.762  84.686  1.00  1.00              
ATOM   2855  HD2 LYS A 178     125.624  87.963  83.988  1.00  1.00              
ATOM   2856  CE  LYS A 178     124.754  88.548  85.863  1.00  1.00              
ATOM   2857  HE1 LYS A 178     124.349  88.073  86.761  1.00  1.00              
ATOM   2858  HE2 LYS A 178     123.938  89.064  85.349  1.00  1.00              
ATOM   2859  NZ  LYS A 178     125.782  89.533  86.249  1.00  1.00              
ATOM   2860  HZ1 LYS A 178     125.371  90.296  86.773  1.00  1.00              
ATOM   2861  HZ2 LYS A 178     126.504  89.132  86.843  1.00  1.00              
ATOM   2862  HZ3 LYS A 178     126.216  89.970  85.442  1.00  1.00              
ATOM   2863  C   LYS A 178     126.941  87.356  88.641  1.00  1.00              
ATOM   2864  O   LYS A 178     127.407  88.416  88.222  1.00  1.00              
ATOM   2865  N   ASP A 179     126.147  87.234  89.702  1.00  1.00              
ATOM   2866  H   ASP A 179     125.861  86.292  89.951  1.00  1.00              
ATOM   2867  CA  ASP A 179     125.747  88.205  90.714  1.00  1.00              
ATOM   2868  HA  ASP A 179     124.939  87.784  91.302  1.00  1.00              
ATOM   2869  CB  ASP A 179     126.957  88.468  91.660  1.00  1.00              
ATOM   2870  HB1 ASP A 179     126.676  89.253  92.362  1.00  1.00              
ATOM   2871  HB2 ASP A 179     127.785  88.866  91.071  1.00  1.00              
ATOM   2872  CG  ASP A 179     127.536  87.279  92.445  1.00  1.00              
ATOM   2873  OD1 ASP A 179     127.627  86.172  91.864  1.00  1.00              
ATOM   2874  OD2 ASP A 179     128.045  87.535  93.564  1.00  1.00              
ATOM   2875  C   ASP A 179     125.245  89.527  90.108  1.00  1.00              
ATOM   2876  O   ASP A 179     124.057  89.786  89.950  1.00  1.00              
ATOM   2877  N   ILE A 180     126.201  90.354  89.706  1.00  1.00              
ATOM   2878  H   ILE A 180     127.133  89.961  89.750  1.00  1.00              
ATOM   2879  CA  ILE A 180     126.114  91.781  89.475  1.00  1.00              
ATOM   2880  HA  ILE A 180     125.664  92.220  90.366  1.00  1.00              
ATOM   2881  CB  ILE A 180     127.580  92.300  89.398  1.00  1.00              
ATOM   2882  HB  ILE A 180     128.176  91.571  88.844  1.00  1.00              
ATOM   2883  CG2 ILE A 180     127.756  93.645  88.684  1.00  1.00              
ATOM   2884 1HG2 ILE A 180     127.496  93.541  87.635  1.00  1.00              
ATOM   2885 2HG2 ILE A 180     127.139  94.397  89.162  1.00  1.00              
ATOM   2886 3HG2 ILE A 180     128.793  93.975  88.725  1.00  1.00              
ATOM   2887  CG1 ILE A 180     128.134  92.390  90.843  1.00  1.00              
ATOM   2888 1HG1 ILE A 180     127.899  91.472  91.383  1.00  1.00              
ATOM   2889 2HG1 ILE A 180     127.639  93.213  91.360  1.00  1.00              
ATOM   2890  CD1 ILE A 180     129.650  92.593  90.947  1.00  1.00              
ATOM   2891  HD1 ILE A 180     129.952  92.497  91.990  1.00  1.00              
ATOM   2892  HD2 ILE A 180     130.169  91.835  90.360  1.00  1.00              
ATOM   2893  HD3 ILE A 180     129.931  93.586  90.600  1.00  1.00              
ATOM   2894  C   ILE A 180     125.199  92.172  88.310  1.00  1.00              
ATOM   2895  O   ILE A 180     125.570  92.030  87.144  1.00  1.00              
ATOM   2896  N   THR A 181     124.000  92.684  88.597  1.00  1.00              
ATOM   2897  H   THR A 181     123.722  92.761  89.569  1.00  1.00              
ATOM   2898  CA  THR A 181     122.995  93.109  87.603  1.00  1.00              
ATOM   2899  HA  THR A 181     122.959  92.293  86.884  1.00  1.00              
ATOM   2900  CB  THR A 181     121.569  93.199  88.181  1.00  1.00              
ATOM   2901  HB  THR A 181     120.927  93.796  87.536  1.00  1.00              
ATOM   2902  CG2 THR A 181     120.952  91.804  88.261  1.00  1.00              
ATOM   2903 1HG2 THR A 181     119.942  91.878  88.663  1.00  1.00              
ATOM   2904 2HG2 THR A 181     120.902  91.352  87.272  1.00  1.00              
ATOM   2905 3HG2 THR A 181     121.550  91.168  88.917  1.00  1.00              
ATOM   2906  OG1 THR A 181     121.569  93.760  89.463  1.00  1.00              
ATOM   2907  HG1 THR A 181     121.119  93.129  90.075  1.00  1.00              
ATOM   2908  C   THR A 181     123.344  94.316  86.711  1.00  1.00              
ATOM   2909  O   THR A 181     122.466  94.951  86.126  1.00  1.00              
ATOM   2910  N   HIS A 182     124.634  94.586  86.506  1.00  1.00              
ATOM   2911  H   HIS A 182     125.296  94.006  86.999  1.00  1.00              
ATOM   2912  CA  HIS A 182     125.142  95.487  85.466  1.00  1.00              
ATOM   2913  HA  HIS A 182     124.457  96.327  85.330  1.00  1.00              
ATOM   2914  CB  HIS A 182     126.518  96.047  85.875  1.00  1.00              
ATOM   2915  HB1 HIS A 182     127.046  95.313  86.475  1.00  1.00              
ATOM   2916  HB2 HIS A 182     126.383  96.937  86.487  1.00  1.00              
ATOM   2917  CG  HIS A 182     127.427  96.395  84.733  1.00  1.00              
ATOM   2918  ND1 HIS A 182     128.367  95.525  84.186  1.00  1.00              
ATOM   2919  CE1 HIS A 182     128.967  96.215  83.205  1.00  1.00              
ATOM   2920  HE1 HIS A 182     129.763  95.826  82.584  1.00  1.00              
ATOM   2921  NE2 HIS A 182     128.447  97.452  83.110  1.00  1.00              
ATOM   2922  HE2 HIS A 182     128.741  98.159  82.451  1.00  1.00              
ATOM   2923  CD2 HIS A 182     127.467  97.584  84.068  1.00  1.00              
ATOM   2924  HD2 HIS A 182     126.854  98.450  84.273  1.00  1.00              
ATOM   2925  C   HIS A 182     125.218  94.741  84.131  1.00  1.00              
ATOM   2926  O   HIS A 182     124.669  95.203  83.134  1.00  1.00              
ATOM   2927  N   THR A 183     125.786  93.531  84.127  1.00  1.00              
ATOM   2928  H   THR A 183     126.205  93.207  84.987  1.00  1.00              
ATOM   2929  CA  THR A 183     125.587  92.547  83.052  1.00  1.00              
ATOM   2930  HA  THR A 183     125.561  93.068  82.094  1.00  1.00              
ATOM   2931  CB  THR A 183     126.719  91.508  82.974  1.00  1.00              
ATOM   2932  HB  THR A 183     126.392  90.660  82.373  1.00  1.00              
ATOM   2933  CG2 THR A 183     127.974  92.099  82.336  1.00  1.00              
ATOM   2934 1HG2 THR A 183     128.762  91.346  82.303  1.00  1.00              
ATOM   2935 2HG2 THR A 183     127.751  92.415  81.316  1.00  1.00              
ATOM   2936 3HG2 THR A 183     128.319  92.964  82.904  1.00  1.00              
ATOM   2937  OG1 THR A 183     127.109  91.055  84.252  1.00  1.00              
ATOM   2938  HG1 THR A 183     127.824  91.644  84.521  1.00  1.00              
ATOM   2939  C   THR A 183     124.221  91.895  83.241  1.00  1.00              
ATOM   2940  O   THR A 183     124.078  90.742  83.650  1.00  1.00              
ATOM   2941  N   SER A 184     123.205  92.709  82.988  1.00  1.00              
ATOM   2942  H   SER A 184     123.444  93.659  82.711  1.00  1.00              
ATOM   2943  CA  SER A 184     121.787  92.388  82.972  1.00  1.00              
ATOM   2944  HA  SER A 184     121.637  91.309  82.939  1.00  1.00              
ATOM   2945  CB  SER A 184     121.100  92.957  84.211  1.00  1.00              
ATOM   2946  HB1 SER A 184     121.147  94.047  84.186  1.00  1.00              
ATOM   2947  HB2 SER A 184     121.612  92.592  85.100  1.00  1.00              
ATOM   2948  OG  SER A 184     119.751  92.545  84.257  1.00  1.00              
ATOM   2949  HG  SER A 184     119.386  92.866  85.089  1.00  1.00              
ATOM   2950  C   SER A 184     121.232  93.030  81.721  1.00  1.00              
ATOM   2951  O   SER A 184     121.461  94.221  81.507  1.00  1.00              
ATOM   2952  N   PHE A 185     120.537  92.257  80.883  1.00  1.00              
ATOM   2953  H   PHE A 185     120.355  91.297  81.125  1.00  1.00              
ATOM   2954  CA  PHE A 185     119.957  92.788  79.653  1.00  1.00              
ATOM   2955  HA  PHE A 185     120.260  93.831  79.567  1.00  1.00              
ATOM   2956  CB  PHE A 185     120.518  92.141  78.379  1.00  1.00              
ATOM   2957  HB1 PHE A 185     120.157  91.116  78.288  1.00  1.00              
ATOM   2958  HB2 PHE A 185     121.607  92.116  78.435  1.00  1.00              
ATOM   2959  CG  PHE A 185     120.111  92.956  77.161  1.00  1.00              
ATOM   2960  CD1 PHE A 185     120.785  94.156  76.858  1.00  1.00              
ATOM   2961  HD1 PHE A 185     121.645  94.456  77.439  1.00  1.00              
ATOM   2962  CE1 PHE A 185     120.335  94.978  75.809  1.00  1.00              
ATOM   2963  HE1 PHE A 185     120.857  95.897  75.579  1.00  1.00              
ATOM   2964  CZ  PHE A 185     119.201  94.610  75.064  1.00  1.00              
ATOM   2965  HZ  PHE A 185     118.853  95.238  74.257  1.00  1.00              
ATOM   2966  CE2 PHE A 185     118.521  93.419  75.371  1.00  1.00              
ATOM   2967  HE2 PHE A 185     117.646  93.134  74.807  1.00  1.00              
ATOM   2968  CD2 PHE A 185     118.983  92.588  76.404  1.00  1.00              
ATOM   2969  HD2 PHE A 185     118.451  91.678  76.635  1.00  1.00              
ATOM   2970  C   PHE A 185     118.420  92.854  79.709  1.00  1.00              
ATOM   2971  O   PHE A 185     117.755  92.022  79.099  1.00  1.00              
ATOM   2972  N   PRO A 186     117.824  93.813  80.446  1.00  1.00              
ATOM   2973  CD  PRO A 186     118.412  94.615  81.515  1.00  1.00              
ATOM   2974  HD1 PRO A 186     119.129  95.338  81.123  1.00  1.00              
ATOM   2975  HD2 PRO A 186     118.885  93.959  82.241  1.00  1.00              
ATOM   2976  CG  PRO A 186     117.255  95.333  82.214  1.00  1.00              
ATOM   2977  HG1 PRO A 186     117.137  96.338  81.806  1.00  1.00              
ATOM   2978  HG2 PRO A 186     117.398  95.373  83.294  1.00  1.00              
ATOM   2979  CB  PRO A 186     116.053  94.465  81.836  1.00  1.00              
ATOM   2980  HB1 PRO A 186     115.109  95.005  81.916  1.00  1.00              
ATOM   2981  HB2 PRO A 186     116.030  93.571  82.462  1.00  1.00              
ATOM   2982  CA  PRO A 186     116.391  94.077  80.394  1.00  1.00              
ATOM   2983  HA  PRO A 186     115.828  93.188  80.108  1.00  1.00              
ATOM   2984  C   PRO A 186     116.012  95.235  79.452  1.00  1.00              
ATOM   2985  O   PRO A 186     114.844  95.594  79.358  1.00  1.00              
ATOM   2986  N   PHE A 187     116.992  95.869  78.803  1.00  1.00              
ATOM   2987  H   PHE A 187     117.926  95.504  78.897  1.00  1.00              
ATOM   2988  CA  PHE A 187     116.855  97.203  78.220  1.00  1.00              
ATOM   2989  HA  PHE A 187     116.683  97.924  79.023  1.00  1.00              
ATOM   2990  CB  PHE A 187     118.202  97.539  77.555  1.00  1.00              
ATOM   2991  HB1 PHE A 187     118.429  96.765  76.822  1.00  1.00              
ATOM   2992  HB2 PHE A 187     118.983  97.499  78.316  1.00  1.00              
ATOM   2993  CG  PHE A 187     118.288  98.885  76.859  1.00  1.00              
ATOM   2994  CD1 PHE A 187     118.685 100.029  77.576  1.00  1.00              
ATOM   2995  HD1 PHE A 187     118.885  99.961  78.635  1.00  1.00              
ATOM   2996  CE1 PHE A 187     118.785 101.273  76.926  1.00  1.00              
ATOM   2997  HE1 PHE A 187     119.066 102.153  77.488  1.00  1.00              
ATOM   2998  CZ  PHE A 187     118.492 101.376  75.555  1.00  1.00              
ATOM   2999  HZ  PHE A 187     118.558 102.333  75.057  1.00  1.00              
ATOM   3000  CE2 PHE A 187     118.103 100.235  74.834  1.00  1.00              
ATOM   3001  HE2 PHE A 187     117.874 100.317  73.781  1.00  1.00              
ATOM   3002  CD2 PHE A 187     118.004  98.991  75.483  1.00  1.00              
ATOM   3003  HD2 PHE A 187     117.702  98.121  74.920  1.00  1.00              
ATOM   3004  C   PHE A 187     115.699  97.356  77.236  1.00  1.00              
ATOM   3005  O   PHE A 187     114.893  98.270  77.361  1.00  1.00              
ATOM   3006  N   HIS A 188     115.569  96.439  76.278  1.00  1.00              
ATOM   3007  H   HIS A 188     116.216  95.666  76.253  1.00  1.00              
ATOM   3008  CA  HIS A 188     114.543  96.544  75.241  1.00  1.00              
ATOM   3009  HA  HIS A 188     114.401  97.603  75.018  1.00  1.00              
ATOM   3010  CB  HIS A 188     115.054  95.878  73.933  1.00  1.00              
ATOM   3011  HB1 HIS A 188     116.143  95.811  73.940  1.00  1.00              
ATOM   3012  HB2 HIS A 188     114.782  96.533  73.105  1.00  1.00              
ATOM   3013  CG  HIS A 188     114.481  94.515  73.623  1.00  1.00              
ATOM   3014  ND1 HIS A 188     113.511  94.271  72.646  1.00  1.00              
ATOM   3015  CE1 HIS A 188     113.039  93.046  72.902  1.00  1.00              
ATOM   3016  HE1 HIS A 188     112.214  92.593  72.370  1.00  1.00              
ATOM   3017  NE2 HIS A 188     113.716  92.482  73.915  1.00  1.00              
ATOM   3018  HE2 HIS A 188     113.570  91.540  74.276  1.00  1.00              
ATOM   3019  CD2 HIS A 188     114.617  93.402  74.398  1.00  1.00              
ATOM   3020  HD2 HIS A 188     115.235  93.305  75.279  1.00  1.00              
ATOM   3021  C   HIS A 188     113.167  96.039  75.703  1.00  1.00              
ATOM   3022  O   HIS A 188     112.295  95.793  74.875  1.00  1.00              
ATOM   3023  N   LEU A 189     112.936  95.914  77.016  1.00  1.00              
ATOM   3024  H   LEU A 189     113.676  96.155  77.667  1.00  1.00              
ATOM   3025  CA  LEU A 189     111.668  95.472  77.591  1.00  1.00              
ATOM   3026  HA  LEU A 189     111.059  95.051  76.792  1.00  1.00              
ATOM   3027  CB  LEU A 189     111.899  94.314  78.591  1.00  1.00              
ATOM   3028  HB1 LEU A 189     110.921  93.930  78.877  1.00  1.00              
ATOM   3029  HB2 LEU A 189     112.382  94.710  79.485  1.00  1.00              
ATOM   3030  CG  LEU A 189     112.732  93.124  78.069  1.00  1.00              
ATOM   3031  HG  LEU A 189     113.739  93.460  77.820  1.00  1.00              
ATOM   3032  CD1 LEU A 189     112.847  92.029  79.133  1.00  1.00              
ATOM   3033 1HD1 LEU A 189     113.530  91.250  78.791  1.00  1.00              
ATOM   3034 2HD1 LEU A 189     113.232  92.453  80.060  1.00  1.00              
ATOM   3035 3HD1 LEU A 189     111.870  91.585  79.323  1.00  1.00              
ATOM   3036  CD2 LEU A 189     112.106  92.480  76.831  1.00  1.00              
ATOM   3037 1HD2 LEU A 189     112.688  91.608  76.536  1.00  1.00              
ATOM   3038 2HD2 LEU A 189     111.080  92.181  77.042  1.00  1.00              
ATOM   3039 3HD2 LEU A 189     112.100  93.195  76.010  1.00  1.00              
ATOM   3040  C   LEU A 189     110.833  96.644  78.150  1.00  1.00              
ATOM   3041  O   LEU A 189     110.584  96.701  79.354  1.00  1.00              
ATOM   3042  N   PRO A 190     110.362  97.604  77.325  1.00  1.00              
ATOM   3043  CD  PRO A 190     110.388  97.658  75.870  1.00  1.00              
ATOM   3044  HD1 PRO A 190     110.029  96.731  75.423  1.00  1.00              
ATOM   3045  HD2 PRO A 190     111.399  97.895  75.546  1.00  1.00              
ATOM   3046  CG  PRO A 190     109.505  98.829  75.453  1.00  1.00              
ATOM   3047  HG1 PRO A 190     108.458  98.522  75.421  1.00  1.00              
ATOM   3048  HG2 PRO A 190     109.818  99.255  74.499  1.00  1.00              
ATOM   3049  CB  PRO A 190     109.742  99.788  76.611  1.00  1.00              
ATOM   3050  HB1 PRO A 190     108.968 100.554  76.670  1.00  1.00              
ATOM   3051  HB2 PRO A 190     110.723 100.255  76.508  1.00  1.00              
ATOM   3052  CA  PRO A 190     109.747  98.834  77.812  1.00  1.00              
ATOM   3053  HA  PRO A 190     110.377  99.264  78.593  1.00  1.00              
ATOM   3054  C   PRO A 190     108.341  98.701  78.393  1.00  1.00              
ATOM   3055  O   PRO A 190     107.710  99.700  78.719  1.00  1.00              
ATOM   3056  N   LEU A 191     107.854  97.470  78.496  1.00  1.00              
ATOM   3057  H   LEU A 191     108.462  96.713  78.230  1.00  1.00              
ATOM   3058  CA  LEU A 191     106.596  97.109  79.133  1.00  1.00              
ATOM   3059  HA  LEU A 191     106.267  97.989  79.688  1.00  1.00              
ATOM   3060  CB  LEU A 191     105.472  96.871  78.113  1.00  1.00              
ATOM   3061  HB1 LEU A 191     105.015  97.841  77.912  1.00  1.00              
ATOM   3062  HB2 LEU A 191     104.702  96.247  78.560  1.00  1.00              
ATOM   3063  CG  LEU A 191     105.882  96.278  76.765  1.00  1.00              
ATOM   3064  HG  LEU A 191     106.536  96.969  76.232  1.00  1.00              
ATOM   3065  CD1 LEU A 191     106.604  94.946  76.941  1.00  1.00              
ATOM   3066 1HD1 LEU A 191     106.774  94.491  75.970  1.00  1.00              
ATOM   3067 2HD1 LEU A 191     107.570  95.083  77.423  1.00  1.00              
ATOM   3068 3HD1 LEU A 191     106.004  94.301  77.579  1.00  1.00              
ATOM   3069  CD2 LEU A 191     104.611  96.089  75.939  1.00  1.00              
ATOM   3070 1HD2 LEU A 191     104.868  95.754  74.939  1.00  1.00              
ATOM   3071 2HD2 LEU A 191     103.952  95.365  76.419  1.00  1.00              
ATOM   3072 3HD2 LEU A 191     104.086  97.040  75.847  1.00  1.00              
ATOM   3073  C   LEU A 191     106.785  96.096  80.275  1.00  1.00              
ATOM   3074  O   LEU A 191     105.800  95.517  80.730  1.00  1.00              
ATOM   3075  N   LEU A 192     108.031  95.928  80.756  1.00  1.00              
ATOM   3076  H   LEU A 192     108.770  96.512  80.387  1.00  1.00              
ATOM   3077  CA  LEU A 192     108.406  95.048  81.863  1.00  1.00              
ATOM   3078  HA  LEU A 192     107.895  94.105  81.681  1.00  1.00              
ATOM   3079  CB  LEU A 192     109.919  94.744  81.869  1.00  1.00              
ATOM   3080  HB1 LEU A 192     110.455  95.570  82.340  1.00  1.00              
ATOM   3081  HB2 LEU A 192     110.258  94.701  80.841  1.00  1.00              
ATOM   3082  CG  LEU A 192     110.343  93.416  82.540  1.00  1.00              
ATOM   3083  HG  LEU A 192     111.433  93.402  82.563  1.00  1.00              
ATOM   3084  CD1 LEU A 192     109.831  93.194  83.962  1.00  1.00              
ATOM   3085 1HD1 LEU A 192     110.201  92.249  84.351  1.00  1.00              
ATOM   3086 2HD1 LEU A 192     110.173  94.001  84.606  1.00  1.00              
ATOM   3087 3HD1 LEU A 192     108.742  93.151  83.979  1.00  1.00              
ATOM   3088  CD2 LEU A 192     109.892  92.212  81.723  1.00  1.00              
ATOM   3089 1HD2 LEU A 192     110.394  91.317  82.082  1.00  1.00              
ATOM   3090 2HD2 LEU A 192     108.813  92.075  81.800  1.00  1.00              
ATOM   3091 3HD2 LEU A 192     110.152  92.373  80.680  1.00  1.00              
ATOM   3092  C   LEU A 192     107.914  95.538  83.242  1.00  1.00              
ATOM   3093  O   LEU A 192     108.682  96.020  84.073  1.00  1.00              
ATOM   3094  N   GLU A 193     106.622  95.362  83.495  1.00  1.00              
ATOM   3095  H   GLU A 193     106.057  94.984  82.750  1.00  1.00              
ATOM   3096  CA  GLU A 193     105.939  95.813  84.707  1.00  1.00              
ATOM   3097  HA  GLU A 193     106.154  96.862  84.881  1.00  1.00              
ATOM   3098  CB  GLU A 193     104.416  95.674  84.491  1.00  1.00              
ATOM   3099  HB1 GLU A 193     103.921  95.533  85.450  1.00  1.00              
ATOM   3100  HB2 GLU A 193     104.223  94.768  83.920  1.00  1.00              
ATOM   3101  CG  GLU A 193     103.744  96.844  83.746  1.00  1.00              
ATOM   3102  HG1 GLU A 193     102.819  96.465  83.305  1.00  1.00              
ATOM   3103  HG2 GLU A 193     104.384  97.164  82.923  1.00  1.00              
ATOM   3104  CD  GLU A 193     103.371  98.034  84.649  1.00  1.00              
ATOM   3105  OE1 GLU A 193     102.856  97.785  85.768  1.00  1.00              
ATOM   3106  OE2 GLU A 193     103.540  99.195  84.204  1.00  1.00              
ATOM   3107  C   GLU A 193     106.307  95.095  86.012  1.00  1.00              
ATOM   3108  O   GLU A 193     106.292  95.748  87.059  1.00  1.00              
ATOM   3109  N   GLU A 194     106.634  93.795  86.032  1.00  1.00              
ATOM   3110  H   GLU A 194     106.540  93.228  85.192  1.00  1.00              
ATOM   3111  CA  GLU A 194     107.033  93.175  87.303  1.00  1.00              
ATOM   3112  HA  GLU A 194     107.286  93.932  88.042  1.00  1.00              
ATOM   3113  CB  GLU A 194     105.922  92.303  87.914  1.00  1.00              
ATOM   3114  HB1 GLU A 194     106.303  91.939  88.869  1.00  1.00              
ATOM   3115  HB2 GLU A 194     105.740  91.444  87.275  1.00  1.00              
ATOM   3116  CG  GLU A 194     104.579  93.004  88.144  1.00  1.00              
ATOM   3117  HG1 GLU A 194     104.118  93.214  87.176  1.00  1.00              
ATOM   3118  HG2 GLU A 194     104.738  93.959  88.643  1.00  1.00              
ATOM   3119  CD  GLU A 194     103.624  92.149  88.991  1.00  1.00              
ATOM   3120  OE1 GLU A 194     104.081  91.456  89.932  1.00  1.00              
ATOM   3121  OE2 GLU A 194     102.400  92.254  88.753  1.00  1.00              
ATOM   3122  C   GLU A 194     108.277  92.339  87.100  1.00  1.00              
ATOM   3123  O   GLU A 194     108.175  91.249  86.542  1.00  1.00              
ATOM   3124  N   LEU A 195     109.435  92.824  87.544  1.00  1.00              
ATOM   3125  H   LEU A 195     109.450  93.711  88.040  1.00  1.00              
ATOM   3126  CA  LEU A 195     110.650  92.015  87.460  1.00  1.00              
ATOM   3127  HA  LEU A 195     110.561  91.286  86.653  1.00  1.00              
ATOM   3128  CB  LEU A 195     111.854  92.941  87.157  1.00  1.00              
ATOM   3129  HB1 LEU A 195     112.157  93.420  88.088  1.00  1.00              
ATOM   3130  HB2 LEU A 195     111.530  93.741  86.491  1.00  1.00              
ATOM   3131  CG  LEU A 195     113.112  92.297  86.528  1.00  1.00              
ATOM   3132  HG  LEU A 195     113.927  93.013  86.643  1.00  1.00              
ATOM   3133  CD1 LEU A 195     113.549  90.992  87.185  1.00  1.00              
ATOM   3134 1HD1 LEU A 195     114.556  90.733  86.859  1.00  1.00              
ATOM   3135 2HD1 LEU A 195     113.544  91.116  88.264  1.00  1.00              
ATOM   3136 3HD1 LEU A 195     112.877  90.177  86.914  1.00  1.00              
ATOM   3137  CD2 LEU A 195     112.970  92.011  85.034  1.00  1.00              
ATOM   3138 1HD2 LEU A 195     113.908  91.613  84.646  1.00  1.00              
ATOM   3139 2HD2 LEU A 195     112.177  91.285  84.871  1.00  1.00              
ATOM   3140 3HD2 LEU A 195     112.737  92.934  84.506  1.00  1.00              
ATOM   3141  C   LEU A 195     110.807  91.275  88.804  1.00  1.00              
ATOM   3142  O   LEU A 195     110.906  91.861  89.894  1.00  1.00              
ATOM   3143  N   ASP A 196     110.858  89.956  88.742  1.00  1.00              
ATOM   3144  H   ASP A 196     110.758  89.476  87.851  1.00  1.00              
ATOM   3145  CA  ASP A 196     110.949  89.144  89.940  1.00  1.00              
ATOM   3146  HA  ASP A 196     110.890  89.758  90.838  1.00  1.00              
ATOM   3147  CB  ASP A 196     109.731  88.212  89.970  1.00  1.00              
ATOM   3148  HB1 ASP A 196     109.822  87.452  89.206  1.00  1.00              
ATOM   3149  HB2 ASP A 196     108.836  88.799  89.752  1.00  1.00              
ATOM   3150  CG  ASP A 196     109.554  87.551  91.326  1.00  1.00              
ATOM   3151  OD1 ASP A 196     110.524  87.018  91.900  1.00  1.00              
ATOM   3152  OD2 ASP A 196     108.462  87.693  91.924  1.00  1.00              
ATOM   3153  C   ASP A 196     112.294  88.410  89.965  1.00  1.00              
ATOM   3154  O   ASP A 196     112.588  87.555  89.135  1.00  1.00              
ATOM   3155  N   LEU A 197     113.125  88.805  90.924  1.00  1.00              
ATOM   3156  H   LEU A 197     112.827  89.544  91.546  1.00  1.00              
ATOM   3157  CA  LEU A 197     114.378  88.162  91.274  1.00  1.00              
ATOM   3158  HA  LEU A 197     114.646  87.395  90.545  1.00  1.00              
ATOM   3159  CB  LEU A 197     115.483  89.228  91.367  1.00  1.00              
ATOM   3160  HB1 LEU A 197     116.387  88.745  91.731  1.00  1.00              
ATOM   3161  HB2 LEU A 197     115.155  89.947  92.113  1.00  1.00              
ATOM   3162  CG  LEU A 197     115.830  90.033  90.109  1.00  1.00              
ATOM   3163  HG  LEU A 197     114.935  90.544  89.769  1.00  1.00              
ATOM   3164  CD1 LEU A 197     116.879  91.102  90.431  1.00  1.00              
ATOM   3165 1HD1 LEU A 197     117.116  91.666  89.531  1.00  1.00              
ATOM   3166 2HD1 LEU A 197     116.489  91.793  91.178  1.00  1.00              
ATOM   3167 3HD1 LEU A 197     117.796  90.644  90.804  1.00  1.00              
ATOM   3168  CD2 LEU A 197     116.365  89.154  88.983  1.00  1.00              
ATOM   3169 1HD2 LEU A 197     116.594  89.771  88.115  1.00  1.00              
ATOM   3170 2HD2 LEU A 197     117.261  88.626  89.305  1.00  1.00              
ATOM   3171 3HD2 LEU A 197     115.593  88.440  88.703  1.00  1.00              
ATOM   3172  C   LEU A 197     114.185  87.526  92.655  1.00  1.00              
ATOM   3173  O   LEU A 197     113.917  88.205  93.659  1.00  1.00              
ATOM   3174  N   SER A 198     114.364  86.218  92.751  1.00  1.00              
ATOM   3175  H   SER A 198     114.539  85.663  91.916  1.00  1.00              
ATOM   3176  CA  SER A 198     114.236  85.563  94.054  1.00  1.00              
ATOM   3177  HA  SER A 198     114.356  86.260  94.880  1.00  1.00              
ATOM   3178  CB  SER A 198     112.868  84.871  94.131  1.00  1.00              
ATOM   3179  HB1 SER A 198     112.910  83.902  93.634  1.00  1.00              
ATOM   3180  HB2 SER A 198     112.116  85.448  93.601  1.00  1.00              
ATOM   3181  OG  SER A 198     112.502  84.698  95.489  1.00  1.00              
ATOM   3182  HG  SER A 198     112.407  83.746  95.646  1.00  1.00              
ATOM   3183  C   SER A 198     115.250  84.449  94.179  1.00  1.00              
ATOM   3184  O   SER A 198     115.611  83.813  93.192  1.00  1.00              
ATOM   3185  N   PHE A 199     115.651  84.141  95.405  1.00  1.00              
ATOM   3186  H   PHE A 199     115.352  84.736  96.170  1.00  1.00              
ATOM   3187  CA  PHE A 199     116.552  83.026  95.690  1.00  1.00              
ATOM   3188  HA  PHE A 199     116.873  83.145  96.725  1.00  1.00              
ATOM   3189  CB  PHE A 199     115.785  81.684  95.606  1.00  1.00              
ATOM   3190  HB1 PHE A 199     116.278  80.962  96.258  1.00  1.00              
ATOM   3191  HB2 PHE A 199     115.869  81.300  94.591  1.00  1.00              
ATOM   3192  CG  PHE A 199     114.303  81.724  95.954  1.00  1.00              
ATOM   3193  CD1 PHE A 199     113.343  81.521  94.943  1.00  1.00              
ATOM   3194  HD1 PHE A 199     113.659  81.325  93.930  1.00  1.00              
ATOM   3195  CE1 PHE A 199     111.970  81.583  95.237  1.00  1.00              
ATOM   3196  HE1 PHE A 199     111.238  81.440  94.448  1.00  1.00              
ATOM   3197  CZ  PHE A 199     111.550  81.841  96.553  1.00  1.00              
ATOM   3198  HZ  PHE A 199     110.494  81.878  96.786  1.00  1.00              
ATOM   3199  CE2 PHE A 199     112.504  82.043  97.569  1.00  1.00              
ATOM   3200  HE2 PHE A 199     112.179  82.230  98.583  1.00  1.00              
ATOM   3201  CD2 PHE A 199     113.879  81.986  97.271  1.00  1.00              
ATOM   3202  HD2 PHE A 199     114.608  82.139  98.052  1.00  1.00              
ATOM   3203  C   PHE A 199     117.827  83.044  94.854  1.00  1.00              
ATOM   3204  O   PHE A 199     118.335  82.007  94.403  1.00  1.00              
ATOM   3205  N   ASN A 200     118.307  84.261  94.609  1.00  1.00              
ATOM   3206  H   ASN A 200     117.994  85.033  95.184  1.00  1.00              
ATOM   3207  CA  ASN A 200     119.367  84.509  93.667  1.00  1.00              
ATOM   3208  HA  ASN A 200     119.625  83.556  93.206  1.00  1.00              
ATOM   3209  CB  ASN A 200     118.906  85.400  92.485  1.00  1.00              
ATOM   3210  HB1 ASN A 200     117.865  85.181  92.248  1.00  1.00              
ATOM   3211  HB2 ASN A 200     119.492  85.112  91.614  1.00  1.00              
ATOM   3212  CG  ASN A 200     119.068  86.904  92.618  1.00  1.00              
ATOM   3213  OD1 ASN A 200     119.474  87.442  93.614  1.00  1.00              
ATOM   3214  ND2 ASN A 200     118.824  87.652  91.575  1.00  1.00              
ATOM   3215 1HD2 ASN A 200     118.525  87.244  90.711  1.00  1.00              
ATOM   3216 2HD2 ASN A 200     119.086  88.623  91.667  1.00  1.00              
ATOM   3217  C   ASN A 200     120.570  84.928  94.458  1.00  1.00              
ATOM   3218  O   ASN A 200     120.536  85.742  95.366  1.00  1.00              
ATOM   3219  N   TYR A 201     121.692  84.361  94.107  1.00  1.00              
ATOM   3220  H   TYR A 201     121.696  83.691  93.357  1.00  1.00              
ATOM   3221  CA  TYR A 201     122.947  84.941  94.495  1.00  1.00              
ATOM   3222  HA  TYR A 201     122.957  85.265  95.532  1.00  1.00              
ATOM   3223  CB  TYR A 201     123.989  83.813  94.272  1.00  1.00              
ATOM   3224  HB1 TYR A 201     124.991  84.232  94.312  1.00  1.00              
ATOM   3225  HB2 TYR A 201     123.884  83.455  93.247  1.00  1.00              
ATOM   3226  CG  TYR A 201     123.964  82.579  95.179  1.00  1.00              
ATOM   3227  CD1 TYR A 201     122.887  82.261  96.039  1.00  1.00              
ATOM   3228  HD1 TYR A 201     122.050  82.933  96.155  1.00  1.00              
ATOM   3229  CE1 TYR A 201     122.886  81.057  96.768  1.00  1.00              
ATOM   3230  HE1 TYR A 201     122.059  80.816  97.417  1.00  1.00              
ATOM   3231  CZ  TYR A 201     123.973  80.167  96.671  1.00  1.00              
ATOM   3232  OH  TYR A 201     123.960  78.993  97.358  1.00  1.00              
ATOM   3233  HH  TYR A 201     124.800  78.537  97.267  1.00  1.00              
ATOM   3234  CE2 TYR A 201     125.074  80.496  95.849  1.00  1.00              
ATOM   3235  HE2 TYR A 201     125.921  79.832  95.774  1.00  1.00              
ATOM   3236  CD2 TYR A 201     125.063  81.698  95.114  1.00  1.00              
ATOM   3237  HD2 TYR A 201     125.904  81.950  94.478  1.00  1.00              
ATOM   3238  C   TYR A 201     123.123  86.127  93.516  1.00  1.00              
ATOM   3239  O   TYR A 201     124.023  86.115  92.697  1.00  1.00              
ATOM   3240  N   GLU A 202     122.286  87.184  93.597  1.00  1.00              
ATOM   3241  H   GLU A 202     121.404  87.102  94.098  1.00  1.00              
ATOM   3242  CA  GLU A 202     122.926  88.502  93.585  1.00  1.00              
ATOM   3243  HA  GLU A 202     123.464  88.558  92.638  1.00  1.00              
ATOM   3244  CB  GLU A 202     121.978  89.718  93.614  1.00  1.00              
ATOM   3245  HB1 GLU A 202     122.167  90.300  94.507  1.00  1.00              
ATOM   3246  HB2 GLU A 202     120.952  89.376  93.627  1.00  1.00              
ATOM   3247  CG  GLU A 202     122.146  90.603  92.355  1.00  1.00              
ATOM   3248  HG1 GLU A 202     121.941  89.976  91.487  1.00  1.00              
ATOM   3249  HG2 GLU A 202     123.183  90.932  92.290  1.00  1.00              
ATOM   3250  CD  GLU A 202     121.236  91.847  92.270  1.00  1.00              
ATOM   3251  OE1 GLU A 202     120.592  92.055  91.220  1.00  1.00              
ATOM   3252  OE2 GLU A 202     121.176  92.647  93.232  1.00  1.00              
ATOM   3253  C   GLU A 202     124.009  88.409  94.624  1.00  1.00              
ATOM   3254  O   GLU A 202     125.102  88.760  94.265  1.00  1.00              
ATOM   3255  N   LEU A 203     123.784  87.740  95.791  1.00  1.00              
ATOM   3256  H   LEU A 203     122.853  87.359  95.875  1.00  1.00              
ATOM   3257  CA  LEU A 203     124.839  87.309  96.758  1.00  1.00              
ATOM   3258  HA  LEU A 203     124.353  86.793  97.565  1.00  1.00              
ATOM   3259  CB  LEU A 203     125.852  86.354  96.064  1.00  1.00              
ATOM   3260  HB1 LEU A 203     126.776  86.912  95.899  1.00  1.00              
ATOM   3261  HB2 LEU A 203     125.508  86.131  95.054  1.00  1.00              
ATOM   3262  CG  LEU A 203     126.195  85.050  96.794  1.00  1.00              
ATOM   3263  HG  LEU A 203     125.327  84.393  96.779  1.00  1.00              
ATOM   3264  CD1 LEU A 203     127.354  84.342  96.073  1.00  1.00              
ATOM   3265 1HD1 LEU A 203     127.520  83.361  96.515  1.00  1.00              
ATOM   3266 2HD1 LEU A 203     127.116  84.245  95.013  1.00  1.00              
ATOM   3267 3HD1 LEU A 203     128.253  84.956  96.163  1.00  1.00              
ATOM   3268  CD2 LEU A 203     126.623  85.224  98.250  1.00  1.00              
ATOM   3269 1HD2 LEU A 203     127.451  85.931  98.310  1.00  1.00              
ATOM   3270 2HD2 LEU A 203     125.792  85.590  98.846  1.00  1.00              
ATOM   3271 3HD2 LEU A 203     126.942  84.269  98.665  1.00  1.00              
ATOM   3272  C   LEU A 203     125.636  88.543  97.249  1.00  1.00              
ATOM   3273  O   LEU A 203     126.665  88.452  97.969  1.00  1.00              
ATOM   3274  N   GLN A 204     125.151  89.731  96.948  1.00  1.00              
ATOM   3275  H   GLN A 204     124.185  89.585  96.734  1.00  1.00              
ATOM   3276  CA  GLN A 204     125.751  90.804  96.139  1.00  1.00              
ATOM   3277  HA  GLN A 204     126.045  91.547  96.857  1.00  1.00              
ATOM   3278  CB  GLN A 204     127.040  90.442  95.343  1.00  1.00              
ATOM   3279  HB1 GLN A 204     127.035  90.949  94.386  1.00  1.00              
ATOM   3280  HB2 GLN A 204     127.079  89.379  95.147  1.00  1.00              
ATOM   3281  CG  GLN A 204     128.352  90.775  96.060  1.00  1.00              
ATOM   3282  HG1 GLN A 204     128.506  90.066  96.872  1.00  1.00              
ATOM   3283  HG2 GLN A 204     128.295  91.777  96.483  1.00  1.00              
ATOM   3284  CD  GLN A 204     129.551  90.701  95.117  1.00  1.00              
ATOM   3285  OE1 GLN A 204     130.327  91.646  95.017  1.00  1.00              
ATOM   3286  NE2 GLN A 204     129.764  89.637  94.378  1.00  1.00              
ATOM   3287 1HE2 GLN A 204     129.076  88.874  94.308  1.00  1.00              
ATOM   3288 2HE2 GLN A 204     130.599  89.619  93.829  1.00  1.00              
ATOM   3289  C   GLN A 204     124.610  91.488  95.447  1.00  1.00              
ATOM   3290  O   GLN A 204     124.646  91.771  94.248  1.00  1.00              
ATOM   3291  N   ARG A 205     123.588  91.780  96.281  1.00  1.00              
ATOM   3292  H   ARG A 205     123.638  91.407  97.217  1.00  1.00              
ATOM   3293  CA  ARG A 205     122.655  92.835  96.021  1.00  1.00              
ATOM   3294  HA  ARG A 205     122.168  92.495  95.128  1.00  1.00              
ATOM   3295  CB  ARG A 205     121.555  93.220  97.002  1.00  1.00              
ATOM   3296  HB1 ARG A 205     121.974  93.823  97.800  1.00  1.00              
ATOM   3297  HB2 ARG A 205     121.104  92.313  97.392  1.00  1.00              
ATOM   3298  CG  ARG A 205     120.463  94.011  96.231  1.00  1.00              
ATOM   3299  HG1 ARG A 205     119.741  93.314  95.809  1.00  1.00              
ATOM   3300  HG2 ARG A 205     120.918  94.510  95.377  1.00  1.00              
ATOM   3301  CD  ARG A 205     119.704  95.085  97.026  1.00  1.00              
ATOM   3302  HD1 ARG A 205     120.359  95.464  97.810  1.00  1.00              
ATOM   3303  HD2 ARG A 205     118.822  94.644  97.495  1.00  1.00              
ATOM   3304  NE  ARG A 205     119.300  96.189  96.123  1.00  1.00              
ATOM   3305  HE  ARG A 205     118.982  95.931  95.200  1.00  1.00              
ATOM   3306  CZ  ARG A 205     119.574  97.474  96.287  1.00  1.00              
ATOM   3307  NH1 ARG A 205     120.001  97.950  97.414  1.00  1.00              
ATOM   3308 1HH1 ARG A 205     120.093  97.376  98.225  1.00  1.00              
ATOM   3309 2HH1 ARG A 205     120.463  98.868  97.344  1.00  1.00              
ATOM   3310  NH2 ARG A 205     119.471  98.324  95.313  1.00  1.00              
ATOM   3311 1HH2 ARG A 205     119.187  98.064  94.391  1.00  1.00              
ATOM   3312 2HH2 ARG A 205     119.856  99.275  95.434  1.00  1.00              
ATOM   3313  C   ARG A 205     123.553  93.979  95.609  1.00  1.00              
ATOM   3314  O   ARG A 205     124.426  94.383  96.356  1.00  1.00              
ATOM   3315  N   TYR A 206     123.320  94.280  94.365  1.00  1.00              
ATOM   3316  H   TYR A 206     122.603  93.720  93.931  1.00  1.00              
ATOM   3317  CA  TYR A 206     124.061  95.111  93.469  1.00  1.00              
ATOM   3318  HA  TYR A 206     125.037  94.745  93.301  1.00  1.00              
ATOM   3319  CB  TYR A 206     123.217  94.881  92.191  1.00  1.00              
ATOM   3320  HB1 TYR A 206     122.162  95.043  92.433  1.00  1.00              
ATOM   3321  HB2 TYR A 206     123.313  93.831  91.906  1.00  1.00              
ATOM   3322  CG  TYR A 206     123.525  95.688  90.978  1.00  1.00              
ATOM   3323  CD1 TYR A 206     122.675  96.754  90.649  1.00  1.00              
ATOM   3324  HD1 TYR A 206     121.851  97.020  91.294  1.00  1.00              
ATOM   3325  CE1 TYR A 206     122.937  97.502  89.499  1.00  1.00              
ATOM   3326  HE1 TYR A 206     122.337  98.344  89.278  1.00  1.00              
ATOM   3327  CZ  TYR A 206     124.029  97.195  88.677  1.00  1.00              
ATOM   3328  OH  TYR A 206     124.370  98.065  87.693  1.00  1.00              
ATOM   3329  HH  TYR A 206     124.008  98.931  87.924  1.00  1.00              
ATOM   3330  CE2 TYR A 206     124.833  96.084  88.983  1.00  1.00              
ATOM   3331  HE2 TYR A 206     125.716  95.909  88.403  1.00  1.00              
ATOM   3332  CD2 TYR A 206     124.593  95.338  90.150  1.00  1.00              
ATOM   3333  HD2 TYR A 206     125.242  94.530  90.440  1.00  1.00              
ATOM   3334  C   TYR A 206     124.128  96.567  93.981  1.00  1.00              
ATOM   3335  O   TYR A 206     124.306  97.453  93.169  1.00  1.00              
ATOM   3336  N   PRO A 207     124.064  96.852  95.292  1.00  1.00              
ATOM   3337  CD  PRO A 207     122.814  97.145  95.949  1.00  1.00              
ATOM   3338  HD1 PRO A 207     122.147  96.295  95.871  1.00  1.00              
ATOM   3339  HD2 PRO A 207     122.353  98.006  95.469  1.00  1.00              
ATOM   3340  CG  PRO A 207     123.136  97.437  97.419  1.00  1.00              
ATOM   3341  HG1 PRO A 207     122.596  96.762  98.070  1.00  1.00              
ATOM   3342  HG2 PRO A 207     122.893  98.459  97.682  1.00  1.00              
ATOM   3343  CB  PRO A 207     124.636  97.267  97.588  1.00  1.00              
ATOM   3344  HB1 PRO A 207     124.860  96.271  97.964  1.00  1.00              
ATOM   3345  HB2 PRO A 207     125.072  98.027  98.228  1.00  1.00              
ATOM   3346  CA  PRO A 207     125.121  97.431  96.128  1.00  1.00              
ATOM   3347  HA  PRO A 207     125.107  98.550  95.988  1.00  1.00              
ATOM   3348  C   PRO A 207     126.556  96.993  95.984  1.00  1.00              
ATOM   3349  O   PRO A 207     127.464  97.695  96.397  1.00  1.00              
ATOM   3350  N   SER A 208     126.775  95.900  95.273  1.00  1.00              
ATOM   3351  H   SER A 208     126.039  95.216  95.143  1.00  1.00              
ATOM   3352  CA  SER A 208     128.021  95.666  94.565  1.00  1.00              
ATOM   3353  HA  SER A 208     128.860  96.079  95.125  1.00  1.00              
ATOM   3354  CB  SER A 208     128.224  94.146  94.466  1.00  1.00              
ATOM   3355  HB1 SER A 208     128.409  93.760  95.466  1.00  1.00              
ATOM   3356  HB2 SER A 208     129.080  93.924  93.830  1.00  1.00              
ATOM   3357  OG  SER A 208     127.037  93.579  93.942  1.00  1.00              
ATOM   3358  HG  SER A 208     127.135  92.622  93.857  1.00  1.00              
ATOM   3359  C   SER A 208     128.078  96.246  93.159  1.00  1.00              
ATOM   3360  O   SER A 208     129.085  96.135  92.466  1.00  1.00              
ATOM   3361  N   SER A 209     127.018  96.933  92.734  1.00  1.00              
ATOM   3362  H   SER A 209     126.141  96.842  93.219  1.00  1.00              
ATOM   3363  CA  SER A 209     127.181  98.107  91.885  1.00  1.00              
ATOM   3364  HA  SER A 209     128.259  98.281  91.841  1.00  1.00              
ATOM   3365  CB  SER A 209     126.808  97.900  90.449  1.00  1.00              
ATOM   3366  HB1 SER A 209     127.017  98.783  89.844  1.00  1.00              
ATOM   3367  HB2 SER A 209     125.752  97.687  90.408  1.00  1.00              
ATOM   3368  OG  SER A 209     127.607  96.833  89.934  1.00  1.00              
ATOM   3369  HG  SER A 209     128.150  96.520  90.672  1.00  1.00              
ATOM   3370  C   SER A 209     126.787  99.449  92.399  1.00  1.00              
ATOM   3371  O   SER A 209     127.173 100.477  91.855  1.00  1.00              
ATOM   3372  N   LEU A 210     126.070  99.390  93.515  1.00  1.00              
ATOM   3373  H   LEU A 210     125.883  98.448  93.830  1.00  1.00              
ATOM   3374  CA  LEU A 210     125.113 100.349  93.938  1.00  1.00              
ATOM   3375  HA  LEU A 210     124.423  99.927  94.724  1.00  1.00              
ATOM   3376  CB  LEU A 210     125.935 101.487  94.620  1.00  1.00              
ATOM   3377  HB1 LEU A 210     125.299 102.312  94.868  1.00  1.00              
ATOM   3378  HB2 LEU A 210     126.679 101.859  93.917  1.00  1.00              
ATOM   3379  CG  LEU A 210     126.613 100.987  95.893  1.00  1.00              
ATOM   3380  HG  LEU A 210     127.047 100.011  95.760  1.00  1.00              
ATOM   3381  CD1 LEU A 210     127.803 101.873  96.285  1.00  1.00              
ATOM   3382 1HD1 LEU A 210     128.257 101.474  97.192  1.00  1.00              
ATOM   3383 2HD1 LEU A 210     128.534 101.845  95.477  1.00  1.00              
ATOM   3384 3HD1 LEU A 210     127.470 102.895  96.439  1.00  1.00              
ATOM   3385  CD2 LEU A 210     125.618 100.921  97.055  1.00  1.00              
ATOM   3386 1HD2 LEU A 210     126.087 100.442  97.911  1.00  1.00              
ATOM   3387 2HD2 LEU A 210     125.320 101.928  97.301  1.00  1.00              
ATOM   3388 3HD2 LEU A 210     124.759 100.332  96.763  1.00  1.00              
ATOM   3389  C   LEU A 210     124.183 100.686  92.803  1.00  1.00              
ATOM   3390  O   LEU A 210     123.132 100.098  92.705  1.00  1.00              
ATOM   3391  N   ASN A 211     124.673 101.612  91.981  1.00  1.00              
ATOM   3392  H   ASN A 211     125.573 101.970  92.255  1.00  1.00              
ATOM   3393  CA  ASN A 211     124.179 102.048  90.721  1.00  1.00              
ATOM   3394  HA  ASN A 211     123.579 102.939  90.926  1.00  1.00              
ATOM   3395  CB  ASN A 211     125.350 102.534  89.860  1.00  1.00              
ATOM   3396  HB1 ASN A 211     124.979 102.946  88.922  1.00  1.00              
ATOM   3397  HB2 ASN A 211     126.028 101.710  89.635  1.00  1.00              
ATOM   3398  CG  ASN A 211     126.133 103.637  90.576  1.00  1.00              
ATOM   3399  OD1 ASN A 211     125.779 104.812  90.518  1.00  1.00              
ATOM   3400  ND2 ASN A 211     127.173 103.288  91.293  1.00  1.00              
ATOM   3401 1HD2 ASN A 211     127.422 102.302  91.355  1.00  1.00              
ATOM   3402 2HD2 ASN A 211     127.651 104.021  91.787  1.00  1.00              
ATOM   3403  C   ASN A 211     123.174 101.129  90.060  1.00  1.00              
ATOM   3404  O   ASN A 211     123.539 100.417  89.115  1.00  1.00              
ATOM   3405  N   LEU A 212     121.932 101.205  90.570  1.00  1.00              
ATOM   3406  H   LEU A 212     121.796 101.769  91.406  1.00  1.00              
ATOM   3407  CA  LEU A 212     120.789 100.541  89.969  1.00  1.00              
ATOM   3408  HA  LEU A 212     120.903  99.475  90.124  1.00  1.00              
ATOM   3409  CB  LEU A 212     119.468 100.960  90.648  1.00  1.00              
ATOM   3410  HB1 LEU A 212     118.643 100.832  89.947  1.00  1.00              
ATOM   3411  HB2 LEU A 212     119.526 102.017  90.907  1.00  1.00              
ATOM   3412  CG  LEU A 212     119.153 100.142  91.926  1.00  1.00              
ATOM   3413  HG  LEU A 212     120.024 100.153  92.579  1.00  1.00              
ATOM   3414  CD1 LEU A 212     117.964 100.733  92.683  1.00  1.00              
ATOM   3415 1HD1 LEU A 212     117.847 100.228  93.640  1.00  1.00              
ATOM   3416 2HD1 LEU A 212     118.157 101.786  92.888  1.00  1.00              
ATOM   3417 3HD1 LEU A 212     117.050 100.630  92.101  1.00  1.00              
ATOM   3418  CD2 LEU A 212     118.784  98.681  91.610  1.00  1.00              
ATOM   3419 1HD2 LEU A 212     118.441  98.178  92.512  1.00  1.00              
ATOM   3420 2HD2 LEU A 212     117.985  98.653  90.867  1.00  1.00              
ATOM   3421 3HD2 LEU A 212     119.648  98.142  91.227  1.00  1.00              
ATOM   3422  C   LEU A 212     120.881 100.816  88.494  1.00  1.00              
ATOM   3423  O   LEU A 212     121.056 101.968  88.126  1.00  1.00              
ATOM   3424  N   SER A 213     121.016  99.759  87.690  1.00  1.00              
ATOM   3425  H   SER A 213     120.925  98.830  88.069  1.00  1.00              
ATOM   3426  CA  SER A 213     121.596  99.914  86.365  1.00  1.00              
ATOM   3427  HA  SER A 213     122.656 100.145  86.472  1.00  1.00              
ATOM   3428  CB  SER A 213     121.463  98.607  85.574  1.00  1.00              
ATOM   3429  HB1 SER A 213     120.409  98.331  85.499  1.00  1.00              
ATOM   3430  HB2 SER A 213     121.997  97.815  86.103  1.00  1.00              
ATOM   3431  OG  SER A 213     122.006  98.749  84.272  1.00  1.00              
ATOM   3432  HG  SER A 213     122.083  97.866  83.885  1.00  1.00              
ATOM   3433  C   SER A 213     120.898 101.080  85.648  1.00  1.00              
ATOM   3434  O   SER A 213     119.667 101.245  85.697  1.00  1.00              
ATOM   3435  N   SER A 214     121.699 101.918  84.988  1.00  1.00              
ATOM   3436  H   SER A 214     122.693 101.749  85.017  1.00  1.00              
ATOM   3437  CA  SER A 214     121.189 103.086  84.269  1.00  1.00              
ATOM   3438  HA  SER A 214     120.815 103.813  84.992  1.00  1.00              
ATOM   3439  CB  SER A 214     122.330 103.718  83.468  1.00  1.00              
ATOM   3440  HB1 SER A 214     122.629 103.043  82.664  1.00  1.00              
ATOM   3441  HB2 SER A 214     123.186 103.875  84.126  1.00  1.00              
ATOM   3442  OG  SER A 214     121.960 104.963  82.920  1.00  1.00              
ATOM   3443  HG  SER A 214     121.090 104.898  82.504  1.00  1.00              
ATOM   3444  C   SER A 214     120.029 102.699  83.326  1.00  1.00              
ATOM   3445  O   SER A 214     119.175 103.522  83.017  1.00  1.00              
ATOM   3446  N   ALA A 215     119.982 101.419  82.927  1.00  1.00              
ATOM   3447  H   ALA A 215     120.724 100.820  83.256  1.00  1.00              
ATOM   3448  CA  ALA A 215     118.881 100.755  82.247  1.00  1.00              
ATOM   3449  HA  ALA A 215     118.746 101.258  81.287  1.00  1.00              
ATOM   3450  CB  ALA A 215     119.305  99.311  81.943  1.00  1.00              
ATOM   3451  HB1 ALA A 215     118.539  98.836  81.327  1.00  1.00              
ATOM   3452  HB2 ALA A 215     120.249  99.306  81.395  1.00  1.00              
ATOM   3453  HB3 ALA A 215     119.418  98.750  82.871  1.00  1.00              
ATOM   3454  C   ALA A 215     117.496 100.785  82.924  1.00  1.00              
ATOM   3455  O   ALA A 215     116.485 100.872  82.230  1.00  1.00              
ATOM   3456  N   PHE A 216     117.414 100.763  84.258  1.00  1.00              
ATOM   3457  H   PHE A 216     118.268 100.738  84.799  1.00  1.00              
ATOM   3458  CA  PHE A 216     116.166 101.037  84.975  1.00  1.00              
ATOM   3459  HA  PHE A 216     115.432 100.297  84.658  1.00  1.00              
ATOM   3460  CB  PHE A 216     116.331 100.899  86.494  1.00  1.00              
ATOM   3461  HB1 PHE A 216     115.439 101.300  86.978  1.00  1.00              
ATOM   3462  HB2 PHE A 216     117.180 101.499  86.826  1.00  1.00              
ATOM   3463  CG  PHE A 216     116.492  99.458  86.948  1.00  1.00              
ATOM   3464  CD1 PHE A 216     117.716  99.005  87.464  1.00  1.00              
ATOM   3465  HD1 PHE A 216     118.525  99.704  87.553  1.00  1.00              
ATOM   3466  CE1 PHE A 216     117.873  97.665  87.862  1.00  1.00              
ATOM   3467  HE1 PHE A 216     118.812  97.322  88.270  1.00  1.00              
ATOM   3468  CZ  PHE A 216     116.795  96.770  87.748  1.00  1.00              
ATOM   3469  HZ  PHE A 216     116.907  95.741  88.064  1.00  1.00              
ATOM   3470  CE2 PHE A 216     115.562  97.219  87.241  1.00  1.00              
ATOM   3471  HE2 PHE A 216     114.727  96.538  87.158  1.00  1.00              
ATOM   3472  CD2 PHE A 216     115.413  98.562  86.847  1.00  1.00              
ATOM   3473  HD2 PHE A 216     114.466  98.913  86.464  1.00  1.00              
ATOM   3474  C   PHE A 216     115.575 102.383  84.567  1.00  1.00              
ATOM   3475  O   PHE A 216     114.356 102.474  84.469  1.00  1.00              
ATOM   3476  N   SER A 217     116.395 103.368  84.177  1.00  1.00              
ATOM   3477  H   SER A 217     117.400 103.257  84.220  1.00  1.00              
ATOM   3478  CA  SER A 217     115.839 104.630  83.625  1.00  1.00              
ATOM   3479  HA  SER A 217     114.965 104.893  84.223  1.00  1.00              
ATOM   3480  CB  SER A 217     116.841 105.786  83.787  1.00  1.00              
ATOM   3481  HB1 SER A 217     116.459 106.686  83.302  1.00  1.00              
ATOM   3482  HB2 SER A 217     117.791 105.527  83.323  1.00  1.00              
ATOM   3483  OG  SER A 217     117.038 106.092  85.152  1.00  1.00              
ATOM   3484  HG  SER A 217     116.244 106.545  85.468  1.00  1.00              
ATOM   3485  C   SER A 217     115.331 104.589  82.168  1.00  1.00              
ATOM   3486  O   SER A 217     115.126 105.640  81.562  1.00  1.00              
ATOM   3487  N   ASN A 218     115.067 103.413  81.591  1.00  1.00              
ATOM   3488  H   ASN A 218     115.375 102.563  82.052  1.00  1.00              
ATOM   3489  CA  ASN A 218     114.141 103.283  80.456  1.00  1.00              
ATOM   3490  HA  ASN A 218     113.703 104.262  80.254  1.00  1.00              
ATOM   3491  CB  ASN A 218     114.909 102.866  79.189  1.00  1.00              
ATOM   3492  HB1 ASN A 218     115.837 103.433  79.122  1.00  1.00              
ATOM   3493  HB2 ASN A 218     114.299 103.119  78.323  1.00  1.00              
ATOM   3494  CG  ASN A 218     115.232 101.383  79.105  1.00  1.00              
ATOM   3495  OD1 ASN A 218     116.371 100.970  79.227  1.00  1.00              
ATOM   3496  ND2 ASN A 218     114.247 100.561  78.828  1.00  1.00              
ATOM   3497 1HD2 ASN A 218     113.294 100.894  78.814  1.00  1.00              
ATOM   3498 2HD2 ASN A 218     114.491  99.609  78.581  1.00  1.00              
ATOM   3499  C   ASN A 218     112.944 102.371  80.775  1.00  1.00              
ATOM   3500  O   ASN A 218     112.076 102.165  79.925  1.00  1.00              
ATOM   3501  N   LEU A 219     112.889 101.797  81.978  1.00  1.00              
ATOM   3502  H   LEU A 219     113.551 102.081  82.694  1.00  1.00              
ATOM   3503  CA  LEU A 219     111.861 100.847  82.376  1.00  1.00              
ATOM   3504  HA  LEU A 219     111.470 100.379  81.475  1.00  1.00              
ATOM   3505  CB  LEU A 219     112.456  99.702  83.218  1.00  1.00              
ATOM   3506  HB1 LEU A 219     111.645  99.035  83.498  1.00  1.00              
ATOM   3507  HB2 LEU A 219     112.892 100.116  84.129  1.00  1.00              
ATOM   3508  CG  LEU A 219     113.510  98.858  82.467  1.00  1.00              
ATOM   3509  HG  LEU A 219     114.350  99.493  82.198  1.00  1.00              
ATOM   3510  CD1 LEU A 219     114.032  97.735  83.364  1.00  1.00              
ATOM   3511 1HD1 LEU A 219     114.805  97.179  82.840  1.00  1.00              
ATOM   3512 2HD1 LEU A 219     114.461  98.162  84.266  1.00  1.00              
ATOM   3513 3HD1 LEU A 219     113.216  97.065  83.636  1.00  1.00              
ATOM   3514  CD2 LEU A 219     112.980  98.196  81.190  1.00  1.00              
ATOM   3515 1HD2 LEU A 219     113.763  97.588  80.739  1.00  1.00              
ATOM   3516 2HD2 LEU A 219     112.123  97.566  81.423  1.00  1.00              
ATOM   3517 3HD2 LEU A 219     112.684  98.946  80.461  1.00  1.00              
ATOM   3518  C   LEU A 219     110.633 101.556  82.956  1.00  1.00              
ATOM   3519  O   LEU A 219     110.193 101.299  84.063  1.00  1.00              
ATOM   3520  N   THR A 220     110.065 102.486  82.186  1.00  1.00              
ATOM   3521  H   THR A 220     110.452 102.651  81.262  1.00  1.00              
ATOM   3522  CA  THR A 220     109.000 103.388  82.674  1.00  1.00              
ATOM   3523  HA  THR A 220     109.347 103.837  83.607  1.00  1.00              
ATOM   3524  CB  THR A 220     108.741 104.528  81.678  1.00  1.00              
ATOM   3525  HB  THR A 220     107.869 105.102  81.994  1.00  1.00              
ATOM   3526  CG2 THR A 220     109.926 105.487  81.570  1.00  1.00              
ATOM   3527 1HG2 THR A 220     109.682 106.285  80.869  1.00  1.00              
ATOM   3528 2HG2 THR A 220     110.133 105.925  82.547  1.00  1.00              
ATOM   3529 3HG2 THR A 220     110.812 104.959  81.217  1.00  1.00              
ATOM   3530  OG1 THR A 220     108.514 104.014  80.385  1.00  1.00              
ATOM   3531  HG1 THR A 220     107.702 103.496  80.400  1.00  1.00              
ATOM   3532  C   THR A 220     107.654 102.750  83.004  1.00  1.00              
ATOM   3533  O   THR A 220     106.836 103.375  83.670  1.00  1.00              
ATOM   3534  N   ASN A 221     107.439 101.520  82.553  1.00  1.00              
ATOM   3535  H   ASN A 221     108.178 101.098  82.013  1.00  1.00              
ATOM   3536  CA  ASN A 221     106.378 100.629  83.001  1.00  1.00              
ATOM   3537  HA  ASN A 221     105.704 101.140  83.694  1.00  1.00              
ATOM   3538  CB  ASN A 221     105.568 100.159  81.770  1.00  1.00              
ATOM   3539  HB1 ASN A 221     105.076  99.215  81.999  1.00  1.00              
ATOM   3540  HB2 ASN A 221     106.228  99.995  80.920  1.00  1.00              
ATOM   3541  CG  ASN A 221     104.484 101.144  81.379  1.00  1.00              
ATOM   3542  OD1 ASN A 221     104.610 101.932  80.454  1.00  1.00              
ATOM   3543  ND2 ASN A 221     103.378 101.121  82.079  1.00  1.00              
ATOM   3544 1HD2 ASN A 221     103.313 100.470  82.871  1.00  1.00              
ATOM   3545 2HD2 ASN A 221     102.655 101.758  81.821  1.00  1.00              
ATOM   3546  C   ASN A 221     107.051  99.502  83.784  1.00  1.00              
ATOM   3547  O   ASN A 221     107.037  98.358  83.350  1.00  1.00              
ATOM   3548  N   LEU A 222     107.702  99.875  84.892  1.00  1.00              
ATOM   3549  H   LEU A 222     107.756 100.864  85.096  1.00  1.00              
ATOM   3550  CA  LEU A 222     108.251  98.991  85.913  1.00  1.00              
ATOM   3551  HA  LEU A 222     107.936  97.974  85.681  1.00  1.00              
ATOM   3552  CB  LEU A 222     109.782  98.987  85.947  1.00  1.00              
ATOM   3553  HB1 LEU A 222     110.129 100.003  86.135  1.00  1.00              
ATOM   3554  HB2 LEU A 222     110.128  98.656  84.971  1.00  1.00              
ATOM   3555  CG  LEU A 222     110.399  98.081  87.027  1.00  1.00              
ATOM   3556  HG  LEU A 222     110.099  98.441  88.010  1.00  1.00              
ATOM   3557  CD1 LEU A 222     110.020  96.603  86.915  1.00  1.00              
ATOM   3558 1HD1 LEU A 222     110.482  96.032  87.715  1.00  1.00              
ATOM   3559 2HD1 LEU A 222     108.943  96.481  86.992  1.00  1.00              
ATOM   3560 3HD1 LEU A 222     110.352  96.212  85.955  1.00  1.00              
ATOM   3561  CD2 LEU A 222     111.918  98.168  86.915  1.00  1.00              
ATOM   3562 1HD2 LEU A 222     112.380  97.478  87.612  1.00  1.00              
ATOM   3563 2HD2 LEU A 222     112.231  97.918  85.901  1.00  1.00              
ATOM   3564 3HD2 LEU A 222     112.227  99.187  87.155  1.00  1.00              
ATOM   3565  C   LEU A 222     107.630  99.406  87.232  1.00  1.00              
ATOM   3566  O   LEU A 222     107.884 100.477  87.776  1.00  1.00              
ATOM   3567  N   ARG A 223     106.764  98.535  87.722  1.00  1.00              
ATOM   3568  H   ARG A 223     106.621  97.675  87.204  1.00  1.00              
ATOM   3569  CA  ARG A 223     105.917  98.777  88.874  1.00  1.00              
ATOM   3570  HA  ARG A 223     105.964  99.829  89.165  1.00  1.00              
ATOM   3571  CB  ARG A 223     104.482  98.437  88.459  1.00  1.00              
ATOM   3572  HB1 ARG A 223     104.402  97.359  88.322  1.00  1.00              
ATOM   3573  HB2 ARG A 223     104.282  98.922  87.502  1.00  1.00              
ATOM   3574  CG  ARG A 223     103.419  98.921  89.449  1.00  1.00              
ATOM   3575  HG1 ARG A 223     103.399 100.012  89.430  1.00  1.00              
ATOM   3576  HG2 ARG A 223     103.659  98.597  90.463  1.00  1.00              
ATOM   3577  CD  ARG A 223     102.035  98.387  89.047  1.00  1.00              
ATOM   3578  HD1 ARG A 223     101.907  98.464  87.965  1.00  1.00              
ATOM   3579  HD2 ARG A 223     101.281  99.023  89.511  1.00  1.00              
ATOM   3580  NE  ARG A 223     101.825  97.002  89.518  1.00  1.00              
ATOM   3581  HE  ARG A 223     101.581  96.903  90.487  1.00  1.00              
ATOM   3582  CZ  ARG A 223     101.936  95.868  88.842  1.00  1.00              
ATOM   3583  NH1 ARG A 223     102.239  95.792  87.577  1.00  1.00              
ATOM   3584 1HH1 ARG A 223     102.425  96.644  87.024  1.00  1.00              
ATOM   3585 2HH1 ARG A 223     102.373  94.899  87.141  1.00  1.00              
ATOM   3586  NH2 ARG A 223     101.742  94.748  89.480  1.00  1.00              
ATOM   3587 1HH2 ARG A 223     101.625  94.727  90.470  1.00  1.00              
ATOM   3588 2HH2 ARG A 223     101.852  93.844  89.003  1.00  1.00              
ATOM   3589  C   ARG A 223     106.382  97.980  90.074  1.00  1.00              
ATOM   3590  O   ARG A 223     106.436  98.515  91.182  1.00  1.00              
ATOM   3591  N   ILE A 224     106.771  96.712  89.880  1.00  1.00              
ATOM   3592  H   ILE A 224     106.754  96.292  88.952  1.00  1.00              
ATOM   3593  CA  ILE A 224     107.161  95.922  91.045  1.00  1.00              
ATOM   3594  HA  ILE A 224     107.294  96.558  91.907  1.00  1.00              
ATOM   3595  CB  ILE A 224     106.050  94.887  91.348  1.00  1.00              
ATOM   3596  HB  ILE A 224     105.870  94.317  90.440  1.00  1.00              
ATOM   3597  CG2 ILE A 224     106.513  93.867  92.393  1.00  1.00              
ATOM   3598 1HG2 ILE A 224     106.932  94.355  93.268  1.00  1.00              
ATOM   3599 2HG2 ILE A 224     105.681  93.260  92.720  1.00  1.00              
ATOM   3600 3HG2 ILE A 224     107.255  93.214  91.937  1.00  1.00              
ATOM   3601  CG1 ILE A 224     104.722  95.601  91.718  1.00  1.00              
ATOM   3602 1HG1 ILE A 224     104.347  96.100  90.826  1.00  1.00              
ATOM   3603 2HG1 ILE A 224     104.907  96.370  92.465  1.00  1.00              
ATOM   3604  CD1 ILE A 224     103.590  94.706  92.239  1.00  1.00              
ATOM   3605  HD1 ILE A 224     102.665  95.281  92.274  1.00  1.00              
ATOM   3606  HD2 ILE A 224     103.458  93.847  91.581  1.00  1.00              
ATOM   3607  HD3 ILE A 224     103.814  94.366  93.251  1.00  1.00              
ATOM   3608  C   ILE A 224     108.518  95.309  90.792  1.00  1.00              
ATOM   3609  O   ILE A 224     108.840  94.958  89.667  1.00  1.00              
ATOM   3610  N   LEU A 225     109.308  95.169  91.853  1.00  1.00              
ATOM   3611  H   LEU A 225     108.979  95.489  92.753  1.00  1.00              
ATOM   3612  CA  LEU A 225     110.437  94.259  91.848  1.00  1.00              
ATOM   3613  HA  LEU A 225     110.252  93.532  91.082  1.00  1.00              
ATOM   3614  CB  LEU A 225     111.788  94.961  91.608  1.00  1.00              
ATOM   3615  HB1 LEU A 225     112.538  94.168  91.591  1.00  1.00              
ATOM   3616  HB2 LEU A 225     112.012  95.589  92.470  1.00  1.00              
ATOM   3617  CG  LEU A 225     111.982  95.802  90.336  1.00  1.00              
ATOM   3618  HG  LEU A 225     111.667  95.238  89.462  1.00  1.00              
ATOM   3619  CD1 LEU A 225     111.250  97.146  90.401  1.00  1.00              
ATOM   3620 1HD1 LEU A 225     111.183  97.475  91.434  1.00  1.00              
ATOM   3621 2HD1 LEU A 225     111.772  97.907  89.823  1.00  1.00              
ATOM   3622 3HD1 LEU A 225     110.251  97.061  89.985  1.00  1.00              
ATOM   3623  CD2 LEU A 225     113.476  96.107  90.207  1.00  1.00              
ATOM   3624 1HD2 LEU A 225     113.662  96.680  89.302  1.00  1.00              
ATOM   3625 2HD2 LEU A 225     113.811  96.693  91.063  1.00  1.00              
ATOM   3626 3HD2 LEU A 225     114.047  95.181  90.148  1.00  1.00              
ATOM   3627  C   LEU A 225     110.520  93.580  93.208  1.00  1.00              
ATOM   3628  O   LEU A 225     110.501  94.232  94.276  1.00  1.00              
ATOM   3629  N   ARG A 226     110.693  92.259  93.127  1.00  1.00              
ATOM   3630  H   ARG A 226     110.801  91.840  92.208  1.00  1.00              
ATOM   3631  CA  ARG A 226     111.012  91.472  94.329  1.00  1.00              
ATOM   3632  HA  ARG A 226     110.917  92.105  95.214  1.00  1.00              
ATOM   3633  CB  ARG A 226     110.052  90.292  94.520  1.00  1.00              
ATOM   3634  HB1 ARG A 226     110.486  89.708  95.324  1.00  1.00              
ATOM   3635  HB2 ARG A 226     110.015  89.692  93.609  1.00  1.00              
ATOM   3636  CG  ARG A 226     108.627  90.612  95.000  1.00  1.00              
ATOM   3637  HG1 ARG A 226     108.680  91.402  95.751  1.00  1.00              
ATOM   3638  HG2 ARG A 226     108.218  89.724  95.484  1.00  1.00              
ATOM   3639  CD  ARG A 226     107.649  91.043  93.906  1.00  1.00              
ATOM   3640  HD1 ARG A 226     108.109  91.851  93.343  1.00  1.00              
ATOM   3641  HD2 ARG A 226     106.756  91.435  94.397  1.00  1.00              
ATOM   3642  NE  ARG A 226     107.271  89.948  92.982  1.00  1.00              
ATOM   3643  HE  ARG A 226     107.931  89.185  92.823  1.00  1.00              
ATOM   3644  CZ  ARG A 226     106.223  89.934  92.175  1.00  1.00              
ATOM   3645  NH1 ARG A 226     105.259  90.797  92.275  1.00  1.00              
ATOM   3646 1HH1 ARG A 226     105.292  91.514  92.971  1.00  1.00              
ATOM   3647 2HH1 ARG A 226     104.639  90.911  91.466  1.00  1.00              
ATOM   3648  NH2 ARG A 226     106.143  89.047  91.232  1.00  1.00              
ATOM   3649 1HH2 ARG A 226     106.893  88.356  91.188  1.00  1.00              
ATOM   3650 2HH2 ARG A 226     105.404  89.095  90.553  1.00  1.00              
ATOM   3651  C   ARG A 226     112.467  91.053  94.258  1.00  1.00              
ATOM   3652  O   ARG A 226     112.974  90.762  93.181  1.00  1.00              
ATOM   3653  N   ILE A 227     113.144  91.166  95.404  1.00  1.00              
ATOM   3654  H   ILE A 227     112.615  91.467  96.215  1.00  1.00              
ATOM   3655  CA  ILE A 227     114.607  91.266  95.549  1.00  1.00              
ATOM   3656  HA  ILE A 227     115.039  90.705  94.725  1.00  1.00              
ATOM   3657  CB  ILE A 227     115.038  92.763  95.384  1.00  1.00              
ATOM   3658  HB  ILE A 227     114.586  93.319  96.191  1.00  1.00              
ATOM   3659  CG2 ILE A 227     116.558  92.991  95.435  1.00  1.00              
ATOM   3660 1HG2 ILE A 227     117.039  92.258  96.065  1.00  1.00              
ATOM   3661 2HG2 ILE A 227     116.974  92.915  94.432  1.00  1.00              
ATOM   3662 3HG2 ILE A 227     116.779  93.985  95.817  1.00  1.00              
ATOM   3663  CG1 ILE A 227     114.508  93.435  94.087  1.00  1.00              
ATOM   3664 1HG1 ILE A 227     113.422  93.491  94.138  1.00  1.00              
ATOM   3665 2HG1 ILE A 227     114.782  92.828  93.223  1.00  1.00              
ATOM   3666  CD1 ILE A 227     114.998  94.871  93.852  1.00  1.00              
ATOM   3667  HD1 ILE A 227     114.411  95.330  93.057  1.00  1.00              
ATOM   3668  HD2 ILE A 227     114.881  95.453  94.766  1.00  1.00              
ATOM   3669  HD3 ILE A 227     116.045  94.878  93.549  1.00  1.00              
ATOM   3670  C   ILE A 227     115.017  90.554  96.849  1.00  1.00              
ATOM   3671  O   ILE A 227     115.645  91.114  97.751  1.00  1.00              
ATOM   3672  N   ARG A 228     114.622  89.279  96.948  1.00  1.00              
ATOM   3673  H   ARG A 228     114.209  88.883  96.113  1.00  1.00              
ATOM   3674  CA  ARG A 228     114.576  88.472  98.183  1.00  1.00              
ATOM   3675  HA  ARG A 228     114.947  89.073  99.015  1.00  1.00              
ATOM   3676  CB  ARG A 228     113.107  88.132  98.482  1.00  1.00              
ATOM   3677  HB1 ARG A 228     112.566  89.078  98.550  1.00  1.00              
ATOM   3678  HB2 ARG A 228     113.048  87.633  99.449  1.00  1.00              
ATOM   3679  CG  ARG A 228     112.406  87.244  97.441  1.00  1.00              
ATOM   3680  HG1 ARG A 228     112.563  86.195  97.695  1.00  1.00              
ATOM   3681  HG2 ARG A 228     112.826  87.433  96.457  1.00  1.00              
ATOM   3682  CD  ARG A 228     110.904  87.567  97.435  1.00  1.00              
ATOM   3683  HD1 ARG A 228     110.771  88.637  97.270  1.00  1.00              
ATOM   3684  HD2 ARG A 228     110.504  87.337  98.424  1.00  1.00              
ATOM   3685  NE  ARG A 228     110.119  86.829  96.424  1.00  1.00              
ATOM   3686  HE  ARG A 228     109.362  86.274  96.774  1.00  1.00              
ATOM   3687  CZ  ARG A 228     110.213  86.894  95.104  1.00  1.00              
ATOM   3688  NH1 ARG A 228     111.168  87.488  94.459  1.00  1.00              
ATOM   3689 1HH1 ARG A 228     112.040  87.708  94.892  1.00  1.00              
ATOM   3690 2HH1 ARG A 228     111.151  87.382  93.439  1.00  1.00              
ATOM   3691  NH2 ARG A 228     109.299  86.364  94.352  1.00  1.00              
ATOM   3692 1HH2 ARG A 228     108.518  85.853  94.706  1.00  1.00              
ATOM   3693 2HH2 ARG A 228     109.393  86.507  93.338  1.00  1.00              
ATOM   3694  C   ARG A 228     115.446  87.228  98.124  1.00  1.00              
ATOM   3695  O   ARG A 228     115.522  86.582  97.085  1.00  1.00              
ATOM   3696  N   GLY A 229     116.103  86.887  99.233  1.00  1.00              
ATOM   3697  H   GLY A 229     115.958  87.425 100.085  1.00  1.00              
ATOM   3698  CA  GLY A 229     117.075  85.789  99.243  1.00  1.00              
ATOM   3699  HA1 GLY A 229     116.578  84.854  98.982  1.00  1.00              
ATOM   3700  HA2 GLY A 229     117.488  85.695 100.249  1.00  1.00              
ATOM   3701  C   GLY A 229     118.231  86.014  98.283  1.00  1.00              
ATOM   3702  O   GLY A 229     118.578  85.119  97.516  1.00  1.00              
ATOM   3703  N   PHE A 230     118.780  87.233  98.331  1.00  1.00              
ATOM   3704  H   PHE A 230     118.436  87.825  99.068  1.00  1.00              
ATOM   3705  CA  PHE A 230     120.127  87.528  97.844  1.00  1.00              
ATOM   3706  HA  PHE A 230     120.512  86.667  97.328  1.00  1.00              
ATOM   3707  CB  PHE A 230     120.242  88.773  96.950  1.00  1.00              
ATOM   3708  HB1 PHE A 230     121.128  88.632  96.332  1.00  1.00              
ATOM   3709  HB2 PHE A 230     120.464  89.613  97.591  1.00  1.00              
ATOM   3710  CG  PHE A 230     119.145  89.264  96.030  1.00  1.00              
ATOM   3711  CD1 PHE A 230     117.973  88.546  95.715  1.00  1.00              
ATOM   3712  HD1 PHE A 230     117.788  87.563  96.110  1.00  1.00              
ATOM   3713  CE1 PHE A 230     117.107  89.026  94.721  1.00  1.00              
ATOM   3714  HE1 PHE A 230     116.248  88.442  94.438  1.00  1.00              
ATOM   3715  CZ  PHE A 230     117.431  90.197  94.019  1.00  1.00              
ATOM   3716  HZ  PHE A 230     116.809  90.554  93.220  1.00  1.00              
ATOM   3717  CE2 PHE A 230     118.591  90.909  94.325  1.00  1.00              
ATOM   3718  HE2 PHE A 230     118.855  91.779  93.736  1.00  1.00              
ATOM   3719  CD2 PHE A 230     119.415  90.471  95.364  1.00  1.00              
ATOM   3720  HD2 PHE A 230     120.336  90.997  95.554  1.00  1.00              
ATOM   3721  C   PHE A 230     121.021  87.674  99.083  1.00  1.00              
ATOM   3722  O   PHE A 230     120.543  87.681 100.213  1.00  1.00              
ATOM   3723  N   VAL A 231     122.314  87.914  98.892  1.00  1.00              
ATOM   3724  H   VAL A 231     122.663  87.875  97.948  1.00  1.00              
ATOM   3725  CA  VAL A 231     123.058  88.736  99.858  1.00  1.00              
ATOM   3726  HA  VAL A 231     122.468  88.826 100.770  1.00  1.00              
ATOM   3727  CB  VAL A 231     124.352  88.034 100.347  1.00  1.00              
ATOM   3728  HB  VAL A 231     124.912  87.675  99.496  1.00  1.00              
ATOM   3729  CG1 VAL A 231     125.308  88.861 101.221  1.00  1.00              
ATOM   3730 1HG1 VAL A 231     126.119  88.225 101.576  1.00  1.00              
ATOM   3731 2HG1 VAL A 231     125.761  89.651 100.623  1.00  1.00              
ATOM   3732 3HG1 VAL A 231     124.783  89.275 102.083  1.00  1.00              
ATOM   3733  CG2 VAL A 231     123.968  86.781 101.150  1.00  1.00              
ATOM   3734 1HG2 VAL A 231     124.867  86.246 101.460  1.00  1.00              
ATOM   3735 2HG2 VAL A 231     123.391  87.062 102.033  1.00  1.00              
ATOM   3736 3HG2 VAL A 231     123.372  86.105 100.535  1.00  1.00              
ATOM   3737  C   VAL A 231     123.118  90.170  99.369  1.00  1.00              
ATOM   3738  O   VAL A 231     122.577  90.462  98.320  1.00  1.00              
ATOM   3739  N   PHE A 232     123.590  91.088 100.186  1.00  1.00              
ATOM   3740  H   PHE A 232     124.027  90.745 101.035  1.00  1.00              
ATOM   3741  CA  PHE A 232     123.258  92.514 100.235  1.00  1.00              
ATOM   3742  HA  PHE A 232     123.655  93.072  99.386  1.00  1.00              
ATOM   3743  CB  PHE A 232     121.732  92.662 100.410  1.00  1.00              
ATOM   3744  HB1 PHE A 232     121.419  91.956 101.181  1.00  1.00              
ATOM   3745  HB2 PHE A 232     121.221  92.359  99.508  1.00  1.00              
ATOM   3746  CG  PHE A 232     121.225  94.033 100.807  1.00  1.00              
ATOM   3747  CD1 PHE A 232     121.746  95.204 100.231  1.00  1.00              
ATOM   3748  HD1 PHE A 232     122.536  95.148  99.499  1.00  1.00              
ATOM   3749  CE1 PHE A 232     121.293  96.464 100.659  1.00  1.00              
ATOM   3750  HE1 PHE A 232     121.725  97.361 100.242  1.00  1.00              
ATOM   3751  CZ  PHE A 232     120.364  96.560 101.705  1.00  1.00              
ATOM   3752  HZ  PHE A 232     120.072  97.521 102.100  1.00  1.00              
ATOM   3753  CE2 PHE A 232     119.847  95.396 102.280  1.00  1.00              
ATOM   3754  HE2 PHE A 232     119.188  95.465 103.130  1.00  1.00              
ATOM   3755  CD2 PHE A 232     120.255  94.137 101.815  1.00  1.00              
ATOM   3756  HD2 PHE A 232     119.885  93.251 102.307  1.00  1.00              
ATOM   3757  C   PHE A 232     123.897  92.939 101.564  1.00  1.00              
ATOM   3758  O   PHE A 232     123.808  92.155 102.514  1.00  1.00              
ATOM   3759  N   GLN A 233     124.580  94.074 101.665  1.00  1.00              
ATOM   3760  H   GLN A 233     124.569  94.768 100.930  1.00  1.00              
ATOM   3761  CA  GLN A 233     125.465  94.255 102.816  1.00  1.00              
ATOM   3762  HA  GLN A 233     125.136  93.646 103.658  1.00  1.00              
ATOM   3763  CB  GLN A 233     126.907  93.816 102.473  1.00  1.00              
ATOM   3764  HB1 GLN A 233     127.552  94.095 103.307  1.00  1.00              
ATOM   3765  HB2 GLN A 233     127.255  94.342 101.583  1.00  1.00              
ATOM   3766  CG  GLN A 233     127.057  92.304 102.244  1.00  1.00              
ATOM   3767  HG1 GLN A 233     126.532  92.018 101.334  1.00  1.00              
ATOM   3768  HG2 GLN A 233     126.608  91.773 103.084  1.00  1.00              
ATOM   3769  CD  GLN A 233     128.509  91.850 102.116  1.00  1.00              
ATOM   3770  OE1 GLN A 233     129.456  92.617 102.064  1.00  1.00              
ATOM   3771  NE2 GLN A 233     128.739  90.558 102.077  1.00  1.00              
ATOM   3772 1HE2 GLN A 233     127.990  89.894 102.089  1.00  1.00              
ATOM   3773 2HE2 GLN A 233     129.700  90.292 101.940  1.00  1.00              
ATOM   3774  C   GLN A 233     125.470  95.678 103.352  1.00  1.00              
ATOM   3775  O   GLN A 233     124.970  95.931 104.452  1.00  1.00              
ATOM   3776  N   GLU A 234     126.005  96.577 102.531  1.00  1.00              
ATOM   3777  H   GLU A 234     126.460  96.233 101.702  1.00  1.00              
ATOM   3778  CA  GLU A 234     125.689  97.995 102.534  1.00  1.00              
ATOM   3779  HA  GLU A 234     125.469  98.323 103.553  1.00  1.00              
ATOM   3780  CB  GLU A 234     126.860  98.829 101.975  1.00  1.00              
ATOM   3781  HB1 GLU A 234     126.523  99.863 101.883  1.00  1.00              
ATOM   3782  HB2 GLU A 234     127.119  98.477 100.975  1.00  1.00              
ATOM   3783  CG  GLU A 234     128.121  98.834 102.846  1.00  1.00              
ATOM   3784  HG1 GLU A 234     128.671  97.902 102.696  1.00  1.00              
ATOM   3785  HG2 GLU A 234     127.828  98.894 103.897  1.00  1.00              
ATOM   3786  CD  GLU A 234     128.996 100.046 102.497  1.00  1.00              
ATOM   3787  OE1 GLU A 234     129.954  99.938 101.695  1.00  1.00              
ATOM   3788  OE2 GLU A 234     128.730 101.153 103.023  1.00  1.00              
ATOM   3789  C   GLU A 234     124.465  98.266 101.651  1.00  1.00              
ATOM   3790  O   GLU A 234     124.140  97.508 100.734  1.00  1.00              
ATOM   3791  N   LEU A 235     123.897  99.450 101.845  1.00  1.00              
ATOM   3792  H   LEU A 235     124.235  99.980 102.639  1.00  1.00              
ATOM   3793  CA  LEU A 235     123.250 100.263 100.817  1.00  1.00              
ATOM   3794  HA  LEU A 235     123.479  99.863  99.826  1.00  1.00              
ATOM   3795  CB  LEU A 235     121.720 100.248 101.073  1.00  1.00              
ATOM   3796  HB1 LEU A 235     121.437 101.101 101.688  1.00  1.00              
ATOM   3797  HB2 LEU A 235     121.487  99.356 101.654  1.00  1.00              
ATOM   3798  CG  LEU A 235     120.834 100.210  99.812  1.00  1.00              
ATOM   3799  HG  LEU A 235     121.293  99.536  99.096  1.00  1.00              
ATOM   3800  CD1 LEU A 235     119.432  99.681 100.139  1.00  1.00              
ATOM   3801 1HD1 LEU A 235     118.750  99.888  99.314  1.00  1.00              
ATOM   3802 2HD1 LEU A 235     119.460  98.607 100.276  1.00  1.00              
ATOM   3803 3HD1 LEU A 235     119.067 100.145 101.052  1.00  1.00              
ATOM   3804  CD2 LEU A 235     120.631 101.570  99.155  1.00  1.00              
ATOM   3805 1HD2 LEU A 235     120.128 101.453  98.199  1.00  1.00              
ATOM   3806 2HD2 LEU A 235     119.991 102.184  99.778  1.00  1.00              
ATOM   3807 3HD2 LEU A 235     121.585 102.069  98.999  1.00  1.00              
ATOM   3808  C   LEU A 235     123.906 101.631 100.990  1.00  1.00              
ATOM   3809  O   LEU A 235     124.147 102.063 102.121  1.00  1.00              
ATOM   3810  N   LYS A 236     124.264 102.260  99.878  1.00  1.00              
ATOM   3811  H   LYS A 236     123.936 101.889  98.997  1.00  1.00              
ATOM   3812  CA  LYS A 236     125.056 103.491  99.806  1.00  1.00              
ATOM   3813  HA  LYS A 236     125.108 103.944 100.795  1.00  1.00              
ATOM   3814  CB  LYS A 236     126.481 103.151  99.345  1.00  1.00              
ATOM   3815  HB1 LYS A 236     126.630 103.549  98.347  1.00  1.00              
ATOM   3816  HB2 LYS A 236     126.585 102.069  99.294  1.00  1.00              
ATOM   3817  CG  LYS A 236     127.619 103.631 100.252  1.00  1.00              
ATOM   3818  HG1 LYS A 236     127.480 103.230 101.257  1.00  1.00              
ATOM   3819  HG2 LYS A 236     127.629 104.721 100.286  1.00  1.00              
ATOM   3820  CD  LYS A 236     128.938 103.107  99.658  1.00  1.00              
ATOM   3821  HD1 LYS A 236     129.044 103.510  98.652  1.00  1.00              
ATOM   3822  HD2 LYS A 236     128.905 102.018  99.574  1.00  1.00              
ATOM   3823  CE  LYS A 236     130.172 103.519 100.459  1.00  1.00              
ATOM   3824  HE1 LYS A 236     130.024 104.536 100.829  1.00  1.00              
ATOM   3825  HE2 LYS A 236     131.027 103.525  99.777  1.00  1.00              
ATOM   3826  NZ  LYS A 236     130.435 102.579 101.573  1.00  1.00              
ATOM   3827  HZ1 LYS A 236     131.227 102.822 102.139  1.00  1.00              
ATOM   3828  HZ2 LYS A 236     129.624 102.440 102.182  1.00  1.00              
ATOM   3829  HZ3 LYS A 236     130.539 101.607 101.260  1.00  1.00              
ATOM   3830  C   LYS A 236     124.285 104.446  98.897  1.00  1.00              
ATOM   3831  O   LYS A 236     123.480 103.992  98.091  1.00  1.00              
ATOM   3832  N   GLN A 237     124.417 105.758  99.046  1.00  1.00              
ATOM   3833  H   GLN A 237     125.221 106.106  99.547  1.00  1.00              
ATOM   3834  CA  GLN A 237     123.520 106.688  98.342  1.00  1.00              
ATOM   3835  HA  GLN A 237     122.487 106.445  98.596  1.00  1.00              
ATOM   3836  CB  GLN A 237     123.825 108.113  98.849  1.00  1.00              
ATOM   3837  HB1 GLN A 237     124.907 108.254  98.840  1.00  1.00              
ATOM   3838  HB2 GLN A 237     123.494 108.188  99.886  1.00  1.00              
ATOM   3839  CG  GLN A 237     123.218 109.286  98.054  1.00  1.00              
ATOM   3840  HG1 GLN A 237     123.615 109.279  97.038  1.00  1.00              
ATOM   3841  HG2 GLN A 237     123.551 110.216  98.515  1.00  1.00              
ATOM   3842  CD  GLN A 237     121.692 109.312  98.007  1.00  1.00              
ATOM   3843  OE1 GLN A 237     121.012 109.712  98.947  1.00  1.00              
ATOM   3844  NE2 GLN A 237     121.102 108.939  96.898  1.00  1.00              
ATOM   3845 1HE2 GLN A 237     121.658 108.493  96.174  1.00  1.00              
ATOM   3846 2HE2 GLN A 237     120.100 108.922  96.852  1.00  1.00              
ATOM   3847  C   GLN A 237     123.634 106.582  96.810  1.00  1.00              
ATOM   3848  O   GLN A 237     122.633 106.705  96.100  1.00  1.00              
ATOM   3849  N   GLU A 238     124.834 106.290  96.312  1.00  1.00              
ATOM   3850  H   GLU A 238     125.612 106.179  96.962  1.00  1.00              
ATOM   3851  CA  GLU A 238     125.097 105.999  94.905  1.00  1.00              
ATOM   3852  HA  GLU A 238     125.011 106.927  94.343  1.00  1.00              
ATOM   3853  CB  GLU A 238     126.531 105.458  94.726  1.00  1.00              
ATOM   3854  HB1 GLU A 238     126.734 105.426  93.655  1.00  1.00              
ATOM   3855  HB2 GLU A 238     126.580 104.435  95.092  1.00  1.00              
ATOM   3856  CG  GLU A 238     127.652 106.283  95.395  1.00  1.00              
ATOM   3857  HG1 GLU A 238     127.365 107.337  95.423  1.00  1.00              
ATOM   3858  HG2 GLU A 238     128.539 106.211  94.761  1.00  1.00              
ATOM   3859  CD  GLU A 238     128.018 105.795  96.814  1.00  1.00              
ATOM   3860  OE1 GLU A 238     127.159 105.915  97.722  1.00  1.00              
ATOM   3861  OE2 GLU A 238     129.155 105.305  96.991  1.00  1.00              
ATOM   3862  C   GLU A 238     124.072 105.018  94.299  1.00  1.00              
ATOM   3863  O   GLU A 238     123.606 105.184  93.170  1.00  1.00              
ATOM   3864  N   ASP A 239     123.635 104.041  95.109  1.00  1.00              
ATOM   3865  H   ASP A 239     123.938 104.067  96.076  1.00  1.00              
ATOM   3866  CA  ASP A 239     122.706 102.968  94.737  1.00  1.00              
ATOM   3867  HA  ASP A 239     123.176 102.269  94.100  1.00  1.00              
ATOM   3868  CB  ASP A 239     122.217 102.245  96.018  1.00  1.00              
ATOM   3869  HB1 ASP A 239     121.699 102.958  96.658  1.00  1.00              
ATOM   3870  HB2 ASP A 239     123.099 101.929  96.560  1.00  1.00              
ATOM   3871  CG  ASP A 239     121.301 101.031  95.849  1.00  1.00              
ATOM   3872  OD1 ASP A 239     120.240 101.071  95.193  1.00  1.00              
ATOM   3873  OD2 ASP A 239     121.515 100.026  96.557  1.00  1.00              
ATOM   3874  C   ASP A 239     121.512 103.502  93.998  1.00  1.00              
ATOM   3875  O   ASP A 239     121.147 103.022  92.903  1.00  1.00              
ATOM   3876  N   VAL A 240     120.981 104.534  94.612  1.00  1.00              
ATOM   3877  H   VAL A 240     121.486 104.942  95.417  1.00  1.00              
ATOM   3878  CA  VAL A 240     119.652 104.976  94.343  1.00  1.00              
ATOM   3879  HA  VAL A 240     119.147 104.149  93.854  1.00  1.00              
ATOM   3880  CB  VAL A 240     118.879 105.179  95.679  1.00  1.00              
ATOM   3881  HB  VAL A 240     119.131 104.341  96.329  1.00  1.00              
ATOM   3882  CG1 VAL A 240     119.238 106.446  96.447  1.00  1.00              
ATOM   3883 1HG1 VAL A 240     119.028 107.322  95.833  1.00  1.00              
ATOM   3884 2HG1 VAL A 240     118.662 106.504  97.369  1.00  1.00              
ATOM   3885 3HG1 VAL A 240     120.289 106.407  96.710  1.00  1.00              
ATOM   3886  CG2 VAL A 240     117.351 105.145  95.564  1.00  1.00              
ATOM   3887 1HG2 VAL A 240     116.905 105.152  96.558  1.00  1.00              
ATOM   3888 2HG2 VAL A 240     116.993 106.017  95.015  1.00  1.00              
ATOM   3889 3HG2 VAL A 240     117.047 104.227  95.064  1.00  1.00              
ATOM   3890  C   VAL A 240     119.641 106.109  93.322  1.00  1.00              
ATOM   3891  O   VAL A 240     118.604 106.705  93.096  1.00  1.00              
ATOM   3892  N   ASN A 241     120.781 106.368  92.649  1.00  1.00              
ATOM   3893  H   ASN A 241     121.609 105.822  92.869  1.00  1.00              
ATOM   3894  CA  ASN A 241     120.908 107.395  91.605  1.00  1.00              
ATOM   3895  HA  ASN A 241     120.863 108.363  92.108  1.00  1.00              
ATOM   3896  CB  ASN A 241     122.305 107.293  90.945  1.00  1.00              
ATOM   3897  HB1 ASN A 241     122.278 107.790  89.976  1.00  1.00              
ATOM   3898  HB2 ASN A 241     122.564 106.248  90.786  1.00  1.00              
ATOM   3899  CG  ASN A 241     123.428 107.947  91.743  1.00  1.00              
ATOM   3900  OD1 ASN A 241     123.251 108.935  92.439  1.00  1.00              
ATOM   3901  ND2 ASN A 241     124.643 107.456  91.640  1.00  1.00              
ATOM   3902 1HD2 ASN A 241     124.803 106.554  91.202  1.00  1.00              
ATOM   3903 2HD2 ASN A 241     125.360 107.914  92.167  1.00  1.00              
ATOM   3904  C   ASN A 241     119.730 107.444  90.605  1.00  1.00              
ATOM   3905  O   ASN A 241     119.010 108.449  90.620  1.00  1.00              
ATOM   3906  N   PRO A 242     119.439 106.387  89.810  1.00  1.00              
ATOM   3907  CD  PRO A 242     120.036 105.063  89.839  1.00  1.00              
ATOM   3908  HD1 PRO A 242     119.752 104.548  90.758  1.00  1.00              
ATOM   3909  HD2 PRO A 242     121.119 105.106  89.755  1.00  1.00              
ATOM   3910  CG  PRO A 242     119.478 104.313  88.635  1.00  1.00              
ATOM   3911  HG1 PRO A 242     119.125 103.325  88.924  1.00  1.00              
ATOM   3912  HG2 PRO A 242     120.252 104.251  87.871  1.00  1.00              
ATOM   3913  CB  PRO A 242     118.329 105.122  88.066  1.00  1.00              
ATOM   3914  HB1 PRO A 242     117.386 104.586  88.167  1.00  1.00              
ATOM   3915  HB2 PRO A 242     118.529 105.323  87.016  1.00  1.00              
ATOM   3916  CA  PRO A 242     118.328 106.425  88.854  1.00  1.00              
ATOM   3917  HA  PRO A 242     118.503 107.245  88.157  1.00  1.00              
ATOM   3918  C   PRO A 242     116.962 106.691  89.527  1.00  1.00              
ATOM   3919  O   PRO A 242     116.082 107.415  89.047  1.00  1.00              
ATOM   3920  N   LEU A 243     116.839 106.166  90.740  1.00  1.00              
ATOM   3921  H   LEU A 243     117.664 105.765  91.157  1.00  1.00              
ATOM   3922  CA  LEU A 243     115.647 106.180  91.565  1.00  1.00              
ATOM   3923  HA  LEU A 243     114.769 106.088  90.925  1.00  1.00              
ATOM   3924  CB  LEU A 243     115.716 104.953  92.507  1.00  1.00              
ATOM   3925  HB1 LEU A 243     114.965 105.067  93.288  1.00  1.00              
ATOM   3926  HB2 LEU A 243     116.686 104.989  92.989  1.00  1.00              
ATOM   3927  CG  LEU A 243     115.573 103.519  91.950  1.00  1.00              
ATOM   3928  HG  LEU A 243     115.840 102.841  92.760  1.00  1.00              
ATOM   3929  CD1 LEU A 243     114.154 103.166  91.529  1.00  1.00              
ATOM   3930 1HD1 LEU A 243     114.114 102.121  91.231  1.00  1.00              
ATOM   3931 2HD1 LEU A 243     113.458 103.317  92.351  1.00  1.00              
ATOM   3932 3HD1 LEU A 243     113.849 103.759  90.666  1.00  1.00              
ATOM   3933  CD2 LEU A 243     116.479 103.199  90.761  1.00  1.00              
ATOM   3934 1HD2 LEU A 243     116.407 102.141  90.516  1.00  1.00              
ATOM   3935 2HD2 LEU A 243     116.147 103.761  89.888  1.00  1.00              
ATOM   3936 3HD2 LEU A 243     117.512 103.445  91.004  1.00  1.00              
ATOM   3937  C   LEU A 243     115.492 107.487  92.372  1.00  1.00              
ATOM   3938  O   LEU A 243     114.569 107.611  93.177  1.00  1.00              
ATOM   3939  N   THR A 244     116.383 108.466  92.179  1.00  1.00              
ATOM   3940  H   THR A 244     117.222 108.251  91.653  1.00  1.00              
ATOM   3941  CA  THR A 244     116.110 109.858  92.578  1.00  1.00              
ATOM   3942  HA  THR A 244     115.395 109.857  93.400  1.00  1.00              
ATOM   3943  CB  THR A 244     117.374 110.582  93.076  1.00  1.00              
ATOM   3944  HB  THR A 244     117.079 111.583  93.393  1.00  1.00              
ATOM   3945  CG2 THR A 244     118.024 109.909  94.283  1.00  1.00              
ATOM   3946 1HG2 THR A 244     118.717 110.611  94.747  1.00  1.00              
ATOM   3947 2HG2 THR A 244     117.256 109.632  95.004  1.00  1.00              
ATOM   3948 3HG2 THR A 244     118.573 109.024  93.971  1.00  1.00              
ATOM   3949  OG1 THR A 244     118.347 110.722  92.068  1.00  1.00              
ATOM   3950  HG1 THR A 244     118.510 109.866  91.639  1.00  1.00              
ATOM   3951  C   THR A 244     115.489 110.675  91.474  1.00  1.00              
ATOM   3952  O   THR A 244     114.982 111.760  91.766  1.00  1.00              
ATOM   3953  N   ASP A 245     115.482 110.144  90.254  1.00  1.00              
ATOM   3954  H   ASP A 245     115.923 109.247  90.087  1.00  1.00              
ATOM   3955  CA  ASP A 245     114.702 110.700  89.176  1.00  1.00              
ATOM   3956  HA  ASP A 245     114.529 111.765  89.340  1.00  1.00              
ATOM   3957  CB  ASP A 245     115.506 110.580  87.874  1.00  1.00              
ATOM   3958  HB1 ASP A 245     115.908 109.573  87.771  1.00  1.00              
ATOM   3959  HB2 ASP A 245     116.346 111.276  87.906  1.00  1.00              
ATOM   3960  CG  ASP A 245     114.634 110.891  86.670  1.00  1.00              
ATOM   3961  OD1 ASP A 245     114.332 109.929  85.932  1.00  1.00              
ATOM   3962  OD2 ASP A 245     114.184 112.049  86.554  1.00  1.00              
ATOM   3963  C   ASP A 245     113.342 110.040  89.129  1.00  1.00              
ATOM   3964  O   ASP A 245     112.352 110.729  89.388  1.00  1.00              
ATOM   3965  N   LEU A 246     113.292 108.716  88.897  1.00  1.00              
ATOM   3966  H   LEU A 246     114.167 108.222  88.749  1.00  1.00              
ATOM   3967  CA  LEU A 246     112.024 107.987  88.673  1.00  1.00              
ATOM   3968  HA  LEU A 246     112.243 106.974  88.327  1.00  1.00              
ATOM   3969  CB  LEU A 246     111.240 107.930  90.008  1.00  1.00              
ATOM   3970  HB1 LEU A 246     110.306 107.401  89.869  1.00  1.00              
ATOM   3971  HB2 LEU A 246     110.951 108.943  90.278  1.00  1.00              
ATOM   3972  CG  LEU A 246     111.972 107.309  91.194  1.00  1.00              
ATOM   3973  HG  LEU A 246     112.995 107.671  91.211  1.00  1.00              
ATOM   3974  CD1 LEU A 246     111.300 107.733  92.493  1.00  1.00              
ATOM   3975 1HD1 LEU A 246     111.861 107.320  93.328  1.00  1.00              
ATOM   3976 2HD1 LEU A 246     111.321 108.818  92.550  1.00  1.00              
ATOM   3977 3HD1 LEU A 246     110.270 107.376  92.521  1.00  1.00              
ATOM   3978  CD2 LEU A 246     111.981 105.791  91.136  1.00  1.00              
ATOM   3979 1HD2 LEU A 246     112.574 105.413  91.963  1.00  1.00              
ATOM   3980 2HD2 LEU A 246     110.971 105.394  91.221  1.00  1.00              
ATOM   3981 3HD2 LEU A 246     112.413 105.454  90.193  1.00  1.00              
ATOM   3982  C   LEU A 246     111.107 108.668  87.619  1.00  1.00              
ATOM   3983  O   LEU A 246     109.881 108.520  87.633  1.00  1.00              
ATOM   3984  N   ASN A 247     111.665 109.536  86.782  1.00  1.00              
ATOM   3985  H   ASN A 247     112.678 109.497  86.677  1.00  1.00              
ATOM   3986  CA  ASN A 247     111.063 110.760  86.253  1.00  1.00              
ATOM   3987  HA  ASN A 247     111.825 111.522  86.413  1.00  1.00              
ATOM   3988  CB  ASN A 247     110.938 110.651  84.713  1.00  1.00              
ATOM   3989  HB1 ASN A 247     111.838 110.176  84.319  1.00  1.00              
ATOM   3990  HB2 ASN A 247     110.899 111.661  84.307  1.00  1.00              
ATOM   3991  CG  ASN A 247     109.727 109.904  84.167  1.00  1.00              
ATOM   3992  OD1 ASN A 247     109.096 110.314  83.204  1.00  1.00              
ATOM   3993  ND2 ASN A 247     109.375 108.767  84.720  1.00  1.00              
ATOM   3994 1HD2 ASN A 247     109.818 108.489  85.583  1.00  1.00              
ATOM   3995 2HD2 ASN A 247     108.561 108.322  84.352  1.00  1.00              
ATOM   3996  C   ASN A 247     109.815 111.354  86.956  1.00  1.00              
ATOM   3997  O   ASN A 247     108.781 111.606  86.337  1.00  1.00              
ATOM   3998  N   ASN A 248     109.909 111.610  88.262  1.00  1.00              
ATOM   3999  H   ASN A 248     110.803 111.408  88.702  1.00  1.00              
ATOM   4000  CA  ASN A 248     108.836 112.167  89.099  1.00  1.00              
ATOM   4001  HA  ASN A 248     109.213 112.116  90.121  1.00  1.00              
ATOM   4002  CB  ASN A 248     108.657 113.668  88.756  1.00  1.00              
ATOM   4003  HB1 ASN A 248     107.899 113.774  87.980  1.00  1.00              
ATOM   4004  HB2 ASN A 248     109.592 114.066  88.360  1.00  1.00              
ATOM   4005  CG  ASN A 248     108.277 114.539  89.945  1.00  1.00              
ATOM   4006  OD1 ASN A 248     108.985 115.455  90.329  1.00  1.00              
ATOM   4007  ND2 ASN A 248     107.159 114.289  90.582  1.00  1.00              
ATOM   4008 1HD2 ASN A 248     106.587 113.508  90.269  1.00  1.00              
ATOM   4009 2HD2 ASN A 248     106.908 114.891  91.340  1.00  1.00              
ATOM   4010  C   ASN A 248     107.528 111.336  89.105  1.00  1.00              
ATOM   4011  O   ASN A 248     106.486 111.852  89.512  1.00  1.00              
ATOM   4012  N   LEU A 249     107.552 110.071  88.666  1.00  1.00              
ATOM   4013  H   LEU A 249     108.430 109.696  88.324  1.00  1.00              
ATOM   4014  CA  LEU A 249     106.321 109.362  88.304  1.00  1.00              
ATOM   4015  HA  LEU A 249     105.487 109.778  88.869  1.00  1.00              
ATOM   4016  CB  LEU A 249     106.089 109.645  86.802  1.00  1.00              
ATOM   4017  HB1 LEU A 249     106.951 109.267  86.249  1.00  1.00              
ATOM   4018  HB2 LEU A 249     106.059 110.726  86.656  1.00  1.00              
ATOM   4019  CG  LEU A 249     104.819 109.041  86.172  1.00  1.00              
ATOM   4020  HG  LEU A 249     104.849 107.955  86.234  1.00  1.00              
ATOM   4021  CD1 LEU A 249     103.539 109.554  86.838  1.00  1.00              
ATOM   4022 1HD1 LEU A 249     102.667 109.174  86.307  1.00  1.00              
ATOM   4023 2HD1 LEU A 249     103.495 109.199  87.868  1.00  1.00              
ATOM   4024 3HD1 LEU A 249     103.524 110.644  86.831  1.00  1.00              
ATOM   4025  CD2 LEU A 249     104.753 109.415  84.690  1.00  1.00              
ATOM   4026 1HD2 LEU A 249     105.644 109.046  84.183  1.00  1.00              
ATOM   4027 2HD2 LEU A 249     103.874 108.962  84.230  1.00  1.00              
ATOM   4028 3HD2 LEU A 249     104.712 110.499  84.578  1.00  1.00              
ATOM   4029  C   LEU A 249     106.289 107.858  88.567  1.00  1.00              
ATOM   4030  O   LEU A 249     105.206 107.293  88.711  1.00  1.00              
ATOM   4031  N   GLU A 250     107.438 107.197  88.577  1.00  1.00              
ATOM   4032  H   GLU A 250     108.298 107.706  88.413  1.00  1.00              
ATOM   4033  CA  GLU A 250     107.522 105.754  88.766  1.00  1.00              
ATOM   4034  HA  GLU A 250     106.966 105.266  87.964  1.00  1.00              
ATOM   4035  CB  GLU A 250     109.008 105.355  88.654  1.00  1.00              
ATOM   4036  HB1 GLU A 250     109.442 105.497  89.638  1.00  1.00              
ATOM   4037  HB2 GLU A 250     109.508 106.023  87.955  1.00  1.00              
ATOM   4038  CG  GLU A 250     109.358 103.931  88.212  1.00  1.00              
ATOM   4039  HG1 GLU A 250     109.137 103.815  87.148  1.00  1.00              
ATOM   4040  HG2 GLU A 250     108.750 103.216  88.769  1.00  1.00              
ATOM   4041  CD  GLU A 250     110.852 103.681  88.491  1.00  1.00              
ATOM   4042  OE1 GLU A 250     111.704 104.247  87.768  1.00  1.00              
ATOM   4043  OE2 GLU A 250     111.127 102.993  89.498  1.00  1.00              
ATOM   4044  C   GLU A 250     106.956 105.272  90.111  1.00  1.00              
ATOM   4045  O   GLU A 250     106.809 106.043  91.059  1.00  1.00              
ATOM   4046  N   MET A 251     106.625 103.982  90.205  1.00  1.00              
ATOM   4047  H   MET A 251     106.866 103.362  89.442  1.00  1.00              
ATOM   4048  CA  MET A 251     105.693 103.488  91.227  1.00  1.00              
ATOM   4049  HA  MET A 251     105.616 104.222  92.031  1.00  1.00              
ATOM   4050  CB  MET A 251     104.284 103.328  90.615  1.00  1.00              
ATOM   4051  HB1 MET A 251     103.593 103.017  91.400  1.00  1.00              
ATOM   4052  HB2 MET A 251     104.307 102.553  89.847  1.00  1.00              
ATOM   4053  CG  MET A 251     103.747 104.619  89.988  1.00  1.00              
ATOM   4054  HG1 MET A 251     104.390 104.890  89.152  1.00  1.00              
ATOM   4055  HG2 MET A 251     103.794 105.422  90.726  1.00  1.00              
ATOM   4056  SD  MET A 251     102.052 104.509  89.354  1.00  1.00              
ATOM   4057  CE  MET A 251     102.001 106.107  88.501  1.00  1.00              
ATOM   4058  HE1 MET A 251     102.799 106.151  87.757  1.00  1.00              
ATOM   4059  HE2 MET A 251     101.038 106.228  88.007  1.00  1.00              
ATOM   4060  HE3 MET A 251     102.147 106.909  89.224  1.00  1.00              
ATOM   4061  C   MET A 251     106.175 102.186  91.885  1.00  1.00              
ATOM   4062  O   MET A 251     105.481 101.168  91.855  1.00  1.00              
ATOM   4063  N   ILE A 252     107.404 102.205  92.410  1.00  1.00              
ATOM   4064  H   ILE A 252     107.904 103.080  92.370  1.00  1.00              
ATOM   4065  CA  ILE A 252     108.198 100.989  92.633  1.00  1.00              
ATOM   4066  HA  ILE A 252     107.962 100.344  91.787  1.00  1.00              
ATOM   4067  CB  ILE A 252     109.692 101.333  92.472  1.00  1.00              
ATOM   4068  HB  ILE A 252     109.782 101.981  91.598  1.00  1.00              
ATOM   4069  CG2 ILE A 252     110.223 102.111  93.679  1.00  1.00              
ATOM   4070 1HG2 ILE A 252     111.224 102.480  93.459  1.00  1.00              
ATOM   4071 2HG2 ILE A 252     109.582 102.971  93.857  1.00  1.00              
ATOM   4072 3HG2 ILE A 252     110.251 101.488  94.572  1.00  1.00              
ATOM   4073  CG1 ILE A 252     110.519 100.071  92.174  1.00  1.00              
ATOM   4074 1HG1 ILE A 252     110.050  99.549  91.339  1.00  1.00              
ATOM   4075 2HG1 ILE A 252     110.510  99.415  93.042  1.00  1.00              
ATOM   4076  CD1 ILE A 252     111.972 100.369  91.786  1.00  1.00              
ATOM   4077  HD1 ILE A 252     112.484  99.449  91.516  1.00  1.00              
ATOM   4078  HD2 ILE A 252     111.992 101.036  90.926  1.00  1.00              
ATOM   4079  HD3 ILE A 252     112.506 100.826  92.617  1.00  1.00              
ATOM   4080  C   ILE A 252     107.884 100.139  93.890  1.00  1.00              
ATOM   4081  O   ILE A 252     107.639 100.674  94.970  1.00  1.00              
ATOM   4082  N   ASP A 253     107.933  98.800  93.821  1.00  1.00              
ATOM   4083  H   ASP A 253     107.925  98.354  92.911  1.00  1.00              
ATOM   4084  CA  ASP A 253     107.531  98.053  95.050  1.00  1.00              
ATOM   4085  HA  ASP A 253     106.594  98.470  95.418  1.00  1.00              
ATOM   4086  CB  ASP A 253     107.234  96.602  94.654  1.00  1.00              
ATOM   4087  HB1 ASP A 253     108.168  96.094  94.409  1.00  1.00              
ATOM   4088  HB2 ASP A 253     106.623  96.653  93.765  1.00  1.00              
ATOM   4089  CG  ASP A 253     106.417  95.764  95.653  1.00  1.00              
ATOM   4090  OD1 ASP A 253     107.022  94.885  96.313  1.00  1.00              
ATOM   4091  OD2 ASP A 253     105.171  95.896  95.592  1.00  1.00              
ATOM   4092  C   ASP A 253     108.478  98.056  96.279  1.00  1.00              
ATOM   4093  O   ASP A 253     108.048  97.590  97.326  1.00  1.00              
ATOM   4094  N   LEU A 254     109.732  98.532  96.174  1.00  1.00              
ATOM   4095  H   LEU A 254     109.848  99.247  95.476  1.00  1.00              
ATOM   4096  CA  LEU A 254     110.943  97.737  96.502  1.00  1.00              
ATOM   4097  HA  LEU A 254     111.077  97.110  95.625  1.00  1.00              
ATOM   4098  CB  LEU A 254     112.208  98.613  96.609  1.00  1.00              
ATOM   4099  HB1 LEU A 254     112.978  98.019  97.100  1.00  1.00              
ATOM   4100  HB2 LEU A 254     111.995  99.468  97.253  1.00  1.00              
ATOM   4101  CG  LEU A 254     112.786  99.114  95.266  1.00  1.00              
ATOM   4102  HG  LEU A 254     112.162  99.920  94.884  1.00  1.00              
ATOM   4103  CD1 LEU A 254     114.210  99.634  95.475  1.00  1.00              
ATOM   4104 1HD1 LEU A 254     114.884  98.814  95.717  1.00  1.00              
ATOM   4105 2HD1 LEU A 254     114.550 100.136  94.569  1.00  1.00              
ATOM   4106 3HD1 LEU A 254     114.221 100.357  96.286  1.00  1.00              
ATOM   4107  CD2 LEU A 254     112.912  98.019  94.201  1.00  1.00              
ATOM   4108 1HD2 LEU A 254     113.528  98.364  93.370  1.00  1.00              
ATOM   4109 2HD2 LEU A 254     113.362  97.131  94.636  1.00  1.00              
ATOM   4110 3HD2 LEU A 254     111.932  97.767  93.803  1.00  1.00              
ATOM   4111  C   LEU A 254     110.833  96.674  97.638  1.00  1.00              
ATOM   4112  O   LEU A 254     110.960  96.942  98.849  1.00  1.00              
ATOM   4113  N   GLY A 255     110.767  95.401  97.216  1.00  1.00              
ATOM   4114  H   GLY A 255     110.573  95.200  96.241  1.00  1.00              
ATOM   4115  CA  GLY A 255     110.768  94.294  98.180  1.00  1.00              
ATOM   4116  HA1 GLY A 255     110.119  93.504  97.802  1.00  1.00              
ATOM   4117  HA2 GLY A 255     110.350  94.618  99.131  1.00  1.00              
ATOM   4118  C   GLY A 255     112.162  93.680  98.452  1.00  1.00              
ATOM   4119  O   GLY A 255     112.473  92.632  97.883  1.00  1.00              
ATOM   4120  N   THR A 256     113.059  94.352  99.206  1.00  1.00              
ATOM   4121  H   THR A 256     112.685  95.150  99.706  1.00  1.00              
ATOM   4122  CA  THR A 256     114.520  94.353  98.882  1.00  1.00              
ATOM   4123  HA  THR A 256     114.668  93.619  98.107  1.00  1.00              
ATOM   4124  CB  THR A 256     114.865  95.723  98.267  1.00  1.00              
ATOM   4125  HB  THR A 256     114.054  95.997  97.592  1.00  1.00              
ATOM   4126  CG2 THR A 256     115.009  96.835  99.306  1.00  1.00              
ATOM   4127 1HG2 THR A 256     115.161  97.788  98.799  1.00  1.00              
ATOM   4128 2HG2 THR A 256     114.098  96.905  99.902  1.00  1.00              
ATOM   4129 3HG2 THR A 256     115.859  96.638  99.960  1.00  1.00              
ATOM   4130  OG1 THR A 256     116.040  95.709  97.496  1.00  1.00              
ATOM   4131  HG1 THR A 256     116.163  96.594  97.139  1.00  1.00              
ATOM   4132  C   THR A 256     115.560  93.917  99.917  1.00  1.00              
ATOM   4133  O   THR A 256     116.710  93.648  99.552  1.00  1.00              
ATOM   4134  N   ASN A 257     115.191  93.738 101.182  1.00  1.00              
ATOM   4135  H   ASN A 257     114.265  94.040 101.471  1.00  1.00              
ATOM   4136  CA  ASN A 257     116.065  93.161 102.220  1.00  1.00              
ATOM   4137  HA  ASN A 257     116.923  92.712 101.744  1.00  1.00              
ATOM   4138  CB  ASN A 257     116.633  94.292 103.115  1.00  1.00              
ATOM   4139  HB1 ASN A 257     117.195  94.958 102.470  1.00  1.00              
ATOM   4140  HB2 ASN A 257     117.316  93.857 103.845  1.00  1.00              
ATOM   4141  CG  ASN A 257     115.624  95.166 103.845  1.00  1.00              
ATOM   4142  OD1 ASN A 257     114.485  95.296 103.439  1.00  1.00              
ATOM   4143  ND2 ASN A 257     116.000  95.839 104.910  1.00  1.00              
ATOM   4144 1HD2 ASN A 257     116.883  95.670 105.379  1.00  1.00              
ATOM   4145 2HD2 ASN A 257     115.292  96.406 105.342  1.00  1.00              
ATOM   4146  C   ASN A 257     115.383  92.007 102.982  1.00  1.00              
ATOM   4147  O   ASN A 257     115.747  91.655 104.096  1.00  1.00              
ATOM   4148  N   PHE A 258     114.426  91.392 102.292  1.00  1.00              
ATOM   4149  H   PHE A 258     114.163  91.827 101.421  1.00  1.00              
ATOM   4150  CA  PHE A 258     113.799  90.099 102.550  1.00  1.00              
ATOM   4151  HA  PHE A 258     113.277  90.149 103.506  1.00  1.00              
ATOM   4152  CB  PHE A 258     112.750  89.974 101.428  1.00  1.00              
ATOM   4153  HB1 PHE A 258     113.287  89.872 100.491  1.00  1.00              
ATOM   4154  HB2 PHE A 258     112.239  90.939 101.372  1.00  1.00              
ATOM   4155  CG  PHE A 258     111.641  88.928 101.476  1.00  1.00              
ATOM   4156  CD1 PHE A 258     110.383  89.274 100.940  1.00  1.00              
ATOM   4157  HD1 PHE A 258     110.210  90.273 100.558  1.00  1.00              
ATOM   4158  CE1 PHE A 258     109.334  88.341 100.905  1.00  1.00              
ATOM   4159  HE1 PHE A 258     108.376  88.634 100.499  1.00  1.00              
ATOM   4160  CZ  PHE A 258     109.532  87.043 101.407  1.00  1.00              
ATOM   4161  HZ  PHE A 258     108.726  86.324 101.386  1.00  1.00              
ATOM   4162  CE2 PHE A 258     110.779  86.689 101.949  1.00  1.00              
ATOM   4163  HE2 PHE A 258     110.933  85.697 102.353  1.00  1.00              
ATOM   4164  CD2 PHE A 258     111.829  87.624 101.978  1.00  1.00              
ATOM   4165  HD2 PHE A 258     112.770  87.320 102.398  1.00  1.00              
ATOM   4166  C   PHE A 258     114.821  88.954 102.604  1.00  1.00              
ATOM   4167  O   PHE A 258     115.556  88.725 101.633  1.00  1.00              
ATOM   4168  N   ILE A 259     114.798  88.232 103.733  1.00  1.00              
ATOM   4169  H   ILE A 259     114.119  88.506 104.441  1.00  1.00              
ATOM   4170  CA  ILE A 259     115.692  87.137 104.136  1.00  1.00              
ATOM   4171  HA  ILE A 259     115.728  87.211 105.225  1.00  1.00              
ATOM   4172  CB  ILE A 259     115.063  85.750 103.850  1.00  1.00              
ATOM   4173  HB  ILE A 259     114.036  85.797 104.218  1.00  1.00              
ATOM   4174  CG2 ILE A 259     114.989  85.363 102.358  1.00  1.00              
ATOM   4175 1HG2 ILE A 259     114.672  86.210 101.756  1.00  1.00              
ATOM   4176 2HG2 ILE A 259     115.961  85.021 102.005  1.00  1.00              
ATOM   4177 3HG2 ILE A 259     114.269  84.558 102.222  1.00  1.00              
ATOM   4178  CG1 ILE A 259     115.787  84.668 104.682  1.00  1.00              
ATOM   4179 1HG1 ILE A 259     115.828  84.993 105.723  1.00  1.00              
ATOM   4180 2HG1 ILE A 259     116.811  84.552 104.326  1.00  1.00              
ATOM   4181  CD1 ILE A 259     115.100  83.298 104.651  1.00  1.00              
ATOM   4182  HD1 ILE A 259     115.615  82.621 105.333  1.00  1.00              
ATOM   4183  HD2 ILE A 259     114.061  83.395 104.967  1.00  1.00              
ATOM   4184  HD3 ILE A 259     115.139  82.876 103.647  1.00  1.00              
ATOM   4185  C   ILE A 259     117.146  87.331 103.689  1.00  1.00              
ATOM   4186  O   ILE A 259     117.682  86.654 102.809  1.00  1.00              
ATOM   4187  N   LYS A 260     117.771  88.340 104.294  1.00  1.00              
ATOM   4188  H   LYS A 260     117.267  88.818 105.036  1.00  1.00              
ATOM   4189  CA  LYS A 260     119.062  88.891 103.885  1.00  1.00              
ATOM   4190  HA  LYS A 260     119.630  88.144 103.326  1.00  1.00              
ATOM   4191  CB  LYS A 260     118.793  90.131 103.007  1.00  1.00              
ATOM   4192  HB1 LYS A 260     119.482  90.936 103.269  1.00  1.00              
ATOM   4193  HB2 LYS A 260     117.783  90.494 103.183  1.00  1.00              
ATOM   4194  CG  LYS A 260     118.972  89.826 101.524  1.00  1.00              
ATOM   4195  HG1 LYS A 260     118.500  88.873 101.282  1.00  1.00              
ATOM   4196  HG2 LYS A 260     120.044  89.777 101.337  1.00  1.00              
ATOM   4197  CD  LYS A 260     118.367  90.908 100.633  1.00  1.00              
ATOM   4198  HD1 LYS A 260     118.699  91.884 100.979  1.00  1.00              
ATOM   4199  HD2 LYS A 260     117.278  90.836 100.673  1.00  1.00              
ATOM   4200  CE  LYS A 260     118.841  90.719  99.201  1.00  1.00              
ATOM   4201  HE1 LYS A 260     118.553  89.720  98.869  1.00  1.00              
ATOM   4202  HE2 LYS A 260     119.933  90.783  99.192  1.00  1.00              
ATOM   4203  NZ  LYS A 260     118.259  91.729  98.295  1.00  1.00              
ATOM   4204  HZ1 LYS A 260     118.358  92.670  98.656  1.00  1.00              
ATOM   4205  HZ2 LYS A 260     118.600  91.635  97.345  1.00  1.00              
ATOM   4206  HZ3 LYS A 260     117.249  91.603  98.259  1.00  1.00              
ATOM   4207  C   LYS A 260     119.866  89.324 105.101  1.00  1.00              
ATOM   4208  O   LYS A 260     119.386  90.065 105.954  1.00  1.00              
ATOM   4209  N   LEU A 261     121.137  88.947 105.121  1.00  1.00              
ATOM   4210  H   LEU A 261     121.458  88.337 104.385  1.00  1.00              
ATOM   4211  CA  LEU A 261     122.084  89.332 106.166  1.00  1.00              
ATOM   4212  HA  LEU A 261     121.525  89.467 107.093  1.00  1.00              
ATOM   4213  CB  LEU A 261     123.061  88.155 106.377  1.00  1.00              
ATOM   4214  HB1 LEU A 261     123.594  87.965 105.444  1.00  1.00              
ATOM   4215  HB2 LEU A 261     122.465  87.269 106.607  1.00  1.00              
ATOM   4216  CG  LEU A 261     124.106  88.338 107.500  1.00  1.00              
ATOM   4217  HG  LEU A 261     124.889  89.024 107.184  1.00  1.00              
ATOM   4218  CD1 LEU A 261     123.493  88.862 108.798  1.00  1.00              
ATOM   4219 1HD1 LEU A 261     124.233  88.825 109.598  1.00  1.00              
ATOM   4220 2HD1 LEU A 261     123.184  89.900 108.674  1.00  1.00              
ATOM   4221 3HD1 LEU A 261     122.635  88.247 109.061  1.00  1.00              
ATOM   4222  CD2 LEU A 261     124.771  86.993 107.791  1.00  1.00              
ATOM   4223 1HD2 LEU A 261     125.559  87.128 108.531  1.00  1.00              
ATOM   4224 2HD2 LEU A 261     124.038  86.282 108.176  1.00  1.00              
ATOM   4225 3HD2 LEU A 261     125.215  86.599 106.876  1.00  1.00              
ATOM   4226  C   LEU A 261     122.782  90.675 105.877  1.00  1.00              
ATOM   4227  O   LEU A 261     123.992  90.746 105.668  1.00  1.00              
ATOM   4228  N   THR A 262     122.003  91.752 105.847  1.00  1.00              
ATOM   4229  H   THR A 262     121.012  91.633 106.015  1.00  1.00              
ATOM   4230  CA  THR A 262     122.559  93.116 105.822  1.00  1.00              
ATOM   4231  HA  THR A 262     123.274  93.178 105.002  1.00  1.00              
ATOM   4232  CB  THR A 262     121.462  94.165 105.589  1.00  1.00              
ATOM   4233  HB  THR A 262     120.999  94.420 106.543  1.00  1.00              
ATOM   4234  CG2 THR A 262     121.943  95.451 104.926  1.00  1.00              
ATOM   4235 1HG2 THR A 262     121.086  96.072 104.682  1.00  1.00              
ATOM   4236 2HG2 THR A 262     122.590  96.013 105.596  1.00  1.00              
ATOM   4237 3HG2 THR A 262     122.473  95.217 104.003  1.00  1.00              
ATOM   4238  OG1 THR A 262     120.467  93.660 104.742  1.00  1.00              
ATOM   4239  HG1 THR A 262     119.756  93.347 105.339  1.00  1.00              
ATOM   4240  C   THR A 262     123.287  93.429 107.125  1.00  1.00              
ATOM   4241  O   THR A 262     123.040  92.786 108.144  1.00  1.00              
ATOM   4242  N   ASN A 263     124.117  94.475 107.147  1.00  1.00              
ATOM   4243  H   ASN A 263     124.349  94.949 106.279  1.00  1.00              
ATOM   4244  CA  ASN A 263     124.755  94.923 108.391  1.00  1.00              
ATOM   4245  HA  ASN A 263     124.234  94.490 109.247  1.00  1.00              
ATOM   4246  CB  ASN A 263     126.191  94.374 108.432  1.00  1.00              
ATOM   4247  HB1 ASN A 263     126.183  93.299 108.252  1.00  1.00              
ATOM   4248  HB2 ASN A 263     126.599  94.540 109.429  1.00  1.00              
ATOM   4249  CG  ASN A 263     127.118  95.059 107.445  1.00  1.00              
ATOM   4250  OD1 ASN A 263     127.638  96.129 107.693  1.00  1.00              
ATOM   4251  ND2 ASN A 263     127.372  94.470 106.298  1.00  1.00              
ATOM   4252 1HD2 ASN A 263     126.974  93.578 106.075  1.00  1.00              
ATOM   4253 2HD2 ASN A 263     128.048  94.934 105.714  1.00  1.00              
ATOM   4254  C   ASN A 263     124.725  96.437 108.634  1.00  1.00              
ATOM   4255  O   ASN A 263     124.800  96.858 109.787  1.00  1.00              
ATOM   4256  N   LEU A 264     124.508  97.244 107.594  1.00  1.00              
ATOM   4257  H   LEU A 264     124.566  96.881 106.649  1.00  1.00              
ATOM   4258  CA  LEU A 264     124.341  98.687 107.732  1.00  1.00              
ATOM   4259  HA  LEU A 264     123.716  98.891 108.602  1.00  1.00              
ATOM   4260  CB  LEU A 264     125.753  99.291 107.935  1.00  1.00              
ATOM   4261  HB1 LEU A 264     126.306  99.194 106.998  1.00  1.00              
ATOM   4262  HB2 LEU A 264     126.289  98.698 108.678  1.00  1.00              
ATOM   4263  CG  LEU A 264     125.825 100.758 108.398  1.00  1.00              
ATOM   4264  HG  LEU A 264     125.390 101.408 107.641  1.00  1.00              
ATOM   4265  CD1 LEU A 264     125.100 100.984 109.727  1.00  1.00              
ATOM   4266 1HD1 LEU A 264     125.259 102.008 110.065  1.00  1.00              
ATOM   4267 2HD1 LEU A 264     124.032 100.825 109.607  1.00  1.00              
ATOM   4268 3HD1 LEU A 264     125.484 100.298 110.486  1.00  1.00              
ATOM   4269  CD2 LEU A 264     127.288 101.160 108.580  1.00  1.00              
ATOM   4270 1HD2 LEU A 264     127.353 102.208 108.870  1.00  1.00              
ATOM   4271 2HD2 LEU A 264     127.754 100.545 109.351  1.00  1.00              
ATOM   4272 3HD2 LEU A 264     127.828 101.022 107.642  1.00  1.00              
ATOM   4273  C   LEU A 264     123.676  99.273 106.489  1.00  1.00              
ATOM   4274  O   LEU A 264     123.708  98.669 105.417  1.00  1.00              
ATOM   4275  N   GLY A 265     123.140 100.484 106.596  1.00  1.00              
ATOM   4276  H   GLY A 265     123.020 100.891 107.511  1.00  1.00              
ATOM   4277  CA  GLY A 265     123.170 101.390 105.461  1.00  1.00              
ATOM   4278  HA1 GLY A 265     123.525 100.877 104.567  1.00  1.00              
ATOM   4279  HA2 GLY A 265     123.896 102.175 105.673  1.00  1.00              
ATOM   4280  C   GLY A 265     121.865 102.073 105.105  1.00  1.00              
ATOM   4281  O   GLY A 265     120.910 102.099 105.876  1.00  1.00              
ATOM   4282  N   ILE A 266     121.876 102.694 103.929  1.00  1.00              
ATOM   4283  H   ILE A 266     122.683 102.564 103.325  1.00  1.00              
ATOM   4284  CA  ILE A 266     121.094 103.893 103.680  1.00  1.00              
ATOM   4285  HA  ILE A 266     120.356 104.009 104.469  1.00  1.00              
ATOM   4286  CB  ILE A 266     122.056 105.129 103.720  1.00  1.00              
ATOM   4287  HB  ILE A 266     122.366 105.251 104.755  1.00  1.00              
ATOM   4288  CG2 ILE A 266     123.377 104.966 102.938  1.00  1.00              
ATOM   4289 1HG2 ILE A 266     123.970 105.876 102.973  1.00  1.00              
ATOM   4290 2HG2 ILE A 266     123.983 104.187 103.398  1.00  1.00              
ATOM   4291 3HG2 ILE A 266     123.179 104.711 101.898  1.00  1.00              
ATOM   4292  CG1 ILE A 266     121.344 106.430 103.265  1.00  1.00              
ATOM   4293 1HG1 ILE A 266     120.347 106.462 103.700  1.00  1.00              
ATOM   4294 2HG1 ILE A 266     121.235 106.423 102.180  1.00  1.00              
ATOM   4295  CD1 ILE A 266     122.058 107.729 103.669  1.00  1.00              
ATOM   4296  HD1 ILE A 266     121.427 108.579 103.419  1.00  1.00              
ATOM   4297  HD2 ILE A 266     122.247 107.733 104.743  1.00  1.00              
ATOM   4298  HD3 ILE A 266     123.000 107.837 103.132  1.00  1.00              
ATOM   4299  C   ILE A 266     120.338 103.860 102.354  1.00  1.00              
ATOM   4300  O   ILE A 266     120.944 103.741 101.295  1.00  1.00              
ATOM   4301  N   LEU A 267     119.024 104.085 102.413  1.00  1.00              
ATOM   4302  H   LEU A 267     118.631 104.304 103.324  1.00  1.00              
ATOM   4303  CA  LEU A 267     118.094 104.067 101.284  1.00  1.00              
ATOM   4304  HA  LEU A 267     118.672 104.061 100.360  1.00  1.00              
ATOM   4305  CB  LEU A 267     117.260 102.769 101.338  1.00  1.00              
ATOM   4306  HB1 LEU A 267     116.701 102.760 102.273  1.00  1.00              
ATOM   4307  HB2 LEU A 267     117.950 101.933 101.360  1.00  1.00              
ATOM   4308  CG  LEU A 267     116.256 102.559 100.184  1.00  1.00              
ATOM   4309  HG  LEU A 267     115.459 103.295 100.249  1.00  1.00              
ATOM   4310  CD1 LEU A 267     116.894 102.682  98.797  1.00  1.00              
ATOM   4311 1HD1 LEU A 267     116.155 102.455  98.028  1.00  1.00              
ATOM   4312 2HD1 LEU A 267     117.248 103.697  98.632  1.00  1.00              
ATOM   4313 3HD1 LEU A 267     117.726 101.986  98.704  1.00  1.00              
ATOM   4314  CD2 LEU A 267     115.623 101.166 100.298  1.00  1.00              
ATOM   4315 1HD2 LEU A 267     115.181 101.052 101.288  1.00  1.00              
ATOM   4316 2HD2 LEU A 267     114.836 101.056  99.553  1.00  1.00              
ATOM   4317 3HD2 LEU A 267     116.379 100.395 100.148  1.00  1.00              
ATOM   4318  C   LEU A 267     117.215 105.331 101.267  1.00  1.00              
ATOM   4319  O   LEU A 267     116.061 105.318 101.663  1.00  1.00              
ATOM   4320  N   LYS A 268     117.803 106.463 100.878  1.00  1.00              
ATOM   4321  H   LYS A 268     118.740 106.377 100.515  1.00  1.00              
ATOM   4322  CA  LYS A 268     117.423 107.765 101.441  1.00  1.00              
ATOM   4323  HA  LYS A 268     117.134 107.605 102.484  1.00  1.00              
ATOM   4324  CB  LYS A 268     118.688 108.650 101.408  1.00  1.00              
ATOM   4325  HB1 LYS A 268     118.764 109.096 100.416  1.00  1.00              
ATOM   4326  HB2 LYS A 268     119.576 108.032 101.543  1.00  1.00              
ATOM   4327  CG  LYS A 268     118.733 109.747 102.492  1.00  1.00              
ATOM   4328  HG1 LYS A 268     119.146 109.315 103.404  1.00  1.00              
ATOM   4329  HG2 LYS A 268     117.735 110.111 102.729  1.00  1.00              
ATOM   4330  CD  LYS A 268     119.598 110.941 102.055  1.00  1.00              
ATOM   4331  HD1 LYS A 268     120.545 110.575 101.650  1.00  1.00              
ATOM   4332  HD2 LYS A 268     119.812 111.563 102.925  1.00  1.00              
ATOM   4333  CE  LYS A 268     118.838 111.787 101.020  1.00  1.00              
ATOM   4334  HE1 LYS A 268     118.570 112.749 101.467  1.00  1.00              
ATOM   4335  HE2 LYS A 268     117.900 111.278 100.781  1.00  1.00              
ATOM   4336  NZ  LYS A 268     119.615 111.999  99.774  1.00  1.00              
ATOM   4337  HZ1 LYS A 268     120.389 112.628  99.909  1.00  1.00              
ATOM   4338  HZ2 LYS A 268     119.966 111.118  99.405  1.00  1.00              
ATOM   4339  HZ3 LYS A 268     119.017 112.407  99.046  1.00  1.00              
ATOM   4340  C   LYS A 268     116.274 108.547 100.817  1.00  1.00              
ATOM   4341  O   LYS A 268     115.715 109.430 101.457  1.00  1.00              
ATOM   4342  N   GLU A 269     116.037 108.359  99.527  1.00  1.00              
ATOM   4343  H   GLU A 269     116.528 107.612  99.065  1.00  1.00              
ATOM   4344  CA  GLU A 269     115.380 109.394  98.717  1.00  1.00              
ATOM   4345  HA  GLU A 269     114.678 109.945  99.347  1.00  1.00              
ATOM   4346  CB  GLU A 269     116.450 110.380  98.215  1.00  1.00              
ATOM   4347  HB1 GLU A 269     116.928 109.980  97.320  1.00  1.00              
ATOM   4348  HB2 GLU A 269     117.225 110.492  98.973  1.00  1.00              
ATOM   4349  CG  GLU A 269     115.867 111.771  97.936  1.00  1.00              
ATOM   4350  HG1 GLU A 269     115.580 112.233  98.883  1.00  1.00              
ATOM   4351  HG2 GLU A 269     114.971 111.692  97.319  1.00  1.00              
ATOM   4352  CD  GLU A 269     116.905 112.639  97.229  1.00  1.00              
ATOM   4353  OE1 GLU A 269     117.936 112.932  97.875  1.00  1.00              
ATOM   4354  OE2 GLU A 269     116.672 112.963  96.044  1.00  1.00              
ATOM   4355  C   GLU A 269     114.564 108.817  97.562  1.00  1.00              
ATOM   4356  O   GLU A 269     114.509 109.333  96.452  1.00  1.00              
ATOM   4357  N   LEU A 270     113.898 107.731  97.907  1.00  1.00              
ATOM   4358  H   LEU A 270     114.056 107.417  98.853  1.00  1.00              
ATOM   4359  CA  LEU A 270     112.856 107.011  97.205  1.00  1.00              
ATOM   4360  HA  LEU A 270     113.322 106.384  96.444  1.00  1.00              
ATOM   4361  CB  LEU A 270     112.177 106.097  98.257  1.00  1.00              
ATOM   4362  HB1 LEU A 270     112.747 105.172  98.307  1.00  1.00              
ATOM   4363  HB2 LEU A 270     111.191 105.844  97.882  1.00  1.00              
ATOM   4364  CG  LEU A 270     111.943 106.570  99.712  1.00  1.00              
ATOM   4365  HG  LEU A 270     111.297 105.820 100.168  1.00  1.00              
ATOM   4366  CD1 LEU A 270     113.241 106.598 100.523  1.00  1.00              
ATOM   4367 1HD1 LEU A 270     113.041 106.192 101.508  1.00  1.00              
ATOM   4368 2HD1 LEU A 270     114.007 105.961 100.083  1.00  1.00              
ATOM   4369 3HD1 LEU A 270     113.604 107.613 100.667  1.00  1.00              
ATOM   4370  CD2 LEU A 270     111.216 107.911  99.837  1.00  1.00              
ATOM   4371 1HD2 LEU A 270     110.974 108.082 100.889  1.00  1.00              
ATOM   4372 2HD2 LEU A 270     111.841 108.732  99.495  1.00  1.00              
ATOM   4373 3HD2 LEU A 270     110.284 107.884  99.274  1.00  1.00              
ATOM   4374  C   LEU A 270     111.766 107.822  96.480  1.00  1.00              
ATOM   4375  O   LEU A 270     111.020 107.258  95.684  1.00  1.00              
ATOM   4376  N   LYS A 271     111.585 109.099  96.820  1.00  1.00              
ATOM   4377  H   LYS A 271     112.297 109.485  97.421  1.00  1.00              
ATOM   4378  CA  LYS A 271     110.412 109.938  96.538  1.00  1.00              
ATOM   4379  HA  LYS A 271     110.472 110.781  97.227  1.00  1.00              
ATOM   4380  CB  LYS A 271     110.492 110.537  95.113  1.00  1.00              
ATOM   4381  HB1 LYS A 271     109.472 110.745  94.782  1.00  1.00              
ATOM   4382  HB2 LYS A 271     110.898 109.798  94.428  1.00  1.00              
ATOM   4383  CG  LYS A 271     111.260 111.865  94.962  1.00  1.00              
ATOM   4384  HG1 LYS A 271     111.024 112.516  95.805  1.00  1.00              
ATOM   4385  HG2 LYS A 271     110.881 112.350  94.060  1.00  1.00              
ATOM   4386  CD  LYS A 271     112.787 111.757  94.810  1.00  1.00              
ATOM   4387  HD1 LYS A 271     113.022 111.083  93.983  1.00  1.00              
ATOM   4388  HD2 LYS A 271     113.218 111.368  95.730  1.00  1.00              
ATOM   4389  CE  LYS A 271     113.349 113.160  94.520  1.00  1.00              
ATOM   4390  HE1 LYS A 271     113.199 113.787  95.403  1.00  1.00              
ATOM   4391  HE2 LYS A 271     112.773 113.587  93.692  1.00  1.00              
ATOM   4392  NZ  LYS A 271     114.785 113.155  94.150  1.00  1.00              
ATOM   4393  HZ1 LYS A 271     114.946 112.581  93.327  1.00  1.00              
ATOM   4394  HZ2 LYS A 271     115.122 114.077  93.928  1.00  1.00              
ATOM   4395  HZ3 LYS A 271     115.396 112.832  94.908  1.00  1.00              
ATOM   4396  C   LYS A 271     109.016 109.385  96.819  1.00  1.00              
ATOM   4397  O   LYS A 271     108.324 109.943  97.660  1.00  1.00              
ATOM   4398  N   SER A 272     108.579 108.372  96.083  1.00  1.00              
ATOM   4399  H   SER A 272     109.260 107.935  95.470  1.00  1.00              
ATOM   4400  CA  SER A 272     107.191 107.897  96.044  1.00  1.00              
ATOM   4401  HA  SER A 272     106.702 108.173  96.979  1.00  1.00              
ATOM   4402  CB  SER A 272     106.436 108.594  94.903  1.00  1.00              
ATOM   4403  HB1 SER A 272     106.810 108.242  93.940  1.00  1.00              
ATOM   4404  HB2 SER A 272     106.583 109.672  94.973  1.00  1.00              
ATOM   4405  OG  SER A 272     105.059 108.314  95.014  1.00  1.00              
ATOM   4406  HG  SER A 272     104.976 107.351  94.919  1.00  1.00              
ATOM   4407  C   SER A 272     107.115 106.375  95.946  1.00  1.00              
ATOM   4408  O   SER A 272     106.194 105.841  95.328  1.00  1.00              
ATOM   4409  N   PHE A 273     108.095 105.682  96.538  1.00  1.00              
ATOM   4410  H   PHE A 273     108.843 106.184  96.987  1.00  1.00              
ATOM   4411  CA  PHE A 273     108.092 104.227  96.626  1.00  1.00              
ATOM   4412  HA  PHE A 273     108.285 103.832  95.629  1.00  1.00              
ATOM   4413  CB  PHE A 273     109.203 103.689  97.546  1.00  1.00              
ATOM   4414  HB1 PHE A 273     108.891 102.699  97.882  1.00  1.00              
ATOM   4415  HB2 PHE A 273     109.263 104.315  98.437  1.00  1.00              
ATOM   4416  CG  PHE A 273     110.604 103.519  96.962  1.00  1.00              
ATOM   4417  CD1 PHE A 273     111.042 104.202  95.809  1.00  1.00              
ATOM   4418  HD1 PHE A 273     110.372 104.848  95.262  1.00  1.00              
ATOM   4419  CE1 PHE A 273     112.367 104.062  95.353  1.00  1.00              
ATOM   4420  HE1 PHE A 273     112.682 104.591  94.463  1.00  1.00              
ATOM   4421  CZ  PHE A 273     113.274 103.248  96.052  1.00  1.00              
ATOM   4422  HZ  PHE A 273     114.293 103.143  95.704  1.00  1.00              
ATOM   4423  CE2 PHE A 273     112.848 102.573  97.208  1.00  1.00              
ATOM   4424  HE2 PHE A 273     113.537 101.957  97.764  1.00  1.00              
ATOM   4425  CD2 PHE A 273     111.519 102.699  97.648  1.00  1.00              
ATOM   4426  HD2 PHE A 273     111.195 102.175  98.530  1.00  1.00              
ATOM   4427  C   PHE A 273     106.717 103.698  97.051  1.00  1.00              
ATOM   4428  O   PHE A 273     106.156 104.089  98.082  1.00  1.00              
ATOM   4429  N   HIS A 274     106.185 102.855  96.171  1.00  1.00              
ATOM   4430  H   HIS A 274     106.793 102.519  95.436  1.00  1.00              
ATOM   4431  CA  HIS A 274     104.896 102.197  96.260  1.00  1.00              
ATOM   4432  HA  HIS A 274     104.162 102.956  96.528  1.00  1.00              
ATOM   4433  CB  HIS A 274     104.463 101.642  94.882  1.00  1.00              
ATOM   4434  HB1 HIS A 274     105.352 101.576  94.271  1.00  1.00              
ATOM   4435  HB2 HIS A 274     103.792 102.356  94.405  1.00  1.00              
ATOM   4436  CG  HIS A 274     103.818 100.275  94.852  1.00  1.00              
ATOM   4437  ND1 HIS A 274     102.668  99.886  95.541  1.00  1.00              
ATOM   4438  CE1 HIS A 274     102.622  98.547  95.444  1.00  1.00              
ATOM   4439  HE1 HIS A 274     101.925  97.922  95.985  1.00  1.00              
ATOM   4440  NE2 HIS A 274     103.652  98.085  94.717  1.00  1.00              
ATOM   4441  HE2 HIS A 274     104.007  97.124  94.775  1.00  1.00              
ATOM   4442  CD2 HIS A 274     104.380  99.170  94.285  1.00  1.00              
ATOM   4443  HD2 HIS A 274     105.293  99.154  93.711  1.00  1.00              
ATOM   4444  C   HIS A 274     104.831 101.185  97.398  1.00  1.00              
ATOM   4445  O   HIS A 274     103.939 101.328  98.242  1.00  1.00              
ATOM   4446  N   ILE A 275     105.808 100.272  97.515  1.00  1.00              
ATOM   4447  H   ILE A 275     106.575 100.244  96.853  1.00  1.00              
ATOM   4448  CA  ILE A 275     105.946  99.559  98.788  1.00  1.00              
ATOM   4449  HA  ILE A 275     105.408 100.089  99.570  1.00  1.00              
ATOM   4450  CB  ILE A 275     105.314  98.137  98.672  1.00  1.00              
ATOM   4451  HB  ILE A 275     105.579  97.739  97.693  1.00  1.00              
ATOM   4452  CG2 ILE A 275     105.797  97.112  99.708  1.00  1.00              
ATOM   4453 1HG2 ILE A 275     105.271  96.169  99.557  1.00  1.00              
ATOM   4454 2HG2 ILE A 275     106.855  96.941  99.538  1.00  1.00              
ATOM   4455 3HG2 ILE A 275     105.630  97.469 100.723  1.00  1.00              
ATOM   4456  CG1 ILE A 275     103.767  98.157  98.718  1.00  1.00              
ATOM   4457 1HG1 ILE A 275     103.401  97.168  98.440  1.00  1.00              
ATOM   4458 2HG1 ILE A 275     103.404  98.844  97.962  1.00  1.00              
ATOM   4459  CD1 ILE A 275     103.115  98.547 100.055  1.00  1.00              
ATOM   4460  HD1 ILE A 275     103.460  99.528 100.379  1.00  1.00              
ATOM   4461  HD2 ILE A 275     102.034  98.586  99.922  1.00  1.00              
ATOM   4462  HD3 ILE A 275     103.341  97.806 100.822  1.00  1.00              
ATOM   4463  C   ILE A 275     107.418  99.669  99.209  1.00  1.00              
ATOM   4464  O   ILE A 275     108.293 100.079  98.436  1.00  1.00              
ATOM   4465  N   ILE A 276     107.666  99.302 100.464  1.00  1.00              
ATOM   4466  H   ILE A 276     106.864  99.080 101.030  1.00  1.00              
ATOM   4467  CA  ILE A 276     108.873  98.571 100.803  1.00  1.00              
ATOM   4468  HA  ILE A 276     109.264  98.170  99.871  1.00  1.00              
ATOM   4469  CB  ILE A 276     109.986  99.427 101.445  1.00  1.00              
ATOM   4470  HB  ILE A 276     110.776  98.722 101.711  1.00  1.00              
ATOM   4471  CG2 ILE A 276     110.615 100.352 100.397  1.00  1.00              
ATOM   4472 1HG2 ILE A 276     111.559 100.740 100.765  1.00  1.00              
ATOM   4473 2HG2 ILE A 276     110.809  99.792  99.480  1.00  1.00              
ATOM   4474 3HG2 ILE A 276     109.935 101.168 100.161  1.00  1.00              
ATOM   4475  CG1 ILE A 276     109.606 100.142 102.768  1.00  1.00              
ATOM   4476 1HG1 ILE A 276     110.530 100.419 103.270  1.00  1.00              
ATOM   4477 2HG1 ILE A 276     109.112  99.434 103.430  1.00  1.00              
ATOM   4478  CD1 ILE A 276     108.726 101.400 102.676  1.00  1.00              
ATOM   4479  HD1 ILE A 276     109.199 102.154 102.046  1.00  1.00              
ATOM   4480  HD2 ILE A 276     107.743 101.157 102.277  1.00  1.00              
ATOM   4481  HD3 ILE A 276     108.595 101.823 103.671  1.00  1.00              
ATOM   4482  C   ILE A 276     108.545  97.385 101.680  1.00  1.00              
ATOM   4483  O   ILE A 276     107.703  97.477 102.581  1.00  1.00              
ATOM   4484  N   ASN A 277     109.239  96.277 101.444  1.00  1.00              
ATOM   4485  H   ASN A 277     109.873  96.233 100.653  1.00  1.00              
ATOM   4486  CA  ASN A 277     109.084  95.135 102.349  1.00  1.00              
ATOM   4487  HA  ASN A 277     108.708  95.488 103.310  1.00  1.00              
ATOM   4488  CB  ASN A 277     108.006  94.152 101.849  1.00  1.00              
ATOM   4489  HB1 ASN A 277     107.032  94.631 101.946  1.00  1.00              
ATOM   4490  HB2 ASN A 277     108.012  93.274 102.495  1.00  1.00              
ATOM   4491  CG  ASN A 277     108.149  93.669 100.419  1.00  1.00              
ATOM   4492  OD1 ASN A 277     108.691  92.613 100.150  1.00  1.00              
ATOM   4493  ND2 ASN A 277     107.598  94.386  99.466  1.00  1.00              
ATOM   4494 1HD2 ASN A 277     107.145  95.257  99.665  1.00  1.00              
ATOM   4495 2HD2 ASN A 277     107.626  94.090  98.494  1.00  1.00              
ATOM   4496  C   ASN A 277     110.452  94.525 102.662  1.00  1.00              
ATOM   4497  O   ASN A 277     111.056  93.782 101.888  1.00  1.00              
ATOM   4498  N   LEU A 278     110.920  94.882 103.857  1.00  1.00              
ATOM   4499  H   LEU A 278     110.378  95.569 104.356  1.00  1.00              
ATOM   4500  CA  LEU A 278     111.697  94.001 104.723  1.00  1.00              
ATOM   4501  HA  LEU A 278     112.618  93.695 104.225  1.00  1.00              
ATOM   4502  CB  LEU A 278     112.020  94.853 105.975  1.00  1.00              
ATOM   4503  HB1 LEU A 278     111.098  95.305 106.345  1.00  1.00              
ATOM   4504  HB2 LEU A 278     112.655  95.671 105.630  1.00  1.00              
ATOM   4505  CG  LEU A 278     112.720  94.188 107.179  1.00  1.00              
ATOM   4506  HG  LEU A 278     113.464  93.478 106.820  1.00  1.00              
ATOM   4507  CD1 LEU A 278     113.416  95.278 107.997  1.00  1.00              
ATOM   4508 1HD1 LEU A 278     113.889  94.845 108.880  1.00  1.00              
ATOM   4509 2HD1 LEU A 278     114.187  95.770 107.407  1.00  1.00              
ATOM   4510 3HD1 LEU A 278     112.688  96.020 108.330  1.00  1.00              
ATOM   4511  CD2 LEU A 278     111.765  93.484 108.151  1.00  1.00              
ATOM   4512 1HD2 LEU A 278     112.328  93.039 108.971  1.00  1.00              
ATOM   4513 2HD2 LEU A 278     111.061  94.203 108.577  1.00  1.00              
ATOM   4514 3HD2 LEU A 278     111.183  92.709 107.667  1.00  1.00              
ATOM   4515  C   LEU A 278     110.840  92.772 105.043  1.00  1.00              
ATOM   4516  O   LEU A 278     109.609  92.824 105.066  1.00  1.00              
ATOM   4517  N   SER A 279     111.503  91.651 105.278  1.00  1.00              
ATOM   4518  H   SER A 279     112.511  91.690 105.225  1.00  1.00              
ATOM   4519  CA  SER A 279     110.924  90.426 105.830  1.00  1.00              
ATOM   4520  HA  SER A 279     110.222  90.650 106.636  1.00  1.00              
ATOM   4521  CB  SER A 279     110.220  89.591 104.748  1.00  1.00              
ATOM   4522  HB1 SER A 279     109.926  88.627 105.167  1.00  1.00              
ATOM   4523  HB2 SER A 279     110.913  89.414 103.929  1.00  1.00              
ATOM   4524  OG  SER A 279     109.070  90.239 104.241  1.00  1.00              
ATOM   4525  HG  SER A 279     109.249  91.195 104.250  1.00  1.00              
ATOM   4526  C   SER A 279     112.103  89.647 106.384  1.00  1.00              
ATOM   4527  O   SER A 279     112.719  88.844 105.681  1.00  1.00              
ATOM   4528  N   ASP A 280     112.499  90.036 107.591  1.00  1.00              
ATOM   4529  H   ASP A 280     111.899  90.668 108.103  1.00  1.00              
ATOM   4530  CA  ASP A 280     113.659  89.500 108.300  1.00  1.00              
ATOM   4531  HA  ASP A 280     113.667  90.031 109.254  1.00  1.00              
ATOM   4532  CB  ASP A 280     113.390  88.047 108.742  1.00  1.00              
ATOM   4533  HB1 ASP A 280     114.249  87.683 109.307  1.00  1.00              
ATOM   4534  HB2 ASP A 280     113.253  87.402 107.873  1.00  1.00              
ATOM   4535  CG  ASP A 280     112.133  88.001 109.644  1.00  1.00              
ATOM   4536  OD1 ASP A 280     112.250  88.237 110.868  1.00  1.00              
ATOM   4537  OD2 ASP A 280     110.989  87.865 109.144  1.00  1.00              
ATOM   4538  C   ASP A 280     115.012  89.896 107.692  1.00  1.00              
ATOM   4539  O   ASP A 280     115.758  89.104 107.111  1.00  1.00              
ATOM   4540  N   ASN A 281     115.277  91.201 107.851  1.00  1.00              
ATOM   4541  H   ASN A 281     114.575  91.746 108.330  1.00  1.00              
ATOM   4542  CA  ASN A 281     116.586  91.829 107.742  1.00  1.00              
ATOM   4543  HA  ASN A 281     117.232  91.229 107.097  1.00  1.00              
ATOM   4544  CB  ASN A 281     116.396  93.224 107.140  1.00  1.00              
ATOM   4545  HB1 ASN A 281     115.801  93.830 107.821  1.00  1.00              
ATOM   4546  HB2 ASN A 281     115.884  93.155 106.184  1.00  1.00              
ATOM   4547  CG  ASN A 281     117.730  93.896 106.933  1.00  1.00              
ATOM   4548  OD1 ASN A 281     118.702  93.275 106.545  1.00  1.00              
ATOM   4549  ND2 ASN A 281     117.832  95.182 107.143  1.00  1.00              
ATOM   4550 1HD2 ASN A 281     117.130  95.606 107.768  1.00  1.00              
ATOM   4551 2HD2 ASN A 281     118.756  95.552 107.252  1.00  1.00              
ATOM   4552  C   ASN A 281     117.212  91.965 109.137  1.00  1.00              
ATOM   4553  O   ASN A 281     116.562  92.432 110.072  1.00  1.00              
ATOM   4554  N   LYS A 282     118.505  91.657 109.228  1.00  1.00              
ATOM   4555  H   LYS A 282     118.941  91.330 108.377  1.00  1.00              
ATOM   4556  CA  LYS A 282     119.340  91.736 110.434  1.00  1.00              
ATOM   4557  HA  LYS A 282     120.317  91.421 110.068  1.00  1.00              
ATOM   4558  CB  LYS A 282     119.556  93.170 110.894  1.00  1.00              
ATOM   4559  HB1 LYS A 282     120.127  93.158 111.824  1.00  1.00              
ATOM   4560  HB2 LYS A 282     118.602  93.659 111.071  1.00  1.00              
ATOM   4561  CG  LYS A 282     120.334  93.915 109.797  1.00  1.00              
ATOM   4562  HG1 LYS A 282     119.653  94.410 109.115  1.00  1.00              
ATOM   4563  HG2 LYS A 282     120.909  93.222 109.192  1.00  1.00              
ATOM   4564  CD  LYS A 282     121.308  94.885 110.444  1.00  1.00              
ATOM   4565  HD1 LYS A 282     122.193  94.306 110.708  1.00  1.00              
ATOM   4566  HD2 LYS A 282     120.872  95.285 111.355  1.00  1.00              
ATOM   4567  CE  LYS A 282     121.731  96.041 109.546  1.00  1.00              
ATOM   4568  HE1 LYS A 282     121.880  95.672 108.530  1.00  1.00              
ATOM   4569  HE2 LYS A 282     122.672  96.429 109.937  1.00  1.00              
ATOM   4570  NZ  LYS A 282     120.743  97.129 109.582  1.00  1.00              
ATOM   4571  HZ1 LYS A 282     119.798  96.751 109.487  1.00  1.00              
ATOM   4572  HZ2 LYS A 282     120.765  97.599 110.482  1.00  1.00              
ATOM   4573  HZ3 LYS A 282     120.878  97.813 108.845  1.00  1.00              
ATOM   4574  C   LYS A 282     119.093  90.695 111.512  1.00  1.00              
ATOM   4575  O   LYS A 282     118.019  90.138 111.681  1.00  1.00              
ATOM   4576  N   ILE A 283     120.193  90.398 112.200  1.00  1.00              
ATOM   4577  H   ILE A 283     121.032  90.906 111.970  1.00  1.00              
ATOM   4578  CA  ILE A 283     120.247  89.388 113.259  1.00  1.00              
ATOM   4579  HA  ILE A 283     119.502  88.616 113.058  1.00  1.00              
ATOM   4580  CB  ILE A 283     121.645  88.725 113.307  1.00  1.00              
ATOM   4581  HB  ILE A 283     122.378  89.498 113.549  1.00  1.00              
ATOM   4582  CG2 ILE A 283     121.742  87.649 114.404  1.00  1.00              
ATOM   4583 1HG2 ILE A 283     122.697  87.128 114.336  1.00  1.00              
ATOM   4584 2HG2 ILE A 283     121.678  88.108 115.391  1.00  1.00              
ATOM   4585 3HG2 ILE A 283     120.930  86.929 114.301  1.00  1.00              
ATOM   4586  CG1 ILE A 283     122.059  88.116 111.948  1.00  1.00              
ATOM   4587 1HG1 ILE A 283     123.055  87.682 112.047  1.00  1.00              
ATOM   4588 2HG1 ILE A 283     122.135  88.922 111.221  1.00  1.00              
ATOM   4589  CD1 ILE A 283     121.118  87.040 111.384  1.00  1.00              
ATOM   4590  HD1 ILE A 283     121.022  86.210 112.084  1.00  1.00              
ATOM   4591  HD2 ILE A 283     120.134  87.463 111.182  1.00  1.00              
ATOM   4592  HD3 ILE A 283     121.527  86.656 110.450  1.00  1.00              
ATOM   4593  C   ILE A 283     119.882  90.002 114.620  1.00  1.00              
ATOM   4594  O   ILE A 283     119.350  89.336 115.505  1.00  1.00              
ATOM   4595  N   SER A 284     120.145  91.296 114.796  1.00  1.00              
ATOM   4596  H   SER A 284     120.496  91.836 114.022  1.00  1.00              
ATOM   4597  CA  SER A 284     120.212  91.930 116.108  1.00  1.00              
ATOM   4598  HA  SER A 284     119.686  91.318 116.840  1.00  1.00              
ATOM   4599  CB  SER A 284     121.682  92.030 116.538  1.00  1.00              
ATOM   4600  HB1 SER A 284     122.073  91.024 116.691  1.00  1.00              
ATOM   4601  HB2 SER A 284     121.761  92.581 117.476  1.00  1.00              
ATOM   4602  OG  SER A 284     122.461  92.671 115.545  1.00  1.00              
ATOM   4603  HG  SER A 284     122.429  93.636 115.727  1.00  1.00              
ATOM   4604  C   SER A 284     119.559  93.325 116.105  1.00  1.00              
ATOM   4605  O   SER A 284     119.567  94.072 115.115  1.00  1.00              
ATOM   4606  N   SER A 285     118.975  93.638 117.265  1.00  1.00              
ATOM   4607  H   SER A 285     119.013  92.950 117.996  1.00  1.00              
ATOM   4608  CA  SER A 285     118.351  94.923 117.590  1.00  1.00              
ATOM   4609  HA  SER A 285     117.577  95.130 116.936  1.00  1.00              
ATOM   4610  CB  SER A 285     117.772  94.905 119.029  1.00  1.00              
ATOM   4611  HB1 SER A 285     118.436  94.307 119.653  1.00  1.00              
ATOM   4612  HB2 SER A 285     116.814  94.391 119.046  1.00  1.00              
ATOM   4613  OG  SER A 285     117.690  96.188 119.624  1.00  1.00              
ATOM   4614  HG  SER A 285     116.851  96.691 119.482  1.00  1.00              
ATOM   4615  C   SER A 285     119.255  96.119 117.323  1.00  1.00              
ATOM   4616  O   SER A 285     119.001  96.864 116.352  1.00  1.00              
ATOM   4617  N   PRO A 286     120.370  96.228 118.069  1.00  1.00              
ATOM   4618  CD  PRO A 286     120.792  95.494 119.260  1.00  1.00              
ATOM   4619  HD1 PRO A 286     120.628  94.422 119.167  1.00  1.00              
ATOM   4620  HD2 PRO A 286     120.266  95.886 120.131  1.00  1.00              
ATOM   4621  CG  PRO A 286     122.290  95.758 119.427  1.00  1.00              
ATOM   4622  HG1 PRO A 286     122.857  94.975 118.923  1.00  1.00              
ATOM   4623  HG2 PRO A 286     122.574  95.824 120.478  1.00  1.00              
ATOM   4624  CB  PRO A 286     122.485  97.085 118.701  1.00  1.00              
ATOM   4625  HB1 PRO A 286     123.501  97.194 118.316  1.00  1.00              
ATOM   4626  HB2 PRO A 286     122.250  97.907 119.378  1.00  1.00              
ATOM   4627  CA  PRO A 286     121.436  97.033 117.585  1.00  1.00              
ATOM   4628  HA  PRO A 286     121.090  98.050 117.384  1.00  1.00              
ATOM   4629  C   PRO A 286     121.973  96.412 116.303  1.00  1.00              
ATOM   4630  O   PRO A 286     122.277  95.216 116.255  1.00  1.00              
ATOM   4631  N   SER A 287     121.982  97.240 115.269  1.00  1.00              
ATOM   4632  H   SER A 287     121.814  98.225 115.477  1.00  1.00              
ATOM   4633  CA  SER A 287     122.210  97.008 113.852  1.00  1.00              
ATOM   4634  HA  SER A 287     122.917  97.766 113.530  1.00  1.00              
ATOM   4635  CB  SER A 287     122.870  95.670 113.512  1.00  1.00              
ATOM   4636  HB1 SER A 287     122.131  94.868 113.519  1.00  1.00              
ATOM   4637  HB2 SER A 287     123.652  95.453 114.241  1.00  1.00              
ATOM   4638  OG  SER A 287     123.492  95.769 112.248  1.00  1.00              
ATOM   4639  HG  SER A 287     124.138  96.488 112.272  1.00  1.00              
ATOM   4640  C   SER A 287     120.922  97.302 113.068  1.00  1.00              
ATOM   4641  O   SER A 287     120.929  98.150 112.146  1.00  1.00              
ATOM   4642  N   GLU A 288     119.781  96.674 113.428  1.00  1.00              
ATOM   4643  H   GLU A 288     119.734  96.070 114.245  1.00  1.00              
ATOM   4644  CA  GLU A 288     118.554  97.051 112.698  1.00  1.00              
ATOM   4645  HA  GLU A 288     118.883  97.141 111.677  1.00  1.00              
ATOM   4646  CB  GLU A 288     117.450  95.988 112.649  1.00  1.00              
ATOM   4647  HB1 GLU A 288     116.889  96.040 113.581  1.00  1.00              
ATOM   4648  HB2 GLU A 288     117.907  95.004 112.596  1.00  1.00              
ATOM   4649  CG  GLU A 288     116.459  96.156 111.460  1.00  1.00              
ATOM   4650  HG1 GLU A 288     115.885  97.068 111.628  1.00  1.00              
ATOM   4651  HG2 GLU A 288     115.760  95.319 111.500  1.00  1.00              
ATOM   4652  CD  GLU A 288     117.031  96.219 110.022  1.00  1.00              
ATOM   4653  OE1 GLU A 288     116.259  96.361 109.047  1.00  1.00              
ATOM   4654  OE2 GLU A 288     118.262  96.160 109.816  1.00  1.00              
ATOM   4655  C   GLU A 288     118.069  98.485 112.984  1.00  1.00              
ATOM   4656  O   GLU A 288     117.550  99.180 112.090  1.00  1.00              
ATOM   4657  N   ALA A 289     118.393  98.999 114.172  1.00  1.00              
ATOM   4658  H   ALA A 289     118.835  98.409 114.869  1.00  1.00              
ATOM   4659  CA  ALA A 289     118.221 100.428 114.435  1.00  1.00              
ATOM   4660  HA  ALA A 289     117.157 100.636 114.333  1.00  1.00              
ATOM   4661  CB  ALA A 289     118.595 100.700 115.898  1.00  1.00              
ATOM   4662  HB1 ALA A 289     118.415 101.748 116.134  1.00  1.00              
ATOM   4663  HB2 ALA A 289     117.990 100.075 116.557  1.00  1.00              
ATOM   4664  HB3 ALA A 289     119.648 100.475 116.066  1.00  1.00              
ATOM   4665  C   ALA A 289     118.927 101.391 113.452  1.00  1.00              
ATOM   4666  O   ALA A 289     118.352 102.391 112.999  1.00  1.00              
ATOM   4667  N   GLU A 290     120.168 101.084 113.083  1.00  1.00              
ATOM   4668  H   GLU A 290     120.642 100.351 113.610  1.00  1.00              
ATOM   4669  CA  GLU A 290     120.942 101.855 112.105  1.00  1.00              
ATOM   4670  HA  GLU A 290     120.939 102.895 112.435  1.00  1.00              
ATOM   4671  CB  GLU A 290     122.403 101.390 112.095  1.00  1.00              
ATOM   4672  HB1 GLU A 290     122.934 102.019 111.381  1.00  1.00              
ATOM   4673  HB2 GLU A 290     122.478 100.354 111.762  1.00  1.00              
ATOM   4674  CG  GLU A 290     123.077 101.562 113.474  1.00  1.00              
ATOM   4675  HG1 GLU A 290     122.655 102.429 113.987  1.00  1.00              
ATOM   4676  HG2 GLU A 290     124.133 101.784 113.299  1.00  1.00              
ATOM   4677  CD  GLU A 290     122.979 100.315 114.373  1.00  1.00              
ATOM   4678  OE1 GLU A 290     124.001  99.604 114.467  1.00  1.00              
ATOM   4679  OE2 GLU A 290     121.893 100.032 114.941  1.00  1.00              
ATOM   4680  C   GLU A 290     120.257 101.854 110.730  1.00  1.00              
ATOM   4681  O   GLU A 290     120.094 102.913 110.095  1.00  1.00              
ATOM   4682  N   HIS A 291     119.691 100.699 110.346  1.00  1.00              
ATOM   4683  H   HIS A 291     119.708  99.921 110.998  1.00  1.00              
ATOM   4684  CA  HIS A 291     118.801 100.698 109.163  1.00  1.00              
ATOM   4685  HA  HIS A 291     119.390 101.044 108.309  1.00  1.00              
ATOM   4686  CB  HIS A 291     118.297  99.284 108.845  1.00  1.00              
ATOM   4687  HB1 HIS A 291     117.210  99.282 108.753  1.00  1.00              
ATOM   4688  HB2 HIS A 291     118.547  98.621 109.665  1.00  1.00              
ATOM   4689  CG  HIS A 291     118.885  98.758 107.559  1.00  1.00              
ATOM   4690  ND1 HIS A 291     120.250  98.702 107.256  1.00  1.00              
ATOM   4691  CE1 HIS A 291     120.325  98.371 105.959  1.00  1.00              
ATOM   4692  HE1 HIS A 291     121.246  98.305 105.392  1.00  1.00              
ATOM   4693  NE2 HIS A 291     119.097  98.158 105.460  1.00  1.00              
ATOM   4694  HE2 HIS A 291     118.888  97.974 104.491  1.00  1.00              
ATOM   4695  CD2 HIS A 291     118.176  98.403 106.452  1.00  1.00              
ATOM   4696  HD2 HIS A 291     117.099  98.391 106.368  1.00  1.00              
ATOM   4697  C   HIS A 291     117.657 101.682 109.268  1.00  1.00              
ATOM   4698  O   HIS A 291     117.539 102.506 108.373  1.00  1.00              
ATOM   4699  N   ALA A 292     116.864 101.689 110.349  1.00  1.00              
ATOM   4700  H   ALA A 292     117.020 101.010 111.088  1.00  1.00              
ATOM   4701  CA  ALA A 292     115.845 102.751 110.511  1.00  1.00              
ATOM   4702  HA  ALA A 292     115.066 102.592 109.771  1.00  1.00              
ATOM   4703  CB  ALA A 292     115.260 102.609 111.917  1.00  1.00              
ATOM   4704  HB1 ALA A 292     114.713 101.671 112.005  1.00  1.00              
ATOM   4705  HB2 ALA A 292     116.046 102.611 112.661  1.00  1.00              
ATOM   4706  HB3 ALA A 292     114.595 103.445 112.110  1.00  1.00              
ATOM   4707  C   ALA A 292     116.436 104.148 110.242  1.00  1.00              
ATOM   4708  O   ALA A 292     115.921 104.869 109.374  1.00  1.00              
ATOM   4709  N   ALA A 293     117.577 104.457 110.875  1.00  1.00              
ATOM   4710  H   ALA A 293     118.021 103.750 111.456  1.00  1.00              
ATOM   4711  CA  ALA A 293     118.219 105.771 110.782  1.00  1.00              
ATOM   4712  HA  ALA A 293     117.500 106.508 111.141  1.00  1.00              
ATOM   4713  CB  ALA A 293     119.413 105.801 111.747  1.00  1.00              
ATOM   4714  HB1 ALA A 293     119.091 105.520 112.750  1.00  1.00              
ATOM   4715  HB2 ALA A 293     120.189 105.111 111.414  1.00  1.00              
ATOM   4716  HB3 ALA A 293     119.828 106.808 111.780  1.00  1.00              
ATOM   4717  C   ALA A 293     118.614 106.213 109.389  1.00  1.00              
ATOM   4718  O   ALA A 293     118.678 107.422 109.167  1.00  1.00              
ATOM   4719  N   ALA A 294     118.786 105.283 108.446  1.00  1.00              
ATOM   4720  H   ALA A 294     118.751 104.299 108.692  1.00  1.00              
ATOM   4721  CA  ALA A 294     119.056 105.707 107.069  1.00  1.00              
ATOM   4722  HA  ALA A 294     118.923 106.786 106.994  1.00  1.00              
ATOM   4723  CB  ALA A 294     120.541 105.472 106.824  1.00  1.00              
ATOM   4724  HB1 ALA A 294     120.742 104.413 106.692  1.00  1.00              
ATOM   4725  HB2 ALA A 294     120.825 106.049 105.955  1.00  1.00              
ATOM   4726  HB3 ALA A 294     121.121 105.838 107.673  1.00  1.00              
ATOM   4727  C   ALA A 294     118.092 105.178 106.019  1.00  1.00              
ATOM   4728  O   ALA A 294     118.314 105.343 104.819  1.00  1.00              
ATOM   4729  N   LEU A 295     116.967 104.619 106.462  1.00  1.00              
ATOM   4730  H   LEU A 295     116.876 104.447 107.460  1.00  1.00              
ATOM   4731  CA  LEU A 295     115.961 104.082 105.559  1.00  1.00              
ATOM   4732  HA  LEU A 295     116.474 103.605 104.722  1.00  1.00              
ATOM   4733  CB  LEU A 295     115.143 102.990 106.295  1.00  1.00              
ATOM   4734  HB1 LEU A 295     114.141 102.986 105.890  1.00  1.00              
ATOM   4735  HB2 LEU A 295     115.060 103.256 107.348  1.00  1.00              
ATOM   4736  CG  LEU A 295     115.649 101.531 106.171  1.00  1.00              
ATOM   4737  HG  LEU A 295     116.717 101.475 106.356  1.00  1.00              
ATOM   4738  CD1 LEU A 295     114.903 100.635 107.167  1.00  1.00              
ATOM   4739 1HD1 LEU A 295     113.832 100.662 106.973  1.00  1.00              
ATOM   4740 2HD1 LEU A 295     115.250  99.605 107.084  1.00  1.00              
ATOM   4741 3HD1 LEU A 295     115.094 100.974 108.182  1.00  1.00              
ATOM   4742  CD2 LEU A 295     115.394 100.943 104.783  1.00  1.00              
ATOM   4743 1HD2 LEU A 295     115.952 101.507 104.038  1.00  1.00              
ATOM   4744 2HD2 LEU A 295     115.729  99.907 104.758  1.00  1.00              
ATOM   4745 3HD2 LEU A 295     114.333 100.988 104.540  1.00  1.00              
ATOM   4746  C   LEU A 295     115.085 105.142 104.931  1.00  1.00              
ATOM   4747  O   LEU A 295     114.359 104.795 104.021  1.00  1.00              
ATOM   4748  N   SER A 296     114.981 106.331 105.538  1.00  1.00              
ATOM   4749  H   SER A 296     115.687 106.524 106.233  1.00  1.00              
ATOM   4750  CA  SER A 296     113.743 107.148 105.590  1.00  1.00              
ATOM   4751  HA  SER A 296     113.970 107.990 106.234  1.00  1.00              
ATOM   4752  CB  SER A 296     113.412 107.733 104.191  1.00  1.00              
ATOM   4753  HB1 SER A 296     114.274 107.612 103.533  1.00  1.00              
ATOM   4754  HB2 SER A 296     113.206 108.798 104.262  1.00  1.00              
ATOM   4755  OG  SER A 296     112.295 107.099 103.598  1.00  1.00              
ATOM   4756  HG  SER A 296     111.443 107.572 103.819  1.00  1.00              
ATOM   4757  C   SER A 296     112.531 106.406 106.174  1.00  1.00              
ATOM   4758  O   SER A 296     111.560 106.989 106.639  1.00  1.00              
ATOM   4759  N   MET A 297     112.582 105.071 106.226  1.00  1.00              
ATOM   4760  H   MET A 297     113.373 104.657 105.759  1.00  1.00              
ATOM   4761  CA  MET A 297     111.395 104.261 106.286  1.00  1.00              
ATOM   4762  HA  MET A 297     110.542 104.909 106.055  1.00  1.00              
ATOM   4763  CB  MET A 297     111.387 103.148 105.220  1.00  1.00              
ATOM   4764  HB1 MET A 297     110.441 102.616 105.316  1.00  1.00              
ATOM   4765  HB2 MET A 297     112.161 102.429 105.481  1.00  1.00              
ATOM   4766  CG  MET A 297     111.523 103.603 103.781  1.00  1.00              
ATOM   4767  HG1 MET A 297     112.062 104.541 103.700  1.00  1.00              
ATOM   4768  HG2 MET A 297     110.543 103.775 103.335  1.00  1.00              
ATOM   4769  SD  MET A 297     112.403 102.360 102.796  1.00  1.00              
ATOM   4770  CE  MET A 297     112.719 103.309 101.296  1.00  1.00              
ATOM   4771  HE1 MET A 297     113.478 104.058 101.512  1.00  1.00              
ATOM   4772  HE2 MET A 297     113.080 102.648 100.511  1.00  1.00              
ATOM   4773  HE3 MET A 297     111.799 103.790 100.967  1.00  1.00              
ATOM   4774  C   MET A 297     111.113 103.631 107.631  1.00  1.00              
ATOM   4775  O   MET A 297     109.951 103.247 107.884  1.00  1.00              
ATOM   4776  N   ALA A 298     112.063 103.678 108.566  1.00  1.00              
ATOM   4777  H   ALA A 298     112.955 103.901 108.168  1.00  1.00              
ATOM   4778  CA  ALA A 298     111.736 104.037 109.945  1.00  1.00              
ATOM   4779  HA  ALA A 298     110.675 103.954 110.016  1.00  1.00              
ATOM   4780  CB  ALA A 298     112.219 102.979 110.916  1.00  1.00              
ATOM   4781  HB1 ALA A 298     112.396 103.391 111.901  1.00  1.00              
ATOM   4782  HB2 ALA A 298     111.473 102.189 111.014  1.00  1.00              
ATOM   4783  HB3 ALA A 298     113.104 102.496 110.557  1.00  1.00              
ATOM   4784  C   ALA A 298     111.949 105.538 110.191  1.00  1.00              
ATOM   4785  O   ALA A 298     112.439 105.942 111.215  1.00  1.00              
ATOM   4786  N   ARG A 299     111.452 106.343 109.204  1.00  1.00              
ATOM   4787  H   ARG A 299     111.515 105.938 108.295  1.00  1.00              
ATOM   4788  CA  ARG A 299     110.372 107.344 109.291  1.00  1.00              
ATOM   4789  HA  ARG A 299     110.043 107.265 110.329  1.00  1.00              
ATOM   4790  CB  ARG A 299     110.914 108.760 109.261  1.00  1.00              
ATOM   4791  HB1 ARG A 299     110.228 109.320 109.885  1.00  1.00              
ATOM   4792  HB2 ARG A 299     110.948 109.104 108.257  1.00  1.00              
ATOM   4793  CG  ARG A 299     112.299 108.982 109.896  1.00  1.00              
ATOM   4794  HG1 ARG A 299     112.481 108.303 110.716  1.00  1.00              
ATOM   4795  HG2 ARG A 299     112.348 109.962 110.342  1.00  1.00              
ATOM   4796  CD  ARG A 299     113.486 108.910 108.908  1.00  1.00              
ATOM   4797  HD1 ARG A 299     113.318 108.076 108.233  1.00  1.00              
ATOM   4798  HD2 ARG A 299     114.381 108.689 109.492  1.00  1.00              
ATOM   4799  NE  ARG A 299     113.682 110.189 108.207  1.00  1.00              
ATOM   4800  HE  ARG A 299     114.079 110.951 108.758  1.00  1.00              
ATOM   4801  CZ  ARG A 299     113.157 110.626 107.084  1.00  1.00              
ATOM   4802  NH1 ARG A 299     112.358 109.927 106.335  1.00  1.00              
ATOM   4803 1HH1 ARG A 299     112.029 109.018 106.622  1.00  1.00              
ATOM   4804 2HH1 ARG A 299     111.878 110.379 105.578  1.00  1.00              
ATOM   4805  NH2 ARG A 299     113.394 111.842 106.700  1.00  1.00              
ATOM   4806 1HH2 ARG A 299     113.804 112.425 107.437  1.00  1.00              
ATOM   4807 2HH2 ARG A 299     112.645 112.299 106.208  1.00  1.00              
ATOM   4808  C   ARG A 299     109.081 106.736 108.642  1.00  1.00              
ATOM   4809  O   ARG A 299     108.389 107.286 107.799  1.00  1.00              
ATOM   4810  N   GLY A 300     108.876 105.425 108.829  1.00  1.00              
ATOM   4811  H   GLY A 300     109.040 104.920 107.975  1.00  1.00              
ATOM   4812  CA  GLY A 300     107.957 104.682 109.812  1.00  1.00              
ATOM   4813  HA1 GLY A 300     108.556 104.032 110.462  1.00  1.00              
ATOM   4814  HA2 GLY A 300     107.318 104.068 109.234  1.00  1.00              
ATOM   4815  C   GLY A 300     107.156 105.709 110.518  1.00  1.00              
ATOM   4816  O   GLY A 300     107.255 105.763 111.734  1.00  1.00              
ATOM   4817  N   PHE A 301     106.279 106.454 109.855  1.00  1.00              
ATOM   4818  H   PHE A 301     106.294 106.450 108.844  1.00  1.00              
ATOM   4819  CA  PHE A 301     104.955 106.638 110.524  1.00  1.00              
ATOM   4820  HA  PHE A 301     104.965 107.334 111.367  1.00  1.00              
ATOM   4821  CB  PHE A 301     103.752 107.044 109.572  1.00  1.00              
ATOM   4822  HB1 PHE A 301     104.189 107.282 108.653  1.00  1.00              
ATOM   4823  HB2 PHE A 301     103.374 107.986 109.943  1.00  1.00              
ATOM   4824  CG  PHE A 301     102.547 106.056 109.404  1.00  1.00              
ATOM   4825  CD1 PHE A 301     102.491 104.878 108.605  1.00  1.00              
ATOM   4826  HD1 PHE A 301     103.274 104.596 107.950  1.00  1.00              
ATOM   4827  CE1 PHE A 301     101.512 103.889 108.783  1.00  1.00              
ATOM   4828  HE1 PHE A 301     101.550 102.980 108.219  1.00  1.00              
ATOM   4829  CZ  PHE A 301     100.590 104.001 109.820  1.00  1.00              
ATOM   4830  HZ  PHE A 301      99.892 103.210 110.053  1.00  1.00              
ATOM   4831  CE2 PHE A 301     100.606 105.173 110.578  1.00  1.00              
ATOM   4832  HE2 PHE A 301      99.918 105.257 111.403  1.00  1.00              
ATOM   4833  CD2 PHE A 301     101.502 106.223 110.275  1.00  1.00              
ATOM   4834  HD2 PHE A 301     101.514 107.144 110.796  1.00  1.00              
ATOM   4835  C   PHE A 301     104.555 105.207 110.911  1.00  1.00              
ATOM   4836  O   PHE A 301     104.667 104.384 110.005  1.00  1.00              
ATOM   4837  N   PRO A 302     104.193 104.828 112.170  1.00  1.00              
ATOM   4838  CD  PRO A 302     102.836 104.343 112.388  1.00  1.00              
ATOM   4839  HD1 PRO A 302     102.537 103.681 111.580  1.00  1.00              
ATOM   4840  HD2 PRO A 302     102.141 105.151 112.457  1.00  1.00              
ATOM   4841  CG  PRO A 302     102.769 103.566 113.703  1.00  1.00              
ATOM   4842  HG1 PRO A 302     102.415 102.549 113.529  1.00  1.00              
ATOM   4843  HG2 PRO A 302     102.141 104.039 114.435  1.00  1.00              
ATOM   4844  CB  PRO A 302     104.205 103.569 114.181  1.00  1.00              
ATOM   4845  HB1 PRO A 302     104.434 102.613 114.650  1.00  1.00              
ATOM   4846  HB2 PRO A 302     104.367 104.404 114.867  1.00  1.00              
ATOM   4847  CA  PRO A 302     104.982 103.837 112.856  1.00  1.00              
ATOM   4848  HA  PRO A 302     105.916 104.272 113.088  1.00  1.00              
ATOM   4849  C   PRO A 302     105.094 102.599 112.029  1.00  1.00              
ATOM   4850  O   PRO A 302     104.223 101.718 112.046  1.00  1.00              
ATOM   4851  N   LYS A 303     106.094 102.612 111.147  1.00  1.00              
ATOM   4852  H   LYS A 303     106.815 103.308 111.241  1.00  1.00              
ATOM   4853  CA  LYS A 303     106.190 101.507 110.254  1.00  1.00              
ATOM   4854  HA  LYS A 303     105.181 101.222 109.988  1.00  1.00              
ATOM   4855  CB  LYS A 303     106.995 101.607 108.955  1.00  1.00              
ATOM   4856  HB1 LYS A 303     108.041 101.835 109.155  1.00  1.00              
ATOM   4857  HB2 LYS A 303     106.555 102.361 108.308  1.00  1.00              
ATOM   4858  CG  LYS A 303     106.883 100.241 108.223  1.00  1.00              
ATOM   4859  HG1 LYS A 303     105.837  99.927 108.248  1.00  1.00              
ATOM   4860  HG2 LYS A 303     107.448  99.499 108.786  1.00  1.00              
ATOM   4861  CD  LYS A 303     107.327 100.190 106.754  1.00  1.00              
ATOM   4862  HD1 LYS A 303     106.607 100.745 106.152  1.00  1.00              
ATOM   4863  HD2 LYS A 303     107.292  99.150 106.423  1.00  1.00              
ATOM   4864  CE  LYS A 303     108.720 100.748 106.458  1.00  1.00              
ATOM   4865  HE1 LYS A 303     108.698 101.828 106.615  1.00  1.00              
ATOM   4866  HE2 LYS A 303     108.963 100.562 105.408  1.00  1.00              
ATOM   4867  NZ  LYS A 303     109.770 100.160 107.318  1.00  1.00              
ATOM   4868  HZ1 LYS A 303     110.680 100.566 107.183  1.00  1.00              
ATOM   4869  HZ2 LYS A 303     109.556 100.294 108.310  1.00  1.00              
ATOM   4870  HZ3 LYS A 303     109.838  99.139 107.293  1.00  1.00              
ATOM   4871  C   LYS A 303     106.763 100.495 111.225  1.00  1.00              
ATOM   4872  O   LYS A 303     107.777 100.740 111.881  1.00  1.00              
ATOM   4873  N   GLN A 304     105.893  99.538 111.514  1.00  1.00              
ATOM   4874  H   GLN A 304     105.053  99.511 110.984  1.00  1.00              
ATOM   4875  CA  GLN A 304     105.893  98.863 112.790  1.00  1.00              
ATOM   4876  HA  GLN A 304     106.221  99.544 113.554  1.00  1.00              
ATOM   4877  CB  GLN A 304     104.450  98.447 113.151  1.00  1.00              
ATOM   4878  HB1 GLN A 304     104.115  97.671 112.462  1.00  1.00              
ATOM   4879  HB2 GLN A 304     103.795  99.310 113.040  1.00  1.00              
ATOM   4880  CG  GLN A 304     104.289  97.939 114.588  1.00  1.00              
ATOM   4881  HG1 GLN A 304     105.256  97.730 115.045  1.00  1.00              
ATOM   4882  HG2 GLN A 304     103.720  97.008 114.575  1.00  1.00              
ATOM   4883  CD  GLN A 304     103.531  98.948 115.438  1.00  1.00              
ATOM   4884  OE1 GLN A 304     102.332  98.829 115.657  1.00  1.00              
ATOM   4885  NE2 GLN A 304     104.194  99.952 115.958  1.00  1.00              
ATOM   4886 1HE2 GLN A 304     105.197 100.043 115.877  1.00  1.00              
ATOM   4887 2HE2 GLN A 304     103.700 100.594 116.566  1.00  1.00              
ATOM   4888  C   GLN A 304     106.825  97.707 112.704  1.00  1.00              
ATOM   4889  O   GLN A 304     106.437  96.538 112.782  1.00  1.00              
ATOM   4890  N   ASP A 305     108.041  98.061 112.323  1.00  1.00              
ATOM   4891  H   ASP A 305     108.267  99.045 112.274  1.00  1.00              
ATOM   4892  CA  ASP A 305     108.962  97.123 111.785  1.00  1.00              
ATOM   4893  HA  ASP A 305     108.474  96.643 110.933  1.00  1.00              
ATOM   4894  CB  ASP A 305     110.233  97.796 111.235  1.00  1.00              
ATOM   4895  HB1 ASP A 305     110.992  97.030 111.069  1.00  1.00              
ATOM   4896  HB2 ASP A 305     110.615  98.509 111.968  1.00  1.00              
ATOM   4897  CG  ASP A 305     110.003  98.542 109.908  1.00  1.00              
ATOM   4898  OD1 ASP A 305     110.092  97.950 108.800  1.00  1.00              
ATOM   4899  OD2 ASP A 305     109.748  99.770 109.944  1.00  1.00              
ATOM   4900  C   ASP A 305     109.162  96.048 112.812  1.00  1.00              
ATOM   4901  O   ASP A 305     109.291  96.309 114.019  1.00  1.00              
ATOM   4902  N   ASP A 306     109.152  94.822 112.339  1.00  1.00              
ATOM   4903  H   ASP A 306     109.044  94.635 111.339  1.00  1.00              
ATOM   4904  CA  ASP A 306     109.227  93.667 113.188  1.00  1.00              
ATOM   4905  HA  ASP A 306     108.632  93.877 114.072  1.00  1.00              
ATOM   4906  CB  ASP A 306     108.541  92.450 112.520  1.00  1.00              
ATOM   4907  HB1 ASP A 306     107.487  92.493 112.795  1.00  1.00              
ATOM   4908  HB2 ASP A 306     108.954  91.540 112.942  1.00  1.00              
ATOM   4909  CG  ASP A 306     108.556  92.258 110.985  1.00  1.00              
ATOM   4910  OD1 ASP A 306     108.865  93.198 110.224  1.00  1.00              
ATOM   4911  OD2 ASP A 306     108.189  91.126 110.596  1.00  1.00              
ATOM   4912  C   ASP A 306     110.629  93.405 113.732  1.00  1.00              
ATOM   4913  O   ASP A 306     110.895  92.334 114.241  1.00  1.00              
ATOM   4914  N   THR A 307     111.402  94.493 113.763  1.00  1.00              
ATOM   4915  H   THR A 307     111.138  95.235 113.130  1.00  1.00              
ATOM   4916  CA  THR A 307     112.242  94.964 114.867  1.00  1.00              
ATOM   4917  HA  THR A 307     113.151  94.447 114.604  1.00  1.00              
ATOM   4918  CB  THR A 307     112.687  96.422 114.474  1.00  1.00              
ATOM   4919  HB  THR A 307     113.151  96.941 115.278  1.00  1.00              
ATOM   4920  CG2 THR A 307     113.656  96.417 113.276  1.00  1.00              
ATOM   4921 1HG2 THR A 307     114.476  95.721 113.420  1.00  1.00              
ATOM   4922 2HG2 THR A 307     113.140  96.124 112.360  1.00  1.00              
ATOM   4923 3HG2 THR A 307     114.069  97.418 113.147  1.00  1.00              
ATOM   4924  OG1 THR A 307     111.716  97.248 113.886  1.00  1.00              
ATOM   4925  HG1 THR A 307     110.830  96.883 114.054  1.00  1.00              
ATOM   4926  C   THR A 307     111.926  94.119 116.092  1.00  1.00              
ATOM   4927  O   THR A 307     112.693  93.191 116.261  1.00  1.00              
ATOM   4928  N   SER A 308     110.731  94.119 116.693  1.00  1.00              
ATOM   4929  H   SER A 308     110.099  94.827 116.336  1.00  1.00              
ATOM   4930  CA  SER A 308     110.077  93.195 117.633  1.00  1.00              
ATOM   4931  HA  SER A 308     109.570  93.736 118.416  1.00  1.00              
ATOM   4932  CB  SER A 308     108.928  92.492 116.910  1.00  1.00              
ATOM   4933  HB1 SER A 308     108.412  93.206 116.270  1.00  1.00              
ATOM   4934  HB2 SER A 308     108.209  92.121 117.642  1.00  1.00              
ATOM   4935  OG  SER A 308     109.371  91.398 116.143  1.00  1.00              
ATOM   4936  HG  SER A 308     110.018  91.709 115.472  1.00  1.00              
ATOM   4937  C   SER A 308     110.832  92.083 118.472  1.00  1.00              
ATOM   4938  O   SER A 308     110.206  91.526 119.380  1.00  1.00
[truncated: 810,720 more chars]
