# Supplementary material for: Variation in selection constraints on teleost TLRs with emphasis on their repertoire in the Walking catfish, Clarias batrachus
Source: Sci Rep. 2020 Dec 7;10:21394. doi: 10.1038/s41598-020-78347-6 (PMC7721727; doi:10.1038/s41598-020-78347-6)
Supplement: Supplementary file 29 — Supplementary Information 29. [file 41598_2020_78347_MOESM29_ESM.zip › T7/struct/S507412_results/lscore.txt]

		%%%%%%%%%%%%%%%%%%%%%%%%%%%%%%%%%%%%%%%%%%%%%%%%%%%
		% B-factor and local structure quality estimation %
		%       in I-TASSER structure modeling            %
		%%%%%%%%%%%%%%%%%%%%%%%%%%%%%%%%%%%%%%%%%%%%%%%%%%%

1. How was the local accuracy estimated?

    The local accuracy was defined as the distance deviation (in Angstrom) between residue positions 
    in the model and the native structure. It was estimated using support vector regression that makes 
    use of the coverage of threading alignment, divergence of I-TASSER simulation decoys, and 
    sequence-based secondary structure and solvent accessibility predictions. Large-scale benchmark 
    tests show that the estimated local accuracy has an average error of 2.21 Angstrom and the
    Pearson's correlation coefficient between estimated and actual error is 0.7. 

    Based on these tests, the local accuracy estimations tend to be  more accurate for residues:
	 1) that have higher threading alignment coverage
	 2) that are located at alpha-helix and beta-strand regions
	 3) that are buried (at 25% threshold)

    The estimated local accuracy for each model is available at the columns 61-66 in the model's PDB file
    and also at the bottom of this page (columns with label RSQ_*).

2. What is normalized B-factor?

    Normalized B-factor for a target protein is defined as z-score-based normalization of the 
    raw B-factor values. The normalized B-factor (called B-factor profile, BFP) is predicted using a 
    combination of both template-based assignment and profile-based prediction. Based on the distributions
    and predictions of the BFP, residues with BFP values higher than 0 are less stable in experimental 
    structures. The estimated normalized B-factor is shown at the bottom of this page.

For more information about the local accuracy and normalized B-factor predictions, please refer to the 
following article:

J Yang, Y Wang, Y Zhang. ResQ: An approach to unified estimation of B-factor and residue-specific error 
in protein structure prediction, Journal of Molecular Biology, 428: 693-701 (2016).
#RES	SS	SA	COV	BFP	RSQ_1	RSQ_2	RSQ_3	RSQ_4	RSQ_5	
1	C	B	0.55	1.38	17.73	7.99	4.77	6.13	6.30	
2	S	E	0.66	0.63	17.61	7.10	4.14	5.30	5.59	
3	S	E	0.77	0.01	17.95	6.72	3.96	5.10	5.45	
4	S	E	0.76	-0.30	19.43	6.78	3.91	5.08	5.54	
5	S	E	0.76	-0.45	20.24	6.95	4.06	5.23	5.72	
6	C	B	0.76	-0.46	21.99	7.22	4.44	5.35	5.94	
7	C	E	0.76	-0.45	23.28	7.25	4.40	5.35	5.99	
8	C	B	0.76	-0.46	23.17	7.29	4.42	5.46	6.02	
9	C	E	0.76	-0.24	23.98	7.23	4.36	5.48	6.01	
10	C	E	0.76	-0.08	23.01	7.27	4.40	5.55	6.02	
11	C	E	0.76	0.01	24.08	7.20	4.36	5.50	6.00	
12	C	E	0.76	-0.03	23.20	7.18	4.38	5.69	6.12	
13	C	B	0.76	-0.28	21.32	7.09	4.31	5.61	6.00	
14	C	E	0.75	-0.25	21.42	8.79	4.44	5.76	6.06	
15	H	E	0.74	0.09	20.69	9.53	7.55	5.93	6.08	
16	H	E	0.70	0.08	21.39	9.63	8.13	6.18	6.27	
17	H	B	0.69	-0.16	20.95	10.57	9.08	6.11	6.25	
18	H	E	0.68	-0.21	19.61	10.31	8.17	6.09	6.22	
19	C	E	0.71	0.21	19.70	8.34	7.86	6.08	6.17	
20	C	E	0.74	0.16	19.12	7.16	7.15	5.96	6.02	
21	C	E	0.76	0.01	17.50	7.10	4.44	5.83	5.96	
22	C	E	0.76	-0.08	17.48	7.06	4.44	5.88	5.94	
23	C	E	0.76	-0.17	16.92	7.01	4.42	5.85	5.90	
24	C	E	0.76	-0.27	15.14	7.02	4.38	5.72	5.89	
25	C	E	0.76	-0.26	14.64	6.98	4.36	5.66	5.86	
26	S	E	0.76	-0.52	13.06	6.65	3.90	5.11	5.43	
27	S	B	0.76	-0.71	11.76	6.69	3.89	5.06	5.45	
28	S	B	0.76	-0.67	11.57	6.73	3.89	4.98	5.46	
29	C	B	0.76	-0.71	11.16	7.16	4.43	5.44	5.95	
30	C	B	0.76	-0.73	11.39	7.15	4.39	5.32	5.91	
31	C	E	0.76	-0.46	11.67	7.24	4.45	5.33	5.98	
32	C	B	0.76	-0.56	11.36	7.25	4.38	5.41	6.01	
33	C	B	0.73	-0.46	11.37	7.26	4.37	5.41	6.03	
34	C	B	0.69	-0.30	13.35	7.39	7.93	5.58	6.25	
35	C	B	0.62	0.11	15.50	9.91	11.33	5.66	6.35	
36	C	E	0.59	0.32	17.38	12.07	13.68	5.74	6.46	
37	C	B	0.51	0.10	17.18	12.87	14.03	5.98	6.65	
38	C	B	0.52	0.05	16.92	12.45	14.75	5.82	6.45	
39	C	E	0.52	0.30	16.91	11.67	14.79	5.84	6.41	
40	C	B	0.44	0.35	17.95	11.83	14.14	5.98	6.54	
41	C	E	0.50	0.28	17.65	10.92	11.58	5.89	6.42	
42	C	B	0.51	0.05	16.58	10.02	8.15	5.72	6.27	
43	C	E	0.56	0.03	14.95	8.77	5.41	5.68	6.21	
44	C	E	0.64	-0.02	14.13	7.52	4.46	5.75	6.21	
45	C	B	0.73	-0.15	11.76	7.17	4.34	5.65	6.08	
46	C	E	0.74	-0.07	11.78	7.23	4.43	5.73	6.09	
47	H	E	0.74	-0.06	10.86	7.19	4.44	5.73	6.08	
48	H	E	0.79	-0.18	9.85	7.10	4.38	5.68	5.97	
49	H	B	0.81	-0.42	9.15	7.09	4.34	5.64	5.94	
50	H	B	0.83	-0.35	8.16	7.03	4.32	5.59	5.87	
51	C	E	0.85	0.08	9.38	6.92	4.25	5.56	5.78	
52	C	E	0.86	0.05	10.03	6.92	4.25	5.65	5.78	
53	C	B	0.83	-0.12	7.94	6.92	4.26	5.63	5.79	
54	C	E	0.84	0.02	6.41	6.87	4.27	5.67	5.77	
55	C	E	0.90	-0.05	4.72	6.61	4.03	5.41	5.51	
56	C	E	0.88	-0.21	4.99	6.65	4.03	5.32	5.54	
57	C	E	0.93	-0.24	3.70	6.42	3.81	5.06	5.31	
58	S	B	0.93	-0.54	3.45	6.03	3.36	4.53	4.89	
59	S	B	0.93	-0.72	3.47	6.06	3.36	4.49	4.91	
60	S	B	0.93	-0.64	3.61	6.14	3.39	4.45	4.96	
61	C	E	0.93	-0.56	3.93	6.64	3.86	4.84	5.39	
62	C	B	0.93	-0.60	3.81	6.40	3.65	4.56	5.17	
63	C	E	0.93	-0.51	4.08	6.62	3.86	4.75	5.40	
64	C	B	0.91	-0.54	4.20	6.73	3.86	4.88	5.49	
65	C	E	0.91	-0.34	4.15	6.67	3.81	4.87	5.47	
66	C	E	0.93	-0.18	4.20	6.71	3.82	4.89	5.46	
67	C	E	0.93	-0.01	4.15	6.68	4.97	4.91	5.48	
68	C	E	0.93	0.00	3.99	6.73	4.97	4.85	5.38	
69	C	E	0.93	-0.05	3.94	6.93	5.81	4.82	5.31	
70	C	B	0.93	-0.16	4.07	7.39	6.94	4.99	5.44	
71	C	E	0.91	-0.05	6.66	7.94	5.44	5.09	5.47	
72	C	E	0.91	0.10	6.70	7.58	5.29	5.24	5.57	
73	C	B	0.93	-0.29	4.76	7.56	5.28	5.10	5.42	
74	C	B	0.92	-0.25	4.07	7.76	5.27	5.23	5.46	
75	C	E	0.95	-0.17	3.85	7.51	5.03	5.15	5.35	
76	C	E	0.94	-0.21	3.76	7.07	4.60	5.15	5.32	
77	C	B	0.95	-0.43	3.71	6.53	4.08	4.99	5.26	
78	C	E	0.95	-0.40	3.67	6.38	3.79	4.99	5.27	
79	S	E	0.95	-0.56	3.32	5.99	3.35	4.47	4.84	
80	S	B	0.95	-0.71	3.40	6.02	3.33	4.41	4.86	
81	S	B	0.95	-0.78	3.46	6.09	3.34	4.36	4.89	
82	C	B	0.95	-0.79	3.90	6.63	3.85	4.79	5.34	
83	C	E	0.95	-0.66	3.75	6.48	3.68	4.56	5.17	
84	C	E	0.95	-0.65	3.98	6.62	3.78	4.70	5.36	
85	C	B	0.95	-0.76	4.04	6.62	3.77	4.76	5.39	
86	C	E	0.95	-0.55	3.73	6.30	3.42	4.45	5.07	
87	C	B	0.95	-0.46	4.08	6.61	3.75	4.80	5.38	
88	C	E	0.95	-0.18	4.13	6.67	3.80	4.85	5.43	
89	C	E	0.95	-0.16	4.23	6.64	3.80	4.95	5.49	
90	C	B	0.95	-0.35	4.03	6.53	3.75	4.90	5.41	
91	C	E	0.95	-0.26	4.12	6.57	3.81	4.94	5.42	
92	H	E	0.94	-0.08	4.15	6.59	3.91	5.05	5.47	
93	H	E	0.95	0.04	4.07	6.53	3.87	5.04	5.44	
94	H	B	0.95	-0.20	4.05	6.55	3.85	5.00	5.42	
95	H	E	0.95	-0.32	3.97	6.49	3.83	4.99	5.36	
96	C	E	0.95	-0.06	3.98	6.46	3.86	5.07	5.38	
97	C	E	0.95	-0.25	3.96	6.44	3.87	5.13	5.37	
98	C	B	0.95	-0.41	3.87	6.42	3.85	5.07	5.33	
99	C	E	0.95	-0.26	3.81	6.37	3.88	5.13	5.32	
100	C	E	0.95	-0.33	3.72	6.35	3.85	5.11	5.29	
101	C	B	0.95	-0.52	3.71	6.37	3.82	5.00	5.28	
102	C	E	0.95	-0.46	3.63	6.36	3.81	4.97	5.25	
103	S	B	0.95	-0.68	3.22	5.97	3.37	4.45	4.83	
104	S	E	0.95	-0.74	3.29	6.00	3.34	4.39	4.83	
105	S	B	0.95	-0.78	3.41	6.07	3.36	4.34	4.87	
106	C	B	0.95	-0.78	3.85	6.62	3.87	4.77	5.33	
107	C	B	0.94	-0.75	3.81	6.57	3.72	4.64	5.24	
108	C	B	0.91	-0.61	3.89	6.65	3.84	4.75	5.39	
109	C	B	0.91	-0.62	4.43	6.65	3.84	4.81	5.42	
110	C	B	0.86	-0.44	4.73	6.84	4.35	4.99	5.66	
111	C	B	0.81	-0.41	5.97	7.02	5.63	5.24	5.78	
112	C	B	0.80	-0.09	8.07	7.11	5.63	5.22	5.81	
113	C	E	0.66	0.02	9.82	7.33	6.41	5.50	6.11	
114	C	B	0.59	0.03	10.05	7.52	6.78	5.67	6.24	
115	C	E	0.59	0.13	11.35	9.83	7.04	5.68	6.28	
116	C	E	0.55	0.08	11.39	12.15	7.32	5.75	6.41	
117	C	E	0.54	-0.07	13.29	14.84	9.06	5.72	6.44	
118	C	B	0.51	-0.23	12.78	16.08	9.91	5.77	6.49	
119	C	E	0.51	-0.24	11.97	17.54	10.10	5.79	6.47	
120	C	B	0.50	-0.30	10.48	17.78	8.65	5.74	6.40	
121	C	B	0.51	-0.39	9.52	16.51	8.25	5.80	6.43	
122	C	E	0.51	-0.27	9.26	14.92	7.55	5.83	6.43	
123	C	B	0.53	-0.27	8.87	12.93	7.04	5.90	6.49	
124	C	E	0.51	-0.06	9.95	11.97	7.61	6.04	6.66	
125	C	E	0.56	-0.08	9.57	10.92	8.06	5.99	6.57	
126	C	B	0.59	-0.20	9.06	11.33	7.80	5.75	6.34	
127	C	E	0.64	-0.15	7.76	10.18	6.50	5.49	6.02	
128	C	B	0.67	-0.34	6.40	9.73	5.79	5.20	5.74	
129	C	E	0.71	-0.19	6.43	9.57	5.04	5.28	5.84	
130	C	E	0.89	-0.07	5.49	8.58	4.84	5.02	5.55	
131	C	B	0.92	-0.22	4.18	7.26	4.63	4.92	5.41	
132	C	E	0.92	-0.23	4.09	6.56	4.77	4.95	5.41	
133	H	E	0.92	-0.01	4.09	6.60	4.64	5.03	5.42	
134	H	E	0.91	-0.16	4.06	6.58	3.92	5.07	5.43	
135	H	B	0.91	-0.38	4.05	6.56	3.93	5.04	5.44	
136	H	B	0.92	-0.37	3.95	6.51	3.92	5.04	5.39	
137	C	E	0.89	-0.10	3.97	6.48	3.96	5.13	5.41	
138	C	E	0.89	-0.08	3.97	6.48	3.97	5.17	5.42	
139	C	E	0.92	-0.30	3.83	6.42	3.91	5.08	5.34	
140	C	E	0.95	-0.25	3.73	6.34	3.90	5.12	5.29	
141	C	E	0.95	-0.38	3.65	6.32	3.86	5.09	5.25	
142	C	B	0.95	-0.53	3.67	6.35	3.83	4.98	5.24	
143	C	E	0.95	-0.49	3.59	6.35	3.84	4.97	5.22	
144	S	E	0.95	-0.67	3.19	5.97	3.40	4.45	4.81	
145	S	E	0.95	-0.82	3.26	5.98	3.37	4.38	4.81	
146	S	E	0.95	-0.73	3.41	6.09	3.42	4.37	4.88	
147	C	E	0.95	-0.72	3.80	6.59	3.88	4.75	5.28	
148	C	B	0.95	-0.57	3.51	6.33	3.59	4.41	4.98	
149	C	E	0.95	-0.55	3.86	6.58	3.81	4.70	5.29	
150	C	B	0.95	-0.58	3.93	6.59	3.82	4.82	5.40	
151	C	E	0.95	-0.28	3.73	6.35	3.57	4.53	5.07	
152	C	E	0.95	-0.13	3.98	6.64	3.84	4.81	5.30	
153	C	E	0.94	-0.13	4.04	6.60	3.88	4.88	5.30	
154	C	E	0.94	-0.00	4.07	6.59	3.92	4.93	5.32	
155	C	B	0.94	-0.19	3.99	6.47	3.86	4.85	5.22	
156	C	E	0.94	-0.14	4.00	6.71	3.94	4.97	5.30	
157	C	E	0.94	-0.12	3.93	6.59	3.91	5.08	5.34	
158	H	E	0.94	0.06	3.98	7.03	3.96	5.00	5.28	
159	H	B	0.94	-0.20	3.95	7.65	5.53	4.92	5.26	
160	H	E	0.91	-0.21	3.90	6.49	4.53	5.01	5.27	
161	H	E	0.86	0.03	4.02	6.53	4.69	5.26	5.46	
162	C	E	0.89	-0.14	3.90	6.43	4.02	5.20	5.38	
163	C	B	0.94	-0.34	3.76	6.37	3.94	5.09	5.29	
164	C	E	0.95	-0.24	3.67	6.31	3.94	5.14	5.24	
165	C	E	0.95	-0.26	3.60	6.31	3.90	5.10	5.22	
166	C	E	0.95	-0.44	3.60	6.34	3.88	5.00	5.21	
167	C	E	0.95	-0.52	3.52	6.35	3.88	4.97	5.20	
168	S	E	0.95	-0.66	3.13	5.98	3.44	4.46	4.79	
169	S	B	0.95	-0.85	3.19	6.00	3.41	4.40	4.78	
170	S	E	0.95	-0.81	3.26	6.08	3.44	4.36	4.84	
171	C	E	0.95	-0.77	3.82	6.60	3.94	4.79	5.26	
172	C	E	0.95	-0.73	3.66	6.47	3.77	4.58	5.09	
173	C	E	0.95	-0.70	3.83	6.60	3.86	4.74	5.28	
174	C	B	0.95	-0.71	3.88	6.62	3.88	4.81	5.31	
175	C	E	0.95	-0.51	3.89	6.59	3.86	4.82	5.26	
176	C	B	0.95	-0.38	3.90	6.60	3.91	4.96	5.34	
177	C	E	0.95	-0.20	3.98	6.63	3.96	5.03	5.33	
178	C	E	0.94	-0.04	3.97	6.63	4.00	5.12	5.36	
179	C	E	0.86	0.01	3.94	6.63	4.05	5.13	5.39	
180	C	B	0.81	-0.15	4.00	6.72	4.18	5.25	5.47	
181	C	B	0.81	-0.16	3.96	6.77	4.86	5.36	5.49	
182	C	E	0.82	0.12	4.03	6.80	5.67	5.34	5.55	
183	H	E	0.80	0.13	4.17	6.73	5.86	5.34	5.54	
184	H	B	0.79	-0.19	4.04	6.62	7.51	5.32	5.47	
185	H	B	0.87	-0.42	3.92	6.48	7.05	5.15	5.29	
186	H	B	0.90	-0.39	3.80	6.41	5.36	5.14	5.23	
187	C	E	0.93	-0.10	3.71	6.48	5.54	5.16	5.30	
188	C	E	0.93	-0.16	3.72	6.46	6.20	5.12	5.32	
189	C	B	0.94	-0.39	3.66	6.36	5.70	5.09	5.22	
190	C	E	0.94	-0.32	3.58	6.34	4.91	5.18	5.21	
191	C	E	0.94	-0.36	3.51	6.30	5.17	5.12	5.18	
192	C	B	0.94	-0.51	3.55	6.30	5.42	5.04	5.20	
193	C	E	0.93	-0.49	3.49	6.34	3.99	5.03	5.21	
194	S	E	0.94	-0.61	3.07	6.00	3.60	4.49	4.78	
195	S	E	0.94	-0.74	3.14	6.03	3.56	4.45	4.78	
196	S	B	0.94	-0.79	3.19	6.00	3.49	4.41	4.82	
197	C	B	0.94	-0.80	3.78	6.56	4.01	4.87	5.27	
198	C	B	0.94	-0.78	3.77	6.56	3.96	4.80	5.25	
199	C	E	0.91	-0.66	3.83	6.57	4.02	4.85	5.32	
200	C	B	0.93	-0.69	3.81	6.57	4.00	4.85	5.27	
201	C	B	0.91	-0.48	3.85	6.53	3.92	4.86	5.23	
202	C	B	0.90	-0.37	6.05	6.65	3.93	4.99	5.34	
203	C	E	0.84	-0.06	9.31	7.02	4.30	5.35	5.73	
204	C	E	0.82	0.02	10.76	7.08	4.36	5.47	5.77	
205	C	B	0.80	-0.11	10.90	7.06	4.38	5.50	5.73	
206	C	E	0.76	-0.21	10.57	7.15	4.48	5.58	5.76	
207	C	B	0.76	-0.18	9.16	7.14	4.52	5.63	5.75	
208	C	E	0.69	0.03	8.57	7.00	4.97	5.64	5.64	
209	C	E	0.64	0.12	8.32	7.12	6.97	5.81	5.82	
210	C	B	0.56	0.04	7.97	7.23	6.51	5.79	5.85	
211	C	E	0.55	0.05	7.18	7.21	6.76	5.80	5.84	
212	C	E	0.56	0.07	6.44	7.20	4.76	5.79	5.86	
213	C	E	0.64	0.04	4.04	6.92	4.56	5.57	5.62	
214	H	E	0.77	0.03	3.74	6.75	4.40	5.43	5.38	
215	H	B	0.81	-0.30	3.77	6.71	4.35	5.29	5.33	
216	H	B	0.91	-0.45	3.55	6.56	4.19	5.12	5.17	
217	C	E	0.91	-0.23	3.64	6.52	4.14	5.34	5.28	
218	C	E	0.94	-0.24	3.64	6.47	4.06	5.29	5.26	
219	C	B	0.95	-0.43	3.52	6.41	4.05	5.13	5.17	
220	C	E	0.95	-0.36	3.44	6.42	4.10	5.23	5.17	
221	C	E	0.95	-0.36	3.42	6.39	4.08	5.16	5.17	
222	C	B	0.95	-0.55	3.44	6.40	4.46	5.07	5.17	
223	C	E	0.94	-0.45	3.39	6.41	4.55	5.05	5.18	
224	S	E	0.94	-0.61	3.00	6.02	4.32	4.52	4.76	
225	S	B	0.94	-0.77	3.15	6.12	3.93	4.57	4.83	
226	S	E	0.94	-0.64	3.20	6.17	4.00	4.51	4.86	
227	C	E	0.94	-0.50	3.68	6.65	4.70	4.89	5.22	
228	C	E	0.94	-0.40	3.74	6.61	4.66	4.86	5.26	
229	C	E	0.93	-0.46	3.78	6.68	4.59	4.90	5.30	
230	C	B	0.95	-0.61	3.72	6.59	4.62	4.89	5.20	
231	C	E	0.95	-0.46	3.62	6.52	4.96	4.83	5.10	
232	C	B	0.95	-0.39	3.59	6.60	5.24	4.96	5.11	
233	C	E	0.95	-0.04	3.71	6.89	5.06	5.16	5.23	
234	C	E	0.94	0.07	3.68	7.26	4.96	5.32	5.30	
235	C	B	0.93	-0.13	3.53	7.28	5.95	5.22	5.20	
236	C	E	0.91	-0.02	3.59	7.28	6.27	5.34	5.19	
237	C	E	0.91	0.23	3.64	7.66	5.66	5.40	5.29	
238	C	E	0.89	0.23	3.71	7.56	6.17	5.44	5.30	
239	C	B	0.85	0.02	3.78	7.39	5.85	5.39	5.37	
240	C	B	0.82	-0.13	3.77	7.24	5.62	5.41	5.43	
241	C	E	0.80	0.08	3.80	7.11	7.28	5.62	5.46	
242	C	B	0.81	-0.06	3.73	6.62	7.70	5.48	5.39	
243	C	B	0.85	-0.21	3.52	6.66	7.41	5.36	5.30	
244	C	E	0.84	-0.07	4.18	6.75	7.19	5.45	5.28	
245	C	E	0.86	0.09	6.74	6.91	5.78	5.59	5.39	
246	C	B	0.86	-0.21	5.26	6.80	6.19	5.44	5.34	
247	C	E	0.94	-0.20	5.27	6.74	5.77	5.39	5.23	
248	C	E	0.92	-0.33	5.72	6.90	4.83	5.41	5.36	
249	C	B	0.95	-0.50	5.12	6.74	4.25	5.17	5.20	
250	C	E	0.94	-0.55	3.42	6.80	4.15	5.14	5.24	
251	S	B	0.95	-0.78	2.99	6.44	3.75	4.61	4.81	
252	S	B	0.95	-1.02	3.04	6.40	3.74	4.60	4.80	
253	S	B	0.95	-0.91	3.07	6.43	3.87	4.54	4.84	
254	C	B	0.95	-0.81	3.50	6.79	4.26	5.01	5.28	
255	C	B	0.95	-0.74	3.53	6.69	4.14	4.86	5.22	
256	C	E	0.95	-0.61	3.60	6.79	4.20	4.92	5.32	
257	C	B	0.95	-0.65	3.73	6.79	4.18	5.01	5.32	
258	C	E	0.95	-0.42	3.68	6.77	4.13	5.02	5.28	
259	C	B	0.94	-0.39	3.85	6.88	4.25	5.17	5.33	
260	C	E	0.96	-0.09	3.80	6.80	4.20	5.19	5.26	
261	C	E	0.96	-0.11	3.89	6.80	4.22	5.33	5.30	
262	C	B	0.96	-0.23	3.72	6.71	4.20	5.27	5.23	
263	C	E	0.95	-0.26	3.92	6.74	4.24	5.34	5.20	
264	H	B	0.94	-0.22	4.07	6.79	4.26	5.34	5.27	
265	H	E	0.93	-0.19	4.56	6.77	4.25	5.46	5.26	
266	H	B	0.92	-0.43	4.46	6.73	4.19	5.40	5.22	
267	H	B	0.92	-0.50	4.63	6.70	4.19	5.32	5.22	
268	H	E	0.91	-0.25	4.80	6.73	4.33	5.47	5.25	
269	C	E	0.94	-0.08	4.18	6.76	4.23	5.53	5.31	
270	C	B	0.94	-0.33	3.93	6.67	4.72	5.43	5.32	
271	C	E	0.89	-0.29	5.13	7.22	5.05	5.47	5.33	
272	C	E	0.93	-0.38	4.70	7.33	5.22	5.42	5.32	
273	C	B	0.94	-0.63	4.03	6.88	4.54	5.21	5.23	
274	C	E	0.94	-0.58	4.04	6.85	4.11	5.14	5.26	
275	S	B	0.94	-0.71	3.39	6.37	3.64	4.64	4.84	
276	S	B	0.94	-0.90	3.49	6.22	3.64	4.65	4.83	
277	S	E	0.94	-0.77	3.50	6.19	3.71	4.59	4.87	
278	C	E	0.94	-0.64	3.91	6.67	4.07	5.05	5.32	
279	C	E	0.94	-0.55	3.85	6.63	4.07	4.93	5.31	
280	C	E	0.94	-0.46	3.79	6.70	4.04	4.96	5.37	
281	C	B	0.94	-0.65	3.80	6.73	4.08	5.06	5.36	
282	C	E	0.94	-0.44	3.67	6.66	3.99	5.05	5.27	
283	C	B	0.94	-0.41	3.78	6.69	4.05	5.15	5.28	
284	C	E	0.94	-0.19	3.77	7.03	4.09	5.25	5.32	
285	C	E	0.89	-0.04	3.96	7.29	4.40	6.26	6.44	
286	C	B	0.88	-0.05	3.92	8.10	4.34	6.72	6.52	
287	C	E	0.87	0.04	3.96	9.21	4.37	7.38	5.74	
288	C	E	0.84	0.20	3.93	10.15	4.43	7.43	5.50	
289	H	E	0.71	0.16	4.11	10.95	4.73	7.35	5.80	
290	H	B	0.71	-0.11	4.30	10.49	4.68	7.14	5.98	
291	H	B	0.70	-0.41	4.31	10.73	4.66	7.13	6.55	
292	H	B	0.69	-0.17	4.47	11.67	4.66	8.16	7.43	
293	C	E	0.69	-0.07	4.44	12.36	5.54	8.85	7.44	
294	C	B	0.65	-0.34	4.99	13.61	6.53	8.50	7.19	
295	C	B	0.62	-0.35	6.26	15.56	6.80	8.55	8.14	
296	C	E	0.61	-0.41	7.61	18.37	7.06	9.59	8.87	
297	C	B	0.60	-0.56	7.71	18.25	6.46	10.97	9.48	
298	H	B	0.58	-0.56	8.49	20.73	6.71	13.03	9.96	
299	H	B	0.57	-0.52	10.80	21.22	6.62	15.31	10.49	
300	H	B	0.54	-0.70	11.85	20.11	7.51	16.58	11.40	
301	H	B	0.54	-0.60	12.97	19.43	8.66	19.29	12.29	
302	H	B	0.54	-0.69	12.89	19.32	10.50	20.12	13.71	
303	C	E	0.55	-0.55	12.44	18.48	12.10	22.72	14.72	
304	C	E	0.55	-0.54	12.20	17.04	13.03	24.14	16.08	
305	C	B	0.55	-0.64	10.46	15.49	13.21	24.05	17.69	
306	C	E	0.54	-0.48	10.89	14.34	14.31	26.16	19.79	
307	C	B	0.54	-0.46	10.66	14.38	13.56	25.89	21.35	
308	C	E	0.54	-0.20	11.70	15.54	13.98	27.61	23.06	
309	C	E	0.54	-0.04	12.18	17.46	14.01	27.92	25.23	
310	C	B	0.53	-0.08	9.80	16.85	13.03	28.26	25.02	
311	C	B	0.53	0.02	8.17	16.64	13.96	27.47	25.68	
312	C	E	0.46	0.10	10.07	17.26	14.13	28.25	27.01	
313	C	E	0.44	0.10	10.12	17.84	15.04	27.84	26.20	
314	C	B	0.43	-0.07	8.71	18.54	15.09	27.09	25.19	
315	C	E	0.40	-0.09	8.04	19.08	14.90	27.69	23.46	
316	C	B	0.41	-0.11	8.22	19.07	14.89	28.82	22.82	
317	C	E	0.40	0.01	8.36	19.12	14.79	29.33	22.40	
318	C	E	0.41	-0.08	9.13	19.45	14.09	29.24	22.01	
319	C	B	0.42	-0.14	10.16	20.05	13.37	29.33	20.16	
320	C	E	0.41	-0.24	10.92	20.95	12.36	30.43	19.46	
321	C	B	0.41	-0.36	10.33	20.52	10.91	28.50	18.87	
322	C	E	0.40	-0.26	8.64	20.53	10.55	28.26	17.44	
323	C	E	0.39	-0.26	9.89	21.39	11.07	28.70	16.08	
324	C	B	0.43	-0.39	10.59	20.51	12.21	26.90	15.67	
325	C	E	0.42	-0.32	9.69	19.51	12.80	24.54	15.41	
326	C	B	0.38	-0.41	8.80	20.02	13.97	24.66	14.66	
327	C	B	0.41	-0.47	8.94	20.19	15.89	23.83	12.67	
328	C	E	0.40	-0.31	7.98	18.75	16.55	20.95	11.18	
329	C	B	0.41	-0.35	5.58	18.85	17.13	19.86	10.93	
330	C	E	0.41	-0.24	4.29	19.28	18.60	18.07	10.57	
331	C	E	0.42	-0.15	4.32	17.76	20.09	15.94	9.09	
332	C	B	0.42	-0.37	4.01	16.70	19.93	13.22	8.18	
333	C	B	0.45	-0.36	4.07	14.94	20.02	10.89	7.46	
334	C	E	0.48	-0.18	3.99	14.41	21.31	8.46	6.93	
335	C	E	0.57	-0.16	3.83	12.65	20.72	6.13	6.13	
336	C	B	0.57	-0.39	3.92	11.15	19.60	5.22	5.98	
337	C	E	0.60	-0.34	3.95	11.31	20.24	5.22	5.91	
338	C	B	0.61	-0.41	4.03	11.70	18.80	5.26	5.90	
339	C	E	0.64	-0.35	4.03	9.52	20.02	5.22	5.91	
340	C	B	0.68	-0.30	4.10	8.65	19.49	5.14	5.88	
341	C	B	0.70	-0.23	4.06	8.76	18.08	5.12	5.86	
342	C	E	0.70	-0.12	4.11	8.61	15.84	5.10	5.82	
343	C	B	0.71	-0.18	4.05	7.73	13.87	5.06	5.78	
344	C	E	0.72	0.04	4.10	7.55	12.66	5.08	5.76	
345	C	E	0.74	0.01	3.97	7.17	11.03	4.97	5.69	
346	C	B	0.79	-0.03	3.75	6.95	9.20	4.85	5.56	
347	C	E	0.80	0.05	3.79	6.98	8.67	4.84	5.61	
348	H	B	0.80	-0.04	3.79	7.03	8.64	4.95	5.69	
349	H	B	0.81	-0.16	3.69	6.96	7.54	4.89	5.65	
350	H	B	0.81	-0.31	3.66	6.92	6.18	4.90	5.61	
351	C	B	0.83	-0.38	3.51	6.81	4.86	5.05	5.99	
352	C	E	0.86	-0.16	3.45	6.78	5.13	5.60	6.41	
353	C	B	0.87	-0.20	3.42	6.75	5.67	6.20	6.69	
354	C	B	0.89	-0.37	3.28	6.62	6.85	6.27	6.31	
355	C	E	0.92	-0.33	3.17	6.56	4.13	6.44	6.51	
356	C	B	0.92	-0.41	3.10	6.49	4.09	6.78	6.79	
357	C	B	0.92	-0.55	3.14	6.49	4.06	6.37	6.85	
358	C	B	0.96	-0.66	2.98	6.35	3.93	6.45	6.65	
359	S	B	0.96	-0.74	2.85	6.17	3.64	5.78	6.04	
360	S	B	0.96	-0.87	2.87	6.15	3.57	4.97	5.15	
361	S	B	0.96	-0.83	2.86	6.08	3.54	5.29	4.92	
362	C	B	0.96	-0.77	3.42	6.53	4.02	5.05	5.24	
363	C	B	0.96	-0.74	3.45	6.51	3.97	4.94	5.33	
364	C	E	0.96	-0.63	3.57	6.59	3.93	4.89	5.31	
365	C	B	0.96	-0.71	3.60	6.63	3.98	5.00	5.30	
366	C	B	0.96	-0.49	3.61	6.63	3.98	5.06	5.29	
367	C	B	0.96	-0.47	3.48	6.69	3.99	5.10	5.27	
368	C	B	0.96	-0.28	3.57	6.77	4.08	5.21	5.36	
369	C	E	0.96	-0.18	3.56	6.79	4.11	5.32	5.35	
370	C	B	0.96	-0.24	3.48	6.68	4.10	5.43	5.50	
371	C	E	0.96	-0.13	3.47	6.71	4.16	5.63	5.60	
372	H	E	0.96	0.08	3.67	6.73	4.92	5.77	5.72	
373	H	B	0.92	-0.24	3.59	7.03	4.97	5.63	5.59	
374	H	B	0.97	-0.37	3.32	6.72	4.30	5.38	5.25	
375	C	E	0.98	-0.10	3.26	6.77	4.33	5.46	5.20	
376	C	E	0.98	-0.13	3.22	6.57	4.11	5.46	5.18	
377	C	B	0.96	-0.30	3.18	6.55	4.10	5.36	5.21	
378	C	E	0.97	-0.17	3.11	6.52	4.11	5.39	5.22	
379	C	E	0.98	-0.25	3.03	6.44	4.05	5.31	5.17	
380	C	B	0.98	-0.54	3.03	6.41	3.98	5.16	5.15	
381	C	B	0.97	-0.58	2.85	6.22	3.79	4.96	5.04	
382	S	B	0.98	-0.70	2.66	5.98	3.51	4.67	4.87	
383	S	B	0.98	-0.88	2.72	6.00	3.49	4.57	4.78	
384	S	B	0.98	-0.79	2.82	6.05	3.50	4.51	4.84	
385	S	B	0.98	-0.79	3.14	6.42	3.77	4.87	5.20	
386	S	B	0.98	-0.68	2.98	6.22	3.60	4.57	5.02	
387	C	E	0.98	-0.71	3.49	6.53	3.89	4.83	5.31	
388	C	B	0.98	-0.69	3.52	6.58	3.94	4.96	5.31	
389	C	E	0.98	-0.50	3.26	6.47	3.77	4.85	5.16	
390	C	B	0.98	-0.45	3.44	6.58	3.94	5.05	5.31	
391	C	E	0.98	-0.26	4.00	6.68	4.03	5.16	5.41	
392	C	B	0.95	-0.12	4.27	7.22	4.21	5.41	5.57	
393	C	E	0.76	-0.22	4.88	8.07	5.09	5.82	5.90	
394	C	B	0.95	-0.38	3.75	7.09	4.38	5.37	5.50	
395	C	E	0.94	-0.31	3.53	6.73	4.47	5.47	5.51	
396	H	E	0.84	-0.01	3.67	6.90	4.35	5.65	5.66	
397	H	E	0.90	-0.09	3.48	6.76	4.24	5.62	5.52	
398	H	B	0.91	-0.36	3.45	6.72	4.19	5.50	5.46	
399	H	B	0.93	-0.45	3.36	6.68	4.18	5.45	5.42	
400	C	E	0.97	-0.20	3.27	6.60	4.12	5.48	5.33	
401	C	E	0.97	-0.20	3.21	6.58	4.12	5.47	5.28	
402	C	B	0.97	-0.33	3.15	6.53	4.08	5.35	5.27	
403	C	E	0.97	-0.23	3.10	6.51	4.09	5.43	5.30	
404	C	E	0.98	-0.28	3.01	6.43	4.03	5.32	5.25	
405	C	B	0.98	-0.49	3.04	6.43	3.99	5.19	5.25	
406	C	E	0.98	-0.48	2.99	6.37	3.93	5.09	5.25	
407	S	B	0.98	-0.70	2.64	5.97	3.50	4.58	4.86	
408	S	B	0.98	-0.84	2.69	5.99	3.47	4.54	4.84	
409	S	E	0.98	-0.80	2.82	6.13	3.58	4.50	4.92	
410	C	B	0.98	-0.82	3.36	6.49	3.91	4.93	5.34	
411	C	B	0.98	-0.66	3.05	6.22	3.61	4.57	5.10	
412	C	E	0.96	-0.67	3.41	6.52	3.88	4.83	5.38	
413	C	B	0.98	-0.78	3.44	6.56	3.92	4.95	5.39	
414	C	E	0.98	-0.65	3.11	6.20	3.55	4.62	5.04	
415	C	B	0.97	-0.57	3.36	6.48	3.85	4.93	5.31	
416	C	E	0.97	-0.37	3.48	6.58	3.95	5.17	5.43	
417	C	E	0.96	-0.26	3.47	6.60	3.99	5.14	5.49	
418	C	B	0.97	-0.45	3.20	6.38	3.80	5.08	5.34	
419	C	E	0.96	-0.43	3.45	6.64	4.07	5.36	5.55	
420	H	E	0.96	-0.26	3.47	6.69	4.14	5.39	5.62	
421	H	E	0.91	-0.23	3.48	6.74	4.21	5.50	5.62	
422	H	B	0.91	-0.50	3.46	6.72	4.19	5.41	5.59	
423	H	B	0.96	-0.69	3.27	6.58	4.07	5.28	5.44	
424	C	E	0.96	-0.27	3.28	6.60	4.11	5.37	5.46	
425	C	E	0.97	-0.20	3.21	6.57	4.11	5.42	5.39	
426	C	B	0.98	-0.47	3.12	6.51	4.06	5.30	5.35	
427	C	E	0.98	-0.24	3.06	6.47	4.05	5.37	5.37	
428	C	E	0.98	-0.30	2.99	6.41	4.01	5.29	5.33	
429	C	E	0.98	-0.42	3.03	6.42	3.98	5.17	5.34	
430	C	E	0.98	-0.53	2.97	6.37	3.94	5.08	5.34	
431	S	B	0.98	-0.84	2.59	5.93	3.47	4.53	4.91	
432	S	B	0.98	-0.99	2.66	5.97	3.46	4.51	4.92	
433	S	E	0.98	-0.83	2.72	5.98	3.44	4.42	4.94	
434	C	B	0.98	-0.81	3.32	6.54	3.97	4.89	5.42	
435	C	B	0.98	-0.77	3.27	6.52	3.84	4.76	5.42	
436	C	E	0.98	-0.66	3.37	6.51	3.88	4.78	5.45	
437	C	B	0.98	-0.79	3.34	6.51	3.90	4.88	5.45	
438	C	B	0.98	-0.62	3.26	6.49	3.81	4.75	5.39	
439	C	B	0.96	-0.66	3.36	6.50	3.90	4.94	5.48	
440	C	B	0.96	-0.48	3.35	6.52	3.94	5.15	5.63	
441	C	B	0.94	-0.32	4.01	7.27	4.80	5.09	5.68	
442	C	E	0.86	-0.29	6.89	11.43	8.64	5.46	6.09	
443	C	B	0.82	-0.20	8.53	13.61	11.45	5.59	6.13	
444	C	E	0.76	0.01	9.88	16.69	14.32	5.87	6.42	
445	C	E	0.70	0.04	10.91	18.76	16.18	6.05	6.51	
446	C	B	0.57	-0.15	11.11	17.99	15.74	6.15	6.57	
447	C	B	0.54	-0.18	12.04	17.42	14.98	6.27	6.65	
448	C	B	0.56	-0.21	12.32	16.27	12.85	6.13	6.56	
449	C	B	0.60	-0.33	12.47	14.91	12.25	6.18	6.58	
450	C	B	0.64	-0.27	11.57	14.69	11.23	6.00	6.50	
451	H	E	0.71	-0.17	11.59	13.40	10.02	6.04	6.45	
452	H	B	0.78	-0.40	9.96	10.71	8.76	5.91	6.23	
453	H	B	0.86	-0.41	7.37	7.65	7.01	5.49	5.85	
454	C	E	0.91	-0.22	5.56	6.82	5.71	5.60	5.89	
455	C	B	0.96	-0.22	3.61	6.56	4.07	5.43	5.59	
456	C	B	0.96	-0.35	3.28	6.50	4.02	5.27	5.46	
457	C	E	0.96	-0.24	3.10	6.47	4.02	5.33	5.47	
458	C	B	0.96	-0.49	3.01	6.41	3.98	5.24	5.41	
459	C	B	0.96	-0.67	3.02	6.40	3.96	5.13	5.42	
460	C	B	0.96	-0.65	2.98	6.37	3.94	5.05	5.43	
461	S	B	0.96	-0.74	2.59	5.94	3.47	4.50	5.00	
462	S	B	0.96	-0.92	2.66	5.96	3.45	4.46	5.00	
463	S	B	0.96	-0.85	2.74	5.98	3.44	4.38	5.02	
464	C	B	0.96	-0.81	3.32	6.54	3.97	4.83	5.50	
465	C	B	0.96	-0.77	3.26	6.50	3.90	4.68	5.46	
466	C	E	0.96	-0.64	3.39	6.50	3.87	4.71	5.52	
467	C	B	0.96	-0.80	3.39	6.59	3.89	4.80	5.52	
468	C	E	0.96	-0.55	3.28	6.46	3.76	4.64	5.43	
469	C	B	0.97	-0.53	3.29	6.41	3.81	4.73	5.48	
470	C	E	0.97	-0.33	3.35	6.51	3.93	4.89	5.68	
471	C	B	0.97	-0.29	3.35	6.53	3.96	5.00	5.69	
472	C	B	0.97	-0.31	3.22	6.43	3.88	4.99	5.58	
473	C	B	0.96	-0.35	3.32	6.47	3.92	5.21	5.70	
474	C	E	0.95	-0.17	3.65	6.82	6.06	5.21	5.72	
475	H	E	0.91	-0.01	5.22	9.56	7.69	5.48	6.09	
476	H	E	0.89	-0.20	5.19	9.24	6.60	5.48	6.07	
477	H	B	0.91	-0.42	5.74	9.44	6.58	5.31	5.85	
478	C	E	0.93	-0.15	5.14	8.67	5.47	5.33	5.85	
479	C	B	0.93	-0.36	4.96	6.64	5.58	5.48	5.87	
480	C	B	0.94	-0.49	4.44	6.51	5.96	5.39	5.70	
481	C	E	0.94	-0.57	5.21	6.41	5.51	5.23	5.55	
482	C	B	0.95	-0.70	4.29	6.29	5.07	4.98	5.42	
483	C	B	0.93	-0.59	3.61	6.46	5.01	5.11	5.63	
484	S	B	0.95	-0.60	3.26	6.05	4.47	4.58	5.20	
485	S	B	0.95	-0.75	2.77	5.99	3.50	4.45	5.14	
486	S	B	0.95	-0.75	2.81	6.05	3.51	4.40	5.16	
487	C	B	0.95	-0.72	3.16	6.37	3.87	4.68	5.50	
488	C	B	0.95	-0.56	3.27	6.42	3.89	4.62	5.54	
489	C	E	0.95	-0.49	3.39	6.50	3.87	4.67	5.60	
490	C	B	0.95	-0.68	3.38	6.57	3.88	4.73	5.62	
491	S	B	0.95	-0.69	3.20	6.23	3.69	4.55	5.47	
492	S	B	0.95	-0.61	3.14	6.21	3.69	4.54	5.49	
493	S	E	0.92	-0.39	3.17	6.39	3.80	4.61	5.65	
494	C	B	0.82	-0.38	5.34	6.62	4.06	5.06	6.01	
495	C	B	0.79	-0.34	5.64	6.78	4.23	5.24	6.13	
496	C	B	0.76	-0.24	7.16	10.10	4.36	5.30	6.30	
497	C	E	0.71	0.02	9.10	13.23	8.32	5.47	6.51	
498	C	E	0.64	0.25	10.57	14.99	11.51	5.63	6.76	
499	C	B	0.63	0.22	11.46	15.38	13.65	5.76	6.84	
500	C	E	0.66	0.34	10.50	14.20	13.09	5.68	6.64	
501	C	E	0.69	0.27	8.80	12.89	12.20	5.53	6.45	
502	C	E	0.76	0.06	6.36	10.31	10.18	5.42	6.22	
503	C	B	0.83	-0.19	4.54	7.38	7.54	5.13	5.94	
504	C	B	0.86	-0.45	4.38	6.56	6.90	5.03	5.93	
505	H	B	0.88	-0.45	4.20	6.62	6.58	5.14	5.92	
506	H	B	0.91	-0.59	4.28	6.55	6.68	5.09	5.82	
507	H	B	0.97	-0.69	4.00	6.40	5.75	4.95	5.67	
508	C	E	0.94	-0.22	4.11	6.61	6.50	5.21	5.90	
509	C	E	0.97	-0.16	3.52	6.39	6.99	5.12	5.74	
510	C	B	0.97	-0.34	3.00	6.34	3.91	5.12	5.66	
511	C	E	0.98	-0.23	2.94	6.29	3.89	5.10	5.60	
512	C	E	0.99	-0.40	2.87	6.25	3.87	5.05	5.52	
513	C	B	0.99	-0.59	2.91	6.26	3.84	4.92	5.51	
514	C	E	0.99	-0.55	2.90	6.23	3.81	4.85	5.50	
515	S	B	0.99	-0.74	2.53	5.82	3.36	4.39	5.05	
516	S	B	0.99	-0.89	2.58	5.84	3.34	4.33	5.07	
517	S	B	0.99	-0.78	2.69	5.90	3.35	4.19	5.10	
518	C	B	0.99	-0.79	3.26	6.43	3.79	4.61	5.58	
519	C	B	0.99	-0.71	3.27	6.40	3.73	4.47	5.52	
520	C	E	0.99	-0.58	3.40	6.41	3.79	4.51	5.58	
521	C	B	0.99	-0.65	3.39	6.43	3.82	4.59	5.63	
522	C	B	0.99	-0.49	3.41	6.42	3.80	4.53	5.65	
523	C	B	0.98	-0.40	3.30	6.48	3.81	4.52	5.69	
524	C	E	0.98	-0.01	3.35	6.45	3.85	4.49	5.75	
525	C	E	0.99	0.08	3.32	6.42	4.01	4.49	5.76	
526	C	B	0.99	-0.07	3.45	6.33	4.15	4.51	5.70	
527	C	B	0.98	-0.11	3.45	6.42	4.29	4.67	5.85	
528	H	E	0.98	0.14	3.79	6.41	4.45	4.73	5.89	
529	H	E	0.96	0.15	3.87	6.40	4.73	4.84	5.88	
530	H	B	0.96	-0.24	3.62	6.44	4.74	4.71	5.80	
531	H	B	0.96	-0.52	3.78	6.43	5.17	4.71	5.79	
532	C	E	0.96	-0.24	4.00	6.37	5.28	4.96	5.83	
533	C	E	0.96	-0.23	3.73	6.36	5.57	4.98	5.77	
534	H	B	0.96	-0.43	4.02	6.37	5.64	4.89	5.73	
535	H	B	0.72	-0.37	3.77	6.80	5.28	5.45	6.16	
536	C	E	0.85	-0.39	3.27	6.43	4.52	5.16	5.85	
537	C	B	0.91	-0.37	3.12	6.27	4.17	5.01	5.65	
538	C	B	0.96	-0.56	2.94	6.25	3.84	4.85	5.60	
539	C	E	0.96	-0.61	2.91	6.20	3.79	4.78	5.54	
540	S	B	0.96	-0.71	2.56	5.81	3.35	4.26	5.10	
541	S	B	0.96	-0.87	2.61	5.84	3.34	4.19	5.13	
542	S	B	0.96	-0.84	2.71	5.89	3.35	4.20	5.15	
543	C	B	0.97	-0.74	3.27	6.43	3.87	4.52	5.63	
544	C	B	0.97	-0.69	3.30	6.40	3.74	4.41	5.56	
545	C	B	0.97	-0.61	3.42	6.42	3.80	4.44	5.62	
546	C	B	0.97	-0.73	3.42	6.51	3.90	4.49	5.68	
547	C	B	0.97	-0.62	3.39	6.38	3.78	4.40	5.66	
548	C	B	0.97	-0.50	3.83	6.42	3.82	4.44	5.73	
549	C	E	0.97	-0.18	4.59	7.35	3.86	4.43	5.80	
550	C	E	0.97	-0.13	6.40	7.59	3.85	4.44	5.81	
551	C	B	0.98	-0.27	6.54	7.50	3.70	4.34	5.67	
552	C	E	0.97	-0.42	6.65	7.95	3.80	4.52	5.83	
553	H	E	0.97	-0.30	7.02	8.07	4.32	4.50	5.76	
554	H	E	0.98	-0.09	7.07	7.78	4.79	4.57	5.79	
555	H	B	0.98	-0.33	5.99	7.00	5.61	4.62	5.77	
556	H	B	0.99	-0.49	6.44	6.75	4.90	4.60	5.69	
557	C	E	0.99	-0.14	5.80	6.16	4.72	4.81	5.84	
558	C	E	0.99	-0.16	3.39	6.20	4.15	4.87	5.83	
559	C	B	0.99	-0.29	3.43	6.27	4.20	4.77	5.68	
560	C	E	0.99	-0.27	3.20	6.30	3.74	4.86	5.68	
561	C	E	0.99	-0.40	3.18	6.33	3.72	4.86	5.60	
562	C	E	0.99	-0.48	3.23	6.35	3.80	4.73	5.58	
563	C	E	0.99	-0.45	3.24	6.32	3.73	4.71	5.53	
564	S	B	0.99	-0.66	3.01	6.05	3.45	4.22	5.13	
565	S	E	0.99	-0.65	2.86	5.92	3.33	4.09	5.12	
566	S	B	0.99	-0.59	3.02	6.04	3.43	4.02	5.11	
567	C	B	0.99	-0.51	3.35	6.38	3.80	4.42	5.61	
568	C	E	0.99	-0.55	3.34	6.34	3.76	4.32	5.53	
569	C	E	0.99	-0.30	3.43	6.36	3.80	4.36	5.60	
570	C	B	0.99	-0.44	3.45	6.44	3.82	4.37	5.66	
571	C	E	0.99	-0.33	3.32	6.34	3.80	4.29	5.64	
572	C	B	0.99	-0.26	3.33	6.38	3.85	4.36	5.72	
573	C	E	0.99	-0.01	3.34	6.36	3.85	4.36	5.76	
574	C	E	0.99	0.06	3.24	6.36	3.78	4.39	5.77	
575	C	B	0.99	-0.37	3.13	6.22	3.72	4.38	5.68	
576	C	B	0.98	-0.29	3.17	6.28	3.80	4.51	5.79	
577	H	E	0.98	0.02	3.13	6.26	3.81	4.57	5.86	
578	H	E	0.98	0.06	3.11	6.26	3.81	4.64	5.82	
579	H	B	0.98	-0.20	3.09	6.26	3.80	4.56	5.68	
580	H	B	0.99	-0.32	3.04	6.22	3.78	4.66	5.68	
581	C	E	0.99	0.05	3.01	6.20	3.79	4.79	5.88	
582	C	E	0.98	-0.06	2.98	6.20	3.80	4.73	5.77	
583	C	B	0.99	-0.32	2.93	6.16	3.76	4.69	5.69	
584	C	E	0.99	-0.13	2.89	6.12	3.76	4.79	5.67	
585	C	E	0.99	-0.21	2.88	6.11	3.76	4.80	5.61	
586	C	E	0.99	-0.34	2.92	6.12	3.73	4.68	5.58	
587	C	E	0.99	-0.31	2.96	6.13	3.73	4.70	5.53	
588	S	E	0.99	-0.52	2.59	5.74	3.30	4.17	5.09	
589	S	E	0.99	-0.58	2.60	5.75	3.27	4.06	5.11	
590	S	E	0.99	-0.59	2.77	5.88	3.28	4.01	5.11	
591	C	E	0.99	-0.55	3.20	6.27	3.81	4.40	5.60	
592	C	B	0.99	-0.50	3.26	6.38	3.73	4.37	5.57	
593	C	E	0.99	-0.48	3.35	6.36	3.76	4.35	5.60	
594	C	B	0.99	-0.56	3.32	6.34	3.76	4.35	5.65	
595	C	E	0.99	-0.34	3.27	6.26	3.68	4.27	5.61	
596	C	B	0.99	-0.33	3.25	6.26	3.70	4.31	5.65	
597	C	E	0.99	-0.09	3.33	6.32	3.78	4.43	5.75	
598	C	E	0.99	-0.08	3.26	6.28	3.78	4.46	5.76	
599	C	B	0.99	-0.22	3.11	6.16	3.67	4.38	5.65	
600	C	E	0.99	-0.22	3.15	6.22	3.76	4.50	5.79	
601	H	E	0.99	-0.05	3.12	6.22	3.79	4.62	5.84	
602	H	E	0.99	0.04	3.06	6.19	3.78	4.66	5.81	
603	H	B	0.98	-0.15	2.99	6.17	3.79	4.61	5.77	
604	H	B	0.97	-0.17	3.43	6.65	3.81	4.69	5.73	
605	C	E	0.91	0.21	5.14	7.84	5.72	5.04	6.03	
606	C	E	0.86	0.11	4.34	7.30	7.81	5.43	6.31	
607	C	B	0.91	-0.19	3.86	7.32	6.44	5.17	6.08	
608	C	E	0.96	-0.10	3.19	6.22	4.48	4.98	5.73	
609	C	E	0.99	-0.21	3.19	6.10	3.78	4.84	5.59	
610	C	B	0.99	-0.47	2.97	6.13	3.75	4.73	5.57	
611	C	E	0.96	-0.48	3.07	6.18	3.80	4.78	5.56	
612	S	B	0.99	-0.60	2.65	5.75	3.31	4.21	5.08	
613	S	E	0.99	-0.65	2.66	5.75	3.28	4.09	5.09	
614	S	B	0.99	-0.67	2.77	5.83	3.32	4.06	5.12	
615	C	B	0.99	-0.70	3.31	6.35	3.74	4.44	5.59	
616	C	E	0.99	-0.54	3.29	6.29	3.65	4.33	5.46	
617	C	E	0.99	-0.51	3.44	6.42	3.75	4.38	5.57	
618	C	B	0.99	-0.67	3.43	6.41	3.84	4.39	5.64	
619	C	B	0.99	-0.49	3.26	6.23	3.67	4.32	5.57	
620	C	B	0.99	-0.36	3.27	6.26	3.73	4.42	5.64	
621	C	B	0.99	-0.03	3.25	6.23	3.73	4.48	5.65	
622	C	E	0.99	-0.03	3.24	6.25	3.78	4.59	5.71	
623	C	B	0.99	-0.03	3.15	6.18	3.75	4.56	5.65	
624	C	E	0.99	0.24	3.13	6.20	3.79	4.69	5.73	
625	C	E	0.99	0.37	3.04	6.18	3.81	4.85	5.79	
626	C	E	0.98	0.47	3.40	6.16	3.79	4.80	5.83	
627	C	B	0.94	0.26	5.26	6.32	3.95	4.88	5.96	
628	C	B	0.87	0.27	6.74	8.86	5.74	4.99	5.96	
629	C	E	0.67	0.59	7.43	10.64	8.46	5.68	6.54	
630	C	E	0.66	0.83	5.97	10.03	8.26	5.87	6.59	
631	C	E	0.67	0.73	6.95	11.36	8.93	5.90	6.58	
632	C	B	0.67	0.55	7.24	11.99	8.86	5.67	6.44	
633	C	B	0.79	0.40	5.36	10.45	7.71	5.41	6.17	
634	C	E	0.91	0.47	3.63	7.40	4.38	5.09	5.71	
635	C	E	0.98	0.15	3.50	6.12	3.79	4.90	5.53	
636	C	B	0.99	-0.29	3.02	6.11	3.74	4.74	5.47	
637	C	E	0.99	-0.38	3.09	6.14	3.76	4.75	5.42	
638	S	B	0.99	-0.62	2.84	5.87	3.44	4.35	5.14	
639	S	B	0.99	-0.73	2.76	5.80	3.35	4.20	5.10	
640	S	B	0.99	-0.63	2.89	5.91	3.40	4.18	5.17	
641	C	B	0.99	-0.57	3.33	6.33	3.74	4.50	5.53	
642	C	E	0.99	-0.27	3.41	6.37	3.75	4.48	5.52	
643	C	E	0.99	-0.23	3.51	6.45	3.80	4.49	5.59	
644	C	B	0.99	-0.47	3.49	6.44	3.88	4.50	5.64	
645	C	E	0.99	-0.34	3.46	6.38	3.83	4.55	5.69	
646	C	B	0.99	-0.31	3.39	6.32	3.79	4.58	5.64	
647	C	E	0.99	0.01	3.47	6.38	3.87	4.77	5.81	
648	C	B	0.99	0.09	3.49	6.39	3.89	4.80	5.72	
649	C	B	0.98	0.26	3.53	6.42	3.94	4.89	5.79	
650	C	B	0.99	0.38	3.44	6.35	3.90	4.98	5.82	
651	C	E	0.97	0.47	3.45	6.37	3.92	4.92	5.88	
652	C	B	0.94	0.13	3.40	6.35	3.91	4.90	5.83	
653	H	E	0.93	0.23	3.39	6.34	3.92	4.94	5.74	
654	H	E	0.88	0.11	3.37	6.37	3.96	4.98	5.78	
655	H	B	0.94	-0.08	3.28	6.27	3.83	4.79	5.65	
656	H	B	0.95	-0.08	3.33	6.29	3.85	4.85	5.63	
657	H	E	0.96	0.09	3.28	6.26	3.85	4.94	5.60	
658	H	B	0.96	-0.21	3.21	6.22	3.81	4.88	5.57	
659	H	B	0.96	-0.18	3.23	6.23	3.80	4.80	5.53	
660	H	E	0.95	0.13	3.30	6.27	3.86	4.94	5.54	
661	H	E	0.95	0.23	3.25	6.25	3.87	5.02	5.53	
662	C	E	0.95	0.09	3.34	6.27	3.89	4.99	5.57	
663	C	E	0.95	0.07	3.29	6.26	3.87	4.97	5.48	
664	C	B	0.94	-0.00	3.24	6.20	3.78	4.77	5.42	
665	C	E	0.94	0.03	3.21	6.19	3.80	4.72	5.41	
666	C	B	0.92	-0.10	3.19	6.20	3.80	4.67	5.47	
667	C	E	0.90	-0.07	3.39	6.38	3.93	4.68	5.51	
668	C	E	0.90	0.12	3.40	6.38	3.96	4.72	5.57	
669	C	B	0.89	0.01	3.50	6.44	3.92	4.82	5.62	
670	C	E	0.85	0.07	3.67	6.52	4.00	4.95	5.66	
671	C	E	0.91	0.14	3.66	6.47	3.92	4.78	5.58	
672	C	E	0.93	0.08	3.59	6.42	3.85	4.65	5.58	
673	C	B	0.92	-0.26	3.43	6.34	3.79	4.61	5.53	
674	C	B	0.92	-0.13	3.41	6.29	3.73	4.64	5.56	
675	C	B	0.92	-0.04	3.50	6.38	3.84	4.69	5.62	
676	C	B	0.92	0.17	3.62	6.49	3.93	4.76	5.76	
677	C	B	0.89	0.37	3.72	6.58	4.03	5.00	5.95	
678	C	B	0.91	0.51	3.73	6.57	4.03	4.97	5.88	
679	H	E	0.91	0.81	3.86	6.66	4.11	5.12	5.86	
680	H	E	0.88	0.94	3.95	6.74	4.19	5.22	5.87	
681	H	B	0.83	0.56	3.95	6.76	4.22	5.19	5.89	
682	C	E	0.85	0.65	3.87	6.69	4.13	5.04	5.90	
683	C	E	0.87	0.60	3.81	6.65	4.07	4.98	5.82	
684	C	E	0.90	0.36	3.75	6.60	4.06	5.02	5.78	
685	C	E	0.91	0.21	3.48	6.36	3.84	4.86	5.63	
686	C	B	0.89	-0.01	3.45	6.37	3.95	4.90	5.68	
687	C	E	0.88	0.09	3.47	6.38	3.99	4.98	5.66	
688	C	E	0.86	0.28	3.58	6.45	4.05	5.11	5.70	
689	C	B	0.86	0.35	3.57	6.46	3.98	5.04	5.68	
690	C	E	0.84	0.52	3.66	6.54	4.10	5.25	5.79	
691	H	B	0.75	0.86	3.85	6.76	4.33	5.47	6.08	
692	H	E	0.63	0.96	4.05	6.94	4.52	5.76	6.24	
693	H	E	0.60	1.03	4.08	6.97	4.56	5.79	6.35	
694	C	B	0.55	0.84	4.59	7.26	4.87	6.28	6.29	
695	C	E	0.24	0.74	6.52	8.81	6.89	8.20	9.06	
696	C	B	0.12	1.00	6.80	9.34	7.45	7.92	10.27	
697	C	E	0.07	0.88	7.23	9.29	8.34	9.11	9.90	
698	C	B	0.04	-0.23	8.47	9.29	9.94	9.81	11.13	
699	H	B	0.04	-0.43	9.07	8.83	9.97	10.00	10.78	
700	H	B	0.03	-0.40	8.98	8.50	8.48	9.57	9.99	
701	H	B	0.05	-0.56	8.88	8.32	6.45	9.14	10.46	
702	H	B	0.09	-0.51	8.81	7.95	5.45	9.55	10.69	
703	H	B	0.09	-0.53	8.72	7.93	5.50	10.69	10.67	
704	H	B	0.09	-0.73	8.52	7.96	5.54	9.90	11.01	
705	H	B	0.09	-0.66	8.82	8.00	5.50	8.59	11.28	
706	H	B	0.09	-0.59	8.86	7.97	5.48	9.79	11.50	
707	H	B	0.09	-0.53	8.57	7.93	5.52	10.45	10.34	
708	H	E	0.09	-0.49	8.43	7.95	5.51	9.15	10.44	
709	H	E	0.09	-0.56	8.59	7.95	5.46	8.46	11.19	
710	H	E	0.09	-0.59	8.99	7.90	5.45	9.60	10.53	
711	H	E	0.08	-0.58	8.36	7.88	5.48	9.76	10.10	
712	H	E	0.08	-0.67	7.75	7.86	5.41	8.18	10.25	
713	H	E	0.08	-0.70	9.41	7.91	5.42	8.27	10.18	
714	H	B	0.09	-0.77	9.98	7.79	5.39	9.15	9.67	
715	H	B	0.09	-0.90	8.99	7.80	5.42	8.88	9.96	
716	H	B	0.09	-0.86	9.23	7.82	5.37	8.46	10.61	
717	H	B	0.11	-0.76	10.34	7.80	5.34	8.34	10.38	
718	H	B	0.11	-0.72	11.32	7.78	5.41	8.43	10.67	
719	H	B	0.12	-0.64	10.38	7.71	5.35	8.52	10.58	
720	H	B	0.11	-0.54	9.78	7.82	5.32	8.78	10.32	
721	H	B	0.11	-0.51	11.04	7.80	5.31	9.03	11.31	
722	H	B	0.11	-0.55	11.31	7.76	5.34	9.60	11.52	
723	H	B	0.11	-0.49	9.88	9.33	5.35	9.03	10.43	
724	H	B	0.11	-0.50	9.58	11.43	5.37	8.93	11.37	
725	H	B	0.11	-0.51	10.95	13.38	5.76	8.97	12.29	
726	H	B	0.09	-0.50	11.01	13.89	7.07	9.87	13.03	
727	H	B	0.04	-0.50	12.14	16.14	9.36	11.39	13.56	
728	H	B	0.04	-0.53	12.98	16.28	10.29	11.74	14.19	
729	H	B	0.04	-0.52	13.46	14.95	9.83	12.06	14.31	
730	H	B	0.04	-0.55	13.31	15.91	10.81	11.60	14.88	
731	H	B	0.04	-0.48	14.18	16.88	13.19	11.03	14.51	
732	H	B	0.04	-0.51	13.64	16.07	13.70	10.03	14.47	
733	H	B	0.04	-0.53	13.07	15.61	13.18	10.39	13.48	
734	H	B	0.04	-0.57	11.91	15.06	13.00	10.55	12.86	
735	H	B	0.04	-0.43	12.36	13.79	12.44	11.12	12.91	
736	H	B	0.05	-0.43	12.96	13.31	12.02	11.06	12.68	
737	H	B	0.04	-0.43	12.31	12.92	11.70	10.84	12.73	
738	H	B	0.05	-0.38	10.18	12.92	10.40	9.47	13.14	
739	H	B	0.06	-0.34	8.34	11.09	10.57	8.92	12.20	
740	C	B	0.11	-0.18	6.29	8.72	11.06	8.15	11.61	
741	C	E	0.09	0.07	5.98	7.87	11.45	7.76	11.35	
742	C	B	0.12	0.10	5.48	7.66	10.50	7.17	10.84	
743	C	E	0.13	0.27	6.03	7.70	9.33	6.92	11.15	
744	C	E	0.13	0.41	5.26	7.73	9.56	7.16	11.89	
745	C	E	0.13	0.36	5.10	7.79	8.02	7.18	12.41	
746	C	E	0.08	0.44	5.39	8.05	5.95	7.75	12.55	
747	C	E	0.13	0.47	5.18	7.80	5.89	7.71	13.60	
748	C	E	0.11	0.38	5.30	7.79	5.42	7.48	12.43	
749	C	E	0.13	0.13	5.11	7.74	5.35	7.32	11.58	
750	C	B	0.13	-0.20	5.00	7.66	5.31	7.16	10.94	
751	C	E	0.13	-0.25	4.89	7.58	5.22	7.02	10.79	
752	C	B	0.13	-0.49	4.87	7.59	5.19	6.80	9.64	
753	C	B	0.13	-0.65	4.88	7.63	5.25	6.89	10.18	
754	S	B	0.13	-0.75	4.45	7.20	4.93	6.42	10.02	
755	S	B	0.13	-0.72	4.46	7.20	4.88	6.28	10.60	
756	S	B	0.14	-0.34	4.37	7.14	4.85	6.21	11.40	
757	S	B	0.14	-0.29	4.43	7.12	4.93	6.54	13.45	
758	C	B	0.14	-0.26	4.60	7.39	5.23	8.85	12.85	
759	C	B	0.14	-0.28	4.62	7.42	5.30	10.26	12.99	
760	C	B	0.14	-0.21	4.57	7.39	5.34	10.22	13.77	
761	C	B	0.13	-0.23	4.55	7.42	5.39	10.40	13.90	
762	C	B	0.13	-0.11	4.54	8.57	5.38	8.87	12.37	
763	C	B	0.07	-0.14	7.07	10.86	6.39	8.14	12.02	
764	C	E	0.00	-0.02	8.40	10.96	9.39	9.62	12.43	
765	H	B	0.00	-0.18	9.77	9.92	10.37	9.88	12.59	
766	H	E	0.06	-0.19	9.34	10.03	7.05	8.96	11.01	
767	H	E	0.13	-0.32	7.26	7.33	5.77	7.09	11.03	
768	H	B	0.13	-0.43	4.72	7.34	5.16	6.73	11.50	
769	H	B	0.13	-0.44	4.48	7.36	5.18	6.59	11.58	
770	H	B	0.13	-0.27	4.51	7.34	5.14	6.51	11.29	
771	H	E	0.13	-0.12	4.37	7.33	5.12	6.52	11.05	
772	H	B	0.13	-0.28	4.41	7.35	5.15	6.45	12.21	
773	H	B	0.13	-0.45	4.50	7.39	5.18	6.47	11.53	
774	H	B	0.13	-0.37	4.51	7.39	5.14	6.30	10.25	
775	H	E	0.13	-0.31	4.46	7.38	5.10	6.19	11.03	
776	H	E	0.13	-0.31	4.47	7.39	5.13	6.50	12.78	
777	H	B	0.14	-0.12	4.54	7.42	5.14	6.54	13.15	
778	H	B	0.14	0.26	4.56	7.43	5.11	6.41	12.66	
779	C	E	0.14	0.57	4.64	7.54	5.14	6.39	13.10	
780	C	E	0.14	0.46	4.63	7.88	5.17	6.42	14.89	
781	C	E	0.13	0.19	4.74	7.94	5.20	6.86	15.99	
782	C	E	0.13	0.15	6.41	8.20	5.19	6.68	17.79	
783	C	E	0.13	0.03	4.81	7.67	5.20	6.94	19.79	
784	C	E	0.13	-0.11	4.81	7.59	5.22	7.09	19.72	
785	S	B	0.13	-0.50	4.50	7.30	4.97	6.67	18.68	
786	S	B	0.13	-0.48	4.46	7.24	4.91	6.56	16.50	
787	S	B	0.14	-0.27	4.31	7.09	4.80	6.83	15.35	
788	S	B	0.14	-0.30	4.43	7.18	4.83	7.44	14.55	
789	S	B	0.14	-0.32	4.40	7.15	4.91	7.95	13.74	
790	S	B	0.14	-0.10	4.49	7.22	4.99	8.88	13.98	
791	C	E	0.14	0.26	4.68	7.44	5.21	9.27	13.66	
792	C	B	0.15	0.05	4.67	7.44	5.16	9.31	11.60	
793	C	B	0.15	0.28	4.78	7.51	5.20	9.36	10.42	
794	C	B	0.15	0.36	4.82	7.51	5.22	9.68	11.05	
795	C	E	0.14	0.56	4.91	7.55	5.25	10.25	11.78	
796	C	B	0.14	0.60	4.91	7.54	5.26	10.81	12.58	
797	C	B	0.13	-0.26	4.99	7.58	5.28	11.63	14.10	
798	C	E	0.13	-0.10	5.01	7.60	5.34	11.07	13.16	
799	H	B	0.13	-0.42	4.99	7.58	5.36	10.47	12.55	
800	H	B	0.13	-0.54	4.86	7.49	5.31	9.50	12.00	
801	H	B	0.14	-0.88	4.90	7.52	5.33	9.31	12.21	
802	H	B	0.14	-0.85	4.94	7.54	5.32	10.01	12.04	
803	H	B	0.14	-0.86	4.87	7.51	5.27	9.99	11.09	
804	H	B	0.14	-0.87	4.85	7.51	5.29	9.15	10.79	
805	H	B	0.14	-0.77	4.94	7.56	5.32	9.27	11.41	
806	H	B	0.14	-0.53	4.94	7.56	5.29	9.73	12.21	
807	H	B	0.14	-0.43	4.86	7.53	5.26	9.17	11.80	
808	H	B	0.14	-0.37	4.90	7.56	5.31	8.45	12.48	
809	H	E	0.14	-0.32	4.97	7.60	5.32	8.87	14.66	
810	H	B	0.14	-0.24	4.94	7.59	5.28	9.04	14.36	
811	C	B	0.15	0.04	5.00	7.69	5.33	8.34	13.97	
812	C	B	0.15	-0.07	4.97	7.67	5.30	7.65	14.69	
813	C	B	0.15	-0.30	4.81	7.53	5.27	7.24	13.27	
814	S	B	0.14	-0.20	4.43	7.16	4.93	6.89	11.03	
815	S	B	0.14	-0.08	4.32	7.09	4.88	6.46	10.04	
816	S	B	0.14	0.22	4.30	7.07	4.89	7.04	9.19	
817	S	B	0.14	0.31	4.31	7.11	4.96	7.62	9.97	
818	S	B	0.16	0.42	4.37	7.16	5.02	8.29	10.51	
819	C	B	0.16	0.45	4.59	7.41	5.29	9.30	11.89	
820	C	E	0.13	-0.27	4.76	7.58	5.48	10.27	13.23	
821	C	E	0.13	-0.25	4.77	7.58	5.49	10.10	12.54	
822	H	B	0.13	-0.57	4.68	7.46	5.34	8.55	10.96	
823	H	B	0.13	-0.36	4.79	7.53	5.43	8.53	11.71	
824	H	B	0.13	-0.31	4.75	7.50	5.41	9.27	11.35	
825	C	B	0.13	-0.20	4.90	7.62	5.52	9.27	11.25	
826	H	E	0.13	-0.42	4.77	7.49	5.37	8.58	11.07	
827	H	B	0.13	-0.47	4.78	7.52	5.39	7.86	10.62	
828	H	B	0.13	-0.55	4.79	7.52	5.64	8.30	10.71	
829	H	B	0.09	-0.49	5.13	7.76	5.88	9.20	11.29	
830	H	B	0.13	-0.52	5.15	7.54	5.83	8.51	10.57	
831	H	B	0.13	-0.55	5.17	7.58	5.63	8.50	9.74	
832	H	B	0.13	-0.67	5.22	7.60	5.85	9.18	10.81	
833	H	B	0.13	-0.73	5.06	7.60	5.67	9.39	11.36	
834	H	B	0.13	-0.75	5.06	7.63	5.46	9.13	10.27	
835	H	B	0.13	-0.78	5.11	7.66	5.50	9.41	10.99	
836	H	B	0.13	-0.77	5.16	7.68	5.50	10.35	12.97	
837	H	E	0.13	-0.63	5.22	7.75	5.55	10.68	13.25	
838	H	B	0.13	-0.60	5.19	7.75	5.55	10.44	12.86	
839	H	B	0.13	-0.52	5.14	7.74	5.51	9.97	12.08	
840	H	B	0.13	-0.37	5.08	7.72	5.51	9.00	11.80	
841	H	E	0.13	-0.04	5.14	7.77	5.56	9.29	13.65	
842	H	E	0.13	0.16	5.12	7.77	5.58	9.00	15.13	
843	C	E	0.13	0.10	5.07	7.74	5.54	9.13	16.32	
844	C	E	0.13	-0.02	5.05	7.73	5.51	9.24	16.47	
845	C	B	0.13	-0.19	4.92	7.63	5.40	9.40	17.71	
846	S	B	0.13	-0.41	4.79	7.49	5.25	8.91	17.67	
847	S	B	0.13	-0.50	4.50	7.21	5.00	7.63	16.95	
848	S	B	0.13	-0.55	4.40	7.16	4.95	6.99	16.74	
849	S	B	0.13	-0.58	4.36	7.13	4.96	6.72	15.88	
850	S	B	0.13	-0.58	4.28	7.09	4.93	6.73	15.18	
851	S	B	0.13	-0.57	4.25	7.09	4.94	7.61	14.51	
852	S	B	0.13	-0.42	4.31	7.19	5.04	8.48	14.40	
853	C	B	0.13	-0.17	4.62	7.49	5.37	9.69	13.91	
854	C	E	0.13	0.06	4.66	7.51	5.39	10.24	15.06	
855	C	B	0.11	0.02	4.82	7.63	5.56	10.02	15.98	
856	C	E	0.13	0.26	4.82	7.61	5.56	11.06	18.20	
857	C	E	0.13	0.37	4.97	7.71	5.66	10.93	20.39	
858	C	E	0.13	0.39	5.05	7.71	5.87	10.82	20.28	
859	C	E	0.13	0.29	4.88	7.64	5.68	9.82	17.84	
860	C	E	0.13	0.29	5.04	7.65	5.80	9.15	17.72	
861	C	E	0.13	-0.17	5.84	7.92	5.83	8.63	16.82	
862	H	B	0.13	-0.20	5.50	8.00	5.83	7.43	15.35	
863	H	E	0.13	-0.18	5.51	8.02	5.76	7.11	15.35	
864	H	E	0.13	-0.16	5.14	8.17	5.97	7.10	14.19	
865	H	B	0.13	-0.34	5.15	7.96	5.79	6.84	15.63	
866	H	B	0.13	-0.28	4.96	7.62	5.49	7.46	16.12	
867	H	E	0.13	-0.16	4.98	7.64	5.49	7.52	15.05	
868	H	B	0.13	-0.36	4.91	7.61	5.45	7.38	15.58	
869	H	B	0.13	-0.11	4.89	7.61	5.46	7.69	16.88	
870	C	E	0.14	1.57	5.09	7.71	5.63	8.87	16.52	
871	C	E	0.14	1.72	5.01	7.72	5.62	9.04	16.66	
872	C	E	0.14	1.40	4.92	7.67	5.50	8.59	16.34	
873	C	B	0.14	1.07	4.83	7.59	5.41	8.08	16.91	
874	S	B	0.14	0.97	4.39	7.18	5.01	7.19	17.10	
875	S	B	0.14	0.89	4.27	7.11	4.93	6.87	17.76	
876	S	B	0.14	1.36	4.24	7.11	4.95	6.90	17.46	
877	C	B	0.14	1.38	4.57	7.48	5.32	7.09	17.45	
878	C	E	0.14	1.69	4.54	7.48	5.32	7.17	17.56	
879	C	E	0.14	1.79	4.50	7.48	5.31	7.10	18.61	
880	C	E	0.14	1.83	4.44	7.46	5.28	7.21	18.12	
881	C	E	0.14	1.78	4.46	7.50	5.31	7.32	17.35	
882	C	E	0.13	0.55	4.47	7.51	5.30	7.29	17.72	
883	C	E	0.13	0.33	4.55	7.53	5.34	7.24	16.23	
884	C	E	0.13	0.19	4.53	7.51	5.31	6.92	14.96	
885	H	E	0.13	-0.00	4.43	7.39	5.17	6.87	14.87	
886	H	B	0.13	-0.34	4.50	7.43	5.22	6.78	15.52	
887	H	B	0.13	-0.51	4.52	7.43	5.23	6.80	16.76	
888	H	B	0.13	-0.56	4.51	7.42	5.19	6.82	17.35	
889	H	E	0.13	-0.20	4.56	7.46	5.22	6.70	18.19	
890	H	B	0.14	-0.49	4.62	7.48	5.25	6.77	20.10	
891	H	B	0.14	-0.61	4.61	7.46	5.23	7.04	20.69	
892	H	B	0.14	-0.56	4.63	7.47	5.21	7.35	21.08	
893	H	E	0.14	-0.32	4.69	7.59	5.26	8.27	22.41	
894	H	B	0.14	-0.27	4.75	7.62	5.30	8.67	23.61	
895	C	B	0.14	-0.36	4.88	7.59	5.40	8.19	23.59	
896	C	E	0.14	-0.14	4.85	7.63	5.41	8.70	24.56	
897	C	E	0.14	0.12	4.90	7.66	5.39	9.30	24.95	
898	C	E	0.14	0.21	4.97	7.69	5.40	9.52	26.16	
899	C	E	0.14	0.18	5.00	7.69	5.42	9.04	25.57	
900	H	E	0.14	0.26	5.10	7.77	5.51	9.98	25.25	
901	H	E	0.14	0.32	5.17	7.81	5.53	10.08	25.59	
902	H	E	0.13	0.46	5.27	7.87	5.83	10.10	26.29	
903	C	E	0.09	0.34	5.45	8.03	5.86	10.90	27.04	
904	C	E	0.10	0.19	5.62	8.50	6.49	11.43	26.30	
905	C	E	0.02	0.19	7.71	10.54	8.37	13.27	28.47	
906	C	E	0.01	-0.03	9.55	12.72	10.53	13.98	29.24	
907	S	B	0.01	-0.12	9.92	12.98	11.13	13.56	29.33	
908	S	E	0.01	0.58	10.95	13.27	11.88	14.36	30.73	
909	C	E	0.01	0.96	12.72	15.08	13.44	16.09	32.59	
910	C	E	0.02	1.66	14.29	16.89	14.79	17.20	33.64	
911	C	E	0.03	2.49	15.18	17.81	15.57	18.08	33.60	


RES:   Residue number
SS:    Predicted secondary structure: C - random coil; H - alpha-helix; S - beta-strand
SA:    Predicted solvent accessibility at 25% cutoff: E - exposed; B - buried
COV:   Threading alignment coverage defined as the number of threading alignments on the residue divided 
       by the number of total threading programs
BFP:   Predicted normalized B-factor 
RSQ_*: Residue-Specific Quality of models defined as the estimated deviation of the residue on the model
       from the native structure of the protein


You are requested to cite the following article when you use the ResQ prediction results:

     J Yang, Y Wang, Y Zhang. ResQ: An approach to unified estimation of B-factor and residue-specific 
     error in protein structure prediction, Journal of Molecular Biology, 428: 693-701 (2016).
