# Supplementary material for: Variation in selection constraints on teleost TLRs with emphasis on their repertoire in the Walking catfish, Clarias batrachus
Source: Sci Rep. 2020 Dec 7;10:21394. doi: 10.1038/s41598-020-78347-6 (PMC7721727; doi:10.1038/s41598-020-78347-6)
Supplement: Supplementary file 29 — Supplementary Information 29. [file 41598_2020_78347_MOESM29_ESM.zip › T7/struct/S507412_results/model2.pdb]

HEADER protein
METHOD
METHOD    The models are generated by I-TASSER which combines the
METHOD    methods of threading, ab initio modeling and structural
METHOD    refinement. The procedure is fully automated.
METHOD
METHOD    Please cite following articles when you use the I-TASSER server:
METHOD 1. Ambrish Roy, Alper Kucukural, Yang Zhang. I-TASSER: a unified
METHOD    platform for automated protein structure and function prediction.
METHOD    Nature Protocols, vol 5, 725-738 (2010). 
METHOD 2. Yang Zhang. I-TASSER server for protein 3D structure prediction. 
METHOD    BMC Bioinformatics, 9:40 (2008).
METHOD
MODEL  2
REMARK PARENT 5gmf_A 3j0a 3j0a_A 6if5_A 
ATOM      1  N   MET A   1      99.073  76.773  75.172  1.00  7.99              
ATOM      2  CA  MET A   1      98.121  75.687  75.429  1.00  7.99              
ATOM      3  HA  MET A   1      97.409  76.037  76.175  1.00  7.99              
ATOM      4  CB  MET A   1      97.385  75.436  74.101  1.00  7.99              
ATOM      5  HB1 MET A   1      97.983  74.770  73.481  1.00  7.99              
ATOM      6  HB2 MET A   1      97.289  76.386  73.576  1.00  7.99              
ATOM      7  CG  MET A   1      95.980  74.844  74.240  1.00  7.99              
ATOM      8  HG1 MET A   1      95.378  75.502  74.866  1.00  7.99              
ATOM      9  HG2 MET A   1      96.051  73.875  74.732  1.00  7.99              
ATOM     10  SD  MET A   1      95.122  74.608  72.652  1.00  7.99              
ATOM     11  CE  MET A   1      94.906  76.325  72.099  1.00  7.99              
ATOM     12  HE1 MET A   1      94.402  76.902  72.875  1.00  7.99              
ATOM     13  HE2 MET A   1      95.874  76.775  71.881  1.00  7.99              
ATOM     14  HE3 MET A   1      94.300  76.339  71.193  1.00  7.99              
ATOM     15  C   MET A   1      98.755  74.396  75.963  1.00  7.99              
ATOM     16  O   MET A   1      98.025  73.460  76.288  1.00  7.99              
ATOM     17  N   LEU A   2     100.081  74.350  76.087  1.00  7.10              
ATOM     18  H   LEU A   2     100.617  75.171  75.838  1.00  7.10              
ATOM     19  CA  LEU A   2     100.790  73.233  76.711  1.00  7.10              
ATOM     20  HA  LEU A   2     100.087  72.737  77.380  1.00  7.10              
ATOM     21  CB  LEU A   2     101.211  72.212  75.639  1.00  7.10              
ATOM     22  HB1 LEU A   2     102.007  72.648  75.040  1.00  7.10              
ATOM     23  HB2 LEU A   2     100.360  72.063  74.973  1.00  7.10              
ATOM     24  CG  LEU A   2     101.651  70.823  76.154  1.00  7.10              
ATOM     25  HG  LEU A   2     102.583  70.904  76.712  1.00  7.10              
ATOM     26  CD1 LEU A   2     100.602  70.179  77.081  1.00  7.10              
ATOM     27 1HD1 LEU A   2     100.914  69.166  77.335  1.00  7.10              
ATOM     28 2HD1 LEU A   2     100.502  70.752  77.999  1.00  7.10              
ATOM     29 3HD1 LEU A   2      99.641  70.143  76.566  1.00  7.10              
ATOM     30  CD2 LEU A   2     101.870  69.852  74.999  1.00  7.10              
ATOM     31 1HD2 LEU A   2     102.117  68.861  75.377  1.00  7.10              
ATOM     32 2HD2 LEU A   2     100.982  69.788  74.370  1.00  7.10              
ATOM     33 3HD2 LEU A   2     102.713  70.192  74.403  1.00  7.10              
ATOM     34  C   LEU A   2     101.917  73.737  77.652  1.00  7.10              
ATOM     35  O   LEU A   2     102.144  74.937  77.794  1.00  7.10              
ATOM     36  N   LEU A   3     102.455  72.819  78.458  1.00  6.72              
ATOM     37  H   LEU A   3     102.317  71.856  78.195  1.00  6.72              
ATOM     38  CA  LEU A   3     102.639  73.104  79.881  1.00  6.72              
ATOM     39  HA  LEU A   3     102.440  74.162  80.054  1.00  6.72              
ATOM     40  CB  LEU A   3     101.595  72.280  80.676  1.00  6.72              
ATOM     41  HB1 LEU A   3     101.910  72.222  81.719  1.00  6.72              
ATOM     42  HB2 LEU A   3     101.587  71.263  80.285  1.00  6.72              
ATOM     43  CG  LEU A   3     100.165  72.855  80.643  1.00  6.72              
ATOM     44  HG  LEU A   3      99.899  73.129  79.624  1.00  6.72              
ATOM     45  CD1 LEU A   3      99.171  71.802  81.132  1.00  6.72              
ATOM     46 1HD1 LEU A   3      98.161  72.212  81.114  1.00  6.72              
ATOM     47 2HD1 LEU A   3      99.199  70.934  80.473  1.00  6.72              
ATOM     48 3HD1 LEU A   3      99.415  71.493  82.148  1.00  6.72              
ATOM     49  CD2 LEU A   3     100.029  74.082  81.548  1.00  6.72              
ATOM     50 1HD2 LEU A   3      99.021  74.487  81.463  1.00  6.72              
ATOM     51 2HD2 LEU A   3     100.221  73.811  82.586  1.00  6.72              
ATOM     52 3HD2 LEU A   3     100.739  74.852  81.252  1.00  6.72              
ATOM     53  C   LEU A   3     104.021  72.865  80.450  1.00  6.72              
ATOM     54  O   LEU A   3     104.284  73.479  81.467  1.00  6.72              
ATOM     55  N   SER A   4     104.832  71.982  79.861  1.00  6.78              
ATOM     56  H   SER A   4     104.615  71.783  78.899  1.00  6.78              
ATOM     57  CA  SER A   4     105.927  71.204  80.481  1.00  6.78              
ATOM     58  HA  SER A   4     105.590  70.171  80.548  1.00  6.78              
ATOM     59  CB  SER A   4     107.153  71.207  79.564  1.00  6.78              
ATOM     60  HB1 SER A   4     107.573  72.210  79.494  1.00  6.78              
ATOM     61  HB2 SER A   4     106.864  70.879  78.564  1.00  6.78              
ATOM     62  OG  SER A   4     108.137  70.320  80.071  1.00  6.78              
ATOM     63  HG  SER A   4     108.375  70.588  80.978  1.00  6.78              
ATOM     64  C   SER A   4     106.376  71.649  81.892  1.00  6.78              
ATOM     65  O   SER A   4     107.148  72.597  82.071  1.00  6.78              
ATOM     66  N   LEU A   5     106.002  70.840  82.891  1.00  6.95              
ATOM     67  H   LEU A   5     105.371  70.092  82.663  1.00  6.95              
ATOM     68  CA  LEU A   5     106.714  70.732  84.171  1.00  6.95              
ATOM     69  HA  LEU A   5     106.810  71.746  84.563  1.00  6.95              
ATOM     70  CB  LEU A   5     105.849  69.941  85.186  1.00  6.95              
ATOM     71  HB1 LEU A   5     104.828  70.322  85.131  1.00  6.95              
ATOM     72  HB2 LEU A   5     106.217  70.189  86.182  1.00  6.95              
ATOM     73  CG  LEU A   5     105.805  68.398  85.089  1.00  6.95              
ATOM     74  HG  LEU A   5     106.799  67.997  85.269  1.00  6.95              
ATOM     75  CD1 LEU A   5     104.879  67.856  86.180  1.00  6.95              
ATOM     76 1HD1 LEU A   5     104.884  66.765  86.158  1.00  6.95              
ATOM     77 2HD1 LEU A   5     105.234  68.180  87.158  1.00  6.95              
ATOM     78 3HD1 LEU A   5     103.861  68.214  86.027  1.00  6.95              
ATOM     79  CD2 LEU A   5     105.299  67.880  83.742  1.00  6.95              
ATOM     80 1HD2 LEU A   5     105.227  66.792  83.778  1.00  6.95              
ATOM     81 2HD2 LEU A   5     104.320  68.301  83.516  1.00  6.95              
ATOM     82 3HD2 LEU A   5     106.013  68.134  82.960  1.00  6.95              
ATOM     83  C   LEU A   5     108.163  70.212  84.007  1.00  6.95              
ATOM     84  O   LEU A   5     108.691  70.152  82.893  1.00  6.95              
ATOM     85  N   GLU A   6     108.810  69.826  85.111  1.00  7.22              
ATOM     86  H   GLU A   6     108.358  69.912  86.006  1.00  7.22              
ATOM     87  CA  GLU A   6     110.064  69.067  85.062  1.00  7.22              
ATOM     88  HA  GLU A   6     110.845  69.711  84.657  1.00  7.22              
ATOM     89  CB  GLU A   6     110.486  68.632  86.473  1.00  7.22              
ATOM     90  HB1 GLU A   6     109.730  67.968  86.896  1.00  7.22              
ATOM     91  HB2 GLU A   6     110.517  69.519  87.101  1.00  7.22              
ATOM     92  CG  GLU A   6     111.852  67.904  86.468  1.00  7.22              
ATOM     93  HG1 GLU A   6     112.369  68.113  85.529  1.00  7.22              
ATOM     94  HG2 GLU A   6     111.675  66.826  86.500  1.00  7.22              
ATOM     95  CD  GLU A   6     112.774  68.308  87.630  1.00  7.22              
ATOM     96  OE1 GLU A   6     114.010  68.324  87.430  1.00  7.22              
ATOM     97  OE2 GLU A   6     112.259  68.695  88.703  1.00  7.22              
ATOM     98  C   GLU A   6     109.907  67.828  84.167  1.00  7.22              
ATOM     99  O   GLU A   6     109.024  66.996  84.365  1.00  7.22              
ATOM    100  N   VAL A   7     110.769  67.727  83.162  1.00  7.25              
ATOM    101  H   VAL A   7     111.481  68.441  83.107  1.00  7.25              
ATOM    102  CA  VAL A   7     110.776  66.678  82.124  1.00  7.25              
ATOM    103  HA  VAL A   7     110.319  65.765  82.507  1.00  7.25              
ATOM    104  CB  VAL A   7     109.967  67.180  80.892  1.00  7.25              
ATOM    105  HB  VAL A   7     110.264  68.208  80.681  1.00  7.25              
ATOM    106  CG1 VAL A   7     110.167  66.379  79.597  1.00  7.25              
ATOM    107 1HG1 VAL A   7     109.491  66.739  78.821  1.00  7.25              
ATOM    108 2HG1 VAL A   7     111.184  66.507  79.227  1.00  7.25              
ATOM    109 3HG1 VAL A   7     109.980  65.320  79.780  1.00  7.25              
ATOM    110  CG2 VAL A   7     108.455  67.162  81.164  1.00  7.25              
ATOM    111 1HG2 VAL A   7     107.912  67.529  80.293  1.00  7.25              
ATOM    112 2HG2 VAL A   7     108.127  66.150  81.400  1.00  7.25              
ATOM    113 3HG2 VAL A   7     108.217  67.812  81.999  1.00  7.25              
ATOM    114  C   VAL A   7     112.232  66.355  81.742  1.00  7.25              
ATOM    115  O   VAL A   7     112.531  65.370  81.073  1.00  7.25              
ATOM    116  N   ASN A   8     113.158  67.176  82.242  1.00  7.29              
ATOM    117  H   ASN A   8     112.799  67.934  82.806  1.00  7.29              
ATOM    118  CA  ASN A   8     114.607  67.129  82.094  1.00  7.29              
ATOM    119  HA  ASN A   8     114.909  68.090  82.512  1.00  7.29              
ATOM    120  CB  ASN A   8     115.228  66.108  83.082  1.00  7.29              
ATOM    121  HB1 ASN A   8     114.513  65.873  83.871  1.00  7.29              
ATOM    122  HB2 ASN A   8     116.082  66.585  83.561  1.00  7.29              
ATOM    123  CG  ASN A   8     115.734  64.804  82.491  1.00  7.29              
ATOM    124  OD1 ASN A   8     116.897  64.458  82.612  1.00  7.29              
ATOM    125  ND2 ASN A   8     114.902  64.029  81.843  1.00  7.29              
ATOM    126 1HD2 ASN A   8     113.966  64.359  81.638  1.00  7.29              
ATOM    127 2HD2 ASN A   8     115.238  63.150  81.507  1.00  7.29              
ATOM    128  C   ASN A   8     115.209  67.224  80.672  1.00  7.29              
ATOM    129  O   ASN A   8     116.338  66.798  80.439  1.00  7.29              
ATOM    130  N   SER A   9     114.490  67.846  79.739  1.00  7.23              
ATOM    131  H   SER A   9     113.603  68.238  80.031  1.00  7.23              
ATOM    132  CA  SER A   9     114.922  68.161  78.369  1.00  7.23              
ATOM    133  HA  SER A   9     115.045  67.218  77.838  1.00  7.23              
ATOM    134  CB  SER A   9     113.812  68.954  77.670  1.00  7.23              
ATOM    135  HB1 SER A   9     114.148  69.277  76.685  1.00  7.23              
ATOM    136  HB2 SER A   9     113.559  69.834  78.264  1.00  7.23              
ATOM    137  OG  SER A   9     112.672  68.132  77.513  1.00  7.23              
ATOM    138  HG  SER A   9     111.896  68.694  77.430  1.00  7.23              
ATOM    139  C   SER A   9     116.244  68.932  78.260  1.00  7.23              
ATOM    140  O   SER A   9     116.647  69.676  79.158  1.00  7.23              
ATOM    141  N   ILE A  10     116.863  68.791  77.081  1.00  7.27              
ATOM    142  H   ILE A  10     116.447  68.140  76.432  1.00  7.27              
ATOM    143  CA  ILE A  10     118.149  69.402  76.685  1.00  7.27              
ATOM    144  HA  ILE A  10     118.540  69.983  77.522  1.00  7.27              
ATOM    145  CB  ILE A  10     119.172  68.275  76.365  1.00  7.27              
ATOM    146  HB  ILE A  10     118.755  67.669  75.557  1.00  7.27              
ATOM    147  CG2 ILE A  10     120.529  68.830  75.886  1.00  7.27              
ATOM    148 1HG2 ILE A  10     121.258  68.034  75.751  1.00  7.27              
ATOM    149 2HG2 ILE A  10     120.411  69.312  74.915  1.00  7.27              
ATOM    150 3HG2 ILE A  10     120.905  69.566  76.597  1.00  7.27              
ATOM    151  CG1 ILE A  10     119.408  67.353  77.588  1.00  7.27              
ATOM    152 1HG1 ILE A  10     118.458  67.084  78.046  1.00  7.27              
ATOM    153 2HG1 ILE A  10     119.994  67.889  78.334  1.00  7.27              
ATOM    154  CD1 ILE A  10     120.109  66.030  77.246  1.00  7.27              
ATOM    155  HD1 ILE A  10     120.116  65.385  78.124  1.00  7.27              
ATOM    156  HD2 ILE A  10     119.569  65.521  76.446  1.00  7.27              
ATOM    157  HD3 ILE A  10     121.139  66.198  76.938  1.00  7.27              
ATOM    158  C   ILE A  10     117.980  70.388  75.516  1.00  7.27              
ATOM    159  O   ILE A  10     118.830  71.240  75.290  1.00  7.27              
ATOM    160  N   SER A  11     116.845  70.349  74.827  1.00  7.20              
ATOM    161  H   SER A  11     116.154  69.655  75.055  1.00  7.20              
ATOM    162  CA  SER A  11     116.459  71.289  73.776  1.00  7.20              
ATOM    163  HA  SER A  11     117.011  72.222  73.888  1.00  7.20              
ATOM    164  CB  SER A  11     116.786  70.699  72.398  1.00  7.20              
ATOM    165  HB1 SER A  11     117.869  70.648  72.280  1.00  7.20              
ATOM    166  HB2 SER A  11     116.381  71.344  71.617  1.00  7.20              
ATOM    167  OG  SER A  11     116.250  69.396  72.265  1.00  7.20              
ATOM    168  HG  SER A  11     116.020  69.250  71.339  1.00  7.20              
ATOM    169  C   SER A  11     114.967  71.607  73.913  1.00  7.20              
ATOM    170  O   SER A  11     114.253  70.965  74.687  1.00  7.20              
ATOM    171  N   SER A  12     114.490  72.640  73.224  1.00  7.18              
ATOM    172  H   SER A  12     115.110  73.176  72.638  1.00  7.18              
ATOM    173  CA  SER A  12     113.116  73.120  73.352  1.00  7.18              
ATOM    174  HA  SER A  12     112.800  73.110  74.388  1.00  7.18              
ATOM    175  CB  SER A  12     113.032  74.563  72.824  1.00  7.18              
ATOM    176  HB1 SER A  12     112.016  74.940  72.957  1.00  7.18              
ATOM    177  HB2 SER A  12     113.267  74.573  71.758  1.00  7.18              
ATOM    178  OG  SER A  12     113.943  75.416  73.490  1.00  7.18              
ATOM    179  HG  SER A  12     114.084  76.190  72.930  1.00  7.18              
ATOM    180  C   SER A  12     112.140  72.271  72.552  1.00  7.18              
ATOM    181  O   SER A  12     112.086  72.369  71.327  1.00  7.18              
ATOM    182  N   ILE A  13     111.315  71.523  73.285  1.00  7.09              
ATOM    183  H   ILE A  13     111.539  71.427  74.263  1.00  7.09              
ATOM    184  CA  ILE A  13     110.153  70.771  72.792  1.00  7.09              
ATOM    185  HA  ILE A  13     110.040  69.944  73.491  1.00  7.09              
ATOM    186  CB  ILE A  13     108.862  71.628  72.938  1.00  7.09              
ATOM    187  HB  ILE A  13     108.862  72.016  73.959  1.00  7.09              
ATOM    188  CG2 ILE A  13     108.782  72.878  72.036  1.00  7.09              
ATOM    189 1HG2 ILE A  13     108.612  72.625  70.994  1.00  7.09              
ATOM    190 2HG2 ILE A  13     107.950  73.503  72.370  1.00  7.09              
ATOM    191 3HG2 ILE A  13     109.689  73.474  72.112  1.00  7.09              
ATOM    192  CG1 ILE A  13     107.583  70.779  72.794  1.00  7.09              
ATOM    193 1HG1 ILE A  13     107.654  70.121  71.932  1.00  7.09              
ATOM    194 2HG1 ILE A  13     106.741  71.441  72.622  1.00  7.09              
ATOM    195  CD1 ILE A  13     107.279  69.939  74.041  1.00  7.09              
ATOM    196  HD1 ILE A  13     106.320  69.437  73.917  1.00  7.09              
ATOM    197  HD2 ILE A  13     108.054  69.189  74.195  1.00  7.09              
ATOM    198  HD3 ILE A  13     107.216  70.587  74.917  1.00  7.09              
ATOM    199  C   ILE A  13     110.393  70.086  71.456  1.00  7.09              
ATOM    200  O   ILE A  13     111.207  69.171  71.469  1.00  7.09              
ATOM    201  N   LEU A  14     109.740  70.505  70.358  1.00  8.79              
ATOM    202  H   LEU A  14     109.123  71.298  70.463  1.00  8.79              
ATOM    203  CA  LEU A  14     110.275  70.294  69.019  1.00  8.79              
ATOM    204  HA  LEU A  14     111.356  70.289  69.170  1.00  8.79              
ATOM    205  CB  LEU A  14     109.962  68.881  68.436  1.00  8.79              
ATOM    206  HB1 LEU A  14     110.341  68.879  67.419  1.00  8.79              
ATOM    207  HB2 LEU A  14     108.883  68.770  68.384  1.00  8.79              
ATOM    208  CG  LEU A  14     110.564  67.607  69.093  1.00  8.79              
ATOM    209  HG  LEU A  14     110.158  67.498  70.096  1.00  8.79              
ATOM    210  CD1 LEU A  14     110.184  66.326  68.341  1.00  8.79              
ATOM    211 1HD1 LEU A  14     109.126  66.124  68.431  1.00  8.79              
ATOM    212 2HD1 LEU A  14     110.457  66.412  67.289  1.00  8.79              
ATOM    213 3HD1 LEU A  14     110.714  65.475  68.769  1.00  8.79              
ATOM    214  CD2 LEU A  14     112.096  67.548  69.133  1.00  8.79              
ATOM    215 1HD2 LEU A  14     112.500  67.336  68.148  1.00  8.79              
ATOM    216 2HD2 LEU A  14     112.517  68.494  69.468  1.00  8.79              
ATOM    217 3HD2 LEU A  14     112.418  66.770  69.823  1.00  8.79              
ATOM    218  C   LEU A  14     110.106  71.413  67.988  1.00  8.79              
ATOM    219  O   LEU A  14     109.106  72.126  67.946  1.00  8.79              
ATOM    220  N   LYS A  15     111.104  71.457  67.093  1.00  9.53              
ATOM    221  H   LYS A  15     111.886  70.820  67.256  1.00  9.53              
ATOM    222  CA  LYS A  15     111.138  72.202  65.823  1.00  9.53              
ATOM    223  HA  LYS A  15     110.152  72.648  65.688  1.00  9.53              
ATOM    224  CB  LYS A  15     112.170  73.355  65.956  1.00  9.53              
ATOM    225  HB1 LYS A  15     113.175  72.935  66.010  1.00  9.53              
ATOM    226  HB2 LYS A  15     111.970  73.871  66.897  1.00  9.53              
ATOM    227  CG  LYS A  15     112.110  74.401  64.821  1.00  9.53              
ATOM    228  HG1 LYS A  15     111.060  74.603  64.605  1.00  9.53              
ATOM    229  HG2 LYS A  15     112.558  73.977  63.922  1.00  9.53              
ATOM    230  CD  LYS A  15     112.785  75.761  65.116  1.00  9.53              
ATOM    231  HD1 LYS A  15     112.343  76.190  66.017  1.00  9.53              
ATOM    232  HD2 LYS A  15     112.550  76.418  64.278  1.00  9.53              
ATOM    233  CE  LYS A  15     114.316  75.715  65.268  1.00  9.53              
ATOM    234  HE1 LYS A  15     114.731  75.189  64.403  1.00  9.53              
ATOM    235  HE2 LYS A  15     114.564  75.132  66.160  1.00  9.53              
ATOM    236  NZ  LYS A  15     114.927  77.076  65.359  1.00  9.53              
ATOM    237  HZ1 LYS A  15     115.937  77.059  65.404  1.00  9.53              
ATOM    238  HZ2 LYS A  15     114.744  77.675  64.551  1.00  9.53              
ATOM    239  HZ3 LYS A  15     114.623  77.625  66.153  1.00  9.53              
ATOM    240  C   LYS A  15     111.325  71.305  64.603  1.00  9.53              
ATOM    241  O   LYS A  15     111.190  71.742  63.465  1.00  9.53              
ATOM    242  N   GLU A  16     111.515  70.023  64.876  1.00  9.63              
ATOM    243  H   GLU A  16     111.763  69.823  65.840  1.00  9.63              
ATOM    244  CA  GLU A  16     111.598  68.919  63.927  1.00  9.63              
ATOM    245  HA  GLU A  16     111.507  69.331  62.920  1.00  9.63              
ATOM    246  CB  GLU A  16     112.993  68.258  63.999  1.00  9.63              
ATOM    247  HB1 GLU A  16     113.736  68.966  63.632  1.00  9.63              
ATOM    248  HB2 GLU A  16     112.998  67.407  63.317  1.00  9.63              
ATOM    249  CG  GLU A  16     113.433  67.757  65.388  1.00  9.63              
ATOM    250  HG1 GLU A  16     114.206  66.998  65.248  1.00  9.63              
ATOM    251  HG2 GLU A  16     112.585  67.270  65.872  1.00  9.63              
ATOM    252  CD  GLU A  16     113.995  68.883  66.275  1.00  9.63              
ATOM    253  OE1 GLU A  16     113.184  69.521  66.990  1.00  9.63              
ATOM    254  OE2 GLU A  16     115.212  69.146  66.201  1.00  9.63              
ATOM    255  C   GLU A  16     110.447  67.900  64.020  1.00  9.63              
ATOM    256  O   GLU A  16     110.209  67.119  63.103  1.00  9.63              
ATOM    257  N   ASN A  17     109.649  68.023  65.070  1.00 10.57              
ATOM    258  H   ASN A  17     109.975  68.661  65.780  1.00 10.57              
ATOM    259  CA  ASN A  17     108.197  67.966  64.973  1.00 10.57              
ATOM    260  HA  ASN A  17     107.917  67.814  63.934  1.00 10.57              
ATOM    261  CB  ASN A  17     107.670  66.802  65.811  1.00 10.57              
ATOM    262  HB1 ASN A  17     107.939  66.982  66.842  1.00 10.57              
ATOM    263  HB2 ASN A  17     108.124  65.870  65.481  1.00 10.57              
ATOM    264  CG  ASN A  17     106.167  66.664  65.718  1.00 10.57              
ATOM    265  OD1 ASN A  17     105.555  66.907  64.693  1.00 10.57              
ATOM    266  ND2 ASN A  17     105.511  66.336  66.800  1.00 10.57              
ATOM    267 1HD2 ASN A  17     105.998  66.300  67.689  1.00 10.57              
ATOM    268 2HD2 ASN A  17     104.516  66.241  66.712  1.00 10.57              
ATOM    269  C   ASN A  17     107.682  69.318  65.415  1.00 10.57              
ATOM    270  O   ASN A  17     108.343  70.012  66.176  1.00 10.57              
ATOM    271  N   LEU A  18     106.476  69.685  65.017  1.00 10.31              
ATOM    272  H   LEU A  18     105.939  69.040  64.450  1.00 10.31              
ATOM    273  CA  LEU A  18     105.786  70.760  65.703  1.00 10.31              
ATOM    274  HA  LEU A  18     106.492  71.512  66.063  1.00 10.31              
ATOM    275  CB  LEU A  18     104.806  71.448  64.729  1.00 10.31              
ATOM    276  HB1 LEU A  18     104.303  72.251  65.270  1.00 10.31              
ATOM    277  HB2 LEU A  18     104.049  70.721  64.429  1.00 10.31              
ATOM    278  CG  LEU A  18     105.442  72.034  63.455  1.00 10.31              
ATOM    279  HG  LEU A  18     105.911  71.235  62.880  1.00 10.31              
ATOM    280  CD1 LEU A  18     104.348  72.658  62.590  1.00 10.31              
ATOM    281 1HD1 LEU A  18     104.782  73.052  61.671  1.00 10.31              
ATOM    282 2HD1 LEU A  18     103.611  71.899  62.327  1.00 10.31              
ATOM    283 3HD1 LEU A  18     103.858  73.466  63.131  1.00 10.31              
ATOM    284  CD2 LEU A  18     106.495  73.105  63.753  1.00 10.31              
ATOM    285 1HD2 LEU A  18     106.852  73.541  62.819  1.00 10.31              
ATOM    286 2HD2 LEU A  18     106.067  73.888  64.379  1.00 10.31              
ATOM    287 3HD2 LEU A  18     107.343  72.652  64.268  1.00 10.31              
ATOM    288  C   LEU A  18     105.072  70.179  66.936  1.00 10.31              
ATOM    289  O   LEU A  18     103.843  70.134  66.995  1.00 10.31              
ATOM    290  N   THR A  19     105.856  69.612  67.865  1.00  8.34              
ATOM    291  H   THR A  19     106.859  69.670  67.729  1.00  8.34              
ATOM    292  CA  THR A  19     105.331  68.853  69.017  1.00  8.34              
ATOM    293  HA  THR A  19     104.736  68.027  68.635  1.00  8.34              
ATOM    294  CB  THR A  19     106.453  68.255  69.880  1.00  8.34              
ATOM    295  HB  THR A  19     107.226  69.006  70.039  1.00  8.34              
ATOM    296  CG2 THR A  19     106.027  67.676  71.228  1.00  8.34              
ATOM    297 1HG2 THR A  19     105.240  66.935  71.085  1.00  8.34              
ATOM    298 2HG2 THR A  19     106.880  67.213  71.725  1.00  8.34              
ATOM    299 3HG2 THR A  19     105.652  68.468  71.875  1.00  8.34              
ATOM    300  OG1 THR A  19     106.998  67.151  69.204  1.00  8.34              
ATOM    301  HG1 THR A  19     107.796  66.910  69.688  1.00  8.34              
ATOM    302  C   THR A  19     104.375  69.647  69.884  1.00  8.34              
ATOM    303  O   THR A  19     103.392  69.112  70.391  1.00  8.34              
ATOM    304  N   GLU A  20     104.619  70.942  69.960  1.00  7.16              
ATOM    305  H   GLU A  20     105.425  71.290  69.461  1.00  7.16              
ATOM    306  CA  GLU A  20     103.597  71.919  70.276  1.00  7.16              
ATOM    307  HA  GLU A  20     102.657  71.443  70.559  1.00  7.16              
ATOM    308  CB  GLU A  20     104.094  72.794  71.443  1.00  7.16              
ATOM    309  HB1 GLU A  20     103.473  73.686  71.504  1.00  7.16              
ATOM    310  HB2 GLU A  20     105.122  73.100  71.241  1.00  7.16              
ATOM    311  CG  GLU A  20     104.013  72.043  72.786  1.00  7.16              
ATOM    312  HG1 GLU A  20     104.406  71.033  72.657  1.00  7.16              
ATOM    313  HG2 GLU A  20     102.955  71.956  73.033  1.00  7.16              
ATOM    314  CD  GLU A  20     104.770  72.703  73.958  1.00  7.16              
ATOM    315  OE1 GLU A  20     105.648  73.555  73.707  1.00  7.16              
ATOM    316  OE2 GLU A  20     104.491  72.306  75.114  1.00  7.16              
ATOM    317  C   GLU A  20     103.388  72.753  69.022  1.00  7.16              
ATOM    318  O   GLU A  20     104.350  73.232  68.408  1.00  7.16              
ATOM    319  N   LEU A  21     102.133  72.852  68.597  1.00  7.10              
ATOM    320  H   LEU A  21     101.397  72.441  69.148  1.00  7.10              
ATOM    321  CA  LEU A  21     101.778  73.563  67.382  1.00  7.10              
ATOM    322  HA  LEU A  21     102.415  73.212  66.569  1.00  7.10              
ATOM    323  CB  LEU A  21     100.304  73.284  67.018  1.00  7.10              
ATOM    324  HB1 LEU A  21      99.988  74.051  66.310  1.00  7.10              
ATOM    325  HB2 LEU A  21      99.682  73.395  67.908  1.00  7.10              
ATOM    326  CG  LEU A  21     100.027  71.918  66.356  1.00  7.10              
ATOM    327  HG  LEU A  21     100.676  71.807  65.486  1.00  7.10              
ATOM    328  CD1 LEU A  21     100.227  70.716  67.281  1.00  7.10              
ATOM    329 1HD1 LEU A  21      99.919  69.803  66.773  1.00  7.10              
ATOM    330 2HD1 LEU A  21     101.282  70.608  67.532  1.00  7.10              
ATOM    331 3HD1 LEU A  21      99.644  70.838  68.193  1.00  7.10              
ATOM    332  CD2 LEU A  21      98.573  71.887  65.880  1.00  7.10              
ATOM    333 1HD2 LEU A  21      98.363  70.945  65.376  1.00  7.10              
ATOM    334 2HD2 LEU A  21      97.900  72.004  66.731  1.00  7.10              
ATOM    335 3HD2 LEU A  21      98.398  72.704  65.181  1.00  7.10              
ATOM    336  C   LEU A  21     102.020  75.062  67.542  1.00  7.10              
ATOM    337  O   LEU A  21     101.958  75.601  68.644  1.00  7.10              
ATOM    338  N   THR A  22     102.196  75.752  66.416  1.00  7.06              
ATOM    339  H   THR A  22     102.203  75.268  65.534  1.00  7.06              
ATOM    340  CA  THR A  22     102.441  77.198  66.403  1.00  7.06              
ATOM    341  HA  THR A  22     103.415  77.379  66.853  1.00  7.06              
ATOM    342  CB  THR A  22     102.492  77.745  64.962  1.00  7.06              
ATOM    343  HB  THR A  22     102.881  78.764  64.992  1.00  7.06              
ATOM    344  CG2 THR A  22     103.351  76.900  64.013  1.00  7.06              
ATOM    345 1HG2 THR A  22     103.575  77.477  63.116  1.00  7.06              
ATOM    346 2HG2 THR A  22     104.289  76.631  64.492  1.00  7.06              
ATOM    347 3HG2 THR A  22     102.828  75.987  63.729  1.00  7.06              
ATOM    348  OG1 THR A  22     101.208  77.753  64.375  1.00  7.06              
ATOM    349  HG1 THR A  22     101.267  78.313  63.595  1.00  7.06              
ATOM    350  C   THR A  22     101.422  77.983  67.227  1.00  7.06              
ATOM    351  O   THR A  22     101.778  78.893  67.962  1.00  7.06              
ATOM    352  N   ASN A  23     100.155  77.568  67.175  1.00  7.01              
ATOM    353  H   ASN A  23      99.953  76.800  66.552  1.00  7.01              
ATOM    354  CA  ASN A  23      99.048  78.192  67.883  1.00  7.01              
ATOM    355  HA  ASN A  23      99.148  79.269  67.738  1.00  7.01              
ATOM    356  CB  ASN A  23      97.730  77.752  67.212  1.00  7.01              
ATOM    357  HB1 ASN A  23      97.824  77.823  66.128  1.00  7.01              
ATOM    358  HB2 ASN A  23      96.936  78.434  67.517  1.00  7.01              
ATOM    359  CG  ASN A  23      97.311  76.336  67.570  1.00  7.01              
ATOM    360  OD1 ASN A  23      97.640  75.379  66.894  1.00  7.01              
ATOM    361  ND2 ASN A  23      96.578  76.172  68.645  1.00  7.01              
ATOM    362 1HD2 ASN A  23      96.470  76.955  69.274  1.00  7.01              
ATOM    363 2HD2 ASN A  23      96.322  75.232  68.889  1.00  7.01              
ATOM    364  C   ASN A  23      99.026  77.996  69.409  1.00  7.01              
ATOM    365  O   ASN A  23      97.999  78.323  70.012  1.00  7.01              
ATOM    366  N   ILE A  24     100.072  77.450  70.042  1.00  7.02              
ATOM    367  H   ILE A  24     100.921  77.236  69.528  1.00  7.02              
ATOM    368  CA  ILE A  24     100.126  77.510  71.508  1.00  7.02              
ATOM    369  HA  ILE A  24      99.117  77.294  71.861  1.00  7.02              
ATOM    370  CB  ILE A  24     100.994  76.431  72.194  1.00  7.02              
ATOM    371  HB  ILE A  24     100.756  76.517  73.251  1.00  7.02              
ATOM    372  CG2 ILE A  24     100.553  75.018  71.761  1.00  7.02              
ATOM    373 1HG2 ILE A  24     100.973  74.274  72.438  1.00  7.02              
ATOM    374 2HG2 ILE A  24      99.469  74.938  71.776  1.00  7.02              
ATOM    375 3HG2 ILE A  24     100.901  74.806  70.752  1.00  7.02              
ATOM    376  CG1 ILE A  24     102.521  76.585  72.089  1.00  7.02              
ATOM    377 1HG1 ILE A  24     102.799  77.637  72.036  1.00  7.02              
ATOM    378 2HG1 ILE A  24     102.871  76.084  71.190  1.00  7.02              
ATOM    379  CD1 ILE A  24     103.219  75.973  73.313  1.00  7.02              
ATOM    380  HD1 ILE A  24     104.299  76.041  73.197  1.00  7.02              
ATOM    381  HD2 ILE A  24     102.924  76.511  74.214  1.00  7.02              
ATOM    382  HD3 ILE A  24     102.948  74.925  73.429  1.00  7.02              
ATOM    383  C   ILE A  24     100.421  78.941  71.966  1.00  7.02              
ATOM    384  O   ILE A  24     101.231  79.640  71.365  1.00  7.02              
ATOM    385  N   GLN A  25      99.724  79.398  73.009  1.00  6.98              
ATOM    386  H   GLN A  25      99.069  78.776  73.453  1.00  6.98              
ATOM    387  CA  GLN A  25      99.793  80.795  73.463  1.00  6.98              
ATOM    388  HA  GLN A  25     100.643  81.269  72.975  1.00  6.98              
ATOM    389  CB  GLN A  25      98.557  81.581  73.019  1.00  6.98              
ATOM    390  HB1 GLN A  25      98.418  81.451  71.944  1.00  6.98              
ATOM    391  HB2 GLN A  25      98.752  82.638  73.206  1.00  6.98              
ATOM    392  CG  GLN A  25      97.269  81.173  73.742  1.00  6.98              
ATOM    393  HG1 GLN A  25      97.405  81.257  74.820  1.00  6.98              
ATOM    394  HG2 GLN A  25      97.019  80.141  73.494  1.00  6.98              
ATOM    395  CD  GLN A  25      96.117  82.078  73.337  1.00  6.98              
ATOM    396  OE1 GLN A  25      95.140  81.662  72.741  1.00  6.98              
ATOM    397  NE2 GLN A  25      96.172  83.350  73.658  1.00  6.98              
ATOM    398 1HE2 GLN A  25      96.983  83.726  74.124  1.00  6.98              
ATOM    399 2HE2 GLN A  25      95.390  83.912  73.378  1.00  6.98              
ATOM    400  C   GLN A  25     100.085  80.941  74.971  1.00  6.98              
ATOM    401  O   GLN A  25     100.415  82.033  75.458  1.00  6.98              
ATOM    402  N   ILE A  26     100.048  79.831  75.717  1.00  6.65              
ATOM    403  H   ILE A  26      99.794  78.953  75.284  1.00  6.65              
ATOM    404  CA  ILE A  26     100.871  79.767  76.925  1.00  6.65              
ATOM    405  HA  ILE A  26     101.020  80.782  77.266  1.00  6.65              
ATOM    406  CB  ILE A  26     100.181  79.102  78.144  1.00  6.65              
ATOM    407  HB  ILE A  26     100.846  79.253  78.996  1.00  6.65              
ATOM    408  CG2 ILE A  26      98.871  79.844  78.476  1.00  6.65              
ATOM    409 1HG2 ILE A  26      98.141  79.709  77.676  1.00  6.65              
ATOM    410 2HG2 ILE A  26      98.449  79.462  79.405  1.00  6.65              
ATOM    411 3HG2 ILE A  26      99.062  80.910  78.597  1.00  6.65              
ATOM    412  CG1 ILE A  26      99.908  77.594  78.022  1.00  6.65              
ATOM    413 1HG1 ILE A  26     100.644  77.136  77.362  1.00  6.65              
ATOM    414 2HG1 ILE A  26      98.916  77.445  77.604  1.00  6.65              
ATOM    415  CD1 ILE A  26      99.960  76.866  79.367  1.00  6.65              
ATOM    416  HD1 ILE A  26      99.730  75.813  79.203  1.00  6.65              
ATOM    417  HD2 ILE A  26     100.959  76.950  79.796  1.00  6.65              
ATOM    418  HD3 ILE A  26      99.227  77.286  80.055  1.00  6.65              
ATOM    419  C   ILE A  26     102.302  79.365  76.594  1.00  6.65              
ATOM    420  O   ILE A  26     102.798  79.820  75.575  1.00  6.65              
ATOM    421  N   LEU A  27     102.925  78.586  77.469  1.00  6.69              
ATOM    422  H   LEU A  27     102.453  78.509  78.352  1.00  6.69              
ATOM    423  CA  LEU A  27     104.111  77.742  77.341  1.00  6.69              
ATOM    424  HA  LEU A  27     103.762  76.718  77.209  1.00  6.69              
ATOM    425  CB  LEU A  27     105.053  78.050  76.160  1.00  6.69              
ATOM    426  HB1 LEU A  27     105.330  79.104  76.192  1.00  6.69              
ATOM    427  HB2 LEU A  27     104.520  77.867  75.228  1.00  6.69              
ATOM    428  CG  LEU A  27     106.344  77.198  76.176  1.00  6.69              
ATOM    429  HG  LEU A  27     106.984  77.529  76.994  1.00  6.69              
ATOM    430  CD1 LEU A  27     106.088  75.694  76.335  1.00  6.69              
ATOM    431 1HD1 LEU A  27     105.386  75.352  75.572  1.00  6.69              
ATOM    432 2HD1 LEU A  27     107.015  75.138  76.209  1.00  6.69              
ATOM    433 3HD1 LEU A  27     105.682  75.454  77.311  1.00  6.69              
ATOM    434  CD2 LEU A  27     107.106  77.392  74.867  1.00  6.69              
ATOM    435 1HD2 LEU A  27     108.088  76.927  74.943  1.00  6.69              
ATOM    436 2HD2 LEU A  27     106.552  76.911  74.063  1.00  6.69              
ATOM    437 3HD2 LEU A  27     107.225  78.451  74.648  1.00  6.69              
ATOM    438  C   LEU A  27     104.841  77.826  78.694  1.00  6.69              
ATOM    439  O   LEU A  27     105.510  78.840  78.992  1.00  6.69              
ATOM    440  N   TYR A  28     104.729  76.750  79.501  1.00  6.73              
ATOM    441  H   TYR A  28     104.197  75.936  79.218  1.00  6.73              
ATOM    442  CA  TYR A  28     105.745  76.584  80.514  1.00  6.73              
ATOM    443  HA  TYR A  28     106.235  77.538  80.673  1.00  6.73              
ATOM    444  CB  TYR A  28     105.177  76.226  81.904  1.00  6.73              
ATOM    445  HB1 TYR A  28     105.506  75.223  82.135  1.00  6.73              
ATOM    446  HB2 TYR A  28     104.086  76.269  81.895  1.00  6.73              
ATOM    447  CG  TYR A  28     105.714  76.998  83.095  1.00  6.73              
ATOM    448  CD1 TYR A  28     106.936  76.600  83.670  1.00  6.73              
ATOM    449  HD1 TYR A  28     107.467  75.753  83.251  1.00  6.73              
ATOM    450  CE1 TYR A  28     107.445  77.274  84.795  1.00  6.73              
ATOM    451  HE1 TYR A  28     108.379  76.964  85.236  1.00  6.73              
ATOM    452  CZ  TYR A  28     106.718  78.331  85.377  1.00  6.73              
ATOM    453  OH  TYR A  28     107.233  78.981  86.457  1.00  6.73              
ATOM    454  HH  TYR A  28     106.661  79.686  86.773  1.00  6.73              
ATOM    455  CE2 TYR A  28     105.479  78.719  84.814  1.00  6.73              
ATOM    456  HE2 TYR A  28     104.915  79.528  85.254  1.00  6.73              
ATOM    457  CD2 TYR A  28     104.978  78.049  83.677  1.00  6.73              
ATOM    458  HD2 TYR A  28     104.025  78.337  83.253  1.00  6.73              
ATOM    459  C   TYR A  28     106.838  75.616  80.066  1.00  6.73              
ATOM    460  O   TYR A  28     106.573  74.501  79.614  1.00  6.73              
ATOM    461  N   LEU A  29     108.071  76.075  80.277  1.00  7.16              
ATOM    462  H   LEU A  29     108.171  77.042  80.558  1.00  7.16              
ATOM    463  CA  LEU A  29     109.242  75.232  80.438  1.00  7.16              
ATOM    464  HA  LEU A  29     108.881  74.221  80.638  1.00  7.16              
ATOM    465  CB  LEU A  29     110.061  75.189  79.135  1.00  7.16              
ATOM    466  HB1 LEU A  29     110.424  76.191  78.902  1.00  7.16              
ATOM    467  HB2 LEU A  29     109.379  74.902  78.332  1.00  7.16              
ATOM    468  CG  LEU A  29     111.244  74.198  79.100  1.00  7.16              
ATOM    469  HG  LEU A  29     111.532  74.081  78.058  1.00  7.16              
ATOM    470  CD1 LEU A  29     112.465  74.711  79.860  1.00  7.16              
ATOM    471 1HD1 LEU A  29     113.343  74.124  79.588  1.00  7.16              
ATOM    472 2HD1 LEU A  29     112.651  75.751  79.593  1.00  7.16              
ATOM    473 3HD1 LEU A  29     112.311  74.662  80.933  1.00  7.16              
ATOM    474  CD2 LEU A  29     110.900  72.799  79.610  1.00  7.16              
ATOM    475 1HD2 LEU A  29     110.025  72.425  79.076  1.00  7.16              
ATOM    476 2HD2 LEU A  29     111.732  72.124  79.413  1.00  7.16              
ATOM    477 3HD2 LEU A  29     110.685  72.816  80.677  1.00  7.16              
ATOM    478  C   LEU A  29     109.989  75.729  81.669  1.00  7.16              
ATOM    479  O   LEU A  29     110.393  76.888  81.758  1.00  7.16              
ATOM    480  N   GLY A  30     110.107  74.833  82.646  1.00  7.15              
ATOM    481  H   GLY A  30     109.703  73.912  82.513  1.00  7.15              
ATOM    482  CA  GLY A  30     110.783  75.082  83.910  1.00  7.15              
ATOM    483  HA1 GLY A  30     110.114  75.613  84.584  1.00  7.15              
ATOM    484  HA2 GLY A  30     111.658  75.713  83.739  1.00  7.15              
ATOM    485  C   GLY A  30     111.235  73.808  84.598  1.00  7.15              
ATOM    486  O   GLY A  30     110.763  72.741  84.218  1.00  7.15              
ATOM    487  N   GLN A  31     112.141  73.898  85.582  1.00  7.24              
ATOM    488  H   GLN A  31     112.497  74.812  85.848  1.00  7.24              
ATOM    489  CA  GLN A  31     112.821  72.698  86.113  1.00  7.24              
ATOM    490  HA  GLN A  31     113.678  73.044  86.692  1.00  7.24              
ATOM    491  CB  GLN A  31     111.901  71.910  87.069  1.00  7.24              
ATOM    492  HB1 GLN A  31     112.233  70.879  87.090  1.00  7.24              
ATOM    493  HB2 GLN A  31     110.875  71.919  86.700  1.00  7.24              
ATOM    494  CG  GLN A  31     111.921  72.398  88.520  1.00  7.24              
ATOM    495  HG1 GLN A  31     111.207  71.806  89.093  1.00  7.24              
ATOM    496  HG2 GLN A  31     111.619  73.445  88.558  1.00  7.24              
ATOM    497  CD  GLN A  31     113.296  72.238  89.162  1.00  7.24              
ATOM    498  OE1 GLN A  31     113.894  73.200  89.628  1.00  7.24              
ATOM    499  NE2 GLN A  31     113.865  71.054  89.191  1.00  7.24              
ATOM    500 1HE2 GLN A  31     113.376  70.208  88.872  1.00  7.24              
ATOM    501 2HE2 GLN A  31     114.763  70.966  89.621  1.00  7.24              
ATOM    502  C   GLN A  31     113.432  71.822  84.997  1.00  7.24              
ATOM    503  O   GLN A  31     113.219  70.619  84.880  1.00  7.24              
ATOM    504  N   ASN A  32     114.164  72.475  84.100  1.00  7.25              
ATOM    505  H   ASN A  32     114.346  73.455  84.265  1.00  7.25              
ATOM    506  CA  ASN A  32     114.840  71.889  82.949  1.00  7.25              
ATOM    507  HA  ASN A  32     115.120  70.855  83.159  1.00  7.25              
ATOM    508  CB  ASN A  32     113.870  71.934  81.747  1.00  7.25              
ATOM    509  HB1 ASN A  32     114.445  71.894  80.822  1.00  7.25              
ATOM    510  HB2 ASN A  32     113.341  72.881  81.760  1.00  7.25              
ATOM    511  CG  ASN A  32     112.842  70.812  81.665  1.00  7.25              
ATOM    512  OD1 ASN A  32     113.020  69.841  80.957  1.00  7.25              
ATOM    513  ND2 ASN A  32     111.697  70.904  82.292  1.00  7.25              
ATOM    514 1HD2 ASN A  32     111.529  71.637  82.970  1.00  7.25              
ATOM    515 2HD2 ASN A  32     110.948  70.274  82.059  1.00  7.25              
ATOM    516  C   ASN A  32     116.122  72.681  82.670  1.00  7.25              
ATOM    517  O   ASN A  32     116.279  73.766  83.216  1.00  7.25              
ATOM    518  N   CYS A  33     117.032  72.169  81.837  1.00  7.26              
ATOM    519  H   CYS A  33     116.828  71.313  81.339  1.00  7.26              
ATOM    520  CA  CYS A  33     118.306  72.838  81.571  1.00  7.26              
ATOM    521  HA  CYS A  33     118.188  73.906  81.758  1.00  7.26              
ATOM    522  CB  CYS A  33     119.380  72.359  82.558  1.00  7.26              
ATOM    523  HB1 CYS A  33     120.369  72.474  82.106  1.00  7.26              
ATOM    524  HB2 CYS A  33     119.218  71.304  82.779  1.00  7.26              
ATOM    525  SG  CYS A  33     119.349  73.327  84.093  1.00  7.26              
ATOM    526  C   CYS A  33     118.737  72.722  80.106  1.00  7.26              
ATOM    527  O   CYS A  33     119.298  71.721  79.653  1.00  7.26              
ATOM    528  N   TYR A  34     118.437  73.808  79.397  1.00  7.39              
ATOM    529  H   TYR A  34     117.872  74.501  79.879  1.00  7.39              
ATOM    530  CA  TYR A  34     118.613  74.021  77.965  1.00  7.39              
ATOM    531  HA  TYR A  34     118.137  73.177  77.468  1.00  7.39              
ATOM    532  CB  TYR A  34     117.806  75.251  77.578  1.00  7.39              
ATOM    533  HB1 TYR A  34     118.090  75.451  76.557  1.00  7.39              
ATOM    534  HB2 TYR A  34     118.140  76.034  78.246  1.00  7.39              
ATOM    535  CG  TYR A  34     116.292  75.257  77.549  1.00  7.39              
ATOM    536  CD1 TYR A  34     115.622  76.432  77.949  1.00  7.39              
ATOM    537  HD1 TYR A  34     116.150  77.207  78.478  1.00  7.39              
ATOM    538  CE1 TYR A  34     114.276  76.642  77.601  1.00  7.39              
ATOM    539  HE1 TYR A  34     113.764  77.552  77.867  1.00  7.39              
ATOM    540  CZ  TYR A  34     113.583  75.655  76.877  1.00  7.39              
ATOM    541  OH  TYR A  34     112.322  75.920  76.444  1.00  7.39              
ATOM    542  HH  TYR A  34     111.995  75.231  75.863  1.00  7.39              
ATOM    543  CE2 TYR A  34     114.215  74.424  76.598  1.00  7.39              
ATOM    544  HE2 TYR A  34     113.666  73.643  76.112  1.00  7.39              
ATOM    545  CD2 TYR A  34     115.576  74.235  76.905  1.00  7.39              
ATOM    546  HD2 TYR A  34     116.080  73.332  76.592  1.00  7.39              
ATOM    547  C   TYR A  34     120.023  74.036  77.385  1.00  7.39              
ATOM    548  O   TYR A  34     120.202  74.012  76.174  1.00  7.39              
ATOM    549  N   PHE A  35     121.060  73.970  78.229  1.00  9.91              
ATOM    550  H   PHE A  35     120.850  74.020  79.215  1.00  9.91              
ATOM    551  CA  PHE A  35     122.217  73.151  77.867  1.00  9.91              
ATOM    552  HA  PHE A  35     121.822  72.429  77.149  1.00  9.91              
ATOM    553  CB  PHE A  35     123.323  73.880  77.068  1.00  9.91              
ATOM    554  HB1 PHE A  35     123.851  74.568  77.708  1.00  9.91              
ATOM    555  HB2 PHE A  35     122.878  74.433  76.239  1.00  9.91              
ATOM    556  CG  PHE A  35     124.364  72.941  76.487  1.00  9.91              
ATOM    557  CD1 PHE A  35     124.025  72.091  75.416  1.00  9.91              
ATOM    558  HD1 PHE A  35     123.039  72.153  74.972  1.00  9.91              
ATOM    559  CE1 PHE A  35     124.973  71.179  74.920  1.00  9.91              
ATOM    560  HE1 PHE A  35     124.721  70.547  74.080  1.00  9.91              
ATOM    561  CZ  PHE A  35     126.256  71.115  75.487  1.00  9.91              
ATOM    562  HZ  PHE A  35     126.992  70.433  75.084  1.00  9.91              
ATOM    563  CE2 PHE A  35     126.596  71.963  76.553  1.00  9.91              
ATOM    564  HE2 PHE A  35     127.588  71.933  76.978  1.00  9.91              
ATOM    565  CD2 PHE A  35     125.653  72.880  77.052  1.00  9.91              
ATOM    566  HD2 PHE A  35     125.909  73.552  77.862  1.00  9.91              
ATOM    567  C   PHE A  35     122.676  72.310  79.056  1.00  9.91              
ATOM    568  O   PHE A  35     122.248  72.545  80.186  1.00  9.91              
ATOM    569  N   ARG A  36     123.403  71.218  78.761  1.00 12.07              
ATOM    570  H   ARG A  36     123.905  71.251  77.880  1.00 12.07              
ATOM    571  CA  ARG A  36     123.019  69.861  79.164  1.00 12.07              
ATOM    572  HA  ARG A  36     122.114  69.625  78.604  1.00 12.07              
ATOM    573  CB  ARG A  36     124.105  68.825  78.761  1.00 12.07              
ATOM    574  HB1 ARG A  36     124.847  68.774  79.557  1.00 12.07              
ATOM    575  HB2 ARG A  36     124.605  69.191  77.864  1.00 12.07              
ATOM    576  CG  ARG A  36     123.504  67.437  78.462  1.00 12.07              
ATOM    577  HG1 ARG A  36     123.469  67.318  77.379  1.00 12.07              
ATOM    578  HG2 ARG A  36     122.478  67.375  78.817  1.00 12.07              
ATOM    579  CD  ARG A  36     124.289  66.254  79.048  1.00 12.07              
ATOM    580  HD1 ARG A  36     125.351  66.374  78.822  1.00 12.07              
ATOM    581  HD2 ARG A  36     123.933  65.346  78.559  1.00 12.07              
ATOM    582  NE  ARG A  36     124.095  66.117  80.508  1.00 12.07              
ATOM    583  HE  ARG A  36     123.631  66.877  80.993  1.00 12.07              
ATOM    584  CZ  ARG A  36     124.362  65.064  81.260  1.00 12.07              
ATOM    585  NH1 ARG A  36     124.847  63.959  80.766  1.00 12.07              
ATOM    586 1HH1 ARG A  36     124.967  63.898  79.773  1.00 12.07              
ATOM    587 2HH1 ARG A  36     125.050  63.176  81.358  1.00 12.07              
ATOM    588  NH2 ARG A  36     124.158  65.121  82.542  1.00 12.07              
ATOM    589 1HH2 ARG A  36     123.753  65.975  82.913  1.00 12.07              
ATOM    590 2HH2 ARG A  36     124.348  64.343  83.138  1.00 12.07              
ATOM    591  C   ARG A  36     122.681  69.694  80.638  1.00 12.07              
ATOM    592  O   ARG A  36     123.418  70.041  81.559  1.00 12.07              
ATOM    593  N   ASN A  37     121.550  69.050  80.734  1.00 12.87              
ATOM    594  H   ASN A  37     121.069  68.866  79.878  1.00 12.87              
ATOM    595  CA  ASN A  37     120.843  68.660  81.915  1.00 12.87              
ATOM    596  HA  ASN A  37     120.516  69.581  82.382  1.00 12.87              
ATOM    597  CB  ASN A  37     119.576  67.915  81.425  1.00 12.87              
ATOM    598  HB1 ASN A  37     119.080  68.493  80.641  1.00 12.87              
ATOM    599  HB2 ASN A  37     118.875  67.856  82.259  1.00 12.87              
ATOM    600  CG  ASN A  37     119.873  66.522  80.916  1.00 12.87              
ATOM    601  OD1 ASN A  37     120.997  66.142  80.620  1.00 12.87              
ATOM    602  ND2 ASN A  37     118.872  65.686  80.840  1.00 12.87              
ATOM    603 1HD2 ASN A  37     117.917  65.985  81.017  1.00 12.87              
ATOM    604 2HD2 ASN A  37     119.031  64.736  80.576  1.00 12.87              
ATOM    605  C   ASN A  37     121.590  67.864  83.013  1.00 12.87              
ATOM    606  O   ASN A  37     122.780  67.528  82.867  1.00 12.87              
ATOM    607  N   PRO A  38     120.884  67.480  84.097  1.00 12.45              
ATOM    608  CD  PRO A  38     120.450  66.079  84.137  1.00 12.45              
ATOM    609  HD1 PRO A  38     121.081  65.476  83.482  1.00 12.45              
ATOM    610  HD2 PRO A  38     119.406  65.984  83.830  1.00 12.45              
ATOM    611  CG  PRO A  38     120.608  65.580  85.577  1.00 12.45              
ATOM    612  HG1 PRO A  38     120.967  64.552  85.608  1.00 12.45              
ATOM    613  HG2 PRO A  38     119.655  65.675  86.101  1.00 12.45              
ATOM    614  CB  PRO A  38     121.624  66.549  86.174  1.00 12.45              
ATOM    615  HB1 PRO A  38     122.635  66.273  85.870  1.00 12.45              
ATOM    616  HB2 PRO A  38     121.543  66.605  87.261  1.00 12.45              
ATOM    617  CA  PRO A  38     121.191  67.849  85.496  1.00 12.45              
ATOM    618  HA  PRO A  38     120.267  68.173  85.975  1.00 12.45              
ATOM    619  C   PRO A  38     122.175  68.997  85.643  1.00 12.45              
ATOM    620  O   PRO A  38     123.250  68.882  86.226  1.00 12.45              
ATOM    621  N   CYS A  39     121.727  70.098  85.057  1.00 11.67              
ATOM    622  H   CYS A  39     120.838  70.009  84.599  1.00 11.67              
ATOM    623  CA  CYS A  39     122.085  71.462  85.365  1.00 11.67              
ATOM    624  HA  CYS A  39     122.042  72.022  84.430  1.00 11.67              
ATOM    625  CB  CYS A  39     120.983  72.022  86.274  1.00 11.67              
ATOM    626  HB1 CYS A  39     121.212  73.063  86.503  1.00 11.67              
ATOM    627  HB2 CYS A  39     120.997  71.475  87.219  1.00 11.67              
ATOM    628  SG  CYS A  39     119.301  71.968  85.603  1.00 11.67              
ATOM    629  C   CYS A  39     123.472  71.730  85.929  1.00 11.67              
ATOM    630  O   CYS A  39     123.624  72.230  87.041  1.00 11.67              
ATOM    631  N   ASN A  40     124.482  71.419  85.125  1.00 11.83              
ATOM    632  H   ASN A  40     124.272  70.932  84.265  1.00 11.83              
ATOM    633  CA  ASN A  40     125.861  71.646  85.527  1.00 11.83              
ATOM    634  HA  ASN A  40     125.879  72.278  86.418  1.00 11.83              
ATOM    635  CB  ASN A  40     126.490  70.294  85.914  1.00 11.83              
ATOM    636  HB1 ASN A  40     126.614  69.675  85.026  1.00 11.83              
ATOM    637  HB2 ASN A  40     125.821  69.769  86.598  1.00 11.83              
ATOM    638  CG  ASN A  40     127.846  70.456  86.589  1.00 11.83              
ATOM    639  OD1 ASN A  40     128.878  70.572  85.944  1.00 11.83              
ATOM    640  ND2 ASN A  40     127.879  70.496  87.900  1.00 11.83              
ATOM    641 1HD2 ASN A  40     127.027  70.417  88.428  1.00 11.83              
ATOM    642 2HD2 ASN A  40     128.778  70.583  88.339  1.00 11.83              
ATOM    643  C   ASN A  40     126.704  72.397  84.502  1.00 11.83              
ATOM    644  O   ASN A  40     127.784  72.898  84.812  1.00 11.83              
ATOM    645  N   ARG A  41     126.201  72.539  83.279  1.00 10.92              
ATOM    646  H   ARG A  41     125.293  72.123  83.106  1.00 10.92              
ATOM    647  CA  ARG A  41     126.535  73.696  82.457  1.00 10.92              
ATOM    648  HA  ARG A  41     127.438  74.193  82.813  1.00 10.92              
ATOM    649  CB  ARG A  41     126.726  73.255  80.991  1.00 10.92              
ATOM    650  HB1 ARG A  41     126.977  74.130  80.389  1.00 10.92              
ATOM    651  HB2 ARG A  41     125.775  72.867  80.618  1.00 10.92              
ATOM    652  CG  ARG A  41     127.805  72.183  80.741  1.00 10.92              
ATOM    653  HG1 ARG A  41     127.798  71.963  79.673  1.00 10.92              
ATOM    654  HG2 ARG A  41     127.542  71.262  81.262  1.00 10.92              
ATOM    655  CD  ARG A  41     129.239  72.596  81.121  1.00 10.92              
ATOM    656  HD1 ARG A  41     129.429  73.611  80.767  1.00 10.92              
ATOM    657  HD2 ARG A  41     129.925  71.919  80.608  1.00 10.92              
ATOM    658  NE  ARG A  41     129.487  72.510  82.573  1.00 10.92              
ATOM    659  HE  ARG A  41     128.682  72.419  83.181  1.00 10.92              
ATOM    660  CZ  ARG A  41     130.639  72.575  83.209  1.00 10.92              
ATOM    661  NH1 ARG A  41     131.758  72.786  82.575  1.00 10.92              
ATOM    662 1HH1 ARG A  41     131.731  72.905  81.580  1.00 10.92              
ATOM    663 2HH1 ARG A  41     132.617  72.861  83.084  1.00 10.92              
ATOM    664  NH2 ARG A  41     130.683  72.442  84.501  1.00 10.92              
ATOM    665 1HH2 ARG A  41     129.822  72.207  84.998  1.00 10.92              
ATOM    666 2HH2 ARG A  41     131.544  72.447  85.007  1.00 10.92              
ATOM    667  C   ARG A  41     125.409  74.695  82.579  1.00 10.92              
ATOM    668  O   ARG A  41     124.317  74.367  83.043  1.00 10.92              
ATOM    669  N   SER A  42     125.683  75.894  82.104  1.00 10.02              
ATOM    670  H   SER A  42     126.607  76.096  81.761  1.00 10.02              
ATOM    671  CA  SER A  42     124.594  76.708  81.615  1.00 10.02              
ATOM    672  HA  SER A  42     123.781  76.697  82.340  1.00 10.02              
ATOM    673  CB  SER A  42     125.057  78.159  81.423  1.00 10.02              
ATOM    674  HB1 SER A  42     124.189  78.778  81.201  1.00 10.02              
ATOM    675  HB2 SER A  42     125.748  78.207  80.580  1.00 10.02              
ATOM    676  OG  SER A  42     125.707  78.673  82.572  1.00 10.02              
ATOM    677  HG  SER A  42     125.040  78.801  83.258  1.00 10.02              
ATOM    678  C   SER A  42     124.088  76.192  80.289  1.00 10.02              
ATOM    679  O   SER A  42     124.868  75.666  79.499  1.00 10.02              
ATOM    680  N   TYR A  43     122.827  76.500  80.003  1.00  8.77              
ATOM    681  H   TYR A  43     122.249  76.840  80.765  1.00  8.77              
ATOM    682  CA  TYR A  43     122.407  76.817  78.636  1.00  8.77              
ATOM    683  HA  TYR A  43     122.370  75.949  78.011  1.00  8.77              
ATOM    684  CB  TYR A  43     120.985  77.399  78.780  1.00  8.77              
ATOM    685  HB1 TYR A  43     121.060  78.351  79.305  1.00  8.77              
ATOM    686  HB2 TYR A  43     120.418  76.729  79.428  1.00  8.77              
ATOM    687  CG  TYR A  43     120.107  77.625  77.557  1.00  8.77              
ATOM    688  CD1 TYR A  43     120.365  77.020  76.310  1.00  8.77              
ATOM    689  HD1 TYR A  43     121.261  76.447  76.129  1.00  8.77              
ATOM    690  CE1 TYR A  43     119.427  77.103  75.263  1.00  8.77              
ATOM    691  HE1 TYR A  43     119.634  76.627  74.314  1.00  8.77              
ATOM    692  CZ  TYR A  43     118.181  77.726  75.473  1.00  8.77              
ATOM    693  OH  TYR A  43     117.229  77.713  74.503  1.00  8.77              
ATOM    694  HH  TYR A  43     116.359  77.955  74.826  1.00  8.77              
ATOM    695  CE2 TYR A  43     117.909  78.306  76.728  1.00  8.77              
ATOM    696  HE2 TYR A  43     116.944  78.750  76.903  1.00  8.77              
ATOM    697  CD2 TYR A  43     118.891  78.315  77.741  1.00  8.77              
ATOM    698  HD2 TYR A  43     118.668  78.761  78.697  1.00  8.77              
ATOM    699  C   TYR A  43     123.338  77.852  78.006  1.00  8.77              
ATOM    700  O   TYR A  43     123.703  78.816  78.671  1.00  8.77              
ATOM    701  N   HIS A  44     123.585  77.761  76.704  1.00  7.52              
ATOM    702  H   HIS A  44     123.373  76.909  76.202  1.00  7.52              
ATOM    703  CA  HIS A  44     123.592  78.979  75.905  1.00  7.52              
ATOM    704  HA  HIS A  44     123.472  79.841  76.559  1.00  7.52              
ATOM    705  CB  HIS A  44     124.933  79.206  75.183  1.00  7.52              
ATOM    706  HB1 HIS A  44     125.748  79.021  75.881  1.00  7.52              
ATOM    707  HB2 HIS A  44     124.984  80.256  74.893  1.00  7.52              
ATOM    708  CG  HIS A  44     125.173  78.385  73.943  1.00  7.52              
ATOM    709  ND1 HIS A  44     125.761  77.120  73.910  1.00  7.52              
ATOM    710  CE1 HIS A  44     125.759  76.762  72.614  1.00  7.52              
ATOM    711  HE1 HIS A  44     126.120  75.817  72.234  1.00  7.52              
ATOM    712  NE2 HIS A  44     125.241  77.736  71.847  1.00  7.52              
ATOM    713  HE2 HIS A  44     125.133  77.696  70.827  1.00  7.52              
ATOM    714  CD2 HIS A  44     124.865  78.772  72.671  1.00  7.52              
ATOM    715  HD2 HIS A  44     124.385  79.693  72.373  1.00  7.52              
ATOM    716  C   HIS A  44     122.365  78.965  74.999  1.00  7.52              
ATOM    717  O   HIS A  44     122.246  78.114  74.124  1.00  7.52              
ATOM    718  N   VAL A  45     121.395  79.852  75.246  1.00  7.17              
ATOM    719  H   VAL A  45     121.462  80.464  76.047  1.00  7.17              
ATOM    720  CA  VAL A  45     120.362  80.114  74.243  1.00  7.17              
ATOM    721  HA  VAL A  45     119.841  79.203  73.966  1.00  7.17              
ATOM    722  CB  VAL A  45     119.338  81.221  74.639  1.00  7.17              
ATOM    723  HB  VAL A  45     119.820  82.192  74.564  1.00  7.17              
ATOM    724  CG1 VAL A  45     118.138  81.194  73.689  1.00  7.17              
ATOM    725 1HG1 VAL A  45     117.429  81.980  73.947  1.00  7.17              
ATOM    726 2HG1 VAL A  45     118.480  81.374  72.677  1.00  7.17              
ATOM    727 3HG1 VAL A  45     117.643  80.225  73.720  1.00  7.17              
ATOM    728  CG2 VAL A  45     118.707  81.216  76.031  1.00  7.17              
ATOM    729 1HG2 VAL A  45     118.365  82.223  76.240  1.00  7.17              
ATOM    730 2HG2 VAL A  45     117.818  80.605  76.038  1.00  7.17              
ATOM    731 3HG2 VAL A  45     119.423  80.896  76.782  1.00  7.17              
ATOM    732  C   VAL A  45     121.117  80.653  73.021  1.00  7.17              
ATOM    733  O   VAL A  45     121.672  81.748  73.069  1.00  7.17              
ATOM    734  N   GLU A  46     121.224  79.879  71.954  1.00  7.23              
ATOM    735  H   GLU A  46     120.877  78.935  71.994  1.00  7.23              
ATOM    736  CA  GLU A  46     121.724  80.388  70.680  1.00  7.23              
ATOM    737  HA  GLU A  46     122.607  81.000  70.869  1.00  7.23              
ATOM    738  CB  GLU A  46     122.147  79.181  69.819  1.00  7.23              
ATOM    739  HB1 GLU A  46     121.281  78.769  69.300  1.00  7.23              
ATOM    740  HB2 GLU A  46     122.533  78.408  70.487  1.00  7.23              
ATOM    741  CG  GLU A  46     123.260  79.508  68.814  1.00  7.23              
ATOM    742  HG1 GLU A  46     123.988  80.173  69.287  1.00  7.23              
ATOM    743  HG2 GLU A  46     122.838  80.035  67.956  1.00  7.23              
ATOM    744  CD  GLU A  46     123.973  78.224  68.366  1.00  7.23              
ATOM    745  OE1 GLU A  46     123.475  77.580  67.419  1.00  7.23              
ATOM    746  OE2 GLU A  46     124.996  77.881  69.008  1.00  7.23              
ATOM    747  C   GLU A  46     120.658  81.287  70.014  1.00  7.23              
ATOM    748  O   GLU A  46     119.550  81.482  70.521  1.00  7.23              
ATOM    749  N   GLU A  47     120.977  81.892  68.876  1.00  7.19              
ATOM    750  H   GLU A  47     121.866  81.682  68.451  1.00  7.19              
ATOM    751  CA  GLU A  47     119.987  82.619  68.083  1.00  7.19              
ATOM    752  HA  GLU A  47     119.529  83.386  68.706  1.00  7.19              
ATOM    753  CB  GLU A  47     120.696  83.305  66.894  1.00  7.19              
ATOM    754  HB1 GLU A  47     119.970  83.907  66.346  1.00  7.19              
ATOM    755  HB2 GLU A  47     121.043  82.519  66.221  1.00  7.19              
ATOM    756  CG  GLU A  47     121.916  84.191  67.232  1.00  7.19              
ATOM    757  HG1 GLU A  47     122.489  84.318  66.311  1.00  7.19              
ATOM    758  HG2 GLU A  47     122.576  83.683  67.938  1.00  7.19              
ATOM    759  CD  GLU A  47     121.548  85.581  67.769  1.00  7.19              
ATOM    760  OE1 GLU A  47     121.113  85.707  68.936  1.00  7.19              
ATOM    761  OE2 GLU A  47     121.688  86.571  67.019  1.00  7.19              
ATOM    762  C   GLU A  47     118.874  81.665  67.566  1.00  7.19              
ATOM    763  O   GLU A  47     119.012  80.445  67.571  1.00  7.19              
ATOM    764  N   ASP A  48     117.757  82.209  67.076  1.00  7.10              
ATOM    765  H   ASP A  48     117.710  83.213  67.023  1.00  7.10              
ATOM    766  CA  ASP A  48     116.617  81.441  66.524  1.00  7.10              
ATOM    767  HA  ASP A  48     115.828  82.181  66.383  1.00  7.10              
ATOM    768  CB  ASP A  48     116.943  80.897  65.118  1.00  7.10              
ATOM    769  HB1 ASP A  48     117.595  80.025  65.200  1.00  7.10              
ATOM    770  HB2 ASP A  48     117.460  81.666  64.542  1.00  7.10              
ATOM    771  CG  ASP A  48     115.652  80.524  64.383  1.00  7.10              
ATOM    772  OD1 ASP A  48     115.471  79.329  64.032  1.00  7.10              
ATOM    773  OD2 ASP A  48     114.805  81.436  64.263  1.00  7.10              
ATOM    774  C   ASP A  48     115.977  80.366  67.447  1.00  7.10              
ATOM    775  O   ASP A  48     115.315  79.408  67.018  1.00  7.10              
ATOM    776  N   ALA A  49     116.122  80.554  68.758  1.00  7.09              
ATOM    777  H   ALA A  49     116.780  81.266  69.037  1.00  7.09              
ATOM    778  CA  ALA A  49     115.705  79.617  69.795  1.00  7.09              
ATOM    779  HA  ALA A  49     116.304  78.717  69.650  1.00  7.09              
ATOM    780  CB  ALA A  49     116.120  80.197  71.147  1.00  7.09              
ATOM    781  HB1 ALA A  49     115.850  79.505  71.947  1.00  7.09              
ATOM    782  HB2 ALA A  49     117.201  80.330  71.147  1.00  7.09              
ATOM    783  HB3 ALA A  49     115.639  81.160  71.314  1.00  7.09              
ATOM    784  C   ALA A  49     114.243  79.132  69.795  1.00  7.09              
ATOM    785  O   ALA A  49     113.942  78.124  70.434  1.00  7.09              
ATOM    786  N   PHE A  50     113.335  79.808  69.083  1.00  7.03              
ATOM    787  H   PHE A  50     113.661  80.610  68.568  1.00  7.03              
ATOM    788  CA  PHE A  50     111.892  79.593  69.202  1.00  7.03              
ATOM    789  HA  PHE A  50     111.707  78.542  69.430  1.00  7.03              
ATOM    790  CB  PHE A  50     111.363  80.446  70.386  1.00  7.03              
ATOM    791  HB1 PHE A  50     110.294  80.262  70.504  1.00  7.03              
ATOM    792  HB2 PHE A  50     111.480  81.500  70.132  1.00  7.03              
ATOM    793  CG  PHE A  50     111.994  80.202  71.746  1.00  7.03              
ATOM    794  CD1 PHE A  50     112.974  81.084  72.242  1.00  7.03              
ATOM    795  HD1 PHE A  50     113.282  81.938  71.657  1.00  7.03              
ATOM    796  CE1 PHE A  50     113.581  80.843  73.488  1.00  7.03              
ATOM    797  HE1 PHE A  50     114.348  81.515  73.850  1.00  7.03              
ATOM    798  CZ  PHE A  50     113.200  79.722  74.246  1.00  7.03              
ATOM    799  HZ  PHE A  50     113.669  79.522  75.198  1.00  7.03              
ATOM    800  CE2 PHE A  50     112.204  78.853  73.768  1.00  7.03              
ATOM    801  HE2 PHE A  50     111.902  78.000  74.362  1.00  7.03              
ATOM    802  CD2 PHE A  50     111.597  79.095  72.522  1.00  7.03              
ATOM    803  HD2 PHE A  50     110.827  78.427  72.156  1.00  7.03              
ATOM    804  C   PHE A  50     111.076  79.924  67.940  1.00  7.03              
ATOM    805  O   PHE A  50     109.890  80.227  68.059  1.00  7.03              
ATOM    806  N   LEU A  51     111.674  79.875  66.737  1.00  6.92              
ATOM    807  H   LEU A  51     112.670  79.704  66.706  1.00  6.92              
ATOM    808  CA  LEU A  51     111.009  80.223  65.457  1.00  6.92              
ATOM    809  HA  LEU A  51     110.934  81.309  65.404  1.00  6.92              
ATOM    810  CB  LEU A  51     111.895  79.712  64.313  1.00  6.92              
ATOM    811  HB1 LEU A  51     111.870  78.624  64.315  1.00  6.92              
ATOM    812  HB2 LEU A  51     112.915  80.011  64.511  1.00  6.92              
ATOM    813  CG  LEU A  51     111.502  80.203  62.908  1.00  6.92              
ATOM    814  HG  LEU A  51     110.492  79.868  62.674  1.00  6.92              
ATOM    815  CD1 LEU A  51     111.559  81.726  62.779  1.00  6.92              
ATOM    816 1HD1 LEU A  51     111.380  82.019  61.746  1.00  6.92              
ATOM    817 2HD1 LEU A  51     110.792  82.188  63.398  1.00  6.92              
ATOM    818 3HD1 LEU A  51     112.543  82.087  63.085  1.00  6.92              
ATOM    819  CD2 LEU A  51     112.449  79.594  61.873  1.00  6.92              
ATOM    820 1HD2 LEU A  51     112.159  79.920  60.875  1.00  6.92              
ATOM    821 2HD2 LEU A  51     113.471  79.925  62.076  1.00  6.92              
ATOM    822 3HD2 LEU A  51     112.405  78.508  61.918  1.00  6.92              
ATOM    823  C   LEU A  51     109.579  79.648  65.299  1.00  6.92              
ATOM    824  O   LEU A  51     108.685  80.260  64.727  1.00  6.92              
ATOM    825  N   GLN A  52     109.414  78.458  65.865  1.00  6.92              
ATOM    826  H   GLN A  52     110.230  78.118  66.343  1.00  6.92              
ATOM    827  CA  GLN A  52     108.243  77.601  65.975  1.00  6.92              
ATOM    828  HA  GLN A  52     108.054  77.144  65.004  1.00  6.92              
ATOM    829  CB  GLN A  52     108.710  76.511  66.960  1.00  6.92              
ATOM    830  HB1 GLN A  52     108.894  77.022  67.907  1.00  6.92              
ATOM    831  HB2 GLN A  52     109.667  76.109  66.624  1.00  6.92              
ATOM    832  CG  GLN A  52     107.788  75.308  67.222  1.00  6.92              
ATOM    833  HG1 GLN A  52     107.959  74.535  66.473  1.00  6.92              
ATOM    834  HG2 GLN A  52     106.745  75.610  67.160  1.00  6.92              
ATOM    835  CD  GLN A  52     108.034  74.725  68.616  1.00  6.92              
ATOM    836  OE1 GLN A  52     109.071  74.925  69.237  1.00  6.92              
ATOM    837  NE2 GLN A  52     107.047  74.082  69.203  1.00  6.92              
ATOM    838 1HE2 GLN A  52     106.139  73.982  68.757  1.00  6.92              
ATOM    839 2HE2 GLN A  52     107.181  73.838  70.167  1.00  6.92              
ATOM    840  C   GLN A  52     106.912  78.227  66.453  1.00  6.92              
ATOM    841  O   GLN A  52     105.861  77.759  66.019  1.00  6.92              
ATOM    842  N   LEU A  53     106.911  79.193  67.380  1.00  6.92              
ATOM    843  H   LEU A  53     107.797  79.613  67.641  1.00  6.92              
ATOM    844  CA  LEU A  53     105.745  79.435  68.259  1.00  6.92              
ATOM    845  HA  LEU A  53     104.876  78.889  67.891  1.00  6.92              
ATOM    846  CB  LEU A  53     106.049  78.943  69.689  1.00  6.92              
ATOM    847  HB1 LEU A  53     105.230  79.257  70.338  1.00  6.92              
ATOM    848  HB2 LEU A  53     106.960  79.428  70.041  1.00  6.92              
ATOM    849  CG  LEU A  53     106.186  77.430  69.866  1.00  6.92              
ATOM    850  HG  LEU A  53     107.046  77.087  69.302  1.00  6.92              
ATOM    851  CD1 LEU A  53     106.429  77.123  71.337  1.00  6.92              
ATOM    852 1HD1 LEU A  53     106.537  76.048  71.487  1.00  6.92              
ATOM    853 2HD1 LEU A  53     107.338  77.621  71.671  1.00  6.92              
ATOM    854 3HD1 LEU A  53     105.584  77.482  71.924  1.00  6.92              
ATOM    855  CD2 LEU A  53     104.939  76.683  69.399  1.00  6.92              
ATOM    856 1HD2 LEU A  53     104.899  75.687  69.839  1.00  6.92              
ATOM    857 2HD2 LEU A  53     104.048  77.235  69.692  1.00  6.92              
ATOM    858 3HD2 LEU A  53     104.945  76.580  68.317  1.00  6.92              
ATOM    859  C   LEU A  53     105.308  80.913  68.286  1.00  6.92              
ATOM    860  O   LEU A  53     105.155  81.524  69.343  1.00  6.92              
ATOM    861  N   ASP A  54     105.144  81.535  67.123  1.00  6.87              
ATOM    862  H   ASP A  54     105.219  80.995  66.273  1.00  6.87              
ATOM    863  CA  ASP A  54     104.922  82.981  66.983  1.00  6.87              
ATOM    864  HA  ASP A  54     105.640  83.458  67.652  1.00  6.87              
ATOM    865  CB  ASP A  54     105.329  83.407  65.554  1.00  6.87              
ATOM    866  HB1 ASP A  54     106.247  82.893  65.264  1.00  6.87              
ATOM    867  HB2 ASP A  54     105.546  84.477  65.570  1.00  6.87              
ATOM    868  CG  ASP A  54     104.248  83.144  64.504  1.00  6.87              
ATOM    869  OD1 ASP A  54     103.971  84.044  63.677  1.00  6.87              
ATOM    870  OD2 ASP A  54     103.531  82.123  64.615  1.00  6.87              
ATOM    871  C   ASP A  54     103.541  83.545  67.413  1.00  6.87              
ATOM    872  O   ASP A  54     103.058  84.565  66.901  1.00  6.87              
ATOM    873  N   LYS A  55     102.881  82.867  68.353  1.00  6.61              
ATOM    874  H   LYS A  55     103.367  82.068  68.752  1.00  6.61              
ATOM    875  CA  LYS A  55     101.555  83.183  68.904  1.00  6.61              
ATOM    876  HA  LYS A  55     101.276  84.189  68.603  1.00  6.61              
ATOM    877  CB  LYS A  55     100.511  82.167  68.379  1.00  6.61              
ATOM    878  HB1 LYS A  55      99.535  82.388  68.814  1.00  6.61              
ATOM    879  HB2 LYS A  55     100.800  81.172  68.719  1.00  6.61              
ATOM    880  CG  LYS A  55     100.352  82.139  66.849  1.00  6.61              
ATOM    881  HG1 LYS A  55      99.722  81.293  66.575  1.00  6.61              
ATOM    882  HG2 LYS A  55     101.327  81.973  66.395  1.00  6.61              
ATOM    883  CD  LYS A  55      99.698  83.426  66.305  1.00  6.61              
ATOM    884  HD1 LYS A  55     100.037  84.294  66.870  1.00  6.61              
ATOM    885  HD2 LYS A  55      98.618  83.350  66.434  1.00  6.61              
ATOM    886  CE  LYS A  55     100.015  83.675  64.826  1.00  6.61              
ATOM    887  HE1 LYS A  55      99.441  84.540  64.488  1.00  6.61              
ATOM    888  HE2 LYS A  55      99.720  82.802  64.238  1.00  6.61              
ATOM    889  NZ  LYS A  55     101.459  83.934  64.656  1.00  6.61              
ATOM    890  HZ1 LYS A  55     101.847  84.561  65.354  1.00  6.61              
ATOM    891  HZ2 LYS A  55     102.005  83.081  64.790  1.00  6.61              
ATOM    892  HZ3 LYS A  55     101.769  84.249  63.743  1.00  6.61              
ATOM    893  C   LYS A  55     101.568  83.231  70.429  1.00  6.61              
ATOM    894  O   LYS A  55     100.537  83.006  71.062  1.00  6.61              
ATOM    895  N   LEU A  56     102.736  83.486  71.014  1.00  6.65              
ATOM    896  H   LEU A  56     103.518  83.791  70.459  1.00  6.65              
ATOM    897  CA  LEU A  56     102.905  83.361  72.443  1.00  6.65              
ATOM    898  HA  LEU A  56     102.484  82.404  72.748  1.00  6.65              
ATOM    899  CB  LEU A  56     104.415  83.391  72.750  1.00  6.65              
ATOM    900  HB1 LEU A  56     104.650  84.350  73.203  1.00  6.65              
ATOM    901  HB2 LEU A  56     104.991  83.335  71.823  1.00  6.65              
ATOM    902  CG  LEU A  56     104.922  82.267  73.665  1.00  6.65              
ATOM    903  HG  LEU A  56     105.987  82.428  73.827  1.00  6.65              
ATOM    904  CD1 LEU A  56     104.222  82.304  75.014  1.00  6.65              
ATOM    905 1HD1 LEU A  56     104.640  81.534  75.661  1.00  6.65              
ATOM    906 2HD1 LEU A  56     104.365  83.275  75.477  1.00  6.65              
ATOM    907 3HD1 LEU A  56     103.163  82.100  74.897  1.00  6.65              
ATOM    908  CD2 LEU A  56     104.763  80.881  73.046  1.00  6.65              
ATOM    909 1HD2 LEU A  56     105.239  80.138  73.683  1.00  6.65              
ATOM    910 2HD2 LEU A  56     103.711  80.618  72.936  1.00  6.65              
ATOM    911 3HD2 LEU A  56     105.237  80.868  72.066  1.00  6.65              
ATOM    912  C   LEU A  56     102.104  84.486  73.141  1.00  6.65              
ATOM    913  O   LEU A  56     101.734  85.515  72.573  1.00  6.65              
ATOM    914  N   THR A  57     101.894  84.313  74.431  1.00  6.42              
ATOM    915  H   THR A  57     102.095  83.394  74.802  1.00  6.42              
ATOM    916  CA  THR A  57     101.690  85.394  75.392  1.00  6.42              
ATOM    917  HA  THR A  57     102.128  86.304  74.984  1.00  6.42              
ATOM    918  CB  THR A  57     100.209  85.710  75.723  1.00  6.42              
ATOM    919  HB  THR A  57     100.168  86.188  76.702  1.00  6.42              
ATOM    920  CG2 THR A  57      99.600  86.680  74.713  1.00  6.42              
ATOM    921 1HG2 THR A  57      98.612  86.983  75.057  1.00  6.42              
ATOM    922 2HG2 THR A  57     100.228  87.565  74.621  1.00  6.42              
ATOM    923 3HG2 THR A  57      99.510  86.199  73.739  1.00  6.42              
ATOM    924  OG1 THR A  57      99.344  84.590  75.728  1.00  6.42              
ATOM    925  HG1 THR A  57      99.889  83.811  75.569  1.00  6.42              
ATOM    926  C   THR A  57     102.457  85.087  76.656  1.00  6.42              
ATOM    927  O   THR A  57     103.278  85.945  77.037  1.00  6.42              
ATOM    928  N   LEU A  58     102.268  83.847  77.172  1.00  6.03              
ATOM    929  H   LEU A  58     101.648  83.203  76.696  1.00  6.03              
ATOM    930  CA  LEU A  58     102.665  83.519  78.548  1.00  6.03              
ATOM    931  HA  LEU A  58     102.965  84.433  79.046  1.00  6.03              
ATOM    932  CB  LEU A  58     101.461  82.942  79.331  1.00  6.03              
ATOM    933  HB1 LEU A  58     101.104  82.058  78.822  1.00  6.03              
ATOM    934  HB2 LEU A  58     100.656  83.676  79.271  1.00  6.03              
ATOM    935  CG  LEU A  58     101.620  82.573  80.825  1.00  6.03              
ATOM    936  HG  LEU A  58     100.620  82.319  81.180  1.00  6.03              
ATOM    937  CD1 LEU A  58     102.503  81.359  81.135  1.00  6.03              
ATOM    938 1HD1 LEU A  58     102.345  81.045  82.165  1.00  6.03              
ATOM    939 2HD1 LEU A  58     102.242  80.536  80.471  1.00  6.03              
ATOM    940 3HD1 LEU A  58     103.556  81.605  81.003  1.00  6.03              
ATOM    941  CD2 LEU A  58     102.121  83.724  81.687  1.00  6.03              
ATOM    942 1HD2 LEU A  58     102.073  83.453  82.740  1.00  6.03              
ATOM    943 2HD2 LEU A  58     103.148  83.975  81.424  1.00  6.03              
ATOM    944 3HD2 LEU A  58     101.478  84.588  81.517  1.00  6.03              
ATOM    945  C   LEU A  58     103.877  82.609  78.489  1.00  6.03              
ATOM    946  O   LEU A  58     103.722  81.385  78.420  1.00  6.03              
ATOM    947  N   LEU A  59     105.077  83.207  78.460  1.00  6.06              
ATOM    948  H   LEU A  59     105.152  84.218  78.537  1.00  6.06              
ATOM    949  CA  LEU A  59     106.290  82.416  78.275  1.00  6.06              
ATOM    950  HA  LEU A  59     106.010  81.379  78.084  1.00  6.06              
ATOM    951  CB  LEU A  59     107.067  82.874  77.046  1.00  6.06              
ATOM    952  HB1 LEU A  59     107.282  83.928  77.155  1.00  6.06              
ATOM    953  HB2 LEU A  59     106.426  82.747  76.191  1.00  6.06              
ATOM    954  CG  LEU A  59     108.362  82.107  76.752  1.00  6.06              
ATOM    955  HG  LEU A  59     109.074  82.287  77.552  1.00  6.06              
ATOM    956  CD1 LEU A  59     108.144  80.602  76.616  1.00  6.06              
ATOM    957 1HD1 LEU A  59     109.058  80.115  76.278  1.00  6.06              
ATOM    958 2HD1 LEU A  59     107.859  80.167  77.573  1.00  6.06              
ATOM    959 3HD1 LEU A  59     107.347  80.413  75.897  1.00  6.06              
ATOM    960  CD2 LEU A  59     108.964  82.599  75.436  1.00  6.06              
ATOM    961 1HD2 LEU A  59     109.911  82.092  75.247  1.00  6.06              
ATOM    962 2HD2 LEU A  59     108.284  82.386  74.610  1.00  6.06              
ATOM    963 3HD2 LEU A  59     109.138  83.669  75.490  1.00  6.06              
ATOM    964  C   LEU A  59     107.128  82.422  79.552  1.00  6.06              
ATOM    965  O   LEU A  59     107.741  83.428  79.963  1.00  6.06              
ATOM    966  N   SER A  60     107.121  81.261  80.219  1.00  6.14              
ATOM    967  H   SER A  60     106.587  80.462  79.882  1.00  6.14              
ATOM    968  CA  SER A  60     107.701  81.279  81.561  1.00  6.14              
ATOM    969  HA  SER A  60     107.308  82.161  82.064  1.00  6.14              
ATOM    970  CB  SER A  60     107.239  80.082  82.384  1.00  6.14              
ATOM    971  HB1 SER A  60     106.152  80.023  82.327  1.00  6.14              
ATOM    972  HB2 SER A  60     107.527  80.247  83.423  1.00  6.14              
ATOM    973  OG  SER A  60     107.805  78.865  81.941  1.00  6.14              
ATOM    974  HG  SER A  60     107.504  78.173  82.548  1.00  6.14              
ATOM    975  C   SER A  60     109.238  81.403  81.569  1.00  6.14              
ATOM    976  O   SER A  60     109.784  82.437  81.921  1.00  6.14              
ATOM    977  N   LEU A  61     109.968  80.411  81.081  1.00  6.64              
ATOM    978  H   LEU A  61     109.461  79.545  80.932  1.00  6.64              
ATOM    979  CA  LEU A  61     111.282  80.538  80.446  1.00  6.64              
ATOM    980  HA  LEU A  61     111.299  79.688  79.763  1.00  6.64              
ATOM    981  CB  LEU A  61     111.379  81.794  79.531  1.00  6.64              
ATOM    982  HB1 LEU A  61     111.945  82.564  80.053  1.00  6.64              
ATOM    983  HB2 LEU A  61     110.383  82.201  79.367  1.00  6.64              
ATOM    984  CG  LEU A  61     111.988  81.582  78.125  1.00  6.64              
ATOM    985  HG  LEU A  61     111.326  80.942  77.542  1.00  6.64              
ATOM    986  CD1 LEU A  61     112.126  82.924  77.408  1.00  6.64              
ATOM    987 1HD1 LEU A  61     111.141  83.345  77.239  1.00  6.64              
ATOM    988 2HD1 LEU A  61     112.722  83.617  78.000  1.00  6.64              
ATOM    989 3HD1 LEU A  61     112.597  82.772  76.439  1.00  6.64              
ATOM    990  CD2 LEU A  61     113.387  80.965  78.108  1.00  6.64              
ATOM    991 1HD2 LEU A  61     113.819  81.030  77.110  1.00  6.64              
ATOM    992 2HD2 LEU A  61     114.024  81.480  78.823  1.00  6.64              
ATOM    993 3HD2 LEU A  61     113.307  79.910  78.361  1.00  6.64              
ATOM    994  C   LEU A  61     112.557  80.357  81.259  1.00  6.64              
ATOM    995  O   LEU A  61     113.456  79.667  80.774  1.00  6.64              
ATOM    996  N   LYS A  62     112.699  80.963  82.444  1.00  6.40              
ATOM    997  H   LYS A  62     111.916  81.493  82.819  1.00  6.40              
ATOM    998  CA  LYS A  62     113.849  80.588  83.288  1.00  6.40              
ATOM    999  HA  LYS A  62     114.538  80.000  82.688  1.00  6.40              
ATOM   1000  CB  LYS A  62     114.744  81.700  83.763  1.00  6.40              
ATOM   1001  HB1 LYS A  62     115.607  81.177  84.157  1.00  6.40              
ATOM   1002  HB2 LYS A  62     114.270  82.253  84.567  1.00  6.40              
ATOM   1003  CG  LYS A  62     115.192  82.634  82.625  1.00  6.40              
ATOM   1004  HG1 LYS A  62     115.792  83.432  83.049  1.00  6.40              
ATOM   1005  HG2 LYS A  62     114.306  83.072  82.184  1.00  6.40              
ATOM   1006  CD  LYS A  62     116.000  81.985  81.495  1.00  6.40              
ATOM   1007  HD1 LYS A  62     115.404  81.221  81.002  1.00  6.40              
ATOM   1008  HD2 LYS A  62     116.886  81.522  81.917  1.00  6.40              
ATOM   1009  CE  LYS A  62     116.398  83.052  80.467  1.00  6.40              
ATOM   1010  HE1 LYS A  62     117.050  83.784  80.956  1.00  6.40              
ATOM   1011  HE2 LYS A  62     115.497  83.571  80.133  1.00  6.40              
ATOM   1012  NZ  LYS A  62     117.083  82.450  79.302  1.00  6.40              
ATOM   1013  HZ1 LYS A  62     116.494  81.754  78.867  1.00  6.40              
ATOM   1014  HZ2 LYS A  62     117.319  83.156  78.616  1.00  6.40              
ATOM   1015  HZ3 LYS A  62     117.945  82.009  79.611  1.00  6.40              
ATOM   1016  C   LYS A  62     113.403  79.534  84.279  1.00  6.40              
ATOM   1017  O   LYS A  62     113.539  78.359  83.966  1.00  6.40              
ATOM   1018  N   SER A  63     112.812  79.917  85.402  1.00  6.62              
ATOM   1019  H   SER A  63     112.747  80.901  85.608  1.00  6.62              
ATOM   1020  CA  SER A  63     112.391  78.976  86.447  1.00  6.62              
ATOM   1021  HA  SER A  63     112.332  79.535  87.380  1.00  6.62              
ATOM   1022  CB  SER A  63     110.972  78.466  86.172  1.00  6.62              
ATOM   1023  HB1 SER A  63     110.722  77.687  86.894  1.00  6.62              
ATOM   1024  HB2 SER A  63     110.912  78.053  85.164  1.00  6.62              
ATOM   1025  OG  SER A  63     110.049  79.532  86.319  1.00  6.62              
ATOM   1026  HG  SER A  63     109.156  79.162  86.261  1.00  6.62              
ATOM   1027  C   SER A  63     113.387  77.836  86.725  1.00  6.62              
ATOM   1028  O   SER A  63     113.111  76.663  86.424  1.00  6.62              
ATOM   1029  N   ASN A  64     114.563  78.222  87.251  1.00  6.73              
ATOM   1030  H   ASN A  64     114.704  79.212  87.431  1.00  6.73              
ATOM   1031  CA  ASN A  64     115.714  77.346  87.528  1.00  6.73              
ATOM   1032  HA  ASN A  64     116.485  77.943  88.005  1.00  6.73              
ATOM   1033  CB  ASN A  64     115.373  76.229  88.547  1.00  6.73              
ATOM   1034  HB1 ASN A  64     116.227  75.557  88.629  1.00  6.73              
ATOM   1035  HB2 ASN A  64     114.543  75.628  88.182  1.00  6.73              
ATOM   1036  CG  ASN A  64     115.067  76.668  89.968  1.00  6.73              
ATOM   1037  OD1 ASN A  64     115.315  77.778  90.416  1.00  6.73              
ATOM   1038  ND2 ASN A  64     114.525  75.771  90.752  1.00  6.73              
ATOM   1039 1HD2 ASN A  64     114.338  74.837  90.391  1.00  6.73              
ATOM   1040 2HD2 ASN A  64     114.336  76.024  91.699  1.00  6.73              
ATOM   1041  C   ASN A  64     116.394  76.748  86.289  1.00  6.73              
ATOM   1042  O   ASN A  64     117.408  76.079  86.459  1.00  6.73              
ATOM   1043  N   ASN A  65     115.933  76.993  85.055  1.00  6.67              
ATOM   1044  H   ASN A  65     115.016  77.408  84.941  1.00  6.67              
ATOM   1045  CA  ASN A  65     116.746  76.775  83.858  1.00  6.67              
ATOM   1046  HA  ASN A  65     117.072  75.741  83.884  1.00  6.67              
ATOM   1047  CB  ASN A  65     115.935  76.972  82.564  1.00  6.67              
ATOM   1048  HB1 ASN A  65     115.609  78.005  82.477  1.00  6.67              
ATOM   1049  HB2 ASN A  65     115.056  76.327  82.585  1.00  6.67              
ATOM   1050  CG  ASN A  65     116.751  76.616  81.337  1.00  6.67              
ATOM   1051  OD1 ASN A  65     116.619  75.567  80.736  1.00  6.67              
ATOM   1052  ND2 ASN A  65     117.685  77.451  80.944  1.00  6.67              
ATOM   1053 1HD2 ASN A  65     117.887  78.227  81.557  1.00  6.67              
ATOM   1054 2HD2 ASN A  65     118.284  77.137  80.205  1.00  6.67              
ATOM   1055  C   ASN A  65     118.044  77.572  83.909  1.00  6.67              
ATOM   1056  O   ASN A  65     118.077  78.710  83.436  1.00  6.67              
ATOM   1057  N   LEU A  66     119.087  76.967  84.491  1.00  6.71              
ATOM   1058  H   LEU A  66     118.899  76.071  84.930  1.00  6.71              
ATOM   1059  CA  LEU A  66     120.382  77.578  84.755  1.00  6.71              
ATOM   1060  HA  LEU A  66     120.193  78.432  85.407  1.00  6.71              
ATOM   1061  CB  LEU A  66     121.323  76.642  85.539  1.00  6.71              
ATOM   1062  HB1 LEU A  66     122.282  77.153  85.634  1.00  6.71              
ATOM   1063  HB2 LEU A  66     121.487  75.730  84.963  1.00  6.71              
ATOM   1064  CG  LEU A  66     120.838  76.263  86.960  1.00  6.71              
ATOM   1065  HG  LEU A  66     120.054  75.512  86.874  1.00  6.71              
ATOM   1066  CD1 LEU A  66     121.997  75.669  87.764  1.00  6.71              
ATOM   1067 1HD1 LEU A  66     121.630  75.304  88.724  1.00  6.71              
ATOM   1068 2HD1 LEU A  66     122.440  74.836  87.219  1.00  6.71              
ATOM   1069 3HD1 LEU A  66     122.765  76.424  87.940  1.00  6.71              
ATOM   1070  CD2 LEU A  66     120.306  77.439  87.787  1.00  6.71              
ATOM   1071 1HD2 LEU A  66     120.087  77.108  88.803  1.00  6.71              
ATOM   1072 2HD2 LEU A  66     121.049  78.233  87.826  1.00  6.71              
ATOM   1073 3HD2 LEU A  66     119.376  77.814  87.360  1.00  6.71              
ATOM   1074  C   LEU A  66     120.995  78.179  83.482  1.00  6.71              
ATOM   1075  O   LEU A  66     121.486  77.492  82.575  1.00  6.71              
ATOM   1076  N   SER A  67     120.820  79.494  83.366  1.00  6.68              
ATOM   1077  H   SER A  67     120.452  80.019  84.151  1.00  6.68              
ATOM   1078  CA  SER A  67     120.788  80.140  82.072  1.00  6.68              
ATOM   1079  HA  SER A  67     120.517  79.396  81.323  1.00  6.68              
ATOM   1080  CB  SER A  67     119.742  81.255  81.998  1.00  6.68              
ATOM   1081  HB1 SER A  67     120.066  82.109  82.588  1.00  6.68              
ATOM   1082  HB2 SER A  67     118.806  80.884  82.406  1.00  6.68              
ATOM   1083  OG  SER A  67     119.555  81.663  80.642  1.00  6.68              
ATOM   1084  HG  SER A  67     120.426  81.900  80.296  1.00  6.68              
ATOM   1085  C   SER A  67     122.136  80.733  81.692  1.00  6.68              
ATOM   1086  O   SER A  67     122.849  81.299  82.507  1.00  6.68              
ATOM   1087  N   TYR A  68     122.403  80.754  80.393  1.00  6.73              
ATOM   1088  H   TYR A  68     121.921  80.110  79.779  1.00  6.73              
ATOM   1089  CA  TYR A  68     123.140  81.810  79.712  1.00  6.73              
ATOM   1090  HA  TYR A  68     122.946  82.744  80.238  1.00  6.73              
ATOM   1091  CB  TYR A  68     124.659  81.575  79.832  1.00  6.73              
ATOM   1092  HB1 TYR A  68     124.876  80.513  79.837  1.00  6.73              
ATOM   1093  HB2 TYR A  68     124.971  81.930  80.814  1.00  6.73              
ATOM   1094  CG  TYR A  68     125.556  82.228  78.804  1.00  6.73              
ATOM   1095  CD1 TYR A  68     125.718  83.628  78.778  1.00  6.73              
ATOM   1096  HD1 TYR A  68     125.166  84.263  79.453  1.00  6.73              
ATOM   1097  CE1 TYR A  68     126.602  84.209  77.852  1.00  6.73              
ATOM   1098  HE1 TYR A  68     126.727  85.279  77.801  1.00  6.73              
ATOM   1099  CZ  TYR A  68     127.347  83.398  76.974  1.00  6.73              
ATOM   1100  OH  TYR A  68     128.242  83.980  76.135  1.00  6.73              
ATOM   1101  HH  TYR A  68     128.705  83.345  75.585  1.00  6.73              
ATOM   1102  CE2 TYR A  68     127.166  81.998  76.983  1.00  6.73              
ATOM   1103  HE2 TYR A  68     127.728  81.373  76.305  1.00  6.73              
ATOM   1104  CD2 TYR A  68     126.264  81.417  77.895  1.00  6.73              
ATOM   1105  HD2 TYR A  68     126.134  80.342  77.916  1.00  6.73              
ATOM   1106  C   TYR A  68     122.551  82.007  78.299  1.00  6.73              
ATOM   1107  O   TYR A  68     121.692  81.238  77.864  1.00  6.73              
ATOM   1108  N   VAL A  69     122.852  83.149  77.688  1.00  6.93              
ATOM   1109  H   VAL A  69     123.653  83.660  78.027  1.00  6.93              
ATOM   1110  CA  VAL A  69     121.939  83.904  76.811  1.00  6.93              
ATOM   1111  HA  VAL A  69     121.384  83.239  76.147  1.00  6.93              
ATOM   1112  CB  VAL A  69     120.941  84.770  77.643  1.00  6.93              
ATOM   1113  HB  VAL A  69     120.629  85.630  77.048  1.00  6.93              
ATOM   1114  CG1 VAL A  69     119.643  84.037  77.984  1.00  6.93              
ATOM   1115 1HG1 VAL A  69     119.098  84.586  78.751  1.00  6.93              
ATOM   1116 2HG1 VAL A  69     119.041  84.037  77.077  1.00  6.93              
ATOM   1117 3HG1 VAL A  69     119.856  83.022  78.306  1.00  6.93              
ATOM   1118  CG2 VAL A  69     121.522  85.314  78.965  1.00  6.93              
ATOM   1119 1HG2 VAL A  69     120.837  86.054  79.378  1.00  6.93              
ATOM   1120 2HG2 VAL A  69     121.657  84.514  79.688  1.00  6.93              
ATOM   1121 3HG2 VAL A  69     122.472  85.814  78.777  1.00  6.93              
ATOM   1122  C   VAL A  69     122.743  84.905  75.929  1.00  6.93              
ATOM   1123  O   VAL A  69     122.975  86.060  76.294  1.00  6.93              
ATOM   1124  N   PRO A  70     123.157  84.507  74.724  1.00  7.39              
ATOM   1125  CD  PRO A  70     123.969  83.338  74.468  1.00  7.39              
ATOM   1126  HD1 PRO A  70     123.372  82.434  74.564  1.00  7.39              
ATOM   1127  HD2 PRO A  70     124.814  83.292  75.156  1.00  7.39              
ATOM   1128  CG  PRO A  70     124.468  83.519  73.035  1.00  7.39              
ATOM   1129  HG1 PRO A  70     124.580  82.561  72.527  1.00  7.39              
ATOM   1130  HG2 PRO A  70     125.420  84.052  73.053  1.00  7.39              
ATOM   1131  CB  PRO A  70     123.412  84.399  72.358  1.00  7.39              
ATOM   1132  HB1 PRO A  70     122.692  83.760  71.846  1.00  7.39              
ATOM   1133  HB2 PRO A  70     123.870  85.076  71.636  1.00  7.39              
ATOM   1134  CA  PRO A  70     122.728  85.183  73.495  1.00  7.39              
ATOM   1135  HA  PRO A  70     123.092  86.211  73.498  1.00  7.39              
ATOM   1136  C   PRO A  70     121.199  85.181  73.340  1.00  7.39              
ATOM   1137  O   PRO A  70     120.481  84.733  74.235  1.00  7.39              
ATOM   1138  N   HIS A  71     120.728  85.659  72.186  1.00  7.94              
ATOM   1139  H   HIS A  71     121.412  86.072  71.566  1.00  7.94              
ATOM   1140  CA  HIS A  71     119.485  85.291  71.495  1.00  7.94              
ATOM   1141  HA  HIS A  71     119.830  84.586  70.736  1.00  7.94              
ATOM   1142  CB  HIS A  71     118.428  84.467  72.291  1.00  7.94              
ATOM   1143  HB1 HIS A  71     118.929  83.606  72.721  1.00  7.94              
ATOM   1144  HB2 HIS A  71     117.692  84.058  71.600  1.00  7.94              
ATOM   1145  CG  HIS A  71     117.670  85.184  73.388  1.00  7.94              
ATOM   1146  ND1 HIS A  71     116.734  84.624  74.272  1.00  7.94              
ATOM   1147  CE1 HIS A  71     116.465  85.595  75.164  1.00  7.94              
ATOM   1148  HE1 HIS A  71     115.805  85.485  76.011  1.00  7.94              
ATOM   1149  NE2 HIS A  71     117.144  86.714  74.878  1.00  7.94              
ATOM   1150  HE2 HIS A  71     117.243  87.540  75.479  1.00  7.94              
ATOM   1151  CD2 HIS A  71     117.877  86.475  73.746  1.00  7.94              
ATOM   1152  HD2 HIS A  71     118.554  87.152  73.258  1.00  7.94              
ATOM   1153  C   HIS A  71     118.860  86.419  70.675  1.00  7.94              
ATOM   1154  O   HIS A  71     119.173  87.598  70.818  1.00  7.94              
ATOM   1155  N   LYS A  72     117.912  86.002  69.839  1.00  7.58              
ATOM   1156  H   LYS A  72     117.823  85.001  69.762  1.00  7.58              
ATOM   1157  CA  LYS A  72     116.717  86.761  69.499  1.00  7.58              
ATOM   1158  HA  LYS A  72     116.773  87.787  69.874  1.00  7.58              
ATOM   1159  CB  LYS A  72     116.455  86.741  67.973  1.00  7.58              
ATOM   1160  HB1 LYS A  72     115.383  86.858  67.811  1.00  7.58              
ATOM   1161  HB2 LYS A  72     116.721  85.759  67.577  1.00  7.58              
ATOM   1162  CG  LYS A  72     117.139  87.818  67.121  1.00  7.58              
ATOM   1163  HG1 LYS A  72     116.787  88.804  67.426  1.00  7.58              
ATOM   1164  HG2 LYS A  72     116.827  87.665  66.087  1.00  7.58              
ATOM   1165  CD  LYS A  72     118.669  87.765  67.166  1.00  7.58              
ATOM   1166  HD1 LYS A  72     119.067  87.902  66.159  1.00  7.58              
ATOM   1167  HD2 LYS A  72     119.003  86.795  67.528  1.00  7.58              
ATOM   1168  CE  LYS A  72     119.202  88.889  68.051  1.00  7.58              
ATOM   1169  HE1 LYS A  72     118.613  88.970  68.968  1.00  7.58              
ATOM   1170  HE2 LYS A  72     119.102  89.825  67.500  1.00  7.58              
ATOM   1171  NZ  LYS A  72     120.616  88.675  68.394  1.00  7.58              
ATOM   1172  HZ1 LYS A  72     121.092  88.161  67.658  1.00  7.58              
ATOM   1173  HZ2 LYS A  72     121.076  89.576  68.506  1.00  7.58              
ATOM   1174  HZ3 LYS A  72     120.688  88.096  69.220  1.00  7.58              
ATOM   1175  C   LYS A  72     115.565  86.023  70.186  1.00  7.58              
ATOM   1176  O   LYS A  72     115.227  84.906  69.787  1.00  7.58              
ATOM   1177  N   LEU A  73     114.961  86.622  71.205  1.00  7.56              
ATOM   1178  H   LEU A  73     115.342  87.493  71.551  1.00  7.56              
ATOM   1179  CA  LEU A  73     113.655  86.181  71.705  1.00  7.56              
ATOM   1180  HA  LEU A  73     113.661  85.094  71.706  1.00  7.56              
ATOM   1181  CB  LEU A  73     113.524  86.711  73.147  1.00  7.56              
ATOM   1182  HB1 LEU A  73     113.279  87.771  73.096  1.00  7.56              
ATOM   1183  HB2 LEU A  73     114.501  86.631  73.623  1.00  7.56              
ATOM   1184  CG  LEU A  73     112.508  86.004  74.063  1.00  7.56              
ATOM   1185  HG  LEU A  73     111.501  86.158  73.682  1.00  7.56              
ATOM   1186  CD1 LEU A  73     112.765  84.500  74.225  1.00  7.56              
ATOM   1187 1HD1 LEU A  73     113.700  84.335  74.760  1.00  7.56              
ATOM   1188 2HD1 LEU A  73     111.931  84.057  74.766  1.00  7.56              
ATOM   1189 3HD1 LEU A  73     112.839  84.000  73.265  1.00  7.56              
ATOM   1190  CD2 LEU A  73     112.598  86.598  75.470  1.00  7.56              
ATOM   1191 1HD2 LEU A  73     113.637  86.687  75.787  1.00  7.56              
ATOM   1192 2HD2 LEU A  73     112.131  87.578  75.485  1.00  7.56              
ATOM   1193 3HD2 LEU A  73     112.076  85.961  76.179  1.00  7.56              
ATOM   1194  C   LEU A  73     112.540  86.680  70.771  1.00  7.56              
ATOM   1195  O   LEU A  73     112.721  87.727  70.139  1.00  7.56              
ATOM   1196  N   PRO A  74     111.421  85.953  70.605  1.00  7.76              
ATOM   1197  CD  PRO A  74     111.093  84.636  71.140  1.00  7.76              
ATOM   1198  HD1 PRO A  74     111.015  84.650  72.222  1.00  7.76              
ATOM   1199  HD2 PRO A  74     111.842  83.912  70.817  1.00  7.76              
ATOM   1200  CG  PRO A  74     109.728  84.260  70.563  1.00  7.76              
ATOM   1201  HG1 PRO A  74     108.932  84.596  71.224  1.00  7.76              
ATOM   1202  HG2 PRO A  74     109.642  83.188  70.384  1.00  7.76              
ATOM   1203  CB  PRO A  74     109.667  85.055  69.267  1.00  7.76              
ATOM   1204  HB1 PRO A  74     108.638  85.263  68.974  1.00  7.76              
ATOM   1205  HB2 PRO A  74     110.172  84.492  68.480  1.00  7.76              
ATOM   1206  CA  PRO A  74     110.472  86.325  69.577  1.00  7.76              
ATOM   1207  HA  PRO A  74     111.025  86.579  68.672  1.00  7.76              
ATOM   1208  C   PRO A  74     109.579  87.529  69.895  1.00  7.76              
ATOM   1209  O   PRO A  74     109.446  87.989  71.026  1.00  7.76              
ATOM   1210  N   SER A  75     108.952  88.039  68.839  1.00  7.51              
ATOM   1211  H   SER A  75     109.122  87.604  67.948  1.00  7.51              
ATOM   1212  CA  SER A  75     107.785  88.909  68.951  1.00  7.51              
ATOM   1213  HA  SER A  75     108.016  89.715  69.649  1.00  7.51              
ATOM   1214  CB  SER A  75     107.498  89.542  67.580  1.00  7.51              
ATOM   1215  HB1 SER A  75     107.105  88.783  66.900  1.00  7.51              
ATOM   1216  HB2 SER A  75     108.425  89.943  67.169  1.00  7.51              
ATOM   1217  OG  SER A  75     106.566  90.599  67.706  1.00  7.51              
ATOM   1218  HG  SER A  75     106.349  90.940  66.832  1.00  7.51              
ATOM   1219  C   SER A  75     106.560  88.170  69.478  1.00  7.51              
ATOM   1220  O   SER A  75     106.630  86.968  69.724  1.00  7.51              
ATOM   1221  N   SER A  76     105.438  88.883  69.609  1.00  7.07              
ATOM   1222  H   SER A  76     105.445  89.818  69.219  1.00  7.07              
ATOM   1223  CA  SER A  76     104.158  88.320  70.040  1.00  7.07              
ATOM   1224  HA  SER A  76     103.459  89.134  70.229  1.00  7.07              
ATOM   1225  CB  SER A  76     103.570  87.446  68.917  1.00  7.07              
ATOM   1226  HB1 SER A  76     102.553  87.151  69.179  1.00  7.07              
ATOM   1227  HB2 SER A  76     104.173  86.543  68.809  1.00  7.07              
ATOM   1228  OG  SER A  76     103.563  88.135  67.676  1.00  7.07              
ATOM   1229  HG  SER A  76     103.484  87.465  66.988  1.00  7.07              
ATOM   1230  C   SER A  76     104.305  87.514  71.335  1.00  7.07              
ATOM   1231  O   SER A  76     104.093  86.297  71.400  1.00  7.07              
ATOM   1232  N   LEU A  77     104.767  88.284  72.325  1.00  6.53              
ATOM   1233  H   LEU A  77     104.911  89.256  72.100  1.00  6.53              
ATOM   1234  CA  LEU A  77     105.052  87.928  73.704  1.00  6.53              
ATOM   1235  HA  LEU A  77     104.482  87.032  73.950  1.00  6.53              
ATOM   1236  CB  LEU A  77     106.566  87.677  73.861  1.00  6.53              
ATOM   1237  HB1 LEU A  77     106.904  88.045  74.831  1.00  6.53              
ATOM   1238  HB2 LEU A  77     107.106  88.227  73.090  1.00  6.53              
ATOM   1239  CG  LEU A  77     106.910  86.188  73.748  1.00  6.53              
ATOM   1240  HG  LEU A  77     106.437  85.774  72.861  1.00  6.53              
ATOM   1241  CD1 LEU A  77     108.411  85.937  73.641  1.00  6.53              
ATOM   1242 1HD1 LEU A  77     108.590  84.871  73.523  1.00  6.53              
ATOM   1243 2HD1 LEU A  77     108.801  86.452  72.771  1.00  6.53              
ATOM   1244 3HD1 LEU A  77     108.925  86.292  74.528  1.00  6.53              
ATOM   1245  CD2 LEU A  77     106.427  85.444  74.986  1.00  6.53              
ATOM   1246 1HD2 LEU A  77     106.681  84.402  74.852  1.00  6.53              
ATOM   1247 2HD2 LEU A  77     106.911  85.840  75.879  1.00  6.53              
ATOM   1248 3HD2 LEU A  77     105.351  85.520  75.116  1.00  6.53              
ATOM   1249  C   LEU A  77     104.571  89.050  74.610  1.00  6.53              
ATOM   1250  O   LEU A  77     104.726  90.222  74.259  1.00  6.53              
ATOM   1251  N   LYS A  78     103.979  88.692  75.753  1.00  6.38              
ATOM   1252  H   LYS A  78     103.912  87.708  75.992  1.00  6.38              
ATOM   1253  CA  LYS A  78     103.342  89.679  76.640  1.00  6.38              
ATOM   1254  HA  LYS A  78     103.531  90.683  76.263  1.00  6.38              
ATOM   1255  CB  LYS A  78     101.822  89.433  76.609  1.00  6.38              
ATOM   1256  HB1 LYS A  78     101.611  88.468  77.074  1.00  6.38              
ATOM   1257  HB2 LYS A  78     101.503  89.362  75.569  1.00  6.38              
ATOM   1258  CG  LYS A  78     100.957  90.503  77.298  1.00  6.38              
ATOM   1259  HG1 LYS A  78     101.214  90.536  78.356  1.00  6.38              
ATOM   1260  HG2 LYS A  78      99.914  90.194  77.223  1.00  6.38              
ATOM   1261  CD  LYS A  78     101.081  91.929  76.740  1.00  6.38              
ATOM   1262  HD1 LYS A  78     102.092  92.286  76.932  1.00  6.38              
ATOM   1263  HD2 LYS A  78     100.394  92.558  77.306  1.00  6.38              
ATOM   1264  CE  LYS A  78     100.761  92.073  75.243  1.00  6.38              
ATOM   1265  HE1 LYS A  78      99.727  91.769  75.070  1.00  6.38              
ATOM   1266  HE2 LYS A  78     101.424  91.410  74.681  1.00  6.38              
ATOM   1267  NZ  LYS A  78     100.971  93.475  74.799  1.00  6.38              
ATOM   1268  HZ1 LYS A  78     100.402  94.126  75.341  1.00  6.38              
ATOM   1269  HZ2 LYS A  78     101.934  93.728  74.993  1.00  6.38              
ATOM   1270  HZ3 LYS A  78     100.838  93.638  73.803  1.00  6.38              
ATOM   1271  C   LYS A  78     103.964  89.645  78.038  1.00  6.38              
ATOM   1272  O   LYS A  78     104.259  90.705  78.624  1.00  6.38              
ATOM   1273  N   GLU A  79     104.357  88.439  78.449  1.00  5.99              
ATOM   1274  H   GLU A  79     103.976  87.617  77.994  1.00  5.99              
ATOM   1275  CA  GLU A  79     105.125  88.250  79.669  1.00  5.99              
ATOM   1276  HA  GLU A  79     105.599  89.192  79.922  1.00  5.99              
ATOM   1277  CB  GLU A  79     104.202  87.884  80.851  1.00  5.99              
ATOM   1278  HB1 GLU A  79     103.673  88.765  81.185  1.00  5.99              
ATOM   1279  HB2 GLU A  79     104.840  87.578  81.681  1.00  5.99              
ATOM   1280  CG  GLU A  79     103.167  86.770  80.639  1.00  5.99              
ATOM   1281  HG1 GLU A  79     102.811  86.484  81.630  1.00  5.99              
ATOM   1282  HG2 GLU A  79     103.691  85.917  80.217  1.00  5.99              
ATOM   1283  CD  GLU A  79     101.936  87.145  79.786  1.00  5.99              
ATOM   1284  OE1 GLU A  79     101.635  88.353  79.680  1.00  5.99              
ATOM   1285  OE2 GLU A  79     101.276  86.221  79.260  1.00  5.99              
ATOM   1286  C   GLU A  79     106.245  87.213  79.544  1.00  5.99              
ATOM   1287  O   GLU A  79     106.086  86.123  78.968  1.00  5.99              
ATOM   1288  N   LEU A  80     107.370  87.578  80.181  1.00  6.02              
ATOM   1289  H   LEU A  80     107.381  88.463  80.680  1.00  6.02              
ATOM   1290  CA  LEU A  80     108.566  86.729  80.263  1.00  6.02              
ATOM   1291  HA  LEU A  80     108.346  85.743  79.865  1.00  6.02              
ATOM   1292  CB  LEU A  80     109.733  87.381  79.491  1.00  6.02              
ATOM   1293  HB1 LEU A  80     110.660  87.012  79.927  1.00  6.02              
ATOM   1294  HB2 LEU A  80     109.713  88.456  79.663  1.00  6.02              
ATOM   1295  CG  LEU A  80     109.836  87.117  77.984  1.00  6.02              
ATOM   1296  HG  LEU A  80     110.849  87.386  77.687  1.00  6.02              
ATOM   1297  CD1 LEU A  80     109.631  85.644  77.660  1.00  6.02              
ATOM   1298 1HD1 LEU A  80     109.920  85.449  76.631  1.00  6.02              
ATOM   1299 2HD1 LEU A  80     110.219  85.035  78.343  1.00  6.02              
ATOM   1300 3HD1 LEU A  80     108.580  85.407  77.782  1.00  6.02              
ATOM   1301  CD2 LEU A  80     108.887  87.958  77.145  1.00  6.02              
ATOM   1302 1HD2 LEU A  80     109.060  87.766  76.093  1.00  6.02              
ATOM   1303 2HD2 LEU A  80     107.851  87.726  77.390  1.00  6.02              
ATOM   1304 3HD2 LEU A  80     109.093  89.007  77.338  1.00  6.02              
ATOM   1305  C   LEU A  80     108.978  86.534  81.730  1.00  6.02              
ATOM   1306  O   LEU A  80     109.277  87.513  82.421  1.00  6.02              
ATOM   1307  N   TYR A  81     109.058  85.284  82.197  1.00  6.09              
ATOM   1308  H   TYR A  81     108.840  84.501  81.587  1.00  6.09              
ATOM   1309  CA  TYR A  81     109.239  85.022  83.646  1.00  6.09              
ATOM   1310  HA  TYR A  81     109.161  85.968  84.180  1.00  6.09              
ATOM   1311  CB  TYR A  81     108.041  84.191  84.155  1.00  6.09              
ATOM   1312  HB1 TYR A  81     108.121  83.181  83.767  1.00  6.09              
ATOM   1313  HB2 TYR A  81     107.124  84.620  83.748  1.00  6.09              
ATOM   1314  CG  TYR A  81     107.884  84.106  85.666  1.00  6.09              
ATOM   1315  CD1 TYR A  81     107.276  85.162  86.372  1.00  6.09              
ATOM   1316  HD1 TYR A  81     106.931  86.036  85.837  1.00  6.09              
ATOM   1317  CE1 TYR A  81     107.134  85.092  87.771  1.00  6.09              
ATOM   1318  HE1 TYR A  81     106.708  85.919  88.317  1.00  6.09              
ATOM   1319  CZ  TYR A  81     107.581  83.954  88.471  1.00  6.09              
ATOM   1320  OH  TYR A  81     107.472  83.901  89.826  1.00  6.09              
ATOM   1321  HH  TYR A  81     107.955  83.144  90.169  1.00  6.09              
ATOM   1322  CE2 TYR A  81     108.165  82.880  87.763  1.00  6.09              
ATOM   1323  HE2 TYR A  81     108.521  82.009  88.291  1.00  6.09              
ATOM   1324  CD2 TYR A  81     108.321  82.963  86.365  1.00  6.09              
ATOM   1325  HD2 TYR A  81     108.809  82.160  85.830  1.00  6.09              
ATOM   1326  C   TYR A  81     110.599  84.449  84.069  1.00  6.09              
ATOM   1327  O   TYR A  81     110.733  83.300  84.455  1.00  6.09              
ATOM   1328  N   LEU A  82     111.656  85.249  84.027  1.00  6.63              
ATOM   1329  H   LEU A  82     111.480  86.243  83.962  1.00  6.63              
ATOM   1330  CA  LEU A  82     113.050  84.838  84.241  1.00  6.63              
ATOM   1331  HA  LEU A  82     113.149  83.853  83.807  1.00  6.63              
ATOM   1332  CB  LEU A  82     113.923  85.844  83.437  1.00  6.63              
ATOM   1333  HB1 LEU A  82     114.927  85.444  83.327  1.00  6.63              
ATOM   1334  HB2 LEU A  82     114.005  86.756  84.027  1.00  6.63              
ATOM   1335  CG  LEU A  82     113.373  86.260  82.037  1.00  6.63              
ATOM   1336  HG  LEU A  82     112.478  86.864  82.186  1.00  6.63              
ATOM   1337  CD1 LEU A  82     114.374  87.132  81.274  1.00  6.63              
ATOM   1338 1HD1 LEU A  82     115.294  86.584  81.078  1.00  6.63              
ATOM   1339 2HD1 LEU A  82     113.939  87.462  80.331  1.00  6.63              
ATOM   1340 3HD1 LEU A  82     114.614  88.015  81.857  1.00  6.63              
ATOM   1341  CD2 LEU A  82     113.010  85.117  81.079  1.00  6.63              
ATOM   1342 1HD2 LEU A  82     112.489  85.524  80.214  1.00  6.63              
ATOM   1343 2HD2 LEU A  82     113.906  84.621  80.726  1.00  6.63              
ATOM   1344 3HD2 LEU A  82     112.340  84.404  81.560  1.00  6.63              
ATOM   1345  C   LEU A  82     113.346  84.751  85.767  1.00  6.63              
ATOM   1346  O   LEU A  82     113.960  85.614  86.415  1.00  6.63              
ATOM   1347  N   TYR A  83     112.873  83.641  86.335  1.00  6.48              
ATOM   1348  H   TYR A  83     112.221  83.109  85.772  1.00  6.48              
ATOM   1349  CA  TYR A  83     112.985  83.278  87.747  1.00  6.48              
ATOM   1350  HA  TYR A  83     113.163  84.189  88.315  1.00  6.48              
ATOM   1351  CB  TYR A  83     111.624  82.727  88.198  1.00  6.48              
ATOM   1352  HB1 TYR A  83     111.524  81.685  87.891  1.00  6.48              
ATOM   1353  HB2 TYR A  83     110.846  83.285  87.677  1.00  6.48              
ATOM   1354  CG  TYR A  83     111.350  82.846  89.686  1.00  6.48              
ATOM   1355  CD1 TYR A  83     110.607  83.942  90.163  1.00  6.48              
ATOM   1356  HD1 TYR A  83     110.244  84.690  89.468  1.00  6.48              
ATOM   1357  CE1 TYR A  83     110.343  84.081  91.540  1.00  6.48              
ATOM   1358  HE1 TYR A  83     109.780  84.924  91.904  1.00  6.48              
ATOM   1359  CZ  TYR A  83     110.827  83.119  92.450  1.00  6.48              
ATOM   1360  OH  TYR A  83     110.561  83.257  93.775  1.00  6.48              
ATOM   1361  HH  TYR A  83     110.982  82.572  94.301  1.00  6.48              
ATOM   1362  CE2 TYR A  83     111.567  82.014  91.972  1.00  6.48              
ATOM   1363  HE2 TYR A  83     111.941  81.277  92.667  1.00  6.48              
ATOM   1364  CD2 TYR A  83     111.822  81.875  90.590  1.00  6.48              
ATOM   1365  HD2 TYR A  83     112.386  81.026  90.227  1.00  6.48              
ATOM   1366  C   TYR A  83     114.111  82.282  88.042  1.00  6.48              
ATOM   1367  O   TYR A  83     114.225  81.251  87.380  1.00  6.48              
ATOM   1368  N   ASN A  84     114.919  82.602  89.057  1.00  6.62              
ATOM   1369  H   ASN A  84     114.724  83.488  89.514  1.00  6.62              
ATOM   1370  CA  ASN A  84     116.113  81.895  89.532  1.00  6.62              
ATOM   1371  HA  ASN A  84     116.736  82.605  90.074  1.00  6.62              
ATOM   1372  CB  ASN A  84     115.663  80.830  90.546  1.00  6.62              
ATOM   1373  HB1 ASN A  84     116.500  80.164  90.752  1.00  6.62              
ATOM   1374  HB2 ASN A  84     114.861  80.237  90.109  1.00  6.62              
ATOM   1375  CG  ASN A  84     115.181  81.393  91.878  1.00  6.62              
ATOM   1376  OD1 ASN A  84     115.160  82.592  92.116  1.00  6.62              
ATOM   1377  ND2 ASN A  84     114.822  80.526  92.798  1.00  6.62              
ATOM   1378 1HD2 ASN A  84     114.897  79.548  92.571  1.00  6.62              
ATOM   1379 2HD2 ASN A  84     114.724  80.869  93.749  1.00  6.62              
ATOM   1380  C   ASN A  84     116.971  81.351  88.368  1.00  6.62              
ATOM   1381  O   ASN A  84     116.786  80.216  87.925  1.00  6.62              
ATOM   1382  N   ASN A  85     117.844  82.202  87.799  1.00  6.62              
ATOM   1383  H   ASN A  85     117.982  83.106  88.239  1.00  6.62              
ATOM   1384  CA  ASN A  85     118.347  81.962  86.440  1.00  6.62              
ATOM   1385  HA  ASN A  85     118.283  80.881  86.284  1.00  6.62              
ATOM   1386  CB  ASN A  85     117.357  82.537  85.424  1.00  6.62              
ATOM   1387  HB1 ASN A  85     116.359  82.301  85.785  1.00  6.62              
ATOM   1388  HB2 ASN A  85     117.539  82.010  84.489  1.00  6.62              
ATOM   1389  CG  ASN A  85     117.387  84.011  85.081  1.00  6.62              
ATOM   1390  OD1 ASN A  85     118.064  84.459  84.177  1.00  6.62              
ATOM   1391  ND2 ASN A  85     116.508  84.791  85.642  1.00  6.62              
ATOM   1392 1HD2 ASN A  85     115.888  84.475  86.372  1.00  6.62              
ATOM   1393 2HD2 ASN A  85     116.446  85.735  85.300  1.00  6.62              
ATOM   1394  C   ASN A  85     119.822  82.202  86.106  1.00  6.62              
ATOM   1395  O   ASN A  85     120.180  81.910  84.974  1.00  6.62              
ATOM   1396  N   ASN A  86     120.694  82.554  87.053  1.00  6.30              
ATOM   1397  H   ASN A  86     120.336  82.775  87.971  1.00  6.30              
ATOM   1398  CA  ASN A  86     122.152  82.326  86.917  1.00  6.30              
ATOM   1399  HA  ASN A  86     122.629  82.855  87.725  1.00  6.30              
ATOM   1400  CB  ASN A  86     122.429  80.832  87.221  1.00  6.30              
ATOM   1401  HB1 ASN A  86     122.268  80.232  86.326  1.00  6.30              
ATOM   1402  HB2 ASN A  86     121.737  80.489  87.990  1.00  6.30              
ATOM   1403  CG  ASN A  86     123.829  80.575  87.772  1.00  6.30              
ATOM   1404  OD1 ASN A  86     124.057  80.643  88.963  1.00  6.30              
ATOM   1405  ND2 ASN A  86     124.820  80.297  86.959  1.00  6.30              
ATOM   1406 1HD2 ASN A  86     124.696  80.518  85.981  1.00  6.30              
ATOM   1407 2HD2 ASN A  86     125.720  80.192  87.392  1.00  6.30              
ATOM   1408  C   ASN A  86     122.846  82.819  85.616  1.00  6.30              
ATOM   1409  O   ASN A  86     123.836  82.215  85.191  1.00  6.30              
ATOM   1410  N   ILE A  87     122.346  83.875  84.955  1.00  6.61              
ATOM   1411  H   ILE A  87     121.577  84.393  85.366  1.00  6.61              
ATOM   1412  CA  ILE A  87     123.059  84.449  83.802  1.00  6.61              
ATOM   1413  HA  ILE A  87     123.264  83.633  83.111  1.00  6.61              
ATOM   1414  CB  ILE A  87     122.259  85.516  83.014  1.00  6.61              
ATOM   1415  HB  ILE A  87     122.834  85.730  82.111  1.00  6.61              
ATOM   1416  CG2 ILE A  87     120.934  84.903  82.545  1.00  6.61              
ATOM   1417 1HG2 ILE A  87     120.411  85.580  81.872  1.00  6.61              
ATOM   1418 2HG2 ILE A  87     121.128  83.970  82.021  1.00  6.61              
ATOM   1419 3HG2 ILE A  87     120.311  84.703  83.412  1.00  6.61              
ATOM   1420  CG1 ILE A  87     122.081  86.863  83.750  1.00  6.61              
ATOM   1421 1HG1 ILE A  87     123.055  87.234  84.068  1.00  6.61              
ATOM   1422 2HG1 ILE A  87     121.473  86.726  84.636  1.00  6.61              
ATOM   1423  CD1 ILE A  87     121.437  87.955  82.887  1.00  6.61              
ATOM   1424  HD1 ILE A  87     121.486  88.908  83.415  1.00  6.61              
ATOM   1425  HD2 ILE A  87     121.972  88.048  81.942  1.00  6.61              
ATOM   1426  HD3 ILE A  87     120.390  87.722  82.694  1.00  6.61              
ATOM   1427  C   ILE A  87     124.423  84.995  84.260  1.00  6.61              
ATOM   1428  O   ILE A  87     124.688  85.244  85.436  1.00  6.61              
ATOM   1429  N   GLN A  88     125.315  85.167  83.292  1.00  6.67              
ATOM   1430  H   GLN A  88     125.037  84.925  82.358  1.00  6.67              
ATOM   1431  CA  GLN A  88     126.708  85.518  83.559  1.00  6.67              
ATOM   1432  HA  GLN A  88     126.756  86.182  84.424  1.00  6.67              
ATOM   1433  CB  GLN A  88     127.493  84.218  83.883  1.00  6.67              
ATOM   1434  HB1 GLN A  88     127.119  83.817  84.827  1.00  6.67              
ATOM   1435  HB2 GLN A  88     128.541  84.480  84.032  1.00  6.67              
ATOM   1436  CG  GLN A  88     127.402  83.098  82.814  1.00  6.67              
ATOM   1437  HG1 GLN A  88     127.752  83.476  81.854  1.00  6.67              
ATOM   1438  HG2 GLN A  88     126.360  82.798  82.701  1.00  6.67              
ATOM   1439  CD  GLN A  88     128.217  81.841  83.153  1.00  6.67              
ATOM   1440  OE1 GLN A  88     129.193  81.880  83.888  1.00  6.67              
ATOM   1441  NE2 GLN A  88     127.850  80.679  82.658  1.00  6.67              
ATOM   1442 1HE2 GLN A  88     126.975  80.567  82.166  1.00  6.67              
ATOM   1443 2HE2 GLN A  88     128.365  79.872  82.956  1.00  6.67              
ATOM   1444  C   GLN A  88     127.371  86.264  82.388  1.00  6.67              
ATOM   1445  O   GLN A  88     128.455  86.806  82.585  1.00  6.67              
ATOM   1446  N   LYS A  89     126.731  86.361  81.206  1.00  6.64              
ATOM   1447  H   LYS A  89     125.886  85.834  81.061  1.00  6.64              
ATOM   1448  CA  LYS A  89     126.990  87.485  80.296  1.00  6.64              
ATOM   1449  HA  LYS A  89     127.198  88.313  80.976  1.00  6.64              
ATOM   1450  CB  LYS A  89     128.290  87.342  79.458  1.00  6.64              
ATOM   1451  HB1 LYS A  89     128.044  87.056  78.435  1.00  6.64              
ATOM   1452  HB2 LYS A  89     128.911  86.549  79.877  1.00  6.64              
ATOM   1453  CG  LYS A  89     129.142  88.643  79.431  1.00  6.64              
ATOM   1454  HG1 LYS A  89     129.988  88.497  78.758  1.00  6.64              
ATOM   1455  HG2 LYS A  89     129.529  88.836  80.433  1.00  6.64              
ATOM   1456  CD  LYS A  89     128.336  89.868  78.967  1.00  6.64              
ATOM   1457  HD1 LYS A  89     127.542  90.030  79.687  1.00  6.64              
ATOM   1458  HD2 LYS A  89     127.909  89.614  77.997  1.00  6.64              
ATOM   1459  CE  LYS A  89     129.029  91.231  78.838  1.00  6.64              
ATOM   1460  HE1 LYS A  89     129.665  91.224  77.950  1.00  6.64              
ATOM   1461  HE2 LYS A  89     129.650  91.416  79.717  1.00  6.64              
ATOM   1462  NZ  LYS A  89     127.990  92.292  78.726  1.00  6.64              
ATOM   1463  HZ1 LYS A  89     128.314  93.225  78.474  1.00  6.64              
ATOM   1464  HZ2 LYS A  89     127.226  92.040  78.109  1.00  6.64              
ATOM   1465  HZ3 LYS A  89     127.561  92.516  79.626  1.00  6.64              
ATOM   1466  C   LYS A  89     125.773  87.943  79.473  1.00  6.64              
ATOM   1467  O   LYS A  89     125.389  87.314  78.497  1.00  6.64              
ATOM   1468  N   VAL A  90     125.212  89.073  79.906  1.00  6.53              
ATOM   1469  H   VAL A  90     125.550  89.440  80.781  1.00  6.53              
ATOM   1470  CA  VAL A  90     124.261  89.940  79.196  1.00  6.53              
ATOM   1471  HA  VAL A  90     123.309  89.414  79.108  1.00  6.53              
ATOM   1472  CB  VAL A  90     124.026  91.225  80.036  1.00  6.53              
ATOM   1473  HB  VAL A  90     124.973  91.762  80.109  1.00  6.53              
ATOM   1474  CG1 VAL A  90     122.995  92.166  79.401  1.00  6.53              
ATOM   1475 1HG1 VAL A  90     122.861  93.039  80.045  1.00  6.53              
ATOM   1476 2HG1 VAL A  90     123.331  92.527  78.431  1.00  6.53              
ATOM   1477 3HG1 VAL A  90     122.030  91.669  79.299  1.00  6.53              
ATOM   1478  CG2 VAL A  90     123.557  90.912  81.467  1.00  6.53              
ATOM   1479 1HG2 VAL A  90     123.419  91.851  82.008  1.00  6.53              
ATOM   1480 2HG2 VAL A  90     122.598  90.393  81.443  1.00  6.53              
ATOM   1481 3HG2 VAL A  90     124.292  90.321  82.009  1.00  6.53              
ATOM   1482  C   VAL A  90     124.721  90.332  77.798  1.00  6.53              
ATOM   1483  O   VAL A  90     125.851  90.782  77.611  1.00  6.53              
ATOM   1484  N   THR A  91     123.820  90.252  76.827  1.00  6.57              
ATOM   1485  H   THR A  91     122.879  89.958  77.057  1.00  6.57              
ATOM   1486  CA  THR A  91     124.122  90.505  75.413  1.00  6.57              
ATOM   1487  HA  THR A  91     125.175  90.738  75.286  1.00  6.57              
ATOM   1488  CB  THR A  91     123.836  89.220  74.607  1.00  6.57              
ATOM   1489  HB  THR A  91     122.805  88.911  74.762  1.00  6.57              
ATOM   1490  CG2 THR A  91     124.072  89.396  73.106  1.00  6.57              
ATOM   1491 1HG2 THR A  91     123.932  88.440  72.603  1.00  6.57              
ATOM   1492 2HG2 THR A  91     123.357  90.108  72.693  1.00  6.57              
ATOM   1493 3HG2 THR A  91     125.087  89.748  72.928  1.00  6.57              
ATOM   1494  OG1 THR A  91     124.676  88.159  75.022  1.00  6.57              
ATOM   1495  HG1 THR A  91     124.168  87.591  75.625  1.00  6.57              
ATOM   1496  C   THR A  91     123.246  91.662  74.921  1.00  6.57              
ATOM   1497  O   THR A  91     122.026  91.563  74.992  1.00  6.57              
ATOM   1498  N   PRO A  92     123.807  92.781  74.435  1.00  6.59              
ATOM   1499  CD  PRO A  92     125.226  92.994  74.187  1.00  6.59              
ATOM   1500  HD1 PRO A  92     125.615  92.273  73.467  1.00  6.59              
ATOM   1501  HD2 PRO A  92     125.773  92.927  75.129  1.00  6.59              
ATOM   1502  CG  PRO A  92     125.342  94.412  73.635  1.00  6.59              
ATOM   1503  HG1 PRO A  92     125.172  94.407  72.557  1.00  6.59              
ATOM   1504  HG2 PRO A  92     126.304  94.865  73.876  1.00  6.59              
ATOM   1505  CB  PRO A  92     124.187  95.118  74.337  1.00  6.59              
ATOM   1506  HB1 PRO A  92     123.910  96.043  73.831  1.00  6.59              
ATOM   1507  HB2 PRO A  92     124.474  95.338  75.368  1.00  6.59              
ATOM   1508  CA  PRO A  92     123.078  94.052  74.337  1.00  6.59              
ATOM   1509  HA  PRO A  92     122.490  94.186  75.246  1.00  6.59              
ATOM   1510  C   PRO A  92     122.099  94.211  73.159  1.00  6.59              
ATOM   1511  O   PRO A  92     121.873  95.306  72.650  1.00  6.59              
ATOM   1512  N   GLU A  93     121.505  93.115  72.720  1.00  6.53              
ATOM   1513  H   GLU A  93     121.618  92.283  73.284  1.00  6.53              
ATOM   1514  CA  GLU A  93     120.524  93.036  71.637  1.00  6.53              
ATOM   1515  HA  GLU A  93     119.896  93.928  71.647  1.00  6.53              
ATOM   1516  CB  GLU A  93     121.316  92.973  70.317  1.00  6.53              
ATOM   1517  HB1 GLU A  93     121.797  91.997  70.250  1.00  6.53              
ATOM   1518  HB2 GLU A  93     122.118  93.711  70.363  1.00  6.53              
ATOM   1519  CG  GLU A  93     120.499  93.300  69.055  1.00  6.53              
ATOM   1520  HG1 GLU A  93     121.011  94.099  68.511  1.00  6.53              
ATOM   1521  HG2 GLU A  93     119.519  93.687  69.342  1.00  6.53              
ATOM   1522  CD  GLU A  93     120.341  92.104  68.111  1.00  6.53              
ATOM   1523  OE1 GLU A  93     119.237  91.954  67.539  1.00  6.53              
ATOM   1524  OE2 GLU A  93     121.305  91.317  67.952  1.00  6.53              
ATOM   1525  C   GLU A  93     119.631  91.808  71.876  1.00  6.53              
ATOM   1526  O   GLU A  93     118.828  91.444  71.025  1.00  6.53              
ATOM   1527  N   ASP A  94     119.780  91.156  73.042  1.00  6.55              
ATOM   1528  H   ASP A  94     120.432  91.517  73.734  1.00  6.55              
ATOM   1529  CA  ASP A  94     119.124  89.885  73.342  1.00  6.55              
ATOM   1530  HA  ASP A  94     119.390  89.214  72.530  1.00  6.55              
ATOM   1531  CB  ASP A  94     119.715  89.266  74.630  1.00  6.55              
ATOM   1532  HB1 ASP A  94     120.761  89.531  74.711  1.00  6.55              
ATOM   1533  HB2 ASP A  94     119.724  88.184  74.556  1.00  6.55              
ATOM   1534  CG  ASP A  94     118.991  89.653  75.916  1.00  6.55              
ATOM   1535  OD1 ASP A  94     119.186  90.802  76.360  1.00  6.55              
ATOM   1536  OD2 ASP A  94     118.229  88.802  76.433  1.00  6.55              
ATOM   1537  C   ASP A  94     117.587  89.981  73.331  1.00  6.55              
ATOM   1538  O   ASP A  94     116.888  89.158  72.736  1.00  6.55              
ATOM   1539  N   LEU A  95     117.066  91.066  73.905  1.00  6.49              
ATOM   1540  H   LEU A  95     117.713  91.648  74.424  1.00  6.49              
ATOM   1541  CA  LEU A  95     115.641  91.391  73.953  1.00  6.49              
ATOM   1542  HA  LEU A  95     115.082  90.457  73.900  1.00  6.49              
ATOM   1543  CB  LEU A  95     115.335  92.070  75.313  1.00  6.49              
ATOM   1544  HB1 LEU A  95     114.276  92.321  75.351  1.00  6.49              
ATOM   1545  HB2 LEU A  95     115.889  93.009  75.361  1.00  6.49              
ATOM   1546  CG  LEU A  95     115.660  91.249  76.576  1.00  6.49              
ATOM   1547  HG  LEU A  95     116.734  91.149  76.663  1.00  6.49              
ATOM   1548  CD1 LEU A  95     115.162  91.994  77.817  1.00  6.49              
ATOM   1549 1HD1 LEU A  95     115.464  91.439  78.705  1.00  6.49              
ATOM   1550 2HD1 LEU A  95     115.625  92.980  77.854  1.00  6.49              
ATOM   1551 3HD1 LEU A  95     114.077  92.091  77.795  1.00  6.49              
ATOM   1552  CD2 LEU A  95     115.030  89.852  76.584  1.00  6.49              
ATOM   1553 1HD2 LEU A  95     115.315  89.339  77.503  1.00  6.49              
ATOM   1554 2HD2 LEU A  95     113.947  89.926  76.525  1.00  6.49              
ATOM   1555 3HD2 LEU A  95     115.419  89.269  75.749  1.00  6.49              
ATOM   1556  C   LEU A  95     115.149  92.240  72.764  1.00  6.49              
ATOM   1557  O   LEU A  95     114.284  93.114  72.911  1.00  6.49              
ATOM   1558  N   ASN A  96     115.711  92.022  71.575  1.00  6.46              
ATOM   1559  H   ASN A  96     116.468  91.348  71.518  1.00  6.46              
ATOM   1560  CA  ASN A  96     115.117  92.510  70.330  1.00  6.46              
ATOM   1561  HA  ASN A  96     114.967  93.586  70.433  1.00  6.46              
ATOM   1562  CB  ASN A  96     116.138  92.280  69.192  1.00  6.46              
ATOM   1563  HB1 ASN A  96     116.176  91.221  68.938  1.00  6.46              
ATOM   1564  HB2 ASN A  96     117.128  92.575  69.535  1.00  6.46              
ATOM   1565  CG  ASN A  96     115.872  93.085  67.930  1.00  6.46              
ATOM   1566  OD1 ASN A  96     114.945  93.879  67.844  1.00  6.46              
ATOM   1567  ND2 ASN A  96     116.683  92.930  66.915  1.00  6.46              
ATOM   1568 1HD2 ASN A  96     117.561  92.423  67.047  1.00  6.46              
ATOM   1569 2HD2 ASN A  96     116.534  93.493  66.102  1.00  6.46              
ATOM   1570  C   ASN A  96     113.727  91.868  70.077  1.00  6.46              
ATOM   1571  O   ASN A  96     113.323  90.912  70.737  1.00  6.46              
ATOM   1572  N   ASN A  97     112.975  92.411  69.117  1.00  6.44              
ATOM   1573  H   ASN A  97     113.401  93.184  68.615  1.00  6.44              
ATOM   1574  CA  ASN A  97     111.706  91.910  68.561  1.00  6.44              
ATOM   1575  HA  ASN A  97     111.510  92.497  67.663  1.00  6.44              
ATOM   1576  CB  ASN A  97     111.831  90.437  68.115  1.00  6.44              
ATOM   1577  HB1 ASN A  97     111.004  90.200  67.448  1.00  6.44              
ATOM   1578  HB2 ASN A  97     111.736  89.795  68.990  1.00  6.44              
ATOM   1579  CG  ASN A  97     113.120  90.102  67.395  1.00  6.44              
ATOM   1580  OD1 ASN A  97     113.385  90.581  66.310  1.00  6.44              
ATOM   1581  ND2 ASN A  97     113.948  89.268  67.982  1.00  6.44              
ATOM   1582 1HD2 ASN A  97     113.708  88.904  68.901  1.00  6.44              
ATOM   1583 2HD2 ASN A  97     114.803  89.060  67.504  1.00  6.44              
ATOM   1584  C   ASN A  97     110.452  92.034  69.452  1.00  6.44              
ATOM   1585  O   ASN A  97     109.337  92.127  68.933  1.00  6.44              
ATOM   1586  N   LEU A  98     110.642  92.024  70.773  1.00  6.42              
ATOM   1587  H   LEU A  98     111.606  91.871  71.052  1.00  6.42              
ATOM   1588  CA  LEU A  98     109.665  91.951  71.871  1.00  6.42              
ATOM   1589  HA  LEU A  98     109.058  91.058  71.715  1.00  6.42              
ATOM   1590  CB  LEU A  98     110.488  91.773  73.165  1.00  6.42              
ATOM   1591  HB1 LEU A  98     109.889  92.004  74.043  1.00  6.42              
ATOM   1592  HB2 LEU A  98     111.313  92.488  73.145  1.00  6.42              
ATOM   1593  CG  LEU A  98     111.035  90.350  73.353  1.00  6.42              
ATOM   1594  HG  LEU A  98     111.449  89.972  72.420  1.00  6.42              
ATOM   1595  CD1 LEU A  98     112.134  90.394  74.403  1.00  6.42              
ATOM   1596 1HD1 LEU A  98     112.627  89.431  74.467  1.00  6.42              
ATOM   1597 2HD1 LEU A  98     112.873  91.123  74.093  1.00  6.42              
ATOM   1598 3HD1 LEU A  98     111.727  90.678  75.373  1.00  6.42              
ATOM   1599  CD2 LEU A  98     109.942  89.408  73.854  1.00  6.42              
ATOM   1600 1HD2 LEU A  98     109.543  89.760  74.804  1.00  6.42              
ATOM   1601 2HD2 LEU A  98     109.137  89.355  73.126  1.00  6.42              
ATOM   1602 3HD2 LEU A  98     110.355  88.408  73.972  1.00  6.42              
ATOM   1603  C   LEU A  98     108.661  93.124  72.004  1.00  6.42              
ATOM   1604  O   LEU A  98     108.350  93.606  73.091  1.00  6.42              
ATOM   1605  N   THR A  99     108.121  93.600  70.892  1.00  6.37              
ATOM   1606  H   THR A  99     108.353  93.112  70.033  1.00  6.37              
ATOM   1607  CA  THR A  99     107.317  94.823  70.736  1.00  6.37              
ATOM   1608  HA  THR A  99     107.820  95.627  71.273  1.00  6.37              
ATOM   1609  CB  THR A  99     107.315  95.193  69.243  1.00  6.37              
ATOM   1610  HB  THR A  99     106.566  95.958  69.041  1.00  6.37              
ATOM   1611  CG2 THR A  99     108.674  95.735  68.800  1.00  6.37              
ATOM   1612 1HG2 THR A  99     108.632  95.984  67.740  1.00  6.37              
ATOM   1613 2HG2 THR A  99     108.910  96.638  69.364  1.00  6.37              
ATOM   1614 3HG2 THR A  99     109.460  94.998  68.961  1.00  6.37              
ATOM   1615  OG1 THR A  99     107.051  94.055  68.449  1.00  6.37              
ATOM   1616  HG1 THR A  99     107.732  93.390  68.622  1.00  6.37              
ATOM   1617  C   THR A  99     105.888  94.792  71.286  1.00  6.37              
ATOM   1618  O   THR A  99     105.051  95.639  70.963  1.00  6.37              
ATOM   1619  N   GLU A 100     105.624  93.857  72.189  1.00  6.35              
ATOM   1620  H   GLU A 100     106.395  93.267  72.467  1.00  6.35              
ATOM   1621  CA  GLU A 100     104.376  93.714  72.946  1.00  6.35              
ATOM   1622  HA  GLU A 100     103.815  94.639  72.920  1.00  6.35              
ATOM   1623  CB  GLU A 100     103.522  92.584  72.325  1.00  6.35              
ATOM   1624  HB1 GLU A 100     102.745  92.285  73.027  1.00  6.35              
ATOM   1625  HB2 GLU A 100     104.157  91.714  72.155  1.00  6.35              
ATOM   1626  CG  GLU A 100     102.836  92.944  70.997  1.00  6.35              
ATOM   1627  HG1 GLU A 100     102.262  92.077  70.664  1.00  6.35              
ATOM   1628  HG2 GLU A 100     103.606  93.139  70.247  1.00  6.35              
ATOM   1629  CD  GLU A 100     101.898  94.156  71.094  1.00  6.35              
ATOM   1630  OE1 GLU A 100     101.550  94.595  72.221  1.00  6.35              
ATOM   1631  OE2 GLU A 100     101.599  94.770  70.049  1.00  6.35              
ATOM   1632  C   GLU A 100     104.635  93.435  74.429  1.00  6.35              
ATOM   1633  O   GLU A 100     103.691  93.389  75.210  1.00  6.35              
ATOM   1634  N   LEU A 101     105.893  93.284  74.832  1.00  6.37              
ATOM   1635  H   LEU A 101     106.634  93.421  74.157  1.00  6.37              
ATOM   1636  CA  LEU A 101     106.285  92.927  76.189  1.00  6.37              
ATOM   1637  HA  LEU A 101     105.792  91.984  76.434  1.00  6.37              
ATOM   1638  CB  LEU A 101     107.804  92.674  76.141  1.00  6.37              
ATOM   1639  HB1 LEU A 101     108.298  93.569  75.760  1.00  6.37              
ATOM   1640  HB2 LEU A 101     107.962  91.883  75.408  1.00  6.37              
ATOM   1641  CG  LEU A 101     108.531  92.225  77.418  1.00  6.37              
ATOM   1642  HG  LEU A 101     109.459  91.746  77.105  1.00  6.37              
ATOM   1643  CD1 LEU A 101     108.913  93.407  78.305  1.00  6.37              
ATOM   1644 1HD1 LEU A 101     109.627  93.077  79.054  1.00  6.37              
ATOM   1645 2HD1 LEU A 101     109.372  94.189  77.704  1.00  6.37              
ATOM   1646 3HD1 LEU A 101     108.029  93.813  78.793  1.00  6.37              
ATOM   1647  CD2 LEU A 101     107.740  91.218  78.250  1.00  6.37              
ATOM   1648 1HD2 LEU A 101     108.389  90.774  79.005  1.00  6.37              
ATOM   1649 2HD2 LEU A 101     106.914  91.703  78.762  1.00  6.37              
ATOM   1650 3HD2 LEU A 101     107.338  90.432  77.611  1.00  6.37              
ATOM   1651  C   LEU A 101     105.831  93.979  77.211  1.00  6.37              
ATOM   1652  O   LEU A 101     106.216  95.144  77.135  1.00  6.37              
ATOM   1653  N   GLU A 102     105.022  93.535  78.176  1.00  6.36              
ATOM   1654  H   GLU A 102     104.739  92.560  78.151  1.00  6.36              
ATOM   1655  CA  GLU A 102     104.413  94.373  79.215  1.00  6.36              
ATOM   1656  HA  GLU A 102     104.748  95.400  79.093  1.00  6.36              
ATOM   1657  CB  GLU A 102     102.870  94.373  79.104  1.00  6.36              
ATOM   1658  HB1 GLU A 102     102.469  94.800  80.024  1.00  6.36              
ATOM   1659  HB2 GLU A 102     102.514  93.344  79.035  1.00  6.36              
ATOM   1660  CG  GLU A 102     102.313  95.196  77.929  1.00  6.36              
ATOM   1661  HG1 GLU A 102     102.676  94.778  76.993  1.00  6.36              
ATOM   1662  HG2 GLU A 102     102.688  96.212  78.004  1.00  6.36              
ATOM   1663  CD  GLU A 102     100.777  95.267  77.897  1.00  6.36              
ATOM   1664  OE1 GLU A 102     100.153  95.432  78.971  1.00  6.36              
ATOM   1665  OE2 GLU A 102     100.200  95.184  76.788  1.00  6.36              
ATOM   1666  C   GLU A 102     104.804  93.957  80.628  1.00  6.36              
ATOM   1667  O   GLU A 102     104.762  94.800  81.517  1.00  6.36              
ATOM   1668  N   ILE A 103     105.229  92.718  80.867  1.00  5.97              
ATOM   1669  H   ILE A 103     105.174  92.021  80.135  1.00  5.97              
ATOM   1670  CA  ILE A 103     105.595  92.279  82.230  1.00  5.97              
ATOM   1671  HA  ILE A 103     105.833  93.136  82.855  1.00  5.97              
ATOM   1672  CB  ILE A 103     104.393  91.495  82.876  1.00  5.97              
ATOM   1673  HB  ILE A 103     103.994  92.126  83.651  1.00  5.97              
ATOM   1674  CG2 ILE A 103     103.155  91.318  81.962  1.00  5.97              
ATOM   1675 1HG2 ILE A 103     102.376  90.736  82.450  1.00  5.97              
ATOM   1676 2HG2 ILE A 103     102.728  92.294  81.727  1.00  5.97              
ATOM   1677 3HG2 ILE A 103     103.418  90.834  81.025  1.00  5.97              
ATOM   1678  CG1 ILE A 103     104.825  90.214  83.633  1.00  5.97              
ATOM   1679 1HG1 ILE A 103     105.634  90.478  84.316  1.00  5.97              
ATOM   1680 2HG1 ILE A 103     105.207  89.478  82.929  1.00  5.97              
ATOM   1681  CD1 ILE A 103     103.729  89.548  84.474  1.00  5.97              
ATOM   1682  HD1 ILE A 103     104.176  88.765  85.086  1.00  5.97              
ATOM   1683  HD2 ILE A 103     103.257  90.284  85.126  1.00  5.97              
ATOM   1684  HD3 ILE A 103     102.979  89.091  83.828  1.00  5.97              
ATOM   1685  C   ILE A 103     106.868  91.440  82.101  1.00  5.97              
ATOM   1686  O   ILE A 103     106.926  90.528  81.279  1.00  5.97              
ATOM   1687  N   LEU A 104     107.891  91.734  82.905  1.00  6.00              
ATOM   1688  H   LEU A 104     107.806  92.514  83.553  1.00  6.00              
ATOM   1689  CA  LEU A 104     109.189  91.060  82.807  1.00  6.00              
ATOM   1690  HA  LEU A 104     109.065  90.101  82.304  1.00  6.00              
ATOM   1691  CB  LEU A 104     110.117  91.947  81.956  1.00  6.00              
ATOM   1692  HB1 LEU A 104     110.165  92.935  82.416  1.00  6.00              
ATOM   1693  HB2 LEU A 104     109.659  92.054  80.976  1.00  6.00              
ATOM   1694  CG  LEU A 104     111.555  91.431  81.769  1.00  6.00              
ATOM   1695  HG  LEU A 104     112.022  91.320  82.743  1.00  6.00              
ATOM   1696  CD1 LEU A 104     111.625  90.091  81.040  1.00  6.00              
ATOM   1697 1HD1 LEU A 104     112.665  89.780  80.945  1.00  6.00              
ATOM   1698 2HD1 LEU A 104     111.090  89.328  81.605  1.00  6.00              
ATOM   1699 3HD1 LEU A 104     111.188  90.189  80.047  1.00  6.00              
ATOM   1700  CD2 LEU A 104     112.356  92.455  80.954  1.00  6.00              
ATOM   1701 1HD2 LEU A 104     113.391  92.124  80.867  1.00  6.00              
ATOM   1702 2HD2 LEU A 104     111.929  92.568  79.958  1.00  6.00              
ATOM   1703 3HD2 LEU A 104     112.347  93.421  81.462  1.00  6.00              
ATOM   1704  C   LEU A 104     109.737  90.786  84.208  1.00  6.00              
ATOM   1705  O   LEU A 104     110.027  91.744  84.937  1.00  6.00              
ATOM   1706  N   ASP A 105     109.853  89.499  84.591  1.00  6.07              
ATOM   1707  H   ASP A 105     109.610  88.746  83.951  1.00  6.07              
ATOM   1708  CA  ASP A 105     110.122  89.172  85.995  1.00  6.07              
ATOM   1709  HA  ASP A 105     110.074  90.084  86.588  1.00  6.07              
ATOM   1710  CB  ASP A 105     108.999  88.261  86.552  1.00  6.07              
ATOM   1711  HB1 ASP A 105     109.195  87.223  86.284  1.00  6.07              
ATOM   1712  HB2 ASP A 105     108.055  88.548  86.084  1.00  6.07              
ATOM   1713  CG  ASP A 105     108.813  88.374  88.076  1.00  6.07              
ATOM   1714  OD1 ASP A 105     109.801  88.565  88.812  1.00  6.07              
ATOM   1715  OD2 ASP A 105     107.661  88.398  88.577  1.00  6.07              
ATOM   1716  C   ASP A 105     111.535  88.625  86.178  1.00  6.07              
ATOM   1717  O   ASP A 105     111.754  87.424  86.034  1.00  6.07              
ATOM   1718  N   LEU A 106     112.507  89.512  86.432  1.00  6.62              
ATOM   1719  H   LEU A 106     112.259  90.487  86.578  1.00  6.62              
ATOM   1720  CA  LEU A 106     113.891  89.139  86.732  1.00  6.62              
ATOM   1721  HA  LEU A 106     114.144  88.210  86.224  1.00  6.62              
ATOM   1722  CB  LEU A 106     114.878  90.245  86.289  1.00  6.62              
ATOM   1723  HB1 LEU A 106     115.884  89.859  86.451  1.00  6.62              
ATOM   1724  HB2 LEU A 106     114.763  91.084  86.968  1.00  6.62              
ATOM   1725  CG  LEU A 106     114.834  90.820  84.859  1.00  6.62              
ATOM   1726  HG  LEU A 106     115.839  91.168  84.618  1.00  6.62              
ATOM   1727  CD1 LEU A 106     114.438  89.786  83.809  1.00  6.62              
ATOM   1728 1HD1 LEU A 106     114.593  90.216  82.820  1.00  6.62              
ATOM   1729 2HD1 LEU A 106     115.073  88.911  83.925  1.00  6.62              
ATOM   1730 3HD1 LEU A 106     113.391  89.507  83.916  1.00  6.62              
ATOM   1731  CD2 LEU A 106     113.905  92.030  84.745  1.00  6.62              
ATOM   1732 1HD2 LEU A 106     112.877  91.745  84.958  1.00  6.62              
ATOM   1733 2HD2 LEU A 106     114.213  92.796  85.457  1.00  6.62              
ATOM   1734 3HD2 LEU A 106     113.969  92.450  83.742  1.00  6.62              
ATOM   1735  C   LEU A 106     113.983  88.921  88.254  1.00  6.62              
ATOM   1736  O   LEU A 106     114.406  89.783  89.038  1.00  6.62              
ATOM   1737  N   SER A 107     113.533  87.757  88.707  1.00  6.57              
ATOM   1738  H   SER A 107     113.237  87.055  88.037  1.00  6.57              
ATOM   1739  CA  SER A 107     113.716  87.412  90.127  1.00  6.57              
ATOM   1740  HA  SER A 107     113.931  88.283  90.741  1.00  6.57              
ATOM   1741  CB  SER A 107     112.462  86.734  90.690  1.00  6.57              
ATOM   1742  HB1 SER A 107     112.701  86.297  91.660  1.00  6.57              
ATOM   1743  HB2 SER A 107     112.169  85.938  90.009  1.00  6.57              
ATOM   1744  OG  SER A 107     111.380  87.644  90.854  1.00  6.57              
ATOM   1745  HG  SER A 107     111.115  87.953  89.963  1.00  6.57              
ATOM   1746  C   SER A 107     114.898  86.446  90.155  1.00  6.57              
ATOM   1747  O   SER A 107     114.923  85.486  89.393  1.00  6.57              
ATOM   1748  N   GLY A 108     115.897  86.688  90.996  1.00  6.65              
ATOM   1749  H   GLY A 108     115.815  87.506  91.592  1.00  6.65              
ATOM   1750  CA  GLY A 108     117.081  85.864  91.173  1.00  6.65              
ATOM   1751  HA1 GLY A 108     116.781  84.905  91.600  1.00  6.65              
ATOM   1752  HA2 GLY A 108     117.755  86.342  91.877  1.00  6.65              
ATOM   1753  C   GLY A 108     117.856  85.593  89.897  1.00  6.65              
ATOM   1754  O   GLY A 108     118.267  84.458  89.665  1.00  6.65              
ATOM   1755  N   ASN A 109     118.021  86.583  89.018  1.00  6.65              
ATOM   1756  H   ASN A 109     117.733  87.524  89.249  1.00  6.65              
ATOM   1757  CA  ASN A 109     118.547  86.324  87.680  1.00  6.65              
ATOM   1758  HA  ASN A 109     117.992  85.477  87.310  1.00  6.65              
ATOM   1759  CB  ASN A 109     118.284  87.524  86.745  1.00  6.65              
ATOM   1760  HB1 ASN A 109     117.250  87.850  86.845  1.00  6.65              
ATOM   1761  HB2 ASN A 109     118.431  87.202  85.715  1.00  6.65              
ATOM   1762  CG  ASN A 109     119.189  88.718  87.008  1.00  6.65              
ATOM   1763  OD1 ASN A 109     119.154  89.314  88.064  1.00  6.65              
ATOM   1764  ND2 ASN A 109     120.053  89.074  86.084  1.00  6.65              
ATOM   1765 1HD2 ASN A 109     120.138  88.561  85.223  1.00  6.65              
ATOM   1766 2HD2 ASN A 109     120.461  89.997  86.168  1.00  6.65              
ATOM   1767  C   ASN A 109     120.023  85.848  87.627  1.00  6.65              
ATOM   1768  O   ASN A 109     120.544  85.619  86.546  1.00  6.65              
ATOM   1769  N   CYS A 110     120.684  85.650  88.774  1.00  6.84              
ATOM   1770  H   CYS A 110     120.102  85.557  89.593  1.00  6.84              
ATOM   1771  CA  CYS A 110     122.064  86.056  89.040  1.00  6.84              
ATOM   1772  HA  CYS A 110     122.076  86.331  90.092  1.00  6.84              
ATOM   1773  CB  CYS A 110     123.110  84.941  88.937  1.00  6.84              
ATOM   1774  HB1 CYS A 110     123.223  84.702  87.880  1.00  6.84              
ATOM   1775  HB2 CYS A 110     122.750  84.062  89.468  1.00  6.84              
ATOM   1776  SG  CYS A 110     124.787  85.327  89.561  1.00  6.84              
ATOM   1777  C   CYS A 110     122.513  87.277  88.250  1.00  6.84              
ATOM   1778  O   CYS A 110     123.151  87.164  87.200  1.00  6.84              
ATOM   1779  N   PRO A 111     122.316  88.475  88.804  1.00  7.02              
ATOM   1780  CD  PRO A 111     121.555  88.816  89.995  1.00  7.02              
ATOM   1781  HD1 PRO A 111     122.003  88.345  90.871  1.00  7.02              
ATOM   1782  HD2 PRO A 111     120.514  88.509  89.903  1.00  7.02              
ATOM   1783  CG  PRO A 111     121.671  90.335  90.134  1.00  7.02              
ATOM   1784  HG1 PRO A 111     122.159  90.571  91.073  1.00  7.02              
ATOM   1785  HG2 PRO A 111     120.695  90.807  90.057  1.00  7.02              
ATOM   1786  CB  PRO A 111     122.548  90.807  88.984  1.00  7.02              
ATOM   1787  HB1 PRO A 111     123.246  91.585  89.292  1.00  7.02              
ATOM   1788  HB2 PRO A 111     121.909  91.169  88.183  1.00  7.02              
ATOM   1789  CA  PRO A 111     123.227  89.539  88.506  1.00  7.02              
ATOM   1790  HA  PRO A 111     123.394  89.615  87.430  1.00  7.02              
ATOM   1791  C   PRO A 111     124.566  89.221  89.199  1.00  7.02              
ATOM   1792  O   PRO A 111     124.834  89.645  90.321  1.00  7.02              
ATOM   1793  N   ARG A 112     125.437  88.465  88.511  1.00  7.11              
ATOM   1794  H   ARG A 112     125.054  88.011  87.689  1.00  7.11              
ATOM   1795  CA  ARG A 112     126.888  88.331  88.823  1.00  7.11              
ATOM   1796  HA  ARG A 112     127.017  87.894  89.800  1.00  7.11              
ATOM   1797  CB  ARG A 112     127.469  87.352  87.768  1.00  7.11              
ATOM   1798  HB1 ARG A 112     127.455  87.852  86.798  1.00  7.11              
ATOM   1799  HB2 ARG A 112     126.796  86.494  87.709  1.00  7.11              
ATOM   1800  CG  ARG A 112     128.874  86.846  88.079  1.00  7.11              
ATOM   1801  HG1 ARG A 112     128.893  86.391  89.069  1.00  7.11              
ATOM   1802  HG2 ARG A 112     129.596  87.664  88.048  1.00  7.11              
ATOM   1803  CD  ARG A 112     129.290  85.774  87.049  1.00  7.11              
ATOM   1804  HD1 ARG A 112     129.320  86.237  86.060  1.00  7.11              
ATOM   1805  HD2 ARG A 112     128.526  84.993  87.047  1.00  7.11              
ATOM   1806  NE  ARG A 112     130.604  85.192  87.370  1.00  7.11              
ATOM   1807  HE  ARG A 112     131.224  85.730  87.965  1.00  7.11              
ATOM   1808  CZ  ARG A 112     131.108  84.054  86.930  1.00  7.11              
ATOM   1809  NH1 ARG A 112     130.483  83.269  86.095  1.00  7.11              
ATOM   1810 1HH1 ARG A 112     129.586  83.525  85.721  1.00  7.11              
ATOM   1811 2HH1 ARG A 112     130.902  82.429  85.734  1.00  7.11              
ATOM   1812  NH2 ARG A 112     132.289  83.701  87.346  1.00  7.11              
ATOM   1813 1HH2 ARG A 112     132.774  84.323  87.983  1.00  7.11              
ATOM   1814 2HH2 ARG A 112     132.717  82.856  87.022  1.00  7.11              
ATOM   1815  C   ARG A 112     127.561  89.668  88.794  1.00  7.11              
ATOM   1816  O   ARG A 112     128.540  89.785  89.570  1.00  7.11              
ATOM   1817  N   CYS A 113     127.052  90.690  88.045  1.00  7.33              
ATOM   1818  H   CYS A 113     126.553  90.319  87.259  1.00  7.33              
ATOM   1819  CA  CYS A 113     126.531  91.935  88.627  1.00  7.33              
ATOM   1820  HA  CYS A 113     125.647  91.549  89.105  1.00  7.33              
ATOM   1821  CB  CYS A 113     127.347  92.437  89.809  1.00  7.33              
ATOM   1822  HB1 CYS A 113     127.428  93.514  89.730  1.00  7.33              
ATOM   1823  HB2 CYS A 113     128.351  92.055  89.756  1.00  7.33              
ATOM   1824  SG  CYS A 113     126.587  91.942  91.379  1.00  7.33              
ATOM   1825  HG  CYS A 113     126.394  90.645  91.082  1.00  7.33              
ATOM   1826  C   CYS A 113     125.894  93.027  87.822  1.00  7.33              
ATOM   1827  O   CYS A 113     126.165  93.262  86.647  1.00  7.33              
ATOM   1828  N   TYR A 114     125.050  93.696  88.607  1.00  7.52              
ATOM   1829  H   TYR A 114     124.847  93.270  89.503  1.00  7.52              
ATOM   1830  CA  TYR A 114     124.686  95.096  88.526  1.00  7.52              
ATOM   1831  HA  TYR A 114     125.103  95.503  87.617  1.00  7.52              
ATOM   1832  CB  TYR A 114     123.148  95.166  88.419  1.00  7.52              
ATOM   1833  HB1 TYR A 114     122.897  96.185  88.144  1.00  7.52              
ATOM   1834  HB2 TYR A 114     122.779  94.996  89.425  1.00  7.52              
ATOM   1835  CG  TYR A 114     122.430  94.220  87.461  1.00  7.52              
ATOM   1836  CD1 TYR A 114     122.986  93.841  86.225  1.00  7.52              
ATOM   1837  HD1 TYR A 114     123.959  94.207  85.928  1.00  7.52              
ATOM   1838  CE1 TYR A 114     122.265  93.018  85.336  1.00  7.52              
ATOM   1839  HE1 TYR A 114     122.689  92.757  84.376  1.00  7.52              
ATOM   1840  CZ  TYR A 114     120.967  92.578  85.661  1.00  7.52              
ATOM   1841  OH  TYR A 114     120.253  91.823  84.790  1.00  7.52              
ATOM   1842  HH  TYR A 114     120.597  91.988  83.892  1.00  7.52              
ATOM   1843  CE2 TYR A 114     120.408  92.932  86.904  1.00  7.52              
ATOM   1844  HE2 TYR A 114     119.415  92.591  87.158  1.00  7.52              
ATOM   1845  CD2 TYR A 114     121.141  93.744  87.794  1.00  7.52              
ATOM   1846  HD2 TYR A 114     120.673  93.997  88.728  1.00  7.52              
ATOM   1847  C   TYR A 114     125.269  95.890  89.694  1.00  7.52              
ATOM   1848  O   TYR A 114     125.413  97.094  89.627  1.00  7.52              
ATOM   1849  N   ASN A 115     125.692  95.136  90.723  1.00  9.83              
ATOM   1850  H   ASN A 115     125.183  94.269  90.839  1.00  9.83              
ATOM   1851  CA  ASN A 115     126.880  95.237  91.583  1.00  9.83              
ATOM   1852  HA  ASN A 115     127.582  94.466  91.289  1.00  9.83              
ATOM   1853  CB  ASN A 115     127.651  96.557  91.355  1.00  9.83              
ATOM   1854  HB1 ASN A 115     126.957  97.371  91.504  1.00  9.83              
ATOM   1855  HB2 ASN A 115     127.974  96.589  90.322  1.00  9.83              
ATOM   1856  CG  ASN A 115     128.863  96.827  92.244  1.00  9.83              
ATOM   1857  OD1 ASN A 115     128.880  97.739  93.043  1.00  9.83              
ATOM   1858  ND2 ASN A 115     129.914  96.053  92.172  1.00  9.83              
ATOM   1859 1HD2 ASN A 115     129.979  95.276  91.532  1.00  9.83              
ATOM   1860 2HD2 ASN A 115     130.644  96.189  92.864  1.00  9.83              
ATOM   1861  C   ASN A 115     126.546  94.951  93.003  1.00  9.83              
ATOM   1862  O   ASN A 115     125.385  94.982  93.398  1.00  9.83              
ATOM   1863  N   ALA A 116     127.631  94.613  93.674  1.00 12.15              
ATOM   1864  H   ALA A 116     128.517  94.763  93.211  1.00 12.15              
ATOM   1865  CA  ALA A 116     127.715  93.929  94.921  1.00 12.15              
ATOM   1866  HA  ALA A 116     128.588  93.301  94.822  1.00 12.15              
ATOM   1867  CB  ALA A 116     128.141  94.896  96.039  1.00 12.15              
ATOM   1868  HB1 ALA A 116     127.280  95.443  96.415  1.00 12.15              
ATOM   1869  HB2 ALA A 116     128.547  94.314  96.868  1.00 12.15              
ATOM   1870  HB3 ALA A 116     128.906  95.586  95.684  1.00 12.15              
ATOM   1871  C   ALA A 116     126.537  93.098  95.328  1.00 12.15              
ATOM   1872  O   ALA A 116     125.508  93.585  95.819  1.00 12.15              
ATOM   1873  N   PRO A 117     126.726  91.793  95.238  1.00 14.84              
ATOM   1874  CD  PRO A 117     127.768  91.033  94.566  1.00 14.84              
ATOM   1875  HD1 PRO A 117     128.686  91.073  95.155  1.00 14.84              
ATOM   1876  HD2 PRO A 117     127.930  91.408  93.565  1.00 14.84              
ATOM   1877  CG  PRO A 117     127.243  89.611  94.524  1.00 14.84              
ATOM   1878  HG1 PRO A 117     128.046  88.878  94.442  1.00 14.84              
ATOM   1879  HG2 PRO A 117     126.522  89.510  93.712  1.00 14.84              
ATOM   1880  CB  PRO A 117     126.527  89.541  95.871  1.00 14.84              
ATOM   1881  HB1 PRO A 117     127.252  89.251  96.632  1.00 14.84              
ATOM   1882  HB2 PRO A 117     125.724  88.810  95.836  1.00 14.84              
ATOM   1883  CA  PRO A 117     126.016  90.963  96.118  1.00 14.84              
ATOM   1884  HA  PRO A 117     124.927  90.984  95.899  1.00 14.84              
ATOM   1885  C   PRO A 117     126.168  91.354  97.664  1.00 14.84              
ATOM   1886  O   PRO A 117     127.218  91.889  97.981  1.00 14.84              
ATOM   1887  N   PHE A 118     125.277  91.211  98.693  1.00 16.08              
ATOM   1888  H   PHE A 118     125.638  91.750  99.461  1.00 16.08              
ATOM   1889  CA  PHE A 118     124.106  90.341  99.136  1.00 16.08              
ATOM   1890  HA  PHE A 118     123.907  90.629 100.130  1.00 16.08              
ATOM   1891  CB  PHE A 118     122.862  90.724  98.302  1.00 16.08              
ATOM   1892  HB1 PHE A 118     122.830  90.118  97.407  1.00 16.08              
ATOM   1893  HB2 PHE A 118     122.957  91.763  97.981  1.00 16.08              
ATOM   1894  CG  PHE A 118     121.535  90.609  99.033  1.00 16.08              
ATOM   1895  CD1 PHE A 118     120.710  89.478  98.863  1.00 16.08              
ATOM   1896  HD1 PHE A 118     121.006  88.680  98.204  1.00 16.08              
ATOM   1897  CE1 PHE A 118     119.499  89.369  99.569  1.00 16.08              
ATOM   1898  HE1 PHE A 118     118.873  88.494  99.445  1.00 16.08              
ATOM   1899  CZ  PHE A 118     119.097  90.397 100.439  1.00 16.08              
ATOM   1900  HZ  PHE A 118     118.165  90.315 100.983  1.00 16.08              
ATOM   1901  CE2 PHE A 118     119.904  91.538 100.595  1.00 16.08              
ATOM   1902  HE2 PHE A 118     119.595  92.336 101.259  1.00 16.08              
ATOM   1903  CD2 PHE A 118     121.117  91.644  99.892  1.00 16.08              
ATOM   1904  HD2 PHE A 118     121.721  92.534 100.016  1.00 16.08              
ATOM   1905  C   PHE A 118     124.466  88.869  99.128  1.00 16.08              
ATOM   1906  O   PHE A 118     125.357  88.457  98.381  1.00 16.08              
ATOM   1907  N   PRO A 119     123.735  88.040  99.877  1.00 17.54              
ATOM   1908  CD  PRO A 119     123.073  88.379 101.137  1.00 17.54              
ATOM   1909  HD1 PRO A 119     122.126  88.879 100.947  1.00 17.54              
ATOM   1910  HD2 PRO A 119     123.709  89.007 101.761  1.00 17.54              
ATOM   1911  CG  PRO A 119     122.806  87.051 101.833  1.00 17.54              
ATOM   1912  HG1 PRO A 119     121.925  87.094 102.473  1.00 17.54              
ATOM   1913  HG2 PRO A 119     123.683  86.748 102.407  1.00 17.54              
ATOM   1914  CB  PRO A 119     122.608  86.103 100.656  1.00 17.54              
ATOM   1915  HB1 PRO A 119     121.583  86.199 100.294  1.00 17.54              
ATOM   1916  HB2 PRO A 119     122.818  85.067 100.929  1.00 17.54              
ATOM   1917  CA  PRO A 119     123.596  86.621  99.598  1.00 17.54              
ATOM   1918  HA  PRO A 119     124.566  86.158  99.781  1.00 17.54              
ATOM   1919  C   PRO A 119     123.147  86.211  98.172  1.00 17.54              
ATOM   1920  O   PRO A 119     122.530  85.168  97.999  1.00 17.54              
ATOM   1921  N   CYS A 120     123.371  87.049  97.153  1.00 17.78              
ATOM   1922  H   CYS A 120     124.036  87.790  97.319  1.00 17.78              
ATOM   1923  CA  CYS A 120     122.432  87.239  96.052  1.00 17.78              
ATOM   1924  HA  CYS A 120     121.482  87.572  96.468  1.00 17.78              
ATOM   1925  CB  CYS A 120     122.928  88.316  95.078  1.00 17.78              
ATOM   1926  HB1 CYS A 120     123.793  87.960  94.515  1.00 17.78              
ATOM   1927  HB2 CYS A 120     123.196  89.237  95.588  1.00 17.78              
ATOM   1928  SG  CYS A 120     121.569  88.646  93.924  1.00 17.78              
ATOM   1929  HG  CYS A 120     121.016  87.417  93.917  1.00 17.78              
ATOM   1930  C   CYS A 120     122.107  86.007  95.233  1.00 17.78              
ATOM   1931  O   CYS A 120     120.945  85.705  94.980  1.00 17.78              
ATOM   1932  N   VAL A 121     123.165  85.335  94.818  1.00 16.51              
ATOM   1933  H   VAL A 121     124.066  85.693  95.081  1.00 16.51              
ATOM   1934  CA  VAL A 121     123.100  83.927  94.516  1.00 16.51              
ATOM   1935  HA  VAL A 121     122.223  83.510  95.007  1.00 16.51              
ATOM   1936  CB  VAL A 121     122.958  83.597  93.005  1.00 16.51              
ATOM   1937  HB  VAL A 121     123.870  83.890  92.497  1.00 16.51              
ATOM   1938  CG1 VAL A 121     122.723  82.109  92.707  1.00 16.51              
ATOM   1939 1HG1 VAL A 121     122.548  81.959  91.641  1.00 16.51              
ATOM   1940 2HG1 VAL A 121     123.605  81.524  92.965  1.00 16.51              
ATOM   1941 3HG1 VAL A 121     121.868  81.740  93.273  1.00 16.51              
ATOM   1942  CG2 VAL A 121     121.763  84.332  92.373  1.00 16.51              
ATOM   1943 1HG2 VAL A 121     121.646  84.039  91.334  1.00 16.51              
ATOM   1944 2HG2 VAL A 121     120.849  84.074  92.909  1.00 16.51              
ATOM   1945 3HG2 VAL A 121     121.912  85.408  92.418  1.00 16.51              
ATOM   1946  C   VAL A 121     124.343  83.231  95.205  1.00 16.51              
ATOM   1947  O   VAL A 121     124.337  82.006  95.255  1.00 16.51              
ATOM   1948  N   PRO A 122     125.312  83.913  95.925  1.00 14.92              
ATOM   1949  CD  PRO A 122     125.635  83.379  97.252  1.00 14.92              
ATOM   1950  HD1 PRO A 122     125.691  82.289  97.222  1.00 14.92              
ATOM   1951  HD2 PRO A 122     124.883  83.677  97.984  1.00 14.92              
ATOM   1952  CG  PRO A 122     127.009  83.918  97.650  1.00 14.92              
ATOM   1953  HG1 PRO A 122     127.533  83.232  98.318  1.00 14.92              
ATOM   1954  HG2 PRO A 122     126.904  84.902  98.110  1.00 14.92              
ATOM   1955  CB  PRO A 122     127.708  84.039  96.302  1.00 14.92              
ATOM   1956  HB1 PRO A 122     128.000  83.053  95.935  1.00 14.92              
ATOM   1957  HB2 PRO A 122     128.562  84.717  96.344  1.00 14.92              
ATOM   1958  CA  PRO A 122     126.564  84.605  95.459  1.00 14.92              
ATOM   1959  HA  PRO A 122     126.462  85.661  95.706  1.00 14.92              
ATOM   1960  C   PRO A 122     126.790  84.462  93.963  1.00 14.92              
ATOM   1961  O   PRO A 122     126.505  83.471  93.304  1.00 14.92              
ATOM   1962  N   CYS A 123     127.317  85.542  93.436  1.00 12.93              
ATOM   1963  H   CYS A 123     127.580  86.272  94.077  1.00 12.93              
ATOM   1964  CA  CYS A 123     127.365  85.877  92.031  1.00 12.93              
ATOM   1965  HA  CYS A 123     127.223  85.012  91.383  1.00 12.93              
ATOM   1966  CB  CYS A 123     126.206  86.882  91.835  1.00 12.93              
ATOM   1967  HB1 CYS A 123     126.490  87.599  91.087  1.00 12.93              
ATOM   1968  HB2 CYS A 123     126.081  87.467  92.748  1.00 12.93              
ATOM   1969  SG  CYS A 123     124.575  86.223  91.389  1.00 12.93              
ATOM   1970  C   CYS A 123     128.780  86.471  91.901  1.00 12.93              
ATOM   1971  O   CYS A 123     128.972  87.690  92.010  1.00 12.93              
ATOM   1972  N   PRO A 124     129.811  85.598  91.956  1.00 11.97              
ATOM   1973  CD  PRO A 124     129.737  84.218  91.472  1.00 11.97              
ATOM   1974  HD1 PRO A 124     129.632  84.188  90.388  1.00 11.97              
ATOM   1975  HD2 PRO A 124     128.904  83.693  91.942  1.00 11.97              
ATOM   1976  CG  PRO A 124     131.039  83.550  91.900  1.00 11.97              
ATOM   1977  HG1 PRO A 124     131.830  83.770  91.182  1.00 11.97              
ATOM   1978  HG2 PRO A 124     130.918  82.475  92.032  1.00 11.97              
ATOM   1979  CB  PRO A 124     131.316  84.259  93.222  1.00 11.97              
ATOM   1980  HB1 PRO A 124     132.348  84.132  93.545  1.00 11.97              
ATOM   1981  HB2 PRO A 124     130.644  83.869  93.987  1.00 11.97              
ATOM   1982  CA  PRO A 124     130.931  85.717  92.906  1.00 11.97              
ATOM   1983  HA  PRO A 124     130.585  86.186  93.826  1.00 11.97              
ATOM   1984  C   PRO A 124     132.109  86.546  92.403  1.00 11.97              
ATOM   1985  O   PRO A 124     133.266  86.247  92.671  1.00 11.97              
ATOM   1986  N   ASN A 125     131.808  87.602  91.660  1.00 10.92              
ATOM   1987  H   ASN A 125     130.829  87.781  91.470  1.00 10.92              
ATOM   1988  CA  ASN A 125     132.810  88.556  91.210  1.00 10.92              
ATOM   1989  HA  ASN A 125     133.743  88.373  91.749  1.00 10.92              
ATOM   1990  CB  ASN A 125     133.098  88.318  89.713  1.00 10.92              
ATOM   1991  HB1 ASN A 125     133.837  89.043  89.371  1.00 10.92              
ATOM   1992  HB2 ASN A 125     132.188  88.464  89.133  1.00 10.92              
ATOM   1993  CG  ASN A 125     133.638  86.918  89.427  1.00 10.92              
ATOM   1994  OD1 ASN A 125     132.923  86.039  88.953  1.00 10.92              
ATOM   1995  ND2 ASN A 125     134.899  86.658  89.697  1.00 10.92              
ATOM   1996 1HD2 ASN A 125     135.493  87.356  90.111  1.00 10.92              
ATOM   1997 2HD2 ASN A 125     135.224  85.720  89.548  1.00 10.92              
ATOM   1998  C   ASN A 125     132.454  89.997  91.556  1.00 10.92              
ATOM   1999  O   ASN A 125     133.221  90.905  91.256  1.00 10.92              
ATOM   2000  N   ASN A 126     131.285  90.209  92.165  1.00 11.33              
ATOM   2001  H   ASN A 126     130.730  89.400  92.402  1.00 11.33              
ATOM   2002  CA  ASN A 126     130.662  91.518  92.339  1.00 11.33              
ATOM   2003  HA  ASN A 126     129.627  91.304  92.575  1.00 11.33              
ATOM   2004  CB  ASN A 126     131.274  92.217  93.588  1.00 11.33              
ATOM   2005  HB1 ASN A 126     131.907  91.521  94.138  1.00 11.33              
ATOM   2006  HB2 ASN A 126     130.466  92.497  94.256  1.00 11.33              
ATOM   2007  CG  ASN A 126     132.092  93.482  93.348  1.00 11.33              
ATOM   2008  OD1 ASN A 126     131.743  94.565  93.789  1.00 11.33              
ATOM   2009  ND2 ASN A 126     133.200  93.402  92.651  1.00 11.33              
ATOM   2010 1HD2 ASN A 126     133.462  92.529  92.213  1.00 11.33              
ATOM   2011 2HD2 ASN A 126     133.749  94.237  92.567  1.00 11.33              
ATOM   2012  C   ASN A 126     130.570  92.359  91.041  1.00 11.33              
ATOM   2013  O   ASN A 126     130.305  93.554  91.077  1.00 11.33              
ATOM   2014  N   SER A 127     130.740  91.696  89.896  1.00 10.18              
ATOM   2015  H   SER A 127     130.717  90.694  89.977  1.00 10.18              
ATOM   2016  CA  SER A 127     130.929  92.198  88.540  1.00 10.18              
ATOM   2017  HA  SER A 127     132.002  92.288  88.411  1.00 10.18              
ATOM   2018  CB  SER A 127     130.524  91.136  87.510  1.00 10.18              
ATOM   2019  HB1 SER A 127     129.444  91.089  87.425  1.00 10.18              
ATOM   2020  HB2 SER A 127     130.897  90.163  87.830  1.00 10.18              
ATOM   2021  OG  SER A 127     131.064  91.422  86.236  1.00 10.18              
ATOM   2022  HG  SER A 127     130.522  92.113  85.828  1.00 10.18              
ATOM   2023  C   SER A 127     130.282  93.534  88.184  1.00 10.18              
ATOM   2024  O   SER A 127     129.084  93.565  87.942  1.00 10.18              
ATOM   2025  N   PRO A 128     131.029  94.641  88.235  1.00  9.73              
ATOM   2026  CD  PRO A 128     132.482  94.728  88.364  1.00  9.73              
ATOM   2027  HD1 PRO A 128     132.904  95.079  87.421  1.00  9.73              
ATOM   2028  HD2 PRO A 128     132.959  93.793  88.649  1.00  9.73              
ATOM   2029  CG  PRO A 128     132.728  95.762  89.449  1.00  9.73              
ATOM   2030  HG1 PRO A 128     133.710  96.227  89.357  1.00  9.73              
ATOM   2031  HG2 PRO A 128     132.590  95.313  90.433  1.00  9.73              
ATOM   2032  CB  PRO A 128     131.601  96.739  89.158  1.00  9.73              
ATOM   2033  HB1 PRO A 128     131.904  97.391  88.335  1.00  9.73              
ATOM   2034  HB2 PRO A 128     131.372  97.330  90.043  1.00  9.73              
ATOM   2035  CA  PRO A 128     130.409  95.854  88.726  1.00  9.73              
ATOM   2036  HA  PRO A 128     129.847  95.591  89.617  1.00  9.73              
ATOM   2037  C   PRO A 128     129.460  96.614  87.814  1.00  9.73              
ATOM   2038  O   PRO A 128     128.988  96.170  86.776  1.00  9.73              
ATOM   2039  N   LEU A 129     129.164  97.796  88.339  1.00  9.57              
ATOM   2040  H   LEU A 129     129.709  98.068  89.141  1.00  9.57              
ATOM   2041  CA  LEU A 129     128.056  98.662  88.048  1.00  9.57              
ATOM   2042  HA  LEU A 129     127.210  98.386  88.683  1.00  9.57              
ATOM   2043  CB  LEU A 129     128.492 100.116  88.373  1.00  9.57              
ATOM   2044  HB1 LEU A 129     127.701 100.788  88.033  1.00  9.57              
ATOM   2045  HB2 LEU A 129     129.371 100.362  87.774  1.00  9.57              
ATOM   2046  CG  LEU A 129     128.822 100.594  89.805  1.00  9.57              
ATOM   2047  HG  LEU A 129     129.052 101.658  89.737  1.00  9.57              
ATOM   2048  CD1 LEU A 129     127.617 100.446  90.715  1.00  9.57              
ATOM   2049 1HD1 LEU A 129     127.876 100.788  91.717  1.00  9.57              
ATOM   2050 2HD1 LEU A 129     126.806 101.059  90.327  1.00  9.57              
ATOM   2051 3HD1 LEU A 129     127.292  99.411  90.748  1.00  9.57              
ATOM   2052  CD2 LEU A 129     130.033  99.912  90.429  1.00  9.57              
ATOM   2053 1HD2 LEU A 129     130.289 100.422  91.357  1.00  9.57              
ATOM   2054 2HD2 LEU A 129     129.803  98.879  90.669  1.00  9.57              
ATOM   2055 3HD2 LEU A 129     130.887  99.968  89.754  1.00  9.57              
ATOM   2056  C   LEU A 129     127.583  98.734  86.576  1.00  9.57              
ATOM   2057  O   LEU A 129     128.288  99.228  85.699  1.00  9.57              
ATOM   2058  N   GLN A 130     126.288  98.502  86.389  1.00  8.58              
ATOM   2059  H   GLN A 130     125.861  97.939  87.120  1.00  8.58              
ATOM   2060  CA  GLN A 130     125.329  99.396  85.716  1.00  8.58              
ATOM   2061  HA  GLN A 130     125.534 100.428  86.017  1.00  8.58              
ATOM   2062  CB  GLN A 130     125.425  99.305  84.181  1.00  8.58              
ATOM   2063  HB1 GLN A 130     124.428  99.319  83.747  1.00  8.58              
ATOM   2064  HB2 GLN A 130     125.925  98.377  83.893  1.00  8.58              
ATOM   2065  CG  GLN A 130     126.177 100.518  83.614  1.00  8.58              
ATOM   2066  HG1 GLN A 130     127.157 100.619  84.073  1.00  8.58              
ATOM   2067  HG2 GLN A 130     125.612 101.425  83.830  1.00  8.58              
ATOM   2068  CD  GLN A 130     126.369 100.419  82.109  1.00  8.58              
ATOM   2069  OE1 GLN A 130     125.667 101.046  81.336  1.00  8.58              
ATOM   2070  NE2 GLN A 130     127.295  99.609  81.646  1.00  8.58              
ATOM   2071 1HE2 GLN A 130     127.816  99.022  82.277  1.00  8.58              
ATOM   2072 2HE2 GLN A 130     127.376  99.522  80.648  1.00  8.58              
ATOM   2073  C   GLN A 130     123.987  99.023  86.330  1.00  8.58              
ATOM   2074  O   GLN A 130     123.902  98.253  87.278  1.00  8.58              
ATOM   2075  N   ILE A 131     122.914  99.557  85.783  1.00  7.26              
ATOM   2076  H   ILE A 131     123.024 100.261  85.068  1.00  7.26              
ATOM   2077  CA  ILE A 131     121.579  99.017  86.005  1.00  7.26              
ATOM   2078  HA  ILE A 131     121.495  98.682  87.039  1.00  7.26              
ATOM   2079  CB  ILE A 131     120.604 100.175  85.772  1.00  7.26              
ATOM   2080  HB  ILE A 131     120.910 100.894  86.508  1.00  7.26              
ATOM   2081  CG2 ILE A 131     120.777 100.851  84.393  1.00  7.26              
ATOM   2082 1HG2 ILE A 131     121.471 100.305  83.758  1.00  7.26              
ATOM   2083 2HG2 ILE A 131     119.824 100.908  83.876  1.00  7.26              
ATOM   2084 3HG2 ILE A 131     121.158 101.864  84.520  1.00  7.26              
ATOM   2085  CG1 ILE A 131     119.133  99.959  86.130  1.00  7.26              
ATOM   2086 1HG1 ILE A 131     118.609  99.439  85.332  1.00  7.26              
ATOM   2087 2HG1 ILE A 131     118.716 100.953  86.237  1.00  7.26              
ATOM   2088  CD1 ILE A 131     118.903  99.209  87.440  1.00  7.26              
ATOM   2089  HD1 ILE A 131     117.843  99.188  87.671  1.00  7.26              
ATOM   2090  HD2 ILE A 131     119.236  98.180  87.326  1.00  7.26              
ATOM   2091  HD3 ILE A 131     119.441  99.701  88.251  1.00  7.26              
ATOM   2092  C   ILE A 131     121.283  97.799  85.106  1.00  7.26              
ATOM   2093  O   ILE A 131     120.124  97.427  84.944  1.00  7.26              
ATOM   2094  N   ASP A 132     122.331  97.265  84.463  1.00  6.56              
ATOM   2095  H   ASP A 132     123.217  97.633  84.752  1.00  6.56              
ATOM   2096  CA  ASP A 132     122.430  96.068  83.611  1.00  6.56              
ATOM   2097  HA  ASP A 132     122.895  95.321  84.241  1.00  6.56              
ATOM   2098  CB  ASP A 132     121.064  95.424  83.214  1.00  6.56              
ATOM   2099  HB1 ASP A 132     120.388  96.199  82.874  1.00  6.56              
ATOM   2100  HB2 ASP A 132     120.614  95.008  84.116  1.00  6.56              
ATOM   2101  CG  ASP A 132     121.061  94.320  82.132  1.00  6.56              
ATOM   2102  OD1 ASP A 132     120.930  94.680  80.942  1.00  6.56              
ATOM   2103  OD2 ASP A 132     121.048  93.127  82.495  1.00  6.56              
ATOM   2104  C   ASP A 132     123.441  96.148  82.457  1.00  6.56              
ATOM   2105  O   ASP A 132     123.752  95.129  81.864  1.00  6.56              
ATOM   2106  N   GLU A 133     123.938  97.350  82.140  1.00  6.60              
ATOM   2107  H   GLU A 133     123.673  98.087  82.763  1.00  6.60              
ATOM   2108  CA  GLU A 133     124.315  97.797  80.779  1.00  6.60              
ATOM   2109  HA  GLU A 133     124.884  98.716  80.846  1.00  6.60              
ATOM   2110  CB  GLU A 133     125.177  96.766  79.990  1.00  6.60              
ATOM   2111  HB1 GLU A 133     125.514  97.246  79.069  1.00  6.60              
ATOM   2112  HB2 GLU A 133     124.546  95.932  79.681  1.00  6.60              
ATOM   2113  CG  GLU A 133     126.423  96.212  80.725  1.00  6.60              
ATOM   2114  HG1 GLU A 133     126.202  96.032  81.777  1.00  6.60              
ATOM   2115  HG2 GLU A 133     127.208  96.971  80.694  1.00  6.60              
ATOM   2116  CD  GLU A 133     126.960  94.906  80.098  1.00  6.60              
ATOM   2117  OE1 GLU A 133     127.396  94.931  78.922  1.00  6.60              
ATOM   2118  OE2 GLU A 133     127.053  93.847  80.769  1.00  6.60              
ATOM   2119  C   GLU A 133     123.007  98.132  80.035  1.00  6.60              
ATOM   2120  O   GLU A 133     122.823  99.251  79.535  1.00  6.60              
ATOM   2121  N   ASN A 134     122.003  97.258  80.209  1.00  6.58              
ATOM   2122  H   ASN A 134     122.249  96.303  80.472  1.00  6.58              
ATOM   2123  CA  ASN A 134     120.628  97.632  80.525  1.00  6.58              
ATOM   2124  HA  ASN A 134     120.104  96.783  80.947  1.00  6.58              
ATOM   2125  CB  ASN A 134     120.599  98.749  81.584  1.00  6.58              
ATOM   2126  HB1 ASN A 134     121.146  99.623  81.257  1.00  6.58              
ATOM   2127  HB2 ASN A 134     121.082  98.386  82.479  1.00  6.58              
ATOM   2128  CG  ASN A 134     119.203  99.193  81.929  1.00  6.58              
ATOM   2129  OD1 ASN A 134     118.703 100.171  81.404  1.00  6.58              
ATOM   2130  ND2 ASN A 134     118.568  98.536  82.855  1.00  6.58              
ATOM   2131 1HD2 ASN A 134     119.048  97.785  83.344  1.00  6.58              
ATOM   2132 2HD2 ASN A 134     117.737  98.940  83.243  1.00  6.58              
ATOM   2133  C   ASN A 134     119.860  97.944  79.250  1.00  6.58              
ATOM   2134  O   ASN A 134     119.579  99.094  78.886  1.00  6.58              
ATOM   2135  N   THR A 135     119.579  96.852  78.559  1.00  6.56              
ATOM   2136  H   THR A 135     119.957  95.979  78.924  1.00  6.56              
ATOM   2137  CA  THR A 135     119.102  96.808  77.184  1.00  6.56              
ATOM   2138  HA  THR A 135     119.731  97.460  76.581  1.00  6.56              
ATOM   2139  CB  THR A 135     119.303  95.362  76.671  1.00  6.56              
ATOM   2140  HB  THR A 135     118.620  94.697  77.202  1.00  6.56              
ATOM   2141  CG2 THR A 135     119.146  95.140  75.166  1.00  6.56              
ATOM   2142 1HG2 THR A 135     118.105  95.260  74.871  1.00  6.56              
ATOM   2143 2HG2 THR A 135     119.767  95.848  74.617  1.00  6.56              
ATOM   2144 3HG2 THR A 135     119.450  94.123  74.913  1.00  6.56              
ATOM   2145  OG1 THR A 135     120.627  94.975  76.969  1.00  6.56              
ATOM   2146  HG1 THR A 135     120.653  94.009  76.989  1.00  6.56              
ATOM   2147  C   THR A 135     117.652  97.258  76.983  1.00  6.56              
ATOM   2148  O   THR A 135     117.212  97.393  75.846  1.00  6.56              
ATOM   2149  N   PHE A 136     116.900  97.518  78.061  1.00  6.51              
ATOM   2150  H   PHE A 136     117.345  97.405  78.960  1.00  6.51              
ATOM   2151  CA  PHE A 136     115.435  97.671  78.056  1.00  6.51              
ATOM   2152  HA  PHE A 136     115.038  96.746  77.640  1.00  6.51              
ATOM   2153  CB  PHE A 136     114.935  97.771  79.510  1.00  6.51              
ATOM   2154  HB1 PHE A 136     113.844  97.765  79.504  1.00  6.51              
ATOM   2155  HB2 PHE A 136     115.250  98.736  79.908  1.00  6.51              
ATOM   2156  CG  PHE A 136     115.402  96.664  80.453  1.00  6.51              
ATOM   2157  CD1 PHE A 136     115.266  95.301  80.112  1.00  6.51              
ATOM   2158  HD1 PHE A 136     114.835  95.012  79.167  1.00  6.51              
ATOM   2159  CE1 PHE A 136     115.712  94.299  80.994  1.00  6.51              
ATOM   2160  HE1 PHE A 136     115.629  93.255  80.724  1.00  6.51              
ATOM   2161  CZ  PHE A 136     116.292  94.645  82.225  1.00  6.51              
ATOM   2162  HZ  PHE A 136     116.654  93.871  82.892  1.00  6.51              
ATOM   2163  CE2 PHE A 136     116.423  95.999  82.577  1.00  6.51              
ATOM   2164  HE2 PHE A 136     116.883  96.260  83.521  1.00  6.51              
ATOM   2165  CD2 PHE A 136     115.979  97.002  81.692  1.00  6.51              
ATOM   2166  HD2 PHE A 136     116.089  98.040  81.960  1.00  6.51              
ATOM   2167  C   PHE A 136     114.837  98.781  77.157  1.00  6.51              
ATOM   2168  O   PHE A 136     113.619  98.900  77.047  1.00  6.51              
ATOM   2169  N   LEU A 137     115.667  99.561  76.463  1.00  6.48              
ATOM   2170  H   LEU A 137     116.642  99.294  76.466  1.00  6.48              
ATOM   2171  CA  LEU A 137     115.263 100.665  75.593  1.00  6.48              
ATOM   2172  HA  LEU A 137     114.734 101.398  76.204  1.00  6.48              
ATOM   2173  CB  LEU A 137     116.527 101.330  75.018  1.00  6.48              
ATOM   2174  HB1 LEU A 137     116.215 102.162  74.384  1.00  6.48              
ATOM   2175  HB2 LEU A 137     117.034 100.603  74.381  1.00  6.48              
ATOM   2176  CG  LEU A 137     117.538 101.862  76.052  1.00  6.48              
ATOM   2177  HG  LEU A 137     117.905 101.043  76.671  1.00  6.48              
ATOM   2178  CD1 LEU A 137     118.729 102.467  75.308  1.00  6.48              
ATOM   2179 1HD1 LEU A 137     119.466 102.840  76.015  1.00  6.48              
ATOM   2180 2HD1 LEU A 137     119.199 101.702  74.688  1.00  6.48              
ATOM   2181 3HD1 LEU A 137     118.397 103.289  74.672  1.00  6.48              
ATOM   2182  CD2 LEU A 137     116.948 102.942  76.963  1.00  6.48              
ATOM   2183 1HD2 LEU A 137     117.722 103.359  77.602  1.00  6.48              
ATOM   2184 2HD2 LEU A 137     116.509 103.739  76.361  1.00  6.48              
ATOM   2185 3HD2 LEU A 137     116.176 102.510  77.601  1.00  6.48              
ATOM   2186  C   LEU A 137     114.302 100.319  74.444  1.00  6.48              
ATOM   2187  O   LEU A 137     113.530 101.175  74.025  1.00  6.48              
ATOM   2188  N   SER A 138     114.348  99.091  73.922  1.00  6.48              
ATOM   2189  H   SER A 138     114.985  98.416  74.327  1.00  6.48              
ATOM   2190  CA  SER A 138     113.449  98.609  72.861  1.00  6.48              
ATOM   2191  HA  SER A 138     113.378  99.363  72.077  1.00  6.48              
ATOM   2192  CB  SER A 138     114.020  97.316  72.251  1.00  6.48              
ATOM   2193  HB1 SER A 138     114.907  97.562  71.666  1.00  6.48              
ATOM   2194  HB2 SER A 138     113.282  96.864  71.587  1.00  6.48              
ATOM   2195  OG  SER A 138     114.387  96.391  73.264  1.00  6.48              
ATOM   2196  HG  SER A 138     114.459  95.498  72.895  1.00  6.48              
ATOM   2197  C   SER A 138     112.024  98.328  73.358  1.00  6.48              
ATOM   2198  O   SER A 138     111.132  98.060  72.552  1.00  6.48              
ATOM   2199  N   LEU A 139     111.783  98.380  74.674  1.00  6.42              
ATOM   2200  H   LEU A 139     112.526  98.686  75.291  1.00  6.42              
ATOM   2201  CA  LEU A 139     110.601  97.799  75.303  1.00  6.42              
ATOM   2202  HA  LEU A 139     110.107  97.146  74.582  1.00  6.42              
ATOM   2203  CB  LEU A 139     111.030  96.909  76.492  1.00  6.42              
ATOM   2204  HB1 LEU A 139     110.148  96.382  76.847  1.00  6.42              
ATOM   2205  HB2 LEU A 139     111.386  97.553  77.296  1.00  6.42              
ATOM   2206  CG  LEU A 139     112.118  95.863  76.172  1.00  6.42              
ATOM   2207  HG  LEU A 139     112.984  96.355  75.734  1.00  6.42              
ATOM   2208  CD1 LEU A 139     112.602  95.151  77.434  1.00  6.42              
ATOM   2209 1HD1 LEU A 139     111.812  94.519  77.835  1.00  6.42              
ATOM   2210 2HD1 LEU A 139     113.465  94.533  77.188  1.00  6.42              
ATOM   2211 3HD1 LEU A 139     112.887  95.890  78.181  1.00  6.42              
ATOM   2212  CD2 LEU A 139     111.611  94.795  75.204  1.00  6.42              
ATOM   2213 1HD2 LEU A 139     112.407  94.077  75.000  1.00  6.42              
ATOM   2214 2HD2 LEU A 139     110.751  94.274  75.621  1.00  6.42              
ATOM   2215 3HD2 LEU A 139     111.329  95.255  74.258  1.00  6.42              
ATOM   2216  C   LEU A 139     109.568  98.875  75.665  1.00  6.42              
ATOM   2217  O   LEU A 139     109.215  99.074  76.823  1.00  6.42              
ATOM   2218  N   THR A 140     109.056  99.581  74.659  1.00  6.34              
ATOM   2219  H   THR A 140     109.377  99.371  73.721  1.00  6.34              
ATOM   2220  CA  THR A 140     108.137 100.727  74.831  1.00  6.34              
ATOM   2221  HA  THR A 140     108.620 101.448  75.492  1.00  6.34              
ATOM   2222  CB  THR A 140     107.891 101.423  73.484  1.00  6.34              
ATOM   2223  HB  THR A 140     107.107 102.173  73.593  1.00  6.34              
ATOM   2224  CG2 THR A 140     109.154 102.117  72.976  1.00  6.34              
ATOM   2225 1HG2 THR A 140     108.936 102.657  72.055  1.00  6.34              
ATOM   2226 2HG2 THR A 140     109.499 102.833  73.724  1.00  6.34              
ATOM   2227 3HG2 THR A 140     109.947 101.392  72.792  1.00  6.34              
ATOM   2228  OG1 THR A 140     107.512 100.486  72.496  1.00  6.34              
ATOM   2229  HG1 THR A 140     107.517 100.948  71.655  1.00  6.34              
ATOM   2230  C   THR A 140     106.783 100.415  75.468  1.00  6.34              
ATOM   2231  O   THR A 140     106.080 101.343  75.852  1.00  6.34              
ATOM   2232  N   LYS A 141     106.430  99.133  75.614  1.00  6.32              
ATOM   2233  H   LYS A 141     107.061  98.442  75.236  1.00  6.32              
ATOM   2234  CA  LYS A 141     105.220  98.659  76.310  1.00  6.32              
ATOM   2235  HA  LYS A 141     104.550  99.505  76.479  1.00  6.32              
ATOM   2236  CB  LYS A 141     104.474  97.650  75.437  1.00  6.32              
ATOM   2237  HB1 LYS A 141     103.710  97.139  76.023  1.00  6.32              
ATOM   2238  HB2 LYS A 141     105.178  96.906  75.058  1.00  6.32              
ATOM   2239  CG  LYS A 141     103.785  98.395  74.287  1.00  6.32              
ATOM   2240  HG1 LYS A 141     104.503  99.034  73.771  1.00  6.32              
ATOM   2241  HG2 LYS A 141     102.972  99.010  74.676  1.00  6.32              
ATOM   2242  CD  LYS A 141     103.240  97.378  73.296  1.00  6.32              
ATOM   2243  HD1 LYS A 141     102.475  96.759  73.769  1.00  6.32              
ATOM   2244  HD2 LYS A 141     104.075  96.752  72.993  1.00  6.32              
ATOM   2245  CE  LYS A 141     102.671  98.073  72.064  1.00  6.32              
ATOM   2246  HE1 LYS A 141     103.367  98.854  71.747  1.00  6.32              
ATOM   2247  HE2 LYS A 141     101.712  98.534  72.317  1.00  6.32              
ATOM   2248  NZ  LYS A 141     102.512  97.085  70.982  1.00  6.32              
ATOM   2249  HZ1 LYS A 141     102.150  97.457  70.121  1.00  6.32              
ATOM   2250  HZ2 LYS A 141     103.387  96.605  70.791  1.00  6.32              
ATOM   2251  HZ3 LYS A 141     101.879  96.323  71.246  1.00  6.32              
ATOM   2252  C   LYS A 141     105.499  98.120  77.720  1.00  6.32              
ATOM   2253  O   LYS A 141     104.551  97.767  78.413  1.00  6.32              
ATOM   2254  N   LEU A 142     106.766  98.074  78.161  1.00  6.35              
ATOM   2255  H   LEU A 142     107.495  98.453  77.572  1.00  6.35              
ATOM   2256  CA  LEU A 142     107.198  97.471  79.425  1.00  6.35              
ATOM   2257  HA  LEU A 142     106.818  96.448  79.426  1.00  6.35              
ATOM   2258  CB  LEU A 142     108.734  97.347  79.474  1.00  6.35              
ATOM   2259  HB1 LEU A 142     109.169  98.327  79.279  1.00  6.35              
ATOM   2260  HB2 LEU A 142     109.009  96.683  78.660  1.00  6.35              
ATOM   2261  CG  LEU A 142     109.381  96.805  80.771  1.00  6.35              
ATOM   2262  HG  LEU A 142     109.395  97.598  81.518  1.00  6.35              
ATOM   2263  CD1 LEU A 142     108.702  95.582  81.400  1.00  6.35              
ATOM   2264 1HD1 LEU A 142     109.220  95.311  82.319  1.00  6.35              
ATOM   2265 2HD1 LEU A 142     107.665  95.803  81.648  1.00  6.35              
ATOM   2266 3HD1 LEU A 142     108.729  94.738  80.718  1.00  6.35              
ATOM   2267  CD2 LEU A 142     110.828  96.419  80.460  1.00  6.35              
ATOM   2268 1HD2 LEU A 142     110.843  95.619  79.722  1.00  6.35              
ATOM   2269 2HD2 LEU A 142     111.358  97.287  80.066  1.00  6.35              
ATOM   2270 3HD2 LEU A 142     111.328  96.078  81.362  1.00  6.35              
ATOM   2271  C   LEU A 142     106.600  98.155  80.672  1.00  6.35              
ATOM   2272  O   LEU A 142     107.182  99.066  81.262  1.00  6.35              
ATOM   2273  N   LYS A 143     105.422  97.675  81.076  1.00  6.35              
ATOM   2274  H   LYS A 143     105.012  96.937  80.520  1.00  6.35              
ATOM   2275  CA  LYS A 143     104.619  98.212  82.170  1.00  6.35              
ATOM   2276  HA  LYS A 143     104.719  99.295  82.178  1.00  6.35              
ATOM   2277  CB  LYS A 143     103.136  97.869  81.943  1.00  6.35              
ATOM   2278  HB1 LYS A 143     102.596  97.922  82.891  1.00  6.35              
ATOM   2279  HB2 LYS A 143     103.053  96.850  81.561  1.00  6.35              
ATOM   2280  CG  LYS A 143     102.480  98.859  80.968  1.00  6.35              
ATOM   2281  HG1 LYS A 143     103.196  99.135  80.198  1.00  6.35              
ATOM   2282  HG2 LYS A 143     102.188  99.755  81.514  1.00  6.35              
ATOM   2283  CD  LYS A 143     101.247  98.297  80.267  1.00  6.35              
ATOM   2284  HD1 LYS A 143     101.554  97.410  79.716  1.00  6.35              
ATOM   2285  HD2 LYS A 143     100.884  99.038  79.553  1.00  6.35              
ATOM   2286  CE  LYS A 143     100.128  97.942  81.251  1.00  6.35              
ATOM   2287  HE1 LYS A 143      99.786  98.857  81.745  1.00  6.35              
ATOM   2288  HE2 LYS A 143     100.536  97.279  82.019  1.00  6.35              
ATOM   2289  NZ  LYS A 143      99.016  97.268  80.544  1.00  6.35              
ATOM   2290  HZ1 LYS A 143      98.287  96.966  81.169  1.00  6.35              
ATOM   2291  HZ2 LYS A 143      98.644  97.843  79.805  1.00  6.35              
ATOM   2292  HZ3 LYS A 143      99.384  96.438  80.069  1.00  6.35              
ATOM   2293  C   LYS A 143     105.056  97.765  83.562  1.00  6.35              
ATOM   2294  O   LYS A 143     104.983  98.587  84.481  1.00  6.35              
ATOM   2295  N   ILE A 144     105.539  96.526  83.744  1.00  5.97              
ATOM   2296  H   ILE A 144     105.535  95.865  82.968  1.00  5.97              
ATOM   2297  CA  ILE A 144     106.006  96.104  85.070  1.00  5.97              
ATOM   2298  HA  ILE A 144     106.166  96.991  85.678  1.00  5.97              
ATOM   2299  CB  ILE A 144     104.971  95.261  85.856  1.00  5.97              
ATOM   2300  HB  ILE A 144     104.089  95.880  85.998  1.00  5.97              
ATOM   2301  CG2 ILE A 144     104.465  94.021  85.130  1.00  5.97              
ATOM   2302 1HG2 ILE A 144     103.597  93.613  85.648  1.00  5.97              
ATOM   2303 2HG2 ILE A 144     104.154  94.292  84.121  1.00  5.97              
ATOM   2304 3HG2 ILE A 144     105.251  93.268  85.095  1.00  5.97              
ATOM   2305  CG1 ILE A 144     105.556  94.876  87.239  1.00  5.97              
ATOM   2306 1HG1 ILE A 144     105.952  95.775  87.709  1.00  5.97              
ATOM   2307 2HG1 ILE A 144     106.390  94.186  87.107  1.00  5.97              
ATOM   2308  CD1 ILE A 144     104.559  94.224  88.205  1.00  5.97              
ATOM   2309  HD1 ILE A 144     105.023  94.128  89.187  1.00  5.97              
ATOM   2310  HD2 ILE A 144     103.664  94.838  88.293  1.00  5.97              
ATOM   2311  HD3 ILE A 144     104.285  93.230  87.851  1.00  5.97              
ATOM   2312  C   ILE A 144     107.365  95.430  84.960  1.00  5.97              
ATOM   2313  O   ILE A 144     107.495  94.305  84.465  1.00  5.97              
ATOM   2314  N   LEU A 145     108.385  96.136  85.435  1.00  5.98              
ATOM   2315  H   LEU A 145     108.201  97.028  85.887  1.00  5.98              
ATOM   2316  CA  LEU A 145     109.758  95.641  85.387  1.00  5.98              
ATOM   2317  HA  LEU A 145     109.836  94.776  84.726  1.00  5.98              
ATOM   2318  CB  LEU A 145     110.639  96.776  84.821  1.00  5.98              
ATOM   2319  HB1 LEU A 145     110.771  97.552  85.578  1.00  5.98              
ATOM   2320  HB2 LEU A 145     110.095  97.224  83.988  1.00  5.98              
ATOM   2321  CG  LEU A 145     112.015  96.351  84.276  1.00  5.98              
ATOM   2322  HG  LEU A 145     111.880  95.536  83.565  1.00  5.98              
ATOM   2323  CD1 LEU A 145     112.651  97.536  83.547  1.00  5.98              
ATOM   2324 1HD1 LEU A 145     112.877  98.329  84.260  1.00  5.98              
ATOM   2325 2HD1 LEU A 145     113.564  97.206  83.056  1.00  5.98              
ATOM   2326 3HD1 LEU A 145     111.968  97.923  82.789  1.00  5.98              
ATOM   2327  CD2 LEU A 145     112.978  95.894  85.370  1.00  5.98              
ATOM   2328 1HD2 LEU A 145     113.035  96.640  86.162  1.00  5.98              
ATOM   2329 2HD2 LEU A 145     112.640  94.948  85.788  1.00  5.98              
ATOM   2330 3HD2 LEU A 145     113.970  95.737  84.946  1.00  5.98              
ATOM   2331  C   LEU A 145     110.103  95.203  86.815  1.00  5.98              
ATOM   2332  O   LEU A 145     110.210  96.028  87.729  1.00  5.98              
ATOM   2333  N   ARG A 146     110.215  93.895  87.051  1.00  6.09              
ATOM   2334  H   ARG A 146     110.152  93.228  86.282  1.00  6.09              
ATOM   2335  CA  ARG A 146     110.581  93.427  88.392  1.00  6.09              
ATOM   2336  HA  ARG A 146     110.481  94.240  89.108  1.00  6.09              
ATOM   2337  CB  ARG A 146     109.636  92.325  88.901  1.00  6.09              
ATOM   2338  HB1 ARG A 146     109.485  91.577  88.123  1.00  6.09              
ATOM   2339  HB2 ARG A 146     108.674  92.793  89.114  1.00  6.09              
ATOM   2340  CG  ARG A 146     110.168  91.619  90.173  1.00  6.09              
ATOM   2341  HG1 ARG A 146     110.822  92.286  90.730  1.00  6.09              
ATOM   2342  HG2 ARG A 146     110.768  90.760  89.868  1.00  6.09              
ATOM   2343  CD  ARG A 146     109.093  91.158  91.164  1.00  6.09              
ATOM   2344  HD1 ARG A 146     108.748  92.019  91.734  1.00  6.09              
ATOM   2345  HD2 ARG A 146     109.549  90.461  91.865  1.00  6.09              
ATOM   2346  NE  ARG A 146     107.965  90.507  90.488  1.00  6.09              
ATOM   2347  HE  ARG A 146     108.198  89.747  89.849  1.00  6.09              
ATOM   2348  CZ  ARG A 146     106.713  90.914  90.455  1.00  6.09              
ATOM   2349  NH1 ARG A 146     106.255  91.902  91.180  1.00  6.09              
ATOM   2350 1HH1 ARG A 146     106.864  92.422  91.814  1.00  6.09              
ATOM   2351 2HH1 ARG A 146     105.310  92.210  91.094  1.00  6.09              
ATOM   2352  NH2 ARG A 146     105.890  90.301  89.660  1.00  6.09              
ATOM   2353 1HH2 ARG A 146     106.286  89.537  89.106  1.00  6.09              
ATOM   2354 2HH2 ARG A 146     104.938  90.587  89.573  1.00  6.09              
ATOM   2355  C   ARG A 146     112.041  93.034  88.446  1.00  6.09              
ATOM   2356  O   ARG A 146     112.465  92.280  87.602  1.00  6.09              
ATOM   2357  N   LEU A 147     112.752  93.492  89.463  1.00  6.59              
ATOM   2358  H   LEU A 147     112.328  94.205  90.040  1.00  6.59              
ATOM   2359  CA  LEU A 147     114.098  93.110  89.851  1.00  6.59              
ATOM   2360  HA  LEU A 147     114.449  92.257  89.270  1.00  6.59              
ATOM   2361  CB  LEU A 147     115.049  94.314  89.635  1.00  6.59              
ATOM   2362  HB1 LEU A 147     116.014  94.087  90.091  1.00  6.59              
ATOM   2363  HB2 LEU A 147     114.636  95.163  90.178  1.00  6.59              
ATOM   2364  CG  LEU A 147     115.290  94.749  88.177  1.00  6.59              
ATOM   2365  HG  LEU A 147     114.343  94.774  87.642  1.00  6.59              
ATOM   2366  CD1 LEU A 147     115.906  96.149  88.122  1.00  6.59              
ATOM   2367 1HD1 LEU A 147     116.044  96.452  87.084  1.00  6.59              
ATOM   2368 2HD1 LEU A 147     115.240  96.851  88.617  1.00  6.59              
ATOM   2369 3HD1 LEU A 147     116.873  96.156  88.623  1.00  6.59              
ATOM   2370  CD2 LEU A 147     116.259  93.830  87.441  1.00  6.59              
ATOM   2371 1HD2 LEU A 147     116.368  94.147  86.403  1.00  6.59              
ATOM   2372 2HD2 LEU A 147     117.234  93.838  87.928  1.00  6.59              
ATOM   2373 3HD2 LEU A 147     115.887  92.813  87.461  1.00  6.59              
ATOM   2374  C   LEU A 147     114.073  92.750  91.355  1.00  6.59              
ATOM   2375  O   LEU A 147     113.831  93.578  92.253  1.00  6.59              
ATOM   2376  N   HIS A 148     114.253  91.461  91.634  1.00  6.33              
ATOM   2377  H   HIS A 148     114.465  90.826  90.869  1.00  6.33              
ATOM   2378  CA  HIS A 148     114.047  90.910  92.984  1.00  6.33              
ATOM   2379  HA  HIS A 148     114.072  91.696  93.737  1.00  6.33              
ATOM   2380  CB  HIS A 148     112.673  90.191  93.018  1.00  6.33              
ATOM   2381  HB1 HIS A 148     112.799  89.186  93.423  1.00  6.33              
ATOM   2382  HB2 HIS A 148     112.295  90.064  92.002  1.00  6.33              
ATOM   2383  CG  HIS A 148     111.597  90.854  93.838  1.00  6.33              
ATOM   2384  ND1 HIS A 148     110.790  90.210  94.784  1.00  6.33              
ATOM   2385  CE1 HIS A 148     109.992  91.160  95.297  1.00  6.33              
ATOM   2386  HE1 HIS A 148     109.287  91.014  96.105  1.00  6.33              
ATOM   2387  NE2 HIS A 148     110.216  92.333  94.690  1.00  6.33              
ATOM   2388  HE2 HIS A 148     109.777  93.220  94.954  1.00  6.33              
ATOM   2389  CD2 HIS A 148     111.233  92.164  93.776  1.00  6.33              
ATOM   2390  HD2 HIS A 148     111.696  92.920  93.160  1.00  6.33              
ATOM   2391  C   HIS A 148     115.122  89.894  93.320  1.00  6.33              
ATOM   2392  O   HIS A 148     115.367  89.019  92.515  1.00  6.33              
ATOM   2393  N   SER A 149     115.739  89.931  94.496  1.00  6.58              
ATOM   2394  H   SER A 149     115.535  90.708  95.115  1.00  6.58              
ATOM   2395  CA  SER A 149     116.927  89.111  94.786  1.00  6.58              
ATOM   2396  HA  SER A 149     117.370  89.513  95.697  1.00  6.58              
ATOM   2397  CB  SER A 149     116.599  87.651  95.105  1.00  6.58              
ATOM   2398  HB1 SER A 149     117.508  87.049  95.040  1.00  6.58              
ATOM   2399  HB2 SER A 149     115.851  87.257  94.416  1.00  6.58              
ATOM   2400  OG  SER A 149     116.133  87.613  96.436  1.00  6.58              
ATOM   2401  HG  SER A 149     116.198  86.709  96.762  1.00  6.58              
ATOM   2402  C   SER A 149     118.024  89.270  93.731  1.00  6.58              
ATOM   2403  O   SER A 149     118.399  88.339  93.016  1.00  6.58              
ATOM   2404  N   ASN A 150     118.475  90.511  93.582  1.00  6.59              
ATOM   2405  H   ASN A 150     118.180  91.196  94.271  1.00  6.59              
ATOM   2406  CA  ASN A 150     119.339  90.986  92.509  1.00  6.59              
ATOM   2407  HA  ASN A 150     119.892  90.168  92.052  1.00  6.59              
ATOM   2408  CB  ASN A 150     118.482  91.753  91.466  1.00  6.59              
ATOM   2409  HB1 ASN A 150     119.145  92.355  90.847  1.00  6.59              
ATOM   2410  HB2 ASN A 150     117.826  92.448  91.992  1.00  6.59              
ATOM   2411  CG  ASN A 150     117.601  90.995  90.497  1.00  6.59              
ATOM   2412  OD1 ASN A 150     117.018  91.583  89.609  1.00  6.59              
ATOM   2413  ND2 ASN A 150     117.400  89.711  90.626  1.00  6.59              
ATOM   2414 1HD2 ASN A 150     117.789  89.210  91.411  1.00  6.59              
ATOM   2415 2HD2 ASN A 150     116.685  89.352  90.017  1.00  6.59              
ATOM   2416  C   ASN A 150     120.281  92.018  93.117  1.00  6.59              
ATOM   2417  O   ASN A 150     119.885  93.141  93.409  1.00  6.59              
ATOM   2418  N   SER A 151     121.544  91.677  93.287  1.00  6.35              
ATOM   2419  H   SER A 151     121.840  90.728  93.101  1.00  6.35              
ATOM   2420  CA  SER A 151     122.585  92.641  93.594  1.00  6.35              
ATOM   2421  HA  SER A 151     122.361  93.093  94.561  1.00  6.35              
ATOM   2422  CB  SER A 151     123.918  91.931  93.754  1.00  6.35              
ATOM   2423  HB1 SER A 151     123.991  91.719  94.812  1.00  6.35              
ATOM   2424  HB2 SER A 151     124.732  92.589  93.465  1.00  6.35              
ATOM   2425  OG  SER A 151     124.029  90.694  93.070  1.00  6.35              
ATOM   2426  HG  SER A 151     124.157  90.882  92.131  1.00  6.35              
ATOM   2427  C   SER A 151     122.664  93.774  92.570  1.00  6.35              
ATOM   2428  O   SER A 151     123.269  93.630  91.504  1.00  6.35              
ATOM   2429  N   LEU A 152     122.038  94.888  92.953  1.00  6.64              
ATOM   2430  H   LEU A 152     121.425  94.781  93.745  1.00  6.64              
ATOM   2431  CA  LEU A 152     122.133  96.227  92.409  1.00  6.64              
ATOM   2432  HA  LEU A 152     122.839  96.246  91.578  1.00  6.64              
ATOM   2433  CB  LEU A 152     120.751  96.705  91.904  1.00  6.64              
ATOM   2434  HB1 LEU A 152     120.810  97.777  91.706  1.00  6.64              
ATOM   2435  HB2 LEU A 152     120.012  96.589  92.691  1.00  6.64              
ATOM   2436  CG  LEU A 152     120.288  95.964  90.644  1.00  6.64              
ATOM   2437  HG  LEU A 152     120.917  95.092  90.504  1.00  6.64              
ATOM   2438  CD1 LEU A 152     118.847  95.464  90.717  1.00  6.64              
ATOM   2439 1HD1 LEU A 152     118.615  94.886  89.823  1.00  6.64              
ATOM   2440 2HD1 LEU A 152     118.716  94.825  91.591  1.00  6.64              
ATOM   2441 3HD1 LEU A 152     118.164  96.303  90.785  1.00  6.64              
ATOM   2442  CD2 LEU A 152     120.395  96.897  89.443  1.00  6.64              
ATOM   2443 1HD2 LEU A 152     120.149  96.358  88.526  1.00  6.64              
ATOM   2444 2HD2 LEU A 152     119.698  97.721  89.572  1.00  6.64              
ATOM   2445 3HD2 LEU A 152     121.401  97.303  89.372  1.00  6.64              
ATOM   2446  C   LEU A 152     122.648  97.148  93.510  1.00  6.64              
ATOM   2447  O   LEU A 152     121.897  97.430  94.455  1.00  6.64              
ATOM   2448  N   THR A 153     123.895  97.621  93.406  1.00  6.60              
ATOM   2449  H   THR A 153     124.527  97.239  92.716  1.00  6.60              
ATOM   2450  CA  THR A 153     124.394  98.634  94.350  1.00  6.60              
ATOM   2451  HA  THR A 153     124.027  98.371  95.339  1.00  6.60              
ATOM   2452  CB  THR A 153     125.900  98.797  94.493  1.00  6.60              
ATOM   2453  HB  THR A 153     126.124  99.703  95.057  1.00  6.60              
ATOM   2454  CG2 THR A 153     126.543  97.673  95.271  1.00  6.60              
ATOM   2455 1HG2 THR A 153     126.220  97.735  96.311  1.00  6.60              
ATOM   2456 2HG2 THR A 153     126.216  96.724  94.877  1.00  6.60              
ATOM   2457 3HG2 THR A 153     127.627  97.760  95.242  1.00  6.60              
ATOM   2458  OG1 THR A 153     126.427  98.969  93.217  1.00  6.60              
ATOM   2459  HG1 THR A 153     127.364  98.723  93.275  1.00  6.60              
ATOM   2460  C   THR A 153     123.924 100.061  94.117  1.00  6.60              
ATOM   2461  O   THR A 153     123.975 100.880  95.031  1.00  6.60              
ATOM   2462  N   THR A 154     123.508 100.404  92.904  1.00  6.59              
ATOM   2463  H   THR A 154     123.495  99.693  92.186  1.00  6.59              
ATOM   2464  CA  THR A 154     123.322 101.807  92.521  1.00  6.59              
ATOM   2465  HA  THR A 154     123.268 102.439  93.408  1.00  6.59              
ATOM   2466  CB  THR A 154     124.519 102.290  91.694  1.00  6.59              
ATOM   2467  HB  THR A 154     124.652 101.640  90.828  1.00  6.59              
ATOM   2468  CG2 THR A 154     124.384 103.736  91.218  1.00  6.59              
ATOM   2469 1HG2 THR A 154     125.315 104.050  90.746  1.00  6.59              
ATOM   2470 2HG2 THR A 154     123.582 103.821  90.487  1.00  6.59              
ATOM   2471 3HG2 THR A 154     124.179 104.390  92.066  1.00  6.59              
ATOM   2472  OG1 THR A 154     125.677 102.254  92.492  1.00  6.59              
ATOM   2473  HG1 THR A 154     125.916 101.335  92.671  1.00  6.59              
ATOM   2474  C   THR A 154     122.020 101.966  91.753  1.00  6.59              
ATOM   2475  O   THR A 154     121.730 101.197  90.834  1.00  6.59              
ATOM   2476  N   VAL A 155     121.241 102.992  92.106  1.00  6.47              
ATOM   2477  H   VAL A 155     121.565 103.617  92.833  1.00  6.47              
ATOM   2478  CA  VAL A 155     119.992 103.349  91.417  1.00  6.47              
ATOM   2479  HA  VAL A 155     119.704 102.518  90.773  1.00  6.47              
ATOM   2480  CB  VAL A 155     118.829 103.559  92.406  1.00  6.47              
ATOM   2481  HB  VAL A 155     119.057 104.389  93.071  1.00  6.47              
ATOM   2482  CG1 VAL A 155     117.506 103.830  91.675  1.00  6.47              
ATOM   2483 1HG1 VAL A 155     116.702 103.946  92.404  1.00  6.47              
ATOM   2484 2HG1 VAL A 155     117.565 104.753  91.101  1.00  6.47              
ATOM   2485 3HG1 VAL A 155     117.259 103.004  91.008  1.00  6.47              
ATOM   2486  CG2 VAL A 155     118.609 102.304  93.260  1.00  6.47              
ATOM   2487 1HG2 VAL A 155     117.740 102.437  93.904  1.00  6.47              
ATOM   2488 2HG2 VAL A 155     118.453 101.441  92.615  1.00  6.47              
ATOM   2489 3HG2 VAL A 155     119.480 102.115  93.886  1.00  6.47              
ATOM   2490  C   VAL A 155     120.238 104.556  90.512  1.00  6.47              
ATOM   2491  O   VAL A 155     121.049 105.417  90.854  1.00  6.47              
ATOM   2492  N   GLN A 156     119.646 104.575  89.308  1.00  6.71              
ATOM   2493  H   GLN A 156     118.940 103.890  89.092  1.00  6.71              
ATOM   2494  CA  GLN A 156     120.270 105.282  88.179  1.00  6.71              
ATOM   2495  HA  GLN A 156     120.498 106.280  88.552  1.00  6.71              
ATOM   2496  CB  GLN A 156     121.625 104.578  87.878  1.00  6.71              
ATOM   2497  HB1 GLN A 156     122.274 104.650  88.749  1.00  6.71              
ATOM   2498  HB2 GLN A 156     122.154 105.069  87.067  1.00  6.71              
ATOM   2499  CG  GLN A 156     121.462 103.104  87.514  1.00  6.71              
ATOM   2500  HG1 GLN A 156     120.962 103.062  86.547  1.00  6.71              
ATOM   2501  HG2 GLN A 156     120.836 102.591  88.243  1.00  6.71              
ATOM   2502  CD  GLN A 156     122.788 102.352  87.423  1.00  6.71              
ATOM   2503  OE1 GLN A 156     123.519 102.440  86.450  1.00  6.71              
ATOM   2504  NE2 GLN A 156     123.110 101.506  88.373  1.00  6.71              
ATOM   2505 1HE2 GLN A 156     122.497 101.331  89.160  1.00  6.71              
ATOM   2506 2HE2 GLN A 156     123.976 101.012  88.275  1.00  6.71              
ATOM   2507  C   GLN A 156     119.427 105.483  86.916  1.00  6.71              
ATOM   2508  O   GLN A 156     118.407 104.811  86.758  1.00  6.71              
ATOM   2509  N   PRO A 157     119.840 106.403  86.012  1.00  6.59              
ATOM   2510  CD  PRO A 157     121.070 107.211  86.092  1.00  6.59              
ATOM   2511  HD1 PRO A 157     121.916 106.680  85.656  1.00  6.59              
ATOM   2512  HD2 PRO A 157     121.296 107.487  87.121  1.00  6.59              
ATOM   2513  CG  PRO A 157     120.827 108.498  85.308  1.00  6.59              
ATOM   2514  HG1 PRO A 157     121.207 108.414  84.290  1.00  6.59              
ATOM   2515  HG2 PRO A 157     121.261 109.363  85.810  1.00  6.59              
ATOM   2516  CB  PRO A 157     119.307 108.548  85.321  1.00  6.59              
ATOM   2517  HB1 PRO A 157     118.905 109.188  84.535  1.00  6.59              
ATOM   2518  HB2 PRO A 157     119.018 108.897  86.309  1.00  6.59              
ATOM   2519  CA  PRO A 157     118.868 107.091  85.176  1.00  6.59              
ATOM   2520  HA  PRO A 157     117.868 106.945  85.571  1.00  6.59              
ATOM   2521  C   PRO A 157     118.876 106.732  83.694  1.00  6.59              
ATOM   2522  O   PRO A 157     117.814 106.782  83.080  1.00  6.59              
ATOM   2523  N   LYS A 158     120.026 106.315  83.135  1.00  7.03              
ATOM   2524  H   LYS A 158     120.842 106.325  83.726  1.00  7.03              
ATOM   2525  CA  LYS A 158     120.134 105.581  81.864  1.00  7.03              
ATOM   2526  HA  LYS A 158     119.504 106.073  81.118  1.00  7.03              
ATOM   2527  CB  LYS A 158     121.595 105.581  81.340  1.00  7.03              
ATOM   2528  HB1 LYS A 158     122.259 105.534  82.206  1.00  7.03              
ATOM   2529  HB2 LYS A 158     121.766 106.553  80.874  1.00  7.03              
ATOM   2530  CG  LYS A 158     122.106 104.488  80.353  1.00  7.03              
ATOM   2531  HG1 LYS A 158     122.335 103.575  80.902  1.00  7.03              
ATOM   2532  HG2 LYS A 158     123.078 104.848  80.011  1.00  7.03              
ATOM   2533  CD  LYS A 158     121.312 104.125  79.072  1.00  7.03              
ATOM   2534  HD1 LYS A 158     122.048 103.807  78.331  1.00  7.03              
ATOM   2535  HD2 LYS A 158     120.857 105.035  78.681  1.00  7.03              
ATOM   2536  CE  LYS A 158     120.234 103.011  79.110  1.00  7.03              
ATOM   2537  HE1 LYS A 158     119.914 102.821  78.083  1.00  7.03              
ATOM   2538  HE2 LYS A 158     119.361 103.378  79.656  1.00  7.03              
ATOM   2539  NZ  LYS A 158     120.676 101.723  79.715  1.00  7.03              
ATOM   2540  HZ1 LYS A 158     119.980 100.986  79.580  1.00  7.03              
ATOM   2541  HZ2 LYS A 158     121.547 101.362  79.337  1.00  7.03              
ATOM   2542  HZ3 LYS A 158     120.763 101.840  80.721  1.00  7.03              
ATOM   2543  C   LYS A 158     119.575 104.173  82.086  1.00  7.03              
ATOM   2544  O   LYS A 158     120.259 103.154  82.126  1.00  7.03              
ATOM   2545  N   TRP A 159     118.281 104.177  82.296  1.00  7.65              
ATOM   2546  H   TRP A 159     117.834 105.089  82.290  1.00  7.65              
ATOM   2547  CA  TRP A 159     117.413 103.056  82.580  1.00  7.65              
ATOM   2548  HA  TRP A 159     117.674 102.193  81.975  1.00  7.65              
ATOM   2549  CB  TRP A 159     117.460 102.716  84.075  1.00  7.65              
ATOM   2550  HB1 TRP A 159     117.133 103.591  84.640  1.00  7.65              
ATOM   2551  HB2 TRP A 159     118.490 102.534  84.367  1.00  7.65              
ATOM   2552  CG  TRP A 159     116.622 101.551  84.528  1.00  7.65              
ATOM   2553  CD1 TRP A 159     116.136 100.546  83.759  1.00  7.65              
ATOM   2554  HD1 TRP A 159     116.255 100.474  82.682  1.00  7.65              
ATOM   2555  NE1 TRP A 159     115.475  99.630  84.553  1.00  7.65              
ATOM   2556  HE1 TRP A 159     115.044  98.783  84.209  1.00  7.65              
ATOM   2557  CE2 TRP A 159     115.509  99.993  85.880  1.00  7.65              
ATOM   2558  CZ2 TRP A 159     115.063  99.375  87.053  1.00  7.65              
ATOM   2559  HZ2 TRP A 159     114.554  98.426  87.004  1.00  7.65              
ATOM   2560  CH2 TRP A 159     115.341  99.976  88.293  1.00  7.65              
ATOM   2561  HH2 TRP A 159     115.058  99.486  89.211  1.00  7.65              
ATOM   2562  CZ3 TRP A 159     116.022 101.203  88.344  1.00  7.65              
ATOM   2563  HZ3 TRP A 159     116.237 101.656  89.300  1.00  7.65              
ATOM   2564  CE3 TRP A 159     116.448 101.822  87.155  1.00  7.65              
ATOM   2565  HE3 TRP A 159     116.995 102.751  87.194  1.00  7.65              
ATOM   2566  CD2 TRP A 159     116.209 101.233  85.894  1.00  7.65              
ATOM   2567  C   TRP A 159     115.969 103.473  82.272  1.00  7.65              
ATOM   2568  O   TRP A 159     115.129 102.678  81.857  1.00  7.65              
ATOM   2569  N   PHE A 160     115.738 104.770  82.456  1.00  6.49              
ATOM   2570  H   PHE A 160     116.520 105.338  82.757  1.00  6.49              
ATOM   2571  CA  PHE A 160     114.485 105.460  82.306  1.00  6.49              
ATOM   2572  HA  PHE A 160     113.695 104.720  82.175  1.00  6.49              
ATOM   2573  CB  PHE A 160     114.190 106.211  83.614  1.00  6.49              
ATOM   2574  HB1 PHE A 160     113.258 106.770  83.521  1.00  6.49              
ATOM   2575  HB2 PHE A 160     114.993 106.925  83.789  1.00  6.49              
ATOM   2576  CG  PHE A 160     114.053 105.301  84.822  1.00  6.49              
ATOM   2577  CD1 PHE A 160     112.994 104.375  84.893  1.00  6.49              
ATOM   2578  HD1 PHE A 160     112.273 104.312  84.090  1.00  6.49              
ATOM   2579  CE1 PHE A 160     112.876 103.521  86.004  1.00  6.49              
ATOM   2580  HE1 PHE A 160     112.077 102.796  86.052  1.00  6.49              
ATOM   2581  CZ  PHE A 160     113.801 103.606  87.056  1.00  6.49              
ATOM   2582  HZ  PHE A 160     113.713 102.946  87.907  1.00  6.49              
ATOM   2583  CE2 PHE A 160     114.854 104.533  86.992  1.00  6.49              
ATOM   2584  HE2 PHE A 160     115.572 104.596  87.797  1.00  6.49              
ATOM   2585  CD2 PHE A 160     114.988 105.366  85.871  1.00  6.49              
ATOM   2586  HD2 PHE A 160     115.815 106.051  85.825  1.00  6.49              
ATOM   2587  C   PHE A 160     114.461 106.327  81.045  1.00  6.49              
ATOM   2588  O   PHE A 160     115.326 106.205  80.178  1.00  6.49              
ATOM   2589  N   GLN A 161     113.425 107.160  80.930  1.00  6.53              
ATOM   2590  H   GLN A 161     112.738 107.106  81.669  1.00  6.53              
ATOM   2591  CA  GLN A 161     113.256 108.299  80.016  1.00  6.53              
ATOM   2592  HA  GLN A 161     112.645 109.025  80.557  1.00  6.53              
ATOM   2593  CB  GLN A 161     114.573 109.040  79.659  1.00  6.53              
ATOM   2594  HB1 GLN A 161     114.318 109.888  79.021  1.00  6.53              
ATOM   2595  HB2 GLN A 161     115.226 108.392  79.076  1.00  6.53              
ATOM   2596  CG  GLN A 161     115.340 109.586  80.883  1.00  6.53              
ATOM   2597  HG1 GLN A 161     115.501 108.782  81.599  1.00  6.53              
ATOM   2598  HG2 GLN A 161     114.741 110.359  81.364  1.00  6.53              
ATOM   2599  CD  GLN A 161     116.712 110.166  80.532  1.00  6.53              
ATOM   2600  OE1 GLN A 161     117.749 109.686  80.957  1.00  6.53              
ATOM   2601  NE2 GLN A 161     116.798 111.218  79.745  1.00  6.53              
ATOM   2602 1HE2 GLN A 161     115.969 111.658  79.388  1.00  6.53              
ATOM   2603 2HE2 GLN A 161     117.724 111.538  79.525  1.00  6.53              
ATOM   2604  C   GLN A 161     112.445 107.973  78.755  1.00  6.53              
ATOM   2605  O   GLN A 161     111.565 108.750  78.404  1.00  6.53              
ATOM   2606  N   GLY A 162     112.671 106.815  78.130  1.00  6.43              
ATOM   2607  H   GLY A 162     113.432 106.238  78.462  1.00  6.43              
ATOM   2608  CA  GLY A 162     111.843 106.328  77.011  1.00  6.43              
ATOM   2609  HA1 GLY A 162     112.489 105.856  76.272  1.00  6.43              
ATOM   2610  HA2 GLY A 162     111.329 107.162  76.532  1.00  6.43              
ATOM   2611  C   GLY A 162     110.787 105.307  77.422  1.00  6.43              
ATOM   2612  O   GLY A 162     110.092 104.741  76.584  1.00  6.43              
ATOM   2613  N   CYS A 163     110.691 105.020  78.715  1.00  6.37              
ATOM   2614  H   CYS A 163     111.264 105.546  79.353  1.00  6.37              
ATOM   2615  CA  CYS A 163     109.902 103.926  79.266  1.00  6.37              
ATOM   2616  HA  CYS A 163     109.786 103.142  78.515  1.00  6.37              
ATOM   2617  CB  CYS A 163     110.689 103.351  80.464  1.00  6.37              
ATOM   2618  HB1 CYS A 163     110.199 102.440  80.812  1.00  6.37              
ATOM   2619  HB2 CYS A 163     110.690 104.076  81.282  1.00  6.37              
ATOM   2620  SG  CYS A 163     112.406 102.975  79.968  1.00  6.37              
ATOM   2621  HG  CYS A 163     112.910 102.613  81.158  1.00  6.37              
ATOM   2622  C   CYS A 163     108.514 104.435  79.648  1.00  6.37              
ATOM   2623  O   CYS A 163     108.078 104.217  80.765  1.00  6.37              
ATOM   2624  N   ASN A 164     107.822 105.161  78.769  1.00  6.31              
ATOM   2625  H   ASN A 164     108.239 105.299  77.854  1.00  6.31              
ATOM   2626  CA  ASN A 164     106.629 105.963  79.110  1.00  6.31              
ATOM   2627  HA  ASN A 164     106.752 106.322  80.136  1.00  6.31              
ATOM   2628  CB  ASN A 164     106.613 107.202  78.191  1.00  6.31              
ATOM   2629  HB1 ASN A 164     105.949 107.952  78.620  1.00  6.31              
ATOM   2630  HB2 ASN A 164     106.223 106.918  77.214  1.00  6.31              
ATOM   2631  CG  ASN A 164     107.986 107.832  77.977  1.00  6.31              
ATOM   2632  OD1 ASN A 164     108.499 107.838  76.871  1.00  6.31              
ATOM   2633  ND2 ASN A 164     108.641 108.345  78.995  1.00  6.31              
ATOM   2634 1HD2 ASN A 164     108.291 108.250  79.952  1.00  6.31              
ATOM   2635 2HD2 ASN A 164     109.570 108.694  78.799  1.00  6.31              
ATOM   2636  C   ASN A 164     105.319 105.144  79.091  1.00  6.31              
ATOM   2637  O   ASN A 164     104.251 105.578  78.668  1.00  6.31              
ATOM   2638  N   ASN A 165     105.445 103.899  79.526  1.00  6.31              
ATOM   2639  H   ASN A 165     106.374 103.660  79.856  1.00  6.31              
ATOM   2640  CA  ASN A 165     104.396 102.929  79.846  1.00  6.31              
ATOM   2641  HA  ASN A 165     103.427 103.417  79.966  1.00  6.31              
ATOM   2642  CB  ASN A 165     104.340 101.861  78.724  1.00  6.31              
ATOM   2643  HB1 ASN A 165     104.063 100.906  79.163  1.00  6.31              
ATOM   2644  HB2 ASN A 165     105.332 101.732  78.296  1.00  6.31              
ATOM   2645  CG  ASN A 165     103.352 102.103  77.594  1.00  6.31              
ATOM   2646  OD1 ASN A 165     102.690 101.190  77.124  1.00  6.31              
ATOM   2647  ND2 ASN A 165     103.198 103.309  77.105  1.00  6.31              
ATOM   2648 1HD2 ASN A 165     103.675 104.096  77.527  1.00  6.31              
ATOM   2649 2HD2 ASN A 165     102.526 103.414  76.373  1.00  6.31              
ATOM   2650  C   ASN A 165     104.754 102.250  81.184  1.00  6.31              
ATOM   2651  O   ASN A 165     103.957 101.492  81.718  1.00  6.31              
ATOM   2652  N   LEU A 166     105.959 102.493  81.713  1.00  6.34              
ATOM   2653  H   LEU A 166     106.555 103.170  81.253  1.00  6.34              
ATOM   2654  CA  LEU A 166     106.470 101.926  82.949  1.00  6.34              
ATOM   2655  HA  LEU A 166     106.308 100.852  82.874  1.00  6.34              
ATOM   2656  CB  LEU A 166     107.984 102.129  83.105  1.00  6.34              
ATOM   2657  HB1 LEU A 166     108.179 103.194  83.240  1.00  6.34              
ATOM   2658  HB2 LEU A 166     108.479 101.791  82.195  1.00  6.34              
ATOM   2659  CG  LEU A 166     108.561 101.353  84.309  1.00  6.34              
ATOM   2660  HG  LEU A 166     108.019 101.618  85.216  1.00  6.34              
ATOM   2661  CD1 LEU A 166     108.540  99.829  84.152  1.00  6.34              
ATOM   2662 1HD1 LEU A 166     109.004  99.360  85.020  1.00  6.34              
ATOM   2663 2HD1 LEU A 166     107.513  99.477  84.095  1.00  6.34              
ATOM   2664 3HD1 LEU A 166     109.070  99.540  83.244  1.00  6.34              
ATOM   2665  CD2 LEU A 166     110.024 101.737  84.505  1.00  6.34              
ATOM   2666 1HD2 LEU A 166     110.438 101.193  85.354  1.00  6.34              
ATOM   2667 2HD2 LEU A 166     110.600 101.503  83.610  1.00  6.34              
ATOM   2668 3HD2 LEU A 166     110.088 102.807  84.706  1.00  6.34              
ATOM   2669  C   LEU A 166     105.665 102.416  84.163  1.00  6.34              
ATOM   2670  O   LEU A 166     105.812 103.546  84.630  1.00  6.34              
ATOM   2671  N   GLN A 167     104.797 101.533  84.651  1.00  6.35              
ATOM   2672  H   GLN A 167     104.749 100.624  84.212  1.00  6.35              
ATOM   2673  CA  GLN A 167     103.885 101.772  85.757  1.00  6.35              
ATOM   2674  HA  GLN A 167     103.710 102.843  85.868  1.00  6.35              
ATOM   2675  CB  GLN A 167     102.530 101.080  85.490  1.00  6.35              
ATOM   2676  HB1 GLN A 167     101.942 101.102  86.409  1.00  6.35              
ATOM   2677  HB2 GLN A 167     102.701 100.035  85.227  1.00  6.35              
ATOM   2678  CG  GLN A 167     101.686 101.745  84.394  1.00  6.35              
ATOM   2679  HG1 GLN A 167     102.229 101.739  83.455  1.00  6.35              
ATOM   2680  HG2 GLN A 167     101.503 102.783  84.670  1.00  6.35              
ATOM   2681  CD  GLN A 167     100.352 101.030  84.174  1.00  6.35              
ATOM   2682  OE1 GLN A 167     100.274  99.886  83.748  1.00  6.35              
ATOM   2683  NE2 GLN A 167      99.235 101.670  84.414  1.00  6.35              
ATOM   2684 1HE2 GLN A 167      99.273 102.598  84.847  1.00  6.35              
ATOM   2685 2HE2 GLN A 167      98.378 101.174  84.301  1.00  6.35              
ATOM   2686  C   GLN A 167     104.395 101.271  87.092  1.00  6.35              
ATOM   2687  O   GLN A 167     104.133 101.891  88.112  1.00  6.35              
ATOM   2688  N   VAL A 168     105.102 100.145  87.123  1.00  5.98              
ATOM   2689  H   VAL A 168     105.273  99.643  86.259  1.00  5.98              
ATOM   2690  CA  VAL A 168     105.556  99.574  88.406  1.00  5.98              
ATOM   2691  HA  VAL A 168     105.692 100.411  89.081  1.00  5.98              
ATOM   2692  CB  VAL A 168     104.482  98.655  89.048  1.00  5.98              
ATOM   2693  HB  VAL A 168     103.772  99.301  89.561  1.00  5.98              
ATOM   2694  CG1 VAL A 168     103.677  97.885  88.002  1.00  5.98              
ATOM   2695 1HG1 VAL A 168     103.074  97.109  88.471  1.00  5.98              
ATOM   2696 2HG1 VAL A 168     103.003  98.566  87.482  1.00  5.98              
ATOM   2697 3HG1 VAL A 168     104.373  97.468  87.290  1.00  5.98              
ATOM   2698  CG2 VAL A 168     105.008  97.647  90.084  1.00  5.98              
ATOM   2699 1HG2 VAL A 168     105.645  96.907  89.607  1.00  5.98              
ATOM   2700 2HG2 VAL A 168     105.576  98.149  90.862  1.00  5.98              
ATOM   2701 3HG2 VAL A 168     104.163  97.147  90.556  1.00  5.98              
ATOM   2702  C   VAL A 168     106.940  98.987  88.263  1.00  5.98              
ATOM   2703  O   VAL A 168     107.268  98.415  87.228  1.00  5.98              
ATOM   2704  N   LEU A 169     107.756  99.131  89.305  1.00  6.00              
ATOM   2705  H   LEU A 169     107.476  99.705  90.092  1.00  6.00              
ATOM   2706  CA  LEU A 169     109.079  98.534  89.377  1.00  6.00              
ATOM   2707  HA  LEU A 169     109.176  97.773  88.620  1.00  6.00              
ATOM   2708  CB  LEU A 169     110.100  99.666  89.118  1.00  6.00              
ATOM   2709  HB1 LEU A 169     109.705 100.582  89.560  1.00  6.00              
ATOM   2710  HB2 LEU A 169     110.169  99.832  88.042  1.00  6.00              
ATOM   2711  CG  LEU A 169     111.514  99.467  89.697  1.00  6.00              
ATOM   2712  HG  LEU A 169     111.453  99.255  90.763  1.00  6.00              
ATOM   2713  CD1 LEU A 169     112.273  98.329  89.014  1.00  6.00              
ATOM   2714 1HD1 LEU A 169     113.247  98.201  89.479  1.00  6.00              
ATOM   2715 2HD1 LEU A 169     111.737  97.393  89.129  1.00  6.00              
ATOM   2716 3HD1 LEU A 169     112.384  98.541  87.952  1.00  6.00              
ATOM   2717  CD2 LEU A 169     112.293 100.772  89.546  1.00  6.00              
ATOM   2718 1HD2 LEU A 169     113.258 100.686  90.039  1.00  6.00              
ATOM   2719 2HD2 LEU A 169     112.434 100.998  88.489  1.00  6.00              
ATOM   2720 3HD2 LEU A 169     111.741 101.586  90.017  1.00  6.00              
ATOM   2721  C   LEU A 169     109.234  97.926  90.758  1.00  6.00              
ATOM   2722  O   LEU A 169     108.994  98.582  91.793  1.00  6.00              
ATOM   2723  N   ASP A 170     109.683  96.669  90.755  1.00  6.08              
ATOM   2724  H   ASP A 170     109.981  96.233  89.884  1.00  6.08              
ATOM   2725  CA  ASP A 170     109.999  96.053  92.047  1.00  6.08              
ATOM   2726  HA  ASP A 170     109.596  96.626  92.873  1.00  6.08              
ATOM   2727  CB  ASP A 170     109.350  94.658  92.066  1.00  6.08              
ATOM   2728  HB1 ASP A 170     110.131  93.911  92.123  1.00  6.08              
ATOM   2729  HB2 ASP A 170     108.807  94.475  91.136  1.00  6.08              
ATOM   2730  CG  ASP A 170     108.383  94.463  93.237  1.00  6.08              
ATOM   2731  OD1 ASP A 170     108.778  94.776  94.383  1.00  6.08              
ATOM   2732  OD2 ASP A 170     107.262  93.938  93.023  1.00  6.08              
ATOM   2733  C   ASP A 170     111.516  96.055  92.169  1.00  6.08              
ATOM   2734  O   ASP A 170     112.200  95.786  91.188  1.00  6.08              
ATOM   2735  N   LEU A 171     112.044  96.421  93.331  1.00  6.60              
ATOM   2736  H   LEU A 171     111.420  96.687  94.084  1.00  6.60              
ATOM   2737  CA  LEU A 171     113.474  96.659  93.540  1.00  6.60              
ATOM   2738  HA  LEU A 171     114.007  96.022  92.833  1.00  6.60              
ATOM   2739  CB  LEU A 171     113.823  98.122  93.189  1.00  6.60              
ATOM   2740  HB1 LEU A 171     113.439  98.764  93.973  1.00  6.60              
ATOM   2741  HB2 LEU A 171     113.295  98.381  92.270  1.00  6.60              
ATOM   2742  CG  LEU A 171     115.322  98.415  92.957  1.00  6.60              
ATOM   2743  HG  LEU A 171     115.878  98.230  93.875  1.00  6.60              
ATOM   2744  CD1 LEU A 171     115.920  97.579  91.826  1.00  6.60              
ATOM   2745 1HD1 LEU A 171     116.920  97.935  91.584  1.00  6.60              
ATOM   2746 2HD1 LEU A 171     115.997  96.534  92.127  1.00  6.60              
ATOM   2747 3HD1 LEU A 171     115.291  97.644  90.939  1.00  6.60              
ATOM   2748  CD2 LEU A 171     115.526  99.877  92.551  1.00  6.60              
ATOM   2749 1HD2 LEU A 171     116.584 100.067  92.373  1.00  6.60              
ATOM   2750 2HD2 LEU A 171     114.966 100.096  91.642  1.00  6.60              
ATOM   2751 3HD2 LEU A 171     115.183 100.540  93.341  1.00  6.60              
ATOM   2752  C   LEU A 171     113.868  96.155  94.918  1.00  6.60              
ATOM   2753  O   LEU A 171     114.195  96.922  95.824  1.00  6.60              
ATOM   2754  N   SER A 172     113.800  94.836  95.088  1.00  6.47              
ATOM   2755  H   SER A 172     113.709  94.246  94.263  1.00  6.47              
ATOM   2756  CA  SER A 172     113.844  94.220  96.427  1.00  6.47              
ATOM   2757  HA  SER A 172     113.934  94.990  97.189  1.00  6.47              
ATOM   2758  CB  SER A 172     112.566  93.432  96.679  1.00  6.47              
ATOM   2759  HB1 SER A 172     112.566  93.025  97.690  1.00  6.47              
ATOM   2760  HB2 SER A 172     112.510  92.602  95.977  1.00  6.47              
ATOM   2761  OG  SER A 172     111.470  94.306  96.509  1.00  6.47              
ATOM   2762  HG  SER A 172     111.616  94.835  95.717  1.00  6.47              
ATOM   2763  C   SER A 172     115.042  93.299  96.540  1.00  6.47              
ATOM   2764  O   SER A 172     115.435  92.663  95.566  1.00  6.47              
ATOM   2765  N   SER A 173     115.607  93.198  97.741  1.00  6.60              
ATOM   2766  H   SER A 173     115.147  93.619  98.531  1.00  6.60              
ATOM   2767  CA  SER A 173     116.766  92.333  97.999  1.00  6.60              
ATOM   2768  HA  SER A 173     117.146  92.596  98.987  1.00  6.60              
ATOM   2769  CB  SER A 173     116.320  90.868  98.101  1.00  6.60              
ATOM   2770  HB1 SER A 173     117.157  90.244  98.411  1.00  6.60              
ATOM   2771  HB2 SER A 173     115.953  90.521  97.137  1.00  6.60              
ATOM   2772  OG  SER A 173     115.276  90.790  99.055  1.00  6.60              
ATOM   2773  HG  SER A 173     114.995  89.872  99.167  1.00  6.60              
ATOM   2774  C   SER A 173     117.941  92.577  97.027  1.00  6.60              
ATOM   2775  O   SER A 173     118.459  91.673  96.368  1.00  6.60              
ATOM   2776  N   ASN A 174     118.323  93.855  96.953  1.00  6.62              
ATOM   2777  H   ASN A 174     117.826  94.491  97.553  1.00  6.62              
ATOM   2778  CA  ASN A 174     119.504  94.398  96.271  1.00  6.62              
ATOM   2779  HA  ASN A 174     120.027  93.592  95.756  1.00  6.62              
ATOM   2780  CB  ASN A 174     119.112  95.501  95.255  1.00  6.62              
ATOM   2781  HB1 ASN A 174     119.636  95.318  94.331  1.00  6.62              
ATOM   2782  HB2 ASN A 174     119.425  96.488  95.590  1.00  6.62              
ATOM   2783  CG  ASN A 174     117.648  95.622  94.930  1.00  6.62              
ATOM   2784  OD1 ASN A 174     117.123  95.059  93.995  1.00  6.62              
ATOM   2785  ND2 ASN A 174     116.960  96.424  95.702  1.00  6.62              
ATOM   2786 1HD2 ASN A 174     117.379  96.868  96.493  1.00  6.62              
ATOM   2787 2HD2 ASN A 174     115.981  96.518  95.491  1.00  6.62              
ATOM   2788  C   ASN A 174     120.452  94.980  97.341  1.00  6.62              
ATOM   2789  O   ASN A 174     120.301  94.687  98.526  1.00  6.62              
ATOM   2790  N   PHE A 175     121.386  95.863  96.976  1.00  6.59              
ATOM   2791  H   PHE A 175     121.482  96.141  96.005  1.00  6.59              
ATOM   2792  CA  PHE A 175     122.352  96.402  97.930  1.00  6.59              
ATOM   2793  HA  PHE A 175     121.898  96.388  98.920  1.00  6.59              
ATOM   2794  CB  PHE A 175     123.578  95.463  97.961  1.00  6.59              
ATOM   2795  HB1 PHE A 175     124.144  95.619  97.041  1.00  6.59              
ATOM   2796  HB2 PHE A 175     123.223  94.432  97.946  1.00  6.59              
ATOM   2797  CG  PHE A 175     124.543  95.565  99.140  1.00  6.59              
ATOM   2798  CD1 PHE A 175     124.296  96.372 100.273  1.00  6.59              
ATOM   2799  HD1 PHE A 175     123.405  96.978 100.345  1.00  6.59              
ATOM   2800  CE1 PHE A 175     125.234  96.434 101.318  1.00  6.59              
ATOM   2801  HE1 PHE A 175     125.047  97.082 102.164  1.00  6.59              
ATOM   2802  CZ  PHE A 175     126.417  95.678 101.254  1.00  6.59              
ATOM   2803  HZ  PHE A 175     127.147  95.740 102.049  1.00  6.59              
ATOM   2804  CE2 PHE A 175     126.661  94.859 100.139  1.00  6.59              
ATOM   2805  HE2 PHE A 175     127.577  94.288 100.069  1.00  6.59              
ATOM   2806  CD2 PHE A 175     125.729  94.809  99.089  1.00  6.59              
ATOM   2807  HD2 PHE A 175     125.938  94.202  98.221  1.00  6.59              
ATOM   2808  C   PHE A 175     122.731  97.878  97.672  1.00  6.59              
ATOM   2809  O   PHE A 175     123.883  98.288  97.809  1.00  6.59              
ATOM   2810  N   LEU A 176     121.751  98.704  97.298  1.00  6.60              
ATOM   2811  H   LEU A 176     120.834  98.316  97.165  1.00  6.60              
ATOM   2812  CA  LEU A 176     121.860 100.157  97.442  1.00  6.60              
ATOM   2813  HA  LEU A 176     122.655 100.533  96.814  1.00  6.60              
ATOM   2814  CB  LEU A 176     120.511 100.782  97.023  1.00  6.60              
ATOM   2815  HB1 LEU A 176     119.717 100.238  97.537  1.00  6.60              
ATOM   2816  HB2 LEU A 176     120.372 100.641  95.950  1.00  6.60              
ATOM   2817  CG  LEU A 176     120.349 102.277  97.368  1.00  6.60              
ATOM   2818  HG  LEU A 176     120.586 102.450  98.416  1.00  6.60              
ATOM   2819  CD1 LEU A 176     121.261 103.161  96.515  1.00  6.60              
ATOM   2820 1HD1 LEU A 176     121.127 104.206  96.797  1.00  6.60              
ATOM   2821 2HD1 LEU A 176     122.304 102.886  96.668  1.00  6.60              
ATOM   2822 3HD1 LEU A 176     121.024 103.041  95.459  1.00  6.60              
ATOM   2823  CD2 LEU A 176     118.900 102.711  97.170  1.00  6.60              
ATOM   2824 1HD2 LEU A 176     118.251 102.151  97.842  1.00  6.60              
ATOM   2825 2HD2 LEU A 176     118.804 103.768  97.417  1.00  6.60              
ATOM   2826 3HD2 LEU A 176     118.591 102.552  96.141  1.00  6.60              
ATOM   2827  C   LEU A 176     122.183 100.512  98.900  1.00  6.60              
ATOM   2828  O   LEU A 176     121.493 100.066  99.814  1.00  6.60              
ATOM   2829  N   ALA A 177     123.154 101.402  99.098  1.00  6.63              
ATOM   2830  H   ALA A 177     123.753 101.615  98.314  1.00  6.63              
ATOM   2831  CA  ALA A 177     123.537 101.890 100.423  1.00  6.63              
ATOM   2832  HA  ALA A 177     122.883 101.450 101.172  1.00  6.63              
ATOM   2833  CB  ALA A 177     124.956 101.386 100.716  1.00  6.63              
ATOM   2834  HB1 ALA A 177     125.264 101.716 101.707  1.00  6.63              
ATOM   2835  HB2 ALA A 177     124.972 100.295 100.689  1.00  6.63              
ATOM   2836  HB3 ALA A 177     125.657 101.775  99.976  1.00  6.63              
ATOM   2837  C   ALA A 177     123.420 103.411 100.592  1.00  6.63              
ATOM   2838  O   ALA A 177     123.562 103.891 101.716  1.00  6.63              
ATOM   2839  N   LYS A 178     123.190 104.154  99.494  1.00  6.63              
ATOM   2840  H   LYS A 178     122.970 103.668  98.638  1.00  6.63              
ATOM   2841  CA  LYS A 178     123.498 105.588  99.414  1.00  6.63              
ATOM   2842  HA  LYS A 178     123.145 106.033 100.347  1.00  6.63              
ATOM   2843  CB  LYS A 178     125.048 105.760  99.350  1.00  6.63              
ATOM   2844  HB1 LYS A 178     125.357 106.462  98.576  1.00  6.63              
ATOM   2845  HB2 LYS A 178     125.502 104.805  99.077  1.00  6.63              
ATOM   2846  CG  LYS A 178     125.673 106.224 100.678  1.00  6.63              
ATOM   2847  HG1 LYS A 178     126.670 105.788 100.758  1.00  6.63              
ATOM   2848  HG2 LYS A 178     125.092 105.850 101.519  1.00  6.63              
ATOM   2849  CD  LYS A 178     125.821 107.746 100.826  1.00  6.63              
ATOM   2850  HD1 LYS A 178     126.639 108.085 100.188  1.00  6.63              
ATOM   2851  HD2 LYS A 178     126.092 107.943 101.866  1.00  6.63              
ATOM   2852  CE  LYS A 178     124.555 108.534 100.468  1.00  6.63              
ATOM   2853  HE1 LYS A 178     123.684 107.971 100.815  1.00  6.63              
ATOM   2854  HE2 LYS A 178     124.488 108.632  99.379  1.00  6.63              
ATOM   2855  NZ  LYS A 178     124.555 109.860 101.126  1.00  6.63              
ATOM   2856  HZ1 LYS A 178     123.894 110.496 100.685  1.00  6.63              
ATOM   2857  HZ2 LYS A 178     124.249 109.762 102.094  1.00  6.63              
ATOM   2858  HZ3 LYS A 178     125.467 110.285 101.102  1.00  6.63              
ATOM   2859  C   LYS A 178     122.767 106.354  98.307  1.00  6.63              
ATOM   2860  O   LYS A 178     123.367 106.802  97.336  1.00  6.63              
ATOM   2861  N   ASP A 179     121.469 106.569  98.483  1.00  6.63              
ATOM   2862  H   ASP A 179     120.989 106.078  99.235  1.00  6.63              
ATOM   2863  CA  ASP A 179     120.654 107.466  97.651  1.00  6.63              
ATOM   2864  HA  ASP A 179     120.602 107.055  96.642  1.00  6.63              
ATOM   2865  CB  ASP A 179     119.223 107.556  98.223  1.00  6.63              
ATOM   2866  HB1 ASP A 179     118.591 108.031  97.470  1.00  6.63              
ATOM   2867  HB2 ASP A 179     119.239 108.218  99.086  1.00  6.63              
ATOM   2868  CG  ASP A 179     118.565 106.245  98.681  1.00  6.63              
ATOM   2869  OD1 ASP A 179     117.375 106.052  98.372  1.00  6.63              
ATOM   2870  OD2 ASP A 179     119.157 105.489  99.489  1.00  6.63              
ATOM   2871  C   ASP A 179     121.272 108.894  97.609  1.00  6.63              
ATOM   2872  O   ASP A 179     121.542 109.555  98.638  1.00  6.63              
ATOM   2873  N   ILE A 180     121.443 109.384  96.380  1.00  6.72              
ATOM   2874  H   ILE A 180     121.165 108.790  95.609  1.00  6.72              
ATOM   2875  CA  ILE A 180     121.983 110.697  96.002  1.00  6.72              
ATOM   2876  HA  ILE A 180     122.022 111.335  96.883  1.00  6.72              
ATOM   2877  CB  ILE A 180     123.413 110.583  95.410  1.00  6.72              
ATOM   2878  HB  ILE A 180     123.673 111.562  95.003  1.00  6.72              
ATOM   2879  CG2 ILE A 180     124.421 110.288  96.532  1.00  6.72              
ATOM   2880 1HG2 ILE A 180     125.438 110.305  96.142  1.00  6.72              
ATOM   2881 2HG2 ILE A 180     124.346 111.049  97.305  1.00  6.72              
ATOM   2882 3HG2 ILE A 180     124.223 109.307  96.962  1.00  6.72              
ATOM   2883  CG1 ILE A 180     123.519 109.556  94.256  1.00  6.72              
ATOM   2884 1HG1 ILE A 180     122.761 109.778  93.508  1.00  6.72              
ATOM   2885 2HG1 ILE A 180     123.333 108.550  94.636  1.00  6.72              
ATOM   2886  CD1 ILE A 180     124.871 109.559  93.533  1.00  6.72              
ATOM   2887  HD1 ILE A 180     124.806 108.921  92.650  1.00  6.72              
ATOM   2888  HD2 ILE A 180     125.127 110.571  93.219  1.00  6.72              
ATOM   2889  HD3 ILE A 180     125.653 109.167  94.183  1.00  6.72              
ATOM   2890  C   ILE A 180     121.040 111.356  94.997  1.00  6.72              
ATOM   2891  O   ILE A 180     120.462 110.681  94.157  1.00  6.72              
ATOM   2892  N   THR A 181     120.892 112.680  95.032  1.00  6.77              
ATOM   2893  H   THR A 181     121.384 113.201  95.738  1.00  6.77              
ATOM   2894  CA  THR A 181     119.929 113.387  94.163  1.00  6.77              
ATOM   2895  HA  THR A 181     118.945 112.956  94.339  1.00  6.77              
ATOM   2896  CB  THR A 181     119.820 114.864  94.603  1.00  6.77              
ATOM   2897  HB  THR A 181     119.940 114.902  95.686  1.00  6.77              
ATOM   2898  CG2 THR A 181     120.853 115.807  93.989  1.00  6.77              
ATOM   2899 1HG2 THR A 181     120.747 116.799  94.430  1.00  6.77              
ATOM   2900 2HG2 THR A 181     121.859 115.439  94.191  1.00  6.77              
ATOM   2901 3HG2 THR A 181     120.700 115.888  92.912  1.00  6.77              
ATOM   2902  OG1 THR A 181     118.539 115.354  94.325  1.00  6.77              
ATOM   2903  HG1 THR A 181     118.511 116.303  94.502  1.00  6.77              
ATOM   2904  C   THR A 181     120.178 113.202  92.657  1.00  6.77              
ATOM   2905  O   THR A 181     119.235 113.091  91.879  1.00  6.77              
ATOM   2906  N   HIS A 182     121.443 113.022  92.251  1.00  6.80              
ATOM   2907  H   HIS A 182     122.182 113.133  92.922  1.00  6.80              
ATOM   2908  CA  HIS A 182     121.808 112.661  90.876  1.00  6.80              
ATOM   2909  HA  HIS A 182     121.517 113.481  90.219  1.00  6.80              
ATOM   2910  CB  HIS A 182     123.329 112.488  90.781  1.00  6.80              
ATOM   2911  HB1 HIS A 182     123.649 111.730  91.496  1.00  6.80              
ATOM   2912  HB2 HIS A 182     123.815 113.429  91.040  1.00  6.80              
ATOM   2913  CG  HIS A 182     123.784 112.066  89.409  1.00  6.80              
ATOM   2914  ND1 HIS A 182     123.973 110.746  89.012  1.00  6.80              
ATOM   2915  CE1 HIS A 182     124.315 110.795  87.718  1.00  6.80              
ATOM   2916  HE1 HIS A 182     124.526 109.926  87.109  1.00  6.80              
ATOM   2917  NE2 HIS A 182     124.348 112.067  87.288  1.00  6.80              
ATOM   2918  HE2 HIS A 182     124.553 112.354  86.341  1.00  6.80              
ATOM   2919  CD2 HIS A 182     124.010 112.888  88.343  1.00  6.80              
ATOM   2920  HD2 HIS A 182     123.919 113.965  88.333  1.00  6.80              
ATOM   2921  C   HIS A 182     121.057 111.424  90.357  1.00  6.80              
ATOM   2922  O   HIS A 182     120.532 111.447  89.239  1.00  6.80              
ATOM   2923  N   THR A 183     120.919 110.390  91.201  1.00  6.73              
ATOM   2924  H   THR A 183     121.290 110.473  92.136  1.00  6.73              
ATOM   2925  CA  THR A 183     120.155 109.170  90.899  1.00  6.73              
ATOM   2926  HA  THR A 183     120.701 108.578  90.165  1.00  6.73              
ATOM   2927  CB  THR A 183     119.926 108.313  92.161  1.00  6.73              
ATOM   2928  HB  THR A 183     119.613 108.959  92.969  1.00  6.73              
ATOM   2929  CG2 THR A 183     118.817 107.267  92.051  1.00  6.73              
ATOM   2930 1HG2 THR A 183     118.889 106.574  92.885  1.00  6.73              
ATOM   2931 2HG2 THR A 183     117.843 107.750  92.103  1.00  6.73              
ATOM   2932 3HG2 THR A 183     118.884 106.745  91.101  1.00  6.73              
ATOM   2933  OG1 THR A 183     121.113 107.660  92.542  1.00  6.73              
ATOM   2934  HG1 THR A 183     121.253 106.929  91.920  1.00  6.73              
ATOM   2935  C   THR A 183     118.786 109.486  90.300  1.00  6.73              
ATOM   2936  O   THR A 183     118.370 108.844  89.331  1.00  6.73              
ATOM   2937  N   SER A 184     118.077 110.452  90.893  1.00  6.62              
ATOM   2938  H   SER A 184     118.503 111.052  91.592  1.00  6.62              
ATOM   2939  CA  SER A 184     116.687 110.697  90.540  1.00  6.62              
ATOM   2940  HA  SER A 184     116.249 109.750  90.222  1.00  6.62              
ATOM   2941  CB  SER A 184     115.852 111.160  91.748  1.00  6.62              
ATOM   2942  HB1 SER A 184     115.939 110.417  92.540  1.00  6.62              
ATOM   2943  HB2 SER A 184     114.804 111.208  91.451  1.00  6.62              
ATOM   2944  OG  SER A 184     116.223 112.425  92.260  1.00  6.62              
ATOM   2945  HG  SER A 184     115.563 112.673  92.930  1.00  6.62              
ATOM   2946  C   SER A 184     116.506 111.644  89.359  1.00  6.62              
ATOM   2947  O   SER A 184     115.362 111.878  88.981  1.00  6.62              
ATOM   2948  N   PHE A 185     117.587 112.084  88.692  1.00  6.48              
ATOM   2949  H   PHE A 185     118.501 111.847  89.061  1.00  6.48              
ATOM   2950  CA  PHE A 185     117.542 112.869  87.448  1.00  6.48              
ATOM   2951  HA  PHE A 185     117.428 113.914  87.734  1.00  6.48              
ATOM   2952  CB  PHE A 185     118.898 112.759  86.721  1.00  6.48              
ATOM   2953  HB1 PHE A 185     119.247 111.728  86.794  1.00  6.48              
ATOM   2954  HB2 PHE A 185     119.626 113.381  87.243  1.00  6.48              
ATOM   2955  CG  PHE A 185     118.883 113.152  85.249  1.00  6.48              
ATOM   2956  CD1 PHE A 185     118.318 114.375  84.836  1.00  6.48              
ATOM   2957  HD1 PHE A 185     117.916 115.066  85.564  1.00  6.48              
ATOM   2958  CE1 PHE A 185     118.235 114.688  83.467  1.00  6.48              
ATOM   2959  HE1 PHE A 185     117.783 115.620  83.158  1.00  6.48              
ATOM   2960  CZ  PHE A 185     118.722 113.788  82.504  1.00  6.48              
ATOM   2961  HZ  PHE A 185     118.650 114.030  81.452  1.00  6.48              
ATOM   2962  CE2 PHE A 185     119.302 112.574  82.911  1.00  6.48              
ATOM   2963  HE2 PHE A 185     119.674 111.879  82.172  1.00  6.48              
ATOM   2964  CD2 PHE A 185     119.389 112.263  84.280  1.00  6.48              
ATOM   2965  HD2 PHE A 185     119.842 111.333  84.586  1.00  6.48              
ATOM   2966  C   PHE A 185     116.352 112.572  86.505  1.00  6.48              
ATOM   2967  O   PHE A 185     115.539 113.472  86.265  1.00  6.48              
ATOM   2968  N   PRO A 186     116.183 111.337  85.990  1.00  6.41              
ATOM   2969  CD  PRO A 186     116.633 110.073  86.539  1.00  6.41              
ATOM   2970  HD1 PRO A 186     116.356 109.948  87.581  1.00  6.41              
ATOM   2971  HD2 PRO A 186     117.705 110.032  86.441  1.00  6.41              
ATOM   2972  CG  PRO A 186     115.920 108.985  85.734  1.00  6.41              
ATOM   2973  HG1 PRO A 186     115.001 108.688  86.241  1.00  6.41              
ATOM   2974  HG2 PRO A 186     116.534 108.117  85.581  1.00  6.41              
ATOM   2975  CB  PRO A 186     115.592 109.669  84.416  1.00  6.41              
ATOM   2976  HB1 PRO A 186     114.746 109.206  83.908  1.00  6.41              
ATOM   2977  HB2 PRO A 186     116.475 109.692  83.775  1.00  6.41              
ATOM   2978  CA  PRO A 186     115.263 111.072  84.900  1.00  6.41              
ATOM   2979  HA  PRO A 186     115.394 111.792  84.091  1.00  6.41              
ATOM   2980  C   PRO A 186     113.826 111.144  85.413  1.00  6.41              
ATOM   2981  O   PRO A 186     112.929 111.371  84.620  1.00  6.41              
ATOM   2982  N   PHE A 187     113.603 110.991  86.726  1.00  6.48              
ATOM   2983  H   PHE A 187     114.394 110.941  87.355  1.00  6.48              
ATOM   2984  CA  PHE A 187     112.291 111.091  87.335  1.00  6.48              
ATOM   2985  HA  PHE A 187     111.581 110.533  86.725  1.00  6.48              
ATOM   2986  CB  PHE A 187     112.294 110.486  88.748  1.00  6.48              
ATOM   2987  HB1 PHE A 187     111.293 110.601  89.165  1.00  6.48              
ATOM   2988  HB2 PHE A 187     112.964 111.072  89.377  1.00  6.48              
ATOM   2989  CG  PHE A 187     112.653 109.014  88.867  1.00  6.48              
ATOM   2990  CD1 PHE A 187     112.226 108.078  87.903  1.00  6.48              
ATOM   2991  HD1 PHE A 187     111.681 108.395  87.026  1.00  6.48              
ATOM   2992  CE1 PHE A 187     112.461 106.707  88.093  1.00  6.48              
ATOM   2993  HE1 PHE A 187     112.099 105.995  87.363  1.00  6.48              
ATOM   2994  CZ  PHE A 187     113.131 106.261  89.246  1.00  6.48              
ATOM   2995  HZ  PHE A 187     113.286 105.204  89.405  1.00  6.48              
ATOM   2996  CE2 PHE A 187     113.584 107.190  90.198  1.00  6.48              
ATOM   2997  HE2 PHE A 187     114.089 106.846  91.088  1.00  6.48              
ATOM   2998  CD2 PHE A 187     113.338 108.562  90.011  1.00  6.48              
ATOM   2999  HD2 PHE A 187     113.646 109.267  90.768  1.00  6.48              
ATOM   3000  C   PHE A 187     111.741 112.516  87.388  1.00  6.48              
ATOM   3001  O   PHE A 187     110.535 112.688  87.538  1.00  6.48              
ATOM   3002  N   HIS A 188     112.601 113.523  87.195  1.00  6.46              
ATOM   3003  H   HIS A 188     113.591 113.323  87.124  1.00  6.46              
ATOM   3004  CA  HIS A 188     112.159 114.908  87.002  1.00  6.46              
ATOM   3005  HA  HIS A 188     111.174 115.048  87.451  1.00  6.46              
ATOM   3006  CB  HIS A 188     113.149 115.879  87.690  1.00  6.46              
ATOM   3007  HB1 HIS A 188     112.694 116.869  87.725  1.00  6.46              
ATOM   3008  HB2 HIS A 188     114.039 115.957  87.063  1.00  6.46              
ATOM   3009  CG  HIS A 188     113.614 115.534  89.090  1.00  6.46              
ATOM   3010  ND1 HIS A 188     113.023 115.941  90.293  1.00  6.46              
ATOM   3011  CE1 HIS A 188     113.809 115.445  91.267  1.00  6.46              
ATOM   3012  HE1 HIS A 188     113.616 115.548  92.326  1.00  6.46              
ATOM   3013  NE2 HIS A 188     114.863 114.791  90.748  1.00  6.46              
ATOM   3014  HE2 HIS A 188     115.585 114.308  91.277  1.00  6.46              
ATOM   3015  CD2 HIS A 188     114.759 114.851  89.377  1.00  6.46              
ATOM   3016  HD2 HIS A 188     115.439 114.434  88.653  1.00  6.46              
ATOM   3017  C   HIS A 188     112.038 115.283  85.521  1.00  6.46              
ATOM   3018  O   HIS A 188     111.865 116.459  85.205  1.00  6.46              
ATOM   3019  N   LEU A 189     112.195 114.312  84.614  1.00  6.36              
ATOM   3020  H   LEU A 189     112.336 113.369  84.948  1.00  6.36              
ATOM   3021  CA  LEU A 189     112.176 114.511  83.169  1.00  6.36              
ATOM   3022  HA  LEU A 189     112.247 115.583  82.990  1.00  6.36              
ATOM   3023  CB  LEU A 189     113.423 113.843  82.564  1.00  6.36              
ATOM   3024  HB1 LEU A 189     113.172 112.810  82.318  1.00  6.36              
ATOM   3025  HB2 LEU A 189     114.226 113.822  83.303  1.00  6.36              
ATOM   3026  CG  LEU A 189     113.951 114.562  81.309  1.00  6.36              
ATOM   3027  HG  LEU A 189     113.136 114.757  80.613  1.00  6.36              
ATOM   3028  CD1 LEU A 189     114.654 115.882  81.648  1.00  6.36              
ATOM   3029 1HD1 LEU A 189     115.064 116.327  80.742  1.00  6.36              
ATOM   3030 2HD1 LEU A 189     113.944 116.586  82.081  1.00  6.36              
ATOM   3031 3HD1 LEU A 189     115.457 115.705  82.363  1.00  6.36              
ATOM   3032  CD2 LEU A 189     114.963 113.653  80.617  1.00  6.36              
ATOM   3033 1HD2 LEU A 189     115.377 114.162  79.746  1.00  6.36              
ATOM   3034 2HD2 LEU A 189     115.764 113.396  81.313  1.00  6.36              
ATOM   3035 3HD2 LEU A 189     114.451 112.749  80.289  1.00  6.36              
ATOM   3036  C   LEU A 189     110.869 114.080  82.466  1.00  6.36              
ATOM   3037  O   LEU A 189     110.581 114.660  81.415  1.00  6.36              
ATOM   3038  N   PRO A 190     110.030 113.149  82.983  1.00  6.34              
ATOM   3039  CD  PRO A 190     110.261 112.075  83.943  1.00  6.34              
ATOM   3040  HD1 PRO A 190     110.721 112.422  84.860  1.00  6.34              
ATOM   3041  HD2 PRO A 190     110.860 111.304  83.459  1.00  6.34              
ATOM   3042  CG  PRO A 190     108.905 111.472  84.298  1.00  6.34              
ATOM   3043  HG1 PRO A 190     108.471 112.008  85.144  1.00  6.34              
ATOM   3044  HG2 PRO A 190     108.980 110.406  84.512  1.00  6.34              
ATOM   3045  CB  PRO A 190     108.101 111.747  83.039  1.00  6.34              
ATOM   3046  HB1 PRO A 190     107.028 111.742  83.232  1.00  6.34              
ATOM   3047  HB2 PRO A 190     108.351 111.006  82.278  1.00  6.34              
ATOM   3048  CA  PRO A 190     108.630 113.123  82.615  1.00  6.34              
ATOM   3049  HA  PRO A 190     108.522 113.219  81.534  1.00  6.34              
ATOM   3050  C   PRO A 190     107.863 114.270  83.280  1.00  6.34              
ATOM   3051  O   PRO A 190     108.361 114.982  84.147  1.00  6.34              
ATOM   3052  N   LEU A 191     106.597 114.399  82.896  1.00  6.30              
ATOM   3053  H   LEU A 191     106.261 113.760  82.194  1.00  6.30              
ATOM   3054  CA  LEU A 191     105.644 115.355  83.469  1.00  6.30              
ATOM   3055  HA  LEU A 191     106.027 115.703  84.430  1.00  6.30              
ATOM   3056  CB  LEU A 191     105.544 116.550  82.496  1.00  6.30              
ATOM   3057  HB1 LEU A 191     105.108 116.193  81.562  1.00  6.30              
ATOM   3058  HB2 LEU A 191     106.555 116.898  82.277  1.00  6.30              
ATOM   3059  CG  LEU A 191     104.722 117.760  82.985  1.00  6.30              
ATOM   3060  HG  LEU A 191     103.701 117.451  83.201  1.00  6.30              
ATOM   3061  CD1 LEU A 191     105.329 118.408  84.231  1.00  6.30              
ATOM   3062 1HD1 LEU A 191     104.766 119.303  84.495  1.00  6.30              
ATOM   3063 2HD1 LEU A 191     105.276 117.716  85.070  1.00  6.30              
ATOM   3064 3HD1 LEU A 191     106.371 118.674  84.047  1.00  6.30              
ATOM   3065  CD2 LEU A 191     104.670 118.814  81.877  1.00  6.30              
ATOM   3066 1HD2 LEU A 191     104.059 119.657  82.201  1.00  6.30              
ATOM   3067 2HD2 LEU A 191     105.676 119.165  81.645  1.00  6.30              
ATOM   3068 3HD2 LEU A 191     104.223 118.384  80.981  1.00  6.30              
ATOM   3069  C   LEU A 191     104.284 114.689  83.737  1.00  6.30              
ATOM   3070  O   LEU A 191     103.470 115.191  84.506  1.00  6.30              
ATOM   3071  N   LEU A 192     104.096 113.499  83.163  1.00  6.30              
ATOM   3072  H   LEU A 192     104.823 113.165  82.551  1.00  6.30              
ATOM   3073  CA  LEU A 192     103.128 112.502  83.582  1.00  6.30              
ATOM   3074  HA  LEU A 192     102.874 112.672  84.629  1.00  6.30              
ATOM   3075  CB  LEU A 192     101.847 112.610  82.733  1.00  6.30              
ATOM   3076  HB1 LEU A 192     102.120 112.514  81.680  1.00  6.30              
ATOM   3077  HB2 LEU A 192     101.407 113.596  82.881  1.00  6.30              
ATOM   3078  CG  LEU A 192     100.795 111.530  83.067  1.00  6.30              
ATOM   3079  HG  LEU A 192     101.228 110.539  82.936  1.00  6.30              
ATOM   3080  CD1 LEU A 192     100.265 111.650  84.496  1.00  6.30              
ATOM   3081 1HD1 LEU A 192      99.469 110.923  84.657  1.00  6.30              
ATOM   3082 2HD1 LEU A 192     101.059 111.431  85.210  1.00  6.30              
ATOM   3083 3HD1 LEU A 192      99.881 112.653  84.676  1.00  6.30              
ATOM   3084  CD2 LEU A 192      99.612 111.648  82.108  1.00  6.30              
ATOM   3085 1HD2 LEU A 192      98.891 110.856  82.313  1.00  6.30              
ATOM   3086 2HD2 LEU A 192      99.127 112.617  82.228  1.00  6.30              
ATOM   3087 3HD2 LEU A 192      99.962 111.543  81.081  1.00  6.30              
ATOM   3088  C   LEU A 192     103.777 111.126  83.440  1.00  6.30              
ATOM   3089  O   LEU A 192     104.183 110.730  82.352  1.00  6.30              
ATOM   3090  N   GLU A 193     103.858 110.418  84.553  1.00  6.34              
ATOM   3091  H   GLU A 193     103.507 110.824  85.411  1.00  6.34              
ATOM   3092  CA  GLU A 193     104.194 109.000  84.656  1.00  6.34              
ATOM   3093  HA  GLU A 193     103.681 108.448  83.868  1.00  6.34              
ATOM   3094  CB  GLU A 193     105.727 108.789  84.505  1.00  6.34              
ATOM   3095  HB1 GLU A 193     106.135 108.348  85.415  1.00  6.34              
ATOM   3096  HB2 GLU A 193     106.219 109.752  84.363  1.00  6.34              
ATOM   3097  CG  GLU A 193     106.078 107.883  83.305  1.00  6.34              
ATOM   3098  HG1 GLU A 193     105.544 108.249  82.426  1.00  6.34              
ATOM   3099  HG2 GLU A 193     105.717 106.873  83.514  1.00  6.34              
ATOM   3100  CD  GLU A 193     107.587 107.833  82.987  1.00  6.34              
ATOM   3101  OE1 GLU A 193     108.394 107.793  83.944  1.00  6.34              
ATOM   3102  OE2 GLU A 193     107.941 107.841  81.779  1.00  6.34              
ATOM   3103  C   GLU A 193     103.644 108.497  86.010  1.00  6.34              
ATOM   3104  O   GLU A 193     102.985 109.255  86.726  1.00  6.34              
ATOM   3105  N   GLU A 194     103.846 107.228  86.362  1.00  6.00              
ATOM   3106  H   GLU A 194     104.403 106.635  85.760  1.00  6.00              
ATOM   3107  CA  GLU A 194     102.967 106.574  87.347  1.00  6.00              
ATOM   3108  HA  GLU A 194     102.464 107.320  87.964  1.00  6.00              
ATOM   3109  CB  GLU A 194     101.894 105.800  86.541  1.00  6.00              
ATOM   3110  HB1 GLU A 194     102.327 104.857  86.203  1.00  6.00              
ATOM   3111  HB2 GLU A 194     101.621 106.369  85.650  1.00  6.00              
ATOM   3112  CG  GLU A 194     100.599 105.529  87.320  1.00  6.00              
ATOM   3113  HG1 GLU A 194      99.937 106.394  87.233  1.00  6.00              
ATOM   3114  HG2 GLU A 194     100.827 105.407  88.376  1.00  6.00              
ATOM   3115  CD  GLU A 194      99.887 104.266  86.821  1.00  6.00              
ATOM   3116  OE1 GLU A 194      99.774 103.308  87.623  1.00  6.00              
ATOM   3117  OE2 GLU A 194      99.456 104.233  85.648  1.00  6.00              
ATOM   3118  C   GLU A 194     103.713 105.629  88.311  1.00  6.00              
ATOM   3119  O   GLU A 194     103.185 104.618  88.755  1.00  6.00              
ATOM   3120  N   LEU A 195     104.980 105.931  88.578  1.00  6.03              
ATOM   3121  H   LEU A 195     105.318 106.795  88.181  1.00  6.03              
ATOM   3122  CA  LEU A 195     105.979 105.026  89.147  1.00  6.03              
ATOM   3123  HA  LEU A 195     106.127 104.226  88.421  1.00  6.03              
ATOM   3124  CB  LEU A 195     107.299 105.811  89.254  1.00  6.03              
ATOM   3125  HB1 LEU A 195     108.069 105.135  89.617  1.00  6.03              
ATOM   3126  HB2 LEU A 195     107.162 106.604  89.991  1.00  6.03              
ATOM   3127  CG  LEU A 195     107.788 106.439  87.928  1.00  6.03              
ATOM   3128  HG  LEU A 195     106.976 106.976  87.438  1.00  6.03              
ATOM   3129  CD1 LEU A 195     108.876 107.467  88.214  1.00  6.03              
ATOM   3130 1HD1 LEU A 195     109.252 107.869  87.271  1.00  6.03              
ATOM   3131 2HD1 LEU A 195     108.463 108.291  88.797  1.00  6.03              
ATOM   3132 3HD1 LEU A 195     109.694 107.007  88.767  1.00  6.03              
ATOM   3133  CD2 LEU A 195     108.325 105.394  86.953  1.00  6.03              
ATOM   3134 1HD2 LEU A 195     108.642 105.889  86.032  1.00  6.03              
ATOM   3135 2HD2 LEU A 195     109.171 104.867  87.393  1.00  6.03              
ATOM   3136 3HD2 LEU A 195     107.538 104.682  86.701  1.00  6.03              
ATOM   3137  C   LEU A 195     105.581 104.319  90.480  1.00  6.03              
ATOM   3138  O   LEU A 195     105.486 104.963  91.536  1.00  6.03              
ATOM   3139  N   ASP A 196     105.470 102.976  90.510  1.00  6.00              
ATOM   3140  H   ASP A 196     105.374 102.445  89.647  1.00  6.00              
ATOM   3141  CA  ASP A 196     105.716 102.306  91.800  1.00  6.00              
ATOM   3142  HA  ASP A 196     105.253 102.827  92.637  1.00  6.00              
ATOM   3143  CB  ASP A 196     105.360 100.801  91.865  1.00  6.00              
ATOM   3144  HB1 ASP A 196     105.992 100.351  92.636  1.00  6.00              
ATOM   3145  HB2 ASP A 196     105.658 100.336  90.942  1.00  6.00              
ATOM   3146  CG  ASP A 196     103.945 100.361  92.207  1.00  6.00              
ATOM   3147  OD1 ASP A 196     102.985 100.928  91.654  1.00  6.00              
ATOM   3148  OD2 ASP A 196     103.838  99.388  92.994  1.00  6.00              
ATOM   3149  C   ASP A 196     107.245 102.271  91.958  1.00  6.00              
ATOM   3150  O   ASP A 196     107.927 101.578  91.186  1.00  6.00              
ATOM   3151  N   LEU A 197     107.758 102.899  93.013  1.00  6.56              
ATOM   3152  H   LEU A 197     107.137 103.468  93.579  1.00  6.56              
ATOM   3153  CA  LEU A 197     109.078 102.592  93.550  1.00  6.56              
ATOM   3154  HA  LEU A 197     109.705 102.132  92.784  1.00  6.56              
ATOM   3155  CB  LEU A 197     109.768 103.881  94.061  1.00  6.56              
ATOM   3156  HB1 LEU A 197     110.503 103.599  94.815  1.00  6.56              
ATOM   3157  HB2 LEU A 197     109.024 104.483  94.577  1.00  6.56              
ATOM   3158  CG  LEU A 197     110.508 104.775  93.042  1.00  6.56              
ATOM   3159  HG  LEU A 197     110.754 105.712  93.541  1.00  6.56              
ATOM   3160  CD1 LEU A 197     111.827 104.140  92.597  1.00  6.56              
ATOM   3161 1HD1 LEU A 197     112.328 104.801  91.889  1.00  6.56              
ATOM   3162 2HD1 LEU A 197     112.473 103.994  93.463  1.00  6.56              
ATOM   3163 3HD1 LEU A 197     111.644 103.182  92.113  1.00  6.56              
ATOM   3164  CD2 LEU A 197     109.685 105.110  91.802  1.00  6.56              
ATOM   3165 1HD2 LEU A 197     109.522 104.206  91.214  1.00  6.56              
ATOM   3166 2HD2 LEU A 197     108.721 105.518  92.103  1.00  6.56              
ATOM   3167 3HD2 LEU A 197     110.210 105.848  91.193  1.00  6.56              
ATOM   3168  C   LEU A 197     108.925 101.585  94.712  1.00  6.56              
ATOM   3169  O   LEU A 197     108.663 101.943  95.871  1.00  6.56              
ATOM   3170  N   SER A 198     109.129 100.298  94.435  1.00  6.56              
ATOM   3171  H   SER A 198     109.271 100.000  93.474  1.00  6.56              
ATOM   3172  CA  SER A 198     109.186  99.313  95.524  1.00  6.56              
ATOM   3173  HA  SER A 198     108.717  99.693  96.423  1.00  6.56              
ATOM   3174  CB  SER A 198     108.408  98.078  95.071  1.00  6.56              
ATOM   3175  HB1 SER A 198     108.869  97.686  94.172  1.00  6.56              
ATOM   3176  HB2 SER A 198     107.393  98.382  94.821  1.00  6.56              
ATOM   3177  OG  SER A 198     108.379  97.055  96.050  1.00  6.56              
ATOM   3178  HG  SER A 198     108.749  96.256  95.629  1.00  6.56              
ATOM   3179  C   SER A 198     110.635  98.955  95.874  1.00  6.56              
ATOM   3180  O   SER A 198     111.087  97.815  95.734  1.00  6.56              
ATOM   3181  N   PHE A 199     111.405  99.980  96.233  1.00  6.57              
ATOM   3182  H   PHE A 199     110.955 100.867  96.402  1.00  6.57              
ATOM   3183  CA  PHE A 199     112.809  99.835  96.584  1.00  6.57              
ATOM   3184  HA  PHE A 199     113.117  98.841  96.305  1.00  6.57              
ATOM   3185  CB  PHE A 199     113.673 100.796  95.745  1.00  6.57              
ATOM   3186  HB1 PHE A 199     113.227 100.900  94.755  1.00  6.57              
ATOM   3187  HB2 PHE A 199     114.633 100.298  95.603  1.00  6.57              
ATOM   3188  CG  PHE A 199     113.956 102.196  96.265  1.00  6.57              
ATOM   3189  CD1 PHE A 199     112.925 103.042  96.719  1.00  6.57              
ATOM   3190  HD1 PHE A 199     111.903 102.697  96.770  1.00  6.57              
ATOM   3191  CE1 PHE A 199     113.224 104.349  97.142  1.00  6.57              
ATOM   3192  HE1 PHE A 199     112.441 104.994  97.513  1.00  6.57              
ATOM   3193  CZ  PHE A 199     114.546 104.819  97.119  1.00  6.57              
ATOM   3194  HZ  PHE A 199     114.780 105.818  97.465  1.00  6.57              
ATOM   3195  CE2 PHE A 199     115.572 103.982  96.660  1.00  6.57              
ATOM   3196  HE2 PHE A 199     116.588 104.351  96.646  1.00  6.57              
ATOM   3197  CD2 PHE A 199     115.280 102.677  96.232  1.00  6.57              
ATOM   3198  HD2 PHE A 199     116.080 102.051  95.869  1.00  6.57              
ATOM   3199  C   PHE A 199     113.013  99.912  98.095  1.00  6.57              
ATOM   3200  O   PHE A 199     112.063  99.902  98.866  1.00  6.57              
ATOM   3201  N   ASN A 200     114.273  99.866  98.515  1.00  6.57              
ATOM   3202  H   ASN A 200     114.992  99.934  97.815  1.00  6.57              
ATOM   3203  CA  ASN A 200     114.677  99.682  99.907  1.00  6.57              
ATOM   3204  HA  ASN A 200     115.766  99.642  99.912  1.00  6.57              
ATOM   3205  CB  ASN A 200     114.280 100.902 100.782  1.00  6.57              
ATOM   3206  HB1 ASN A 200     114.975 100.965 101.615  1.00  6.57              
ATOM   3207  HB2 ASN A 200     113.291 100.715 101.203  1.00  6.57              
ATOM   3208  CG  ASN A 200     114.203 102.272 100.126  1.00  6.57              
ATOM   3209  OD1 ASN A 200     113.129 102.780  99.870  1.00  6.57              
ATOM   3210  ND2 ASN A 200     115.314 102.931  99.876  1.00  6.57              
ATOM   3211 1HD2 ASN A 200     116.223 102.569 100.088  1.00  6.57              
ATOM   3212 2HD2 ASN A 200     115.188 103.838  99.444  1.00  6.57              
ATOM   3213  C   ASN A 200     114.205  98.383 100.595  1.00  6.57              
ATOM   3214  O   ASN A 200     114.527  98.206 101.766  1.00  6.57              
ATOM   3215  N   TYR A 201     113.485  97.497  99.889  1.00  6.53              
ATOM   3216  H   TYR A 201     113.280  97.762  98.939  1.00  6.53              
ATOM   3217  CA  TYR A 201     112.588  96.475 100.455  1.00  6.53              
ATOM   3218  HA  TYR A 201     111.677  96.987 100.759  1.00  6.53              
ATOM   3219  CB  TYR A 201     112.207  95.497  99.341  1.00  6.53              
ATOM   3220  HB1 TYR A 201     113.079  94.879  99.135  1.00  6.53              
ATOM   3221  HB2 TYR A 201     111.995  96.077  98.441  1.00  6.53              
ATOM   3222  CG  TYR A 201     111.022  94.574  99.580  1.00  6.53              
ATOM   3223  CD1 TYR A 201     111.236  93.289 100.111  1.00  6.53              
ATOM   3224  HD1 TYR A 201     112.220  92.987 100.430  1.00  6.53              
ATOM   3225  CE1 TYR A 201     110.179  92.370 100.222  1.00  6.53              
ATOM   3226  HE1 TYR A 201     110.373  91.391 100.636  1.00  6.53              
ATOM   3227  CZ  TYR A 201     108.892  92.727  99.779  1.00  6.53              
ATOM   3228  OH  TYR A 201     107.872  91.835  99.892  1.00  6.53              
ATOM   3229  HH  TYR A 201     108.166  91.041 100.348  1.00  6.53              
ATOM   3230  CE2 TYR A 201     108.668  94.008  99.231  1.00  6.53              
ATOM   3231  HE2 TYR A 201     107.678  94.266  98.893  1.00  6.53              
ATOM   3232  CD2 TYR A 201     109.731  94.933  99.138  1.00  6.53              
ATOM   3233  HD2 TYR A 201     109.570  95.903  98.685  1.00  6.53              
ATOM   3234  C   TYR A 201     113.151  95.793 101.705  1.00  6.53              
ATOM   3235  O   TYR A 201     112.605  95.954 102.784  1.00  6.53              
ATOM   3236  N   GLU A 202     114.305  95.141 101.591  1.00  6.65              
ATOM   3237  H   GLU A 202     114.778  95.170 100.710  1.00  6.65              
ATOM   3238  CA  GLU A 202     114.849  94.257 102.635  1.00  6.65              
ATOM   3239  HA  GLU A 202     114.264  94.360 103.552  1.00  6.65              
ATOM   3240  CB  GLU A 202     114.754  92.799 102.112  1.00  6.65              
ATOM   3241  HB1 GLU A 202     115.751  92.431 101.865  1.00  6.65              
ATOM   3242  HB2 GLU A 202     114.213  92.763 101.168  1.00  6.65              
ATOM   3243  CG  GLU A 202     114.107  91.809 103.090  1.00  6.65              
ATOM   3244  HG1 GLU A 202     114.242  92.150 104.119  1.00  6.65              
ATOM   3245  HG2 GLU A 202     114.626  90.853 102.992  1.00  6.65              
ATOM   3246  CD  GLU A 202     112.618  91.593 102.790  1.00  6.65              
ATOM   3247  OE1 GLU A 202     112.229  90.497 102.333  1.00  6.65              
ATOM   3248  OE2 GLU A 202     111.780  92.488 103.037  1.00  6.65              
ATOM   3249  C   GLU A 202     116.303  94.602 102.990  1.00  6.65              
ATOM   3250  O   GLU A 202     117.033  93.767 103.519  1.00  6.65              
ATOM   3251  N   LEU A 203     116.793  95.776 102.577  1.00  7.02              
ATOM   3252  H   LEU A 203     116.149  96.522 102.351  1.00  7.02              
ATOM   3253  CA  LEU A 203     118.208  95.923 102.227  1.00  7.02              
ATOM   3254  HA  LEU A 203     118.694  94.967 102.427  1.00  7.02              
ATOM   3255  CB  LEU A 203     118.357  96.112 100.711  1.00  7.02              
ATOM   3256  HB1 LEU A 203     117.912  95.234 100.241  1.00  7.02              
ATOM   3257  HB2 LEU A 203     119.419  96.099 100.465  1.00  7.02              
ATOM   3258  CG  LEU A 203     117.716  97.381 100.123  1.00  7.02              
ATOM   3259  HG  LEU A 203     116.882  97.701 100.740  1.00  7.02              
ATOM   3260  CD1 LEU A 203     118.708  98.534 100.002  1.00  7.02              
ATOM   3261 1HD1 LEU A 203     118.233  99.405  99.556  1.00  7.02              
ATOM   3262 2HD1 LEU A 203     119.077  98.810 100.989  1.00  7.02              
ATOM   3263 3HD1 LEU A 203     119.560  98.235  99.392  1.00  7.02              
ATOM   3264  CD2 LEU A 203     117.186  97.091  98.720  1.00  7.02              
ATOM   3265 1HD2 LEU A 203     116.776  98.000  98.282  1.00  7.02              
ATOM   3266 2HD2 LEU A 203     118.007  96.713  98.112  1.00  7.02              
ATOM   3267 3HD2 LEU A 203     116.395  96.343  98.781  1.00  7.02              
ATOM   3268  C   LEU A 203     118.982  96.927 103.080  1.00  7.02              
ATOM   3269  O   LEU A 203     118.466  97.965 103.484  1.00  7.02              
ATOM   3270  N   GLN A 204     120.245  96.567 103.338  1.00  7.08              
ATOM   3271  H   GLN A 204     120.556  95.727 102.863  1.00  7.08              
ATOM   3272  CA  GLN A 204     121.125  97.078 104.400  1.00  7.08              
ATOM   3273  HA  GLN A 204     120.517  97.137 105.305  1.00  7.08              
ATOM   3274  CB  GLN A 204     122.291  96.105 104.706  1.00  7.08              
ATOM   3275  HB1 GLN A 204     122.609  96.295 105.728  1.00  7.08              
ATOM   3276  HB2 GLN A 204     123.145  96.338 104.069  1.00  7.08              
ATOM   3277  CG  GLN A 204     122.019  94.603 104.558  1.00  7.08              
ATOM   3278  HG1 GLN A 204     120.987  94.367 104.822  1.00  7.08              
ATOM   3279  HG2 GLN A 204     122.681  94.054 105.227  1.00  7.08              
ATOM   3280  CD  GLN A 204     122.317  94.178 103.128  1.00  7.08              
ATOM   3281  OE1 GLN A 204     121.447  94.133 102.277  1.00  7.08              
ATOM   3282  NE2 GLN A 204     123.567  93.948 102.787  1.00  7.08              
ATOM   3283 1HE2 GLN A 204     124.305  94.104 103.446  1.00  7.08              
ATOM   3284 2HE2 GLN A 204     123.739  93.833 101.804  1.00  7.08              
ATOM   3285  C   GLN A 204     121.676  98.502 104.165  1.00  7.08              
ATOM   3286  O   GLN A 204     122.886  98.737 104.146  1.00  7.08              
ATOM   3287  N   ARG A 205     120.780  99.456 103.937  1.00  7.06              
ATOM   3288  H   ARG A 205     119.802  99.186 104.011  1.00  7.06              
ATOM   3289  CA  ARG A 205     121.068 100.869 103.694  1.00  7.06              
ATOM   3290  HA  ARG A 205     121.711 100.956 102.822  1.00  7.06              
ATOM   3291  CB  ARG A 205     119.676 101.526 103.431  1.00  7.06              
ATOM   3292  HB1 ARG A 205     119.242 101.750 104.406  1.00  7.06              
ATOM   3293  HB2 ARG A 205     119.023 100.781 102.972  1.00  7.06              
ATOM   3294  CG  ARG A 205     119.537 102.789 102.549  1.00  7.06              
ATOM   3295  HG1 ARG A 205     119.647 102.508 101.501  1.00  7.06              
ATOM   3296  HG2 ARG A 205     120.305 103.512 102.798  1.00  7.06              
ATOM   3297  CD  ARG A 205     118.139 103.419 102.785  1.00  7.06              
ATOM   3298  HD1 ARG A 205     118.109 103.781 103.815  1.00  7.06              
ATOM   3299  HD2 ARG A 205     117.386 102.635 102.684  1.00  7.06              
ATOM   3300  NE  ARG A 205     117.781 104.531 101.865  1.00  7.06              
ATOM   3301  HE  ARG A 205     118.291 104.621 100.985  1.00  7.06              
ATOM   3302  CZ  ARG A 205     116.894 105.501 102.084  1.00  7.06              
ATOM   3303  NH1 ARG A 205     116.242 105.671 103.201  1.00  7.06              
ATOM   3304 1HH1 ARG A 205     116.342 105.048 103.974  1.00  7.06              
ATOM   3305 2HH1 ARG A 205     115.583 106.461 103.277  1.00  7.06              
ATOM   3306  NH2 ARG A 205     116.615 106.361 101.162  1.00  7.06              
ATOM   3307 1HH2 ARG A 205     116.935 106.226 100.209  1.00  7.06              
ATOM   3308 2HH2 ARG A 205     116.026 107.148 101.425  1.00  7.06              
ATOM   3309  C   ARG A 205     121.734 101.509 104.917  1.00  7.06              
ATOM   3310  O   ARG A 205     121.424 101.187 106.064  1.00  7.06              
ATOM   3311  N   TYR A 206     122.552 102.514 104.651  1.00  7.15              
ATOM   3312  H   TYR A 206     122.653 102.763 103.679  1.00  7.15              
ATOM   3313  CA  TYR A 206     123.028 103.508 105.618  1.00  7.15              
ATOM   3314  HA  TYR A 206     122.496 103.398 106.565  1.00  7.15              
ATOM   3315  CB  TYR A 206     124.535 103.262 105.858  1.00  7.15              
ATOM   3316  HB1 TYR A 206     124.838 103.774 106.770  1.00  7.15              
ATOM   3317  HB2 TYR A 206     125.096 103.690 105.027  1.00  7.15              
ATOM   3318  CG  TYR A 206     124.938 101.801 106.013  1.00  7.15              
ATOM   3319  CD1 TYR A 206     124.720 101.126 107.231  1.00  7.15              
ATOM   3320  HD1 TYR A 206     124.294 101.654 108.071  1.00  7.15              
ATOM   3321  CE1 TYR A 206     125.027  99.756 107.346  1.00  7.15              
ATOM   3322  HE1 TYR A 206     124.851  99.229 108.270  1.00  7.15              
ATOM   3323  CZ  TYR A 206     125.535  99.051 106.236  1.00  7.15              
ATOM   3324  OH  TYR A 206     125.780  97.716 106.325  1.00  7.15              
ATOM   3325  HH  TYR A 206     126.030  97.365 105.470  1.00  7.15              
ATOM   3326  CE2 TYR A 206     125.784  99.732 105.024  1.00  7.15              
ATOM   3327  HE2 TYR A 206     126.173  99.196 104.173  1.00  7.15              
ATOM   3328  CD2 TYR A 206     125.492 101.105 104.920  1.00  7.15              
ATOM   3329  HD2 TYR A 206     125.667 101.618 103.988  1.00  7.15              
ATOM   3330  C   TYR A 206     122.642 104.880 104.996  1.00  7.15              
ATOM   3331  O   TYR A 206     121.831 104.904 104.066  1.00  7.15              
ATOM   3332  N   PRO A 207     123.074 106.052 105.494  1.00  7.14              
ATOM   3333  CD  PRO A 207     124.094 106.309 106.498  1.00  7.14              
ATOM   3334  HD1 PRO A 207     125.056 105.890 106.206  1.00  7.14              
ATOM   3335  HD2 PRO A 207     123.772 105.910 107.461  1.00  7.14              
ATOM   3336  CG  PRO A 207     124.218 107.828 106.580  1.00  7.14              
ATOM   3337  HG1 PRO A 207     124.924 108.178 105.824  1.00  7.14              
ATOM   3338  HG2 PRO A 207     124.522 108.157 107.574  1.00  7.14              
ATOM   3339  CB  PRO A 207     122.812 108.306 106.226  1.00  7.14              
ATOM   3340  HB1 PRO A 207     122.821 109.318 105.818  1.00  7.14              
ATOM   3341  HB2 PRO A 207     122.184 108.266 107.117  1.00  7.14              
ATOM   3342  CA  PRO A 207     122.317 107.268 105.210  1.00  7.14              
ATOM   3343  HA  PRO A 207     121.266 107.072 105.429  1.00  7.14              
ATOM   3344  C   PRO A 207     122.390 107.816 103.772  1.00  7.14              
ATOM   3345  O   PRO A 207     123.439 107.860 103.123  1.00  7.14              
ATOM   3346  N   SER A 208     121.247 108.346 103.327  1.00  7.00              
ATOM   3347  H   SER A 208     120.448 108.302 103.944  1.00  7.00              
ATOM   3348  CA  SER A 208     121.009 109.064 102.070  1.00  7.00              
ATOM   3349  HA  SER A 208     121.501 108.522 101.264  1.00  7.00              
ATOM   3350  CB  SER A 208     119.488 109.004 101.784  1.00  7.00              
ATOM   3351  HB1 SER A 208     119.197 107.958 101.666  1.00  7.00              
ATOM   3352  HB2 SER A 208     119.259 109.525 100.855  1.00  7.00              
ATOM   3353  OG  SER A 208     118.721 109.571 102.834  1.00  7.00              
ATOM   3354  HG  SER A 208     117.774 109.362 102.710  1.00  7.00              
ATOM   3355  C   SER A 208     121.563 110.497 102.053  1.00  7.00              
ATOM   3356  O   SER A 208     122.501 110.802 102.795  1.00  7.00              
ATOM   3357  N   SER A 209     121.091 111.353 101.137  1.00  7.12              
ATOM   3358  H   SER A 209     120.344 111.054 100.523  1.00  7.12              
ATOM   3359  CA  SER A 209     121.540 112.757 101.033  1.00  7.12              
ATOM   3360  HA  SER A 209     122.190 113.003 101.873  1.00  7.12              
ATOM   3361  CB  SER A 209     122.340 112.957  99.737  1.00  7.12              
ATOM   3362  HB1 SER A 209     122.964 113.846  99.835  1.00  7.12              
ATOM   3363  HB2 SER A 209     121.651 113.106  98.903  1.00  7.12              
ATOM   3364  OG  SER A 209     123.152 111.831  99.445  1.00  7.12              
ATOM   3365  HG  SER A 209     122.553 111.150  99.089  1.00  7.12              
ATOM   3366  C   SER A 209     120.357 113.725 101.042  1.00  7.12              
ATOM   3367  O   SER A 209     119.384 113.512 100.323  1.00  7.12              
ATOM   3368  N   LEU A 210     120.463 114.809 101.817  1.00  7.23              
ATOM   3369  H   LEU A 210     121.318 114.962 102.331  1.00  7.23              
ATOM   3370  CA  LEU A 210     119.386 115.776 102.047  1.00  7.23              
ATOM   3371  HA  LEU A 210     118.513 115.505 101.453  1.00  7.23              
ATOM   3372  CB  LEU A 210     118.990 115.751 103.545  1.00  7.23              
ATOM   3373  HB1 LEU A 210     118.403 116.643 103.747  1.00  7.23              
ATOM   3374  HB2 LEU A 210     119.894 115.837 104.150  1.00  7.23              
ATOM   3375  CG  LEU A 210     118.148 114.572 104.086  1.00  7.23              
ATOM   3376  HG  LEU A 210     117.911 114.813 105.123  1.00  7.23              
ATOM   3377  CD1 LEU A 210     116.824 114.419 103.336  1.00  7.23              
ATOM   3378 1HD1 LEU A 210     116.203 113.683 103.851  1.00  7.23              
ATOM   3379 2HD1 LEU A 210     116.291 115.370 103.324  1.00  7.23              
ATOM   3380 3HD1 LEU A 210     116.994 114.075 102.317  1.00  7.23              
ATOM   3381  CD2 LEU A 210     118.862 113.216 104.096  1.00  7.23              
ATOM   3382 1HD2 LEU A 210     119.851 113.313 104.540  1.00  7.23              
ATOM   3383 2HD2 LEU A 210     118.276 112.516 104.693  1.00  7.23              
ATOM   3384 3HD2 LEU A 210     118.933 112.810 103.090  1.00  7.23              
ATOM   3385  C   LEU A 210     119.799 117.191 101.597  1.00  7.23              
ATOM   3386  O   LEU A 210     120.982 117.489 101.463  1.00  7.23              
ATOM   3387  N   ASN A 211     118.802 118.062 101.424  1.00  7.21              
ATOM   3388  H   ASN A 211     117.874 117.695 101.583  1.00  7.21              
ATOM   3389  CA  ASN A 211     118.884 119.533 101.462  1.00  7.21              
ATOM   3390  HA  ASN A 211     117.879 119.884 101.222  1.00  7.21              
ATOM   3391  CB  ASN A 211     119.141 119.966 102.928  1.00  7.21              
ATOM   3392  HB1 ASN A 211     119.080 121.052 103.004  1.00  7.21              
ATOM   3393  HB2 ASN A 211     120.151 119.669 103.211  1.00  7.21              
ATOM   3394  CG  ASN A 211     118.152 119.384 103.929  1.00  7.21              
ATOM   3395  OD1 ASN A 211     117.057 118.964 103.596  1.00  7.21              
ATOM   3396  ND2 ASN A 211     118.514 119.288 105.188  1.00  7.21              
ATOM   3397 1HD2 ASN A 211     119.406 119.634 105.490  1.00  7.21              
ATOM   3398 2HD2 ASN A 211     117.848 118.871 105.816  1.00  7.21              
ATOM   3399  C   ASN A 211     119.777 120.285 100.440  1.00  7.21              
ATOM   3400  O   ASN A 211     119.993 121.481 100.624  1.00  7.21              
ATOM   3401  N   LEU A 212     120.258 119.667  99.352  1.00  7.20              
ATOM   3402  H   LEU A 212     120.069 118.683  99.233  1.00  7.20              
ATOM   3403  CA  LEU A 212     121.209 120.319  98.429  1.00  7.20              
ATOM   3404  HA  LEU A 212     121.586 121.220  98.913  1.00  7.20              
ATOM   3405  CB  LEU A 212     122.433 119.401  98.248  1.00  7.20              
ATOM   3406  HB1 LEU A 212     122.102 118.456  97.813  1.00  7.20              
ATOM   3407  HB2 LEU A 212     122.849 119.191  99.235  1.00  7.20              
ATOM   3408  CG  LEU A 212     123.550 119.983  97.356  1.00  7.20              
ATOM   3409  HG  LEU A 212     123.197 120.059  96.329  1.00  7.20              
ATOM   3410  CD1 LEU A 212     124.032 121.366  97.807  1.00  7.20              
ATOM   3411 1HD1 LEU A 212     124.886 121.674  97.202  1.00  7.20              
ATOM   3412 2HD1 LEU A 212     123.246 122.106  97.673  1.00  7.20              
ATOM   3413 3HD1 LEU A 212     124.329 121.333  98.855  1.00  7.20              
ATOM   3414  CD2 LEU A 212     124.752 119.039  97.376  1.00  7.20              
ATOM   3415 1HD2 LEU A 212     125.527 119.420  96.709  1.00  7.20              
ATOM   3416 2HD2 LEU A 212     125.155 118.968  98.386  1.00  7.20              
ATOM   3417 3HD2 LEU A 212     124.450 118.052  97.032  1.00  7.20              
ATOM   3418  C   LEU A 212     120.585 120.773  97.095  1.00  7.20              
ATOM   3419  O   LEU A 212     120.534 120.013  96.133  1.00  7.20              
ATOM   3420  N   SER A 213     120.150 122.037  97.046  1.00  6.92              
ATOM   3421  H   SER A 213     120.209 122.553  97.913  1.00  6.92              
ATOM   3422  CA  SER A 213     119.560 122.768  95.897  1.00  6.92              
ATOM   3423  HA  SER A 213     119.439 123.800  96.225  1.00  6.92              
ATOM   3424  CB  SER A 213     120.513 122.811  94.696  1.00  6.92              
ATOM   3425  HB1 SER A 213     120.502 121.851  94.177  1.00  6.92              
ATOM   3426  HB2 SER A 213     121.528 123.011  95.044  1.00  6.92              
ATOM   3427  OG  SER A 213     120.128 123.844  93.807  1.00  6.92              
ATOM   3428  HG  SER A 213     119.188 123.751  93.610  1.00  6.92              
ATOM   3429  C   SER A 213     118.170 122.308  95.460  1.00  6.92              
ATOM   3430  O   SER A 213     117.316 123.137  95.160  1.00  6.92              
ATOM   3431  N   SER A 214     117.919 121.009  95.489  1.00  6.75              
ATOM   3432  H   SER A 214     118.698 120.373  95.629  1.00  6.75              
ATOM   3433  CA  SER A 214     116.594 120.403  95.490  1.00  6.75              
ATOM   3434  HA  SER A 214     115.913 121.031  96.065  1.00  6.75              
ATOM   3435  CB  SER A 214     116.034 120.260  94.068  1.00  6.75              
ATOM   3436  HB1 SER A 214     115.761 121.250  93.700  1.00  6.75              
ATOM   3437  HB2 SER A 214     115.136 119.643  94.097  1.00  6.75              
ATOM   3438  OG  SER A 214     116.971 119.689  93.174  1.00  6.75              
ATOM   3439  HG  SER A 214     116.529 119.500  92.342  1.00  6.75              
ATOM   3440  C   SER A 214     116.708 119.052  96.182  1.00  6.75              
ATOM   3441  O   SER A 214     117.709 118.341  96.061  1.00  6.75              
ATOM   3442  N   ALA A 215     115.701 118.706  96.979  1.00  6.71              
ATOM   3443  H   ALA A 215     114.892 119.315  97.038  1.00  6.71              
ATOM   3444  CA  ALA A 215     115.648 117.394  97.600  1.00  6.71              
ATOM   3445  HA  ALA A 215     116.557 117.242  98.184  1.00  6.71              
ATOM   3446  CB  ALA A 215     114.438 117.352  98.541  1.00  6.71              
ATOM   3447  HB1 ALA A 215     114.401 116.392  99.058  1.00  6.71              
ATOM   3448  HB2 ALA A 215     114.514 118.148  99.282  1.00  6.71              
ATOM   3449  HB3 ALA A 215     113.515 117.480  97.974  1.00  6.71              
ATOM   3450  C   ALA A 215     115.569 116.288  96.529  1.00  6.71              
ATOM   3451  O   ALA A 215     115.043 116.490  95.436  1.00  6.71              
ATOM   3452  N   PHE A 216     116.018 115.076  96.845  1.00  6.56              
ATOM   3453  H   PHE A 216     116.427 114.919  97.753  1.00  6.56              
ATOM   3454  CA  PHE A 216     115.927 113.944  95.914  1.00  6.56              
ATOM   3455  HA  PHE A 216     116.528 114.145  95.028  1.00  6.56              
ATOM   3456  CB  PHE A 216     116.519 112.720  96.647  1.00  6.56              
ATOM   3457  HB1 PHE A 216     116.164 112.732  97.679  1.00  6.56              
ATOM   3458  HB2 PHE A 216     117.603 112.837  96.687  1.00  6.56              
ATOM   3459  CG  PHE A 216     116.194 111.339  96.092  1.00  6.56              
ATOM   3460  CD1 PHE A 216     115.012 110.680  96.491  1.00  6.56              
ATOM   3461  HD1 PHE A 216     114.312 111.166  97.158  1.00  6.56              
ATOM   3462  CE1 PHE A 216     114.739 109.374  96.043  1.00  6.56              
ATOM   3463  HE1 PHE A 216     113.835 108.871  96.362  1.00  6.56              
ATOM   3464  CZ  PHE A 216     115.657 108.710  95.211  1.00  6.56              
ATOM   3465  HZ  PHE A 216     115.458 107.696  94.894  1.00  6.56              
ATOM   3466  CE2 PHE A 216     116.838 109.360  94.814  1.00  6.56              
ATOM   3467  HE2 PHE A 216     117.553 108.849  94.189  1.00  6.56              
ATOM   3468  CD2 PHE A 216     117.101 110.672  95.246  1.00  6.56              
ATOM   3469  HD2 PHE A 216     118.015 111.153  94.941  1.00  6.56              
ATOM   3470  C   PHE A 216     114.505 113.650  95.411  1.00  6.56              
ATOM   3471  O   PHE A 216     114.358 113.245  94.261  1.00  6.56              
ATOM   3472  N   SER A 217     113.480 113.889  96.240  1.00  6.52              
ATOM   3473  H   SER A 217     113.659 114.206  97.180  1.00  6.52              
ATOM   3474  CA  SER A 217     112.066 113.707  95.898  1.00  6.52              
ATOM   3475  HA  SER A 217     111.985 112.944  95.122  1.00  6.52              
ATOM   3476  CB  SER A 217     111.278 113.204  97.121  1.00  6.52              
ATOM   3477  HB1 SER A 217     111.670 112.235  97.431  1.00  6.52              
ATOM   3478  HB2 SER A 217     110.226 113.080  96.858  1.00  6.52              
ATOM   3479  OG  SER A 217     111.387 114.115  98.199  1.00  6.52              
ATOM   3480  HG  SER A 217     110.782 113.809  98.911  1.00  6.52              
ATOM   3481  C   SER A 217     111.371 114.976  95.339  1.00  6.52              
ATOM   3482  O   SER A 217     110.180 114.943  95.036  1.00  6.52              
ATOM   3483  N   ASN A 218     112.060 116.122  95.209  1.00  6.47              
ATOM   3484  H   ASN A 218     113.065 116.074  95.338  1.00  6.47              
ATOM   3485  CA  ASN A 218     111.432 117.449  95.395  1.00  6.47              
ATOM   3486  HA  ASN A 218     111.139 117.501  96.446  1.00  6.47              
ATOM   3487  CB  ASN A 218     112.479 118.558  95.139  1.00  6.47              
ATOM   3488  HB1 ASN A 218     112.478 118.834  94.087  1.00  6.47              
ATOM   3489  HB2 ASN A 218     113.464 118.189  95.372  1.00  6.47              
ATOM   3490  CG  ASN A 218     112.315 119.824  95.971  1.00  6.47              
ATOM   3491  OD1 ASN A 218     113.275 120.302  96.555  1.00  6.47              
ATOM   3492  ND2 ASN A 218     111.152 120.417  96.073  1.00  6.47              
ATOM   3493 1HD2 ASN A 218     110.314 119.996  95.684  1.00  6.47              
ATOM   3494 2HD2 ASN A 218     111.115 121.222  96.669  1.00  6.47              
ATOM   3495  C   ASN A 218     110.175 117.798  94.587  1.00  6.47              
ATOM   3496  O   ASN A 218     109.330 118.556  95.064  1.00  6.47              
ATOM   3497  N   LEU A 219     110.097 117.334  93.346  1.00  6.41              
ATOM   3498  H   LEU A 219     110.816 116.695  93.040  1.00  6.41              
ATOM   3499  CA  LEU A 219     109.049 117.705  92.394  1.00  6.41              
ATOM   3500  HA  LEU A 219     108.385 118.456  92.823  1.00  6.41              
ATOM   3501  CB  LEU A 219     109.715 118.282  91.122  1.00  6.41              
ATOM   3502  HB1 LEU A 219     108.931 118.694  90.485  1.00  6.41              
ATOM   3503  HB2 LEU A 219     110.172 117.452  90.578  1.00  6.41              
ATOM   3504  CG  LEU A 219     110.806 119.355  91.323  1.00  6.41              
ATOM   3505  HG  LEU A 219     111.633 118.928  91.889  1.00  6.41              
ATOM   3506  CD1 LEU A 219     111.353 119.790  89.964  1.00  6.41              
ATOM   3507 1HD1 LEU A 219     112.136 120.536  90.097  1.00  6.41              
ATOM   3508 2HD1 LEU A 219     111.781 118.924  89.456  1.00  6.41              
ATOM   3509 3HD1 LEU A 219     110.554 120.204  89.349  1.00  6.41              
ATOM   3510  CD2 LEU A 219     110.304 120.598  92.062  1.00  6.41              
ATOM   3511 1HD2 LEU A 219     111.121 121.308  92.183  1.00  6.41              
ATOM   3512 2HD2 LEU A 219     109.501 121.066  91.494  1.00  6.41              
ATOM   3513 3HD2 LEU A 219     109.930 120.328  93.048  1.00  6.41              
ATOM   3514  C   LEU A 219     108.193 116.487  92.023  1.00  6.41              
ATOM   3515  O   LEU A 219     107.266 116.605  91.225  1.00  6.41              
ATOM   3516  N   THR A 220     108.533 115.302  92.538  1.00  6.42              
ATOM   3517  H   THR A 220     109.216 115.259  93.289  1.00  6.42              
ATOM   3518  CA  THR A 220     108.195 114.047  91.874  1.00  6.42              
ATOM   3519  HA  THR A 220     107.971 114.251  90.826  1.00  6.42              
ATOM   3520  CB  THR A 220     109.383 113.056  91.868  1.00  6.42              
ATOM   3521  HB  THR A 220     109.070 112.148  91.352  1.00  6.42              
ATOM   3522  CG2 THR A 220     110.612 113.620  91.155  1.00  6.42              
ATOM   3523 1HG2 THR A 220     111.388 112.857  91.111  1.00  6.42              
ATOM   3524 2HG2 THR A 220     110.353 113.916  90.139  1.00  6.42              
ATOM   3525 3HG2 THR A 220     110.996 114.485  91.695  1.00  6.42              
ATOM   3526  OG1 THR A 220     109.810 112.712  93.165  1.00  6.42              
ATOM   3527  HG1 THR A 220     109.006 112.571  93.688  1.00  6.42              
ATOM   3528  C   THR A 220     106.970 113.380  92.485  1.00  6.42              
ATOM   3529  O   THR A 220     107.020 112.834  93.586  1.00  6.42              
ATOM   3530  N   ASN A 221     105.864 113.373  91.742  1.00  6.39              
ATOM   3531  H   ASN A 221     105.906 113.812  90.835  1.00  6.39              
ATOM   3532  CA  ASN A 221     104.765 112.441  92.002  1.00  6.39              
ATOM   3533  HA  ASN A 221     104.466 112.502  93.050  1.00  6.39              
ATOM   3534  CB  ASN A 221     103.558 112.799  91.112  1.00  6.39              
ATOM   3535  HB1 ASN A 221     102.890 111.937  91.066  1.00  6.39              
ATOM   3536  HB2 ASN A 221     103.891 113.010  90.097  1.00  6.39              
ATOM   3537  CG  ASN A 221     102.735 113.970  91.618  1.00  6.39              
ATOM   3538  OD1 ASN A 221     101.524 113.909  91.720  1.00  6.39              
ATOM   3539  ND2 ASN A 221     103.344 115.085  91.952  1.00  6.39              
ATOM   3540 1HD2 ASN A 221     104.345 115.157  91.910  1.00  6.39              
ATOM   3541 2HD2 ASN A 221     102.755 115.826  92.281  1.00  6.39              
ATOM   3542  C   ASN A 221     105.241 111.012  91.715  1.00  6.39              
ATOM   3543  O   ASN A 221     105.736 110.730  90.626  1.00  6.39              
ATOM   3544  N   LEU A 222     105.030 110.111  92.671  1.00  6.40              
ATOM   3545  H   LEU A 222     104.587 110.416  93.523  1.00  6.40              
ATOM   3546  CA  LEU A 222     105.074 108.669  92.458  1.00  6.40              
ATOM   3547  HA  LEU A 222     105.549 108.429  91.504  1.00  6.40              
ATOM   3548  CB  LEU A 222     105.887 108.009  93.600  1.00  6.40              
ATOM   3549  HB1 LEU A 222     105.650 106.947  93.626  1.00  6.40              
ATOM   3550  HB2 LEU A 222     105.575 108.432  94.556  1.00  6.40              
ATOM   3551  CG  LEU A 222     107.423 108.100  93.475  1.00  6.40              
ATOM   3552  HG  LEU A 222     107.727 107.673  92.519  1.00  6.40              
ATOM   3553  CD1 LEU A 222     107.992 109.515  93.590  1.00  6.40              
ATOM   3554 1HD1 LEU A 222     109.080 109.481  93.623  1.00  6.40              
ATOM   3555 2HD1 LEU A 222     107.705 110.098  92.718  1.00  6.40              
ATOM   3556 3HD1 LEU A 222     107.620 110.004  94.491  1.00  6.40              
ATOM   3557  CD2 LEU A 222     108.051 107.275  94.601  1.00  6.40              
ATOM   3558 1HD2 LEU A 222     109.133 107.244  94.483  1.00  6.40              
ATOM   3559 2HD2 LEU A 222     107.806 107.718  95.566  1.00  6.40              
ATOM   3560 3HD2 LEU A 222     107.665 106.260  94.567  1.00  6.40              
ATOM   3561  C   LEU A 222     103.624 108.165  92.380  1.00  6.40              
ATOM   3562  O   LEU A 222     102.670 108.947  92.365  1.00  6.40              
ATOM   3563  N   ARG A 223     103.453 106.847  92.350  1.00  6.41              
ATOM   3564  H   ARG A 223     104.283 106.276  92.224  1.00  6.41              
ATOM   3565  CA  ARG A 223     102.177 106.161  92.527  1.00  6.41              
ATOM   3566  HA  ARG A 223     101.524 106.860  93.053  1.00  6.41              
ATOM   3567  CB  ARG A 223     101.544 105.891  91.152  1.00  6.41              
ATOM   3568  HB1 ARG A 223     101.868 104.916  90.799  1.00  6.41              
ATOM   3569  HB2 ARG A 223     101.935 106.630  90.450  1.00  6.41              
ATOM   3570  CG  ARG A 223     100.005 106.031  91.090  1.00  6.41              
ATOM   3571  HG1 ARG A 223      99.744 106.397  90.097  1.00  6.41              
ATOM   3572  HG2 ARG A 223      99.681 106.798  91.794  1.00  6.41              
ATOM   3573  CD  ARG A 223      99.185 104.753  91.330  1.00  6.41              
ATOM   3574  HD1 ARG A 223      98.137 104.976  91.122  1.00  6.41              
ATOM   3575  HD2 ARG A 223      99.257 104.463  92.376  1.00  6.41              
ATOM   3576  NE  ARG A 223      99.615 103.655  90.447  1.00  6.41              
ATOM   3577  HE  ARG A 223      99.455 103.737  89.444  1.00  6.41              
ATOM   3578  CZ  ARG A 223     100.421 102.662  90.760  1.00  6.41              
ATOM   3579  NH1 ARG A 223     100.725 102.363  91.986  1.00  6.41              
ATOM   3580 1HH1 ARG A 223     100.543 103.024  92.720  1.00  6.41              
ATOM   3581 2HH1 ARG A 223     101.451 101.658  92.093  1.00  6.41              
ATOM   3582  NH2 ARG A 223     100.982 101.969  89.827  1.00  6.41              
ATOM   3583 1HH2 ARG A 223     100.837 102.294  88.872  1.00  6.41              
ATOM   3584 2HH2 ARG A 223     101.811 101.444  90.091  1.00  6.41              
ATOM   3585  C   ARG A 223     102.264 104.949  93.451  1.00  6.41              
ATOM   3586  O   ARG A 223     101.216 104.453  93.864  1.00  6.41              
ATOM   3587  N   ILE A 224     103.463 104.555  93.901  1.00  6.02              
ATOM   3588  H   ILE A 224     104.290 104.899  93.427  1.00  6.02              
ATOM   3589  CA  ILE A 224     103.630 103.904  95.227  1.00  6.02              
ATOM   3590  HA  ILE A 224     102.968 104.404  95.929  1.00  6.02              
ATOM   3591  CB  ILE A 224     103.238 102.403  95.134  1.00  6.02              
ATOM   3592  HB  ILE A 224     102.896 102.198  94.119  1.00  6.02              
ATOM   3593  CG2 ILE A 224     104.403 101.446  95.406  1.00  6.02              
ATOM   3594 1HG2 ILE A 224     104.079 100.442  95.161  1.00  6.02              
ATOM   3595 2HG2 ILE A 224     105.257 101.677  94.769  1.00  6.02              
ATOM   3596 3HG2 ILE A 224     104.696 101.490  96.453  1.00  6.02              
ATOM   3597  CG1 ILE A 224     102.052 102.101  96.075  1.00  6.02              
ATOM   3598 1HG1 ILE A 224     101.245 102.794  95.846  1.00  6.02              
ATOM   3599 2HG1 ILE A 224     102.357 102.260  97.110  1.00  6.02              
ATOM   3600  CD1 ILE A 224     101.467 100.690  95.940  1.00  6.02              
ATOM   3601  HD1 ILE A 224     100.549 100.625  96.526  1.00  6.02              
ATOM   3602  HD2 ILE A 224     101.236 100.481  94.895  1.00  6.02              
ATOM   3603  HD3 ILE A 224     102.168  99.947  96.317  1.00  6.02              
ATOM   3604  C   ILE A 224     105.058 104.133  95.743  1.00  6.02              
ATOM   3605  O   ILE A 224     105.976 104.335  94.947  1.00  6.02              
ATOM   3606  N   LEU A 225     105.268 104.011  97.059  1.00  6.12              
ATOM   3607  H   LEU A 225     104.473 103.912  97.682  1.00  6.12              
ATOM   3608  CA  LEU A 225     106.600 103.816  97.643  1.00  6.12              
ATOM   3609  HA  LEU A 225     107.249 103.416  96.875  1.00  6.12              
ATOM   3610  CB  LEU A 225     107.173 105.186  98.064  1.00  6.12              
ATOM   3611  HB1 LEU A 225     106.453 105.676  98.718  1.00  6.12              
ATOM   3612  HB2 LEU A 225     107.275 105.800  97.169  1.00  6.12              
ATOM   3613  CG  LEU A 225     108.538 105.145  98.783  1.00  6.12              
ATOM   3614  HG  LEU A 225     108.421 104.621  99.730  1.00  6.12              
ATOM   3615  CD1 LEU A 225     109.630 104.436  97.980  1.00  6.12              
ATOM   3616 1HD1 LEU A 225     110.554 104.450  98.557  1.00  6.12              
ATOM   3617 2HD1 LEU A 225     109.370 103.397  97.813  1.00  6.12              
ATOM   3618 3HD1 LEU A 225     109.783 104.944  97.028  1.00  6.12              
ATOM   3619  CD2 LEU A 225     109.027 106.565  99.073  1.00  6.12              
ATOM   3620 1HD2 LEU A 225     109.975 106.533  99.611  1.00  6.12              
ATOM   3621 2HD2 LEU A 225     109.158 107.121  98.145  1.00  6.12              
ATOM   3622 3HD2 LEU A 225     108.307 107.092  99.701  1.00  6.12              
ATOM   3623  C   LEU A 225     106.522 102.800  98.808  1.00  6.12              
ATOM   3624  O   LEU A 225     105.711 102.927  99.748  1.00  6.12              
ATOM   3625  N   ARG A 226     107.362 101.755  98.719  1.00  6.17              
ATOM   3626  H   ARG A 226     107.994 101.714  97.926  1.00  6.17              
ATOM   3627  CA  ARG A 226     107.264 100.586  99.624  1.00  6.17              
ATOM   3628  HA  ARG A 226     106.494 100.761 100.378  1.00  6.17              
ATOM   3629  CB  ARG A 226     106.830  99.317  98.832  1.00  6.17              
ATOM   3630  HB1 ARG A 226     106.978  98.444  99.470  1.00  6.17              
ATOM   3631  HB2 ARG A 226     107.495  99.193  97.985  1.00  6.17              
ATOM   3632  CG  ARG A 226     105.367  99.263  98.343  1.00  6.17              
ATOM   3633  HG1 ARG A 226     104.946 100.266  98.390  1.00  6.17              
ATOM   3634  HG2 ARG A 226     104.787  98.644  99.029  1.00  6.17              
ATOM   3635  CD  ARG A 226     105.175  98.736  96.900  1.00  6.17              
ATOM   3636  HD1 ARG A 226     105.759  99.366  96.229  1.00  6.17              
ATOM   3637  HD2 ARG A 226     104.118  98.831  96.648  1.00  6.17              
ATOM   3638  NE  ARG A 226     105.575  97.336  96.669  1.00  6.17              
ATOM   3639  HE  ARG A 226     106.164  96.923  97.371  1.00  6.17              
ATOM   3640  CZ  ARG A 226     105.481  96.666  95.515  1.00  6.17              
ATOM   3641  NH1 ARG A 226     104.926  97.135  94.418  1.00  6.17              
ATOM   3642 1HH1 ARG A 226     104.537  98.076  94.322  1.00  6.17              
ATOM   3643 2HH1 ARG A 226     104.916  96.574  93.590  1.00  6.17              
ATOM   3644  NH2 ARG A 226     106.006  95.469  95.435  1.00  6.17              
ATOM   3645 1HH2 ARG A 226     106.615  95.163  96.169  1.00  6.17              
ATOM   3646 2HH2 ARG A 226     106.170  95.051  94.525  1.00  6.17              
ATOM   3647  C   ARG A 226     108.534 100.285 100.417  1.00  6.17              
ATOM   3648  O   ARG A 226     109.395  99.548  99.946  1.00  6.17              
ATOM   3649  N   ILE A 227     108.617 100.745 101.667  1.00  6.65              
ATOM   3650  H   ILE A 227     107.815 101.219 102.064  1.00  6.65              
ATOM   3651  CA  ILE A 227     109.859 100.732 102.475  1.00  6.65              
ATOM   3652  HA  ILE A 227     110.715 100.569 101.817  1.00  6.65              
ATOM   3653  CB  ILE A 227     110.031 102.134 103.128  1.00  6.65              
ATOM   3654  HB  ILE A 227     109.252 102.264 103.883  1.00  6.65              
ATOM   3655  CG2 ILE A 227     111.394 102.228 103.821  1.00  6.65              
ATOM   3656 1HG2 ILE A 227     111.455 103.145 104.409  1.00  6.65              
ATOM   3657 2HG2 ILE A 227     111.504 101.398 104.512  1.00  6.65              
ATOM   3658 3HG2 ILE A 227     112.195 102.211 103.083  1.00  6.65              
ATOM   3659  CG1 ILE A 227     109.888 103.287 102.098  1.00  6.65              
ATOM   3660 1HG1 ILE A 227     108.880 103.268 101.684  1.00  6.65              
ATOM   3661 2HG1 ILE A 227     110.594 103.132 101.281  1.00  6.65              
ATOM   3662  CD1 ILE A 227     110.096 104.699 102.663  1.00  6.65              
ATOM   3663  HD1 ILE A 227     109.811 105.435 101.912  1.00  6.65              
ATOM   3664  HD2 ILE A 227     109.476 104.842 103.550  1.00  6.65              
ATOM   3665  HD3 ILE A 227     111.143 104.860 102.919  1.00  6.65              
ATOM   3666  C   ILE A 227     109.795  99.571 103.487  1.00  6.65              
ATOM   3667  O   ILE A 227     109.562  99.739 104.683  1.00  6.65              
ATOM   3668  N   ARG A 228     109.872  98.333 102.975  1.00  6.61              
ATOM   3669  H   ARG A 228     110.027  98.270 101.979  1.00  6.61              
ATOM   3670  CA  ARG A 228     109.513  97.093 103.706  1.00  6.61              
ATOM   3671  HA  ARG A 228     108.489  97.238 104.037  1.00  6.61              
ATOM   3672  CB  ARG A 228     109.551  95.878 102.740  1.00  6.61              
ATOM   3673  HB1 ARG A 228     110.365  95.206 103.003  1.00  6.61              
ATOM   3674  HB2 ARG A 228     109.731  96.236 101.727  1.00  6.61              
ATOM   3675  CG  ARG A 228     108.264  95.047 102.701  1.00  6.61              
ATOM   3676  HG1 ARG A 228     108.171  94.572 101.730  1.00  6.61              
ATOM   3677  HG2 ARG A 228     107.423  95.727 102.804  1.00  6.61              
ATOM   3678  CD  ARG A 228     108.192  93.949 103.772  1.00  6.61              
ATOM   3679  HD1 ARG A 228     107.152  93.640 103.873  1.00  6.61              
ATOM   3680  HD2 ARG A 228     108.516  94.370 104.721  1.00  6.61              
ATOM   3681  NE  ARG A 228     109.022  92.767 103.443  1.00  6.61              
ATOM   3682  HE  ARG A 228     109.933  92.931 103.006  1.00  6.61              
ATOM   3683  CZ  ARG A 228     108.806  91.512 103.798  1.00  6.61              
ATOM   3684  NH1 ARG A 228     107.818  91.157 104.574  1.00  6.61              
ATOM   3685 1HH1 ARG A 228     107.375  91.889 105.125  1.00  6.61              
ATOM   3686 2HH1 ARG A 228     107.696  90.195 104.833  1.00  6.61              
ATOM   3687  NH2 ARG A 228     109.616  90.574 103.419  1.00  6.61              
ATOM   3688 1HH2 ARG A 228     110.495  90.867 102.974  1.00  6.61              
ATOM   3689 2HH2 ARG A 228     109.621  89.677 103.873  1.00  6.61              
ATOM   3690  C   ARG A 228     110.292  96.811 105.004  1.00  6.61              
ATOM   3691  O   ARG A 228     109.750  96.136 105.877  1.00  6.61              
ATOM   3692  N   GLY A 229     111.511  97.325 105.153  1.00  6.68              
ATOM   3693  H   GLY A 229     111.885  97.773 104.334  1.00  6.68              
ATOM   3694  CA  GLY A 229     112.471  96.879 106.174  1.00  6.68              
ATOM   3695  HA1 GLY A 229     112.507  95.789 106.180  1.00  6.68              
ATOM   3696  HA2 GLY A 229     112.134  97.216 107.153  1.00  6.68              
ATOM   3697  C   GLY A 229     113.884  97.402 105.936  1.00  6.68              
ATOM   3698  O   GLY A 229     114.788  96.629 105.650  1.00  6.68              
ATOM   3699  N   PHE A 230     114.032  98.729 105.943  1.00  6.59              
ATOM   3700  H   PHE A 230     113.220  99.261 106.215  1.00  6.59              
ATOM   3701  CA  PHE A 230     115.088  99.456 105.221  1.00  6.59              
ATOM   3702  HA  PHE A 230     115.434  98.806 104.413  1.00  6.59              
ATOM   3703  CB  PHE A 230     114.449 100.681 104.562  1.00  6.59              
ATOM   3704  HB1 PHE A 230     113.562 100.368 104.011  1.00  6.59              
ATOM   3705  HB2 PHE A 230     115.162 101.063 103.833  1.00  6.59              
ATOM   3706  CG  PHE A 230     114.092 101.806 105.520  1.00  6.59              
ATOM   3707  CD1 PHE A 230     113.187 101.607 106.586  1.00  6.59              
ATOM   3708  HD1 PHE A 230     112.667 100.672 106.717  1.00  6.59              
ATOM   3709  CE1 PHE A 230     112.925 102.641 107.494  1.00  6.59              
ATOM   3710  HE1 PHE A 230     112.248 102.487 108.323  1.00  6.59              
ATOM   3711  CZ  PHE A 230     113.539 103.888 107.324  1.00  6.59              
ATOM   3712  HZ  PHE A 230     113.337 104.675 108.032  1.00  6.59              
ATOM   3713  CE2 PHE A 230     114.389 104.118 106.228  1.00  6.59              
ATOM   3714  HE2 PHE A 230     114.814 105.101 106.081  1.00  6.59              
ATOM   3715  CD2 PHE A 230     114.669 103.075 105.329  1.00  6.59              
ATOM   3716  HD2 PHE A 230     115.320 103.249 104.488  1.00  6.59              
ATOM   3717  C   PHE A 230     116.361  99.860 105.983  1.00  6.59              
ATOM   3718  O   PHE A 230     117.336 100.254 105.340  1.00  6.59              
ATOM   3719  N   VAL A 231     116.363  99.795 107.319  1.00  6.52              
ATOM   3720  H   VAL A 231     115.534  99.460 107.787  1.00  6.52              
ATOM   3721  CA  VAL A 231     117.522 100.155 108.151  1.00  6.52              
ATOM   3722  HA  VAL A 231     118.424  99.921 107.585  1.00  6.52              
ATOM   3723  CB  VAL A 231     117.577 101.666 108.496  1.00  6.52              
ATOM   3724  HB  VAL A 231     118.375 101.812 109.226  1.00  6.52              
ATOM   3725  CG1 VAL A 231     117.928 102.543 107.293  1.00  6.52              
ATOM   3726 1HG1 VAL A 231     117.114 102.539 106.570  1.00  6.52              
ATOM   3727 2HG1 VAL A 231     118.102 103.567 107.622  1.00  6.52              
ATOM   3728 3HG1 VAL A 231     118.834 102.167 106.817  1.00  6.52              
ATOM   3729  CG2 VAL A 231     116.285 102.204 109.114  1.00  6.52              
ATOM   3730 1HG2 VAL A 231     116.408 103.253 109.386  1.00  6.52              
ATOM   3731 2HG2 VAL A 231     115.469 102.119 108.400  1.00  6.52              
ATOM   3732 3HG2 VAL A 231     116.035 101.637 110.008  1.00  6.52              
ATOM   3733  C   VAL A 231     117.605  99.370 109.457  1.00  6.52              
ATOM   3734  O   VAL A 231     116.597  99.018 110.061  1.00  6.52              
ATOM   3735  N   PHE A 232     118.834  99.147 109.926  1.00  6.60              
ATOM   3736  H   PHE A 232     119.624  99.387 109.345  1.00  6.60              
ATOM   3737  CA  PHE A 232     119.073  98.417 111.164  1.00  6.60              
ATOM   3738  HA  PHE A 232     118.552  97.460 111.111  1.00  6.60              
ATOM   3739  CB  PHE A 232     120.579  98.146 111.314  1.00  6.60              
ATOM   3740  HB1 PHE A 232     120.751  97.694 112.292  1.00  6.60              
ATOM   3741  HB2 PHE A 232     121.116  99.095 111.301  1.00  6.60              
ATOM   3742  CG  PHE A 232     121.174  97.214 110.279  1.00  6.60              
ATOM   3743  CD1 PHE A 232     120.790  95.860 110.257  1.00  6.60              
ATOM   3744  HD1 PHE A 232     120.053  95.493 110.958  1.00  6.60              
ATOM   3745  CE1 PHE A 232     121.367  94.976 109.329  1.00  6.60              
ATOM   3746  HE1 PHE A 232     121.066  93.938 109.313  1.00  6.60              
ATOM   3747  CZ  PHE A 232     122.343  95.442 108.432  1.00  6.60              
ATOM   3748  HZ  PHE A 232     122.795  94.762 107.726  1.00  6.60              
ATOM   3749  CE2 PHE A 232     122.729  96.794 108.452  1.00  6.60              
ATOM   3750  HE2 PHE A 232     123.478  97.152 107.758  1.00  6.60              
ATOM   3751  CD2 PHE A 232     122.142  97.681 109.369  1.00  6.60              
ATOM   3752  HD2 PHE A 232     122.444  98.719 109.373  1.00  6.60              
ATOM   3753  C   PHE A 232     118.585  99.107 112.448  1.00  6.60              
ATOM   3754  O   PHE A 232     118.056  98.428 113.321  1.00  6.60              
ATOM   3755  N   GLN A 233     118.853 100.408 112.613  1.00  6.89              
ATOM   3756  H   GLN A 233     119.195 100.922 111.814  1.00  6.89              
ATOM   3757  CA  GLN A 233     118.622 101.197 113.835  1.00  6.89              
ATOM   3758  HA  GLN A 233     117.657 100.922 114.262  1.00  6.89              
ATOM   3759  CB  GLN A 233     119.731 100.932 114.893  1.00  6.89              
ATOM   3760  HB1 GLN A 233     119.608 101.635 115.717  1.00  6.89              
ATOM   3761  HB2 GLN A 233     120.711 101.113 114.447  1.00  6.89              
ATOM   3762  CG  GLN A 233     119.710  99.525 115.519  1.00  6.89              
ATOM   3763  HG1 GLN A 233     120.068  98.800 114.790  1.00  6.89              
ATOM   3764  HG2 GLN A 233     118.687  99.269 115.795  1.00  6.89              
ATOM   3765  CD  GLN A 233     120.573  99.413 116.772  1.00  6.89              
ATOM   3766  OE1 GLN A 233     120.209  99.833 117.856  1.00  6.89              
ATOM   3767  NE2 GLN A 233     121.734  98.803 116.692  1.00  6.89              
ATOM   3768 1HE2 GLN A 233     122.038  98.387 115.832  1.00  6.89              
ATOM   3769 2HE2 GLN A 233     122.254  98.714 117.548  1.00  6.89              
ATOM   3770  C   GLN A 233     118.561 102.696 113.480  1.00  6.89              
ATOM   3771  O   GLN A 233     118.580 103.043 112.298  1.00  6.89              
ATOM   3772  N   GLU A 234     118.514 103.587 114.487  1.00  7.26              
ATOM   3773  H   GLU A 234     118.500 103.234 115.431  1.00  7.26              
ATOM   3774  CA  GLU A 234     118.771 105.035 114.297  1.00  7.26              
ATOM   3775  HA  GLU A 234     118.874 105.475 115.289  1.00  7.26              
ATOM   3776  CB  GLU A 234     120.147 105.199 113.583  1.00  7.26              
ATOM   3777  HB1 GLU A 234     120.002 105.391 112.519  1.00  7.26              
ATOM   3778  HB2 GLU A 234     120.684 104.250 113.650  1.00  7.26              
ATOM   3779  CG  GLU A 234     121.122 106.222 114.184  1.00  7.26              
ATOM   3780  HG1 GLU A 234     122.141 105.899 113.962  1.00  7.26              
ATOM   3781  HG2 GLU A 234     121.014 106.240 115.271  1.00  7.26              
ATOM   3782  CD  GLU A 234     120.921 107.612 113.591  1.00  7.26              
ATOM   3783  OE1 GLU A 234     121.181 107.810 112.383  1.00  7.26              
ATOM   3784  OE2 GLU A 234     120.376 108.493 114.286  1.00  7.26              
ATOM   3785  C   GLU A 234     117.575 105.776 113.653  1.00  7.26              
ATOM   3786  O   GLU A 234     117.735 106.758 112.925  1.00  7.26              
ATOM   3787  N   LEU A 235     116.365 105.225 113.879  1.00  7.28              
ATOM   3788  H   LEU A 235     116.339 104.469 114.542  1.00  7.28              
ATOM   3789  CA  LEU A 235     115.277 105.250 112.899  1.00  7.28              
ATOM   3790  HA  LEU A 235     115.767 104.767 112.052  1.00  7.28              
ATOM   3791  CB  LEU A 235     114.084 104.328 113.232  1.00  7.28              
ATOM   3792  HB1 LEU A 235     113.159 104.893 113.099  1.00  7.28              
ATOM   3793  HB2 LEU A 235     114.123 103.991 114.268  1.00  7.28              
ATOM   3794  CG  LEU A 235     114.061 103.113 112.267  1.00  7.28              
ATOM   3795  HG  LEU A 235     114.292 103.448 111.255  1.00  7.28              
ATOM   3796  CD1 LEU A 235     115.082 102.055 112.693  1.00  7.28              
ATOM   3797 1HD1 LEU A 235     114.977 101.165 112.071  1.00  7.28              
ATOM   3798 2HD1 LEU A 235     116.082 102.448 112.555  1.00  7.28              
ATOM   3799 3HD1 LEU A 235     114.931 101.772 113.736  1.00  7.28              
ATOM   3800  CD2 LEU A 235     112.708 102.422 112.199  1.00  7.28              
ATOM   3801 1HD2 LEU A 235     112.711 101.681 111.400  1.00  7.28              
ATOM   3802 2HD2 LEU A 235     112.494 101.934 113.144  1.00  7.28              
ATOM   3803 3HD2 LEU A 235     111.928 103.154 111.977  1.00  7.28              
ATOM   3804  C   LEU A 235     114.891 106.613 112.324  1.00  7.28              
ATOM   3805  O   LEU A 235     114.319 107.468 113.001  1.00  7.28              
ATOM   3806  N   LYS A 236     115.215 106.751 111.034  1.00  7.28              
ATOM   3807  H   LYS A 236     115.661 105.968 110.577  1.00  7.28              
ATOM   3808  CA  LYS A 236     114.925 107.896 110.185  1.00  7.28              
ATOM   3809  HA  LYS A 236     114.054 108.414 110.595  1.00  7.28              
ATOM   3810  CB  LYS A 236     116.103 108.888 110.174  1.00  7.28              
ATOM   3811  HB1 LYS A 236     116.077 109.456 109.242  1.00  7.28              
ATOM   3812  HB2 LYS A 236     117.047 108.343 110.212  1.00  7.28              
ATOM   3813  CG  LYS A 236     116.003 109.897 111.333  1.00  7.28              
ATOM   3814  HG1 LYS A 236     115.981 109.375 112.290  1.00  7.28              
ATOM   3815  HG2 LYS A 236     115.063 110.441 111.223  1.00  7.28              
ATOM   3816  CD  LYS A 236     117.151 110.922 111.332  1.00  7.28              
ATOM   3817  HD1 LYS A 236     116.739 111.889 111.627  1.00  7.28              
ATOM   3818  HD2 LYS A 236     117.550 111.038 110.323  1.00  7.28              
ATOM   3819  CE  LYS A 236     118.285 110.581 112.311  1.00  7.28              
ATOM   3820  HE1 LYS A 236     117.893 110.614 113.332  1.00  7.28              
ATOM   3821  HE2 LYS A 236     119.063 111.344 112.229  1.00  7.28              
ATOM   3822  NZ  LYS A 236     118.875 109.249 112.069  1.00  7.28              
ATOM   3823  HZ1 LYS A 236     119.697 109.095 112.661  1.00  7.28              
ATOM   3824  HZ2 LYS A 236     118.253 108.494 112.344  1.00  7.28              
ATOM   3825  HZ3 LYS A 236     119.191 109.101 111.126  1.00  7.28              
ATOM   3826  C   LYS A 236     114.548 107.486 108.773  1.00  7.28              
ATOM   3827  O   LYS A 236     115.057 106.493 108.252  1.00  7.28              
ATOM   3828  N   GLN A 237     113.577 108.225 108.245  1.00  7.66              
ATOM   3829  H   GLN A 237     113.371 109.115 108.684  1.00  7.66              
ATOM   3830  CA  GLN A 237     112.490 107.677 107.446  1.00  7.66              
ATOM   3831  HA  GLN A 237     112.890 107.023 106.667  1.00  7.66              
ATOM   3832  CB  GLN A 237     111.586 106.878 108.412  1.00  7.66              
ATOM   3833  HB1 GLN A 237     110.996 107.572 109.012  1.00  7.66              
ATOM   3834  HB2 GLN A 237     112.229 106.339 109.107  1.00  7.66              
ATOM   3835  CG  GLN A 237     110.638 105.848 107.776  1.00  7.66              
ATOM   3836  HG1 GLN A 237     111.150 105.300 106.986  1.00  7.66              
ATOM   3837  HG2 GLN A 237     109.789 106.370 107.332  1.00  7.66              
ATOM   3838  CD  GLN A 237     110.146 104.840 108.824  1.00  7.66              
ATOM   3839  OE1 GLN A 237     110.889 104.329 109.649  1.00  7.66              
ATOM   3840  NE2 GLN A 237     108.879 104.509 108.858  1.00  7.66              
ATOM   3841 1HE2 GLN A 237     108.298 104.713 108.042  1.00  7.66              
ATOM   3842 2HE2 GLN A 237     108.602 103.812 109.520  1.00  7.66              
ATOM   3843  C   GLN A 237     111.712 108.824 106.820  1.00  7.66              
ATOM   3844  O   GLN A 237     111.313 109.756 107.513  1.00  7.66              
ATOM   3845  N   GLU A 238     111.569 108.778 105.505  1.00  7.56              
ATOM   3846  H   GLU A 238     111.949 107.983 105.003  1.00  7.56              
ATOM   3847  CA  GLU A 238     111.316 109.987 104.730  1.00  7.56              
ATOM   3848  HA  GLU A 238     111.621 110.861 105.310  1.00  7.56              
ATOM   3849  CB  GLU A 238     112.250 109.914 103.485  1.00  7.56              
ATOM   3850  HB1 GLU A 238     112.110 110.819 102.892  1.00  7.56              
ATOM   3851  HB2 GLU A 238     111.951 109.071 102.860  1.00  7.56              
ATOM   3852  CG  GLU A 238     113.767 109.825 103.787  1.00  7.56              
ATOM   3853  HG1 GLU A 238     113.946 110.024 104.846  1.00  7.56              
ATOM   3854  HG2 GLU A 238     114.263 110.626 103.233  1.00  7.56              
ATOM   3855  CD  GLU A 238     114.430 108.485 103.401  1.00  7.56              
ATOM   3856  OE1 GLU A 238     113.971 107.416 103.863  1.00  7.56              
ATOM   3857  OE2 GLU A 238     115.476 108.486 102.695  1.00  7.56              
ATOM   3858  C   GLU A 238     109.848 110.222 104.347  1.00  7.56              
ATOM   3859  O   GLU A 238     108.931 109.698 104.974  1.00  7.56              
ATOM   3860  N   ASP A 239     109.620 111.097 103.362  1.00  7.39              
ATOM   3861  H   ASP A 239     110.405 111.438 102.829  1.00  7.39              
ATOM   3862  CA  ASP A 239     108.285 111.435 102.892  1.00  7.39              
ATOM   3863  HA  ASP A 239     107.660 111.486 103.781  1.00  7.39              
ATOM   3864  CB  ASP A 239     108.286 112.874 102.322  1.00  7.39              
ATOM   3865  HB1 ASP A 239     109.049 113.468 102.829  1.00  7.39              
ATOM   3866  HB2 ASP A 239     107.327 113.324 102.591  1.00  7.39              
ATOM   3867  CG  ASP A 239     108.456 113.022 100.807  1.00  7.39              
ATOM   3868  OD1 ASP A 239     107.387 113.070 100.160  1.00  7.39              
ATOM   3869  OD2 ASP A 239     109.604 113.159 100.317  1.00  7.39              
ATOM   3870  C   ASP A 239     107.660 110.308 102.024  1.00  7.39              
ATOM   3871  O   ASP A 239     108.067 109.148 102.068  1.00  7.39              
ATOM   3872  N   VAL A 240     106.533 110.585 101.373  1.00  7.24              
ATOM   3873  H   VAL A 240     106.403 111.537 101.035  1.00  7.24              
ATOM   3874  CA  VAL A 240     105.381 109.667 101.356  1.00  7.24              
ATOM   3875  HA  VAL A 240     105.728 108.645 101.433  1.00  7.24              
ATOM   3876  CB  VAL A 240     104.462 109.988 102.559  1.00  7.24              
ATOM   3877  HB  VAL A 240     103.610 109.309 102.542  1.00  7.24              
ATOM   3878  CG1 VAL A 240     105.151 109.772 103.901  1.00  7.24              
ATOM   3879 1HG1 VAL A 240     104.403 109.513 104.642  1.00  7.24              
ATOM   3880 2HG1 VAL A 240     105.868 108.953 103.839  1.00  7.24              
ATOM   3881 3HG1 VAL A 240     105.685 110.666 104.215  1.00  7.24              
ATOM   3882  CG2 VAL A 240     103.924 111.429 102.522  1.00  7.24              
ATOM   3883 1HG2 VAL A 240     103.371 111.664 103.425  1.00  7.24              
ATOM   3884 2HG2 VAL A 240     104.749 112.135 102.437  1.00  7.24              
ATOM   3885 3HG2 VAL A 240     103.267 111.569 101.664  1.00  7.24              
ATOM   3886  C   VAL A 240     104.555 109.834 100.081  1.00  7.24              
ATOM   3887  O   VAL A 240     104.838 110.654  99.211  1.00  7.24              
ATOM   3888  N   ASN A 241     103.485 109.048  99.991  1.00  7.11              
ATOM   3889  H   ASN A 241     103.264 108.479 100.795  1.00  7.11              
ATOM   3890  CA  ASN A 241     102.576 108.928  98.858  1.00  7.11              
ATOM   3891  HA  ASN A 241     102.138 109.904  98.637  1.00  7.11              
ATOM   3892  CB  ASN A 241     103.434 108.444  97.650  1.00  7.11              
ATOM   3893  HB1 ASN A 241     103.179 107.436  97.339  1.00  7.11              
ATOM   3894  HB2 ASN A 241     104.492 108.391  97.906  1.00  7.11              
ATOM   3895  CG  ASN A 241     103.332 109.389  96.465  1.00  7.11              
ATOM   3896  OD1 ASN A 241     102.798 109.030  95.434  1.00  7.11              
ATOM   3897  ND2 ASN A 241     103.834 110.600  96.568  1.00  7.11              
ATOM   3898 1HD2 ASN A 241     104.322 110.872  97.419  1.00  7.11              
ATOM   3899 2HD2 ASN A 241     103.778 111.208  95.774  1.00  7.11              
ATOM   3900  C   ASN A 241     101.446 107.980  99.361  1.00  7.11              
ATOM   3901  O   ASN A 241     101.085 108.005 100.549  1.00  7.11              
ATOM   3902  N   PRO A 242     100.915 107.051  98.561  1.00  6.62              
ATOM   3903  CD  PRO A 242     100.442 107.259  97.196  1.00  6.62              
ATOM   3904  HD1 PRO A 242     101.269 107.326  96.494  1.00  6.62              
ATOM   3905  HD2 PRO A 242      99.820 108.152  97.119  1.00  6.62              
ATOM   3906  CG  PRO A 242      99.636 106.012  96.857  1.00  6.62              
ATOM   3907  HG1 PRO A 242      99.665 105.794  95.789  1.00  6.62              
ATOM   3908  HG2 PRO A 242      98.609 106.128  97.194  1.00  6.62              
ATOM   3909  CB  PRO A 242     100.367 104.948  97.675  1.00  6.62              
ATOM   3910  HB1 PRO A 242     101.246 104.671  97.106  1.00  6.62              
ATOM   3911  HB2 PRO A 242      99.762 104.066  97.845  1.00  6.62              
ATOM   3912  CA  PRO A 242     100.787 105.651  98.981  1.00  6.62              
ATOM   3913  HA  PRO A 242      99.992 105.576  99.716  1.00  6.62              
ATOM   3914  C   PRO A 242     102.091 105.072  99.578  1.00  6.62              
ATOM   3915  O   PRO A 242     102.870 104.395  98.894  1.00  6.62              
ATOM   3916  N   LEU A 243     102.351 105.387 100.851  1.00  6.66              
ATOM   3917  H   LEU A 243     101.690 105.963 101.350  1.00  6.66              
ATOM   3918  CA  LEU A 243     103.477 104.838 101.606  1.00  6.66              
ATOM   3919  HA  LEU A 243     104.262 104.578 100.897  1.00  6.66              
ATOM   3920  CB  LEU A 243     104.028 105.916 102.567  1.00  6.66              
ATOM   3921  HB1 LEU A 243     103.501 105.856 103.520  1.00  6.66              
ATOM   3922  HB2 LEU A 243     103.802 106.896 102.148  1.00  6.66              
ATOM   3923  CG  LEU A 243     105.550 105.909 102.844  1.00  6.66              
ATOM   3924  HG  LEU A 243     105.755 106.782 103.457  1.00  6.66              
ATOM   3925  CD1 LEU A 243     106.069 104.691 103.600  1.00  6.66              
ATOM   3926 1HD1 LEU A 243     105.388 104.441 104.412  1.00  6.66              
ATOM   3927 2HD1 LEU A 243     106.207 103.834 102.949  1.00  6.66              
ATOM   3928 3HD1 LEU A 243     107.037 104.934 104.046  1.00  6.66              
ATOM   3929  CD2 LEU A 243     106.362 106.026 101.555  1.00  6.66              
ATOM   3930 1HD2 LEU A 243     107.357 106.399 101.805  1.00  6.66              
ATOM   3931 2HD2 LEU A 243     106.464 105.052 101.086  1.00  6.66              
ATOM   3932 3HD2 LEU A 243     105.888 106.697 100.846  1.00  6.66              
ATOM   3933  C   LEU A 243     103.063 103.574 102.330  1.00  6.66              
ATOM   3934  O   LEU A 243     101.938 103.471 102.829  1.00  6.66              
ATOM   3935  N   THR A 244     103.991 102.628 102.395  1.00  6.75              
ATOM   3936  H   THR A 244     104.861 102.750 101.892  1.00  6.75              
ATOM   3937  CA  THR A 244     103.808 101.448 103.243  1.00  6.75              
ATOM   3938  HA  THR A 244     102.968 101.604 103.913  1.00  6.75              
ATOM   3939  CB  THR A 244     103.477 100.214 102.355  1.00  6.75              
ATOM   3940  HB  THR A 244     102.884  99.539 102.962  1.00  6.75              
ATOM   3941  CG2 THR A 244     102.675 100.504 101.076  1.00  6.75              
ATOM   3942 1HG2 THR A 244     102.330  99.562 100.651  1.00  6.75              
ATOM   3943 2HG2 THR A 244     101.812 101.130 101.288  1.00  6.75              
ATOM   3944 3HG2 THR A 244     103.304 101.013 100.344  1.00  6.75              
ATOM   3945  OG1 THR A 244     104.614  99.516 101.882  1.00  6.75              
ATOM   3946  HG1 THR A 244     105.332  99.713 102.498  1.00  6.75              
ATOM   3947  C   THR A 244     105.080 101.270 104.093  1.00  6.75              
ATOM   3948  O   THR A 244     106.171 100.979 103.564  1.00  6.75              
ATOM   3949  N   ASP A 245     104.904 101.453 105.402  1.00  6.91              
ATOM   3950  H   ASP A 245     103.958 101.615 105.739  1.00  6.91              
ATOM   3951  CA  ASP A 245     105.941 101.364 106.441  1.00  6.91              
ATOM   3952  HA  ASP A 245     106.939 101.427 106.002  1.00  6.91              
ATOM   3953  CB  ASP A 245     105.770 102.510 107.453  1.00  6.91              
ATOM   3954  HB1 ASP A 245     106.330 102.265 108.358  1.00  6.91              
ATOM   3955  HB2 ASP A 245     104.720 102.612 107.723  1.00  6.91              
ATOM   3956  CG  ASP A 245     106.299 103.841 106.933  1.00  6.91              
ATOM   3957  OD1 ASP A 245     107.495 103.867 106.567  1.00  6.91              
ATOM   3958  OD2 ASP A 245     105.552 104.845 106.983  1.00  6.91              
ATOM   3959  C   ASP A 245     105.785 100.000 107.118  1.00  6.91              
ATOM   3960  O   ASP A 245     105.024  99.851 108.072  1.00  6.91              
ATOM   3961  N   LEU A 246     106.370  98.953 106.528  1.00  6.80              
ATOM   3962  H   LEU A 246     107.004  99.117 105.762  1.00  6.80              
ATOM   3963  CA  LEU A 246     105.922  97.594 106.850  1.00  6.80              
ATOM   3964  HA  LEU A 246     104.880  97.658 107.149  1.00  6.80              
ATOM   3965  CB  LEU A 246     105.919  96.639 105.638  1.00  6.80              
ATOM   3966  HB1 LEU A 246     105.561  95.675 106.005  1.00  6.80              
ATOM   3967  HB2 LEU A 246     106.936  96.491 105.285  1.00  6.80              
ATOM   3968  CG  LEU A 246     105.032  97.039 104.448  1.00  6.80              
ATOM   3969  HG  LEU A 246     105.598  97.693 103.785  1.00  6.80              
ATOM   3970  CD1 LEU A 246     104.598  95.786 103.680  1.00  6.80              
ATOM   3971 1HD1 LEU A 246     104.103  96.076 102.753  1.00  6.80              
ATOM   3972 2HD1 LEU A 246     105.454  95.166 103.443  1.00  6.80              
ATOM   3973 3HD1 LEU A 246     103.911  95.196 104.290  1.00  6.80              
ATOM   3974  CD2 LEU A 246     103.730  97.733 104.838  1.00  6.80              
ATOM   3975 1HD2 LEU A 246     103.068  97.757 103.979  1.00  6.80              
ATOM   3976 2HD2 LEU A 246     103.236  97.180 105.629  1.00  6.80              
ATOM   3977 3HD2 LEU A 246     103.916  98.749 105.181  1.00  6.80              
ATOM   3978  C   LEU A 246     106.618  96.982 108.079  1.00  6.80              
ATOM   3979  O   LEU A 246     106.298  97.355 109.198  1.00  6.80              
ATOM   3980  N   ASN A 247     107.532  96.020 107.912  1.00  6.74              
ATOM   3981  H   ASN A 247     107.863  95.846 106.975  1.00  6.74              
ATOM   3982  CA  ASN A 247     107.895  95.009 108.918  1.00  6.74              
ATOM   3983  HA  ASN A 247     107.033  94.358 109.084  1.00  6.74              
ATOM   3984  CB  ASN A 247     109.073  94.151 108.365  1.00  6.74              
ATOM   3985  HB1 ASN A 247     109.469  93.542 109.176  1.00  6.74              
ATOM   3986  HB2 ASN A 247     109.881  94.811 108.055  1.00  6.74              
ATOM   3987  CG  ASN A 247     108.804  93.160 107.246  1.00  6.74              
ATOM   3988  OD1 ASN A 247     107.745  93.090 106.638  1.00  6.74              
ATOM   3989  ND2 ASN A 247     109.782  92.333 106.929  1.00  6.74              
ATOM   3990 1HD2 ASN A 247     110.663  92.404 107.404  1.00  6.74              
ATOM   3991 2HD2 ASN A 247     109.663  91.666 106.187  1.00  6.74              
ATOM   3992  C   ASN A 247     108.367  95.493 110.320  1.00  6.74              
ATOM   3993  O   ASN A 247     108.694  94.677 111.184  1.00  6.74              
ATOM   3994  N   ASN A 248     108.527  96.792 110.535  1.00  6.90              
ATOM   3995  H   ASN A 248     108.093  97.420 109.870  1.00  6.90              
ATOM   3996  CA  ASN A 248     109.313  97.370 111.609  1.00  6.90              
ATOM   3997  HA  ASN A 248     109.480  96.619 112.382  1.00  6.90              
ATOM   3998  CB  ASN A 248     110.689  97.821 111.046  1.00  6.90              
ATOM   3999  HB1 ASN A 248     111.240  98.328 111.834  1.00  6.90              
ATOM   4000  HB2 ASN A 248     110.529  98.535 110.238  1.00  6.90              
ATOM   4001  CG  ASN A 248     111.612  96.725 110.541  1.00  6.90              
ATOM   4002  OD1 ASN A 248     112.442  96.938 109.674  1.00  6.90              
ATOM   4003  ND2 ASN A 248     111.535  95.528 111.079  1.00  6.90              
ATOM   4004 1HD2 ASN A 248     110.814  95.313 111.750  1.00  6.90              
ATOM   4005 2HD2 ASN A 248     112.181  94.838 110.748  1.00  6.90              
ATOM   4006  C   ASN A 248     108.603  98.526 112.332  1.00  6.90              
ATOM   4007  O   ASN A 248     109.227  99.527 112.693  1.00  6.90              
ATOM   4008  N   LEU A 249     107.307  98.376 112.581  1.00  6.74              
ATOM   4009  H   LEU A 249     106.832  97.564 112.212  1.00  6.74              
ATOM   4010  CA  LEU A 249     106.554  99.233 113.486  1.00  6.74              
ATOM   4011  HA  LEU A 249     107.248  99.802 114.103  1.00  6.74              
ATOM   4012  CB  LEU A 249     105.706 100.217 112.666  1.00  6.74              
ATOM   4013  HB1 LEU A 249     104.894  99.665 112.215  1.00  6.74              
ATOM   4014  HB2 LEU A 249     106.301 100.644 111.857  1.00  6.74              
ATOM   4015  CG  LEU A 249     105.117 101.347 113.517  1.00  6.74              
ATOM   4016  HG  LEU A 249     104.761 100.945 114.464  1.00  6.74              
ATOM   4017  CD1 LEU A 249     106.166 102.425 113.775  1.00  6.74              
ATOM   4018 1HD1 LEU A 249     105.738 103.215 114.395  1.00  6.74              
ATOM   4019 2HD1 LEU A 249     107.000 101.977 114.304  1.00  6.74              
ATOM   4020 3HD1 LEU A 249     106.511 102.850 112.831  1.00  6.74              
ATOM   4021  CD2 LEU A 249     103.947 102.018 112.811  1.00  6.74              
ATOM   4022 1HD2 LEU A 249     103.571 102.834 113.424  1.00  6.74              
ATOM   4023 2HD2 LEU A 249     104.263 102.404 111.841  1.00  6.74              
ATOM   4024 3HD2 LEU A 249     103.154 101.286 112.661  1.00  6.74              
ATOM   4025  C   LEU A 249     105.742  98.317 114.404  1.00  6.74              
ATOM   4026  O   LEU A 249     104.678  97.816 114.081  1.00  6.74              
ATOM   4027  N   GLU A 250     106.340  98.033 115.551  1.00  6.80              
ATOM   4028  H   GLU A 250     107.258  98.425 115.710  1.00  6.80              
ATOM   4029  CA  GLU A 250     105.850  97.117 116.589  1.00  6.80              
ATOM   4030  HA  GLU A 250     105.611  96.129 116.192  1.00  6.80              
ATOM   4031  CB  GLU A 250     107.028  97.040 117.584  1.00  6.80              
ATOM   4032  HB1 GLU A 250     106.674  96.737 118.569  1.00  6.80              
ATOM   4033  HB2 GLU A 250     107.439  98.042 117.722  1.00  6.80              
ATOM   4034  CG  GLU A 250     108.162  96.118 117.117  1.00  6.80              
ATOM   4035  HG1 GLU A 250     109.059  96.370 117.681  1.00  6.80              
ATOM   4036  HG2 GLU A 250     108.373  96.286 116.058  1.00  6.80              
ATOM   4037  CD  GLU A 250     107.825  94.651 117.375  1.00  6.80              
ATOM   4038  OE1 GLU A 250     107.157  94.377 118.403  1.00  6.80              
ATOM   4039  OE2 GLU A 250     108.242  93.773 116.589  1.00  6.80              
ATOM   4040  C   GLU A 250     104.663  97.637 117.404  1.00  6.80              
ATOM   4041  O   GLU A 250     103.886  96.889 117.987  1.00  6.80              
ATOM   4042  N   MET A 251     104.561  98.954 117.513  1.00  6.44              
ATOM   4043  H   MET A 251     105.228  99.518 117.003  1.00  6.44              
ATOM   4044  CA  MET A 251     103.556  99.681 118.272  1.00  6.44              
ATOM   4045  HA  MET A 251     102.622  99.115 118.295  1.00  6.44              
ATOM   4046  CB  MET A 251     104.061  99.896 119.704  1.00  6.44              
ATOM   4047  HB1 MET A 251     105.050 100.356 119.671  1.00  6.44              
ATOM   4048  HB2 MET A 251     104.142  98.920 120.185  1.00  6.44              
ATOM   4049  CG  MET A 251     103.144 100.783 120.549  1.00  6.44              
ATOM   4050  HG1 MET A 251     102.114 100.474 120.410  1.00  6.44              
ATOM   4051  HG2 MET A 251     103.201 101.809 120.194  1.00  6.44              
ATOM   4052  SD  MET A 251     103.531 100.755 122.315  1.00  6.44              
ATOM   4053  CE  MET A 251     102.283 101.937 122.873  1.00  6.44              
ATOM   4054  HE1 MET A 251     102.275 101.985 123.962  1.00  6.44              
ATOM   4055  HE2 MET A 251     102.510 102.921 122.468  1.00  6.44              
ATOM   4056  HE3 MET A 251     101.299 101.627 122.520  1.00  6.44              
ATOM   4057  C   MET A 251     103.336 100.995 117.542  1.00  6.44              
ATOM   4058  O   MET A 251     104.264 101.549 116.953  1.00  6.44              
ATOM   4059  N   ILE A 252     102.125 101.530 117.649  1.00  6.40              
ATOM   4060  H   ILE A 252     101.437 101.065 118.219  1.00  6.40              
ATOM   4061  CA  ILE A 252     101.821 102.891 117.227  1.00  6.40              
ATOM   4062  HA  ILE A 252     102.780 103.381 117.061  1.00  6.40              
ATOM   4063  CB  ILE A 252     101.164 102.934 115.828  1.00  6.40              
ATOM   4064  HB  ILE A 252     101.885 102.479 115.145  1.00  6.40              
ATOM   4065  CG2 ILE A 252      99.911 102.062 115.748  1.00  6.40              
ATOM   4066 1HG2 ILE A 252      99.442 102.142 114.769  1.00  6.40              
ATOM   4067 2HG2 ILE A 252     100.206 101.023 115.890  1.00  6.40              
ATOM   4068 3HG2 ILE A 252      99.201 102.355 116.520  1.00  6.40              
ATOM   4069  CG1 ILE A 252     100.963 104.381 115.331  1.00  6.40              
ATOM   4070 1HG1 ILE A 252     101.898 104.927 115.470  1.00  6.40              
ATOM   4071 2HG1 ILE A 252     100.197 104.865 115.929  1.00  6.40              
ATOM   4072  CD1 ILE A 252     100.583 104.501 113.850  1.00  6.40              
ATOM   4073  HD1 ILE A 252     100.575 105.554 113.566  1.00  6.40              
ATOM   4074  HD2 ILE A 252     101.311 103.974 113.233  1.00  6.40              
ATOM   4075  HD3 ILE A 252      99.590 104.089 113.674  1.00  6.40              
ATOM   4076  C   ILE A 252     101.241 103.698 118.370  1.00  6.40              
ATOM   4077  O   ILE A 252     100.829 103.110 119.354  1.00  6.40              
ATOM   4078  N   ASP A 253     101.440 105.017 118.359  1.00  6.43              
ATOM   4079  H   ASP A 253     101.700 105.448 117.489  1.00  6.43              
ATOM   4080  CA  ASP A 253     101.513 105.817 119.590  1.00  6.43              
ATOM   4081  HA  ASP A 253     100.723 105.475 120.235  1.00  6.43              
ATOM   4082  CB  ASP A 253     102.866 105.510 120.246  1.00  6.43              
ATOM   4083  HB1 ASP A 253     103.625 105.866 119.556  1.00  6.43              
ATOM   4084  HB2 ASP A 253     102.970 104.429 120.335  1.00  6.43              
ATOM   4085  CG  ASP A 253     103.148 106.093 121.629  1.00  6.43              
ATOM   4086  OD1 ASP A 253     103.768 107.177 121.671  1.00  6.43              
ATOM   4087  OD2 ASP A 253     102.993 105.391 122.652  1.00  6.43              
ATOM   4088  C   ASP A 253     101.192 107.276 119.337  1.00  6.43              
ATOM   4089  O   ASP A 253     100.089 107.505 118.873  1.00  6.43              
ATOM   4090  N   LEU A 254     102.140 108.194 119.575  1.00  6.79              
ATOM   4091  H   LEU A 254     102.935 107.895 120.134  1.00  6.79              
ATOM   4092  CA  LEU A 254     102.139 109.616 119.212  1.00  6.79              
ATOM   4093  HA  LEU A 254     101.218 109.838 118.671  1.00  6.79              
ATOM   4094  CB  LEU A 254     102.162 110.485 120.490  1.00  6.79              
ATOM   4095  HB1 LEU A 254     102.240 111.522 120.162  1.00  6.79              
ATOM   4096  HB2 LEU A 254     103.059 110.263 121.069  1.00  6.79              
ATOM   4097  CG  LEU A 254     100.918 110.378 121.401  1.00  6.79              
ATOM   4098  HG  LEU A 254     100.035 110.235 120.784  1.00  6.79              
ATOM   4099  CD1 LEU A 254     101.001 109.249 122.434  1.00  6.79              
ATOM   4100 1HD1 LEU A 254     100.135 109.291 123.094  1.00  6.79              
ATOM   4101 2HD1 LEU A 254     100.977 108.283 121.935  1.00  6.79              
ATOM   4102 3HD1 LEU A 254     101.917 109.334 123.017  1.00  6.79              
ATOM   4103  CD2 LEU A 254     100.742 111.687 122.176  1.00  6.79              
ATOM   4104 1HD2 LEU A 254      99.883 111.616 122.841  1.00  6.79              
ATOM   4105 2HD2 LEU A 254     101.637 111.892 122.763  1.00  6.79              
ATOM   4106 3HD2 LEU A 254     100.572 112.506 121.477  1.00  6.79              
ATOM   4107  C   LEU A 254     103.303 109.962 118.256  1.00  6.79              
ATOM   4108  O   LEU A 254     103.685 111.117 118.084  1.00  6.79              
ATOM   4109  N   GLY A 255     103.914 108.921 117.689  1.00  6.69              
ATOM   4110  H   GLY A 255     103.494 108.021 117.847  1.00  6.69              
ATOM   4111  CA  GLY A 255     105.253 108.953 117.109  1.00  6.69              
ATOM   4112  HA1 GLY A 255     105.663 109.964 117.125  1.00  6.69              
ATOM   4113  HA2 GLY A 255     105.203 108.612 116.075  1.00  6.69              
ATOM   4114  C   GLY A 255     106.203 108.032 117.872  1.00  6.69              
ATOM   4115  O   GLY A 255     107.358 108.393 118.078  1.00  6.69              
ATOM   4116  N   THR A 256     105.725 106.864 118.338  1.00  6.79              
ATOM   4117  H   THR A 256     104.761 106.635 118.166  1.00  6.79              
ATOM   4118  CA  THR A 256     106.633 105.755 118.670  1.00  6.79              
ATOM   4119  HA  THR A 256     107.521 106.191 119.129  1.00  6.79              
ATOM   4120  CB  THR A 256     106.098 104.748 119.712  1.00  6.79              
ATOM   4121  HB  THR A 256     105.495 105.286 120.439  1.00  6.79              
ATOM   4122  CG2 THR A 256     105.310 103.569 119.157  1.00  6.79              
ATOM   4123 1HG2 THR A 256     104.865 103.035 119.991  1.00  6.79              
ATOM   4124 2HG2 THR A 256     104.529 103.919 118.485  1.00  6.79              
ATOM   4125 3HG2 THR A 256     105.958 102.881 118.614  1.00  6.79              
ATOM   4126  OG1 THR A 256     107.163 104.171 120.427  1.00  6.79              
ATOM   4127  HG1 THR A 256     106.879 103.309 120.763  1.00  6.79              
ATOM   4128  C   THR A 256     107.114 105.048 117.409  1.00  6.79              
ATOM   4129  O   THR A 256     106.572 105.268 116.327  1.00  6.79              
ATOM   4130  N   ASN A 257     108.118 104.191 117.559  1.00  6.79              
ATOM   4131  H   ASN A 257     108.514 104.106 118.491  1.00  6.79              
ATOM   4132  CA  ASN A 257     108.505 103.206 116.560  1.00  6.79              
ATOM   4133  HA  ASN A 257     107.599 102.684 116.248  1.00  6.79              
ATOM   4134  CB  ASN A 257     109.087 103.922 115.321  1.00  6.79              
ATOM   4135  HB1 ASN A 257     109.485 104.898 115.584  1.00  6.79              
ATOM   4136  HB2 ASN A 257     108.297 104.097 114.593  1.00  6.79              
ATOM   4137  CG  ASN A 257     110.191 103.124 114.678  1.00  6.79              
ATOM   4138  OD1 ASN A 257     111.353 103.341 114.984  1.00  6.79              
ATOM   4139  ND2 ASN A 257     109.853 102.168 113.853  1.00  6.79              
ATOM   4140 1HD2 ASN A 257     108.896 101.953 113.640  1.00  6.79              
ATOM   4141 2HD2 ASN A 257     110.558 101.519 113.547  1.00  6.79              
ATOM   4142  C   ASN A 257     109.411 102.114 117.152  1.00  6.79              
ATOM   4143  O   ASN A 257     109.106 100.937 117.008  1.00  6.79              
ATOM   4144  N   PHE A 258     110.466 102.527 117.864  1.00  6.77              
ATOM   4145  H   PHE A 258     110.609 103.528 117.938  1.00  6.77              
ATOM   4146  CA  PHE A 258     111.304 101.667 118.702  1.00  6.77              
ATOM   4147  HA  PHE A 258     110.711 100.808 119.030  1.00  6.77              
ATOM   4148  CB  PHE A 258     112.524 101.118 117.934  1.00  6.77              
ATOM   4149  HB1 PHE A 258     113.210 100.672 118.657  1.00  6.77              
ATOM   4150  HB2 PHE A 258     113.048 101.945 117.453  1.00  6.77              
ATOM   4151  CG  PHE A 258     112.235 100.042 116.903  1.00  6.77              
ATOM   4152  CD1 PHE A 258     111.720  98.793 117.299  1.00  6.77              
ATOM   4153  HD1 PHE A 258     111.482  98.602 118.336  1.00  6.77              
ATOM   4154  CE1 PHE A 258     111.509  97.779 116.345  1.00  6.77              
ATOM   4155  HE1 PHE A 258     111.123  96.817 116.656  1.00  6.77              
ATOM   4156  CZ  PHE A 258     111.812  98.012 114.992  1.00  6.77              
ATOM   4157  HZ  PHE A 258     111.650  97.230 114.265  1.00  6.77              
ATOM   4158  CE2 PHE A 258     112.334  99.257 114.593  1.00  6.77              
ATOM   4159  HE2 PHE A 258     112.577  99.435 113.557  1.00  6.77              
ATOM   4160  CD2 PHE A 258     112.545 100.267 115.549  1.00  6.77              
ATOM   4161  HD2 PHE A 258     112.952 101.218 115.247  1.00  6.77              
ATOM   4162  C   PHE A 258     111.683 102.424 119.981  1.00  6.77              
ATOM   4163  O   PHE A 258     110.925 102.488 120.948  1.00  6.77              
ATOM   4164  N   ILE A 259     112.842 103.084 119.951  1.00  6.88              
ATOM   4165  H   ILE A 259     113.417 102.962 119.134  1.00  6.88              
ATOM   4166  CA  ILE A 259     113.365 103.879 121.057  1.00  6.88              
ATOM   4167  HA  ILE A 259     113.097 103.369 121.984  1.00  6.88              
ATOM   4168  CB  ILE A 259     114.912 103.944 121.007  1.00  6.88              
ATOM   4169  HB  ILE A 259     115.210 104.584 120.175  1.00  6.88              
ATOM   4170  CG2 ILE A 259     115.425 104.566 122.320  1.00  6.88              
ATOM   4171 1HG2 ILE A 259     116.490 104.783 122.242  1.00  6.88              
ATOM   4172 2HG2 ILE A 259     114.914 105.501 122.536  1.00  6.88              
ATOM   4173 3HG2 ILE A 259     115.264 103.875 123.150  1.00  6.88              
ATOM   4174  CG1 ILE A 259     115.548 102.544 120.796  1.00  6.88              
ATOM   4175 1HG1 ILE A 259     115.208 102.130 119.846  1.00  6.88              
ATOM   4176 2HG1 ILE A 259     115.220 101.871 121.590  1.00  6.88              
ATOM   4177  CD1 ILE A 259     117.082 102.535 120.748  1.00  6.88              
ATOM   4178  HD1 ILE A 259     117.425 101.535 120.475  1.00  6.88              
ATOM   4179  HD2 ILE A 259     117.436 103.247 120.002  1.00  6.88              
ATOM   4180  HD3 ILE A 259     117.498 102.784 121.724  1.00  6.88              
ATOM   4181  C   ILE A 259     112.720 105.279 121.057  1.00  6.88              
ATOM   4182  O   ILE A 259     112.918 106.127 120.155  1.00  6.88              
ATOM   4183  N   LYS A 260     111.976 105.514 122.147  1.00  6.80              
ATOM   4184  H   LYS A 260     111.848 104.720 122.760  1.00  6.80              
ATOM   4185  CA  LYS A 260     111.210 106.728 122.473  1.00  6.80              
ATOM   4186  HA  LYS A 260     110.710 107.025 121.549  1.00  6.80              
ATOM   4187  CB  LYS A 260     110.084 106.411 123.482  1.00  6.80              
ATOM   4188  HB1 LYS A 260     109.486 107.313 123.617  1.00  6.80              
ATOM   4189  HB2 LYS A 260     110.512 106.135 124.447  1.00  6.80              
ATOM   4190  CG  LYS A 260     109.172 105.270 122.978  1.00  6.80              
ATOM   4191  HG1 LYS A 260     109.673 104.319 123.165  1.00  6.80              
ATOM   4192  HG2 LYS A 260     109.040 105.368 121.900  1.00  6.80              
ATOM   4193  CD  LYS A 260     107.781 105.225 123.636  1.00  6.80              
ATOM   4194  HD1 LYS A 260     107.880 105.326 124.718  1.00  6.80              
ATOM   4195  HD2 LYS A 260     107.333 104.254 123.416  1.00  6.80              
ATOM   4196  CE  LYS A 260     106.872 106.326 123.071  1.00  6.80              
ATOM   4197  HE1 LYS A 260     106.840 106.216 121.983  1.00  6.80              
ATOM   4198  HE2 LYS A 260     107.310 107.302 123.294  1.00  6.80              
ATOM   4199  NZ  LYS A 260     105.488 106.266 123.607  1.00  6.80              
ATOM   4200  HZ1 LYS A 260     104.895 106.953 123.134  1.00  6.80              
ATOM   4201  HZ2 LYS A 260     105.008 105.403 123.369  1.00  6.80              
ATOM   4202  HZ3 LYS A 260     105.436 106.417 124.600  1.00  6.80              
ATOM   4203  C   LYS A 260     112.065 107.938 122.842  1.00  6.80              
ATOM   4204  O   LYS A 260     111.813 108.622 123.824  1.00  6.80              
ATOM   4205  N   LEU A 261     113.056 108.200 121.993  1.00  6.80              
ATOM   4206  H   LEU A 261     113.138 107.546 121.228  1.00  6.80              
ATOM   4207  CA  LEU A 261     113.791 109.462 121.904  1.00  6.80              
ATOM   4208  HA  LEU A 261     113.159 110.254 122.313  1.00  6.80              
ATOM   4209  CB  LEU A 261     115.056 109.391 122.789  1.00  6.80              
ATOM   4210  HB1 LEU A 261     114.727 109.117 123.793  1.00  6.80              
ATOM   4211  HB2 LEU A 261     115.485 110.391 122.867  1.00  6.80              
ATOM   4212  CG  LEU A 261     116.155 108.403 122.334  1.00  6.80              
ATOM   4213  HG  LEU A 261     115.712 107.607 121.737  1.00  6.80              
ATOM   4214  CD1 LEU A 261     117.246 109.088 121.505  1.00  6.80              
ATOM   4215 1HD1 LEU A 261     117.962 108.347 121.148  1.00  6.80              
ATOM   4216 2HD1 LEU A 261     116.824 109.607 120.647  1.00  6.80              
ATOM   4217 3HD1 LEU A 261     117.775 109.819 122.119  1.00  6.80              
ATOM   4218  CD2 LEU A 261     116.839 107.761 123.540  1.00  6.80              
ATOM   4219 1HD2 LEU A 261     117.615 107.071 123.206  1.00  6.80              
ATOM   4220 2HD2 LEU A 261     117.290 108.531 124.166  1.00  6.80              
ATOM   4221 3HD2 LEU A 261     116.110 107.207 124.133  1.00  6.80              
ATOM   4222  C   LEU A 261     114.082 109.858 120.453  1.00  6.80              
ATOM   4223  O   LEU A 261     113.863 111.001 120.066  1.00  6.80              
ATOM   4224  N   THR A 262     114.475 108.890 119.618  1.00  6.71              
ATOM   4225  H   THR A 262     114.596 107.957 119.983  1.00  6.71              
ATOM   4226  CA  THR A 262     114.727 109.123 118.188  1.00  6.71              
ATOM   4227  HA  THR A 262     115.080 110.148 118.054  1.00  6.71              
ATOM   4228  CB  THR A 262     115.831 108.192 117.662  1.00  6.71              
ATOM   4229  HB  THR A 262     116.672 108.245 118.355  1.00  6.71              
ATOM   4230  CG2 THR A 262     115.431 106.721 117.516  1.00  6.71              
ATOM   4231 1HG2 THR A 262     116.310 106.142 117.235  1.00  6.71              
ATOM   4232 2HG2 THR A 262     115.049 106.340 118.461  1.00  6.71              
ATOM   4233 3HG2 THR A 262     114.674 106.604 116.740  1.00  6.71              
ATOM   4234  OG1 THR A 262     116.284 108.650 116.414  1.00  6.71              
ATOM   4235  HG1 THR A 262     115.542 108.726 115.801  1.00  6.71              
ATOM   4236  C   THR A 262     113.459 108.966 117.358  1.00  6.71              
ATOM   4237  O   THR A 262     113.404 109.522 116.263  1.00  6.71              
ATOM   4238  N   ASN A 263     112.415 108.278 117.862  1.00  6.74              
ATOM   4239  H   ASN A 263     112.513 107.772 118.733  1.00  6.74              
ATOM   4240  CA  ASN A 263     111.141 108.198 117.114  1.00  6.74              
ATOM   4241  HA  ASN A 263     111.366 107.727 116.158  1.00  6.74              
ATOM   4242  CB  ASN A 263     110.154 107.278 117.844  1.00  6.74              
ATOM   4243  HB1 ASN A 263     109.284 107.169 117.201  1.00  6.74              
ATOM   4244  HB2 ASN A 263     109.847 107.741 118.781  1.00  6.74              
ATOM   4245  CG  ASN A 263     110.642 105.873 118.134  1.00  6.74              
ATOM   4246  OD1 ASN A 263     110.277 105.261 119.120  1.00  6.74              
ATOM   4247  ND2 ASN A 263     111.418 105.264 117.268  1.00  6.74              
ATOM   4248 1HD2 ASN A 263     111.656 105.696 116.389  1.00  6.74              
ATOM   4249 2HD2 ASN A 263     111.643 104.296 117.433  1.00  6.74              
ATOM   4250  C   ASN A 263     110.482 109.562 116.717  1.00  6.74              
ATOM   4251  O   ASN A 263     109.661 109.663 115.791  1.00  6.74              
ATOM   4252  N   LEU A 264     110.877 110.627 117.416  1.00  6.79              
ATOM   4253  H   LEU A 264     111.574 110.478 118.129  1.00  6.79              
ATOM   4254  CA  LEU A 264     110.349 111.983 117.271  1.00  6.79              
ATOM   4255  HA  LEU A 264     109.261 111.937 117.292  1.00  6.79              
ATOM   4256  CB  LEU A 264     110.847 112.811 118.477  1.00  6.79              
ATOM   4257  HB1 LEU A 264     110.416 113.811 118.413  1.00  6.79              
ATOM   4258  HB2 LEU A 264     111.931 112.915 118.395  1.00  6.79              
ATOM   4259  CG  LEU A 264     110.530 112.226 119.872  1.00  6.79              
ATOM   4260  HG  LEU A 264     110.952 111.225 119.958  1.00  6.79              
ATOM   4261  CD1 LEU A 264     111.160 113.092 120.960  1.00  6.79              
ATOM   4262 1HD1 LEU A 264     110.978 112.650 121.940  1.00  6.79              
ATOM   4263 2HD1 LEU A 264     112.239 113.147 120.804  1.00  6.79              
ATOM   4264 3HD1 LEU A 264     110.741 114.097 120.933  1.00  6.79              
ATOM   4265  CD2 LEU A 264     109.025 112.146 120.139  1.00  6.79              
ATOM   4266 1HD2 LEU A 264     108.857 111.757 121.143  1.00  6.79              
ATOM   4267 2HD2 LEU A 264     108.574 113.135 120.060  1.00  6.79              
ATOM   4268 3HD2 LEU A 264     108.552 111.468 119.429  1.00  6.79              
ATOM   4269  C   LEU A 264     110.744 112.707 115.953  1.00  6.79              
ATOM   4270  O   LEU A 264     110.019 113.594 115.471  1.00  6.79              
ATOM   4271  N   GLY A 265     111.894 112.346 115.375  1.00  6.77              
ATOM   4272  H   GLY A 265     112.414 111.579 115.781  1.00  6.77              
ATOM   4273  CA  GLY A 265     112.410 112.992 114.161  1.00  6.77              
ATOM   4274  HA1 GLY A 265     113.464 112.742 114.046  1.00  6.77              
ATOM   4275  HA2 GLY A 265     112.317 114.075 114.248  1.00  6.77              
ATOM   4276  C   GLY A 265     111.672 112.541 112.886  1.00  6.77              
ATOM   4277  O   GLY A 265     111.090 113.332 112.119  1.00  6.77              
ATOM   4278  N   ILE A 266     111.562 111.215 112.795  1.00  6.73              
ATOM   4279  H   ILE A 266     112.101 110.662 113.441  1.00  6.73              
ATOM   4280  CA  ILE A 266     110.441 110.547 112.151  1.00  6.73              
ATOM   4281  HA  ILE A 266     110.461 110.858 111.104  1.00  6.73              
ATOM   4282  CB  ILE A 266     110.662 109.002 112.129  1.00  6.73              
ATOM   4283  HB  ILE A 266     111.473 108.838 111.416  1.00  6.73              
ATOM   4284  CG2 ILE A 266     111.139 108.369 113.449  1.00  6.73              
ATOM   4285 1HG2 ILE A 266     111.656 107.434 113.228  1.00  6.73              
ATOM   4286 2HG2 ILE A 266     111.843 109.005 113.982  1.00  6.73              
ATOM   4287 3HG2 ILE A 266     110.280 108.138 114.071  1.00  6.73              
ATOM   4288  CG1 ILE A 266     109.436 108.224 111.595  1.00  6.73              
ATOM   4289 1HG1 ILE A 266     109.225 108.562 110.579  1.00  6.73              
ATOM   4290 2HG1 ILE A 266     108.567 108.425 112.221  1.00  6.73              
ATOM   4291  CD1 ILE A 266     109.606 106.702 111.571  1.00  6.73              
ATOM   4292  HD1 ILE A 266     108.788 106.260 111.002  1.00  6.73              
ATOM   4293  HD2 ILE A 266     110.559 106.445 111.114  1.00  6.73              
ATOM   4294  HD3 ILE A 266     109.576 106.297 112.582  1.00  6.73              
ATOM   4295  C   ILE A 266     109.105 111.077 112.722  1.00  6.73              
ATOM   4296  O   ILE A 266     108.980 111.749 113.745  1.00  6.73              
ATOM   4297  N   LEU A 267     108.079 110.946 111.913  1.00  6.70              
ATOM   4298  H   LEU A 267     108.236 110.282 111.169  1.00  6.70              
ATOM   4299  CA  LEU A 267     106.978 111.904 111.702  1.00  6.70              
ATOM   4300  HA  LEU A 267     106.564 111.660 110.726  1.00  6.70              
ATOM   4301  CB  LEU A 267     105.830 111.645 112.702  1.00  6.70              
ATOM   4302  HB1 LEU A 267     105.025 112.343 112.462  1.00  6.70              
ATOM   4303  HB2 LEU A 267     106.181 111.870 113.708  1.00  6.70              
ATOM   4304  CG  LEU A 267     105.237 110.218 112.716  1.00  6.70              
ATOM   4305  HG  LEU A 267     105.947 109.537 113.188  1.00  6.70              
ATOM   4306  CD1 LEU A 267     103.946 110.237 113.540  1.00  6.70              
ATOM   4307 1HD1 LEU A 267     103.554 109.223 113.629  1.00  6.70              
ATOM   4308 2HD1 LEU A 267     104.144 110.616 114.542  1.00  6.70              
ATOM   4309 3HD1 LEU A 267     103.197 110.865 113.057  1.00  6.70              
ATOM   4310  CD2 LEU A 267     104.879 109.677 111.328  1.00  6.70              
ATOM   4311 1HD2 LEU A 267     104.372 108.716 111.425  1.00  6.70              
ATOM   4312 2HD2 LEU A 267     104.226 110.375 110.807  1.00  6.70              
ATOM   4313 3HD2 LEU A 267     105.782 109.515 110.742  1.00  6.70              
ATOM   4314  C   LEU A 267     107.306 113.398 111.569  1.00  6.70              
ATOM   4315  O   LEU A 267     106.574 114.039 110.824  1.00  6.70              
ATOM   4316  N   LYS A 268     108.344 114.002 112.182  1.00  6.73              
ATOM   4317  H   LYS A 268     109.042 113.443 112.672  1.00  6.73              
ATOM   4318  CA  LYS A 268     108.634 115.428 111.881  1.00  6.73              
ATOM   4319  HA  LYS A 268     107.689 115.968 111.939  1.00  6.73              
ATOM   4320  CB  LYS A 268     109.567 116.013 112.958  1.00  6.73              
ATOM   4321  HB1 LYS A 268     110.363 116.580 112.472  1.00  6.73              
ATOM   4322  HB2 LYS A 268     110.045 115.213 113.518  1.00  6.73              
ATOM   4323  CG  LYS A 268     108.849 116.951 113.951  1.00  6.73              
ATOM   4324  HG1 LYS A 268     108.644 117.878 113.416  1.00  6.73              
ATOM   4325  HG2 LYS A 268     109.552 117.196 114.749  1.00  6.73              
ATOM   4326  CD  LYS A 268     107.516 116.508 114.601  1.00  6.73              
ATOM   4327  HD1 LYS A 268     106.769 116.283 113.841  1.00  6.73              
ATOM   4328  HD2 LYS A 268     107.141 117.385 115.133  1.00  6.73              
ATOM   4329  CE  LYS A 268     107.569 115.372 115.639  1.00  6.73              
ATOM   4330  HE1 LYS A 268     106.777 115.560 116.370  1.00  6.73              
ATOM   4331  HE2 LYS A 268     108.524 115.412 116.172  1.00  6.73              
ATOM   4332  NZ  LYS A 268     107.360 114.024 115.052  1.00  6.73              
ATOM   4333  HZ1 LYS A 268     107.094 113.353 115.760  1.00  6.73              
ATOM   4334  HZ2 LYS A 268     106.674 114.045 114.312  1.00  6.73              
ATOM   4335  HZ3 LYS A 268     108.243 113.669 114.679  1.00  6.73              
ATOM   4336  C   LYS A 268     109.043 115.702 110.424  1.00  6.73              
ATOM   4337  O   LYS A 268     108.773 116.787 109.897  1.00  6.73              
ATOM   4338  N   GLU A 269     109.558 114.707 109.709  1.00  6.76              
ATOM   4339  H   GLU A 269     109.933 113.902 110.201  1.00  6.76              
ATOM   4340  CA  GLU A 269     109.686 114.776 108.226  1.00  6.76              
ATOM   4341  HA  GLU A 269     110.112 115.737 107.942  1.00  6.76              
ATOM   4342  CB  GLU A 269     110.713 113.695 107.824  1.00  6.76              
ATOM   4343  HB1 GLU A 269     110.767 113.624 106.737  1.00  6.76              
ATOM   4344  HB2 GLU A 269     110.383 112.733 108.214  1.00  6.76              
ATOM   4345  CG  GLU A 269     112.120 114.019 108.371  1.00  6.76              
ATOM   4346  HG1 GLU A 269     112.049 114.464 109.366  1.00  6.76              
ATOM   4347  HG2 GLU A 269     112.577 114.773 107.726  1.00  6.76              
ATOM   4348  CD  GLU A 269     113.025 112.784 108.484  1.00  6.76              
ATOM   4349  OE1 GLU A 269     112.807 112.000 109.438  1.00  6.76              
ATOM   4350  OE2 GLU A 269     113.977 112.695 107.674  1.00  6.76              
ATOM   4351  C   GLU A 269     108.375 114.598 107.439  1.00  6.76              
ATOM   4352  O   GLU A 269     108.208 115.246 106.405  1.00  6.76              
ATOM   4353  N   LEU A 270     107.421 113.809 107.944  1.00  6.67              
ATOM   4354  H   LEU A 270     107.522 113.495 108.898  1.00  6.67              
ATOM   4355  CA  LEU A 270     106.251 113.320 107.207  1.00  6.67              
ATOM   4356  HA  LEU A 270     106.507 113.290 106.146  1.00  6.67              
ATOM   4357  CB  LEU A 270     105.928 111.873 107.649  1.00  6.67              
ATOM   4358  HB1 LEU A 270     105.060 111.560 107.070  1.00  6.67              
ATOM   4359  HB2 LEU A 270     105.636 111.861 108.698  1.00  6.67              
ATOM   4360  CG  LEU A 270     107.061 110.842 107.408  1.00  6.67              
ATOM   4361  HG  LEU A 270     107.596 111.134 106.509  1.00  6.67              
ATOM   4362  CD1 LEU A 270     108.045 110.694 108.572  1.00  6.67              
ATOM   4363 1HD1 LEU A 270     108.882 110.081 108.231  1.00  6.67              
ATOM   4364 2HD1 LEU A 270     108.448 111.651 108.885  1.00  6.67              
ATOM   4365 3HD1 LEU A 270     107.570 110.182 109.402  1.00  6.67              
ATOM   4366  CD2 LEU A 270     106.484 109.436 107.227  1.00  6.67              
ATOM   4367 1HD2 LEU A 270     107.297 108.726 107.053  1.00  6.67              
ATOM   4368 2HD2 LEU A 270     105.919 109.123 108.103  1.00  6.67              
ATOM   4369 3HD2 LEU A 270     105.848 109.399 106.357  1.00  6.67              
ATOM   4370  C   LEU A 270     105.048 114.252 107.380  1.00  6.67              
ATOM   4371  O   LEU A 270     104.675 114.595 108.499  1.00  6.67              
ATOM   4372  N   LYS A 271     104.455 114.698 106.265  1.00  7.22              
ATOM   4373  H   LYS A 271     104.819 114.378 105.376  1.00  7.22              
ATOM   4374  CA  LYS A 271     103.581 115.888 106.264  1.00  7.22              
ATOM   4375  HA  LYS A 271     103.279 116.123 107.286  1.00  7.22              
ATOM   4376  CB  LYS A 271     104.388 117.086 105.723  1.00  7.22              
ATOM   4377  HB1 LYS A 271     103.719 117.932 105.557  1.00  7.22              
ATOM   4378  HB2 LYS A 271     104.819 116.807 104.759  1.00  7.22              
ATOM   4379  CG  LYS A 271     105.504 117.548 106.678  1.00  7.22              
ATOM   4380  HG1 LYS A 271     106.076 116.691 107.023  1.00  7.22              
ATOM   4381  HG2 LYS A 271     105.058 118.039 107.544  1.00  7.22              
ATOM   4382  CD  LYS A 271     106.459 118.516 105.965  1.00  7.22              
ATOM   4383  HD1 LYS A 271     105.891 119.383 105.623  1.00  7.22              
ATOM   4384  HD2 LYS A 271     106.880 118.017 105.090  1.00  7.22              
ATOM   4385  CE  LYS A 271     107.612 119.005 106.855  1.00  7.22              
ATOM   4386  HE1 LYS A 271     107.205 119.561 107.706  1.00  7.22              
ATOM   4387  HE2 LYS A 271     108.219 119.697 106.263  1.00  7.22              
ATOM   4388  NZ  LYS A 271     108.462 117.889 107.335  1.00  7.22              
ATOM   4389  HZ1 LYS A 271     108.098 117.487 108.198  1.00  7.22              
ATOM   4390  HZ2 LYS A 271     108.492 117.127 106.656  1.00  7.22              
ATOM   4391  HZ3 LYS A 271     109.403 118.194 107.545  1.00  7.22              
ATOM   4392  C   LYS A 271     102.263 115.748 105.491  1.00  7.22              
ATOM   4393  O   LYS A 271     101.438 116.656 105.508  1.00  7.22              
ATOM   4394  N   SER A 272     102.091 114.663 104.748  1.00  7.33              
ATOM   4395  H   SER A 272     102.788 113.947 104.872  1.00  7.33              
ATOM   4396  CA  SER A 272     101.555 114.774 103.382  1.00  7.33              
ATOM   4397  HA  SER A 272     100.748 115.507 103.353  1.00  7.33              
ATOM   4398  CB  SER A 272     102.715 115.268 102.481  1.00  7.33              
ATOM   4399  HB1 SER A 272     102.799 116.350 102.592  1.00  7.33              
ATOM   4400  HB2 SER A 272     102.510 115.060 101.430  1.00  7.33              
ATOM   4401  OG  SER A 272     103.963 114.692 102.864  1.00  7.33              
ATOM   4402  HG  SER A 272     104.563 114.714 102.104  1.00  7.33              
ATOM   4403  C   SER A 272     100.974 113.433 102.873  1.00  7.33              
ATOM   4404  O   SER A 272     101.077 113.143 101.682  1.00  7.33              
ATOM   4405  N   PHE A 273     100.445 112.560 103.751  1.00  6.88              
ATOM   4406  H   PHE A 273     100.386 112.818 104.728  1.00  6.88              
ATOM   4407  CA  PHE A 273      99.996 111.218 103.328  1.00  6.88              
ATOM   4408  HA  PHE A 273     100.845 110.721 102.855  1.00  6.88              
ATOM   4409  CB  PHE A 273      99.490 110.306 104.482  1.00  6.88              
ATOM   4410  HB1 PHE A 273      99.202 109.347 104.052  1.00  6.88              
ATOM   4411  HB2 PHE A 273      98.568 110.738 104.867  1.00  6.88              
ATOM   4412  CG  PHE A 273     100.376 109.920 105.653  1.00  6.88              
ATOM   4413  CD1 PHE A 273     101.776 110.041 105.615  1.00  6.88              
ATOM   4414  HD1 PHE A 273     102.262 110.397 104.726  1.00  6.88              
ATOM   4415  CE1 PHE A 273     102.547 109.679 106.736  1.00  6.88              
ATOM   4416  HE1 PHE A 273     103.623 109.754 106.710  1.00  6.88              
ATOM   4417  CZ  PHE A 273     101.927 109.174 107.889  1.00  6.88              
ATOM   4418  HZ  PHE A 273     102.525 108.874 108.739  1.00  6.88              
ATOM   4419  CE2 PHE A 273     100.531 109.030 107.923  1.00  6.88              
ATOM   4420  HE2 PHE A 273     100.049 108.626 108.803  1.00  6.88              
ATOM   4421  CD2 PHE A 273      99.760 109.389 106.805  1.00  6.88              
ATOM   4422  HD2 PHE A 273      98.685 109.265 106.838  1.00  6.88              
ATOM   4423  C   PHE A 273      98.853 111.209 102.298  1.00  6.88              
ATOM   4424  O   PHE A 273      98.124 112.185 102.126  1.00  6.88              
ATOM   4425  N   HIS A 274      98.640 110.030 101.703  1.00  6.85              
ATOM   4426  H   HIS A 274      99.254 109.260 101.921  1.00  6.85              
ATOM   4427  CA  HIS A 274      97.570 109.799 100.743  1.00  6.85              
ATOM   4428  HA  HIS A 274      96.775 110.531 100.899  1.00  6.85              
ATOM   4429  CB  HIS A 274      98.163 110.031  99.346  1.00  6.85              
ATOM   4430  HB1 HIS A 274      99.043 109.402  99.223  1.00  6.85              
ATOM   4431  HB2 HIS A 274      98.486 111.070  99.270  1.00  6.85              
ATOM   4432  CG  HIS A 274      97.232 109.738  98.203  1.00  6.85              
ATOM   4433  ND1 HIS A 274      97.119 108.501  97.568  1.00  6.85              
ATOM   4434  CE1 HIS A 274      96.242 108.685  96.570  1.00  6.85              
ATOM   4435  HE1 HIS A 274      95.946 107.917  95.866  1.00  6.85              
ATOM   4436  NE2 HIS A 274      95.812 109.959  96.545  1.00  6.85              
ATOM   4437  HE2 HIS A 274      95.187 110.350  95.854  1.00  6.85              
ATOM   4438  CD2 HIS A 274      96.430 110.641  97.569  1.00  6.85              
ATOM   4439  HD2 HIS A 274      96.344 111.693  97.806  1.00  6.85              
ATOM   4440  C   HIS A 274      96.903 108.417 100.848  1.00  6.85              
ATOM   4441  O   HIS A 274      95.682 108.403 101.009  1.00  6.85              
ATOM   4442  N   ILE A 275      97.677 107.320 100.878  1.00  6.37              
ATOM   4443  H   ILE A 275      98.664 107.401 100.706  1.00  6.37              
ATOM   4444  CA  ILE A 275      97.231 106.136 101.635  1.00  6.37              
ATOM   4445  HA  ILE A 275      96.167 106.101 101.544  1.00  6.37              
ATOM   4446  CB  ILE A 275      97.699 104.746 101.153  1.00  6.37              
ATOM   4447  HB  ILE A 275      98.772 104.646 101.295  1.00  6.37              
ATOM   4448  CG2 ILE A 275      96.988 103.586 101.893  1.00  6.37              
ATOM   4449 1HG2 ILE A 275      97.564 102.665 101.785  1.00  6.37              
ATOM   4450 2HG2 ILE A 275      96.877 103.774 102.953  1.00  6.37              
ATOM   4451 3HG2 ILE A 275      95.988 103.426 101.498  1.00  6.37              
ATOM   4452  CG1 ILE A 275      97.342 104.585  99.653  1.00  6.37              
ATOM   4453 1HG1 ILE A 275      97.906 105.313  99.085  1.00  6.37              
ATOM   4454 2HG1 ILE A 275      96.286 104.817  99.499  1.00  6.37              
ATOM   4455  CD1 ILE A 275      97.594 103.189  99.061  1.00  6.37              
ATOM   4456  HD1 ILE A 275      97.510 103.236  97.975  1.00  6.37              
ATOM   4457  HD2 ILE A 275      98.588 102.836  99.336  1.00  6.37              
ATOM   4458  HD3 ILE A 275      96.851 102.479  99.425  1.00  6.37              
ATOM   4459  C   ILE A 275      97.379 106.451 103.183  1.00  6.37              
ATOM   4460  O   ILE A 275      96.826 107.493 103.537  1.00  6.37              
ATOM   4461  N   ILE A 276      97.893 105.662 104.184  1.00  6.22              
ATOM   4462  H   ILE A 276      97.327 105.841 105.005  1.00  6.22              
ATOM   4463  CA  ILE A 276      99.214 104.929 104.496  1.00  6.22              
ATOM   4464  HA  ILE A 276      99.811 104.912 103.590  1.00  6.22              
ATOM   4465  CB  ILE A 276      99.961 105.741 105.591  1.00  6.22              
ATOM   4466  HB  ILE A 276     100.025 106.754 105.186  1.00  6.22              
ATOM   4467  CG2 ILE A 276      99.136 105.853 106.891  1.00  6.22              
ATOM   4468 1HG2 ILE A 276      99.712 106.383 107.649  1.00  6.22              
ATOM   4469 2HG2 ILE A 276      98.215 106.410 106.721  1.00  6.22              
ATOM   4470 3HG2 ILE A 276      98.883 104.865 107.276  1.00  6.22              
ATOM   4471  CG1 ILE A 276     101.418 105.301 105.849  1.00  6.22              
ATOM   4472 1HG1 ILE A 276     102.016 106.193 106.044  1.00  6.22              
ATOM   4473 2HG1 ILE A 276     101.825 104.850 104.948  1.00  6.22              
ATOM   4474  CD1 ILE A 276     101.681 104.341 107.023  1.00  6.22              
ATOM   4475  HD1 ILE A 276     101.002 103.495 106.997  1.00  6.22              
ATOM   4476  HD2 ILE A 276     102.708 103.979 106.968  1.00  6.22              
ATOM   4477  HD3 ILE A 276     101.552 104.865 107.969  1.00  6.22              
ATOM   4478  C   ILE A 276      98.903 103.474 104.909  1.00  6.22              
ATOM   4479  O   ILE A 276      97.758 103.122 105.264  1.00  6.22              
ATOM   4480  N   ASN A 277      99.892 102.598 104.839  1.00  6.19              
ATOM   4481  H   ASN A 277     100.806 102.927 104.550  1.00  6.19              
ATOM   4482  CA  ASN A 277      99.751 101.148 105.017  1.00  6.19              
ATOM   4483  HA  ASN A 277      98.762 100.924 105.413  1.00  6.19              
ATOM   4484  CB  ASN A 277      99.880 100.528 103.610  1.00  6.19              
ATOM   4485  HB1 ASN A 277     100.785 100.917 103.163  1.00  6.19              
ATOM   4486  HB2 ASN A 277      99.041 100.865 103.003  1.00  6.19              
ATOM   4487  CG  ASN A 277      99.974  99.010 103.531  1.00  6.19              
ATOM   4488  OD1 ASN A 277     100.664  98.340 104.277  1.00  6.19              
ATOM   4489  ND2 ASN A 277      99.309  98.379 102.601  1.00  6.19              
ATOM   4490 1HD2 ASN A 277      98.532  98.821 102.131  1.00  6.19              
ATOM   4491 2HD2 ASN A 277      99.239  97.380 102.705  1.00  6.19              
ATOM   4492  C   ASN A 277     100.795 100.610 106.006  1.00  6.19              
ATOM   4493  O   ASN A 277     101.963 101.013 105.988  1.00  6.19              
ATOM   4494  N   LEU A 278     100.345  99.664 106.831  1.00  6.67              
ATOM   4495  H   LEU A 278      99.378  99.372 106.727  1.00  6.67              
ATOM   4496  CA  LEU A 278     101.117  99.023 107.891  1.00  6.67              
ATOM   4497  HA  LEU A 278     102.185  99.142 107.702  1.00  6.67              
ATOM   4498  CB  LEU A 278     100.753  99.714 109.228  1.00  6.67              
ATOM   4499  HB1 LEU A 278     101.273  99.207 110.033  1.00  6.67              
ATOM   4500  HB2 LEU A 278      99.698  99.543 109.400  1.00  6.67              
ATOM   4501  CG  LEU A 278     101.017 101.228 109.377  1.00  6.67              
ATOM   4502  HG  LEU A 278     100.476 101.771 108.604  1.00  6.67              
ATOM   4503  CD1 LEU A 278     100.502 101.704 110.739  1.00  6.67              
ATOM   4504 1HD1 LEU A 278      99.433 101.520 110.815  1.00  6.67              
ATOM   4505 2HD1 LEU A 278     101.020 101.168 111.536  1.00  6.67              
ATOM   4506 3HD1 LEU A 278     100.685 102.774 110.845  1.00  6.67              
ATOM   4507  CD2 LEU A 278     102.497 101.589 109.301  1.00  6.67              
ATOM   4508 1HD2 LEU A 278     102.638 102.660 109.443  1.00  6.67              
ATOM   4509 2HD2 LEU A 278     103.057 101.039 110.058  1.00  6.67              
ATOM   4510 3HD2 LEU A 278     102.889 101.319 108.325  1.00  6.67              
ATOM   4511  C   LEU A 278     100.813  97.511 107.947  1.00  6.67              
ATOM   4512  O   LEU A 278     100.451  96.935 108.975  1.00  6.67              
ATOM   4513  N   SER A 279     100.848  96.857 106.791  1.00  6.63              
ATOM   4514  H   SER A 279     101.059  97.394 105.954  1.00  6.63              
ATOM   4515  CA  SER A 279     100.731  95.399 106.668  1.00  6.63              
ATOM   4516  HA  SER A 279      99.868  95.087 107.247  1.00  6.63              
ATOM   4517  CB  SER A 279     100.474  95.087 105.183  1.00  6.63              
ATOM   4518  HB1 SER A 279     101.373  95.312 104.607  1.00  6.63              
ATOM   4519  HB2 SER A 279      99.672  95.736 104.827  1.00  6.63              
ATOM   4520  OG  SER A 279     100.084  93.745 104.948  1.00  6.63              
ATOM   4521  HG  SER A 279     100.870  93.182 105.073  1.00  6.63              
ATOM   4522  C   SER A 279     101.955  94.666 107.167  1.00  6.63              
ATOM   4523  O   SER A 279     103.079  95.160 107.082  1.00  6.63              
ATOM   4524  N   ASP A 280     101.730  93.451 107.661  1.00  6.70              
ATOM   4525  H   ASP A 280     100.763  93.146 107.726  1.00  6.70              
ATOM   4526  CA  ASP A 280     102.795  92.543 108.111  1.00  6.70              
ATOM   4527  HA  ASP A 280     102.294  91.729 108.573  1.00  6.70              
ATOM   4528  CB  ASP A 280     103.553  92.045 106.850  1.00  6.70              
ATOM   4529  HB1 ASP A 280     104.415  91.450 107.147  1.00  6.70              
ATOM   4530  HB2 ASP A 280     103.950  92.890 106.287  1.00  6.70              
ATOM   4531  CG  ASP A 280     102.676  91.197 105.919  1.00  6.70              
ATOM   4532  OD1 ASP A 280     102.641  89.965 106.131  1.00  6.70              
ATOM   4533  OD2 ASP A 280     102.003  91.734 105.007  1.00  6.70              
ATOM   4534  C   ASP A 280     103.699  93.179 109.182  1.00  6.70              
ATOM   4535  O   ASP A 280     104.866  92.821 109.309  1.00  6.70              
ATOM   4536  N   ASN A 281     103.162  94.135 109.943  1.00  6.73              
ATOM   4537  H   ASN A 281     102.177  94.348 109.830  1.00  6.73              
ATOM   4538  CA  ASN A 281     103.882  94.854 110.979  1.00  6.73              
ATOM   4539  HA  ASN A 281     104.858  95.155 110.589  1.00  6.73              
ATOM   4540  CB  ASN A 281     103.113  96.124 111.360  1.00  6.73              
ATOM   4541  HB1 ASN A 281     103.439  96.404 112.358  1.00  6.73              
ATOM   4542  HB2 ASN A 281     102.046  95.947 111.387  1.00  6.73              
ATOM   4543  CG  ASN A 281     103.368  97.322 110.470  1.00  6.73              
ATOM   4544  OD1 ASN A 281     103.379  98.444 110.931  1.00  6.73              
ATOM   4545  ND2 ASN A 281     103.534  97.172 109.184  1.00  6.73              
ATOM   4546 1HD2 ASN A 281     103.540  96.266 108.737  1.00  6.73              
ATOM   4547 2HD2 ASN A 281     103.892  98.013 108.750  1.00  6.73              
ATOM   4548  C   ASN A 281     104.170  93.981 112.191  1.00  6.73              
ATOM   4549  O   ASN A 281     105.308  93.973 112.655  1.00  6.73              
ATOM   4550  N   LYS A 282     103.160  93.235 112.670  1.00  6.66              
ATOM   4551  H   LYS A 282     102.317  93.215 112.107  1.00  6.66              
ATOM   4552  CA  LYS A 282     103.028  92.903 114.104  1.00  6.66              
ATOM   4553  HA  LYS A 282     102.069  92.403 114.257  1.00  6.66              
ATOM   4554  CB  LYS A 282     104.122  91.913 114.504  1.00  6.66              
ATOM   4555  HB1 LYS A 282     105.091  92.400 114.418  1.00  6.66              
ATOM   4556  HB2 LYS A 282     104.057  91.098 113.792  1.00  6.66              
ATOM   4557  CG  LYS A 282     104.056  91.269 115.883  1.00  6.66              
ATOM   4558  HG1 LYS A 282     103.253  90.536 115.907  1.00  6.66              
ATOM   4559  HG2 LYS A 282     103.878  92.016 116.654  1.00  6.66              
ATOM   4560  CD  LYS A 282     105.396  90.557 116.123  1.00  6.66              
ATOM   4561  HD1 LYS A 282     105.744  90.113 115.196  1.00  6.66              
ATOM   4562  HD2 LYS A 282     105.274  89.740 116.817  1.00  6.66              
ATOM   4563  CE  LYS A 282     106.459  91.516 116.662  1.00  6.66              
ATOM   4564  HE1 LYS A 282     106.492  92.420 116.045  1.00  6.66              
ATOM   4565  HE2 LYS A 282     107.440  91.040 116.600  1.00  6.66              
ATOM   4566  NZ  LYS A 282     106.212  91.885 118.069  1.00  6.66              
ATOM   4567  HZ1 LYS A 282     106.909  92.582 118.335  1.00  6.66              
ATOM   4568  HZ2 LYS A 282     105.324  92.360 118.186  1.00  6.66              
ATOM   4569  HZ3 LYS A 282     106.310  91.066 118.664  1.00  6.66              
ATOM   4570  C   LYS A 282     102.966  94.214 114.896  1.00  6.66              
ATOM   4571  O   LYS A 282     103.793  94.429 115.771  1.00  6.66              
ATOM   4572  N   ILE A 283     102.011  95.100 114.544  1.00  6.69              
ATOM   4573  H   ILE A 283     101.417  94.843 113.775  1.00  6.69              
ATOM   4574  CA  ILE A 283     101.614  96.279 115.351  1.00  6.69              
ATOM   4575  HA  ILE A 283     102.554  96.731 115.673  1.00  6.69              
ATOM   4576  CB  ILE A 283     100.854  97.428 114.603  1.00  6.69              
ATOM   4577  HB  ILE A 283     100.312  98.011 115.344  1.00  6.69              
ATOM   4578  CG2 ILE A 283     101.779  98.492 114.006  1.00  6.69              
ATOM   4579 1HG2 ILE A 283     101.209  99.350 113.654  1.00  6.69              
ATOM   4580 2HG2 ILE A 283     102.475  98.846 114.765  1.00  6.69              
ATOM   4581 3HG2 ILE A 283     102.330  98.081 113.172  1.00  6.69              
ATOM   4582  CG1 ILE A 283      99.796  96.910 113.616  1.00  6.69              
ATOM   4583 1HG1 ILE A 283      99.141  96.232 114.163  1.00  6.69              
ATOM   4584 2HG1 ILE A 283     100.296  96.368 112.818  1.00  6.69              
ATOM   4585  CD1 ILE A 283      98.911  97.988 112.981  1.00  6.69              
ATOM   4586  HD1 ILE A 283      98.118  97.508 112.407  1.00  6.69              
ATOM   4587  HD2 ILE A 283      98.462  98.609 113.756  1.00  6.69              
ATOM   4588  HD3 ILE A 283      99.499  98.610 112.305  1.00  6.69              
ATOM   4589  C   ILE A 283     100.897  95.962 116.663  1.00  6.69              
ATOM   4590  O   ILE A 283      99.759  96.364 116.920  1.00  6.69              
ATOM   4591  N   SER A 284     101.593  95.219 117.501  1.00  7.03              
ATOM   4592  H   SER A 284     102.507  94.934 117.156  1.00  7.03              
ATOM   4593  CA  SER A 284     101.529  95.249 118.940  1.00  7.03              
ATOM   4594  HA  SER A 284     101.537  96.279 119.299  1.00  7.03              
ATOM   4595  CB  SER A 284     100.323  94.517 119.475  1.00  7.03              
ATOM   4596  HB1 SER A 284     100.521  94.360 120.526  1.00  7.03              
ATOM   4597  HB2 SER A 284     100.211  93.558 118.988  1.00  7.03              
ATOM   4598  OG  SER A 284      99.144  95.267 119.330  1.00  7.03              
ATOM   4599  HG  SER A 284      99.175  95.653 118.441  1.00  7.03              
ATOM   4600  C   SER A 284     102.758  94.516 119.454  1.00  7.03              
ATOM   4601  O   SER A 284     103.311  93.618 118.813  1.00  7.03              
ATOM   4602  N   SER A 285     103.095  94.874 120.677  1.00  7.29              
ATOM   4603  H   SER A 285     102.616  95.666 121.076  1.00  7.29              
ATOM   4604  CA  SER A 285     103.912  94.085 121.575  1.00  7.29              
ATOM   4605  HA  SER A 285     103.524  93.066 121.639  1.00  7.29              
ATOM   4606  CB  SER A 285     105.380  94.031 121.099  1.00  7.29              
ATOM   4607  HB1 SER A 285     105.425  93.420 120.200  1.00  7.29              
ATOM   4608  HB2 SER A 285     105.997  93.544 121.855  1.00  7.29              
ATOM   4609  OG  SER A 285     105.914  95.310 120.799  1.00  7.29              
ATOM   4610  HG  SER A 285     106.431  95.188 119.976  1.00  7.29              
ATOM   4611  C   SER A 285     103.732  94.763 122.943  1.00  7.29              
ATOM   4612  O   SER A 285     102.584  94.938 123.369  1.00  7.29              
ATOM   4613  N   PRO A 286     104.790  95.323 123.549  1.00  8.10              
ATOM   4614  CD  PRO A 286     105.457  94.568 124.604  1.00  8.10              
ATOM   4615  HD1 PRO A 286     106.506  94.408 124.345  1.00  8.10              
ATOM   4616  HD2 PRO A 286     104.973  93.601 124.756  1.00  8.10              
ATOM   4617  CG  PRO A 286     105.357  95.402 125.886  1.00  8.10              
ATOM   4618  HG1 PRO A 286     106.354  95.719 126.195  1.00  8.10              
ATOM   4619  HG2 PRO A 286     104.880  94.838 126.687  1.00  8.10              
ATOM   4620  CB  PRO A 286     104.509  96.619 125.495  1.00  8.10              
ATOM   4621  HB1 PRO A 286     104.826  97.523 126.016  1.00  8.10              
ATOM   4622  HB2 PRO A 286     103.464  96.404 125.720  1.00  8.10              
ATOM   4623  CA  PRO A 286     104.704  96.719 123.977  1.00  8.10              
ATOM   4624  HA  PRO A 286     103.860  97.210 123.507  1.00  8.10              
ATOM   4625  C   PRO A 286     105.968  97.508 123.609  1.00  8.10              
ATOM   4626  O   PRO A 286     106.958  97.539 124.339  1.00  8.10              
ATOM   4627  N   SER A 287     105.916  98.179 122.459  1.00  9.21              
ATOM   4628  H   SER A 287     105.083  98.056 121.901  1.00  9.21              
ATOM   4629  CA  SER A 287     107.011  98.935 121.824  1.00  9.21              
ATOM   4630  HA  SER A 287     106.582  99.331 120.907  1.00  9.21              
ATOM   4631  CB  SER A 287     107.440 100.180 122.627  1.00  9.21              
ATOM   4632  HB1 SER A 287     108.420 100.518 122.283  1.00  9.21              
ATOM   4633  HB2 SER A 287     107.521  99.936 123.686  1.00  9.21              
ATOM   4634  OG  SER A 287     106.523 101.254 122.443  1.00  9.21              
ATOM   4635  HG  SER A 287     105.617 100.923 122.542  1.00  9.21              
ATOM   4636  C   SER A 287     108.196  98.159 121.279  1.00  9.21              
ATOM   4637  O   SER A 287     109.044  98.744 120.612  1.00  9.21              
ATOM   4638  N   GLU A 288     108.350  96.888 121.638  1.00 10.15              
ATOM   4639  H   GLU A 288     107.566  96.358 121.992  1.00 10.15              
ATOM   4640  CA  GLU A 288     109.708  96.459 121.937  1.00 10.15              
ATOM   4641  HA  GLU A 288     109.648  95.633 122.629  1.00 10.15              
ATOM   4642  CB  GLU A 288     110.359  95.962 120.619  1.00 10.15              
ATOM   4643  HB1 GLU A 288     111.409  96.139 120.683  1.00 10.15              
ATOM   4644  HB2 GLU A 288     110.020  96.559 119.774  1.00 10.15              
ATOM   4645  CG  GLU A 288     110.159  94.474 120.280  1.00 10.15              
ATOM   4646  HG1 GLU A 288     109.588  94.404 119.358  1.00 10.15              
ATOM   4647  HG2 GLU A 288     109.569  93.994 121.064  1.00 10.15              
ATOM   4648  CD  GLU A 288     111.494  93.728 120.086  1.00 10.15              
ATOM   4649  OE1 GLU A 288     112.201  93.977 119.085  1.00 10.15              
ATOM   4650  OE2 GLU A 288     111.845  92.916 120.968  1.00 10.15              
ATOM   4651  C   GLU A 288     110.406  97.640 122.661  1.00 10.15              
ATOM   4652  O   GLU A 288     111.393  98.213 122.225  1.00 10.15              
ATOM   4653  N   ALA A 289     109.826  98.083 123.773  1.00 10.95              
ATOM   4654  H   ALA A 289     108.894  97.758 124.008  1.00 10.95              
ATOM   4655  CA  ALA A 289     110.690  98.480 124.864  1.00 10.95              
ATOM   4656  HA  ALA A 289     111.441  99.146 124.470  1.00 10.95              
ATOM   4657  CB  ALA A 289     109.845  99.226 125.902  1.00 10.95              
ATOM   4658  HB1 ALA A 289     110.476  99.528 126.739  1.00 10.95              
ATOM   4659  HB2 ALA A 289     109.407 100.116 125.449  1.00 10.95              
ATOM   4660  HB3 ALA A 289     109.049  98.579 126.273  1.00 10.95              
ATOM   4661  C   ALA A 289     111.368  97.243 125.488  1.00 10.95              
ATOM   4662  O   ALA A 289     112.480  97.333 126.024  1.00 10.95              
ATOM   4663  N   GLU A 290     110.746  96.078 125.230  1.00 10.49              
ATOM   4664  H   GLU A 290     109.772  96.107 124.982  1.00 10.49              
ATOM   4665  CA  GLU A 290     111.470  94.881 124.823  1.00 10.49              
ATOM   4666  HA  GLU A 290     111.826  94.425 125.747  1.00 10.49              
ATOM   4667  CB  GLU A 290     110.567  93.852 124.123  1.00 10.49              
ATOM   4668  HB1 GLU A 290     110.795  93.853 123.063  1.00 10.49              
ATOM   4669  HB2 GLU A 290     109.517  94.129 124.234  1.00 10.49              
ATOM   4670  CG  GLU A 290     110.759  92.422 124.645  1.00 10.49              
ATOM   4671  HG1 GLU A 290     111.818  92.161 124.569  1.00 10.49              
ATOM   4672  HG2 GLU A 290     110.198  91.746 123.998  1.00 10.49              
ATOM   4673  CD  GLU A 290     110.274  92.236 126.091  1.00 10.49              
ATOM   4674  OE1 GLU A 290     110.850  91.365 126.786  1.00 10.49              
ATOM   4675  OE2 GLU A 290     109.344  92.966 126.500  1.00 10.49              
ATOM   4676  C   GLU A 290     112.734  95.281 124.028  1.00 10.49              
ATOM   4677  O   GLU A 290     113.802  95.229 124.611  1.00 10.49              
ATOM   4678  N   HIS A 291     112.712  95.869 122.826  1.00 10.73              
ATOM   4679  H   HIS A 291     111.864  95.953 122.290  1.00 10.73              
ATOM   4680  CA  HIS A 291     113.962  96.410 122.255  1.00 10.73              
ATOM   4681  HA  HIS A 291     114.702  95.639 122.261  1.00 10.73              
ATOM   4682  CB  HIS A 291     113.815  96.818 120.767  1.00 10.73              
ATOM   4683  HB1 HIS A 291     113.118  97.643 120.660  1.00 10.73              
ATOM   4684  HB2 HIS A 291     113.430  95.956 120.228  1.00 10.73              
ATOM   4685  CG  HIS A 291     115.072  97.219 120.032  1.00 10.73              
ATOM   4686  ND1 HIS A 291     115.831  98.382 120.221  1.00 10.73              
ATOM   4687  CE1 HIS A 291     116.862  98.288 119.368  1.00 10.73              
ATOM   4688  HE1 HIS A 291     117.675  98.999 119.304  1.00 10.73              
ATOM   4689  NE2 HIS A 291     116.757  97.173 118.627  1.00 10.73              
ATOM   4690  HE2 HIS A 291     117.438  96.839 117.963  1.00 10.73              
ATOM   4691  CD2 HIS A 291     115.624  96.501 119.018  1.00 10.73              
ATOM   4692  HD2 HIS A 291     115.232  95.577 118.613  1.00 10.73              
ATOM   4693  C   HIS A 291     114.648  97.530 123.025  1.00 10.73              
ATOM   4694  O   HIS A 291     115.877  97.551 123.041  1.00 10.73              
ATOM   4695  N   ALA A 292     113.908  98.380 123.742  1.00 11.67              
ATOM   4696  H   ALA A 292     112.912  98.352 123.571  1.00 11.67              
ATOM   4697  CA  ALA A 292     114.448  99.361 124.686  1.00 11.67              
ATOM   4698  HA  ALA A 292     115.146  99.936 124.076  1.00 11.67              
ATOM   4699  CB  ALA A 292     113.421 100.407 125.154  1.00 11.67              
ATOM   4700  HB1 ALA A 292     113.951 101.261 125.578  1.00 11.67              
ATOM   4701  HB2 ALA A 292     112.831 100.760 124.307  1.00 11.67              
ATOM   4702  HB3 ALA A 292     112.790  99.986 125.935  1.00 11.67              
ATOM   4703  C   ALA A 292     115.339  98.837 125.822  1.00 11.67              
ATOM   4704  O   ALA A 292     115.816  99.658 126.608  1.00 11.67              
ATOM   4705  N   ALA A 293     115.635  97.526 125.858  1.00 12.36              
ATOM   4706  H   ALA A 293     114.929  96.942 125.422  1.00 12.36              
ATOM   4707  CA  ALA A 293     117.048  97.034 125.714  1.00 12.36              
ATOM   4708  HA  ALA A 293     117.396  97.227 124.708  1.00 12.36              
ATOM   4709  CB  ALA A 293     118.018  97.799 126.650  1.00 12.36              
ATOM   4710  HB1 ALA A 293     118.097  98.842 126.348  1.00 12.36              
ATOM   4711  HB2 ALA A 293     117.666  97.737 127.681  1.00 12.36              
ATOM   4712  HB3 ALA A 293     119.024  97.383 126.588  1.00 12.36              
ATOM   4713  C   ALA A 293     117.186  95.528 125.947  1.00 12.36              
ATOM   4714  O   ALA A 293     118.249  95.044 126.334  1.00 12.36              
ATOM   4715  N   ALA A 294     116.112  94.775 125.737  1.00 13.61              
ATOM   4716  H   ALA A 294     115.258  95.239 125.445  1.00 13.61              
ATOM   4717  CA  ALA A 294     115.966  93.407 126.195  1.00 13.61              
ATOM   4718  HA  ALA A 294     116.127  93.468 127.273  1.00 13.61              
ATOM   4719  CB  ALA A 294     114.542  92.850 126.070  1.00 13.61              
ATOM   4720  HB1 ALA A 294     114.488  91.871 126.546  1.00 13.61              
ATOM   4721  HB2 ALA A 294     113.840  93.511 126.581  1.00 13.61              
ATOM   4722  HB3 ALA A 294     114.245  92.739 125.032  1.00 13.61              
ATOM   4723  C   ALA A 294     117.055  92.402 125.745  1.00 13.61              
ATOM   4724  O   ALA A 294     117.315  91.396 126.409  1.00 13.61              
ATOM   4725  N   LEU A 295     117.747  92.728 124.654  1.00 15.56              
ATOM   4726  H   LEU A 295     117.300  93.441 124.102  1.00 15.56              
ATOM   4727  CA  LEU A 295     119.211  92.727 124.563  1.00 15.56              
ATOM   4728  HA  LEU A 295     119.611  93.145 125.489  1.00 15.56              
ATOM   4729  CB  LEU A 295     119.798  91.304 124.409  1.00 15.56              
ATOM   4730  HB1 LEU A 295     119.665  90.948 123.387  1.00 15.56              
ATOM   4731  HB2 LEU A 295     119.246  90.639 125.065  1.00 15.56              
ATOM   4732  CG  LEU A 295     121.278  91.169 124.832  1.00 15.56              
ATOM   4733  HG  LEU A 295     121.356  91.407 125.892  1.00 15.56              
ATOM   4734  CD1 LEU A 295     121.727  89.719 124.634  1.00 15.56              
ATOM   4735 1HD1 LEU A 295     122.751  89.598 124.987  1.00 15.56              
ATOM   4736 2HD1 LEU A 295     121.082  89.051 125.202  1.00 15.56              
ATOM   4737 3HD1 LEU A 295     121.682  89.457 123.577  1.00 15.56              
ATOM   4738  CD2 LEU A 295     122.251  92.072 124.071  1.00 15.56              
ATOM   4739 1HD2 LEU A 295     123.275  91.838 124.361  1.00 15.56              
ATOM   4740 2HD2 LEU A 295     122.141  91.923 122.997  1.00 15.56              
ATOM   4741 3HD2 LEU A 295     122.066  93.118 124.315  1.00 15.56              
ATOM   4742  C   LEU A 295     119.592  93.660 123.423  1.00 15.56              
ATOM   4743  O   LEU A 295     119.826  93.216 122.296  1.00 15.56              
ATOM   4744  N   SER A 296     119.430  94.956 123.695  1.00 18.37              
ATOM   4745  H   SER A 296     119.325  95.226 124.666  1.00 18.37              
ATOM   4746  CA  SER A 296     119.126  95.964 122.673  1.00 18.37              
ATOM   4747  HA  SER A 296     118.670  96.833 123.141  1.00 18.37              
ATOM   4748  CB  SER A 296     120.420  96.442 122.003  1.00 18.37              
ATOM   4749  HB1 SER A 296     120.186  97.233 121.288  1.00 18.37              
ATOM   4750  HB2 SER A 296     120.885  95.610 121.471  1.00 18.37              
ATOM   4751  OG  SER A 296     121.316  96.937 122.981  1.00 18.37              
ATOM   4752  HG  SER A 296     122.125  97.207 122.543  1.00 18.37              
ATOM   4753  C   SER A 296     118.116  95.412 121.645  1.00 18.37              
ATOM   4754  O   SER A 296     118.412  95.409 120.453  1.00 18.37              
ATOM   4755  N   MET A 297     117.059  94.746 122.160  1.00 18.25              
ATOM   4756  H   MET A 297     116.738  95.081 123.055  1.00 18.25              
ATOM   4757  CA  MET A 297     116.514  93.438 121.708  1.00 18.25              
ATOM   4758  HA  MET A 297     117.112  92.665 122.184  1.00 18.25              
ATOM   4759  CB  MET A 297     115.066  93.235 122.191  1.00 18.25              
ATOM   4760  HB1 MET A 297     114.387  93.780 121.538  1.00 18.25              
ATOM   4761  HB2 MET A 297     115.002  93.642 123.191  1.00 18.25              
ATOM   4762  CG  MET A 297     114.537  91.809 122.254  1.00 18.25              
ATOM   4763  HG1 MET A 297     114.487  91.405 121.247  1.00 18.25              
ATOM   4764  HG2 MET A 297     113.512  91.867 122.623  1.00 18.25              
ATOM   4765  SD  MET A 297     115.454  90.687 123.346  1.00 18.25              
ATOM   4766  CE  MET A 297     114.117  89.547 123.779  1.00 18.25              
ATOM   4767  HE1 MET A 297     113.329  90.103 124.285  1.00 18.25              
ATOM   4768  HE2 MET A 297     113.710  89.091 122.877  1.00 18.25              
ATOM   4769  HE3 MET A 297     114.486  88.767 124.445  1.00 18.25              
ATOM   4770  C   MET A 297     116.660  93.217 120.217  1.00 18.25              
ATOM   4771  O   MET A 297     115.732  93.371 119.428  1.00 18.25              
ATOM   4772  N   ALA A 298     117.834  92.720 119.847  1.00 20.73              
ATOM   4773  H   ALA A 298     118.594  92.756 120.516  1.00 20.73              
ATOM   4774  CA  ALA A 298     118.113  92.162 118.538  1.00 20.73              
ATOM   4775  HA  ALA A 298     117.766  92.872 117.785  1.00 20.73              
ATOM   4776  CB  ALA A 298     119.636  92.031 118.410  1.00 20.73              
ATOM   4777  HB1 ALA A 298     119.891  91.685 117.408  1.00 20.73              
ATOM   4778  HB2 ALA A 298     120.104  93.002 118.578  1.00 20.73              
ATOM   4779  HB3 ALA A 298     120.015  91.317 119.142  1.00 20.73              
ATOM   4780  C   ALA A 298     117.370  90.828 118.295  1.00 20.73              
ATOM   4781  O   ALA A 298     117.934  89.845 117.809  1.00 20.73              
ATOM   4782  N   ARG A 299     116.118  90.770 118.747  1.00 21.22              
ATOM   4783  H   ARG A 299     115.722  91.644 119.071  1.00 21.22              
ATOM   4784  CA  ARG A 299     115.224  89.625 118.724  1.00 21.22              
ATOM   4785  HA  ARG A 299     115.572  88.980 117.929  1.00 21.22              
ATOM   4786  CB  ARG A 299     115.237  88.815 120.031  1.00 21.22              
ATOM   4787  HB1 ARG A 299     114.336  88.206 120.104  1.00 21.22              
ATOM   4788  HB2 ARG A 299     115.231  89.455 120.892  1.00 21.22              
ATOM   4789  CG  ARG A 299     116.394  87.802 120.162  1.00 21.22              
ATOM   4790  HG1 ARG A 299     116.630  87.382 119.187  1.00 21.22              
ATOM   4791  HG2 ARG A 299     116.068  86.979 120.799  1.00 21.22              
ATOM   4792  CD  ARG A 299     117.697  88.352 120.772  1.00 21.22              
ATOM   4793  HD1 ARG A 299     118.008  89.239 120.228  1.00 21.22              
ATOM   4794  HD2 ARG A 299     118.471  87.594 120.635  1.00 21.22              
ATOM   4795  NE  ARG A 299     117.540  88.686 122.203  1.00 21.22              
ATOM   4796  HE  ARG A 299     116.906  89.439 122.428  1.00 21.22              
ATOM   4797  CZ  ARG A 299     118.107  88.080 123.227  1.00 21.22              
ATOM   4798  NH1 ARG A 299     118.901  87.056 123.087  1.00 21.22              
ATOM   4799 1HH1 ARG A 299     118.892  86.559 122.187  1.00 21.22              
ATOM   4800 2HH1 ARG A 299     119.318  86.597 123.867  1.00 21.22              
ATOM   4801  NH2 ARG A 299     117.888  88.510 124.438  1.00 21.22              
ATOM   4802 1HH2 ARG A 299     117.341  89.347 124.598  1.00 21.22              
ATOM   4803 2HH2 ARG A 299     118.285  88.038 125.223  1.00 21.22              
ATOM   4804  C   ARG A 299     113.784  89.966 118.221  1.00 21.22              
ATOM   4805  O   ARG A 299     112.951  89.065 118.207  1.00 21.22              
ATOM   4806  N   GLY A 300     113.570  91.125 117.574  1.00 20.11              
ATOM   4807  H   GLY A 300     114.070  91.933 117.895  1.00 20.11              
ATOM   4808  CA  GLY A 300     113.077  91.173 116.182  1.00 20.11              
ATOM   4809  HA1 GLY A 300     113.239  92.159 115.744  1.00 20.11              
ATOM   4810  HA2 GLY A 300     112.018  90.932 116.162  1.00 20.11              
ATOM   4811  C   GLY A 300     113.822  90.120 115.372  1.00 20.11              
ATOM   4812  O   GLY A 300     114.718  90.512 114.606  1.00 20.11              
ATOM   4813  N   PHE A 301     113.468  88.826 115.483  1.00 19.43              
ATOM   4814  H   PHE A 301     112.876  88.647 116.287  1.00 19.43              
ATOM   4815  CA  PHE A 301     113.244  88.072 114.253  1.00 19.43              
ATOM   4816  HA  PHE A 301     113.887  88.684 113.619  1.00 19.43              
ATOM   4817  CB  PHE A 301     114.265  87.002 113.878  1.00 19.43              
ATOM   4818  HB1 PHE A 301     113.949  86.608 112.950  1.00 19.43              
ATOM   4819  HB2 PHE A 301     114.283  86.187 114.584  1.00 19.43              
ATOM   4820  CG  PHE A 301     115.702  87.522 113.737  1.00 19.43              
ATOM   4821  CD1 PHE A 301     116.166  87.998 112.495  1.00 19.43              
ATOM   4822  HD1 PHE A 301     115.508  87.964 111.643  1.00 19.43              
ATOM   4823  CE1 PHE A 301     117.438  88.579 112.375  1.00 19.43              
ATOM   4824  HE1 PHE A 301     117.774  88.955 111.420  1.00 19.43              
ATOM   4825  CZ  PHE A 301     118.260  88.702 113.508  1.00 19.43              
ATOM   4826  HZ  PHE A 301     119.238  89.156 113.427  1.00 19.43              
ATOM   4827  CE2 PHE A 301     117.786  88.275 114.761  1.00 19.43              
ATOM   4828  HE2 PHE A 301     118.395  88.416 115.644  1.00 19.43              
ATOM   4829  CD2 PHE A 301     116.509  87.698 114.875  1.00 19.43              
ATOM   4830  HD2 PHE A 301     116.139  87.419 115.849  1.00 19.43              
ATOM   4831  C   PHE A 301     112.149  88.753 113.396  1.00 19.43              
ATOM   4832  O   PHE A 301     112.292  88.823 112.179  1.00 19.43              
ATOM   4833  N   PRO A 302     111.111  89.395 114.029  1.00 19.32              
ATOM   4834  CD  PRO A 302     110.963  90.811 113.680  1.00 19.32              
ATOM   4835  HD1 PRO A 302     110.842  90.910 112.600  1.00 19.32              
ATOM   4836  HD2 PRO A 302     111.818  91.406 113.987  1.00 19.32              
ATOM   4837  CG  PRO A 302     109.699  91.280 114.370  1.00 19.32              
ATOM   4838  HG1 PRO A 302     109.326  92.218 113.957  1.00 19.32              
ATOM   4839  HG2 PRO A 302     109.835  91.344 115.450  1.00 19.32              
ATOM   4840  CB  PRO A 302     108.814  90.104 114.001  1.00 19.32              
ATOM   4841  HB1 PRO A 302     108.509  90.252 112.972  1.00 19.32              
ATOM   4842  HB2 PRO A 302     107.964  90.048 114.674  1.00 19.32              
ATOM   4843  CA  PRO A 302     109.705  88.854 114.098  1.00 19.32              
ATOM   4844  HA  PRO A 302     109.527  88.351 115.042  1.00 19.32              
ATOM   4845  C   PRO A 302     109.739  87.903 112.930  1.00 19.32              
ATOM   4846  O   PRO A 302     109.245  88.189 111.845  1.00 19.32              
ATOM   4847  N   LYS A 303     110.396  86.740 113.224  1.00 18.48              
ATOM   4848  H   LYS A 303     110.935  86.704 114.076  1.00 18.48              
ATOM   4849  CA  LYS A 303     110.014  85.473 112.646  1.00 18.48              
ATOM   4850  HA  LYS A 303     110.493  85.331 111.670  1.00 18.48              
ATOM   4851  CB  LYS A 303     110.335  84.292 113.588  1.00 18.48              
ATOM   4852  HB1 LYS A 303     109.415  83.817 113.916  1.00 18.48              
ATOM   4853  HB2 LYS A 303     110.816  84.665 114.484  1.00 18.48              
ATOM   4854  CG  LYS A 303     111.223  83.228 112.933  1.00 18.48              
ATOM   4855  HG1 LYS A 303     112.180  83.688 112.688  1.00 18.48              
ATOM   4856  HG2 LYS A 303     110.789  82.866 112.003  1.00 18.48              
ATOM   4857  CD  LYS A 303     111.505  82.035 113.850  1.00 18.48              
ATOM   4858  HD1 LYS A 303     112.035  82.425 114.713  1.00 18.48              
ATOM   4859  HD2 LYS A 303     112.197  81.405 113.307  1.00 18.48              
ATOM   4860  CE  LYS A 303     110.316  81.207 114.390  1.00 18.48              
ATOM   4861  HE1 LYS A 303     109.431  81.841 114.434  1.00 18.48              
ATOM   4862  HE2 LYS A 303     110.535  80.910 115.417  1.00 18.48              
ATOM   4863  NZ  LYS A 303     110.013  79.983 113.602  1.00 18.48              
ATOM   4864  HZ1 LYS A 303     110.822  79.405 113.451  1.00 18.48              
ATOM   4865  HZ2 LYS A 303     109.283  79.422 114.032  1.00 18.48              
ATOM   4866  HZ3 LYS A 303     109.665  80.233 112.673  1.00 18.48              
ATOM   4867  C   LYS A 303     108.589  85.615 112.400  1.00 18.48              
ATOM   4868  O   LYS A 303     108.123  85.555 111.263  1.00 18.48              
ATOM   4869  N   GLN A 304     107.983  85.961 113.557  1.00 17.04              
ATOM   4870  H   GLN A 304     108.605  85.984 114.346  1.00 17.04              
ATOM   4871  CA  GLN A 304     106.598  86.202 113.745  1.00 17.04              
ATOM   4872  HA  GLN A 304     106.451  85.900 114.777  1.00 17.04              
ATOM   4873  CB  GLN A 304     106.268  87.676 113.477  1.00 17.04              
ATOM   4874  HB1 GLN A 304     107.039  88.272 113.930  1.00 17.04              
ATOM   4875  HB2 GLN A 304     105.365  87.918 114.014  1.00 17.04              
ATOM   4876  CG  GLN A 304     106.098  88.118 112.002  1.00 17.04              
ATOM   4877  HG1 GLN A 304     105.097  87.857 111.670  1.00 17.04              
ATOM   4878  HG2 GLN A 304     106.792  87.576 111.372  1.00 17.04              
ATOM   4879  CD  GLN A 304     106.307  89.601 111.668  1.00 17.04              
ATOM   4880  OE1 GLN A 304     106.521  89.976 110.539  1.00 17.04              
ATOM   4881  NE2 GLN A 304     106.080  90.542 112.559  1.00 17.04              
ATOM   4882 1HE2 GLN A 304     105.851  90.341 113.513  1.00 17.04              
ATOM   4883 2HE2 GLN A 304     106.239  91.504 112.275  1.00 17.04              
ATOM   4884  C   GLN A 304     105.896  85.146 112.874  1.00 17.04              
ATOM   4885  O   GLN A 304     104.963  85.397 112.107  1.00 17.04              
ATOM   4886  N   ASP A 305     106.539  83.981 112.937  1.00 15.49              
ATOM   4887  H   ASP A 305     107.167  83.894 113.723  1.00 15.49              
ATOM   4888  CA  ASP A 305     106.639  83.011 111.956  1.00 15.49              
ATOM   4889  HA  ASP A 305     106.395  83.474 110.977  1.00 15.49              
ATOM   4890  CB  ASP A 305     108.032  82.397 111.845  1.00 15.49              
ATOM   4891  HB1 ASP A 305     108.334  82.068 112.830  1.00 15.49              
ATOM   4892  HB2 ASP A 305     108.708  83.169 111.493  1.00 15.49              
ATOM   4893  CG  ASP A 305     108.180  81.222 110.878  1.00 15.49              
ATOM   4894  OD1 ASP A 305     107.422  81.102 109.903  1.00 15.49              
ATOM   4895  OD2 ASP A 305     109.123  80.445 111.127  1.00 15.49              
ATOM   4896  C   ASP A 305     105.501  81.913 112.261  1.00 15.49              
ATOM   4897  O   ASP A 305     104.624  81.799 111.415  1.00 15.49              
ATOM   4898  N   ASP A 306     105.249  81.136 113.389  1.00 14.34              
ATOM   4899  H   ASP A 306     104.456  80.547 113.179  1.00 14.34              
ATOM   4900  CA  ASP A 306     105.872  80.889 114.746  1.00 14.34              
ATOM   4901  HA  ASP A 306     105.092  80.508 115.524  1.00 14.34              
ATOM   4902  CB  ASP A 306     106.954  79.835 114.474  1.00 14.34              
ATOM   4903  HB1 ASP A 306     107.773  79.958 115.165  1.00 14.34              
ATOM   4904  HB2 ASP A 306     107.343  79.996 113.468  1.00 14.34              
ATOM   4905  CG  ASP A 306     106.450  78.404 114.580  1.00 14.34              
ATOM   4906  OD1 ASP A 306     107.338  77.530 114.514  1.00 14.34              
ATOM   4907  OD2 ASP A 306     105.234  78.210 114.845  1.00 14.34              
ATOM   4908  C   ASP A 306     106.318  82.300 115.182  1.00 14.34              
ATOM   4909  O   ASP A 306     107.515  82.551 115.247  1.00 14.34              
ATOM   4910  N   THR A 307     105.403  83.298 115.192  1.00 14.38              
ATOM   4911  H   THR A 307     104.679  83.194 114.483  1.00 14.38              
ATOM   4912  CA  THR A 307     104.970  84.150 116.324  1.00 14.38              
ATOM   4913  HA  THR A 307     105.726  84.261 117.104  1.00 14.38              
ATOM   4914  CB  THR A 307     104.326  85.504 116.132  1.00 14.38              
ATOM   4915  HB  THR A 307     103.386  85.623 116.663  1.00 14.38              
ATOM   4916  CG2 THR A 307     105.185  86.652 116.677  1.00 14.38              
ATOM   4917 1HG2 THR A 307     104.846  87.599 116.271  1.00 14.38              
ATOM   4918 2HG2 THR A 307     105.082  86.670 117.759  1.00 14.38              
ATOM   4919 3HG2 THR A 307     106.238  86.524 116.463  1.00 14.38              
ATOM   4920  OG1 THR A 307     103.988  85.597 114.804  1.00 14.38              
ATOM   4921  HG1 THR A 307     103.575  86.463 114.723  1.00 14.38              
ATOM   4922  C   THR A 307     103.818  83.382 116.989  1.00 14.38              
ATOM   4923  O   THR A 307     103.484  83.645 118.108  1.00 14.38              
ATOM   4924  N   SER A 308     103.329  82.379 116.298  1.00 15.54              
ATOM   4925  H   SER A 308     103.534  82.203 115.332  1.00 15.54              
ATOM   4926  CA  SER A 308     102.842  81.232 117.023  1.00 15.54              
ATOM   4927  HA  SER A 308     101.997  81.615 117.589  1.00 15.54              
ATOM   4928  CB  SER A 308     102.191  80.215 116.062  1.00 15.54              
ATOM   4929  HB1 SER A 308     101.248  80.638 115.723  1.00 15.54              
ATOM   4930  HB2 SER A 308     101.952  79.301 116.603  1.00 15.54
[truncated: 801,747 more chars]
