# Supplementary material for: Variation in selection constraints on teleost TLRs with emphasis on their repertoire in the Walking catfish, Clarias batrachus
Source: Sci Rep. 2020 Dec 7;10:21394. doi: 10.1038/s41598-020-78347-6 (PMC7721727; doi:10.1038/s41598-020-78347-6)
Supplement: Supplementary file 29 — Supplementary Information 29. [file 41598_2020_78347_MOESM29_ESM.zip › T7/struct/S507412_results/model3.pdb]

HEADER protein
METHOD
METHOD    The models are generated by I-TASSER which combines the
METHOD    methods of threading, ab initio modeling and structural
METHOD    refinement. The procedure is fully automated.
METHOD
METHOD    Please cite following articles when you use the I-TASSER server:
METHOD 1. Ambrish Roy, Alper Kucukural, Yang Zhang. I-TASSER: a unified
METHOD    platform for automated protein structure and function prediction.
METHOD    Nature Protocols, vol 5, 725-738 (2010). 
METHOD 2. Yang Zhang. I-TASSER server for protein 3D structure prediction. 
METHOD    BMC Bioinformatics, 9:40 (2008).
METHOD
MODEL  3
REMARK PARENT 5gmf_A 3j0a 3j0a_A 6if5_A 
ATOM      1  N   MET A   1      95.293  74.584  73.975  1.00  4.77              
ATOM      2  CA  MET A   1      96.269  74.144  74.967  1.00  4.77              
ATOM      3  HA  MET A   1      97.125  74.804  74.859  1.00  4.77              
ATOM      4  CB  MET A   1      95.718  74.339  76.387  1.00  4.77              
ATOM      5  HB1 MET A   1      95.447  75.388  76.507  1.00  4.77              
ATOM      6  HB2 MET A   1      96.509  74.106  77.100  1.00  4.77              
ATOM      7  CG  MET A   1      94.499  73.469  76.719  1.00  4.77              
ATOM      8  HG1 MET A   1      94.749  72.425  76.533  1.00  4.77              
ATOM      9  HG2 MET A   1      93.674  73.739  76.059  1.00  4.77              
ATOM     10  SD  MET A   1      93.943  73.598  78.443  1.00  4.77              
ATOM     11  CE  MET A   1      93.295  75.291  78.460  1.00  4.77              
ATOM     12  HE1 MET A   1      92.829  75.489  79.426  1.00  4.77              
ATOM     13  HE2 MET A   1      94.106  76.002  78.302  1.00  4.77              
ATOM     14  HE3 MET A   1      92.551  75.406  77.672  1.00  4.77              
ATOM     15  C   MET A   1      96.772  72.715  74.745  1.00  4.77              
ATOM     16  O   MET A   1      96.058  71.804  74.328  1.00  4.77              
ATOM     17  N   LEU A   2      98.038  72.524  75.103  1.00  4.14              
ATOM     18  H   LEU A   2      98.553  73.304  75.487  1.00  4.14              
ATOM     19  CA  LEU A   2      98.732  71.246  75.139  1.00  4.14              
ATOM     20  HA  LEU A   2      98.020  70.453  75.372  1.00  4.14              
ATOM     21  CB  LEU A   2      99.364  71.002  73.752  1.00  4.14              
ATOM     22  HB1 LEU A   2     100.042  71.829  73.529  1.00  4.14              
ATOM     23  HB2 LEU A   2      98.564  71.024  73.009  1.00  4.14              
ATOM     24  CG  LEU A   2     100.143  69.684  73.581  1.00  4.14              
ATOM     25  HG  LEU A   2     101.018  69.687  74.230  1.00  4.14              
ATOM     26  CD1 LEU A   2      99.297  68.445  73.891  1.00  4.14              
ATOM     27 1HD1 LEU A   2      99.883  67.547  73.686  1.00  4.14              
ATOM     28 2HD1 LEU A   2      98.989  68.429  74.933  1.00  4.14              
ATOM     29 3HD1 LEU A   2      98.412  68.436  73.254  1.00  4.14              
ATOM     30  CD2 LEU A   2     100.615  69.576  72.139  1.00  4.14              
ATOM     31 1HD2 LEU A   2     101.200  68.664  72.006  1.00  4.14              
ATOM     32 2HD2 LEU A   2      99.771  69.562  71.450  1.00  4.14              
ATOM     33 3HD2 LEU A   2     101.264  70.419  71.895  1.00  4.14              
ATOM     34  C   LEU A   2      99.773  71.349  76.263  1.00  4.14              
ATOM     35  O   LEU A   2     100.126  72.439  76.723  1.00  4.14              
ATOM     36  N   LEU A   3     100.226  70.195  76.733  1.00  3.96              
ATOM     37  H   LEU A   3      99.970  69.356  76.235  1.00  3.96              
ATOM     38  CA  LEU A   3     100.943  70.043  77.992  1.00  3.96              
ATOM     39  HA  LEU A   3     101.052  71.028  78.447  1.00  3.96              
ATOM     40  CB  LEU A   3     100.066  69.231  78.983  1.00  3.96              
ATOM     41  HB1 LEU A   3      99.314  69.925  79.362  1.00  3.96              
ATOM     42  HB2 LEU A   3     100.657  68.931  79.848  1.00  3.96              
ATOM     43  CG  LEU A   3      99.292  68.009  78.438  1.00  3.96              
ATOM     44  HG  LEU A   3      98.570  68.349  77.695  1.00  3.96              
ATOM     45  CD1 LEU A   3     100.168  66.936  77.794  1.00  3.96              
ATOM     46 1HD1 LEU A   3      99.539  66.125  77.426  1.00  3.96              
ATOM     47 2HD1 LEU A   3     100.716  67.346  76.946  1.00  3.96              
ATOM     48 3HD1 LEU A   3     100.865  66.529  78.523  1.00  3.96              
ATOM     49  CD2 LEU A   3      98.515  67.357  79.580  1.00  3.96              
ATOM     50 1HD2 LEU A   3      97.918  66.530  79.193  1.00  3.96              
ATOM     51 2HD2 LEU A   3      99.196  66.977  80.341  1.00  3.96              
ATOM     52 3HD2 LEU A   3      97.840  68.086  80.030  1.00  3.96              
ATOM     53  C   LEU A   3     102.403  69.581  77.758  1.00  3.96              
ATOM     54  O   LEU A   3     103.100  70.195  76.940  1.00  3.96              
ATOM     55  N   SER A   4     102.838  68.587  78.548  1.00  3.91              
ATOM     56  H   SER A   4     102.256  68.451  79.355  1.00  3.91              
ATOM     57  CA  SER A   4     103.688  67.406  78.237  1.00  3.91              
ATOM     58  HA  SER A   4     103.121  66.718  77.610  1.00  3.91              
ATOM     59  CB  SER A   4     104.994  67.733  77.499  1.00  3.91              
ATOM     60  HB1 SER A   4     105.623  66.842  77.471  1.00  3.91              
ATOM     61  HB2 SER A   4     105.544  68.518  78.012  1.00  3.91              
ATOM     62  OG  SER A   4     104.728  68.105  76.175  1.00  3.91              
ATOM     63  HG  SER A   4     104.299  68.973  76.199  1.00  3.91              
ATOM     64  C   SER A   4     104.104  66.625  79.495  1.00  3.91              
ATOM     65  O   SER A   4     104.460  65.458  79.402  1.00  3.91              
ATOM     66  N   LEU A   5     104.017  67.258  80.671  1.00  4.06              
ATOM     67  H   LEU A   5     103.813  68.243  80.611  1.00  4.06              
ATOM     68  CA  LEU A   5     104.448  66.768  81.990  1.00  4.06              
ATOM     69  HA  LEU A   5     104.576  67.682  82.570  1.00  4.06              
ATOM     70  CB  LEU A   5     103.350  66.014  82.779  1.00  4.06              
ATOM     71  HB1 LEU A   5     102.539  66.711  82.992  1.00  4.06              
ATOM     72  HB2 LEU A   5     103.791  65.761  83.745  1.00  4.06              
ATOM     73  CG  LEU A   5     102.744  64.733  82.168  1.00  4.06              
ATOM     74  HG  LEU A   5     103.474  64.223  81.543  1.00  4.06              
ATOM     75  CD1 LEU A   5     102.325  63.775  83.284  1.00  4.06              
ATOM     76 1HD1 LEU A   5     101.883  62.878  82.852  1.00  4.06              
ATOM     77 2HD1 LEU A   5     103.201  63.474  83.860  1.00  4.06              
ATOM     78 3HD1 LEU A   5     101.604  64.253  83.947  1.00  4.06              
ATOM     79  CD2 LEU A   5     101.489  65.024  81.343  1.00  4.06              
ATOM     80 1HD2 LEU A   5     101.118  64.095  80.910  1.00  4.06              
ATOM     81 2HD2 LEU A   5     100.716  65.464  81.973  1.00  4.06              
ATOM     82 3HD2 LEU A   5     101.726  65.707  80.534  1.00  4.06              
ATOM     83  C   LEU A   5     105.871  66.181  82.053  1.00  4.06              
ATOM     84  O   LEU A   5     106.854  66.927  82.083  1.00  4.06              
ATOM     85  N   GLU A   6     105.969  64.864  82.118  1.00  4.44              
ATOM     86  H   GLU A   6     105.125  64.319  82.023  1.00  4.44              
ATOM     87  CA  GLU A   6     107.194  64.102  82.281  1.00  4.44              
ATOM     88  HA  GLU A   6     108.053  64.670  81.934  1.00  4.44              
ATOM     89  CB  GLU A   6     107.370  63.711  83.752  1.00  4.44              
ATOM     90  HB1 GLU A   6     106.484  63.190  84.120  1.00  4.44              
ATOM     91  HB2 GLU A   6     107.476  64.630  84.325  1.00  4.44              
ATOM     92  CG  GLU A   6     108.600  62.800  83.916  1.00  4.44              
ATOM     93  HG1 GLU A   6     109.399  63.157  83.262  1.00  4.44              
ATOM     94  HG2 GLU A   6     108.340  61.790  83.591  1.00  4.44              
ATOM     95  CD  GLU A   6     109.137  62.754  85.346  1.00  4.44              
ATOM     96  OE1 GLU A   6     108.859  63.697  86.124  1.00  4.44              
ATOM     97  OE2 GLU A   6     109.956  61.857  85.635  1.00  4.44              
ATOM     98  C   GLU A   6     106.994  62.862  81.411  1.00  4.44              
ATOM     99  O   GLU A   6     106.242  61.950  81.745  1.00  4.44              
ATOM    100  N   VAL A   7     107.603  62.885  80.234  1.00  4.40              
ATOM    101  H   VAL A   7     108.127  63.717  80.002  1.00  4.40              
ATOM    102  CA  VAL A   7     107.463  61.834  79.213  1.00  4.40              
ATOM    103  HA  VAL A   7     107.264  60.891  79.724  1.00  4.40              
ATOM    104  CB  VAL A   7     106.239  62.136  78.313  1.00  4.40              
ATOM    105  HB  VAL A   7     105.404  62.359  78.980  1.00  4.40              
ATOM    106  CG1 VAL A   7     106.414  63.365  77.409  1.00  4.40              
ATOM    107 1HG1 VAL A   7     105.473  63.573  76.900  1.00  4.40              
ATOM    108 2HG1 VAL A   7     106.673  64.236  78.012  1.00  4.40              
ATOM    109 3HG1 VAL A   7     107.186  63.192  76.661  1.00  4.40              
ATOM    110  CG2 VAL A   7     105.790  60.929  77.478  1.00  4.40              
ATOM    111 1HG2 VAL A   7     104.849  61.162  76.980  1.00  4.40              
ATOM    112 2HG2 VAL A   7     106.532  60.679  76.722  1.00  4.40              
ATOM    113 3HG2 VAL A   7     105.640  60.069  78.131  1.00  4.40              
ATOM    114  C   VAL A   7     108.795  61.644  78.463  1.00  4.40              
ATOM    115  O   VAL A   7     108.867  61.336  77.279  1.00  4.40              
ATOM    116  N   ASN A   8     109.883  61.917  79.189  1.00  4.42              
ATOM    117  H   ASN A   8     109.691  62.169  80.147  1.00  4.42              
ATOM    118  CA  ASN A   8     111.293  61.693  78.867  1.00  4.42              
ATOM    119  HA  ASN A   8     111.842  62.366  79.512  1.00  4.42              
ATOM    120  CB  ASN A   8     111.670  60.258  79.290  1.00  4.42              
ATOM    121  HB1 ASN A   8     111.261  60.034  80.276  1.00  4.42              
ATOM    122  HB2 ASN A   8     112.754  60.173  79.348  1.00  4.42              
ATOM    123  CG  ASN A   8     111.167  59.209  78.316  1.00  4.42              
ATOM    124  OD1 ASN A   8     110.209  58.506  78.560  1.00  4.42              
ATOM    125  ND2 ASN A   8     111.809  59.049  77.184  1.00  4.42              
ATOM    126 1HD2 ASN A   8     112.558  59.687  76.957  1.00  4.42              
ATOM    127 2HD2 ASN A   8     111.418  58.383  76.545  1.00  4.42              
ATOM    128  C   ASN A   8     111.854  62.082  77.483  1.00  4.42              
ATOM    129  O   ASN A   8     112.949  61.632  77.127  1.00  4.42              
ATOM    130  N   SER A   9     111.144  62.872  76.680  1.00  4.36              
ATOM    131  H   SER A   9     110.199  63.087  76.960  1.00  4.36              
ATOM    132  CA  SER A   9     111.555  63.103  75.297  1.00  4.36              
ATOM    133  HA  SER A   9     111.666  62.128  74.824  1.00  4.36              
ATOM    134  CB  SER A   9     110.474  63.857  74.513  1.00  4.36              
ATOM    135  HB1 SER A   9     110.263  64.814  74.987  1.00  4.36              
ATOM    136  HB2 SER A   9     109.559  63.263  74.490  1.00  4.36              
ATOM    137  OG  SER A   9     110.934  64.072  73.189  1.00  4.36              
ATOM    138  HG  SER A   9     111.032  65.029  73.032  1.00  4.36              
ATOM    139  C   SER A   9     112.880  63.860  75.143  1.00  4.36              
ATOM    140  O   SER A   9     113.107  64.912  75.740  1.00  4.36              
ATOM    141  N   ILE A  10     113.734  63.350  74.254  1.00  4.40              
ATOM    142  H   ILE A  10     113.461  62.494  73.797  1.00  4.40              
ATOM    143  CA  ILE A  10     115.055  63.909  73.934  1.00  4.40              
ATOM    144  HA  ILE A  10     115.500  64.278  74.858  1.00  4.40              
ATOM    145  CB  ILE A  10     115.966  62.775  73.390  1.00  4.40              
ATOM    146  HB  ILE A  10     115.516  62.381  72.476  1.00  4.40              
ATOM    147  CG2 ILE A  10     117.381  63.278  73.041  1.00  4.40              
ATOM    148 1HG2 ILE A  10     117.956  62.487  72.562  1.00  4.40              
ATOM    149 2HG2 ILE A  10     117.341  64.104  72.331  1.00  4.40              
ATOM    150 3HG2 ILE A  10     117.898  63.586  73.947  1.00  4.40              
ATOM    151  CG1 ILE A  10     116.065  61.622  74.425  1.00  4.40              
ATOM    152 1HG1 ILE A  10     115.068  61.234  74.638  1.00  4.40              
ATOM    153 2HG1 ILE A  10     116.475  62.010  75.359  1.00  4.40              
ATOM    154  CD1 ILE A  10     116.910  60.419  73.984  1.00  4.40              
ATOM    155  HD1 ILE A  10     116.793  59.614  74.710  1.00  4.40              
ATOM    156  HD2 ILE A  10     116.576  60.068  73.008  1.00  4.40              
ATOM    157  HD3 ILE A  10     117.965  60.687  73.939  1.00  4.40              
ATOM    158  C   ILE A  10     114.982  65.111  72.975  1.00  4.40              
ATOM    159  O   ILE A  10     115.796  66.027  73.091  1.00  4.40              
ATOM    160  N   SER A  11     113.993  65.118  72.078  1.00  4.36              
ATOM    161  H   SER A  11     113.328  64.361  72.137  1.00  4.36              
ATOM    162  CA  SER A  11     113.680  66.199  71.127  1.00  4.36              
ATOM    163  HA  SER A  11     114.552  66.833  70.962  1.00  4.36              
ATOM    164  CB  SER A  11     113.292  65.524  69.803  1.00  4.36              
ATOM    165  HB1 SER A  11     112.413  64.893  69.955  1.00  4.36              
ATOM    166  HB2 SER A  11     114.120  64.893  69.475  1.00  4.36              
ATOM    167  OG  SER A  11     113.017  66.464  68.787  1.00  4.36              
ATOM    168  HG  SER A  11     112.064  66.647  68.790  1.00  4.36              
ATOM    169  C   SER A  11     112.515  67.060  71.658  1.00  4.36              
ATOM    170  O   SER A  11     111.849  66.703  72.638  1.00  4.36              
ATOM    171  N   SER A  12     112.206  68.157  70.960  1.00  4.38              
ATOM    172  H   SER A  12     112.761  68.362  70.139  1.00  4.38              
ATOM    173  CA  SER A  12     110.857  68.730  70.982  1.00  4.38              
ATOM    174  HA  SER A  12     110.654  69.118  71.981  1.00  4.38              
ATOM    175  CB  SER A  12     110.777  69.881  69.966  1.00  4.38              
ATOM    176  HB1 SER A  12     111.540  70.625  70.203  1.00  4.38              
ATOM    177  HB2 SER A  12     109.798  70.358  70.023  1.00  4.38              
ATOM    178  OG  SER A  12     110.985  69.401  68.649  1.00  4.38              
ATOM    179  HG  SER A  12     110.162  68.974  68.360  1.00  4.38              
ATOM    180  C   SER A  12     109.803  67.674  70.644  1.00  4.38              
ATOM    181  O   SER A  12     110.109  66.655  70.017  1.00  4.38              
ATOM    182  N   ILE A  13     108.547  67.989  70.959  1.00  4.31              
ATOM    183  H   ILE A  13     108.365  68.841  71.462  1.00  4.31              
ATOM    184  CA  ILE A  13     107.408  67.352  70.295  1.00  4.31              
ATOM    185  HA  ILE A  13     107.566  66.278  70.398  1.00  4.31              
ATOM    186  CB  ILE A  13     106.048  67.681  70.981  1.00  4.31              
ATOM    187  HB  ILE A  13     105.470  68.326  70.328  1.00  4.31              
ATOM    188  CG2 ILE A  13     105.278  66.358  71.150  1.00  4.31              
ATOM    189 1HG2 ILE A  13     104.253  66.567  71.460  1.00  4.31              
ATOM    190 2HG2 ILE A  13     105.211  65.833  70.198  1.00  4.31              
ATOM    191 3HG2 ILE A  13     105.761  65.719  71.888  1.00  4.31              
ATOM    192  CG1 ILE A  13     106.185  68.405  72.347  1.00  4.31              
ATOM    193 1HG1 ILE A  13     106.768  69.315  72.209  1.00  4.31              
ATOM    194 2HG1 ILE A  13     106.715  67.756  73.046  1.00  4.31              
ATOM    195  CD1 ILE A  13     104.871  68.845  73.000  1.00  4.31              
ATOM    196  HD1 ILE A  13     105.098  69.335  73.944  1.00  4.31              
ATOM    197  HD2 ILE A  13     104.362  69.565  72.364  1.00  4.31              
ATOM    198  HD3 ILE A  13     104.222  67.993  73.196  1.00  4.31              
ATOM    199  C   ILE A  13     107.472  67.630  68.783  1.00  4.31              
ATOM    200  O   ILE A  13     108.334  68.362  68.274  1.00  4.31              
ATOM    201  N   LEU A  14     106.519  67.080  68.058  1.00  4.44              
ATOM    202  H   LEU A  14     105.775  66.611  68.564  1.00  4.44              
ATOM    203  CA  LEU A  14     106.224  67.431  66.683  1.00  4.44              
ATOM    204  HA  LEU A  14     105.478  66.689  66.396  1.00  4.44              
ATOM    205  CB  LEU A  14     105.440  68.770  66.640  1.00  4.44              
ATOM    206  HB1 LEU A  14     104.565  68.621  67.242  1.00  4.44              
ATOM    207  HB2 LEU A  14     105.090  68.866  65.617  1.00  4.44              
ATOM    208  CG  LEU A  14     106.053  70.136  67.051  1.00  4.44              
ATOM    209  HG  LEU A  14     107.118  70.165  66.845  1.00  4.44              
ATOM    210  CD1 LEU A  14     105.416  71.231  66.202  1.00  4.44              
ATOM    211 1HD1 LEU A  14     105.564  71.022  65.145  1.00  4.44              
ATOM    212 2HD1 LEU A  14     104.346  71.304  66.409  1.00  4.44              
ATOM    213 3HD1 LEU A  14     105.896  72.179  66.424  1.00  4.44              
ATOM    214  CD2 LEU A  14     105.861  70.548  68.511  1.00  4.44              
ATOM    215 1HD2 LEU A  14     106.256  71.543  68.671  1.00  4.44              
ATOM    216 2HD2 LEU A  14     104.806  70.543  68.774  1.00  4.44              
ATOM    217 3HD2 LEU A  14     106.399  69.892  69.175  1.00  4.44              
ATOM    218  C   LEU A  14     107.254  67.315  65.554  1.00  4.44              
ATOM    219  O   LEU A  14     107.337  66.291  64.878  1.00  4.44              
ATOM    220  N   LYS A  15     107.882  68.447  65.242  1.00  7.55              
ATOM    221  H   LYS A  15     107.855  69.132  65.985  1.00  7.55              
ATOM    222  CA  LYS A  15     108.388  68.929  63.948  1.00  7.55              
ATOM    223  HA  LYS A  15     108.493  70.008  64.040  1.00  7.55              
ATOM    224  CB  LYS A  15     109.804  68.327  63.755  1.00  7.55              
ATOM    225  HB1 LYS A  15     109.722  67.375  63.228  1.00  7.55              
ATOM    226  HB2 LYS A  15     110.253  68.105  64.725  1.00  7.55              
ATOM    227  CG  LYS A  15     110.767  69.237  62.976  1.00  7.55              
ATOM    228  HG1 LYS A  15     110.231  69.739  62.169  1.00  7.55              
ATOM    229  HG2 LYS A  15     111.556  68.624  62.538  1.00  7.55              
ATOM    230  CD  LYS A  15     111.413  70.270  63.910  1.00  7.55              
ATOM    231  HD1 LYS A  15     112.050  69.757  64.632  1.00  7.55              
ATOM    232  HD2 LYS A  15     110.629  70.788  64.459  1.00  7.55              
ATOM    233  CE  LYS A  15     112.253  71.279  63.119  1.00  7.55              
ATOM    234  HE1 LYS A  15     111.648  71.669  62.295  1.00  7.55              
ATOM    235  HE2 LYS A  15     113.121  70.773  62.689  1.00  7.55              
ATOM    236  NZ  LYS A  15     112.684  72.407  63.977  1.00  7.55              
ATOM    237  HZ1 LYS A  15     113.232  73.101  63.462  1.00  7.55              
ATOM    238  HZ2 LYS A  15     111.890  72.936  64.327  1.00  7.55              
ATOM    239  HZ3 LYS A  15     113.238  72.126  64.768  1.00  7.55              
ATOM    240  C   LYS A  15     107.553  68.723  62.688  1.00  7.55              
ATOM    241  O   LYS A  15     107.259  69.688  61.994  1.00  7.55              
ATOM    242  N   GLU A  16     107.190  67.484  62.400  1.00  8.13              
ATOM    243  H   GLU A  16     107.464  66.768  63.061  1.00  8.13              
ATOM    244  CA  GLU A  16     106.576  67.048  61.148  1.00  8.13              
ATOM    245  HA  GLU A  16     106.303  67.917  60.552  1.00  8.13              
ATOM    246  CB  GLU A  16     107.619  66.254  60.355  1.00  8.13              
ATOM    247  HB1 GLU A  16     107.731  65.253  60.773  1.00  8.13              
ATOM    248  HB2 GLU A  16     108.576  66.769  60.459  1.00  8.13              
ATOM    249  CG  GLU A  16     107.276  66.166  58.864  1.00  8.13              
ATOM    250  HG1 GLU A  16     106.714  67.053  58.558  1.00  8.13              
ATOM    251  HG2 GLU A  16     106.647  65.290  58.686  1.00  8.13              
ATOM    252  CD  GLU A  16     108.571  66.097  58.052  1.00  8.13              
ATOM    253  OE1 GLU A  16     108.966  64.974  57.672  1.00  8.13              
ATOM    254  OE2 GLU A  16     109.180  67.178  57.870  1.00  8.13              
ATOM    255  C   GLU A  16     105.298  66.257  61.437  1.00  8.13              
ATOM    256  O   GLU A  16     104.277  66.438  60.781  1.00  8.13              
ATOM    257  N   ASN A  17     105.259  65.625  62.611  1.00  9.08              
ATOM    258  H   ASN A  17     106.138  65.504  63.097  1.00  9.08              
ATOM    259  CA  ASN A  17     104.068  65.628  63.450  1.00  9.08              
ATOM    260  HA  ASN A  17     103.216  65.355  62.823  1.00  9.08              
ATOM    261  CB  ASN A  17     104.233  64.541  64.538  1.00  9.08              
ATOM    262  HB1 ASN A  17     103.639  64.784  65.417  1.00  9.08              
ATOM    263  HB2 ASN A  17     105.273  64.468  64.856  1.00  9.08              
ATOM    264  CG  ASN A  17     103.763  63.178  64.063  1.00  9.08              
ATOM    265  OD1 ASN A  17     104.532  62.278  63.780  1.00  9.08              
ATOM    266  ND2 ASN A  17     102.467  62.975  63.976  1.00  9.08              
ATOM    267 1HD2 ASN A  17     101.825  63.729  64.195  1.00  9.08              
ATOM    268 2HD2 ASN A  17     102.174  62.066  63.672  1.00  9.08              
ATOM    269  C   ASN A  17     103.735  67.037  64.019  1.00  9.08              
ATOM    270  O   ASN A  17     103.157  67.143  65.100  1.00  9.08              
ATOM    271  N   LEU A  18     103.947  68.134  63.265  1.00  8.17              
ATOM    272  H   LEU A  18     104.390  68.008  62.365  1.00  8.17              
ATOM    273  CA  LEU A  18     103.199  69.397  63.461  1.00  8.17              
ATOM    274  HA  LEU A  18     103.237  69.608  64.530  1.00  8.17              
ATOM    275  CB  LEU A  18     103.904  70.600  62.794  1.00  8.17              
ATOM    276  HB1 LEU A  18     104.979  70.471  62.904  1.00  8.17              
ATOM    277  HB2 LEU A  18     103.633  71.478  63.383  1.00  8.17              
ATOM    278  CG  LEU A  18     103.592  70.950  61.326  1.00  8.17              
ATOM    279  HG  LEU A  18     102.550  71.251  61.231  1.00  8.17              
ATOM    280  CD1 LEU A  18     104.468  72.136  60.910  1.00  8.17              
ATOM    281 1HD1 LEU A  18     104.239  72.415  59.881  1.00  8.17              
ATOM    282 2HD1 LEU A  18     104.263  72.988  61.559  1.00  8.17              
ATOM    283 3HD1 LEU A  18     105.522  71.865  60.984  1.00  8.17              
ATOM    284  CD2 LEU A  18     103.854  69.803  60.355  1.00  8.17              
ATOM    285 1HD2 LEU A  18     103.240  68.941  60.611  1.00  8.17              
ATOM    286 2HD2 LEU A  18     103.600  70.113  59.342  1.00  8.17              
ATOM    287 3HD2 LEU A  18     104.906  69.531  60.382  1.00  8.17              
ATOM    288  C   LEU A  18     101.690  69.269  63.165  1.00  8.17              
ATOM    289  O   LEU A  18     100.961  70.231  62.961  1.00  8.17              
ATOM    290  N   THR A  19     101.217  68.027  63.204  1.00  7.86              
ATOM    291  H   THR A  19     101.901  67.291  63.202  1.00  7.86              
ATOM    292  CA  THR A  19      99.912  67.614  63.692  1.00  7.86              
ATOM    293  HA  THR A  19      99.181  67.947  62.956  1.00  7.86              
ATOM    294  CB  THR A  19      99.824  66.078  63.767  1.00  7.86              
ATOM    295  HB  THR A  19      98.922  65.790  64.309  1.00  7.86              
ATOM    296  CG2 THR A  19      99.777  65.449  62.374  1.00  7.86              
ATOM    297 1HG2 THR A  19      99.694  64.366  62.467  1.00  7.86              
ATOM    298 2HG2 THR A  19      98.909  65.823  61.831  1.00  7.86              
ATOM    299 3HG2 THR A  19     100.681  65.691  61.814  1.00  7.86              
ATOM    300  OG1 THR A  19     100.954  65.508  64.399  1.00  7.86              
ATOM    301  HG1 THR A  19     101.225  66.090  65.128  1.00  7.86              
ATOM    302  C   THR A  19      99.429  68.207  65.000  1.00  7.86              
ATOM    303  O   THR A  19      98.225  68.231  65.241  1.00  7.86              
ATOM    304  N   GLU A  20     100.335  68.719  65.821  1.00  7.15              
ATOM    305  H   GLU A  20     101.315  68.649  65.581  1.00  7.15              
ATOM    306  CA  GLU A  20      99.984  69.668  66.866  1.00  7.15              
ATOM    307  HA  GLU A  20      98.917  69.607  67.067  1.00  7.15              
ATOM    308  CB  GLU A  20     100.684  69.318  68.182  1.00  7.15              
ATOM    309  HB1 GLU A  20     100.386  68.309  68.467  1.00  7.15              
ATOM    310  HB2 GLU A  20     100.363  70.002  68.967  1.00  7.15              
ATOM    311  CG  GLU A  20     102.204  69.383  68.069  1.00  7.15              
ATOM    312  HG1 GLU A  20     102.515  70.430  68.037  1.00  7.15              
ATOM    313  HG2 GLU A  20     102.504  68.919  67.132  1.00  7.15              
ATOM    314  CD  GLU A  20     102.892  68.661  69.234  1.00  7.15              
ATOM    315  OE1 GLU A  20     103.276  67.479  69.057  1.00  7.15              
ATOM    316  OE2 GLU A  20     103.068  69.321  70.280  1.00  7.15              
ATOM    317  C   GLU A  20     100.233  71.132  66.395  1.00  7.15              
ATOM    318  O   GLU A  20     101.171  71.419  65.659  1.00  7.15              
ATOM    319  N   LEU A  21      99.333  72.048  66.769  1.00  4.44              
ATOM    320  H   LEU A  21      98.795  71.785  67.580  1.00  4.44              
ATOM    321  CA  LEU A  21      98.608  72.899  65.802  1.00  4.44              
ATOM    322  HA  LEU A  21      98.185  72.205  65.083  1.00  4.44              
ATOM    323  CB  LEU A  21      97.437  73.578  66.547  1.00  4.44              
ATOM    324  HB1 LEU A  21      96.889  74.208  65.847  1.00  4.44              
ATOM    325  HB2 LEU A  21      97.854  74.220  67.316  1.00  4.44              
ATOM    326  CG  LEU A  21      96.412  72.637  67.215  1.00  4.44              
ATOM    327  HG  LEU A  21      96.924  71.994  67.931  1.00  4.44              
ATOM    328  CD1 LEU A  21      95.393  73.483  67.975  1.00  4.44              
ATOM    329 1HD1 LEU A  21      94.680  72.834  68.485  1.00  4.44              
ATOM    330 2HD1 LEU A  21      95.897  74.094  68.725  1.00  4.44              
ATOM    331 3HD1 LEU A  21      94.849  74.133  67.290  1.00  4.44              
ATOM    332  CD2 LEU A  21      95.672  71.760  66.205  1.00  4.44              
ATOM    333 1HD2 LEU A  21      94.915  71.167  66.719  1.00  4.44              
ATOM    334 2HD2 LEU A  21      95.192  72.378  65.446  1.00  4.44              
ATOM    335 3HD2 LEU A  21      96.367  71.072  65.724  1.00  4.44              
ATOM    336  C   LEU A  21      99.345  73.922  64.912  1.00  4.44              
ATOM    337  O   LEU A  21      98.681  74.576  64.110  1.00  4.44              
ATOM    338  N   THR A  22     100.627  74.221  65.138  1.00  4.44              
ATOM    339  H   THR A  22     101.177  73.497  65.592  1.00  4.44              
ATOM    340  CA  THR A  22     101.205  75.594  65.152  1.00  4.44              
ATOM    341  HA  THR A  22     102.119  75.477  65.733  1.00  4.44              
ATOM    342  CB  THR A  22     101.713  76.124  63.792  1.00  4.44              
ATOM    343  HB  THR A  22     102.147  75.291  63.238  1.00  4.44              
ATOM    344  CG2 THR A  22     100.684  76.825  62.902  1.00  4.44              
ATOM    345 1HG2 THR A  22     101.184  77.191  62.005  1.00  4.44              
ATOM    346 2HG2 THR A  22      99.918  76.116  62.594  1.00  4.44              
ATOM    347 3HG2 THR A  22     100.227  77.663  63.425  1.00  4.44              
ATOM    348  OG1 THR A  22     102.738  77.076  64.014  1.00  4.44              
ATOM    349  HG1 THR A  22     102.360  77.965  64.105  1.00  4.44              
ATOM    350  C   THR A  22     100.410  76.656  65.931  1.00  4.44              
ATOM    351  O   THR A  22     100.994  77.514  66.581  1.00  4.44              
ATOM    352  N   ASN A  23      99.078  76.569  65.951  1.00  4.42              
ATOM    353  H   ASN A  23      98.673  75.891  65.319  1.00  4.42              
ATOM    354  CA  ASN A  23      98.139  77.343  66.753  1.00  4.42              
ATOM    355  HA  ASN A  23      98.501  78.367  66.786  1.00  4.42              
ATOM    356  CB  ASN A  23      96.775  77.320  66.031  1.00  4.42              
ATOM    357  HB1 ASN A  23      96.155  76.513  66.421  1.00  4.42              
ATOM    358  HB2 ASN A  23      96.914  77.154  64.962  1.00  4.42              
ATOM    359  CG  ASN A  23      96.030  78.634  66.175  1.00  4.42              
ATOM    360  OD1 ASN A  23      95.972  79.430  65.255  1.00  4.42              
ATOM    361  ND2 ASN A  23      95.492  78.927  67.332  1.00  4.42              
ATOM    362 1HD2 ASN A  23      95.659  78.318  68.125  1.00  4.42              
ATOM    363 2HD2 ASN A  23      95.066  79.829  67.443  1.00  4.42              
ATOM    364  C   ASN A  23      98.050  76.899  68.229  1.00  4.42              
ATOM    365  O   ASN A  23      97.099  77.274  68.916  1.00  4.42              
ATOM    366  N   ILE A  24      98.993  76.088  68.732  1.00  4.38              
ATOM    367  H   ILE A  24      99.803  75.878  68.168  1.00  4.38              
ATOM    368  CA  ILE A  24      99.104  75.925  70.186  1.00  4.38              
ATOM    369  HA  ILE A  24      98.096  75.772  70.573  1.00  4.38              
ATOM    370  CB  ILE A  24      99.911  74.692  70.645  1.00  4.38              
ATOM    371  HB  ILE A  24      99.934  74.723  71.736  1.00  4.38              
ATOM    372  CG2 ILE A  24      99.146  73.417  70.246  1.00  4.38              
ATOM    373 1HG2 ILE A  24      98.117  73.468  70.606  1.00  4.38              
ATOM    374 2HG2 ILE A  24      99.146  73.308  69.165  1.00  4.38              
ATOM    375 3HG2 ILE A  24      99.615  72.539  70.691  1.00  4.38              
ATOM    376  CG1 ILE A  24     101.366  74.667  70.147  1.00  4.38              
ATOM    377 1HG1 ILE A  24     101.833  75.629  70.352  1.00  4.38              
ATOM    378 2HG1 ILE A  24     101.378  74.504  69.069  1.00  4.38              
ATOM    379  CD1 ILE A  24     102.201  73.579  70.841  1.00  4.38              
ATOM    380  HD1 ILE A  24     101.922  72.592  70.471  1.00  4.38              
ATOM    381  HD2 ILE A  24     103.258  73.742  70.640  1.00  4.38              
ATOM    382  HD3 ILE A  24     102.047  73.621  71.919  1.00  4.38              
ATOM    383  C   ILE A  24      99.600  77.237  70.796  1.00  4.38              
ATOM    384  O   ILE A  24     100.467  77.900  70.231  1.00  4.38              
ATOM    385  N   GLN A  25      99.006  77.639  71.921  1.00  4.36              
ATOM    386  H   GLN A  25      98.284  77.054  72.303  1.00  4.36              
ATOM    387  CA  GLN A  25      99.307  78.924  72.565  1.00  4.36              
ATOM    388  HA  GLN A  25     100.156  79.373  72.057  1.00  4.36              
ATOM    389  CB  GLN A  25      98.158  79.929  72.397  1.00  4.36              
ATOM    390  HB1 GLN A  25      98.438  80.844  72.920  1.00  4.36              
ATOM    391  HB2 GLN A  25      97.242  79.541  72.845  1.00  4.36              
ATOM    392  CG  GLN A  25      97.917  80.258  70.912  1.00  4.36              
ATOM    393  HG1 GLN A  25      97.234  79.523  70.486  1.00  4.36              
ATOM    394  HG2 GLN A  25      98.855  80.200  70.362  1.00  4.36              
ATOM    395  CD  GLN A  25      97.340  81.653  70.712  1.00  4.36              
ATOM    396  OE1 GLN A  25      96.152  81.834  70.508  1.00  4.36              
ATOM    397  NE2 GLN A  25      98.147  82.688  70.757  1.00  4.36              
ATOM    398 1HE2 GLN A  25      99.149  82.541  70.831  1.00  4.36              
ATOM    399 2HE2 GLN A  25      97.738  83.590  70.607  1.00  4.36              
ATOM    400  C   GLN A  25      99.769  78.784  74.029  1.00  4.36              
ATOM    401  O   GLN A  25     100.600  79.563  74.494  1.00  4.36              
ATOM    402  N   ILE A  26      99.348  77.729  74.727  1.00  3.90              
ATOM    403  H   ILE A  26      98.677  77.120  74.291  1.00  3.90              
ATOM    404  CA  ILE A  26     100.160  77.144  75.809  1.00  3.90              
ATOM    405  HA  ILE A  26     100.700  77.930  76.324  1.00  3.90              
ATOM    406  CB  ILE A  26      99.213  76.445  76.829  1.00  3.90              
ATOM    407  HB  ILE A  26      98.606  75.721  76.286  1.00  3.90              
ATOM    408  CG2 ILE A  26      99.937  75.671  77.945  1.00  3.90              
ATOM    409 1HG2 ILE A  26      99.215  75.133  78.559  1.00  3.90              
ATOM    410 2HG2 ILE A  26     100.599  74.913  77.532  1.00  3.90              
ATOM    411 3HG2 ILE A  26     100.499  76.355  78.576  1.00  3.90              
ATOM    412  CG1 ILE A  26      98.269  77.514  77.442  1.00  3.90              
ATOM    413 1HG1 ILE A  26      97.613  77.895  76.658  1.00  3.90              
ATOM    414 2HG1 ILE A  26      98.866  78.350  77.807  1.00  3.90              
ATOM    415  CD1 ILE A  26      97.366  77.052  78.595  1.00  3.90              
ATOM    416  HD1 ILE A  26      96.644  77.838  78.822  1.00  3.90              
ATOM    417  HD2 ILE A  26      96.828  76.148  78.316  1.00  3.90              
ATOM    418  HD3 ILE A  26      97.959  76.863  79.490  1.00  3.90              
ATOM    419  C   ILE A  26     101.220  76.225  75.190  1.00  3.90              
ATOM    420  O   ILE A  26     101.044  75.853  74.042  1.00  3.90              
ATOM    421  N   LEU A  27     102.297  75.876  75.899  1.00  3.89              
ATOM    422  H   LEU A  27     102.541  76.477  76.676  1.00  3.89              
ATOM    423  CA  LEU A  27     103.126  74.679  75.710  1.00  3.89              
ATOM    424  HA  LEU A  27     102.471  73.824  75.532  1.00  3.89              
ATOM    425  CB  LEU A  27     104.071  74.845  74.504  1.00  3.89              
ATOM    426  HB1 LEU A  27     104.587  75.802  74.600  1.00  3.89              
ATOM    427  HB2 LEU A  27     103.461  74.864  73.605  1.00  3.89              
ATOM    428  CG  LEU A  27     105.133  73.740  74.325  1.00  3.89              
ATOM    429  HG  LEU A  27     105.800  73.732  75.188  1.00  3.89              
ATOM    430  CD1 LEU A  27     104.538  72.343  74.149  1.00  3.89              
ATOM    431 1HD1 LEU A  27     105.346  71.624  74.025  1.00  3.89              
ATOM    432 2HD1 LEU A  27     103.949  72.047  75.013  1.00  3.89              
ATOM    433 3HD1 LEU A  27     103.905  72.308  73.262  1.00  3.89              
ATOM    434  CD2 LEU A  27     105.965  74.025  73.078  1.00  3.89              
ATOM    435 1HD2 LEU A  27     106.748  73.276  72.975  1.00  3.89              
ATOM    436 2HD2 LEU A  27     105.328  73.994  72.194  1.00  3.89              
ATOM    437 3HD2 LEU A  27     106.430  75.004  73.148  1.00  3.89              
ATOM    438  C   LEU A  27     103.940  74.431  77.001  1.00  3.89              
ATOM    439  O   LEU A  27     104.630  75.331  77.526  1.00  3.89              
ATOM    440  N   TYR A  28     103.889  73.177  77.489  1.00  3.89              
ATOM    441  H   TYR A  28     103.364  72.460  76.997  1.00  3.89              
ATOM    442  CA  TYR A  28     104.462  72.833  78.791  1.00  3.89              
ATOM    443  HA  TYR A  28     105.101  73.650  79.125  1.00  3.89              
ATOM    444  CB  TYR A  28     103.359  72.697  79.864  1.00  3.89              
ATOM    445  HB1 TYR A  28     102.814  71.766  79.718  1.00  3.89              
ATOM    446  HB2 TYR A  28     102.646  73.513  79.738  1.00  3.89              
ATOM    447  CG  TYR A  28     103.893  72.750  81.292  1.00  3.89              
ATOM    448  CD1 TYR A  28     104.369  71.591  81.938  1.00  3.89              
ATOM    449  HD1 TYR A  28     104.297  70.627  81.459  1.00  3.89              
ATOM    450  CE1 TYR A  28     104.990  71.680  83.196  1.00  3.89              
ATOM    451  HE1 TYR A  28     105.398  70.799  83.668  1.00  3.89              
ATOM    452  CZ  TYR A  28     105.111  72.929  83.837  1.00  3.89              
ATOM    453  OH  TYR A  28     105.751  73.006  85.033  1.00  3.89              
ATOM    454  HH  TYR A  28     105.702  73.886  85.410  1.00  3.89              
ATOM    455  CE2 TYR A  28     104.564  74.081  83.233  1.00  3.89              
ATOM    456  HE2 TYR A  28     104.625  75.043  83.722  1.00  3.89              
ATOM    457  CD2 TYR A  28     103.964  73.985  81.962  1.00  3.89              
ATOM    458  HD2 TYR A  28     103.584  74.878  81.483  1.00  3.89              
ATOM    459  C   TYR A  28     105.385  71.601  78.718  1.00  3.89              
ATOM    460  O   TYR A  28     105.078  70.520  79.230  1.00  3.89              
ATOM    461  N   LEU A  29     106.560  71.770  78.103  1.00  4.43              
ATOM    462  H   LEU A  29     106.741  72.668  77.686  1.00  4.43              
ATOM    463  CA  LEU A  29     107.707  70.911  78.424  1.00  4.43              
ATOM    464  HA  LEU A  29     107.409  69.867  78.311  1.00  4.43              
ATOM    465  CB  LEU A  29     108.891  71.190  77.475  1.00  4.43              
ATOM    466  HB1 LEU A  29     109.707  70.523  77.756  1.00  4.43              
ATOM    467  HB2 LEU A  29     109.232  72.214  77.638  1.00  4.43              
ATOM    468  CG  LEU A  29     108.615  71.005  75.969  1.00  4.43              
ATOM    469  HG  LEU A  29     107.926  71.781  75.636  1.00  4.43              
ATOM    470  CD1 LEU A  29     109.929  71.156  75.193  1.00  4.43              
ATOM    471 1HD1 LEU A  29     109.725  71.119  74.124  1.00  4.43              
ATOM    472 2HD1 LEU A  29     110.393  72.111  75.433  1.00  4.43              
ATOM    473 3HD1 LEU A  29     110.610  70.345  75.458  1.00  4.43              
ATOM    474  CD2 LEU A  29     108.029  69.640  75.609  1.00  4.43              
ATOM    475 1HD2 LEU A  29     107.896  69.567  74.531  1.00  4.43              
ATOM    476 2HD2 LEU A  29     108.689  68.841  75.938  1.00  4.43              
ATOM    477 3HD2 LEU A  29     107.052  69.522  76.074  1.00  4.43              
ATOM    478  C   LEU A  29     108.136  71.125  79.879  1.00  4.43              
ATOM    479  O   LEU A  29     108.032  72.242  80.397  1.00  4.43              
ATOM    480  N   GLY A  30     108.642  70.061  80.507  1.00  4.39              
ATOM    481  H   GLY A  30     108.706  69.184  80.006  1.00  4.39              
ATOM    482  CA  GLY A  30     108.953  70.095  81.933  1.00  4.39              
ATOM    483  HA1 GLY A  30     108.063  69.801  82.489  1.00  4.39              
ATOM    484  HA2 GLY A  30     109.206  71.105  82.222  1.00  4.39              
ATOM    485  C   GLY A  30     110.099  69.219  82.370  1.00  4.39              
ATOM    486  O   GLY A  30     111.187  69.700  82.695  1.00  4.39              
ATOM    487  N   GLN A  31     109.832  67.922  82.353  1.00  4.45              
ATOM    488  H   GLN A  31     108.911  67.609  82.058  1.00  4.45              
ATOM    489  CA  GLN A  31     110.754  66.926  82.861  1.00  4.45              
ATOM    490  HA  GLN A  31     111.613  67.446  83.249  1.00  4.45              
ATOM    491  CB  GLN A  31     110.067  66.168  84.015  1.00  4.45              
ATOM    492  HB1 GLN A  31     110.811  65.608  84.559  1.00  4.45              
ATOM    493  HB2 GLN A  31     109.396  65.452  83.563  1.00  4.45              
ATOM    494  CG  GLN A  31     109.232  66.974  85.033  1.00  4.45              
ATOM    495  HG1 GLN A  31     108.760  66.274  85.720  1.00  4.45              
ATOM    496  HG2 GLN A  31     108.423  67.489  84.516  1.00  4.45              
ATOM    497  CD  GLN A  31     110.021  67.969  85.878  1.00  4.45              
ATOM    498  OE1 GLN A  31     111.055  67.682  86.457  1.00  4.45              
ATOM    499  NE2 GLN A  31     109.557  69.192  86.019  1.00  4.45              
ATOM    500 1HE2 GLN A  31     108.772  69.478  85.465  1.00  4.45              
ATOM    501 2HE2 GLN A  31     110.180  69.868  86.454  1.00  4.45              
ATOM    502  C   GLN A  31     111.089  66.034  81.619  1.00  4.45              
ATOM    503  O   GLN A  31     110.236  65.273  81.152  1.00  4.45              
ATOM    504  N   ASN A  32     112.240  66.245  80.956  1.00  4.38              
ATOM    505  H   ASN A  32     112.938  66.771  81.472  1.00  4.38              
ATOM    506  CA  ASN A  32     112.362  66.236  79.464  1.00  4.38              
ATOM    507  HA  ASN A  32     111.614  65.485  79.199  1.00  4.38              
ATOM    508  CB  ASN A  32     111.732  67.521  78.905  1.00  4.38              
ATOM    509  HB1 ASN A  32     112.462  68.221  78.558  1.00  4.38              
ATOM    510  HB2 ASN A  32     111.188  68.036  79.696  1.00  4.38              
ATOM    511  CG  ASN A  32     110.729  67.265  77.800  1.00  4.38              
ATOM    512  OD1 ASN A  32     109.582  67.649  77.925  1.00  4.38              
ATOM    513  ND2 ASN A  32     111.083  66.666  76.686  1.00  4.38              
ATOM    514 1HD2 ASN A  32     112.011  66.302  76.504  1.00  4.38              
ATOM    515 2HD2 ASN A  32     110.370  66.606  75.981  1.00  4.38              
ATOM    516  C   ASN A  32     113.598  65.612  78.650  1.00  4.38              
ATOM    517  O   ASN A  32     113.587  64.382  78.658  1.00  4.38              
ATOM    518  N   CYS A  33     114.678  66.094  77.921  1.00  4.37              
ATOM    519  H   CYS A  33     115.075  65.264  77.506  1.00  4.37              
ATOM    520  CA  CYS A  33     115.517  67.288  77.466  1.00  4.37              
ATOM    521  HA  CYS A  33     115.575  67.159  76.385  1.00  4.37              
ATOM    522  CB  CYS A  33     114.803  68.593  77.627  1.00  4.37              
ATOM    523  HB1 CYS A  33     113.776  68.507  77.288  1.00  4.37              
ATOM    524  HB2 CYS A  33     115.276  69.351  77.003  1.00  4.37              
ATOM    525  SG  CYS A  33     114.910  69.143  79.316  1.00  4.37              
ATOM    526  C   CYS A  33     117.067  67.348  77.902  1.00  4.37              
ATOM    527  O   CYS A  33     117.732  66.329  77.797  1.00  4.37              
ATOM    528  N   TYR A  34     117.692  68.428  78.498  1.00  7.93              
ATOM    529  H   TYR A  34     117.175  69.294  78.596  1.00  7.93              
ATOM    530  CA  TYR A  34     118.793  68.240  79.530  1.00  7.93              
ATOM    531  HA  TYR A  34     119.155  67.230  79.406  1.00  7.93              
ATOM    532  CB  TYR A  34     120.100  69.118  79.445  1.00  7.93              
ATOM    533  HB1 TYR A  34     119.830  70.075  79.007  1.00  7.93              
ATOM    534  HB2 TYR A  34     120.646  68.662  78.676  1.00  7.93              
ATOM    535  CG  TYR A  34     121.188  69.346  80.595  1.00  7.93              
ATOM    536  CD1 TYR A  34     121.716  68.390  81.513  1.00  7.93              
ATOM    537  HD1 TYR A  34     121.372  67.387  81.559  1.00  7.93              
ATOM    538  CE1 TYR A  34     122.762  68.670  82.415  1.00  7.93              
ATOM    539  HE1 TYR A  34     123.116  67.921  83.108  1.00  7.93              
ATOM    540  CZ  TYR A  34     123.381  69.927  82.421  1.00  7.93              
ATOM    541  OH  TYR A  34     124.410  70.202  83.259  1.00  7.93              
ATOM    542  HH  TYR A  34     124.734  71.100  83.146  1.00  7.93              
ATOM    543  CE2 TYR A  34     122.946  70.878  81.490  1.00  7.93              
ATOM    544  HE2 TYR A  34     123.427  71.845  81.446  1.00  7.93              
ATOM    545  CD2 TYR A  34     121.906  70.556  80.601  1.00  7.93              
ATOM    546  HD2 TYR A  34     121.685  71.281  79.861  1.00  7.93              
ATOM    547  C   TYR A  34     118.401  68.344  80.994  1.00  7.93              
ATOM    548  O   TYR A  34     117.388  68.875  81.359  1.00  7.93              
ATOM    549  N   PHE A  35     119.074  67.568  81.805  1.00 11.33              
ATOM    550  H   PHE A  35     120.026  67.392  81.550  1.00 11.33              
ATOM    551  CA  PHE A  35     118.567  66.791  82.888  1.00 11.33              
ATOM    552  HA  PHE A  35     117.947  65.975  82.512  1.00 11.33              
ATOM    553  CB  PHE A  35     119.769  66.073  83.559  1.00 11.33              
ATOM    554  HB1 PHE A  35     120.458  66.823  83.938  1.00 11.33              
ATOM    555  HB2 PHE A  35     120.342  65.523  82.843  1.00 11.33              
ATOM    556  CG  PHE A  35     119.454  65.091  84.684  1.00 11.33              
ATOM    557  CD1 PHE A  35     118.678  63.943  84.444  1.00 11.33              
ATOM    558  HD1 PHE A  35     118.306  63.737  83.454  1.00 11.33              
ATOM    559  CE1 PHE A  35     118.352  63.073  85.497  1.00 11.33              
ATOM    560  HE1 PHE A  35     117.725  62.212  85.308  1.00 11.33              
ATOM    561  CZ  PHE A  35     118.821  63.329  86.795  1.00 11.33              
ATOM    562  HZ  PHE A  35     118.562  62.662  87.606  1.00 11.33              
ATOM    563  CE2 PHE A  35     119.629  64.453  87.038  1.00 11.33              
ATOM    564  HE2 PHE A  35     120.001  64.653  88.032  1.00 11.33              
ATOM    565  CD2 PHE A  35     119.944  65.333  85.987  1.00 11.33              
ATOM    566  HD2 PHE A  35     120.542  66.209  86.182  1.00 11.33              
ATOM    567  C   PHE A  35     117.706  67.465  83.972  1.00 11.33              
ATOM    568  O   PHE A  35     118.226  67.680  85.072  1.00 11.33              
ATOM    569  N   ARG A  36     116.372  67.641  83.826  1.00 13.68              
ATOM    570  H   ARG A  36     116.083  67.652  82.859  1.00 13.68              
ATOM    571  CA  ARG A  36     115.461  67.027  84.811  1.00 13.68              
ATOM    572  HA  ARG A  36     115.984  66.040  84.855  1.00 13.68              
ATOM    573  CB  ARG A  36     115.614  67.351  86.318  1.00 13.68              
ATOM    574  HB1 ARG A  36     114.618  67.369  86.740  1.00 13.68              
ATOM    575  HB2 ARG A  36     116.085  68.315  86.471  1.00 13.68              
ATOM    576  CG  ARG A  36     116.402  66.313  87.160  1.00 13.68              
ATOM    577  HG1 ARG A  36     117.458  66.361  86.913  1.00 13.68              
ATOM    578  HG2 ARG A  36     116.058  65.304  86.940  1.00 13.68              
ATOM    579  CD  ARG A  36     116.254  66.560  88.667  1.00 13.68              
ATOM    580  HD1 ARG A  36     116.956  65.915  89.199  1.00 13.68              
ATOM    581  HD2 ARG A  36     115.245  66.275  88.972  1.00 13.68              
ATOM    582  NE  ARG A  36     116.534  67.975  89.001  1.00 13.68              
ATOM    583  HE  ARG A  36     117.478  68.290  88.843  1.00 13.68              
ATOM    584  CZ  ARG A  36     115.621  68.915  89.169  1.00 13.68              
ATOM    585  NH1 ARG A  36     114.373  68.627  89.426  1.00 13.68              
ATOM    586 1HH1 ARG A  36     114.062  67.665  89.411  1.00 13.68              
ATOM    587 2HH1 ARG A  36     113.703  69.380  89.476  1.00 13.68              
ATOM    588  NH2 ARG A  36     115.924  70.171  88.996  1.00 13.68              
ATOM    589 1HH2 ARG A  36     116.795  70.426  88.557  1.00 13.68              
ATOM    590 2HH2 ARG A  36     115.165  70.841  89.008  1.00 13.68              
ATOM    591  C   ARG A  36     114.077  66.443  84.448  1.00 13.68              
ATOM    592  O   ARG A  36     113.666  66.739  83.342  1.00 13.68              
ATOM    593  N   ASN A  37     113.264  65.649  85.237  1.00 14.03              
ATOM    594  H   ASN A  37     112.296  65.877  85.088  1.00 14.03              
ATOM    595  CA  ASN A  37     113.396  64.290  85.936  1.00 14.03              
ATOM    596  HA  ASN A  37     114.147  64.448  86.739  1.00 14.03              
ATOM    597  CB  ASN A  37     112.117  63.890  86.619  1.00 14.03              
ATOM    598  HB1 ASN A  37     112.166  62.871  87.010  1.00 14.03              
ATOM    599  HB2 ASN A  37     111.308  63.933  85.909  1.00 14.03              
ATOM    600  CG  ASN A  37     111.757  64.805  87.795  1.00 14.03              
ATOM    601  OD1 ASN A  37     112.604  65.418  88.437  1.00 14.03              
ATOM    602  ND2 ASN A  37     110.489  64.922  88.087  1.00 14.03              
ATOM    603 1HD2 ASN A  37     109.817  64.410  87.506  1.00 14.03              
ATOM    604 2HD2 ASN A  37     110.220  65.523  88.833  1.00 14.03              
ATOM    605  C   ASN A  37     114.101  63.265  85.052  1.00 14.03              
ATOM    606  O   ASN A  37     115.123  62.719  85.463  1.00 14.03              
ATOM    607  N   PRO A  38     113.705  63.217  83.797  1.00 14.75              
ATOM    608  CD  PRO A  38     112.318  63.091  83.385  1.00 14.75              
ATOM    609  HD1 PRO A  38     111.788  64.026  83.520  1.00 14.75              
ATOM    610  HD2 PRO A  38     111.850  62.294  83.962  1.00 14.75              
ATOM    611  CG  PRO A  38     112.355  62.716  81.919  1.00 14.75              
ATOM    612  HG1 PRO A  38     112.212  63.598  81.304  1.00 14.75              
ATOM    613  HG2 PRO A  38     111.599  61.962  81.705  1.00 14.75              
ATOM    614  CB  PRO A  38     113.771  62.190  81.697  1.00 14.75              
ATOM    615  HB1 PRO A  38     114.086  62.272  80.656  1.00 14.75              
ATOM    616  HB2 PRO A  38     113.799  61.136  81.981  1.00 14.75              
ATOM    617  CA  PRO A  38     114.611  62.999  82.708  1.00 14.75              
ATOM    618  HA  PRO A  38     115.417  62.330  83.021  1.00 14.75              
ATOM    619  C   PRO A  38     115.287  64.218  82.231  1.00 14.75              
ATOM    620  O   PRO A  38     116.043  64.783  83.019  1.00 14.75              
ATOM    621  N   CYS A  39     115.213  64.504  80.958  1.00 14.79              
ATOM    622  H   CYS A  39     114.578  63.983  80.367  1.00 14.79              
ATOM    623  CA  CYS A  39     116.312  65.169  80.300  1.00 14.79              
ATOM    624  HA  CYS A  39     116.194  65.047  79.257  1.00 14.79              
ATOM    625  CB  CYS A  39     116.146  66.584  80.722  1.00 14.79              
ATOM    626  HB1 CYS A  39     116.845  67.020  80.119  1.00 14.79              
ATOM    627  HB2 CYS A  39     116.449  66.655  81.728  1.00 14.79              
ATOM    628  SG  CYS A  39     114.694  67.640  80.646  1.00 14.79              
ATOM    629  C   CYS A  39     117.596  64.409  80.583  1.00 14.79              
ATOM    630  O   CYS A  39     117.588  63.243  81.026  1.00 14.79              
ATOM    631  N   ASN A  40     118.719  64.996  80.230  1.00 14.14              
ATOM    632  H   ASN A  40     118.654  65.842  79.685  1.00 14.14              
ATOM    633  CA  ASN A  40     119.975  64.349  80.512  1.00 14.14              
ATOM    634  HA  ASN A  40     119.926  63.919  81.511  1.00 14.14              
ATOM    635  CB  ASN A  40     120.140  63.158  79.520  1.00 14.14              
ATOM    636  HB1 ASN A  40     119.364  62.417  79.678  1.00 14.14              
ATOM    637  HB2 ASN A  40     121.087  62.666  79.746  1.00 14.14              
ATOM    638  CG  ASN A  40     120.141  63.545  78.056  1.00 14.14              
ATOM    639  OD1 ASN A  40     121.188  63.757  77.465  1.00 14.14              
ATOM    640  ND2 ASN A  40     119.012  63.749  77.427  1.00 14.14              
ATOM    641 1HD2 ASN A  40     118.136  63.598  77.887  1.00 14.14              
ATOM    642 2HD2 ASN A  40     119.082  64.144  76.497  1.00 14.14              
ATOM    643  C   ASN A  40     121.247  65.153  80.456  1.00 14.14              
ATOM    644  O   ASN A  40     122.185  64.904  81.211  1.00 14.14              
ATOM    645  N   ARG A  41     121.230  66.071  79.508  1.00 11.58              
ATOM    646  H   ARG A  41     120.378  66.064  78.964  1.00 11.58              
ATOM    647  CA  ARG A  41     122.307  66.821  78.880  1.00 11.58              
ATOM    648  HA  ARG A  41     122.389  67.835  79.226  1.00 11.58              
ATOM    649  CB  ARG A  41     123.723  66.254  79.141  1.00 11.58              
ATOM    650  HB1 ARG A  41     123.931  66.361  80.206  1.00 11.58              
ATOM    651  HB2 ARG A  41     124.451  66.882  78.633  1.00 11.58              
ATOM    652  CG  ARG A  41     123.982  64.806  78.695  1.00 11.58              
ATOM    653  HG1 ARG A  41     124.153  64.768  77.618  1.00 11.58              
ATOM    654  HG2 ARG A  41     123.121  64.189  78.917  1.00 11.58              
ATOM    655  CD  ARG A  41     125.185  64.223  79.445  1.00 11.58              
ATOM    656  HD1 ARG A  41     125.181  64.572  80.480  1.00 11.58              
ATOM    657  HD2 ARG A  41     126.104  64.578  78.974  1.00 11.58              
ATOM    658  NE  ARG A  41     125.156  62.749  79.445  1.00 11.58              
ATOM    659  HE  ARG A  41     125.759  62.293  78.780  1.00 11.58              
ATOM    660  CZ  ARG A  41     124.449  61.974  80.252  1.00 11.58              
ATOM    661  NH1 ARG A  41     123.633  62.433  81.161  1.00 11.58              
ATOM    662 1HH1 ARG A  41     123.456  63.432  81.224  1.00 11.58              
ATOM    663 2HH1 ARG A  41     123.186  61.820  81.816  1.00 11.58              
ATOM    664  NH2 ARG A  41     124.547  60.681  80.151  1.00 11.58              
ATOM    665 1HH2 ARG A  41     125.143  60.279  79.451  1.00 11.58              
ATOM    666 2HH2 ARG A  41     123.984  60.087  80.730  1.00 11.58              
ATOM    667  C   ARG A  41     121.970  66.921  77.389  1.00 11.58              
ATOM    668  O   ARG A  41     122.818  67.326  76.605  1.00 11.58              
ATOM    669  N   SER A  42     120.681  66.777  77.024  1.00  8.15              
ATOM    670  H   SER A  42     120.039  66.265  77.604  1.00  8.15              
ATOM    671  CA  SER A  42     120.116  67.618  75.967  1.00  8.15              
ATOM    672  HA  SER A  42     120.881  67.581  75.188  1.00  8.15              
ATOM    673  CB  SER A  42     118.916  67.059  75.187  1.00  8.15              
ATOM    674  HB1 SER A  42     118.955  67.466  74.175  1.00  8.15              
ATOM    675  HB2 SER A  42     117.973  67.387  75.610  1.00  8.15              
ATOM    676  OG  SER A  42     118.953  65.653  75.102  1.00  8.15              
ATOM    677  HG  SER A  42     118.404  65.402  74.347  1.00  8.15              
ATOM    678  C   SER A  42     119.988  69.085  76.235  1.00  8.15              
ATOM    679  O   SER A  42     118.955  69.739  76.120  1.00  8.15              
ATOM    680  N   TYR A  43     121.147  69.579  76.597  1.00  5.41              
ATOM    681  H   TYR A  43     121.939  68.947  76.601  1.00  5.41              
ATOM    682  CA  TYR A  43     121.472  70.944  76.754  1.00  5.41              
ATOM    683  HA  TYR A  43     120.708  71.458  77.334  1.00  5.41              
ATOM    684  CB  TYR A  43     122.837  70.904  77.502  1.00  5.41              
ATOM    685  HB1 TYR A  43     122.641  70.267  78.346  1.00  5.41              
ATOM    686  HB2 TYR A  43     123.106  71.864  77.903  1.00  5.41              
ATOM    687  CG  TYR A  43     124.108  70.281  76.937  1.00  5.41              
ATOM    688  CD1 TYR A  43     124.859  69.455  77.802  1.00  5.41              
ATOM    689  HD1 TYR A  43     124.531  69.289  78.819  1.00  5.41              
ATOM    690  CE1 TYR A  43     126.051  68.849  77.367  1.00  5.41              
ATOM    691  HE1 TYR A  43     126.619  68.204  78.019  1.00  5.41              
ATOM    692  CZ  TYR A  43     126.514  69.077  76.059  1.00  5.41              
ATOM    693  OH  TYR A  43     127.652  68.468  75.638  1.00  5.41              
ATOM    694  HH  TYR A  43     127.851  68.665  74.720  1.00  5.41              
ATOM    695  CE2 TYR A  43     125.808  69.960  75.214  1.00  5.41              
ATOM    696  HE2 TYR A  43     126.182  70.175  74.225  1.00  5.41              
ATOM    697  CD2 TYR A  43     124.624  70.578  75.659  1.00  5.41              
ATOM    698  HD2 TYR A  43     124.143  71.285  75.005  1.00  5.41              
ATOM    699  C   TYR A  43     121.566  71.575  75.383  1.00  5.41              
ATOM    700  O   TYR A  43     121.495  72.785  75.252  1.00  5.41              
ATOM    701  N   HIS A  44     121.708  70.729  74.363  1.00  4.46              
ATOM    702  H   HIS A  44     121.760  69.746  74.566  1.00  4.46              
ATOM    703  CA  HIS A  44     121.984  71.111  73.017  1.00  4.46              
ATOM    704  HA  HIS A  44     122.607  72.007  73.068  1.00  4.46              
ATOM    705  CB  HIS A  44     122.852  70.052  72.311  1.00  4.46              
ATOM    706  HB1 HIS A  44     122.252  69.404  71.671  1.00  4.46              
ATOM    707  HB2 HIS A  44     123.361  69.429  73.048  1.00  4.46              
ATOM    708  CG  HIS A  44     123.907  70.756  71.505  1.00  4.46              
ATOM    709  ND1 HIS A  44     125.163  71.113  72.001  1.00  4.46              
ATOM    710  CE1 HIS A  44     125.644  72.028  71.148  1.00  4.46              
ATOM    711  HE1 HIS A  44     126.570  72.571  71.279  1.00  4.46              
ATOM    712  NE2 HIS A  44     124.762  72.268  70.170  1.00  4.46              
ATOM    713  HE2 HIS A  44     124.823  73.075  69.545  1.00  4.46              
ATOM    714  CD2 HIS A  44     123.655  71.478  70.379  1.00  4.46              
ATOM    715  HD2 HIS A  44     122.709  71.528  69.856  1.00  4.46              
ATOM    716  C   HIS A  44     120.768  71.572  72.233  1.00  4.46              
ATOM    717  O   HIS A  44     120.449  71.104  71.141  1.00  4.46              
ATOM    718  N   VAL A  45     120.103  72.555  72.826  1.00  4.34              
ATOM    719  H   VAL A  45     120.456  72.867  73.721  1.00  4.34              
ATOM    720  CA  VAL A  45     119.353  73.517  72.051  1.00  4.34              
ATOM    721  HA  VAL A  45     118.680  72.926  71.428  1.00  4.34              
ATOM    722  CB  VAL A  45     118.446  74.404  72.926  1.00  4.34              
ATOM    723  HB  VAL A  45     118.992  75.283  73.260  1.00  4.34              
ATOM    724  CG1 VAL A  45     117.192  74.801  72.128  1.00  4.34              
ATOM    725 1HG1 VAL A  45     116.612  75.544  72.674  1.00  4.34              
ATOM    726 2HG1 VAL A  45     117.465  75.206  71.156  1.00  4.34              
ATOM    727 3HG1 VAL A  45     116.570  73.923  71.945  1.00  4.34              
ATOM    728  CG2 VAL A  45     117.898  73.673  74.168  1.00  4.34              
ATOM    729 1HG2 VAL A  45     117.092  74.243  74.621  1.00  4.34              
ATOM    730 2HG2 VAL A  45     117.507  72.697  73.873  1.00  4.34              
ATOM    731 3HG2 VAL A  45     118.699  73.519  74.890  1.00  4.34              
ATOM    732  C   VAL A  45     120.303  74.218  71.106  1.00  4.34              
ATOM    733  O   VAL A  45     121.275  74.809  71.560  1.00  4.34              
ATOM    734  N   GLU A  46     120.012  74.137  69.809  1.00  4.43              
ATOM    735  H   GLU A  46     119.189  73.635  69.514  1.00  4.43              
ATOM    736  CA  GLU A  46     120.686  74.917  68.774  1.00  4.43              
ATOM    737  HA  GLU A  46     121.141  75.765  69.287  1.00  4.43              
ATOM    738  CB  GLU A  46     121.851  74.153  68.117  1.00  4.43              
ATOM    739  HB1 GLU A  46     121.494  73.685  67.199  1.00  4.43              
ATOM    740  HB2 GLU A  46     122.185  73.361  68.784  1.00  4.43              
ATOM    741  CG  GLU A  46     123.076  75.041  67.798  1.00  4.43              
ATOM    742  HG1 GLU A  46     122.761  75.913  67.224  1.00  4.43              
ATOM    743  HG2 GLU A  46     123.741  74.463  67.153  1.00  4.43              
ATOM    744  CD  GLU A  46     123.873  75.502  69.039  1.00  4.43              
ATOM    745  OE1 GLU A  46     124.934  74.897  69.319  1.00  4.43              
ATOM    746  OE2 GLU A  46     123.456  76.470  69.716  1.00  4.43              
ATOM    747  C   GLU A  46     119.676  75.568  67.814  1.00  4.43              
ATOM    748  O   GLU A  46     118.466  75.350  67.913  1.00  4.43              
ATOM    749  N   GLU A  47     120.187  76.456  66.970  1.00  4.44              
ATOM    750  H   GLU A  47     121.191  76.542  66.942  1.00  4.44              
ATOM    751  CA  GLU A  47     119.456  77.401  66.128  1.00  4.44              
ATOM    752  HA  GLU A  47     119.036  78.184  66.758  1.00  4.44              
ATOM    753  CB  GLU A  47     120.520  78.044  65.212  1.00  4.44              
ATOM    754  HB1 GLU A  47     120.959  77.274  64.576  1.00  4.44              
ATOM    755  HB2 GLU A  47     121.314  78.417  65.854  1.00  4.44              
ATOM    756  CG  GLU A  47     120.026  79.195  64.320  1.00  4.44              
ATOM    757  HG1 GLU A  47     119.372  79.824  64.923  1.00  4.44              
ATOM    758  HG2 GLU A  47     119.432  78.787  63.499  1.00  4.44              
ATOM    759  CD  GLU A  47     121.189  80.038  63.750  1.00  4.44              
ATOM    760  OE1 GLU A  47     122.212  79.450  63.334  1.00  4.44              
ATOM    761  OE2 GLU A  47     121.102  81.292  63.785  1.00  4.44              
ATOM    762  C   GLU A  47     118.327  76.783  65.281  1.00  4.44              
ATOM    763  O   GLU A  47     118.570  75.905  64.458  1.00  4.44              
ATOM    764  N   ASP A  48     117.101  77.279  65.490  1.00  4.38              
ATOM    765  H   ASP A  48     117.067  78.003  66.194  1.00  4.38              
ATOM    766  CA  ASP A  48     115.772  76.892  64.962  1.00  4.38              
ATOM    767  HA  ASP A  48     115.370  77.725  64.386  1.00  4.38              
ATOM    768  CB  ASP A  48     115.746  75.630  64.044  1.00  4.38              
ATOM    769  HB1 ASP A  48     116.303  74.830  64.533  1.00  4.38              
ATOM    770  HB2 ASP A  48     116.256  75.876  63.112  1.00  4.38              
ATOM    771  CG  ASP A  48     114.359  75.029  63.699  1.00  4.38              
ATOM    772  OD1 ASP A  48     114.210  74.390  62.635  1.00  4.38              
ATOM    773  OD2 ASP A  48     113.425  74.987  64.533  1.00  4.38              
ATOM    774  C   ASP A  48     114.853  76.685  66.159  1.00  4.38              
ATOM    775  O   ASP A  48     113.891  77.429  66.335  1.00  4.38              
ATOM    776  N   ALA A  49     115.190  75.656  66.943  1.00  4.34              
ATOM    777  H   ALA A  49     116.081  75.241  66.704  1.00  4.34              
ATOM    778  CA  ALA A  49     114.494  75.025  68.062  1.00  4.34              
ATOM    779  HA  ALA A  49     114.932  74.030  68.154  1.00  4.34              
ATOM    780  CB  ALA A  49     114.905  75.785  69.332  1.00  4.34              
ATOM    781  HB1 ALA A  49     114.543  75.252  70.211  1.00  4.34              
ATOM    782  HB2 ALA A  49     115.992  75.860  69.379  1.00  4.34              
ATOM    783  HB3 ALA A  49     114.485  76.792  69.310  1.00  4.34              
ATOM    784  C   ALA A  49     112.970  74.774  68.021  1.00  4.34              
ATOM    785  O   ALA A  49     112.513  73.747  68.524  1.00  4.34              
ATOM    786  N   PHE A  50     112.183  75.698  67.484  1.00  4.32              
ATOM    787  H   PHE A  50     112.658  76.484  67.051  1.00  4.32              
ATOM    788  CA  PHE A  50     110.734  75.792  67.623  1.00  4.32              
ATOM    789  HA  PHE A  50     110.318  74.786  67.689  1.00  4.32              
ATOM    790  CB  PHE A  50     110.399  76.563  68.923  1.00  4.32              
ATOM    791  HB1 PHE A  50     109.332  76.786  68.951  1.00  4.32              
ATOM    792  HB2 PHE A  50     110.920  77.522  68.905  1.00  4.32              
ATOM    793  CG  PHE A  50     110.711  75.845  70.223  1.00  4.32              
ATOM    794  CD1 PHE A  50     111.832  76.218  70.987  1.00  4.32              
ATOM    795  HD1 PHE A  50     112.486  77.001  70.632  1.00  4.32              
ATOM    796  CE1 PHE A  50     112.106  75.567  72.201  1.00  4.32              
ATOM    797  HE1 PHE A  50     112.971  75.856  72.778  1.00  4.32              
ATOM    798  CZ  PHE A  50     111.257  74.544  72.660  1.00  4.32              
ATOM    799  HZ  PHE A  50     111.472  74.031  73.586  1.00  4.32              
ATOM    800  CE2 PHE A  50     110.128  74.179  71.909  1.00  4.32              
ATOM    801  HE2 PHE A  50     109.471  73.397  72.263  1.00  4.32              
ATOM    802  CD2 PHE A  50     109.857  74.828  70.692  1.00  4.32              
ATOM    803  HD2 PHE A  50     108.993  74.539  70.115  1.00  4.32              
ATOM    804  C   PHE A  50     110.075  76.471  66.406  1.00  4.32              
ATOM    805  O   PHE A  50     108.997  77.060  66.542  1.00  4.32              
ATOM    806  N   LEU A  51     110.671  76.375  65.205  1.00  4.25              
ATOM    807  H   LEU A  51     111.578  75.910  65.154  1.00  4.25              
ATOM    808  CA  LEU A  51     110.139  76.974  63.963  1.00  4.25              
ATOM    809  HA  LEU A  51     109.871  77.993  64.240  1.00  4.25              
ATOM    810  CB  LEU A  51     111.261  77.067  62.898  1.00  4.25              
ATOM    811  HB1 LEU A  51     111.068  76.368  62.086  1.00  4.25              
ATOM    812  HB2 LEU A  51     112.207  76.765  63.339  1.00  4.25              
ATOM    813  CG  LEU A  51     111.495  78.462  62.285  1.00  4.25              
ATOM    814  HG  LEU A  51     112.206  78.343  61.468  1.00  4.25              
ATOM    815  CD1 LEU A  51     110.233  79.108  61.710  1.00  4.25              
ATOM    816 1HD1 LEU A  51     109.775  78.432  60.988  1.00  4.25              
ATOM    817 2HD1 LEU A  51     109.513  79.328  62.497  1.00  4.25              
ATOM    818 3HD1 LEU A  51     110.497  80.035  61.203  1.00  4.25              
ATOM    819  CD2 LEU A  51     112.123  79.418  63.304  1.00  4.25              
ATOM    820 1HD2 LEU A  51     112.395  80.352  62.815  1.00  4.25              
ATOM    821 2HD2 LEU A  51     111.428  79.622  64.117  1.00  4.25              
ATOM    822 3HD2 LEU A  51     113.026  78.968  63.720  1.00  4.25              
ATOM    823  C   LEU A  51     108.824  76.357  63.424  1.00  4.25              
ATOM    824  O   LEU A  51     108.556  76.346  62.223  1.00  4.25              
ATOM    825  N   GLN A  52     108.021  75.789  64.321  1.00  4.25              
ATOM    826  H   GLN A  52     108.305  75.856  65.286  1.00  4.25              
ATOM    827  CA  GLN A  52     106.776  75.089  64.046  1.00  4.25              
ATOM    828  HA  GLN A  52     106.433  75.378  63.051  1.00  4.25              
ATOM    829  CB  GLN A  52     107.015  73.564  64.023  1.00  4.25              
ATOM    830  HB1 GLN A  52     106.056  73.073  63.856  1.00  4.25              
ATOM    831  HB2 GLN A  52     107.400  73.232  64.986  1.00  4.25              
ATOM    832  CG  GLN A  52     107.962  73.081  62.910  1.00  4.25              
ATOM    833  HG1 GLN A  52     107.665  73.539  61.966  1.00  4.25              
ATOM    834  HG2 GLN A  52     107.846  72.007  62.802  1.00  4.25              
ATOM    835  CD  GLN A  52     109.440  73.355  63.180  1.00  4.25              
ATOM    836  OE1 GLN A  52     109.961  73.168  64.269  1.00  4.25              
ATOM    837  NE2 GLN A  52     110.193  73.805  62.201  1.00  4.25              
ATOM    838 1HE2 GLN A  52     109.729  74.091  61.354  1.00  4.25              
ATOM    839 2HE2 GLN A  52     111.101  74.185  62.431  1.00  4.25              
ATOM    840  C   GLN A  52     105.630  75.502  64.989  1.00  4.25              
ATOM    841  O   GLN A  52     104.567  74.893  64.918  1.00  4.25              
ATOM    842  N   LEU A  53     105.834  76.503  65.864  1.00  4.26              
ATOM    843  H   LEU A  53     106.729  76.975  65.851  1.00  4.26              
ATOM    844  CA  LEU A  53     104.899  76.874  66.940  1.00  4.26              
ATOM    845  HA  LEU A  53     103.909  76.479  66.710  1.00  4.26              
ATOM    846  CB  LEU A  53     105.360  76.300  68.308  1.00  4.26              
ATOM    847  HB1 LEU A  53     104.579  76.570  69.017  1.00  4.26              
ATOM    848  HB2 LEU A  53     106.261  76.834  68.614  1.00  4.26              
ATOM    849  CG  LEU A  53     105.611  74.811  68.566  1.00  4.26              
ATOM    850  HG  LEU A  53     105.667  74.701  69.650  1.00  4.26              
ATOM    851  CD1 LEU A  53     104.446  73.949  68.094  1.00  4.26              
ATOM    852 1HD1 LEU A  53     104.467  72.986  68.600  1.00  4.26              
ATOM    853 2HD1 LEU A  53     103.509  74.442  68.330  1.00  4.26              
ATOM    854 3HD1 LEU A  53     104.485  73.789  67.025  1.00  4.26              
ATOM    855  CD2 LEU A  53     106.964  74.352  68.025  1.00  4.26              
ATOM    856 1HD2 LEU A  53     107.262  73.424  68.504  1.00  4.26              
ATOM    857 2HD2 LEU A  53     106.910  74.205  66.954  1.00  4.26              
ATOM    858 3HD2 LEU A  53     107.717  75.107  68.237  1.00  4.26              
ATOM    859  C   LEU A  53     104.741  78.400  67.121  1.00  4.26              
ATOM    860  O   LEU A  53     104.851  78.943  68.224  1.00  4.26              
ATOM    861  N   ASP A  54     104.572  79.140  66.032  1.00  4.27              
ATOM    862  H   ASP A  54     104.394  78.662  65.156  1.00  4.27              
ATOM    863  CA  ASP A  54     104.697  80.608  66.022  1.00  4.27              
ATOM    864  HA  ASP A  54     105.728  80.840  66.293  1.00  4.27              
ATOM    865  CB  ASP A  54     104.496  81.089  64.578  1.00  4.27              
ATOM    866  HB1 ASP A  54     105.126  80.500  63.909  1.00  4.27              
ATOM    867  HB2 ASP A  54     104.830  82.126  64.513  1.00  4.27              
ATOM    868  CG  ASP A  54     103.043  81.000  64.103  1.00  4.27              
ATOM    869  OD1 ASP A  54     102.411  79.915  64.175  1.00  4.27              
ATOM    870  OD2 ASP A  54     102.509  82.034  63.649  1.00  4.27              
ATOM    871  C   ASP A  54     103.815  81.399  67.007  1.00  4.27              
ATOM    872  O   ASP A  54     104.174  82.516  67.392  1.00  4.27              
ATOM    873  N   LYS A  55     102.683  80.817  67.418  1.00  4.03              
ATOM    874  H   LYS A  55     102.506  79.883  67.067  1.00  4.03              
ATOM    875  CA  LYS A  55     101.616  81.481  68.183  1.00  4.03              
ATOM    876  HA  LYS A  55     101.675  82.553  67.980  1.00  4.03              
ATOM    877  CB  LYS A  55     100.258  80.987  67.662  1.00  4.03              
ATOM    878  HB1 LYS A  55      99.453  81.319  68.317  1.00  4.03              
ATOM    879  HB2 LYS A  55     100.264  79.896  67.652  1.00  4.03              
ATOM    880  CG  LYS A  55      99.989  81.553  66.254  1.00  4.03              
ATOM    881  HG1 LYS A  55     100.923  81.678  65.716  1.00  4.03              
ATOM    882  HG2 LYS A  55      99.519  82.534  66.343  1.00  4.03              
ATOM    883  CD  LYS A  55      99.084  80.615  65.455  1.00  4.03              
ATOM    884  HD1 LYS A  55      98.134  80.541  65.980  1.00  4.03              
ATOM    885  HD2 LYS A  55      99.554  79.632  65.412  1.00  4.03              
ATOM    886  CE  LYS A  55      98.822  81.073  64.018  1.00  4.03              
ATOM    887  HE1 LYS A  55      98.383  82.074  64.034  1.00  4.03              
ATOM    888  HE2 LYS A  55      98.090  80.387  63.580  1.00  4.03              
ATOM    889  NZ  LYS A  55     100.069  81.063  63.217  1.00  4.03              
ATOM    890  HZ1 LYS A  55      99.924  81.106  62.223  1.00  4.03              
ATOM    891  HZ2 LYS A  55     100.690  81.833  63.470  1.00  4.03              
ATOM    892  HZ3 LYS A  55     100.676  80.276  63.449  1.00  4.03              
ATOM    893  C   LYS A  55     101.746  81.393  69.705  1.00  4.03              
ATOM    894  O   LYS A  55     100.861  81.878  70.410  1.00  4.03              
ATOM    895  N   LEU A  56     102.802  80.771  70.221  1.00  4.03              
ATOM    896  H   LEU A  56     103.494  80.401  69.585  1.00  4.03              
ATOM    897  CA  LEU A  56     102.956  80.551  71.657  1.00  4.03              
ATOM    898  HA  LEU A  56     102.095  79.984  71.993  1.00  4.03              
ATOM    899  CB  LEU A  56     104.218  79.712  71.907  1.00  4.03              
ATOM    900  HB1 LEU A  56     104.476  79.763  72.965  1.00  4.03              
ATOM    901  HB2 LEU A  56     105.038  80.142  71.331  1.00  4.03              
ATOM    902  CG  LEU A  56     104.060  78.232  71.528  1.00  4.03              
ATOM    903  HG  LEU A  56     103.691  78.145  70.508  1.00  4.03              
ATOM    904  CD1 LEU A  56     105.416  77.538  71.632  1.00  4.03              
ATOM    905 1HD1 LEU A  56     105.308  76.483  71.389  1.00  4.03              
ATOM    906 2HD1 LEU A  56     106.113  77.993  70.926  1.00  4.03              
ATOM    907 3HD1 LEU A  56     105.801  77.643  72.643  1.00  4.03              
ATOM    908  CD2 LEU A  56     103.101  77.509  72.466  1.00  4.03              
ATOM    909 1HD2 LEU A  56     103.058  76.459  72.193  1.00  4.03              
ATOM    910 2HD2 LEU A  56     103.424  77.612  73.502  1.00  4.03              
ATOM    911 3HD2 LEU A  56     102.096  77.905  72.362  1.00  4.03              
ATOM    912  C   LEU A  56     102.971  81.822  72.488  1.00  4.03              
ATOM    913  O   LEU A  56     103.548  82.829  72.099  1.00  4.03              
ATOM    914  N   THR A  57     102.391  81.729  73.681  1.00  3.81              
ATOM    915  H   THR A  57     101.894  80.874  73.906  1.00  3.81              
ATOM    916  CA  THR A  57     102.345  82.794  74.679  1.00  3.81              
ATOM    917  HA  THR A  57     103.073  83.553  74.394  1.00  3.81              
ATOM    918  CB  THR A  57     100.990  83.518  74.721  1.00  3.81              
ATOM    919  HB  THR A  57     100.994  84.226  75.550  1.00  3.81              
ATOM    920  CG2 THR A  57     100.682  84.289  73.440  1.00  3.81              
ATOM    921 1HG2 THR A  57      99.756  84.849  73.554  1.00  3.81              
ATOM    922 2HG2 THR A  57     101.488  84.993  73.236  1.00  3.81              
ATOM    923 3HG2 THR A  57     100.595  83.605  72.595  1.00  3.81              
ATOM    924  OG1 THR A  57      99.931  82.616  74.910  1.00  3.81              
ATOM    925  HG1 THR A  57      99.131  83.043  74.598  1.00  3.81              
ATOM    926  C   THR A  57     102.748  82.333  76.061  1.00  3.81              
ATOM    927  O   THR A  57     103.513  83.073  76.694  1.00  3.81              
ATOM    928  N   LEU A  58     102.350  81.109  76.464  1.00  3.36              
ATOM    929  H   LEU A  58     101.732  80.567  75.863  1.00  3.36              
ATOM    930  CA  LEU A  58     102.871  80.481  77.686  1.00  3.36              
ATOM    931  HA  LEU A  58     103.385  81.216  78.309  1.00  3.36              
ATOM    932  CB  LEU A  58     101.692  79.888  78.482  1.00  3.36              
ATOM    933  HB1 LEU A  58     101.128  79.226  77.836  1.00  3.36              
ATOM    934  HB2 LEU A  58     101.026  80.713  78.743  1.00  3.36              
ATOM    935  CG  LEU A  58     102.008  79.124  79.781  1.00  3.36              
ATOM    936  HG  LEU A  58     101.051  78.826  80.211  1.00  3.36              
ATOM    937  CD1 LEU A  58     102.840  77.851  79.604  1.00  3.36              
ATOM    938 1HD1 LEU A  58     102.744  77.238  80.500  1.00  3.36              
ATOM    939 2HD1 LEU A  58     102.500  77.284  78.742  1.00  3.36              
ATOM    940 3HD1 LEU A  58     103.893  78.094  79.478  1.00  3.36              
ATOM    941  CD2 LEU A  58     102.713  80.023  80.783  1.00  3.36              
ATOM    942 1HD2 LEU A  58     102.824  79.505  81.736  1.00  3.36              
ATOM    943 2HD2 LEU A  58     103.702  80.308  80.430  1.00  3.36              
ATOM    944 3HD2 LEU A  58     102.132  80.928  80.962  1.00  3.36              
ATOM    945  C   LEU A  58     103.883  79.455  77.191  1.00  3.36              
ATOM    946  O   LEU A  58     103.484  78.498  76.524  1.00  3.36              
ATOM    947  N   LEU A  59     105.175  79.647  77.473  1.00  3.36              
ATOM    948  H   LEU A  59     105.482  80.501  77.935  1.00  3.36              
ATOM    949  CA  LEU A  59     106.172  78.630  77.124  1.00  3.36              
ATOM    950  HA  LEU A  59     105.673  77.702  76.843  1.00  3.36              
ATOM    951  CB  LEU A  59     106.999  79.111  75.914  1.00  3.36              
ATOM    952  HB1 LEU A  59     107.413  80.093  76.149  1.00  3.36              
ATOM    953  HB2 LEU A  59     106.326  79.218  75.061  1.00  3.36              
ATOM    954  CG  LEU A  59     108.161  78.172  75.524  1.00  3.36              
ATOM    955  HG  LEU A  59     108.851  78.079  76.360  1.00  3.36              
ATOM    956  CD1 LEU A  59     107.687  76.771  75.137  1.00  3.36              
ATOM    957 1HD1 LEU A  59     108.523  76.179  74.765  1.00  3.36              
ATOM    958 2HD1 LEU A  59     107.253  76.264  75.998  1.00  3.36              
ATOM    959 3HD1 LEU A  59     106.928  76.849  74.364  1.00  3.36              
ATOM    960  CD2 LEU A  59     108.940  78.746  74.342  1.00  3.36              
ATOM    961 1HD2 LEU A  59     109.785  78.104  74.097  1.00  3.36              
ATOM    962 2HD2 LEU A  59     108.289  78.817  73.471  1.00  3.36              
ATOM    963 3HD2 LEU A  59     109.317  79.733  74.600  1.00  3.36              
ATOM    964  C   LEU A  59     107.054  78.323  78.339  1.00  3.36              
ATOM    965  O   LEU A  59     107.945  79.099  78.729  1.00  3.36              
ATOM    966  N   SER A  60     106.803  77.165  78.963  1.00  3.39              
ATOM    967  H   SER A  60     106.028  76.578  78.661  1.00  3.39              
ATOM    968  CA  SER A  60     107.361  77.017  80.322  1.00  3.39              
ATOM    969  HA  SER A  60     107.241  77.993  80.786  1.00  3.39              
ATOM    970  CB  SER A  60     106.511  76.084  81.178  1.00  3.39              
ATOM    971  HB1 SER A  60     107.015  75.879  82.124  1.00  3.39              
ATOM    972  HB2 SER A  60     106.334  75.144  80.652  1.00  3.39              
ATOM    973  OG  SER A  60     105.285  76.742  81.449  1.00  3.39              
ATOM    974  HG  SER A  60     105.456  77.577  81.905  1.00  3.39              
ATOM    975  C   SER A  60     108.880  76.738  80.453  1.00  3.39              
ATOM    976  O   SER A  60     109.400  76.672  81.558  1.00  3.39              
ATOM    977  N   LEU A  61     109.617  76.607  79.349  1.00  3.86              
ATOM    978  H   LEU A  61     109.212  77.060  78.547  1.00  3.86              
ATOM    979  CA  LEU A  61     110.438  75.427  79.043  1.00  3.86              
ATOM    980  HA  LEU A  61     109.692  74.629  79.048  1.00  3.86              
ATOM    981  CB  LEU A  61     110.887  75.494  77.564  1.00  3.86              
ATOM    982  HB1 LEU A  61     110.032  75.808  76.963  1.00  3.86              
ATOM    983  HB2 LEU A  61     111.128  74.477  77.251  1.00  3.86              
ATOM    984  CG  LEU A  61     112.092  76.384  77.210  1.00  3.86              
ATOM    985  HG  LEU A  61     112.985  75.981  77.668  1.00  3.86              
ATOM    986  CD1 LEU A  61     112.305  76.370  75.698  1.00  3.86              
ATOM    987 1HD1 LEU A  61     113.165  76.986  75.435  1.00  3.86              
ATOM    988 2HD1 LEU A  61     112.487  75.351  75.362  1.00  3.86              
ATOM    989 3HD1 LEU A  61     111.424  76.761  75.189  1.00  3.86              
ATOM    990  CD2 LEU A  61     111.948  77.838  77.632  1.00  3.86              
ATOM    991 1HD2 LEU A  61     112.783  78.433  77.261  1.00  3.86              
ATOM    992 2HD2 LEU A  61     111.017  78.242  77.240  1.00  3.86              
ATOM    993 3HD2 LEU A  61     111.937  77.911  78.719  1.00  3.86              
ATOM    994  C   LEU A  61     111.489  74.836  79.966  1.00  3.86              
ATOM    995  O   LEU A  61     111.718  73.635  79.836  1.00  3.86              
ATOM    996  N   LYS A  62     112.166  75.581  80.837  1.00  3.65              
ATOM    997  H   LYS A  62     111.855  76.536  81.005  1.00  3.65              
ATOM    998  CA  LYS A  62     113.442  75.088  81.413  1.00  3.65              
ATOM    999  HA  LYS A  62     113.650  74.131  80.961  1.00  3.65              
ATOM   1000  CB  LYS A  62     114.594  75.995  80.941  1.00  3.65              
ATOM   1001  HB1 LYS A  62     115.400  76.037  81.674  1.00  3.65              
ATOM   1002  HB2 LYS A  62     114.213  76.988  80.726  1.00  3.65              
ATOM   1003  CG  LYS A  62     115.109  75.381  79.637  1.00  3.65              
ATOM   1004  HG1 LYS A  62     114.262  75.085  79.026  1.00  3.65              
ATOM   1005  HG2 LYS A  62     115.617  74.471  79.912  1.00  3.65              
ATOM   1006  CD  LYS A  62     116.044  76.211  78.759  1.00  3.65              
ATOM   1007  HD1 LYS A  62     116.934  76.485  79.326  1.00  3.65              
ATOM   1008  HD2 LYS A  62     115.531  77.107  78.403  1.00  3.65              
ATOM   1009  CE  LYS A  62     116.398  75.280  77.588  1.00  3.65              
ATOM   1010  HE1 LYS A  62     115.485  75.059  77.029  1.00  3.65              
ATOM   1011  HE2 LYS A  62     116.767  74.337  78.007  1.00  3.65              
ATOM   1012  NZ  LYS A  62     117.413  75.853  76.681  1.00  3.65              
ATOM   1013  HZ1 LYS A  62     117.644  75.204  75.932  1.00  3.65              
ATOM   1014  HZ2 LYS A  62     117.100  76.732  76.290  1.00  3.65              
ATOM   1015  HZ3 LYS A  62     118.294  75.992  77.172  1.00  3.65              
ATOM   1016  C   LYS A  62     113.330  74.688  82.872  1.00  3.65              
ATOM   1017  O   LYS A  62     114.202  74.937  83.682  1.00  3.65              
ATOM   1018  N   SER A  63     112.215  74.024  83.146  1.00  3.86              
ATOM   1019  H   SER A  63     111.597  73.858  82.362  1.00  3.86              
ATOM   1020  CA  SER A  63     111.625  73.656  84.428  1.00  3.86              
ATOM   1021  HA  SER A  63     111.910  74.417  85.137  1.00  3.86              
ATOM   1022  CB  SER A  63     110.101  73.814  84.283  1.00  3.86              
ATOM   1023  HB1 SER A  63     109.858  74.878  84.255  1.00  3.86              
ATOM   1024  HB2 SER A  63     109.578  73.361  85.127  1.00  3.86              
ATOM   1025  OG  SER A  63     109.689  73.232  83.065  1.00  3.86              
ATOM   1026  HG  SER A  63     108.731  73.249  82.994  1.00  3.86              
ATOM   1027  C   SER A  63     112.030  72.328  85.007  1.00  3.86              
ATOM   1028  O   SER A  63     111.174  71.507  85.337  1.00  3.86              
ATOM   1029  N   ASN A  64     113.347  72.171  85.105  1.00  3.86              
ATOM   1030  H   ASN A  64     113.881  73.002  84.860  1.00  3.86              
ATOM   1031  CA  ASN A  64     114.136  71.079  85.669  1.00  3.86              
ATOM   1032  HA  ASN A  64     114.832  71.537  86.371  1.00  3.86              
ATOM   1033  CB  ASN A  64     113.300  70.069  86.480  1.00  3.86              
ATOM   1034  HB1 ASN A  64     113.977  69.314  86.838  1.00  3.86              
ATOM   1035  HB2 ASN A  64     112.590  69.570  85.827  1.00  3.86              
ATOM   1036  CG  ASN A  64     112.620  70.613  87.732  1.00  3.86              
ATOM   1037  OD1 ASN A  64     113.252  71.165  88.624  1.00  3.86              
ATOM   1038  ND2 ASN A  64     111.351  70.351  87.950  1.00  3.86              
ATOM   1039 1HD2 ASN A  64     110.838  69.813  87.252  1.00  3.86              
ATOM   1040 2HD2 ASN A  64     110.946  70.640  88.819  1.00  3.86              
ATOM   1041  C   ASN A  64     114.967  70.428  84.631  1.00  3.86              
ATOM   1042  O   ASN A  64     116.066  70.085  85.016  1.00  3.86              
ATOM   1043  N   ASN A  65     114.503  70.419  83.374  1.00  3.81              
ATOM   1044  H   ASN A  65     113.504  70.557  83.289  1.00  3.81              
ATOM   1045  CA  ASN A  65     115.283  70.761  82.177  1.00  3.81              
ATOM   1046  HA  ASN A  65     115.524  69.849  81.697  1.00  3.81              
ATOM   1047  CB  ASN A  65     114.322  71.554  81.259  1.00  3.81              
ATOM   1048  HB1 ASN A  65     114.003  72.419  81.811  1.00  3.81              
ATOM   1049  HB2 ASN A  65     113.433  70.945  81.089  1.00  3.81              
ATOM   1050  CG  ASN A  65     114.853  71.992  79.883  1.00  3.81              
ATOM   1051  OD1 ASN A  65     116.022  71.994  79.546  1.00  3.81              
ATOM   1052  ND2 ASN A  65     113.995  72.296  78.942  1.00  3.81              
ATOM   1053 1HD2 ASN A  65     113.020  72.424  79.194  1.00  3.81              
ATOM   1054 2HD2 ASN A  65     114.354  72.403  78.019  1.00  3.81              
ATOM   1055  C   ASN A  65     116.570  71.540  82.527  1.00  3.81              
ATOM   1056  O   ASN A  65     116.625  72.742  82.276  1.00  3.81              
ATOM   1057  N   LEU A  66     117.586  70.892  83.125  1.00  3.82              
ATOM   1058  H   LEU A  66     117.386  69.960  83.467  1.00  3.82              
ATOM   1059  CA  LEU A  66     118.969  71.323  83.094  1.00  3.82              
ATOM   1060  HA  LEU A  66     119.000  72.264  83.633  1.00  3.82              
ATOM   1061  CB  LEU A  66     119.959  70.403  83.826  1.00  3.82              
ATOM   1062  HB1 LEU A  66     120.960  70.797  83.658  1.00  3.82              
ATOM   1063  HB2 LEU A  66     119.911  69.419  83.377  1.00  3.82              
ATOM   1064  CG  LEU A  66     119.760  70.251  85.351  1.00  3.82              
ATOM   1065  HG  LEU A  66     118.787  69.833  85.555  1.00  3.82              
ATOM   1066  CD1 LEU A  66     120.862  69.336  85.894  1.00  3.82              
ATOM   1067 1HD1 LEU A  66     121.837  69.811  85.780  1.00  3.82              
ATOM   1068 2HD1 LEU A  66     120.677  69.121  86.946  1.00  3.82              
ATOM   1069 3HD1 LEU A  66     120.857  68.402  85.346  1.00  3.82              
ATOM   1070  CD2 LEU A  66     119.812  71.512  86.193  1.00  3.82              
ATOM   1071 1HD2 LEU A  66     119.801  71.257  87.252  1.00  3.82              
ATOM   1072 2HD2 LEU A  66     120.709  72.061  85.969  1.00  3.82              
ATOM   1073 3HD2 LEU A  66     118.927  72.100  85.996  1.00  3.82              
ATOM   1074  C   LEU A  66     119.287  71.685  81.661  1.00  3.82              
ATOM   1075  O   LEU A  66     118.701  71.109  80.757  1.00  3.82              
ATOM   1076  N   SER A  67     120.075  72.707  81.354  1.00  4.97              
ATOM   1077  H   SER A  67     120.672  73.178  82.023  1.00  4.97              
ATOM   1078  CA  SER A  67     120.130  73.059  79.935  1.00  4.97              
ATOM   1079  HA  SER A  67     120.387  72.191  79.342  1.00  4.97              
ATOM   1080  CB  SER A  67     118.763  73.519  79.391  1.00  4.97              
ATOM   1081  HB1 SER A  67     118.236  72.668  78.965  1.00  4.97              
ATOM   1082  HB2 SER A  67     118.892  74.231  78.595  1.00  4.97              
ATOM   1083  OG  SER A  67     117.962  74.157  80.343  1.00  4.97              
ATOM   1084  HG  SER A  67     117.497  73.452  80.833  1.00  4.97              
ATOM   1085  C   SER A  67     121.101  74.170  79.568  1.00  4.97              
ATOM   1086  O   SER A  67     120.965  75.313  79.988  1.00  4.97              
ATOM   1087  N   TYR A  68     121.944  73.859  78.590  1.00  4.97              
ATOM   1088  H   TYR A  68     122.025  72.894  78.326  1.00  4.97              
ATOM   1089  CA  TYR A  68     122.299  74.811  77.559  1.00  4.97              
ATOM   1090  HA  TYR A  68     122.586  75.724  78.085  1.00  4.97              
ATOM   1091  CB  TYR A  68     123.594  74.390  76.811  1.00  4.97              
ATOM   1092  HB1 TYR A  68     123.530  73.357  76.498  1.00  4.97              
ATOM   1093  HB2 TYR A  68     124.426  74.445  77.514  1.00  4.97              
ATOM   1094  CG  TYR A  68     123.970  75.195  75.576  1.00  4.97              
ATOM   1095  CD1 TYR A  68     124.351  76.545  75.691  1.00  4.97              
ATOM   1096  HD1 TYR A  68     124.436  77.018  76.660  1.00  4.97              
ATOM   1097  CE1 TYR A  68     124.515  77.319  74.527  1.00  4.97              
ATOM   1098  HE1 TYR A  68     124.671  78.386  74.610  1.00  4.97              
ATOM   1099  CZ  TYR A  68     124.294  76.755  73.249  1.00  4.97              
ATOM   1100  OH  TYR A  68     124.463  77.516  72.135  1.00  4.97              
ATOM   1101  HH  TYR A  68     124.064  77.109  71.336  1.00  4.97              
ATOM   1102  CE2 TYR A  68     123.997  75.388  73.134  1.00  4.97              
ATOM   1103  HE2 TYR A  68     123.848  74.955  72.150  1.00  4.97              
ATOM   1104  CD2 TYR A  68     123.842  74.615  74.297  1.00  4.97              
ATOM   1105  HD2 TYR A  68     123.573  73.578  74.193  1.00  4.97              
ATOM   1106  C   TYR A  68     121.107  75.263  76.689  1.00  4.97              
ATOM   1107  O   TYR A  68     119.989  74.746  76.744  1.00  4.97              
ATOM   1108  N   VAL A  69     121.286  76.376  76.003  1.00  5.81              
ATOM   1109  H   VAL A  69     122.229  76.715  75.849  1.00  5.81              
ATOM   1110  CA  VAL A  69     120.230  77.266  75.547  1.00  5.81              
ATOM   1111  HA  VAL A  69     119.331  76.717  75.309  1.00  5.81              
ATOM   1112  CB  VAL A  69     119.983  78.387  76.603  1.00  5.81              
ATOM   1113  HB  VAL A  69     120.854  79.044  76.625  1.00  5.81              
ATOM   1114  CG1 VAL A  69     118.761  79.258  76.291  1.00  5.81              
ATOM   1115 1HG1 VAL A  69     118.584  79.971  77.098  1.00  5.81              
ATOM   1116 2HG1 VAL A  69     118.974  79.866  75.411  1.00  5.81              
ATOM   1117 3HG1 VAL A  69     117.869  78.663  76.122  1.00  5.81              
ATOM   1118  CG2 VAL A  69     119.811  77.877  78.042  1.00  5.81              
ATOM   1119 1HG2 VAL A  69     119.586  78.716  78.699  1.00  5.81              
ATOM   1120 2HG2 VAL A  69     119.019  77.147  78.126  1.00  5.81              
ATOM   1121 3HG2 VAL A  69     120.743  77.436  78.388  1.00  5.81              
ATOM   1122  C   VAL A  69     120.755  77.966  74.297  1.00  5.81              
ATOM   1123  O   VAL A  69     121.918  78.348  74.298  1.00  5.81              
ATOM   1124  N   PRO A  70     119.963  78.078  73.228  1.00  6.94              
ATOM   1125  CD  PRO A  70     118.501  78.129  73.182  1.00  6.94              
ATOM   1126  HD1 PRO A  70     118.127  79.044  73.638  1.00  6.94              
ATOM   1127  HD2 PRO A  70     118.062  77.261  73.666  1.00  6.94              
ATOM   1128  CG  PRO A  70     118.122  78.146  71.704  1.00  6.94              
ATOM   1129  HG1 PRO A  70     118.036  79.173  71.354  1.00  6.94              
ATOM   1130  HG2 PRO A  70     117.197  77.605  71.510  1.00  6.94              
ATOM   1131  CB  PRO A  70     119.338  77.452  71.093  1.00  6.94              
ATOM   1132  HB1 PRO A  70     119.398  77.568  70.012  1.00  6.94              
ATOM   1133  HB2 PRO A  70     119.252  76.405  71.288  1.00  6.94              
ATOM   1134  CA  PRO A  70     120.526  78.014  71.897  1.00  6.94              
ATOM   1135  HA  PRO A  70     121.383  77.347  71.834  1.00  6.94              
ATOM   1136  C   PRO A  70     120.924  79.429  71.367  1.00  6.94              
ATOM   1137  O   PRO A  70     121.535  80.249  72.059  1.00  6.94              
ATOM   1138  N   HIS A  71     120.483  79.736  70.142  1.00  5.44              
ATOM   1139  H   HIS A  71     120.206  78.971  69.545  1.00  5.44              
ATOM   1140  CA  HIS A  71     119.741  80.966  69.860  1.00  5.44              
ATOM   1141  HA  HIS A  71     119.333  81.312  70.815  1.00  5.44              
ATOM   1142  CB  HIS A  71     120.718  82.069  69.392  1.00  5.44              
ATOM   1143  HB1 HIS A  71     121.356  82.324  70.238  1.00  5.44              
ATOM   1144  HB2 HIS A  71     120.173  82.974  69.124  1.00  5.44              
ATOM   1145  CG  HIS A  71     121.653  81.716  68.264  1.00  5.44              
ATOM   1146  ND1 HIS A  71     121.441  80.763  67.270  1.00  5.44              
ATOM   1147  CE1 HIS A  71     122.573  80.725  66.547  1.00  5.44              
ATOM   1148  HE1 HIS A  71     122.766  80.057  65.717  1.00  5.44              
ATOM   1149  NE2 HIS A  71     123.437  81.652  66.984  1.00  5.44              
ATOM   1150  HE2 HIS A  71     124.348  81.820  66.580  1.00  5.44              
ATOM   1151  CD2 HIS A  71     122.876  82.286  68.068  1.00  5.44              
ATOM   1152  HD2 HIS A  71     123.311  83.067  68.675  1.00  5.44              
ATOM   1153  C   HIS A  71     118.526  80.775  68.954  1.00  5.44              
ATOM   1154  O   HIS A  71     118.223  79.668  68.517  1.00  5.44              
ATOM   1155  N   LYS A  72     117.795  81.879  68.736  1.00  5.29              
ATOM   1156  H   LYS A  72     118.123  82.724  69.193  1.00  5.29              
ATOM   1157  CA  LYS A  72     116.480  81.964  68.079  1.00  5.29              
ATOM   1158  HA  LYS A  72     116.195  83.015  68.150  1.00  5.29              
ATOM   1159  CB  LYS A  72     116.494  81.667  66.565  1.00  5.29              
ATOM   1160  HB1 LYS A  72     115.458  81.658  66.219  1.00  5.29              
ATOM   1161  HB2 LYS A  72     116.913  80.681  66.362  1.00  5.29              
ATOM   1162  CG  LYS A  72     117.217  82.755  65.759  1.00  5.29              
ATOM   1163  HG1 LYS A  72     117.102  83.719  66.257  1.00  5.29              
ATOM   1164  HG2 LYS A  72     116.751  82.837  64.776  1.00  5.29              
ATOM   1165  CD  LYS A  72     118.696  82.425  65.557  1.00  5.29              
ATOM   1166  HD1 LYS A  72     118.813  81.978  64.569  1.00  5.29              
ATOM   1167  HD2 LYS A  72     119.036  81.714  66.309  1.00  5.29              
ATOM   1168  CE  LYS A  72     119.548  83.683  65.650  1.00  5.29              
ATOM   1169  HE1 LYS A  72     119.349  84.172  66.607  1.00  5.29              
ATOM   1170  HE2 LYS A  72     119.272  84.377  64.854  1.00  5.29              
ATOM   1171  NZ  LYS A  72     120.984  83.358  65.567  1.00  5.29              
ATOM   1172  HZ1 LYS A  72     121.543  84.201  65.705  1.00  5.29              
ATOM   1173  HZ2 LYS A  72     121.234  82.690  66.284  1.00  5.29              
ATOM   1174  HZ3 LYS A  72     121.190  82.882  64.687  1.00  5.29              
ATOM   1175  C   LYS A  72     115.325  81.256  68.804  1.00  5.29              
ATOM   1176  O   LYS A  72     114.763  80.269  68.338  1.00  5.29              
ATOM   1177  N   LEU A  73     114.869  81.862  69.902  1.00  5.28              
ATOM   1178  H   LEU A  73     115.403  82.642  70.252  1.00  5.28              
ATOM   1179  CA  LEU A  73     113.490  81.702  70.394  1.00  5.28              
ATOM   1180  HA  LEU A  73     113.208  80.660  70.257  1.00  5.28              
ATOM   1181  CB  LEU A  73     113.463  82.038  71.906  1.00  5.28              
ATOM   1182  HB1 LEU A  73     112.515  82.528  72.131  1.00  5.28              
ATOM   1183  HB2 LEU A  73     114.250  82.760  72.107  1.00  5.28              
ATOM   1184  CG  LEU A  73     113.629  80.894  72.928  1.00  5.28              
ATOM   1185  HG  LEU A  73     113.641  81.349  73.919  1.00  5.28              
ATOM   1186  CD1 LEU A  73     112.455  79.911  72.900  1.00  5.28              
ATOM   1187 1HD1 LEU A  73     112.568  79.186  73.705  1.00  5.28              
ATOM   1188 2HD1 LEU A  73     111.523  80.452  73.056  1.00  5.28              
ATOM   1189 3HD1 LEU A  73     112.422  79.380  71.950  1.00  5.28              
ATOM   1190  CD2 LEU A  73     114.932  80.112  72.770  1.00  5.28              
ATOM   1191 1HD2 LEU A  73     115.024  79.375  73.566  1.00  5.28              
ATOM   1192 2HD2 LEU A  73     114.958  79.612  71.801  1.00  5.28              
ATOM   1193 3HD2 LEU A  73     115.780  80.797  72.838  1.00  5.28              
ATOM   1194  C   LEU A  73     112.483  82.591  69.620  1.00  5.28              
ATOM   1195  O   LEU A  73     112.870  83.660  69.152  1.00  5.28              
ATOM   1196  N   PRO A  74     111.204  82.179  69.469  1.00  5.27              
ATOM   1197  CD  PRO A  74     110.709  80.855  69.827  1.00  5.27              
ATOM   1198  HD1 PRO A  74     110.763  80.691  70.899  1.00  5.27              
ATOM   1199  HD2 PRO A  74     111.291  80.096  69.301  1.00  5.27              
ATOM   1200  CG  PRO A  74     109.259  80.787  69.355  1.00  5.27              
ATOM   1201  HG1 PRO A  74     108.592  81.167  70.129  1.00  5.27              
ATOM   1202  HG2 PRO A  74     108.975  79.776  69.059  1.00  5.27              
ATOM   1203  CB  PRO A  74     109.276  81.744  68.168  1.00  5.27              
ATOM   1204  HB1 PRO A  74     108.270  82.075  67.911  1.00  5.27              
ATOM   1205  HB2 PRO A  74     109.726  81.241  67.309  1.00  5.27              
ATOM   1206  CA  PRO A  74     110.207  82.875  68.642  1.00  5.27              
ATOM   1207  HA  PRO A  74     110.696  83.296  67.764  1.00  5.27              
ATOM   1208  C   PRO A  74     109.407  84.029  69.304  1.00  5.27              
ATOM   1209  O   PRO A  74     109.660  84.429  70.433  1.00  5.27              
ATOM   1210  N   SER A  75     108.416  84.574  68.581  1.00  5.03              
ATOM   1211  H   SER A  75     108.211  84.119  67.705  1.00  5.03              
ATOM   1212  CA  SER A  75     108.134  86.024  68.591  1.00  5.03              
ATOM   1213  HA  SER A  75     108.805  86.512  69.299  1.00  5.03              
ATOM   1214  CB  SER A  75     108.428  86.581  67.190  1.00  5.03              
ATOM   1215  HB1 SER A  75     108.358  87.670  67.204  1.00  5.03              
ATOM   1216  HB2 SER A  75     107.702  86.186  66.477  1.00  5.03              
ATOM   1217  OG  SER A  75     109.732  86.204  66.793  1.00  5.03              
ATOM   1218  HG  SER A  75     110.297  86.618  67.467  1.00  5.03              
ATOM   1219  C   SER A  75     106.722  86.469  68.991  1.00  5.03              
ATOM   1220  O   SER A  75     106.433  87.659  68.931  1.00  5.03              
ATOM   1221  N   SER A  76     105.853  85.544  69.395  1.00  4.60              
ATOM   1222  H   SER A  76     106.104  84.575  69.297  1.00  4.60              
ATOM   1223  CA  SER A  76     104.600  85.861  70.110  1.00  4.60              
ATOM   1224  HA  SER A  76     104.324  86.905  69.961  1.00  4.60              
ATOM   1225  CB  SER A  76     103.457  84.975  69.598  1.00  4.60              
ATOM   1226  HB1 SER A  76     102.531  85.255  70.103  1.00  4.60              
ATOM   1227  HB2 SER A  76     103.675  83.931  69.827  1.00  4.60              
ATOM   1228  OG  SER A  76     103.277  85.105  68.203  1.00  4.60              
ATOM   1229  HG  SER A  76     103.594  84.290  67.785  1.00  4.60              
ATOM   1230  C   SER A  76     104.716  85.611  71.617  1.00  4.60              
ATOM   1231  O   SER A  76     103.787  85.896  72.371  1.00  4.60              
ATOM   1232  N   LEU A  77     105.846  85.036  72.048  1.00  4.08              
ATOM   1233  H   LEU A  77     106.595  84.930  71.385  1.00  4.08              
ATOM   1234  CA  LEU A  77     106.069  84.561  73.407  1.00  4.08              
ATOM   1235  HA  LEU A  77     105.346  83.778  73.631  1.00  4.08              
ATOM   1236  CB  LEU A  77     107.498  84.005  73.540  1.00  4.08              
ATOM   1237  HB1 LEU A  77     107.686  83.800  74.596  1.00  4.08              
ATOM   1238  HB2 LEU A  77     108.205  84.774  73.222  1.00  4.08              
ATOM   1239  CG  LEU A  77     107.771  82.725  72.743  1.00  4.08              
ATOM   1240  HG  LEU A  77     107.653  82.921  71.677  1.00  4.08              
ATOM   1241  CD1 LEU A  77     109.204  82.275  73.005  1.00  4.08              
ATOM   1242 1HD1 LEU A  77     109.388  81.331  72.501  1.00  4.08              
ATOM   1243 2HD1 LEU A  77     109.898  83.024  72.624  1.00  4.08              
ATOM   1244 3HD1 LEU A  77     109.363  82.156  74.073  1.00  4.08              
ATOM   1245  CD2 LEU A  77     106.830  81.592  73.137  1.00  4.08              
ATOM   1246 1HD2 LEU A  77     107.127  80.670  72.640  1.00  4.08              
ATOM   1247 2HD2 LEU A  77     106.838  81.458  74.217  1.00  4.08              
ATOM   1248 3HD2 LEU A  77     105.825  81.838  72.810  1.00  4.08              
ATOM   1249  C   LEU A  77     105.884  85.666  74.450  1.00  4.08              
ATOM   1250  O   LEU A  77     106.566  86.688  74.401  1.00  4.08              
ATOM   1251  N   LYS A  78     105.017  85.428  75.436  1.00  3.79              
ATOM   1252  H   LYS A  78     104.556  84.529  75.467  1.00  3.79              
ATOM   1253  CA  LYS A  78     104.638  86.439  76.435  1.00  3.79              
ATOM   1254  HA  LYS A  78     104.934  87.427  76.078  1.00  3.79              
ATOM   1255  CB  LYS A  78     103.100  86.368  76.580  1.00  3.79              
ATOM   1256  HB1 LYS A  78     102.827  85.906  77.531  1.00  3.79              
ATOM   1257  HB2 LYS A  78     102.686  85.745  75.787  1.00  3.79              
ATOM   1258  CG  LYS A  78     102.419  87.728  76.452  1.00  3.79              
ATOM   1259  HG1 LYS A  78     101.339  87.581  76.418  1.00  3.79              
ATOM   1260  HG2 LYS A  78     102.734  88.185  75.514  1.00  3.79              
ATOM   1261  CD  LYS A  78     102.757  88.641  77.633  1.00  3.79              
ATOM   1262  HD1 LYS A  78     103.837  88.727  77.746  1.00  3.79              
ATOM   1263  HD2 LYS A  78     102.349  88.211  78.549  1.00  3.79              
ATOM   1264  CE  LYS A  78     102.177  90.038  77.433  1.00  3.79              
ATOM   1265  HE1 LYS A  78     102.355  90.604  78.352  1.00  3.79              
ATOM   1266  HE2 LYS A  78     101.097  89.989  77.282  1.00  3.79              
ATOM   1267  NZ  LYS A  78     102.828  90.739  76.304  1.00  3.79              
ATOM   1268  HZ1 LYS A  78     102.275  90.734  75.450  1.00  3.79              
ATOM   1269  HZ2 LYS A  78     102.957  91.719  76.545  1.00  3.79              
ATOM   1270  HZ3 LYS A  78     103.752  90.369  76.090  1.00  3.79              
ATOM   1271  C   LYS A  78     105.345  86.205  77.772  1.00  3.79              
ATOM   1272  O   LYS A  78     105.789  87.139  78.467  1.00  3.79              
ATOM   1273  N   GLU A  79     105.483  84.918  78.073  1.00  3.35              
ATOM   1274  H   GLU A  79     105.024  84.240  77.475  1.00  3.35              
ATOM   1275  CA  GLU A  79     106.093  84.400  79.284  1.00  3.35              
ATOM   1276  HA  GLU A  79     106.657  85.181  79.783  1.00  3.35              
ATOM   1277  CB  GLU A  79     104.957  83.906  80.210  1.00  3.35              
ATOM   1278  HB1 GLU A  79     104.366  83.159  79.677  1.00  3.35              
ATOM   1279  HB2 GLU A  79     104.299  84.747  80.428  1.00  3.35              
ATOM   1280  CG  GLU A  79     105.442  83.280  81.532  1.00  3.35              
ATOM   1281  HG1 GLU A  79     106.055  84.000  82.077  1.00  3.35              
ATOM   1282  HG2 GLU A  79     106.073  82.416  81.312  1.00  3.35              
ATOM   1283  CD  GLU A  79     104.269  82.829  82.418  1.00  3.35              
ATOM   1284  OE1 GLU A  79     104.278  81.638  82.805  1.00  3.35              
ATOM   1285  OE2 GLU A  79     103.390  83.679  82.698  1.00  3.35              
ATOM   1286  C   GLU A  79     107.023  83.231  78.982  1.00  3.35              
ATOM   1287  O   GLU A  79     106.642  82.259  78.303  1.00  3.35              
ATOM   1288  N   LEU A  80     108.225  83.323  79.561  1.00  3.33              
ATOM   1289  H   LEU A  80     108.445  84.135  80.128  1.00  3.33              
ATOM   1290  CA  LEU A  80     109.250  82.289  79.375  1.00  3.33              
ATOM   1291  HA  LEU A  80     108.819  81.437  78.854  1.00  3.33              
ATOM   1292  CB  LEU A  80     110.341  82.910  78.476  1.00  3.33              
ATOM   1293  HB1 LEU A  80     110.835  83.700  79.037  1.00  3.33              
ATOM   1294  HB2 LEU A  80     109.825  83.387  77.646  1.00  3.33              
ATOM   1295  CG  LEU A  80     111.419  82.021  77.833  1.00  3.33              
ATOM   1296  HG  LEU A  80     112.094  82.684  77.290  1.00  3.33              
ATOM   1297  CD1 LEU A  80     112.268  81.233  78.825  1.00  3.33              
ATOM   1298 1HD1 LEU A  80     113.118  80.784  78.314  1.00  3.33              
ATOM   1299 2HD1 LEU A  80     112.636  81.907  79.597  1.00  3.33              
ATOM   1300 3HD1 LEU A  80     111.665  80.453  79.279  1.00  3.33              
ATOM   1301  CD2 LEU A  80     110.812  81.062  76.811  1.00  3.33              
ATOM   1302 1HD2 LEU A  80     111.603  80.504  76.312  1.00  3.33              
ATOM   1303 2HD2 LEU A  80     110.124  80.379  77.307  1.00  3.33              
ATOM   1304 3HD2 LEU A  80     110.263  81.639  76.071  1.00  3.33              
ATOM   1305  C   LEU A  80     109.725  81.808  80.742  1.00  3.33              
ATOM   1306  O   LEU A  80     110.403  82.576  81.440  1.00  3.33              
ATOM   1307  N   TYR A  81     109.366  80.569  81.126  1.00  3.34              
ATOM   1308  H   TYR A  81     108.844  79.960  80.510  1.00  3.34              
ATOM   1309  CA  TYR A  81     109.893  80.083  82.402  1.00  3.34              
ATOM   1310  HA  TYR A  81     110.086  80.918  83.074  1.00  3.34              
ATOM   1311  CB  TYR A  81     108.872  79.173  83.108  1.00  3.34              
ATOM   1312  HB1 TYR A  81     109.368  78.246  83.393  1.00  3.34              
ATOM   1313  HB2 TYR A  81     108.055  78.929  82.438  1.00  3.34              
ATOM   1314  CG  TYR A  81     108.286  79.751  84.375  1.00  3.34              
ATOM   1315  CD1 TYR A  81     107.095  80.502  84.365  1.00  3.34              
ATOM   1316  HD1 TYR A  81     106.550  80.667  83.443  1.00  3.34              
ATOM   1317  CE1 TYR A  81     106.627  81.086  85.561  1.00  3.34              
ATOM   1318  HE1 TYR A  81     105.741  81.705  85.548  1.00  3.34              
ATOM   1319  CZ  TYR A  81     107.347  80.910  86.763  1.00  3.34              
ATOM   1320  OH  TYR A  81     106.995  81.559  87.903  1.00  3.34              
ATOM   1321  HH  TYR A  81     107.734  81.532  88.518  1.00  3.34              
ATOM   1322  CE2 TYR A  81     108.492  80.090  86.777  1.00  3.34              
ATOM   1323  HE2 TYR A  81     109.054  79.959  87.691  1.00  3.34              
ATOM   1324  CD2 TYR A  81     108.968  79.535  85.581  1.00  3.34              
ATOM   1325  HD2 TYR A  81     109.896  78.992  85.576  1.00  3.34              
ATOM   1326  C   TYR A  81     111.238  79.403  82.131  1.00  3.34              
ATOM   1327  O   TYR A  81     111.430  78.793  81.089  1.00  3.34              
ATOM   1328  N   LEU A  82     112.210  79.528  83.021  1.00  3.85              
ATOM   1329  H   LEU A  82     112.091  80.204  83.776  1.00  3.85              
ATOM   1330  CA  LEU A  82     113.447  78.760  83.029  1.00  3.85              
ATOM   1331  HA  LEU A  82     113.181  77.760  82.694  1.00  3.85              
ATOM   1332  CB  LEU A  82     114.508  79.260  82.009  1.00  3.85              
ATOM   1333  HB1 LEU A  82     114.023  79.205  81.034  1.00  3.85              
ATOM   1334  HB2 LEU A  82     115.290  78.502  82.005  1.00  3.85              
ATOM   1335  CG  LEU A  82     115.253  80.611  81.988  1.00  3.85              
ATOM   1336  HG  LEU A  82     115.716  80.631  81.000  1.00  3.85              
ATOM   1337  CD1 LEU A  82     114.416  81.887  82.041  1.00  3.85              
ATOM   1338 1HD1 LEU A  82     114.493  82.332  83.027  1.00  3.85              
ATOM   1339 2HD1 LEU A  82     114.811  82.607  81.327  1.00  3.85              
ATOM   1340 3HD1 LEU A  82     113.371  81.686  81.810  1.00  3.85              
ATOM   1341  CD2 LEU A  82     116.436  80.655  82.952  1.00  3.85              
ATOM   1342 1HD2 LEU A  82     117.015  81.557  82.765  1.00  3.85              
ATOM   1343 2HD2 LEU A  82     116.086  80.662  83.977  1.00  3.85              
ATOM   1344 3HD2 LEU A  82     117.078  79.787  82.809  1.00  3.85              
ATOM   1345  C   LEU A  82     113.863  78.611  84.522  1.00  3.85              
ATOM   1346  O   LEU A  82     114.375  79.484  85.234  1.00  3.85              
ATOM   1347  N   TYR A  83     113.472  77.456  85.048  1.00  3.68              
ATOM   1348  H   TYR A  83     113.246  76.703  84.420  1.00  3.68              
ATOM   1349  CA  TYR A  83     113.253  77.205  86.459  1.00  3.68              
ATOM   1350  HA  TYR A  83     113.646  78.039  87.033  1.00  3.68              
ATOM   1351  CB  TYR A  83     111.741  77.108  86.743  1.00  3.68              
ATOM   1352  HB1 TYR A  83     111.252  76.597  85.912  1.00  3.68              
ATOM   1353  HB2 TYR A  83     111.370  78.130  86.768  1.00  3.68              
ATOM   1354  CG  TYR A  83     111.298  76.422  88.033  1.00  3.68              
ATOM   1355  CD1 TYR A  83     110.897  77.189  89.145  1.00  3.68              
ATOM   1356  HD1 TYR A  83     110.916  78.272  89.095  1.00  3.68              
ATOM   1357  CE1 TYR A  83     110.432  76.553  90.313  1.00  3.68              
ATOM   1358  HE1 TYR A  83     110.117  77.138  91.165  1.00  3.68              
ATOM   1359  CZ  TYR A  83     110.347  75.148  90.374  1.00  3.68              
ATOM   1360  OH  TYR A  83     109.881  74.540  91.494  1.00  3.68              
ATOM   1361  HH  TYR A  83     109.850  73.587  91.415  1.00  3.68              
ATOM   1362  CE2 TYR A  83     110.739  74.378  89.263  1.00  3.68              
ATOM   1363  HE2 TYR A  83     110.671  73.302  89.291  1.00  3.68              
ATOM   1364  CD2 TYR A  83     111.194  75.016  88.098  1.00  3.68              
ATOM   1365  HD2 TYR A  83     111.454  74.414  87.244  1.00  3.68              
ATOM   1366  C   TYR A  83     114.019  75.949  86.864  1.00  3.68              
ATOM   1367  O   TYR A  83     113.695  74.844  86.442  1.00  3.68              
ATOM   1368  N   ASN A  84     115.024  76.096  87.721  1.00  3.78              
ATOM   1369  H   ASN A  84     115.307  77.027  87.978  1.00  3.78              
ATOM   1370  CA  ASN A  84     115.887  74.975  88.096  1.00  3.78              
ATOM   1371  HA  ASN A  84     116.701  75.377  88.692  1.00  3.78              
ATOM   1372  CB  ASN A  84     115.157  74.015  89.055  1.00  3.78              
ATOM   1373  HB1 ASN A  84     115.801  73.165  89.274  1.00  3.78              
ATOM   1374  HB2 ASN A  84     114.239  73.642  88.604  1.00  3.78              
ATOM   1375  CG  ASN A  84     114.857  74.688  90.375  1.00  3.78              
ATOM   1376  OD1 ASN A  84     115.737  74.948  91.181  1.00  3.78              
ATOM   1377  ND2 ASN A  84     113.621  75.026  90.642  1.00  3.78              
ATOM   1378 1HD2 ASN A  84     112.900  74.923  89.942  1.00  3.78              
ATOM   1379 2HD2 ASN A  84     113.457  75.465  91.529  1.00  3.78              
ATOM   1380  C   ASN A  84     116.593  74.311  86.922  1.00  3.78              
ATOM   1381  O   ASN A  84     116.654  73.081  86.856  1.00  3.78              
ATOM   1382  N   ASN A  85     117.157  75.140  86.038  1.00  3.77              
ATOM   1383  H   ASN A  85     117.191  76.122  86.281  1.00  3.77              
ATOM   1384  CA  ASN A  85     118.120  74.668  85.058  1.00  3.77              
ATOM   1385  HA  ASN A  85     117.989  73.593  85.000  1.00  3.77              
ATOM   1386  CB  ASN A  85     117.775  75.109  83.623  1.00  3.77              
ATOM   1387  HB1 ASN A  85     116.702  75.028  83.471  1.00  3.77              
ATOM   1388  HB2 ASN A  85     118.252  74.389  82.967  1.00  3.77              
ATOM   1389  CG  ASN A  85     118.218  76.460  83.111  1.00  3.77              
ATOM   1390  OD1 ASN A  85     118.463  77.410  83.821  1.00  3.77              
ATOM   1391  ND2 ASN A  85     118.392  76.576  81.820  1.00  3.77              
ATOM   1392 1HD2 ASN A  85     118.311  75.754  81.233  1.00  3.77              
ATOM   1393 2HD2 ASN A  85     118.751  77.452  81.494  1.00  3.77              
ATOM   1394  C   ASN A  85     119.565  74.878  85.531  1.00  3.77              
ATOM   1395  O   ASN A  85     119.858  75.423  86.591  1.00  3.77              
ATOM   1396  N   ASN A  86     120.482  74.399  84.708  1.00  3.42              
ATOM   1397  H   ASN A  86     120.162  73.976  83.856  1.00  3.42              
ATOM   1398  CA  ASN A  86     121.885  74.727  84.787  1.00  3.42              
ATOM   1399  HA  ASN A  86     122.027  75.607  85.420  1.00  3.42              
ATOM   1400  CB  ASN A  86     122.727  73.584  85.373  1.00  3.42              
ATOM   1401  HB1 ASN A  86     122.626  72.685  84.766  1.00  3.42              
ATOM   1402  HB2 ASN A  86     122.391  73.378  86.389  1.00  3.42              
ATOM   1403  CG  ASN A  86     124.195  73.960  85.423  1.00  3.42              
ATOM   1404  OD1 ASN A  86     124.913  73.963  84.433  1.00  3.42              
ATOM   1405  ND2 ASN A  86     124.694  74.347  86.569  1.00  3.42              
ATOM   1406 1HD2 ASN A  86     124.086  74.490  87.372  1.00  3.42              
ATOM   1407 2HD2 ASN A  86     125.656  74.629  86.578  1.00  3.42              
ATOM   1408  C   ASN A  86     122.272  75.087  83.364  1.00  3.42              
ATOM   1409  O   ASN A  86     122.380  74.207  82.502  1.00  3.42              
ATOM   1410  N   ILE A  87     122.407  76.386  83.122  1.00  3.75              
ATOM   1411  H   ILE A  87     122.261  77.042  83.885  1.00  3.75              
ATOM   1412  CA  ILE A  87     123.096  76.868  81.925  1.00  3.75              
ATOM   1413  HA  ILE A  87     123.042  76.151  81.107  1.00  3.75              
ATOM   1414  CB  ILE A  87     122.532  78.253  81.490  1.00  3.75              
ATOM   1415  HB  ILE A  87     122.858  78.980  82.230  1.00  3.75              
ATOM   1416  CG2 ILE A  87     123.134  78.667  80.132  1.00  3.75              
ATOM   1417 1HG2 ILE A  87     122.781  79.657  79.842  1.00  3.75              
ATOM   1418 2HG2 ILE A  87     124.215  78.731  80.199  1.00  3.75              
ATOM   1419 3HG2 ILE A  87     122.855  77.949  79.361  1.00  3.75              
ATOM   1420  CG1 ILE A  87     120.995  78.355  81.486  1.00  3.75              
ATOM   1421 1HG1 ILE A  87     120.622  78.025  82.452  1.00  3.75              
ATOM   1422 2HG1 ILE A  87     120.592  77.703  80.717  1.00  3.75              
ATOM   1423  CD1 ILE A  87     120.444  79.775  81.287  1.00  3.75              
ATOM   1424  HD1 ILE A  87     119.361  79.760  81.410  1.00  3.75              
ATOM   1425  HD2 ILE A  87     120.873  80.447  82.031  1.00  3.75              
ATOM   1426  HD3 ILE A  87     120.672  80.147  80.288  1.00  3.75              
ATOM   1427  C   ILE A  87     124.543  77.110  82.361  1.00  3.75              
ATOM   1428  O   ILE A  87     124.768  77.741  83.393  1.00  3.75              
ATOM   1429  N   GLN A  88     125.528  76.714  81.559  1.00  3.80              
ATOM   1430  H   GLN A  88     125.311  76.107  80.785  1.00  3.80              
ATOM   1431  CA  GLN A  88     126.934  77.019  81.860  1.00  3.80              
ATOM   1432  HA  GLN A  88     126.969  77.770  82.648  1.00  3.80              
ATOM   1433  CB  GLN A  88     127.620  75.740  82.385  1.00  3.80              
ATOM   1434  HB1 GLN A  88     128.202  75.280  81.584  1.00  3.80              
ATOM   1435  HB2 GLN A  88     126.865  75.013  82.691  1.00  3.80              
ATOM   1436  CG  GLN A  88     128.534  75.999  83.595  1.00  3.80              
ATOM   1437  HG1 GLN A  88     129.367  76.629  83.281  1.00  3.80              
ATOM   1438  HG2 GLN A  88     128.935  75.045  83.935  1.00  3.80              
ATOM   1439  CD  GLN A  88     127.827  76.671  84.774  1.00  3.80              
ATOM   1440  OE1 GLN A  88     128.313  77.626  85.358  1.00  3.80              
ATOM   1441  NE2 GLN A  88     126.655  76.233  85.177  1.00  3.80              
ATOM   1442 1HE2 GLN A  88     126.165  75.515  84.649  1.00  3.80              
ATOM   1443 2HE2 GLN A  88     126.175  76.832  85.828  1.00  3.80              
ATOM   1444  C   GLN A  88     127.669  77.689  80.683  1.00  3.80              
ATOM   1445  O   GLN A  88     128.891  77.805  80.682  1.00  3.80              
ATOM   1446  N   LYS A  89     126.900  78.166  79.693  1.00  3.80              
ATOM   1447  H   LYS A  89     125.906  78.031  79.796  1.00  3.80              
ATOM   1448  CA  LYS A  89     127.341  79.006  78.573  1.00  3.80              
ATOM   1449  HA  LYS A  89     128.148  79.652  78.924  1.00  3.80              
ATOM   1450  CB  LYS A  89     127.897  78.117  77.437  1.00  3.80              
ATOM   1451  HB1 LYS A  89     127.109  77.468  77.051  1.00  3.80              
ATOM   1452  HB2 LYS A  89     128.671  77.473  77.861  1.00  3.80              
ATOM   1453  CG  LYS A  89     128.542  78.923  76.288  1.00  3.80              
ATOM   1454  HG1 LYS A  89     129.516  78.484  76.064  1.00  3.80              
ATOM   1455  HG2 LYS A  89     128.726  79.944  76.625  1.00  3.80              
ATOM   1456  CD  LYS A  89     127.732  78.977  74.980  1.00  3.80              
ATOM   1457  HD1 LYS A  89     128.193  79.725  74.333  1.00  3.80              
ATOM   1458  HD2 LYS A  89     126.713  79.300  75.195  1.00  3.80              
ATOM   1459  CE  LYS A  89     127.720  77.622  74.250  1.00  3.80              
ATOM   1460  HE1 LYS A  89     127.135  76.911  74.841  1.00  3.80              
ATOM   1461  HE2 LYS A  89     128.746  77.249  74.190  1.00  3.80              
ATOM   1462  NZ  LYS A  89     127.144  77.721  72.883  1.00  3.80              
ATOM   1463  HZ1 LYS A  89     127.113  76.816  72.427  1.00  3.80              
ATOM   1464  HZ2 LYS A  89     126.168  78.015  72.911  1.00  3.80              
ATOM   1465  HZ3 LYS A  89     127.644  78.373  72.300  1.00  3.80              
ATOM   1466  C   LYS A  89     126.192  79.889  78.087  1.00  3.80              
ATOM   1467  O   LYS A  89     125.259  79.385  77.471  1.00  3.80              
ATOM   1468  N   VAL A  90     126.252  81.183  78.394  1.00  3.75              
ATOM   1469  H   VAL A  90     127.051  81.524  78.903  1.00  3.75              
ATOM   1470  CA  VAL A  90     125.352  82.182  77.802  1.00  3.75              
ATOM   1471  HA  VAL A  90     124.343  81.766  77.772  1.00  3.75              
ATOM   1472  CB  VAL A  90     125.323  83.447  78.694  1.00  3.75              
ATOM   1473  HB  VAL A  90     125.248  83.104  79.725  1.00  3.75              
ATOM   1474  CG1 VAL A  90     126.588  84.306  78.598  1.00  3.75              
ATOM   1475 1HG1 VAL A  90     126.550  85.096  79.351  1.00  3.75              
ATOM   1476 2HG1 VAL A  90     127.475  83.701  78.784  1.00  3.75              
ATOM   1477 3HG1 VAL A  90     126.668  84.768  77.614  1.00  3.75              
ATOM   1478  CG2 VAL A  90     124.091  84.321  78.435  1.00  3.75              
ATOM   1479 1HG2 VAL A  90     124.028  85.089  79.207  1.00  3.75              
ATOM   1480 2HG2 VAL A  90     124.149  84.813  77.465  1.00  3.75              
ATOM   1481 3HG2 VAL A  90     123.184  83.717  78.485  1.00  3.75              
ATOM   1482  C   VAL A  90     125.777  82.474  76.360  1.00  3.75              
ATOM   1483  O   VAL A  90     126.904  82.179  75.953  1.00  3.75              
ATOM   1484  N   THR A  91     124.889  83.085  75.590  1.00  3.81              
ATOM   1485  H   THR A  91     123.949  83.208  75.945  1.00  3.81              
ATOM   1486  CA  THR A  91     125.073  83.385  74.169  1.00  3.81              
ATOM   1487  HA  THR A  91     126.130  83.374  73.915  1.00  3.81              
ATOM   1488  CB  THR A  91     124.339  82.344  73.274  1.00  3.81              
ATOM   1489  HB  THR A  91     123.803  82.856  72.474  1.00  3.81              
ATOM   1490  CG2 THR A  91     125.328  81.368  72.641  1.00  3.81              
ATOM   1491 1HG2 THR A  91     124.780  80.640  72.040  1.00  3.81              
ATOM   1492 2HG2 THR A  91     126.019  81.912  71.997  1.00  3.81              
ATOM   1493 3HG2 THR A  91     125.879  80.851  73.426  1.00  3.81              
ATOM   1494  OG1 THR A  91     123.429  81.541  73.999  1.00  3.81              
ATOM   1495  HG1 THR A  91     122.777  81.152  73.386  1.00  3.81              
ATOM   1496  C   THR A  91     124.483  84.774  73.934  1.00  3.81              
ATOM   1497  O   THR A  91     123.280  84.944  74.102  1.00  3.81              
ATOM   1498  N   PRO A  92     125.286  85.807  73.607  1.00  3.91              
ATOM   1499  CD  PRO A  92     126.734  85.772  73.444  1.00  3.91              
ATOM   1500  HD1 PRO A  92     126.979  85.366  72.462  1.00  3.91              
ATOM   1501  HD2 PRO A  92     127.215  85.185  74.228  1.00  3.91              
ATOM   1502  CG  PRO A  92     127.206  87.222  73.538  1.00  3.91              
ATOM   1503  HG1 PRO A  92     128.078  87.407  72.909  1.00  3.91              
ATOM   1504  HG2 PRO A  92     127.425  87.468  74.579  1.00  3.91              
ATOM   1505  CB  PRO A  92     125.991  88.018  73.072  1.00  3.91              
ATOM   1506  HB1 PRO A  92     125.972  88.044  71.981  1.00  3.91              
ATOM   1507  HB2 PRO A  92     125.993  89.031  73.477  1.00  3.91              
ATOM   1508  CA  PRO A  92     124.813  87.195  73.602  1.00  3.91              
ATOM   1509  HA  PRO A  92     124.621  87.480  74.637  1.00  3.91              
ATOM   1510  C   PRO A  92     123.535  87.478  72.794  1.00  3.91              
ATOM   1511  O   PRO A  92     122.721  88.304  73.187  1.00  3.91              
ATOM   1512  N   GLU A  93     123.322  86.778  71.684  1.00  3.87              
ATOM   1513  H   GLU A  93     123.987  86.073  71.414  1.00  3.87              
ATOM   1514  CA  GLU A  93     122.163  86.983  70.804  1.00  3.87              
ATOM   1515  HA  GLU A  93     121.770  87.993  70.926  1.00  3.87              
ATOM   1516  CB  GLU A  93     122.697  86.820  69.362  1.00  3.87              
ATOM   1517  HB1 GLU A  93     122.907  85.763  69.195  1.00  3.87              
ATOM   1518  HB2 GLU A  93     123.652  87.346  69.287  1.00  3.87              
ATOM   1519  CG  GLU A  93     121.798  87.372  68.238  1.00  3.87              
ATOM   1520  HG1 GLU A  93     122.328  88.189  67.744  1.00  3.87              
ATOM   1521  HG2 GLU A  93     120.892  87.806  68.665  1.00  3.87              
ATOM   1522  CD  GLU A  93     121.436  86.313  67.181  1.00  3.87              
ATOM   1523  OE1 GLU A  93     122.340  85.612  66.666  1.00  3.87              
ATOM   1524  OE2 GLU A  93     120.240  86.205  66.827  1.00  3.87              
ATOM   1525  C   GLU A  93     121.008  85.985  71.074  1.00  3.87              
ATOM   1526  O   GLU A  93     120.100  85.874  70.258  1.00  3.87              
ATOM   1527  N   ASP A  94     121.040  85.220  72.175  1.00  3.85              
ATOM   1528  H   ASP A  94     121.808  85.335  72.825  1.00  3.85              
ATOM   1529  CA  ASP A  94     120.082  84.142  72.475  1.00  3.85              
ATOM   1530  HA  ASP A  94     120.251  83.322  71.784  1.00  3.85              
ATOM   1531  CB  ASP A  94     120.305  83.574  73.891  1.00  3.85              
ATOM   1532  HB1 ASP A  94     120.345  84.400  74.605  1.00  3.85              
ATOM   1533  HB2 ASP A  94     121.263  83.059  73.918  1.00  3.85              
ATOM   1534  CG  ASP A  94     119.195  82.592  74.316  1.00  3.85              
ATOM   1535  OD1 ASP A  94     118.893  81.661  73.531  1.00  3.85              
ATOM   1536  OD2 ASP A  94     118.636  82.786  75.420  1.00  3.85              
ATOM   1537  C   ASP A  94     118.614  84.545  72.299  1.00  3.85              
ATOM   1538  O   ASP A  94     117.866  84.022  71.462  1.00  3.85              
ATOM   1539  N   LEU A  95     118.236  85.554  73.078  1.00  3.83              
ATOM   1540  H   LEU A  95     118.942  85.929  73.692  1.00  3.83              
ATOM   1541  CA  LEU A  95     116.868  86.010  73.275  1.00  3.83              
ATOM   1542  HA  LEU A  95     116.213  85.200  72.966  1.00  3.83              
ATOM   1543  CB  LEU A  95     116.683  86.255  74.796  1.00  3.83              
ATOM   1544  HB1 LEU A  95     116.786  87.319  75.009  1.00  3.83              
ATOM   1545  HB2 LEU A  95     117.475  85.744  75.350  1.00  3.83              
ATOM   1546  CG  LEU A  95     115.348  85.739  75.360  1.00  3.83              
ATOM   1547  HG  LEU A  95     114.536  86.163  74.777  1.00  3.83              
ATOM   1548  CD1 LEU A  95     115.250  84.209  75.347  1.00  3.83              
ATOM   1549 1HD1 LEU A  95     116.054  83.782  75.949  1.00  3.83              
ATOM   1550 2HD1 LEU A  95     114.291  83.894  75.757  1.00  3.83              
ATOM   1551 3HD1 LEU A  95     115.343  83.817  74.338  1.00  3.83              
ATOM   1552  CD2 LEU A  95     115.163  86.194  76.809  1.00  3.83              
ATOM   1553 1HD2 LEU A  95     115.226  87.278  76.867  1.00  3.83              
ATOM   1554 2HD2 LEU A  95     114.187  85.878  77.177  1.00  3.83              
ATOM   1555 3HD2 LEU A  95     115.942  85.762  77.437  1.00  3.83              
ATOM   1556  C   LEU A  95     116.569  87.199  72.345  1.00  3.83              
ATOM   1557  O   LEU A  95     116.143  88.278  72.765  1.00  3.83              
ATOM   1558  N   ASN A  96     116.869  86.986  71.060  1.00  3.86              
ATOM   1559  H   ASN A  96     117.306  86.096  70.842  1.00  3.86              
ATOM   1560  CA  ASN A  96     116.686  87.928  69.962  1.00  3.86              
ATOM   1561  HA  ASN A  96     117.189  88.860  70.223  1.00  3.86              
ATOM   1562  CB  ASN A  96     117.398  87.346  68.720  1.00  3.86              
ATOM   1563  HB1 ASN A  96     117.021  86.347  68.501  1.00  3.86              
ATOM   1564  HB2 ASN A  96     118.459  87.252  68.941  1.00  3.86              
ATOM   1565  CG  ASN A  96     117.278  88.181  67.456  1.00  3.86              
ATOM   1566  OD1 ASN A  96     116.573  89.173  67.369  1.00  3.86              
ATOM   1567  ND2 ASN A  96     117.956  87.795  66.408  1.00  3.86              
ATOM   1568 1HD2 ASN A  96     118.668  87.070  66.514  1.00  3.86              
ATOM   1569 2HD2 ASN A  96     117.904  88.368  65.590  1.00  3.86              
ATOM   1570  C   ASN A  96     115.215  88.283  69.737  1.00  3.86              
ATOM   1571  O   ASN A  96     114.719  89.284  70.250  1.00  3.86              
ATOM   1572  N   ASN A  97     114.509  87.463  68.957  1.00  3.87              
ATOM   1573  H   ASN A  97     114.962  86.633  68.593  1.00  3.87              
ATOM   1574  CA  ASN A  97     113.262  87.873  68.322  1.00  3.87              
ATOM   1575  HA  ASN A  97     113.359  88.948  68.156  1.00  3.87              
ATOM   1576  CB  ASN A  97     113.174  87.280  66.901  1.00  3.87              
ATOM   1577  HB1 ASN A  97     113.935  87.764  66.288  1.00  3.87              
ATOM   1578  HB2 ASN A  97     112.209  87.523  66.460  1.00  3.87              
ATOM   1579  CG  ASN A  97     113.433  85.791  66.808  1.00  3.87              
ATOM   1580  OD1 ASN A  97     114.537  85.311  67.017  1.00  3.87              
ATOM   1581  ND2 ASN A  97     112.432  85.022  66.464  1.00  3.87              
ATOM   1582 1HD2 ASN A  97     111.513  85.411  66.310  1.00  3.87              
ATOM   1583 2HD2 ASN A  97     112.617  84.039  66.515  1.00  3.87              
ATOM   1584  C   ASN A  97     112.021  87.789  69.226  1.00  3.87              
ATOM   1585  O   ASN A  97     110.901  87.731  68.725  1.00  3.87              
ATOM   1586  N   LEU A  98     112.206  87.838  70.550  1.00  3.85              
ATOM   1587  H   LEU A  98     113.143  88.029  70.882  1.00  3.85              
ATOM   1588  CA  LEU A  98     111.127  87.843  71.537  1.00  3.85              
ATOM   1589  HA  LEU A  98     110.290  87.295  71.099  1.00  3.85              
ATOM   1590  CB  LEU A  98     111.471  87.084  72.831  1.00  3.85              
ATOM   1591  HB1 LEU A  98     110.534  86.998  73.375  1.00  3.85              
ATOM   1592  HB2 LEU A  98     112.153  87.679  73.436  1.00  3.85              
ATOM   1593  CG  LEU A  98     112.020  85.655  72.703  1.00  3.85              
ATOM   1594  HG  LEU A  98     111.442  85.094  71.978  1.00  3.85              
ATOM   1595  CD1 LEU A  98     113.480  85.665  72.248  1.00  3.85              
ATOM   1596 1HD1 LEU A  98     114.007  84.808  72.647  1.00  3.85              
ATOM   1597 2HD1 LEU A  98     113.529  85.624  71.160  1.00  3.85              
ATOM   1598 3HD1 LEU A  98     113.971  86.569  72.600  1.00  3.85              
ATOM   1599  CD2 LEU A  98     111.874  84.950  74.058  1.00  3.85              
ATOM   1600 1HD2 LEU A  98     112.346  83.970  74.027  1.00  3.85              
ATOM   1601 2HD2 LEU A  98     112.328  85.548  74.846  1.00  3.85              
ATOM   1602 3HD2 LEU A  98     110.816  84.812  74.277  1.00  3.85              
ATOM   1603  C   LEU A  98     110.576  89.253  71.805  1.00  3.85              
ATOM   1604  O   LEU A  98     110.466  89.711  72.942  1.00  3.85              
ATOM   1605  N   THR A  99     110.165  89.941  70.743  1.00  3.88              
ATOM   1606  H   THR A  99     110.286  89.524  69.830  1.00  3.88              
ATOM   1607  CA  THR A  99     109.119  90.959  70.896  1.00  3.88              
ATOM   1608  HA  THR A  99     109.512  91.800  71.463  1.00  3.88              
ATOM   1609  CB  THR A  99     108.638  91.447  69.521  1.00  3.88              
ATOM   1610  HB  THR A  99     108.110  90.635  69.017  1.00  3.88              
ATOM   1611  CG2 THR A  99     107.725  92.672  69.598  1.00  3.88              
ATOM   1612 1HG2 THR A  99     107.489  93.018  68.591  1.00  3.88              
ATOM   1613 2HG2 THR A  99     106.790  92.413  70.095  1.00  3.88              
ATOM   1614 3HG2 THR A  99     108.224  93.473  70.145  1.00  3.88              
ATOM   1615  OG1 THR A  99     109.734  91.827  68.723  1.00  3.88              
ATOM   1616  HG1 THR A  99     109.434  91.844  67.811  1.00  3.88              
ATOM   1617  C   THR A  99     107.930  90.334  71.632  1.00  3.88              
ATOM   1618  O   THR A  99     107.645  89.152  71.456  1.00  3.88              
ATOM   1619  N   GLU A 100     107.253  91.124  72.467  1.00  3.85              
ATOM   1620  H   GLU A 100     107.578  92.069  72.584  1.00  3.85              
ATOM   1621  CA  GLU A 100     106.060  90.716  73.235  1.00  3.85              
ATOM   1622  HA  GLU A 100     105.590  91.638  73.528  1.00  3.85              
ATOM   1623  CB  GLU A 100     105.019  90.003  72.330  1.00  3.85              
ATOM   1624  HB1 GLU A 100     105.266  88.944  72.261  1.00  3.85              
ATOM   1625  HB2 GLU A 100     105.082  90.428  71.326  1.00  3.85              
ATOM   1626  CG  GLU A 100     103.550  90.108  72.768  1.00  3.85              
ATOM   1627  HG1 GLU A 100     103.419  89.533  73.686  1.00  3.85              
ATOM   1628  HG2 GLU A 100     102.927  89.641  72.003  1.00  3.85              
ATOM   1629  CD  GLU A 100     103.054  91.543  73.002  1.00  3.85              
ATOM   1630  OE1 GLU A 100     103.582  92.518  72.424  1.00  3.85              
ATOM   1631  OE2 GLU A 100     102.188  91.725  73.887  1.00  3.85              
ATOM   1632  C   GLU A 100     106.346  89.996  74.572  1.00  3.85              
ATOM   1633  O   GLU A 100     105.430  89.800  75.380  1.00  3.85              
ATOM   1634  N   LEU A 101     107.627  89.710  74.836  1.00  3.82              
ATOM   1635  H   LEU A 101     108.294  89.872  74.093  1.00  3.82              
ATOM   1636  CA  LEU A 101     108.162  89.124  76.066  1.00  3.82              
ATOM   1637  HA  LEU A 101     107.549  88.250  76.290  1.00  3.82              
ATOM   1638  CB  LEU A 101     109.596  88.658  75.774  1.00  3.82              
ATOM   1639  HB1 LEU A 101     110.267  89.517  75.778  1.00  3.82              
ATOM   1640  HB2 LEU A 101     109.585  88.261  74.766  1.00  3.82              
ATOM   1641  CG  LEU A 101     110.194  87.543  76.642  1.00  3.82              
ATOM   1642  HG  LEU A 101     111.162  87.291  76.210  1.00  3.82              
ATOM   1643  CD1 LEU A 101     110.438  87.948  78.090  1.00  3.82              
ATOM   1644 1HD1 LEU A 101     110.987  87.151  78.585  1.00  3.82              
ATOM   1645 2HD1 LEU A 101     111.031  88.861  78.115  1.00  3.82              
ATOM   1646 3HD1 LEU A 101     109.496  88.100  78.615  1.00  3.82              
ATOM   1647  CD2 LEU A 101     109.344  86.272  76.648  1.00  3.82              
ATOM   1648 1HD2 LEU A 101     109.927  85.471  77.095  1.00  3.82              
ATOM   1649 2HD2 LEU A 101     108.432  86.416  77.227  1.00  3.82              
ATOM   1650 3HD2 LEU A 101     109.078  86.001  75.627  1.00  3.82              
ATOM   1651  C   LEU A 101     108.068  90.098  77.237  1.00  3.82              
ATOM   1652  O   LEU A 101     108.685  91.165  77.240  1.00  3.82              
ATOM   1653  N   GLU A 102     107.273  89.730  78.241  1.00  3.81              
ATOM   1654  H   GLU A 102     106.797  88.838  78.153  1.00  3.81              
ATOM   1655  CA  GLU A 102     106.787  90.647  79.276  1.00  3.81              
ATOM   1656  HA  GLU A 102     107.362  91.570  79.220  1.00  3.81              
ATOM   1657  CB  GLU A 102     105.312  90.984  78.944  1.00  3.81              
ATOM   1658  HB1 GLU A 102     104.643  90.352  79.531  1.00  3.81              
ATOM   1659  HB2 GLU A 102     105.140  90.744  77.895  1.00  3.81              
ATOM   1660  CG  GLU A 102     104.922  92.460  79.124  1.00  3.81              
ATOM   1661  HG1 GLU A 102     105.784  93.077  78.903  1.00  3.81              
ATOM   1662  HG2 GLU A 102     104.616  92.626  80.158  1.00  3.81              
ATOM   1663  CD  GLU A 102     103.802  92.880  78.164  1.00  3.81              
ATOM   1664  OE1 GLU A 102     104.078  93.128  76.965  1.00  3.81              
ATOM   1665  OE2 GLU A 102     102.614  92.803  78.529  1.00  3.81              
ATOM   1666  C   GLU A 102     106.993  90.087  80.681  1.00  3.81              
ATOM   1667  O   GLU A 102     107.171  90.872  81.611  1.00  3.81              
ATOM   1668  N   ILE A 103     107.133  88.768  80.840  1.00  3.37              
ATOM   1669  H   ILE A 103     106.939  88.145  80.063  1.00  3.37              
ATOM   1670  CA  ILE A 103     107.626  88.176  82.107  1.00  3.37              
ATOM   1671  HA  ILE A 103     108.114  88.938  82.707  1.00  3.37              
ATOM   1672  CB  ILE A 103     106.430  87.613  82.933  1.00  3.37              
ATOM   1673  HB  ILE A 103     105.931  88.465  83.391  1.00  3.37              
ATOM   1674  CG2 ILE A 103     105.363  86.925  82.065  1.00  3.37              
ATOM   1675 1HG2 ILE A 103     105.838  86.148  81.485  1.00  3.37              
ATOM   1676 2HG2 ILE A 103     104.578  86.481  82.677  1.00  3.37              
ATOM   1677 3HG2 ILE A 103     104.887  87.637  81.391  1.00  3.37              
ATOM   1678  CG1 ILE A 103     106.912  86.665  84.063  1.00  3.37              
ATOM   1679 1HG1 ILE A 103     107.764  87.119  84.569  1.00  3.37              
ATOM   1680 2HG1 ILE A 103     107.248  85.721  83.631  1.00  3.37              
ATOM   1681  CD1 ILE A 103     105.857  86.349  85.131  1.00  3.37              
ATOM   1682  HD1 ILE A 103     106.327  85.797  85.946  1.00  3.37              
ATOM   1683  HD2 ILE A 103     105.431  87.271  85.526  1.00  3.37              
ATOM   1684  HD3 ILE A 103     105.063  85.729  84.714  1.00  3.37              
ATOM   1685  C   ILE A 103     108.670  87.102  81.795  1.00  3.37              
ATOM   1686  O   ILE A 103     108.481  86.293  80.886  1.00  3.37              
ATOM   1687  N   LEU A 104     109.766  87.092  82.562  1.00  3.34              
ATOM   1688  H   LEU A 104     109.847  87.766  83.312  1.00  3.34              
ATOM   1689  CA  LEU A 104     110.890  86.168  82.330  1.00  3.34              
ATOM   1690  HA  LEU A 104     110.570  85.349  81.683  1.00  3.34              
ATOM   1691  CB  LEU A 104     112.003  86.971  81.616  1.00  3.34              
ATOM   1692  HB1 LEU A 104     112.311  87.785  82.275  1.00  3.34              
ATOM   1693  HB2 LEU A 104     111.572  87.425  80.727  1.00  3.34              
ATOM   1694  CG  LEU A 104     113.271  86.200  81.199  1.00  3.34              
ATOM   1695  HG  LEU A 104     113.772  85.824  82.090  1.00  3.34              
ATOM   1696  CD1 LEU A 104     112.993  85.026  80.259  1.00  3.34              
ATOM   1697 1HD1 LEU A 104     113.935  84.562  79.964  1.00  3.34              
ATOM   1698 2HD1 LEU A 104     112.399  84.278  80.782  1.00  3.34              
ATOM   1699 3HD1 LEU A 104     112.462  85.368  79.373  1.00  3.34              
ATOM   1700  CD2 LEU A 104     114.220  87.154  80.465  1.00  3.34              
ATOM   1701 1HD2 LEU A 104     115.134  86.629  80.189  1.00  3.34              
ATOM   1702 2HD2 LEU A 104     113.746  87.548  79.566  1.00  3.34              
ATOM   1703 3HD2 LEU A 104     114.486  87.981  81.124  1.00  3.34              
ATOM   1704  C   LEU A 104     111.361  85.572  83.652  1.00  3.34              
ATOM   1705  O   LEU A 104     111.836  86.337  84.503  1.00  3.34              
ATOM   1706  N   ASP A 105     111.221  84.251  83.853  1.00  3.36              
ATOM   1707  H   ASP A 105     110.884  83.624  83.124  1.00  3.36              
ATOM   1708  CA  ASP A 105     111.530  83.708  85.185  1.00  3.36              
ATOM   1709  HA  ASP A 105     111.657  84.504  85.909  1.00  3.36              
ATOM   1710  CB  ASP A 105     110.386  82.808  85.699  1.00  3.36              
ATOM   1711  HB1 ASP A 105     110.170  82.046  84.954  1.00  3.36              
ATOM   1712  HB2 ASP A 105     109.489  83.420  85.810  1.00  3.36              
ATOM   1713  CG  ASP A 105     110.697  82.117  87.044  1.00  3.36              
ATOM   1714  OD1 ASP A 105     111.454  81.120  87.082  1.00  3.36              
ATOM   1715  OD2 ASP A 105     110.133  82.548  88.073  1.00  3.36              
ATOM   1716  C   ASP A 105     112.848  82.951  85.112  1.00  3.36              
ATOM   1717  O   ASP A 105     112.839  81.795  84.715  1.00  3.36              
ATOM   1718  N   LEU A 106     113.975  83.576  85.468  1.00  3.87              
ATOM   1719  H   LEU A 106     113.926  84.535  85.796  1.00  3.87              
ATOM   1720  CA  LEU A 106     115.106  82.793  85.949  1.00  3.87              
ATOM   1721  HA  LEU A 106     115.062  81.810  85.491  1.00  3.87              
ATOM   1722  CB  LEU A 106     116.521  83.329  85.595  1.00  3.87              
ATOM   1723  HB1 LEU A 106     116.837  82.815  84.691  1.00  3.87              
ATOM   1724  HB2 LEU A 106     117.191  82.979  86.382  1.00  3.87              
ATOM   1725  CG  LEU A 106     116.818  84.824  85.365  1.00  3.87              
ATOM   1726  HG  LEU A 106     116.524  85.404  86.232  1.00  3.87              
ATOM   1727  CD1 LEU A 106     118.329  85.030  85.187  1.00  3.87              
ATOM   1728 1HD1 LEU A 106     118.853  84.605  86.043  1.00  3.87              
ATOM   1729 2HD1 LEU A 106     118.672  84.534  84.279  1.00  3.87              
ATOM   1730 3HD1 LEU A 106     118.552  86.096  85.140  1.00  3.87              
ATOM   1731  CD2 LEU A 106     116.159  85.374  84.089  1.00  3.87              
ATOM   1732 1HD2 LEU A 106     116.626  86.310  83.793  1.00  3.87              
ATOM   1733 2HD2 LEU A 106     116.267  84.654  83.278  1.00  3.87              
ATOM   1734 3HD2 LEU A 106     115.102  85.563  84.264  1.00  3.87              
ATOM   1735  C   LEU A 106     114.869  82.557  87.449  1.00  3.87              
ATOM   1736  O   LEU A 106     115.082  83.445  88.289  1.00  3.87              
ATOM   1737  N   SER A 107     114.416  81.342  87.785  1.00  3.72              
ATOM   1738  H   SER A 107     114.105  80.719  87.046  1.00  3.72              
ATOM   1739  CA  SER A 107     114.640  80.827  89.151  1.00  3.72              
ATOM   1740  HA  SER A 107     114.529  81.637  89.872  1.00  3.72              
ATOM   1741  CB  SER A 107     113.599  79.762  89.509  1.00  3.72              
ATOM   1742  HB1 SER A 107     113.845  79.325  90.477  1.00  3.72              
ATOM   1743  HB2 SER A 107     113.587  78.977  88.761  1.00  3.72              
ATOM   1744  OG  SER A 107     112.323  80.340  89.623  1.00  3.72              
ATOM   1745  HG  SER A 107     112.063  80.712  88.754  1.00  3.72              
ATOM   1746  C   SER A 107     116.086  80.357  89.227  1.00  3.72              
ATOM   1747  O   SER A 107     116.964  81.005  88.663  1.00  3.72              
ATOM   1748  N   GLY A 108     116.361  79.228  89.887  1.00  3.84              
ATOM   1749  H   GLY A 108     115.628  78.793  90.423  1.00  3.84              
ATOM   1750  CA  GLY A 108     117.683  78.616  89.894  1.00  3.84              
ATOM   1751  HA1 GLY A 108     117.654  77.705  90.493  1.00  3.84              
ATOM   1752  HA2 GLY A 108     118.385  79.311  90.354  1.00  3.84              
ATOM   1753  C   GLY A 108     118.183  78.268  88.503  1.00  3.84              
ATOM   1754  O   GLY A 108     118.076  77.116  88.114  1.00  3.84              
ATOM   1755  N   ASN A 109     118.693  79.228  87.740  1.00  3.84              
ATOM   1756  H   ASN A 109     118.571  80.193  88.034  1.00  3.84              
ATOM   1757  CA  ASN A 109     119.305  78.973  86.448  1.00  3.84              
ATOM   1758  HA  ASN A 109     118.694  78.227  85.953  1.00  3.84              
ATOM   1759  CB  ASN A 109     119.261  80.266  85.624  1.00  3.84              
ATOM   1760  HB1 ASN A 109     118.260  80.695  85.659  1.00  3.84              
ATOM   1761  HB2 ASN A 109     119.492  80.037  84.584  1.00  3.84              
ATOM   1762  CG  ASN A 109     120.250  81.294  86.125  1.00  3.84              
ATOM   1763  OD1 ASN A 109     119.917  82.237  86.821  1.00  3.84              
ATOM   1764  ND2 ASN A 109     121.506  81.102  85.807  1.00  3.84              
ATOM   1765 1HD2 ASN A 109     121.763  80.251  85.330  1.00  3.84              
ATOM   1766 2HD2 ASN A 109     122.205  81.706  86.209  1.00  3.84              
ATOM   1767  C   ASN A 109     120.724  78.361  86.573  1.00  3.84              
ATOM   1768  O   ASN A 109     121.406  78.063  85.575  1.00  3.84              
ATOM   1769  N   CYS A 110     121.161  78.275  87.838  1.00  4.35              
ATOM   1770  H   CYS A 110     120.524  78.619  88.534  1.00  4.35              
ATOM   1771  CA  CYS A 110     122.425  77.755  88.300  1.00  4.35              
ATOM   1772  HA  CYS A 110     123.048  77.561  87.425  1.00  4.35              
ATOM   1773  CB  CYS A 110     123.157  78.790  89.135  1.00  4.35              
ATOM   1774  HB1 CYS A 110     122.475  79.209  89.874  1.00  4.35              
ATOM   1775  HB2 CYS A 110     123.495  79.594  88.481  1.00  4.35              
ATOM   1776  SG  CYS A 110     124.569  78.060  89.986  1.00  4.35              
ATOM   1777  C   CYS A 110     122.289  76.350  89.060  1.00  4.35              
ATOM   1778  O   CYS A 110     122.954  75.479  88.491  1.00  4.35              
ATOM   1779  N   PRO A 111     121.551  75.976  90.183  1.00  5.63              
ATOM   1780  CD  PRO A 111     121.391  74.518  90.385  1.00  5.63              
ATOM   1781  HD1 PRO A 111     122.356  74.020  90.323  1.00  5.63              
ATOM   1782  HD2 PRO A 111     120.735  74.142  89.597  1.00  5.63              
ATOM   1783  CG  PRO A 111     120.765  74.277  91.747  1.00  5.63              
ATOM   1784  HG1 PRO A 111     121.540  74.227  92.511  1.00  5.63              
ATOM   1785  HG2 PRO A 111     120.150  73.379  91.761  1.00  5.63              
ATOM   1786  CB  PRO A 111     119.928  75.527  91.944  1.00  5.63              
ATOM   1787  HB1 PRO A 111     119.719  75.743  92.981  1.00  5.63              
ATOM   1788  HB2 PRO A 111     119.021  75.471  91.337  1.00  5.63              
ATOM   1789  CA  PRO A 111     120.852  76.603  91.381  1.00  5.63              
ATOM   1790  HA  PRO A 111     120.209  77.404  91.016  1.00  5.63              
ATOM   1791  C   PRO A 111     121.795  77.197  92.433  1.00  5.63              
ATOM   1792  O   PRO A 111     122.984  76.912  92.478  1.00  5.63              
ATOM   1793  N   ARG A 112     121.252  78.013  93.343  1.00  5.63              
ATOM   1794  H   ARG A 112     120.335  78.406  93.157  1.00  5.63              
ATOM   1795  CA  ARG A 112     121.797  78.137  94.704  1.00  5.63              
ATOM   1796  HA  ARG A 112     122.848  77.855  94.746  1.00  5.63              
ATOM   1797  CB  ARG A 112     121.593  79.571  95.248  1.00  5.63              
ATOM   1798  HB1 ARG A 112     121.801  79.578  96.321  1.00  5.63              
ATOM   1799  HB2 ARG A 112     120.541  79.838  95.131  1.00  5.63              
ATOM   1800  CG  ARG A 112     122.412  80.690  94.606  1.00  5.63              
ATOM   1801  HG1 ARG A 112     121.923  81.631  94.852  1.00  5.63              
ATOM   1802  HG2 ARG A 112     122.379  80.587  93.525  1.00  5.63              
ATOM   1803  CD  ARG A 112     123.857  80.799  95.120  1.00  5.63              
ATOM   1804  HD1 ARG A 112     123.835  80.837  96.211  1.00  5.63              
ATOM   1805  HD2 ARG A 112     124.271  81.749  94.780  1.00  5.63              
ATOM   1806  NE  ARG A 112     124.752  79.704  94.697  1.00  5.63              
ATOM   1807  HE  ARG A 112     125.303  79.261  95.427  1.00  5.63              
ATOM   1808  CZ  ARG A 112     125.095  79.369  93.468  1.00  5.63              
ATOM   1809  NH1 ARG A 112     124.571  79.918  92.415  1.00  5.63              
ATOM   1810 1HH1 ARG A 112     123.720  80.429  92.516  1.00  5.63              
ATOM   1811 2HH1 ARG A 112     124.953  79.698  91.504  1.00  5.63              
ATOM   1812  NH2 ARG A 112     126.021  78.489  93.277  1.00  5.63              
ATOM   1813 1HH2 ARG A 112     126.504  78.121  94.090  1.00  5.63              
ATOM   1814 2HH2 ARG A 112     126.285  78.237  92.339  1.00  5.63              
ATOM   1815  C   ARG A 112     121.060  77.232  95.661  1.00  5.63              
ATOM   1816  O   ARG A 112     121.726  76.559  96.433  1.00  5.63              
ATOM   1817  N   CYS A 113     119.722  77.329  95.645  1.00  6.41              
ATOM   1818  H   CYS A 113     119.312  77.926  94.944  1.00  6.41              
ATOM   1819  CA  CYS A 113     118.818  76.918  96.718  1.00  6.41              
ATOM   1820  HA  CYS A 113     118.193  77.791  96.912  1.00  6.41              
ATOM   1821  CB  CYS A 113     117.805  75.826  96.310  1.00  6.41              
ATOM   1822  HB1 CYS A 113     116.849  76.316  96.122  1.00  6.41              
ATOM   1823  HB2 CYS A 113     117.642  75.156  97.153  1.00  6.41              
ATOM   1824  SG  CYS A 113     118.165  74.815  94.860  1.00  6.41              
ATOM   1825  C   CYS A 113     119.515  76.698  98.077  1.00  6.41              
ATOM   1826  O   CYS A 113     119.486  75.629  98.678  1.00  6.41              
ATOM   1827  N   TYR A 114     120.103  77.776  98.601  1.00  6.78              
ATOM   1828  H   TYR A 114     120.075  78.626  98.069  1.00  6.78              
ATOM   1829  CA  TYR A 114     120.090  77.937 100.044  1.00  6.78              
ATOM   1830  HA  TYR A 114     120.626  77.103 100.501  1.00  6.78              
ATOM   1831  CB  TYR A 114     120.803  79.246 100.417  1.00  6.78              
ATOM   1832  HB1 TYR A 114     120.319  80.075  99.896  1.00  6.78              
ATOM   1833  HB2 TYR A 114     121.838  79.196 100.077  1.00  6.78              
ATOM   1834  CG  TYR A 114     120.790  79.529 101.906  1.00  6.78              
ATOM   1835  CD1 TYR A 114     121.697  78.873 102.761  1.00  6.78              
ATOM   1836  HD1 TYR A 114     122.450  78.213 102.352  1.00  6.78              
ATOM   1837  CE1 TYR A 114     121.603  79.054 104.156  1.00  6.78              
ATOM   1838  HE1 TYR A 114     122.279  78.546 104.826  1.00  6.78              
ATOM   1839  CZ  TYR A 114     120.595  79.885 104.694  1.00  6.78              
ATOM   1840  OH  TYR A 114     120.488  80.031 106.039  1.00  6.78              
ATOM   1841  HH  TYR A 114     119.712  80.544 106.278  1.00  6.78              
ATOM   1842  CE2 TYR A 114     119.695  80.549 103.836  1.00  6.78              
ATOM   1843  HE2 TYR A 114     118.912  81.175 104.240  1.00  6.78              
ATOM   1844  CD2 TYR A 114     119.798  80.371 102.444  1.00  6.78              
ATOM   1845  HD2 TYR A 114     119.079  80.849 101.785  1.00  6.78              
ATOM   1846  C   TYR A 114     118.640  77.911 100.530  1.00  6.78              
ATOM   1847  O   TYR A 114     117.714  78.163  99.758  1.00  6.78              
ATOM   1848  N   ASN A 115     118.467  77.529 101.789  1.00  7.04              
ATOM   1849  H   ASN A 115     119.278  77.473 102.385  1.00  7.04              
ATOM   1850  CA  ASN A 115     117.172  77.208 102.373  1.00  7.04              
ATOM   1851  HA  ASN A 115     117.401  76.739 103.331  1.00  7.04              
ATOM   1852  CB  ASN A 115     116.418  78.524 102.667  1.00  7.04              
ATOM   1853  HB1 ASN A 115     115.732  78.746 101.849  1.00  7.04              
ATOM   1854  HB2 ASN A 115     117.117  79.356 102.724  1.00  7.04              
ATOM   1855  CG  ASN A 115     115.648  78.514 103.975  1.00  7.04              
ATOM   1856  OD1 ASN A 115     115.721  77.616 104.798  1.00  7.04              
ATOM   1857  ND2 ASN A 115     114.945  79.581 104.265  1.00  7.04              
ATOM   1858 1HD2 ASN A 115     114.913  80.356 103.600  1.00  7.04              
ATOM   1859 2HD2 ASN A 115     114.476  79.615 105.148  1.00  7.04              
ATOM   1860  C   ASN A 115     116.344  76.153 101.622  1.00  7.04              
ATOM   1861  O   ASN A 115     115.153  76.022 101.880  1.00  7.04              
ATOM   1862  N   ALA A 116     116.993  75.403 100.721  1.00  7.32              
ATOM   1863  H   ALA A 116     117.951  75.645 100.528  1.00  7.32              
ATOM   1864  CA  ALA A 116     116.478  74.276  99.962  1.00  7.32              
ATOM   1865  HA  ALA A 116     116.096  74.647  99.014  1.00  7.32              
ATOM   1866  CB  ALA A 116     117.652  73.330  99.643  1.00  7.32              
ATOM   1867  HB1 ALA A 116     118.155  73.635  98.732  1.00  7.32              
ATOM   1868  HB2 ALA A 116     118.362  73.308 100.471  1.00  7.32              
ATOM   1869  HB3 ALA A 116     117.292  72.315  99.490  1.00  7.32              
ATOM   1870  C   ALA A 116     115.353  73.494 100.680  1.00  7.32              
ATOM   1871  O   ALA A 116     115.641  72.580 101.457  1.00  7.32              
ATOM   1872  N   PRO A 117     114.069  73.747 100.352  1.00  9.06              
ATOM   1873  CD  PRO A 117     113.556  74.813  99.493  1.00  9.06              
ATOM   1874  HD1 PRO A 117     114.022  74.794  98.508  1.00  9.06              
ATOM   1875  HD2 PRO A 117     113.714  75.785  99.959  1.00  9.06              
ATOM   1876  CG  PRO A 117     112.052  74.564  99.354  1.00  9.06              
ATOM   1877  HG1 PRO A 117     111.857  74.013  98.432  1.00  9.06              
ATOM   1878  HG2 PRO A 117     111.487  75.496  99.369  1.00  9.06              
ATOM   1879  CB  PRO A 117     111.724  73.684 100.560  1.00  9.06              
ATOM   1880  HB1 PRO A 117     110.828  73.084 100.397  1.00  9.06              
ATOM   1881  HB2 PRO A 117     111.605  74.310 101.446  1.00  9.06              
ATOM   1882  CA  PRO A 117     112.989  72.832 100.707  1.00  9.06              
ATOM   1883  HA  PRO A 117     113.090  72.490 101.738  1.00  9.06              
ATOM   1884  C   PRO A 117     112.954  71.611  99.772  1.00  9.06              
ATOM   1885  O   PRO A 117     112.042  70.791  99.825  1.00  9.06              
ATOM   1886  N   PHE A 118     113.931  71.526  98.871  1.00  9.91              
ATOM   1887  H   PHE A 118     114.666  72.216  98.913  1.00  9.91              
ATOM   1888  CA  PHE A 118     114.063  70.532  97.834  1.00  9.91              
ATOM   1889  HA  PHE A 118     113.661  69.589  98.199  1.00  9.91              
ATOM   1890  CB  PHE A 118     113.233  70.998  96.623  1.00  9.91              
ATOM   1891  HB1 PHE A 118     113.613  71.964  96.285  1.00  9.91              
ATOM   1892  HB2 PHE A 118     112.201  71.152  96.943  1.00  9.91              
ATOM   1893  CG  PHE A 118     113.222  70.043  95.444  1.00  9.91              
ATOM   1894  CD1 PHE A 118     112.282  68.996  95.389  1.00  9.91              
ATOM   1895  HD1 PHE A 118     111.557  68.880  96.184  1.00  9.91              
ATOM   1896  CE1 PHE A 118     112.289  68.097  94.306  1.00  9.91              
ATOM   1897  HE1 PHE A 118     111.567  67.293  94.266  1.00  9.91              
ATOM   1898  CZ  PHE A 118     113.236  68.242  93.276  1.00  9.91              
ATOM   1899  HZ  PHE A 118     113.246  67.547  92.447  1.00  9.91              
ATOM   1900  CE2 PHE A 118     114.173  69.290  93.327  1.00  9.91              
ATOM   1901  HE2 PHE A 118     114.915  69.404  92.549  1.00  9.91              
ATOM   1902  CD2 PHE A 118     114.160  70.191  94.405  1.00  9.91              
ATOM   1903  HD2 PHE A 118     114.889  70.989  94.444  1.00  9.91              
ATOM   1904  C   PHE A 118     115.541  70.381  97.457  1.00  9.91              
ATOM   1905  O   PHE A 118     116.246  71.396  97.441  1.00  9.91              
ATOM   1906  N   PRO A 119     116.025  69.160  97.149  1.00 10.10              
ATOM   1907  CD  PRO A 119     115.299  67.896  97.182  1.00 10.10              
ATOM   1908  HD1 PRO A 119     114.619  67.844  96.332  1.00 10.10              
ATOM   1909  HD2 PRO A 119     114.752  67.767  98.116  1.00 10.10              
ATOM   1910  CG  PRO A 119     116.354  66.800  97.051  1.00 10.10              
ATOM   1911  HG1 PRO A 119     115.962  65.919  96.542  1.00 10.10              
ATOM   1912  HG2 PRO A 119     116.735  66.538  98.039  1.00 10.10              
ATOM   1913  CB  PRO A 119     117.453  67.483  96.242  1.00 10.10              
ATOM   1914  HB1 PRO A 119     117.191  67.454  95.183  1.00 10.10              
ATOM   1915  HB2 PRO A 119     118.426  67.021  96.410  1.00 10.10              
ATOM   1916  CA  PRO A 119     117.411  68.924  96.759  1.00 10.10              
ATOM   1917  HA  PRO A 119     118.020  68.987  97.662  1.00 10.10              
ATOM   1918  C   PRO A 119     117.946  69.900  95.729  1.00 10.10              
ATOM   1919  O   PRO A 119     117.308  70.187  94.720  1.00 10.10              
ATOM   1920  N   CYS A 120     119.157  70.367  95.977  1.00  8.65              
ATOM   1921  H   CYS A 120     119.657  70.036  96.787  1.00  8.65              
ATOM   1922  CA  CYS A 120     119.754  71.463  95.246  1.00  8.65              
ATOM   1923  HA  CYS A 120     119.197  71.671  94.331  1.00  8.65              
ATOM   1924  CB  CYS A 120     119.709  72.674  96.165  1.00  8.65              
ATOM   1925  HB1 CYS A 120     120.448  72.565  96.961  1.00  8.65              
ATOM   1926  HB2 CYS A 120     118.719  72.756  96.616  1.00  8.65              
ATOM   1927  SG  CYS A 120     120.044  74.161  95.242  1.00  8.65              
ATOM   1928  C   CYS A 120     121.201  71.117  94.906  1.00  8.65              
ATOM   1929  O   CYS A 120     121.860  70.397  95.657  1.00  8.65              
ATOM   1930  N   VAL A 121     121.691  71.614  93.774  1.00  8.25              
ATOM   1931  H   VAL A 121     121.099  72.209  93.216  1.00  8.25              
ATOM   1932  CA  VAL A 121     122.936  71.126  93.176  1.00  8.25              
ATOM   1933  HA  VAL A 121     123.532  70.625  93.939  1.00  8.25              
ATOM   1934  CB  VAL A 121     122.630  70.060  92.090  1.00  8.25              
ATOM   1935  HB  VAL A 121     123.553  69.842  91.552  1.00  8.25              
ATOM   1936  CG1 VAL A 121     122.162  68.744  92.729  1.00  8.25              
ATOM   1937 1HG1 VAL A 121     122.078  67.973  91.963  1.00  8.25              
ATOM   1938 2HG1 VAL A 121     122.889  68.420  93.474  1.00  8.25              
ATOM   1939 3HG1 VAL A 121     121.194  68.872  93.213  1.00  8.25              
ATOM   1940  CG2 VAL A 121     121.552  70.479  91.069  1.00  8.25              
ATOM   1941 1HG2 VAL A 121     121.472  69.714  90.298  1.00  8.25              
ATOM   1942 2HG2 VAL A 121     120.583  70.598  91.553  1.00  8.25              
ATOM   1943 3HG2 VAL A 121     121.830  71.415  90.586  1.00  8.25              
ATOM   1944  C   VAL A 121     123.819  72.261  92.652  1.00  8.25              
ATOM   1945  O   VAL A 121     123.934  72.442  91.441  1.00  8.25              
ATOM   1946  N   PRO A 122     124.355  73.121  93.532  1.00  7.55              
ATOM   1947  CD  PRO A 122     124.371  73.023  94.985  1.00  7.55              
ATOM   1948  HD1 PRO A 122     125.281  72.511  95.299  1.00  7.55              
ATOM   1949  HD2 PRO A 122     123.500  72.515  95.394  1.00  7.55              
ATOM   1950  CG  PRO A 122     124.395  74.464  95.473  1.00  7.55              
ATOM   1951  HG1 PRO A 122     124.849  74.554  96.461  1.00  7.55              
ATOM   1952  HG2 PRO A 122     123.379  74.855  95.475  1.00  7.55              
ATOM   1953  CB  PRO A 122     125.212  75.170  94.396  1.00  7.55              
ATOM   1954  HB1 PRO A 122     126.274  75.061  94.624  1.00  7.55              
ATOM   1955  HB2 PRO A 122     124.942  76.222  94.328  1.00  7.55              
ATOM   1956  CA  PRO A 122     124.866  74.413  93.106  1.00  7.55              
ATOM   1957  HA  PRO A 122     124.049  74.907  92.596  1.00  7.55              
ATOM   1958  C   PRO A 122     126.069  74.380  92.157  1.00  7.55              
ATOM   1959  O   PRO A 122     126.968  73.554  92.313  1.00  7.55              
ATOM   1960  N   CYS A 123     126.129  75.352  91.234  1.00  7.04              
ATOM   1961  H   CYS A 123     125.326  75.953  91.123  1.00  7.04              
ATOM   1962  CA  CYS A 123     127.236  75.467  90.277  1.00  7.04              
ATOM   1963  HA  CYS A 123     127.165  74.613  89.605  1.00  7.04              
ATOM   1964  CB  CYS A 123     127.166  76.761  89.446  1.00  7.04              
ATOM   1965  HB1 CYS A 123     127.963  76.734  88.705  1.00  7.04              
ATOM   1966  HB2 CYS A 123     127.387  77.599  90.103  1.00  7.04              
ATOM   1967  SG  CYS A 123     125.654  77.135  88.551  1.00  7.04              
ATOM   1968  C   CYS A 123     128.616  75.472  90.964  1.00  7.04              
ATOM   1969  O   CYS A 123     128.770  76.090  92.029  1.00  7.04              
ATOM   1970  N   PRO A 124     129.640  74.880  90.324  1.00  7.61              
ATOM   1971  CD  PRO A 124     129.668  74.478  88.921  1.00  7.61              
ATOM   1972  HD1 PRO A 124     129.453  75.313  88.256  1.00  7.61              
ATOM   1973  HD2 PRO A 124     128.959  73.665  88.754  1.00  7.61              
ATOM   1974  CG  PRO A 124     131.083  73.975  88.664  1.00  7.61              
ATOM   1975  HG1 PRO A 124     131.747  74.819  88.466  1.00  7.61              
ATOM   1976  HG2 PRO A 124     131.116  73.252  87.849  1.00  7.61              
ATOM   1977  CB  PRO A 124     131.435  73.342  90.004  1.00  7.61              
ATOM   1978  HB1 PRO A 124     132.515  73.278  90.142  1.00  7.61              
ATOM   1979  HB2 PRO A 124     130.994  72.345  90.060  1.00  7.61              
ATOM   1980  CA  PRO A 124     130.752  74.258  91.031  1.00  7.61              
ATOM   1981  HA  PRO A 124     130.338  73.624  91.816  1.00  7.61              
ATOM   1982  C   PRO A 124     131.774  75.177  91.725  1.00  7.61              
ATOM   1983  O   PRO A 124     132.727  74.689  92.329  1.00  7.61              
ATOM   1984  N   ASN A 125     131.592  76.495  91.676  1.00  8.06              
ATOM   1985  H   ASN A 125     130.821  76.835  91.114  1.00  8.06              
ATOM   1986  CA  ASN A 125     132.460  77.472  92.344  1.00  8.06              
ATOM   1987  HA  ASN A 125     133.159  76.952  93.002  1.00  8.06              
ATOM   1988  CB  ASN A 125     133.269  78.252  91.280  1.00  8.06              
ATOM   1989  HB1 ASN A 125     134.135  78.712  91.758  1.00  8.06              
ATOM   1990  HB2 ASN A 125     132.653  79.061  90.888  1.00  8.06              
ATOM   1991  CG  ASN A 125     133.732  77.433  90.090  1.00  8.06              
ATOM   1992  OD1 ASN A 125     133.073  77.402  89.060  1.00  8.06              
ATOM   1993  ND2 ASN A 125     134.847  76.748  90.187  1.00  8.06              
ATOM   1994 1HD2 ASN A 125     135.337  76.706  91.062  1.00  8.06              
ATOM   1995 2HD2 ASN A 125     135.124  76.211  89.384  1.00  8.06              
ATOM   1996  C   ASN A 125     131.647  78.443  93.228  1.00  8.06              
ATOM   1997  O   ASN A 125     132.102  79.542  93.525  1.00  8.06              
ATOM   1998  N   ASN A 126     130.389  78.097  93.537  1.00  7.80              
ATOM   1999  H   ASN A 126     130.108  77.155  93.286  1.00  7.80              
ATOM   2000  CA  ASN A 126     129.291  79.057  93.743  1.00  7.80              
ATOM   2001  HA  ASN A 126     128.404  78.441  93.697  1.00  7.80              
ATOM   2002  CB  ASN A 126     129.349  79.679  95.164  1.00  7.80              
ATOM   2003  HB1 ASN A 126     129.087  80.736  95.129  1.00  7.80              
ATOM   2004  HB2 ASN A 126     130.366  79.624  95.552  1.00  7.80              
ATOM   2005  CG  ASN A 126     128.392  79.030  96.153  1.00  7.80              
ATOM   2006  OD1 ASN A 126     127.263  78.675  95.828  1.00  7.80              
ATOM   2007  ND2 ASN A 126     128.802  78.859  97.385  1.00  7.80              
ATOM   2008 1HD2 ASN A 126     129.725  79.158  97.649  1.00  7.80              
ATOM   2009 2HD2 ASN A 126     128.181  78.416  98.040  1.00  7.80              
ATOM   2010  C   ASN A 126     129.100  80.057  92.587  1.00  7.80              
ATOM   2011  O   ASN A 126     128.600  81.175  92.747  1.00  7.80              
ATOM   2012  N   SER A 127     129.474  79.600  91.394  1.00  6.50              
ATOM   2013  H   SER A 127     129.857  78.668  91.342  1.00  6.50              
ATOM   2014  CA  SER A 127     129.286  80.260  90.109  1.00  6.50              
ATOM   2015  HA  SER A 127     129.890  81.163  90.137  1.00  6.50              
ATOM   2016  CB  SER A 127     129.830  79.355  88.974  1.00  6.50              
ATOM   2017  HB1 SER A 127     130.640  79.884  88.468  1.00  6.50              
ATOM   2018  HB2 SER A 127     129.046  79.165  88.239  1.00  6.50              
ATOM   2019  OG  SER A 127     130.328  78.103  89.444  1.00  6.50              
ATOM   2020  HG  SER A 127     131.144  77.892  88.954  1.00  6.50              
ATOM   2021  C   SER A 127     127.813  80.614  89.862  1.00  6.50              
ATOM   2022  O   SER A 127     126.916  79.971  90.424  1.00  6.50              
ATOM   2023  N   PRO A 128     127.548  81.637  89.035  1.00  5.79              
ATOM   2024  CD  PRO A 128     128.530  82.653  88.644  1.00  5.79              
ATOM   2025  HD1 PRO A 128     129.182  82.293  87.848  1.00  5.79              
ATOM   2026  HD2 PRO A 128     129.120  82.957  89.510  1.00  5.79              
ATOM   2027  CG  PRO A 128     127.743  83.870  88.178  1.00  5.79              
ATOM   2028  HG1 PRO A 128     127.651  83.856  87.099  1.00  5.79              
ATOM   2029  HG2 PRO A 128     128.203  84.802  88.506  1.00  5.79              
ATOM   2030  CB  PRO A 128     126.393  83.641  88.849  1.00  5.79              
ATOM   2031  HB1 PRO A 128     125.590  84.184  88.349  1.00  5.79              
ATOM   2032  HB2 PRO A 128     126.496  83.965  89.881  1.00  5.79              
ATOM   2033  CA  PRO A 128     126.192  82.120  88.816  1.00  5.79              
ATOM   2034  HA  PRO A 128     125.503  81.814  89.600  1.00  5.79              
ATOM   2035  C   PRO A 128     125.550  81.746  87.470  1.00  5.79              
ATOM   2036  O   PRO A 128     124.331  81.785  87.338  1.00  5.79              
ATOM   2037  N   LEU A 129     126.357  81.443  86.451  1.00  5.04              
ATOM   2038  H   LEU A 129     127.318  81.253  86.678  1.00  5.04              
ATOM   2039  CA  LEU A 129     126.115  81.941  85.091  1.00  5.04              
ATOM   2040  HA  LEU A 129     126.954  81.582  84.496  1.00  5.04              
ATOM   2041  CB  LEU A 129     124.852  81.299  84.469  1.00  5.04              
ATOM   2042  HB1 LEU A 129     123.974  81.715  84.955  1.00  5.04              
ATOM   2043  HB2 LEU A 129     124.872  80.230  84.689  1.00  5.04              
ATOM   2044  CG  LEU A 129     124.614  81.453  82.957  1.00  5.04              
ATOM   2045  HG  LEU A 129     123.725  80.873  82.728  1.00  5.04              
ATOM   2046  CD1 LEU A 129     124.303  82.884  82.528  1.00  5.04              
ATOM   2047 1HD1 LEU A 129     123.608  83.345  83.232  1.00  5.04              
ATOM   2048 2HD1 LEU A 129     125.204  83.492  82.471  1.00  5.04              
ATOM   2049 3HD1 LEU A 129     123.831  82.873  81.548  1.00  5.04              
ATOM   2050  CD2 LEU A 129     125.760  80.898  82.111  1.00  5.04              
ATOM   2051 1HD2 LEU A 129     125.440  80.848  81.072  1.00  5.04              
ATOM   2052 2HD2 LEU A 129     126.636  81.539  82.190  1.00  5.04              
ATOM   2053 3HD2 LEU A 129     126.009  79.899  82.460  1.00  5.04              
ATOM   2054  C   LEU A 129     126.136  83.477  85.022  1.00  5.04              
ATOM   2055  O   LEU A 129     125.303  84.161  85.609  1.00  5.04              
ATOM   2056  N   GLN A 130     127.188  84.003  84.394  1.00  4.84              
ATOM   2057  H   GLN A 130     127.819  83.389  83.909  1.00  4.84              
ATOM   2058  CA  GLN A 130     127.547  85.417  84.473  1.00  4.84              
ATOM   2059  HA  GLN A 130     127.630  85.668  85.531  1.00  4.84              
ATOM   2060  CB  GLN A 130     128.941  85.600  83.835  1.00  4.84              
ATOM   2061  HB1 GLN A 130     128.951  85.082  82.875  1.00  4.84              
ATOM   2062  HB2 GLN A 130     129.682  85.121  84.477  1.00  4.84              
ATOM   2063  CG  GLN A 130     129.389  87.050  83.566  1.00  4.84              
ATOM   2064  HG1 GLN A 130     128.712  87.482  82.834  1.00  4.84              
ATOM   2065  HG2 GLN A 130     130.381  87.027  83.113  1.00  4.84              
ATOM   2066  CD  GLN A 130     129.436  87.989  84.770  1.00  4.84              
ATOM   2067  OE1 GLN A 130     129.054  87.661  85.884  1.00  4.84              
ATOM   2068  NE2 GLN A 130     129.854  89.218  84.591  1.00  4.84              
ATOM   2069 1HE2 GLN A 130     130.168  89.489  83.654  1.00  4.84              
ATOM   2070 2HE2 GLN A 130     129.907  89.819  85.383  1.00  4.84              
ATOM   2071  C   GLN A 130     126.498  86.361  83.871  1.00  4.84              
ATOM   2072  O   GLN A 130     125.937  86.112  82.807  1.00  4.84              
ATOM   2073  N   ILE A 131     126.329  87.509  84.532  1.00  4.63              
ATOM   2074  H   ILE A 131     126.882  87.650  85.369  1.00  4.63              
ATOM   2075  CA  ILE A 131     125.495  88.621  84.079  1.00  4.63              
ATOM   2076  HA  ILE A 131     124.991  88.312  83.163  1.00  4.63              
ATOM   2077  CB  ILE A 131     124.379  88.971  85.088  1.00  4.63              
ATOM   2078  HB  ILE A 131     123.910  89.886  84.722  1.00  4.63              
ATOM   2079  CG2 ILE A 131     123.287  87.886  85.093  1.00  4.63              
ATOM   2080 1HG2 ILE A 131     122.474  88.171  85.760  1.00  4.63              
ATOM   2081 2HG2 ILE A 131     122.883  87.754  84.089  1.00  4.63              
ATOM   2082 3HG2 ILE A 131     123.698  86.929  85.422  1.00  4.63              
ATOM   2083  CG1 ILE A 131     124.891  89.224  86.527  1.00  4.63              
ATOM   2084 1HG1 ILE A 131     125.949  89.483  86.519  1.00  4.63              
ATOM   2085 2HG1 ILE A 131     124.784  88.319  87.129  1.00  4.63              
ATOM   2086  CD1 ILE A 131     124.131  90.376  87.192  1.00  4.63              
ATOM   2087  HD1 ILE A 131     124.521  90.538  88.196  1.00  4.63              
ATOM   2088  HD2 ILE A 131     124.270  91.292  86.616  1.00  4.63              
ATOM   2089  HD3 ILE A 131     123.068  90.141  87.243  1.00  4.63              
ATOM   2090  C   ILE A 131     126.362  89.837  83.698  1.00  4.63              
ATOM   2091  O   ILE A 131     126.562  90.792  84.462  1.00  4.63              
ATOM   2092  N   ASP A 132     126.901  89.755  82.480  1.00  4.77              
ATOM   2093  H   ASP A 132     126.759  88.891  81.976  1.00  4.77              
ATOM   2094  CA  ASP A 132     127.653  90.803  81.782  1.00  4.77              
ATOM   2095  HA  ASP A 132     128.421  91.184  82.455  1.00  4.77              
ATOM   2096  CB  ASP A 132     128.378  90.185  80.565  1.00  4.77              
ATOM   2097  HB1 ASP A 132     128.837  90.972  79.963  1.00  4.77              
ATOM   2098  HB2 ASP A 132     127.658  89.651  79.941  1.00  4.77              
ATOM   2099  CG  ASP A 132     129.513  89.257  80.989  1.00  4.77              
ATOM   2100  OD1 ASP A 132     130.311  89.698  81.849  1.00  4.77              
ATOM   2101  OD2 ASP A 132     129.553  88.114  80.488  1.00  4.77              
ATOM   2102  C   ASP A 132     126.767  92.003  81.428  1.00  4.77              
ATOM   2103  O   ASP A 132     125.915  92.420  82.219  1.00  4.77              
ATOM   2104  N   GLU A 133     126.887  92.545  80.221  1.00  4.64              
ATOM   2105  H   GLU A 133     127.636  92.232  79.621  1.00  4.64              
ATOM   2106  CA  GLU A 133     125.740  93.172  79.570  1.00  4.64              
ATOM   2107  HA  GLU A 133     125.223  93.750  80.332  1.00  4.64              
ATOM   2108  CB  GLU A 133     126.194  94.144  78.460  1.00  4.64              
ATOM   2109  HB1 GLU A 133     125.997  93.732  77.471  1.00  4.64              
ATOM   2110  HB2 GLU A 133     127.271  94.306  78.535  1.00  4.64              
ATOM   2111  CG  GLU A 133     125.500  95.510  78.602  1.00  4.64              
ATOM   2112  HG1 GLU A 133     124.448  95.385  78.332  1.00  4.64              
ATOM   2113  HG2 GLU A 133     125.948  96.209  77.893  1.00  4.64              
ATOM   2114  CD  GLU A 133     125.599  96.087  80.028  1.00  4.64              
ATOM   2115  OE1 GLU A 133     126.631  95.863  80.702  1.00  4.64              
ATOM   2116  OE2 GLU A 133     124.591  96.666  80.487  1.00  4.64              
ATOM   2117  C   GLU A 133     124.723  92.086  79.187  1.00  4.64              
ATOM   2118  O   GLU A 133     124.463  91.800  78.024  1.00  4.64              
ATOM   2119  N   ASN A 134     124.222  91.413  80.232  1.00  3.92              
ATOM   2120  H   ASN A 134     124.554  91.714  81.138  1.00  3.92              
ATOM   2121  CA  ASN A 134     123.212  90.374  80.243  1.00  3.92              
ATOM   2122  HA  ASN A 134     123.645  89.431  79.902  1.00  3.92              
ATOM   2123  CB  ASN A 134     122.733  90.218  81.698  1.00  3.92              
ATOM   2124  HB1 ASN A 134     122.586  91.201  82.146  1.00  3.92              
ATOM   2125  HB2 ASN A 134     123.487  89.687  82.271  1.00  3.92              
ATOM   2126  CG  ASN A 134     121.428  89.454  81.797  1.00  3.92              
ATOM   2127  OD1 ASN A 134     121.392  88.243  81.876  1.00  3.92              
ATOM   2128  ND2 ASN A 134     120.320  90.151  81.720  1.00  3.92              
ATOM   2129 1HD2 ASN A 134     120.360  91.133  81.492  1.00  3.92              
ATOM   2130 2HD2 ASN A 134     119.471  89.613  81.605  1.00  3.92              
ATOM   2131  C   ASN A 134     122.095  90.765  79.295  1.00  3.92              
ATOM   2132  O   ASN A 134     121.478  91.810  79.497  1.00  3.92              
ATOM   2133  N   THR A 135     121.892  89.984  78.236  1.00  3.93              
ATOM   2134  H   THR A 135     122.356  89.088  78.180  1.00  3.93              
ATOM   2135  CA  THR A 135     121.514  90.564  76.948  1.00  3.93              
ATOM   2136  HA  THR A 135     121.984  91.548  76.917  1.00  3.93              
ATOM   2137  CB  THR A 135     122.118  89.797  75.764  1.00  3.93              
ATOM   2138  HB  THR A 135     121.644  90.112  74.834  1.00  3.93              
ATOM   2139  CG2 THR A 135     123.614  90.097  75.647  1.00  3.93              
ATOM   2140 1HG2 THR A 135     124.016  89.689  74.728  1.00  3.93              
ATOM   2141 2HG2 THR A 135     123.775  91.174  75.618  1.00  3.93              
ATOM   2142 3HG2 THR A 135     124.151  89.672  76.495  1.00  3.93              
ATOM   2143  OG1 THR A 135     121.970  88.410  75.923  1.00  3.93              
ATOM   2144  HG1 THR A 135     122.035  88.044  75.027  1.00  3.93              
ATOM   2145  C   THR A 135     120.039  90.887  76.776  1.00  3.93              
ATOM   2146  O   THR A 135     119.516  90.894  75.668  1.00  3.93              
ATOM   2147  N   PHE A 136     119.361  91.257  77.863  1.00  3.92              
ATOM   2148  H   PHE A 136     119.874  91.335  78.734  1.00  3.92              
ATOM   2149  CA  PHE A 136     117.954  91.626  77.871  1.00  3.92              
ATOM   2150  HA  PHE A 136     117.479  90.897  77.225  1.00  3.92              
ATOM   2151  CB  PHE A 136     117.355  91.407  79.268  1.00  3.92              
ATOM   2152  HB1 PHE A 136     116.302  91.689  79.255  1.00  3.92              
ATOM   2153  HB2 PHE A 136     117.883  92.059  79.946  1.00  3.92              
ATOM   2154  CG  PHE A 136     117.475  90.026  79.896  1.00  3.92              
ATOM   2155  CD1 PHE A 136     117.870  88.881  79.171  1.00  3.92              
ATOM   2156  HD1 PHE A 136     118.032  88.924  78.103  1.00  3.92              
ATOM   2157  CE1 PHE A 136     118.100  87.666  79.837  1.00  3.92              
ATOM   2158  HE1 PHE A 136     118.432  86.800  79.279  1.00  3.92              
ATOM   2159  CZ  PHE A 136     117.916  87.577  81.227  1.00  3.92              
ATOM   2160  HZ  PHE A 136     118.121  86.646  81.739  1.00  3.92              
ATOM   2161  CE2 PHE A 136     117.472  88.700  81.945  1.00  3.92              
ATOM   2162  HE2 PHE A 136     117.328  88.628  83.012  1.00  3.92              
ATOM   2163  CD2 PHE A 136     117.252  89.920  81.282  1.00  3.92              
ATOM   2164  HD2 PHE A 136     116.945  90.794  81.841  1.00  3.92              
ATOM   2165  C   PHE A 136     117.628  92.966  77.185  1.00  3.92              
ATOM   2166  O   PHE A 136     116.501  93.448  77.228  1.00  3.92              
ATOM   2167  N   LEU A 137     118.616  93.557  76.508  1.00  3.96              
ATOM   2168  H   LEU A 137     119.491  93.058  76.471  1.00  3.96              
ATOM   2169  CA  LEU A 137     118.545  94.817  75.776  1.00  3.96              
ATOM   2170  HA  LEU A 137     118.295  95.603  76.490  1.00  3.96              
ATOM   2171  CB  LEU A 137     119.958  95.092  75.230  1.00  3.96              
ATOM   2172  HB1 LEU A 137     120.228  94.282  74.549  1.00  3.96              
ATOM   2173  HB2 LEU A 137     120.659  95.073  76.067  1.00  3.96              
ATOM   2174  CG  LEU A 137     120.139  96.427  74.485  1.00  3.96              
ATOM   2175  HG  LEU A 137     119.520  96.430  73.588  1.00  3.96              
ATOM   2176  CD1 LEU A 137     119.785  97.641  75.344  1.00  3.96              
ATOM   2177 1HD1 LEU A 137     120.002  98.558  74.799  1.00  3.96              
ATOM   2178 2HD1 LEU A 137     118.721  97.638  75.582  1.00  3.96              
ATOM   2179 3HD1 LEU A 137     120.357  97.635  76.273  1.00  3.96              
ATOM   2180  CD2 LEU A 137     121.603  96.561  74.061  1.00  3.96              
ATOM   2181 1HD2 LEU A 137     121.735  97.472  73.478  1.00  3.96              
ATOM   2182 2HD2 LEU A 137     122.247  96.605  74.940  1.00  3.96              
ATOM   2183 3HD2 LEU A 137     121.890  95.708  73.446  1.00  3.96              
ATOM   2184  C   LEU A 137     117.467  94.874  74.681  1.00  3.96              
ATOM   2185  O   LEU A 137     116.866  95.922  74.459  1.00  3.96              
ATOM   2186  N   SER A 138     117.201  93.749  74.023  1.00  3.97              
ATOM   2187  H   SER A 138     117.681  92.895  74.276  1.00  3.97              
ATOM   2188  CA  SER A 138     116.140  93.638  73.023  1.00  3.97              
ATOM   2189  HA  SER A 138     116.214  94.469  72.322  1.00  3.97              
ATOM   2190  CB  SER A 138     116.304  92.319  72.244  1.00  3.97              
ATOM   2191  HB1 SER A 138     117.169  92.397  71.584  1.00  3.97              
ATOM   2192  HB2 SER A 138     115.415  92.131  71.638  1.00  3.97              
ATOM   2193  OG  SER A 138     116.512  91.243  73.144  1.00  3.97              
ATOM   2194  HG  SER A 138     116.326  90.391  72.713  1.00  3.97              
ATOM   2195  C   SER A 138     114.732  93.663  73.624  1.00  3.97              
ATOM   2196  O   SER A 138     113.778  93.991  72.917  1.00  3.97              
ATOM   2197  N   LEU A 139     114.562  93.330  74.910  1.00  3.91              
ATOM   2198  H   LEU A 139     115.373  93.193  75.500  1.00  3.91              
ATOM   2199  CA  LEU A 139     113.239  93.078  75.478  1.00  3.91              
ATOM   2200  HA  LEU A 139     112.584  92.774  74.660  1.00  3.91              
ATOM   2201  CB  LEU A 139     113.219  91.898  76.475  1.00  3.91              
ATOM   2202  HB1 LEU A 139     112.169  91.760  76.725  1.00  3.91              
ATOM   2203  HB2 LEU A 139     113.747  92.184  77.386  1.00  3.91              
ATOM   2204  CG  LEU A 139     113.703  90.504  76.028  1.00  3.91              
ATOM   2205  HG  LEU A 139     113.197  89.768  76.654  1.00  3.91              
ATOM   2206  CD1 LEU A 139     113.372  90.172  74.581  1.00  3.91              
ATOM   2207 1HD1 LEU A 139     113.655  89.143  74.368  1.00  3.91              
ATOM   2208 2HD1 LEU A 139     112.305  90.290  74.425  1.00  3.91              
ATOM   2209 3HD1 LEU A 139     113.910  90.826  73.896  1.00  3.91              
ATOM   2210  CD2 LEU A 139     115.193  90.311  76.249  1.00  3.91              
ATOM   2211 1HD2 LEU A 139     115.752  91.082  75.724  1.00  3.91              
ATOM   2212 2HD2 LEU A 139     115.388  90.357  77.319  1.00  3.91              
ATOM   2213 3HD2 LEU A 139     115.508  89.342  75.862  1.00  3.91              
ATOM   2214  C   LEU A 139     112.605  94.355  76.046  1.00  3.91              
ATOM   2215  O   LEU A 139     112.429  94.517  77.252  1.00  3.91              
ATOM   2216  N   THR A 140     112.222  95.270  75.161  1.00  3.90              
ATOM   2217  H   THR A 140     112.418  95.091  74.180  1.00  3.90              
ATOM   2218  CA  THR A 140     111.591  96.553  75.522  1.00  3.90              
ATOM   2219  HA  THR A 140     112.254  97.087  76.203  1.00  3.90              
ATOM   2220  CB  THR A 140     111.400  97.420  74.270  1.00  3.90              
ATOM   2221  HB  THR A 140     110.885  98.342  74.542  1.00  3.90              
ATOM   2222  CG2 THR A 140     112.731  97.782  73.609  1.00  3.90              
ATOM   2223 1HG2 THR A 140     112.563  98.502  72.809  1.00  3.90              
ATOM   2224 2HG2 THR A 140     113.395  98.234  74.348  1.00  3.90              
ATOM   2225 3HG2 THR A 140     113.216  96.894  73.200  1.00  3.90              
ATOM   2226  OG1 THR A 140     110.644  96.725  73.301  1.00  3.90              
ATOM   2227  HG1 THR A 140     110.815  97.155  72.460  1.00  3.90              
ATOM   2228  C   THR A 140     110.245  96.435  76.220  1.00  3.90              
ATOM   2229  O   THR A 140     109.874  97.315  76.997  1.00  3.90              
ATOM   2230  N   LYS A 141     109.521  95.338  75.964  1.00  3.86              
ATOM   2231  H   LYS A 141     109.874  94.700  75.267  1.00  3.86              
ATOM   2232  CA  LYS A 141     108.307  94.989  76.706  1.00  3.86              
ATOM   2233  HA  LYS A 141     107.749  95.911  76.872  1.00  3.86              
ATOM   2234  CB  LYS A 141     107.393  94.062  75.904  1.00  3.86              
ATOM   2235  HB1 LYS A 141     106.527  93.836  76.526  1.00  3.86              
ATOM   2236  HB2 LYS A 141     107.905  93.128  75.669  1.00  3.86              
ATOM   2237  CG  LYS A 141     106.930  94.746  74.602  1.00  3.86              
ATOM   2238  HG1 LYS A 141     107.673  94.551  73.827  1.00  3.86              
ATOM   2239  HG2 LYS A 141     106.854  95.826  74.738  1.00  3.86              
ATOM   2240  CD  LYS A 141     105.572  94.205  74.148  1.00  3.86              
ATOM   2241  HD1 LYS A 141     105.451  93.206  74.558  1.00  3.86              
ATOM   2242  HD2 LYS A 141     105.548  94.149  73.058  1.00  3.86              
ATOM   2243  CE  LYS A 141     104.394  95.056  74.627  1.00  3.86              
ATOM   2244  HE1 LYS A 141     104.306  95.936  73.986  1.00  3.86              
ATOM   2245  HE2 LYS A 141     104.590  95.373  75.656  1.00  3.86              
ATOM   2246  NZ  LYS A 141     103.149  94.257  74.605  1.00  3.86              
ATOM   2247  HZ1 LYS A 141     103.230  93.534  75.316  1.00  3.86              
ATOM   2248  HZ2 LYS A 141     102.325  94.790  74.812  1.00  3.86              
ATOM   2249  HZ3 LYS A 141     103.026  93.746  73.726  1.00  3.86              
ATOM   2250  C   LYS A 141     108.590  94.485  78.125  1.00  3.86              
ATOM   2251  O   LYS A 141     107.690  94.575  78.953  1.00  3.86              
ATOM   2252  N   LEU A 142     109.805  94.007  78.431  1.00  3.83              
ATOM   2253  H   LEU A 142     110.551  94.089  77.752  1.00  3.83              
ATOM   2254  CA  LEU A 142     110.084  93.241  79.647  1.00  3.83              
ATOM   2255  HA  LEU A 142     109.432  92.371  79.585  1.00  3.83              
ATOM   2256  CB  LEU A 142     111.520  92.697  79.658  1.00  3.83              
ATOM   2257  HB1 LEU A 142     112.220  93.533  79.679  1.00  3.83              
ATOM   2258  HB2 LEU A 142     111.650  92.158  78.729  1.00  3.83              
ATOM   2259  CG  LEU A 142     111.878  91.725  80.801  1.00  3.83              
ATOM   2260  HG  LEU A 142     111.980  92.289  81.729  1.00  3.83              
ATOM   2261  CD1 LEU A 142     110.859  90.602  81.031  1.00  3.83              
ATOM   2262 1HD1 LEU A 142     111.237  89.911  81.783  1.00  3.83              
ATOM   2263 2HD1 LEU A 142     109.919  91.000  81.400  1.00  3.83              
ATOM   2264 3HD1 LEU A 142     110.682  90.061  80.102  1.00  3.83              
ATOM   2265  CD2 LEU A 142     113.220  91.056  80.485  1.00  3.83              
ATOM   2266 1HD2 LEU A 142     113.525  90.419  81.316  1.00  3.83              
ATOM   2267 2HD2 LEU A 142     113.141  90.459  79.576  1.00  3.83              
ATOM   2268 3HD2 LEU A 142     113.979  91.823  80.339  1.00  3.83              
ATOM   2269  C   LEU A 142     109.713  93.994  80.932  1.00  3.83              
ATOM   2270  O   LEU A 142     110.217  95.070  81.238  1.00  3.83              
ATOM   2271  N   LYS A 143     108.791  93.382  81.673  1.00  3.84              
ATOM   2272  H   LYS A 143     108.484  92.475  81.346  1.00  3.84              
ATOM   2273  CA  LYS A 143     107.881  94.042  82.606  1.00  3.84              
ATOM   2274  HA  LYS A 143     108.126  95.101  82.673  1.00  3.84              
ATOM   2275  CB  LYS A 143     106.459  93.855  82.024  1.00  3.84              
ATOM   2276  HB1 LYS A 143     105.945  93.045  82.544  1.00  3.84              
ATOM   2277  HB2 LYS A 143     106.547  93.545  80.987  1.00  3.84              
ATOM   2278  CG  LYS A 143     105.553  95.084  82.014  1.00  3.84              
ATOM   2279  HG1 LYS A 143     104.627  94.829  81.497  1.00  3.84              
ATOM   2280  HG2 LYS A 143     106.046  95.880  81.456  1.00  3.84              
ATOM   2281  CD  LYS A 143     105.217  95.541  83.433  1.00  3.84              
ATOM   2282  HD1 LYS A 143     106.138  95.820  83.941  1.00  3.84              
ATOM   2283  HD2 LYS A 143     104.758  94.714  83.977  1.00  3.84              
ATOM   2284  CE  LYS A 143     104.256  96.731  83.437  1.00  3.84              
ATOM   2285  HE1 LYS A 143     104.013  96.966  84.477  1.00  3.84              
ATOM   2286  HE2 LYS A 143     103.330  96.461  82.922  1.00  3.84              
ATOM   2287  NZ  LYS A 143     104.872  97.917  82.806  1.00  3.84              
ATOM   2288  HZ1 LYS A 143     104.740  97.924  81.797  1.00  3.84              
ATOM   2289  HZ2 LYS A 143     104.480  98.765  83.205  1.00  3.84              
ATOM   2290  HZ3 LYS A 143     105.876  97.904  82.963  1.00  3.84              
ATOM   2291  C   LYS A 143     107.975  93.416  83.988  1.00  3.84              
ATOM   2292  O   LYS A 143     107.869  94.138  84.982  1.00  3.84              
ATOM   2293  N   ILE A 144     108.264  92.112  84.079  1.00  3.40              
ATOM   2294  H   ILE A 144     108.222  91.520  83.253  1.00  3.40              
ATOM   2295  CA  ILE A 144     108.760  91.576  85.344  1.00  3.40              
ATOM   2296  HA  ILE A 144     109.192  92.395  85.914  1.00  3.40              
ATOM   2297  CB  ILE A 144     107.625  91.005  86.230  1.00  3.40              
ATOM   2298  HB  ILE A 144     107.038  91.872  86.537  1.00  3.40              
ATOM   2299  CG2 ILE A 144     106.644  90.094  85.485  1.00  3.40              
ATOM   2300 1HG2 ILE A 144     105.857  89.760  86.161  1.00  3.40              
ATOM   2301 2HG2 ILE A 144     106.178  90.623  84.653  1.00  3.40              
ATOM   2302 3HG2 ILE A 144     107.181  89.234  85.102  1.00  3.40              
ATOM   2303  CG1 ILE A 144     108.138  90.351  87.540  1.00  3.40              
ATOM   2304 1HG1 ILE A 144     107.347  90.446  88.285  1.00  3.40              
ATOM   2305 2HG1 ILE A 144     108.995  90.919  87.903  1.00  3.40              
ATOM   2306  CD1 ILE A 144     108.529  88.865  87.513  1.00  3.40              
ATOM   2307  HD1 ILE A 144     107.668  88.247  87.260  1.00  3.40              
ATOM   2308  HD2 ILE A 144     109.329  88.679  86.802  1.00  3.40              
ATOM   2309  HD3 ILE A 144     108.880  88.576  88.504  1.00  3.40              
ATOM   2310  C   ILE A 144     109.900  90.631  85.066  1.00  3.40              
ATOM   2311  O   ILE A 144     109.686  89.608  84.429  1.00  3.40              
ATOM   2312  N   LEU A 145     111.104  90.991  85.508  1.00  3.37              
ATOM   2313  H   LEU A 145     111.187  91.812  86.099  1.00  3.37              
ATOM   2314  CA  LEU A 145     112.211  90.033  85.494  1.00  3.37              
ATOM   2315  HA  LEU A 145     112.056  89.266  84.732  1.00  3.37              
ATOM   2316  CB  LEU A 145     113.526  90.776  85.184  1.00  3.37              
ATOM   2317  HB1 LEU A 145     113.564  91.674  85.800  1.00  3.37              
ATOM   2318  HB2 LEU A 145     113.499  91.095  84.141  1.00  3.37              
ATOM   2319  CG  LEU A 145     114.821  89.969  85.426  1.00  3.37              
ATOM   2320  HG  LEU A 145     114.892  89.714  86.483  1.00  3.37              
ATOM   2321  CD1 LEU A 145     114.895  88.681  84.610  1.00  3.37              
ATOM   2322 1HD1 LEU A 145     115.816  88.158  84.861  1.00  3.37              
ATOM   2323 2HD1 LEU A 145     114.070  88.016  84.851  1.00  3.37              
ATOM   2324 3HD1 LEU A 145     114.868  88.900  83.544  1.00  3.37              
ATOM   2325  CD2 LEU A 145     116.048  90.808  85.047  1.00  3.37              
ATOM   2326 1HD2 LEU A 145     116.959  90.257  85.283  1.00  3.37              
ATOM   2327 2HD2 LEU A 145     116.022  91.029  83.981  1.00  3.37              
ATOM   2328 3HD2 LEU A 145     116.050  91.745  85.595  1.00  3.37              
ATOM   2329  C   LEU A 145     112.189  89.364  86.877  1.00  3.37              
ATOM   2330  O   LEU A 145     112.029  90.026  87.911  1.00  3.37              
ATOM   2331  N   ARG A 146     112.396  88.051  86.941  1.00  3.42              
ATOM   2332  H   ARG A 146     112.477  87.498  86.089  1.00  3.42              
ATOM   2333  CA  ARG A 146     112.824  87.468  88.211  1.00  3.42              
ATOM   2334  HA  ARG A 146     113.151  88.280  88.863  1.00  3.42              
ATOM   2335  CB  ARG A 146     111.676  86.804  88.999  1.00  3.42              
ATOM   2336  HB1 ARG A 146     111.037  87.617  89.340  1.00  3.42              
ATOM   2337  HB2 ARG A 146     112.106  86.315  89.875  1.00  3.42              
ATOM   2338  CG  ARG A 146     110.767  85.789  88.296  1.00  3.42              
ATOM   2339  HG1 ARG A 146     111.393  84.991  87.906  1.00  3.42              
ATOM   2340  HG2 ARG A 146     110.253  86.277  87.468  1.00  3.42              
ATOM   2341  CD  ARG A 146     109.722  85.149  89.241  1.00  3.42              
ATOM   2342  HD1 ARG A 146     110.215  84.347  89.793  1.00  3.42              
ATOM   2343  HD2 ARG A 146     108.956  84.674  88.624  1.00  3.42              
ATOM   2344  NE  ARG A 146     109.069  86.092  90.183  1.00  3.42              
ATOM   2345  HE  ARG A 146     108.400  86.727  89.788  1.00  3.42              
ATOM   2346  CZ  ARG A 146     109.356  86.235  91.469  1.00  3.42              
ATOM   2347  NH1 ARG A 146     110.175  85.442  92.096  1.00  3.42              
ATOM   2348 1HH1 ARG A 146     110.587  84.668  91.609  1.00  3.42              
ATOM   2349 2HH1 ARG A 146     110.543  85.756  92.993  1.00  3.42              
ATOM   2350  NH2 ARG A 146     108.871  87.217  92.171  1.00  3.42              
ATOM   2351 1HH2 ARG A 146     108.306  87.937  91.770  1.00  3.42              
ATOM   2352 2HH2 ARG A 146     109.299  87.358  93.087  1.00  3.42              
ATOM   2353  C   ARG A 146     114.099  86.655  88.084  1.00  3.42              
ATOM   2354  O   ARG A 146     114.368  86.092  87.030  1.00  3.42              
ATOM   2355  N   LEU A 147     114.877  86.717  89.162  1.00  3.88              
ATOM   2356  H   LEU A 147     114.527  87.267  89.938  1.00  3.88              
ATOM   2357  CA  LEU A 147     116.278  86.337  89.294  1.00  3.88              
ATOM   2358  HA  LEU A 147     116.493  85.501  88.626  1.00  3.88              
ATOM   2359  CB  LEU A 147     117.150  87.549  88.892  1.00  3.88              
ATOM   2360  HB1 LEU A 147     117.082  88.325  89.655  1.00  3.88              
ATOM   2361  HB2 LEU A 147     116.729  87.959  87.973  1.00  3.88              
ATOM   2362  CG  LEU A 147     118.630  87.235  88.607  1.00  3.88              
ATOM   2363  HG  LEU A 147     118.689  86.371  87.946  1.00  3.88              
ATOM   2364  CD1 LEU A 147     119.285  88.420  87.890  1.00  3.88              
ATOM   2365 1HD1 LEU A 147     120.321  88.179  87.655  1.00  3.88              
ATOM   2366 2HD1 LEU A 147     118.760  88.620  86.955  1.00  3.88              
ATOM   2367 3HD1 LEU A 147     119.253  89.307  88.524  1.00  3.88              
ATOM   2368  CD2 LEU A 147     119.450  86.941  89.867  1.00  3.88              
ATOM   2369 1HD2 LEU A 147     120.507  86.854  89.619  1.00  3.88              
ATOM   2370 2HD2 LEU A 147     119.312  87.737  90.598  1.00  3.88              
ATOM   2371 3HD2 LEU A 147     119.124  85.999  90.303  1.00  3.88              
ATOM   2372  C   LEU A 147     116.441  85.874  90.760  1.00  3.88              
ATOM   2373  O   LEU A 147     116.887  86.575  91.693  1.00  3.88              
ATOM   2374  N   HIS A 148     115.950  84.652  90.952  1.00  3.59              
ATOM   2375  H   HIS A 148     115.650  84.123  90.135  1.00  3.59              
ATOM   2376  CA  HIS A 148     115.788  84.043  92.269  1.00  3.59              
ATOM   2377  HA  HIS A 148     116.127  84.730  93.040  1.00  3.59              
ATOM   2378  CB  HIS A 148     114.291  83.769  92.512  1.00  3.59              
ATOM   2379  HB1 HIS A 148     113.957  82.980  91.837  1.00  3.59              
ATOM   2380  HB2 HIS A 148     113.734  84.674  92.265  1.00  3.59              
ATOM   2381  CG  HIS A 148     113.925  83.375  93.929  1.00  3.59              
ATOM   2382  ND1 HIS A 148     114.464  82.309  94.655  1.00  3.59              
ATOM   2383  CE1 HIS A 148     113.889  82.348  95.868  1.00  3.59              
ATOM   2384  HE1 HIS A 148     114.120  81.674  96.684  1.00  3.59              
ATOM   2385  NE2 HIS A 148     113.001  83.354  95.932  1.00  3.59              
ATOM   2386  HE2 HIS A 148     112.459  83.604  96.754  1.00  3.59              
ATOM   2387  CD2 HIS A 148     113.016  84.016  94.722  1.00  3.59              
ATOM   2388  HD2 HIS A 148     112.466  84.912  94.458  1.00  3.59              
ATOM   2389  C   HIS A 148     116.630  82.767  92.338  1.00  3.59              
ATOM   2390  O   HIS A 148     116.814  82.045  91.367  1.00  3.59              
ATOM   2391  N   SER A 149     117.169  82.470  93.509  1.00  3.81              
ATOM   2392  H   SER A 149     116.970  83.105  94.274  1.00  3.81              
ATOM   2393  CA  SER A 149     118.081  81.367  93.744  1.00  3.81              
ATOM   2394  HA  SER A 149     118.480  81.506  94.745  1.00  3.81              
ATOM   2395  CB  SER A 149     117.286  80.051  93.732  1.00  3.81              
ATOM   2396  HB1 SER A 149     117.530  79.450  92.856  1.00  3.81              
ATOM   2397  HB2 SER A 149     116.214  80.255  93.710  1.00  3.81              
ATOM   2398  OG  SER A 149     117.579  79.340  94.914  1.00  3.81              
ATOM   2399  HG  SER A 149     117.032  79.737  95.610  1.00  3.81              
ATOM   2400  C   SER A 149     119.304  81.359  92.842  1.00  3.81              
ATOM   2401  O   SER A 149     119.771  80.284  92.447  1.00  3.81              
ATOM   2402  N   ASN A 150     119.855  82.544  92.550  1.00  3.82              
ATOM   2403  H   ASN A 150     119.494  83.376  92.999  1.00  3.82              
ATOM   2404  CA  ASN A 150     121.051  82.633  91.725  1.00  3.82              
ATOM   2405  HA  ASN A 150     121.458  81.625  91.684  1.00  3.82              
ATOM   2406  CB  ASN A 150     120.750  82.988  90.261  1.00  3.82              
ATOM   2407  HB1 ASN A 150     120.520  84.048  90.170  1.00  3.82              
ATOM   2408  HB2 ASN A 150     119.900  82.410  89.896  1.00  3.82              
ATOM   2409  CG  ASN A 150     121.964  82.654  89.404  1.00  3.82              
ATOM   2410  OD1 ASN A 150     122.830  81.877  89.798  1.00  3.82              
ATOM   2411  ND2 ASN A 150     122.088  83.224  88.242  1.00  3.82              
ATOM   2412 1HD2 ASN A 150     121.264  83.568  87.769  1.00  3.82              
ATOM   2413 2HD2 ASN A 150     122.947  83.039  87.742  1.00  3.82              
ATOM   2414  C   ASN A 150     122.160  83.457  92.343  1.00  3.82              
ATOM   2415  O   ASN A 150     121.919  84.534  92.865  1.00  3.82              
ATOM   2416  N   SER A 151     123.388  82.936  92.255  1.00  3.57              
ATOM   2417  H   SER A 151     123.506  82.220  91.545  1.00  3.57              
ATOM   2418  CA  SER A 151     124.568  83.705  92.608  1.00  3.57              
ATOM   2419  HA  SER A 151     124.493  83.988  93.658  1.00  3.57              
ATOM   2420  CB  SER A 151     125.837  82.861  92.458  1.00  3.57              
ATOM   2421  HB1 SER A 151     125.895  82.452  91.458  1.00  3.57              
ATOM   2422  HB2 SER A 151     125.791  82.036  93.164  1.00  3.57              
ATOM   2423  OG  SER A 151     127.015  83.575  92.738  1.00  3.57              
ATOM   2424  HG  SER A 151     127.742  82.927  92.761  1.00  3.57              
ATOM   2425  C   SER A 151     124.574  84.987  91.777  1.00  3.57              
ATOM   2426  O   SER A 151     124.412  84.974  90.564  1.00  3.57              
ATOM   2427  N   LEU A 152     124.635  86.110  92.474  1.00  3.84              
ATOM   2428  H   LEU A 152     124.681  86.028  93.477  1.00  3.84              
ATOM   2429  CA  LEU A 152     124.753  87.442  91.915  1.00  3.84              
ATOM   2430  HA  LEU A 152     125.392  87.404  91.031  1.00  3.84              
ATOM   2431  CB  LEU A 152     123.371  87.991  91.492  1.00  3.84              
ATOM   2432  HB1 LEU A 152     122.676  87.986  92.325  1.00  3.84              
ATOM   2433  HB2 LEU A 152     122.975  87.304  90.743  1.00  3.84              
ATOM   2434  CG  LEU A 152     123.399  89.404  90.873  1.00  3.84              
ATOM   2435  HG  LEU A 152     124.285  89.500  90.247  1.00  3.84              
ATOM   2436  CD1 LEU A 152     122.157  89.611  90.010  1.00  3.84              
ATOM   2437 1HD1 LEU A 152     122.155  90.611  89.579  1.00  3.84              
ATOM   2438 2HD1 LEU A 152     122.147  88.880  89.202  1.00  3.84              
ATOM   2439 3HD1 LEU A 152     121.258  89.476  90.614  1.00  3.84              
ATOM   2440  CD2 LEU A 152     123.392  90.541  91.902  1.00  3.84              
ATOM   2441 1HD2 LEU A 152     123.398  91.500  91.385  1.00  3.84              
ATOM   2442 2HD2 LEU A 152     122.492  90.476  92.517  1.00  3.84              
ATOM   2443 3HD2 LEU A 152     124.262  90.495  92.548  1.00  3.84              
ATOM   2444  C   LEU A 152     125.455  88.227  93.021  1.00  3.84              
ATOM   2445  O   LEU A 152     124.922  88.392  94.120  1.00  3.84              
ATOM   2446  N   THR A 153     126.703  88.594  92.752  1.00  3.88              
ATOM   2447  H   THR A 153     127.068  88.375  91.837  1.00  3.88              
ATOM   2448  CA  THR A 153     127.676  89.040  93.763  1.00  3.88              
ATOM   2449  HA  THR A 153     127.313  88.768  94.755  1.00  3.88              
ATOM   2450  CB  THR A 153     128.997  88.280  93.548  1.00  3.88              
ATOM   2451  HB  THR A 153     128.779  87.213  93.603  1.00  3.88              
ATOM   2452  CG2 THR A 153     129.677  88.539  92.201  1.00  3.88              
ATOM   2453 1HG2 THR A 153     130.622  87.994  92.171  1.00  3.88              
ATOM   2454 2HG2 THR A 153     129.050  88.187  91.383  1.00  3.88              
ATOM   2455 3HG2 THR A 153     129.883  89.598  92.069  1.00  3.88              
ATOM   2456  OG1 THR A 153     129.911  88.564  94.570  1.00  3.88              
ATOM   2457  HG1 THR A 153     129.884  89.517  94.738  1.00  3.88              
ATOM   2458  C   THR A 153     127.881  90.549  93.784  1.00  3.88              
ATOM   2459  O   THR A 153     128.684  91.090  94.541  1.00  3.88              
ATOM   2460  N   THR A 154     127.138  91.232  92.927  1.00  3.92              
ATOM   2461  H   THR A 154     126.508  90.692  92.357  1.00  3.92              
ATOM   2462  CA  THR A 154     127.308  92.632  92.577  1.00  3.92              
ATOM   2463  HA  THR A 154     127.558  93.231  93.451  1.00  3.92              
ATOM   2464  CB  THR A 154     128.431  92.796  91.532  1.00  3.92              
ATOM   2465  HB  THR A 154     128.315  93.776  91.097  1.00  3.92              
ATOM   2466  CG2 THR A 154     129.854  92.749  92.080  1.00  3.92              
ATOM   2467 1HG2 THR A 154     130.087  91.764  92.475  1.00  3.92              
ATOM   2468 2HG2 THR A 154     130.561  92.982  91.284  1.00  3.92              
ATOM   2469 3HG2 THR A 154     129.966  93.482  92.879  1.00  3.92              
ATOM   2470  OG1 THR A 154     128.312  91.848  90.492  1.00  3.92              
ATOM   2471  HG1 THR A 154     127.410  91.931  90.153  1.00  3.92              
ATOM   2472  C   THR A 154     125.994  93.125  91.983  1.00  3.92              
ATOM   2473  O   THR A 154     125.778  93.014  90.771  1.00  3.92              
ATOM   2474  N   VAL A 155     125.117  93.696  92.817  1.00  3.86              
ATOM   2475  H   VAL A 155     125.333  93.724  93.802  1.00  3.86              
ATOM   2476  CA  VAL A 155     124.257  94.758  92.290  1.00  3.86              
ATOM   2477  HA  VAL A 155     123.739  94.369  91.414  1.00  3.86              
ATOM   2478  CB  VAL A 155     123.157  95.292  93.236  1.00  3.86              
ATOM   2479  HB  VAL A 155     122.569  96.004  92.657  1.00  3.86              
ATOM   2480  CG1 VAL A 155     122.185  94.163  93.601  1.00  3.86              
ATOM   2481 1HG1 VAL A 155     121.358  94.566  94.187  1.00  3.86              
ATOM   2482 2HG1 VAL A 155     121.777  93.721  92.690  1.00  3.86              
ATOM   2483 3HG1 VAL A 155     122.682  93.382  94.172  1.00  3.86              
ATOM   2484  CG2 VAL A 155     123.642  96.058  94.476  1.00  3.86              
ATOM   2485 1HG2 VAL A 155     122.864  96.097  95.239  1.00  3.86              
ATOM   2486 2HG2 VAL A 155     124.547  95.618  94.883  1.00  3.86              
ATOM   2487 3HG2 VAL A 155     123.875  97.086  94.192  1.00  3.86              
ATOM   2488  C   VAL A 155     125.218  95.863  91.805  1.00  3.86              
ATOM   2489  O   VAL A 155     125.904  96.495  92.596  1.00  3.86              
ATOM   2490  N   GLN A 156     125.361  96.040  90.490  1.00  3.94              
ATOM   2491  H   GLN A 156     124.977  95.347  89.863  1.00  3.94              
ATOM   2492  CA  GLN A 156     125.826  97.312  89.898  1.00  3.94              
ATOM   2493  HA  GLN A 156     125.626  98.099  90.624  1.00  3.94              
ATOM   2494  CB  GLN A 156     127.361  97.343  89.639  1.00  3.94              
ATOM   2495  HB1 GLN A 156     127.802  97.958  90.416  1.00  3.94              
ATOM   2496  HB2 GLN A 156     127.619  97.868  88.721  1.00  3.94              
ATOM   2497  CG  GLN A 156     128.124  96.018  89.649  1.00  3.94              
ATOM   2498  HG1 GLN A 156     128.016  95.592  90.640  1.00  3.94              
ATOM   2499  HG2 GLN A 156     129.182  96.249  89.520  1.00  3.94              
ATOM   2500  CD  GLN A 156     127.741  94.980  88.588  1.00  3.94              
ATOM   2501  OE1 GLN A 156     126.723  95.007  87.906  1.00  3.94              
ATOM   2502  NE2 GLN A 156     128.575  93.977  88.410  1.00  3.94              
ATOM   2503 1HE2 GLN A 156     129.370  93.867  89.020  1.00  3.94              
ATOM   2504 2HE2 GLN A 156     128.284  93.228  87.812  1.00  3.94              
ATOM   2505  C   GLN A 156     125.015  97.710  88.674  1.00  3.94              
ATOM   2506  O   GLN A 156     125.580  97.966  87.618  1.00  3.94              
ATOM   2507  N   PRO A 157     123.684  97.584  88.746  1.00  3.91              
ATOM   2508  CD  PRO A 157     122.859  97.538  89.951  1.00  3.91              
ATOM   2509  HD1 PRO A 157     122.436  98.515  90.080  1.00  3.91              
ATOM   2510  HD2 PRO A 157     123.377  97.312  90.873  1.00  3.91              
ATOM   2511  CG  PRO A 157     121.766  96.507  89.679  1.00  3.91              
ATOM   2512  HG1 PRO A 157     120.875  96.645  90.287  1.00  3.91              
ATOM   2513  HG2 PRO A 157     122.162  95.499  89.817  1.00  3.91              
ATOM   2514  CB  PRO A 157     121.508  96.768  88.204  1.00  3.91              
ATOM   2515  HB1 PRO A 157     120.933  97.681  88.072  1.00  3.91              
ATOM   2516  HB2 PRO A 157     121.018  95.919  87.735  1.00  3.91              
ATOM   2517  CA  PRO A 157     122.931  96.964  87.684  1.00  3.91              
ATOM   2518  HA  PRO A 157     123.342  95.954  87.636  1.00  3.91              
ATOM   2519  C   PRO A 157     122.998  97.437  86.225  1.00  3.91              
ATOM   2520  O   PRO A 157     122.031  97.971  85.689  1.00  3.91              
ATOM   2521  N   LYS A 158     124.098  97.070  85.557  1.00  3.96              
ATOM   2522  H   LYS A 158     124.867  96.767  86.142  1.00  3.96              
ATOM   2523  CA  LYS A 158     124.447  97.449  84.187  1.00  3.96              
ATOM   2524  HA  LYS A 158     124.694  98.513  84.192  1.00  3.96              
ATOM   2525  CB  LYS A 158     125.688  96.689  83.697  1.00  3.96              
ATOM   2526  HB1 LYS A 158     125.975  97.138  82.746  1.00  3.96              
ATOM   2527  HB2 LYS A 158     125.415  95.653  83.507  1.00  3.96              
ATOM   2528  CG  LYS A 158     126.917  96.752  84.620  1.00  3.96              
ATOM   2529  HG1 LYS A 158     126.669  96.402  85.621  1.00  3.96              
ATOM   2530  HG2 LYS A 158     127.232  97.794  84.692  1.00  3.96              
ATOM   2531  CD  LYS A 158     128.090  95.918  84.069  1.00  3.96              
ATOM   2532  HD1 LYS A 158     129.017  96.418  84.352  1.00  3.96              
ATOM   2533  HD2 LYS A 158     128.053  95.906  82.977  1.00  3.96              
ATOM   2534  CE  LYS A 158     128.164  94.476  84.604  1.00  3.96              
ATOM   2535  HE1 LYS A 158     128.370  94.514  85.677  1.00  3.96              
ATOM   2536  HE2 LYS A 158     129.005  93.979  84.111  1.00  3.96              
ATOM   2537  NZ  LYS A 158     126.924  93.704  84.361  1.00  3.96              
ATOM   2538  HZ1 LYS A 158     127.031  92.703  84.522  1.00  3.96              
ATOM   2539  HZ2 LYS A 158     126.158  94.047  84.916  1.00  3.96              
ATOM   2540  HZ3 LYS A 158     126.649  93.761  83.382  1.00  3.96              
ATOM   2541  C   LYS A 158     123.322  97.314  83.168  1.00  3.96              
ATOM   2542  O   LYS A 158     123.004  98.278  82.478  1.00  3.96              
ATOM   2543  N   TRP A 159     122.687  96.136  83.137  1.00  5.53              
ATOM   2544  H   TRP A 159     122.981  95.422  83.774  1.00  5.53              
ATOM   2545  CA  TRP A 159     121.767  95.804  82.055  1.00  5.53              
ATOM   2546  HA  TRP A 159     122.336  95.846  81.124  1.00  5.53              
ATOM   2547  CB  TRP A 159     121.193  94.373  82.178  1.00  5.53              
ATOM   2548  HB1 TRP A 159     120.866  94.203  83.204  1.00  5.53              
ATOM   2549  HB2 TRP A 159     121.969  93.648  81.931  1.00  5.53              
ATOM   2550  CG  TRP A 159     120.011  94.176  81.264  1.00  5.53              
ATOM   2551  CD1 TRP A 159     120.059  94.362  79.924  1.00  5.53              
ATOM   2552  HD1 TRP A 159     120.968  94.562  79.366  1.00  5.53              
ATOM   2553  NE1 TRP A 159     118.785  94.596  79.451  1.00  5.53              
ATOM   2554  HE1 TRP A 159     118.589  94.908  78.508  1.00  5.53              
ATOM   2555  CE2 TRP A 159     117.836  94.443  80.430  1.00  5.53              
ATOM   2556  CZ2 TRP A 159     116.435  94.473  80.406  1.00  5.53              
ATOM   2557  HZ2 TRP A 159     115.907  94.711  79.492  1.00  5.53              
ATOM   2558  CH2 TRP A 159     115.730  94.111  81.562  1.00  5.53              
ATOM   2559  HH2 TRP A 159     114.649  94.084  81.554  1.00  5.53              
ATOM   2560  CZ3 TRP A 159     116.433  93.767  82.726  1.00  5.53              
ATOM   2561  HZ3 TRP A 159     115.879  93.496  83.611  1.00  5.53              
ATOM   2562  CE3 TRP A 159     117.842  93.779  82.750  1.00  5.53              
ATOM   2563  HE3 TRP A 159     118.366  93.515  83.655  1.00  5.53              
ATOM   2564  CD2 TRP A 159     118.586  94.094  81.594  1.00  5.53              
ATOM   2565  C   TRP A 159     120.628  96.790  81.852  1.00  5.53              
ATOM   2566  O   TRP A 159     120.216  97.018  80.718  1.00  5.53              
ATOM   2567  N   PHE A 160     120.085  97.308  82.945  1.00  4.53              
ATOM   2568  H   PHE A 160     120.563  97.183  83.825  1.00  4.53              
ATOM   2569  CA  PHE A 160     118.816  98.006  82.941  1.00  4.53              
ATOM   2570  HA  PHE A 160     118.134  97.482  82.268  1.00  4.53              
ATOM   2571  CB  PHE A 160     118.218  97.956  84.356  1.00  4.53              
ATOM   2572  HB1 PHE A 160     117.227  98.398  84.297  1.00  4.53              
ATOM   2573  HB2 PHE A 160     118.827  98.574  85.018  1.00  4.53              
ATOM   2574  CG  PHE A 160     118.079  96.578  84.998  1.00  4.53              
ATOM   2575  CD1 PHE A 160     119.202  95.907  85.521  1.00  4.53              
ATOM   2576  HD1 PHE A 160     120.181  96.347  85.428  1.00  4.53              
ATOM   2577  CE1 PHE A 160     119.059  94.665  86.164  1.00  4.53              
ATOM   2578  HE1 PHE A 160     119.927  94.144  86.541  1.00  4.53              
ATOM   2579  CZ  PHE A 160     117.784  94.102  86.329  1.00  4.53              
ATOM   2580  HZ  PHE A 160     117.674  93.152  86.834  1.00  4.53              
ATOM   2581  CE2 PHE A 160     116.657  94.772  85.824  1.00  4.53              
ATOM   2582  HE2 PHE A 160     115.673  94.337  85.933  1.00  4.53              
ATOM   2583  CD2 PHE A 160     116.808  95.992  85.144  1.00  4.53              
ATOM   2584  HD2 PHE A 160     115.940  96.473  84.726  1.00  4.53              
ATOM   2585  C   PHE A 160     119.013  99.432  82.414  1.00  4.53              
ATOM   2586  O   PHE A 160     119.199 100.377  83.165  1.00  4.53              
ATOM   2587  N   GLN A 161     119.000  99.560  81.096  1.00  4.69              
ATOM   2588  H   GLN A 161     119.054  98.684  80.581  1.00  4.69              
ATOM   2589  CA  GLN A 161     119.162 100.755  80.292  1.00  4.69              
ATOM   2590  HA  GLN A 161     118.708 101.600  80.812  1.00  4.69              
ATOM   2591  CB  GLN A 161     120.652 101.092  80.063  1.00  4.69              
ATOM   2592  HB1 GLN A 161     121.037 101.499  80.996  1.00  4.69              
ATOM   2593  HB2 GLN A 161     120.712 101.883  79.314  1.00  4.69              
ATOM   2594  CG  GLN A 161     121.577  99.930  79.639  1.00  4.69              
ATOM   2595  HG1 GLN A 161     121.245  99.503  78.694  1.00  4.69              
ATOM   2596  HG2 GLN A 161     121.536  99.155  80.399  1.00  4.69              
ATOM   2597  CD  GLN A 161     123.040 100.349  79.493  1.00  4.69              
ATOM   2598  OE1 GLN A 161     123.375 101.486  79.180  1.00  4.69              
ATOM   2599  NE2 GLN A 161     123.987  99.474  79.756  1.00  4.69              
ATOM   2600 1HE2 GLN A 161     123.781  98.553  80.154  1.00  4.69              
ATOM   2601 2HE2 GLN A 161     124.934  99.790  79.717  1.00  4.69              
ATOM   2602  C   GLN A 161     118.400 100.497  79.001  1.00  4.69              
ATOM   2603  O   GLN A 161     118.667  99.531  78.292  1.00  4.69              
ATOM   2604  N   GLY A 162     117.341 101.272  78.772  1.00  4.02              
ATOM   2605  H   GLY A 162     117.179 102.061  79.380  1.00  4.02              
ATOM   2606  CA  GLY A 162     116.346 100.972  77.737  1.00  4.02              
ATOM   2607  HA1 GLY A 162     116.801 100.383  76.939  1.00  4.02              
ATOM   2608  HA2 GLY A 162     116.005 101.912  77.303  1.00  4.02              
ATOM   2609  C   GLY A 162     115.111 100.219  78.223  1.00  4.02              
ATOM   2610  O   GLY A 162     114.164 100.057  77.458  1.00  4.02              
ATOM   2611  N   CYS A 163     115.075  99.773  79.484  1.00  3.94              
ATOM   2612  H   CYS A 163     115.865  99.957  80.079  1.00  3.94              
ATOM   2613  CA  CYS A 163     113.980  98.941  79.990  1.00  3.94              
ATOM   2614  HA  CYS A 163     113.576  98.417  79.120  1.00  3.94              
ATOM   2615  CB  CYS A 163     114.521  97.834  80.903  1.00  3.94              
ATOM   2616  HB1 CYS A 163     114.574  98.185  81.935  1.00  3.94              
ATOM   2617  HB2 CYS A 163     115.510  97.511  80.571  1.00  3.94              
ATOM   2618  SG  CYS A 163     113.374  96.429  80.773  1.00  3.94              
ATOM   2619  HG  CYS A 163     113.593  96.082  79.496  1.00  3.94              
ATOM   2620  C   CYS A 163     112.775  99.713  80.543  1.00  3.94              
ATOM   2621  O   CYS A 163     112.262  99.416  81.613  1.00  3.94              
ATOM   2622  N   ASN A 164     112.284 100.715  79.822  1.00  3.94              
ATOM   2623  H   ASN A 164     112.767 100.950  78.962  1.00  3.94              
ATOM   2624  CA  ASN A 164     111.187 101.591  80.255  1.00  3.94              
ATOM   2625  HA  ASN A 164     111.336 101.799  81.316  1.00  3.94              
ATOM   2626  CB  ASN A 164     111.332 102.939  79.519  1.00  3.94              
ATOM   2627  HB1 ASN A 164     110.509 103.594  79.804  1.00  3.94              
ATOM   2628  HB2 ASN A 164     111.279 102.780  78.442  1.00  3.94              
ATOM   2629  CG  ASN A 164     112.648 103.640  79.846  1.00  3.94              
ATOM   2630  OD1 ASN A 164     113.721 103.222  79.436  1.00  3.94              
ATOM   2631  ND2 ASN A 164     112.625 104.715  80.604  1.00  3.94              
ATOM   2632 1HD2 ASN A 164     111.772 105.085  80.999  1.00  3.94              
ATOM   2633 2HD2 ASN A 164     113.500 105.167  80.817  1.00  3.94              
ATOM   2634  C   ASN A 164     109.778 100.960  80.175  1.00  3.94              
ATOM   2635  O   ASN A 164     108.779 101.655  79.999  1.00  3.94              
ATOM   2636  N   ASN A 165     109.674  99.643  80.361  1.00  3.90              
ATOM   2637  H   ASN A 165     110.538  99.135  80.506  1.00  3.90              
ATOM   2638  CA  ASN A 165     108.447  99.006  80.852  1.00  3.90              
ATOM   2639  HA  ASN A 165     107.881  99.792  81.354  1.00  3.90              
ATOM   2640  CB  ASN A 165     107.573  98.475  79.700  1.00  3.90              
ATOM   2641  HB1 ASN A 165     107.442  97.396  79.788  1.00  3.90              
ATOM   2642  HB2 ASN A 165     108.039  98.684  78.737  1.00  3.90              
ATOM   2643  CG  ASN A 165     106.214  99.154  79.743  1.00  3.90              
ATOM   2644  OD1 ASN A 165     105.202  98.585  80.128  1.00  3.90              
ATOM   2645  ND2 ASN A 165     106.164 100.436  79.461  1.00  3.90              
ATOM   2646 1HD2 ASN A 165     107.026 100.946  79.288  1.00  3.90              
ATOM   2647 2HD2 ASN A 165     105.270 100.888  79.473  1.00  3.90              
ATOM   2648  C   ASN A 165     108.699  98.014  81.987  1.00  3.90              
ATOM   2649  O   ASN A 165     107.723  97.529  82.566  1.00  3.90              
ATOM   2650  N   LEU A 166     109.972  97.856  82.389  1.00  3.88              
ATOM   2651  H   LEU A 166     110.703  98.307  81.854  1.00  3.88              
ATOM   2652  CA  LEU A 166     110.383  97.275  83.663  1.00  3.88              
ATOM   2653  HA  LEU A 166     110.285  96.190  83.601  1.00  3.88              
ATOM   2654  CB  LEU A 166     111.848  97.628  83.975  1.00  3.88              
ATOM   2655  HB1 LEU A 166     111.926  98.711  83.981  1.00  3.88              
ATOM   2656  HB2 LEU A 166     112.484  97.256  83.180  1.00  3.88              
ATOM   2657  CG  LEU A 166     112.393  97.111  85.319  1.00  3.88              
ATOM   2658  HG  LEU A 166     111.656  97.250  86.109  1.00  3.88              
ATOM   2659  CD1 LEU A 166     112.749  95.626  85.247  1.00  3.88              
ATOM   2660 1HD1 LEU A 166     113.488  95.451  84.463  1.00  3.88              
ATOM   2661 2HD1 LEU A 166     113.146  95.290  86.203  1.00  3.88              
ATOM   2662 3HD1 LEU A 166     111.851  95.049  85.026  1.00  3.88              
ATOM   2663  CD2 LEU A 166     113.633  97.919  85.700  1.00  3.88              
ATOM   2664 1HD2 LEU A 166     113.332  98.942  85.929  1.00  3.88              
ATOM   2665 2HD2 LEU A 166     114.107  97.486  86.578  1.00  3.88              
ATOM   2666 3HD2 LEU A 166     114.335  97.946  84.870  1.00  3.88              
ATOM   2667  C   LEU A 166     109.475  97.805  84.764  1.00  3.88              
ATOM   2668  O   LEU A 166     109.449  99.013  84.994  1.00  3.88              
ATOM   2669  N   GLN A 167     108.746  96.908  85.426  1.00  3.88              
ATOM   2670  H   GLN A 167     108.738  95.942  85.125  1.00  3.88              
ATOM   2671  CA  GLN A 167     108.062  97.260  86.654  1.00  3.88              
ATOM   2672  HA  GLN A 167     108.525  98.183  87.003  1.00  3.88              
ATOM   2673  CB  GLN A 167     106.576  97.614  86.465  1.00  3.88              
ATOM   2674  HB1 GLN A 167     106.097  97.607  87.445  1.00  3.88              
ATOM   2675  HB2 GLN A 167     106.078  96.869  85.852  1.00  3.88              
ATOM   2676  CG  GLN A 167     106.399  99.024  85.872  1.00  3.88              
ATOM   2677  HG1 GLN A 167     106.713  99.025  84.829  1.00  3.88              
ATOM   2678  HG2 GLN A 167     107.028  99.729  86.414  1.00  3.88              
ATOM   2679  CD  GLN A 167     104.962  99.520  85.966  1.00  3.88              
ATOM   2680  OE1 GLN A 167     104.207  99.464  85.004  1.00  3.88              
ATOM   2681  NE2 GLN A 167     104.531  99.985  87.121  1.00  3.88              
ATOM   2682 1HE2 GLN A 167     105.170 100.043  87.899  1.00  3.88              
ATOM   2683 2HE2 GLN A 167     103.583 100.316  87.168  1.00  3.88              
ATOM   2684  C   GLN A 167     108.290  96.365  87.866  1.00  3.88              
ATOM   2685  O   GLN A 167     108.228  96.913  88.964  1.00  3.88              
ATOM   2686  N   VAL A 168     108.634  95.070  87.753  1.00  3.44              
ATOM   2687  H   VAL A 168     108.665  94.606  86.850  1.00  3.44              
ATOM   2688  CA  VAL A 168     109.049  94.345  88.980  1.00  3.44              
ATOM   2689  HA  VAL A 168     109.242  95.031  89.806  1.00  3.44              
ATOM   2690  CB  VAL A 168     107.927  93.386  89.445  1.00  3.44              
ATOM   2691  HB  VAL A 168     107.628  92.781  88.595  1.00  3.44              
ATOM   2692  CG1 VAL A 168     108.313  92.436  90.590  1.00  3.44              
ATOM   2693 1HG1 VAL A 168     107.455  91.828  90.875  1.00  3.44              
ATOM   2694 2HG1 VAL A 168     109.114  91.766  90.280  1.00  3.44              
ATOM   2695 3HG1 VAL A 168     108.641  93.005  91.460  1.00  3.44              
ATOM   2696  CG2 VAL A 168     106.687  94.164  89.904  1.00  3.44              
ATOM   2697 1HG2 VAL A 168     105.909  93.475  90.233  1.00  3.44              
ATOM   2698 2HG2 VAL A 168     106.946  94.829  90.728  1.00  3.44              
ATOM   2699 3HG2 VAL A 168     106.287  94.759  89.085  1.00  3.44              
ATOM   2700  C   VAL A 168     110.371  93.650  88.708  1.00  3.44              
ATOM   2701  O   VAL A 168     110.663  93.323  87.558  1.00  3.44              
ATOM   2702  N   LEU A 169     111.173  93.440  89.747  1.00  3.41              
ATOM   2703  H   LEU A 169     110.950  93.841  90.657  1.00  3.41              
ATOM   2704  CA  LEU A 169     112.405  92.675  89.649  1.00  3.41              
ATOM   2705  HA  LEU A 169     112.359  91.983  88.830  1.00  3.41              
ATOM   2706  CB  LEU A 169     113.553  93.669  89.387  1.00  3.41              
ATOM   2707  HB1 LEU A 169     113.505  94.463  90.136  1.00  3.41              
ATOM   2708  HB2 LEU A 169     113.410  94.124  88.406  1.00  3.41              
ATOM   2709  CG  LEU A 169     114.951  93.030  89.454  1.00  3.41              
ATOM   2710  HG  LEU A 169     115.098  92.553  90.419  1.00  3.41              
ATOM   2711  CD1 LEU A 169     115.155  91.989  88.362  1.00  3.41              
ATOM   2712 1HD1 LEU A 169     116.177  91.612  88.391  1.00  3.41              
ATOM   2713 2HD1 LEU A 169     114.484  91.147  88.528  1.00  3.41              
ATOM   2714 3HD1 LEU A 169     114.954  92.447  87.399  1.00  3.41              
ATOM   2715  CD2 LEU A 169     116.024  94.101  89.305  1.00  3.41              
ATOM   2716 1HD2 LEU A 169     117.008  93.642  89.222  1.00  3.41              
ATOM   2717 2HD2 LEU A 169     115.828  94.710  88.425  1.00  3.41              
ATOM   2718 3HD2 LEU A 169     116.002  94.722  90.196  1.00  3.41              
ATOM   2719  C   LEU A 169     112.630  91.962  90.978  1.00  3.41              
ATOM   2720  O   LEU A 169     112.903  92.587  92.006  1.00  3.41              
ATOM   2721  N   ASP A 170     112.543  90.641  90.940  1.00  3.44              
ATOM   2722  H   ASP A 170     112.399  90.181  90.050  1.00  3.44              
ATOM   2723  CA  ASP A 170     112.902  89.840  92.122  1.00  3.44              
ATOM   2724  HA  ASP A 170     112.764  90.414  93.034  1.00  3.44              
ATOM   2725  CB  ASP A 170     111.918  88.669  92.160  1.00  3.44              
ATOM   2726  HB1 ASP A 170     112.047  88.100  91.249  1.00  3.44              
ATOM   2727  HB2 ASP A 170     110.906  89.076  92.166  1.00  3.44              
ATOM   2728  CG  ASP A 170     112.068  87.702  93.329  1.00  3.44              
ATOM   2729  OD1 ASP A 170     111.037  87.351  93.952  1.00  3.44              
ATOM   2730  OD2 ASP A 170     113.159  87.131  93.465  1.00  3.44              
ATOM   2731  C   ASP A 170     114.391  89.452  92.025  1.00  3.44              
ATOM   2732  O   ASP A 170     114.887  89.110  90.949  1.00  3.44              
ATOM   2733  N   LEU A 171     115.085  89.597  93.153  1.00  3.94              
ATOM   2734  H   LEU A 171     114.528  89.791  93.977  1.00  3.94              
ATOM   2735  CA  LEU A 171     116.535  89.582  93.360  1.00  3.94              
ATOM   2736  HA  LEU A 171     117.013  88.998  92.573  1.00  3.94              
ATOM   2737  CB  LEU A 171     117.082  91.033  93.345  1.00  3.94              
ATOM   2738  HB1 LEU A 171     117.916  91.109  94.045  1.00  3.94              
ATOM   2739  HB2 LEU A 171     116.300  91.701  93.703  1.00  3.94              
ATOM   2740  CG  LEU A 171     117.588  91.556  91.995  1.00  3.94              
ATOM   2741  HG  LEU A 171     116.847  91.368  91.221  1.00  3.94              
ATOM   2742  CD1 LEU A 171     117.827  93.069  92.110  1.00  3.94              
ATOM   2743 1HD1 LEU A 171     118.267  93.448  91.190  1.00  3.94              
ATOM   2744 2HD1 LEU A 171     116.875  93.570  92.288  1.00  3.94              
ATOM   2745 3HD1 LEU A 171     118.500  93.275  92.942  1.00  3.94              
ATOM   2746  CD2 LEU A 171     118.910  90.900  91.593  1.00  3.94              
ATOM   2747 1HD2 LEU A 171     119.248  91.309  90.642  1.00  3.94              
ATOM   2748 2HD2 LEU A 171     119.660  91.072  92.365  1.00  3.94              
ATOM   2749 3HD2 LEU A 171     118.763  89.827  91.476  1.00  3.94              
ATOM   2750  C   LEU A 171     116.825  88.903  94.693  1.00  3.94              
ATOM   2751  O   LEU A 171     116.960  89.537  95.744  1.00  3.94              
ATOM   2752  N   SER A 172     116.759  87.581  94.664  1.00  3.77              
ATOM   2753  H   SER A 172     116.615  87.130  93.766  1.00  3.77              
ATOM   2754  CA  SER A 172     116.416  86.841  95.886  1.00  3.77              
ATOM   2755  HA  SER A 172     116.583  87.441  96.776  1.00  3.77              
ATOM   2756  CB  SER A 172     114.938  86.523  95.727  1.00  3.77              
ATOM   2757  HB1 SER A 172     114.808  85.972  94.797  1.00  3.77              
ATOM   2758  HB2 SER A 172     114.370  87.454  95.678  1.00  3.77              
ATOM   2759  OG  SER A 172     114.449  85.751  96.778  1.00  3.77              
ATOM   2760  HG  SER A 172     114.107  84.938  96.388  1.00  3.77              
ATOM   2761  C   SER A 172     117.281  85.597  95.953  1.00  3.77              
ATOM   2762  O   SER A 172     117.540  84.956  94.936  1.00  3.77              
ATOM   2763  N   SER A 173     117.799  85.278  97.137  1.00  3.86              
ATOM   2764  H   SER A 173     117.512  85.800  97.959  1.00  3.86              
ATOM   2765  CA  SER A 173     118.794  84.212  97.297  1.00  3.86              
ATOM   2766  HA  SER A 173     119.243  84.360  98.281  1.00  3.86              
ATOM   2767  CB  SER A 173     118.098  82.837  97.356  1.00  3.86              
ATOM   2768  HB1 SER A 173     118.796  82.087  97.729  1.00  3.86              
ATOM   2769  HB2 SER A 173     117.800  82.570  96.346  1.00  3.86              
ATOM   2770  OG  SER A 173     116.913  82.835  98.149  1.00  3.86              
ATOM   2771  HG  SER A 173     117.068  82.516  99.062  1.00  3.86              
ATOM   2772  C   SER A 173     119.944  84.327  96.274  1.00  3.86              
ATOM   2773  O   SER A 173     120.208  83.442  95.448  1.00  3.86              
ATOM   2774  N   ASN A 174     120.594  85.493  96.347  1.00  3.88              
ATOM   2775  H   ASN A 174     120.241  86.130  97.046  1.00  3.88              
ATOM   2776  CA  ASN A 174     121.834  85.890  95.668  1.00  3.88              
ATOM   2777  HA  ASN A 174     122.137  85.135  94.963  1.00  3.88              
ATOM   2778  CB  ASN A 174     121.612  87.269  94.993  1.00  3.88              
ATOM   2779  HB1 ASN A 174     122.470  87.481  94.368  1.00  3.88              
ATOM   2780  HB2 ASN A 174     121.565  88.030  95.773  1.00  3.88              
ATOM   2781  CG  ASN A 174     120.371  87.480  94.135  1.00  3.88              
ATOM   2782  OD1 ASN A 174     119.855  88.582  94.068  1.00  3.88              
ATOM   2783  ND2 ASN A 174     119.895  86.484  93.429  1.00  3.88              
ATOM   2784 1HD2 ASN A 174     120.372  85.596  93.434  1.00  3.88              
ATOM   2785 2HD2 ASN A 174     119.024  86.633  92.938  1.00  3.88              
ATOM   2786  C   ASN A 174     122.964  86.002  96.725  1.00  3.88              
ATOM   2787  O   ASN A 174     122.885  85.392  97.791  1.00  3.88              
ATOM   2788  N   PHE A 175     124.022  86.784  96.455  1.00  3.86              
ATOM   2789  H   PHE A 175     124.063  87.287  95.577  1.00  3.86              
ATOM   2790  CA  PHE A 175     125.149  86.944  97.386  1.00  3.86              
ATOM   2791  HA  PHE A 175     124.774  86.784  98.394  1.00  3.86              
ATOM   2792  CB  PHE A 175     126.170  85.811  97.147  1.00  3.86              
ATOM   2793  HB1 PHE A 175     126.978  86.159  96.502  1.00  3.86              
ATOM   2794  HB2 PHE A 175     125.687  84.978  96.633  1.00  3.86              
ATOM   2795  CG  PHE A 175     126.729  85.273  98.453  1.00  3.86              
ATOM   2796  CD1 PHE A 175     125.968  84.361  99.213  1.00  3.86              
ATOM   2797  HD1 PHE A 175     125.014  84.014  98.841  1.00  3.86              
ATOM   2798  CE1 PHE A 175     126.434  83.923 100.467  1.00  3.86              
ATOM   2799  HE1 PHE A 175     125.848  83.237 101.062  1.00  3.86              
ATOM   2800  CZ  PHE A 175     127.663  84.391 100.963  1.00  3.86              
ATOM   2801  HZ  PHE A 175     128.012  84.069 101.936  1.00  3.86              
ATOM   2802  CE2 PHE A 175     128.430  85.289 100.200  1.00  3.86              
ATOM   2803  HE2 PHE A 175     129.372  85.653 100.582  1.00  3.86              
ATOM   2804  CD2 PHE A 175     127.964  85.729  98.948  1.00  3.86              
ATOM   2805  HD2 PHE A 175     128.547  86.438  98.376  1.00  3.86              
ATOM   2806  C   PHE A 175     125.799  88.347  97.415  1.00  3.86              
ATOM   2807  O   PHE A 175     126.987  88.496  97.696  1.00  3.86              
ATOM   2808  N   LEU A 176     125.035  89.402  97.114  1.00  3.91              
ATOM   2809  H   LEU A 176     124.080  89.239  96.843  1.00  3.91              
ATOM   2810  CA  LEU A 176     125.500  90.784  97.242  1.00  3.91              
ATOM   2811  HA  LEU A 176     126.444  90.841  96.697  1.00  3.91              
ATOM   2812  CB  LEU A 176     124.510  91.714  96.519  1.00  3.91              
ATOM   2813  HB1 LEU A 176     123.526  91.640  96.978  1.00  3.91              
ATOM   2814  HB2 LEU A 176     124.410  91.340  95.499  1.00  3.91              
ATOM   2815  CG  LEU A 176     124.903  93.201  96.412  1.00  3.91              
ATOM   2816  HG  LEU A 176     124.392  93.561  95.530  1.00  3.91              
ATOM   2817  CD1 LEU A 176     124.432  94.075  97.573  1.00  3.91              
ATOM   2818 1HD1 LEU A 176     124.563  95.123  97.311  1.00  3.91              
ATOM   2819 2HD1 LEU A 176     123.377  93.894  97.772  1.00  3.91              
ATOM   2820 3HD1 LEU A 176     125.008  93.870  98.471  1.00  3.91              
ATOM   2821  CD2 LEU A 176     126.396  93.443  96.189  1.00  3.91              
ATOM   2822 1HD2 LEU A 176     126.562  94.467  95.851  1.00  3.91              
ATOM   2823 2HD2 LEU A 176     126.957  93.304  97.111  1.00  3.91              
ATOM   2824 3HD2 LEU A 176     126.778  92.753  95.442  1.00  3.91              
ATOM   2825  C   LEU A 176     125.802  91.196  98.688  1.00  3.91              
ATOM   2826  O   LEU A 176     124.913  91.562  99.452  1.00  3.91              
ATOM   2827  N   ALA A 177     127.083  91.212  99.039  1.00  3.96              
ATOM   2828  H   ALA A 177     127.751  90.797  98.400  1.00  3.96              
ATOM   2829  CA  ALA A 177     127.606  91.890 100.215  1.00  3.96              
ATOM   2830  HA  ALA A 177     126.787  92.186 100.869  1.00  3.96              
ATOM   2831  CB  ALA A 177     128.483  90.902 100.997  1.00  3.96              
ATOM   2832  HB1 ALA A 177     128.875  91.385 101.892  1.00  3.96              
ATOM   2833  HB2 ALA A 177     127.892  90.032 101.290  1.00  3.96              
ATOM   2834  HB3 ALA A 177     129.318  90.567 100.377  1.00  3.96              
ATOM   2835  C   ALA A 177     128.359  93.145  99.779  1.00  3.96              
ATOM   2836  O   ALA A 177     129.462  93.048  99.253  1.00  3.96              
ATOM   2837  N   LYS A 178     127.714  94.294 100.024  1.00  4.00              
ATOM   2838  H   LYS A 178     126.791  94.183 100.415  1.00  4.00              
ATOM   2839  CA  LYS A 178     128.145  95.689  99.817  1.00  4.00              
ATOM   2840  HA  LYS A 178     127.806  96.247 100.685  1.00  4.00              
ATOM   2841  CB  LYS A 178     129.672  95.952  99.749  1.00  4.00              
ATOM   2842  HB1 LYS A 178     129.800  96.972  99.384  1.00  4.00              
ATOM   2843  HB2 LYS A 178     130.159  95.316  99.012  1.00  4.00              
ATOM   2844  CG  LYS A 178     130.413  95.900 101.101  1.00  4.00              
ATOM   2845  HG1 LYS A 178     129.946  96.619 101.775  1.00  4.00              
ATOM   2846  HG2 LYS A 178     131.438  96.230 100.929  1.00  4.00              
ATOM   2847  CD  LYS A 178     130.453  94.524 101.789  1.00  4.00              
ATOM   2848  HD1 LYS A 178     130.980  93.807 101.156  1.00  4.00              
ATOM   2849  HD2 LYS A 178     129.439  94.170 101.948  1.00  4.00              
ATOM   2850  CE  LYS A 178     131.104  94.563 103.169  1.00  4.00              
ATOM   2851  HE1 LYS A 178     130.926  93.595 103.648  1.00  4.00              
ATOM   2852  HE2 LYS A 178     130.599  95.323 103.774  1.00  4.00              
ATOM   2853  NZ  LYS A 178     132.557  94.815 103.082  1.00  4.00              
ATOM   2854  HZ1 LYS A 178     132.971  94.787 104.004  1.00  4.00              
ATOM   2855  HZ2 LYS A 178     132.983  94.098 102.509  1.00  4.00              
ATOM   2856  HZ3 LYS A 178     132.730  95.713 102.652  1.00  4.00              
ATOM   2857  C   LYS A 178     127.401  96.312  98.633  1.00  4.00              
ATOM   2858  O   LYS A 178     127.911  96.354  97.520  1.00  4.00              
ATOM   2859  N   ASP A 179     126.199  96.842  98.895  1.00  4.05              
ATOM   2860  H   ASP A 179     125.824  96.766  99.826  1.00  4.05              
ATOM   2861  CA  ASP A 179     125.699  97.937  98.057  1.00  4.05              
ATOM   2862  HA  ASP A 179     125.832  97.654  97.009  1.00  4.05              
ATOM   2863  CB  ASP A 179     124.199  98.196  98.258  1.00  4.05              
ATOM   2864  HB1 ASP A 179     124.032  98.673  99.223  1.00  4.05              
ATOM   2865  HB2 ASP A 179     123.671  97.241  98.251  1.00  4.05              
ATOM   2866  CG  ASP A 179     123.605  99.091  97.160  1.00  4.05              
ATOM   2867  OD1 ASP A 179     122.363  99.161  97.083  1.00  4.05              
ATOM   2868  OD2 ASP A 179     124.378  99.758  96.434  1.00  4.05              
ATOM   2869  C   ASP A 179     126.562  99.172  98.330  1.00  4.05              
ATOM   2870  O   ASP A 179     126.684  99.578  99.492  1.00  4.05              
ATOM   2871  N   ILE A 180     127.212  99.684  97.281  1.00  4.18              
ATOM   2872  H   ILE A 180     127.013  99.299  96.366  1.00  4.18              
ATOM   2873  CA  ILE A 180     128.174 100.776  97.354  1.00  4.18              
ATOM   2874  HA  ILE A 180     128.715 100.665  98.292  1.00  4.18              
ATOM   2875  CB  ILE A 180     129.230 100.700  96.225  1.00  4.18              
ATOM   2876  HB  ILE A 180     128.714 100.738  95.271  1.00  4.18              
ATOM   2877  CG2 ILE A 180     130.185 101.908  96.236  1.00  4.18              
ATOM   2878 1HG2 ILE A 180     130.980 101.764  95.503  1.00  4.18              
ATOM   2879 2HG2 ILE A 180     129.650 102.821  95.976  1.00  4.18              
ATOM   2880 3HG2 ILE A 180     130.628 102.031  97.225  1.00  4.18              
ATOM   2881  CG1 ILE A 180     130.034  99.377  96.264  1.00  4.18              
ATOM   2882 1HG1 ILE A 180     130.698  99.350  95.399  1.00  4.18              
ATOM   2883 2HG1 ILE A 180     129.347  98.537  96.163  1.00  4.18              
ATOM   2884  CD1 ILE A 180     130.881  99.145  97.525  1.00  4.18              
ATOM   2885  HD1 ILE A 180     131.391  98.186  97.440  1.00  4.18              
ATOM   2886  HD2 ILE A 180     131.630  99.930  97.630  1.00  4.18              
ATOM   2887  HD3 ILE A 180     130.250  99.123  98.412  1.00  4.18              
ATOM   2888  C   ILE A 180     127.507 102.154  97.440  1.00  4.18              
ATOM   2889  O   ILE A 180     127.764 102.893  98.391  1.00  4.18              
ATOM   2890  N   THR A 181     126.670 102.477  96.450  1.00  4.86              
ATOM   2891  H   THR A 181     126.464 101.706  95.825  1.00  4.86              
ATOM   2892  CA  THR A 181     126.028 103.764  96.101  1.00  4.86              
ATOM   2893  HA  THR A 181     124.973 103.680  96.329  1.00  4.86              
ATOM   2894  CB  THR A 181     126.570 105.015  96.839  1.00  4.86              
ATOM   2895  HB  THR A 181     127.660 104.979  96.858  1.00  4.86              
ATOM   2896  CG2 THR A 181     126.164 106.363  96.235  1.00  4.86              
ATOM   2897 1HG2 THR A 181     126.429 107.169  96.920  1.00  4.86              
ATOM   2898 2HG2 THR A 181     126.695 106.529  95.298  1.00  4.86              
ATOM   2899 3HG2 THR A 181     125.095 106.391  96.044  1.00  4.86              
ATOM   2900  OG1 THR A 181     126.085 105.029  98.162  1.00  4.86              
ATOM   2901  HG1 THR A 181     126.589 104.336  98.618  1.00  4.86              
ATOM   2902  C   THR A 181     126.092 103.987  94.608  1.00  4.86              
ATOM   2903  O   THR A 181     125.059 104.128  93.980  1.00  4.86              
ATOM   2904  N   HIS A 182     127.270 103.943  93.992  1.00  5.67              
ATOM   2905  H   HIS A 182     128.120 103.942  94.540  1.00  5.67              
ATOM   2906  CA  HIS A 182     127.367 104.071  92.530  1.00  5.67              
ATOM   2907  HA  HIS A 182     126.670 104.847  92.203  1.00  5.67              
ATOM   2908  CB  HIS A 182     128.779 104.547  92.171  1.00  5.67              
ATOM   2909  HB1 HIS A 182     128.852 104.683  91.091  1.00  5.67              
ATOM   2910  HB2 HIS A 182     129.511 103.799  92.478  1.00  5.67              
ATOM   2911  CG  HIS A 182     129.088 105.856  92.857  1.00  5.67              
ATOM   2912  ND1 HIS A 182     129.456 105.991  94.199  1.00  5.67              
ATOM   2913  CE1 HIS A 182     129.457 107.310  94.448  1.00  5.67              
ATOM   2914  HE1 HIS A 182     129.684 107.754  95.410  1.00  5.67              
ATOM   2915  NE2 HIS A 182     129.105 107.998  93.347  1.00  5.67              
ATOM   2916  HE2 HIS A 182     129.007 109.004  93.296  1.00  5.67              
ATOM   2917  CD2 HIS A 182     128.854 107.095  92.335  1.00  5.67              
ATOM   2918  HD2 HIS A 182     128.477 107.300  91.342  1.00  5.67              
ATOM   2919  C   HIS A 182     126.941 102.811  91.782  1.00  5.67              
ATOM   2920  O   HIS A 182     126.652 102.827  90.593  1.00  5.67              
ATOM   2921  N   THR A 183     126.824 101.734  92.543  1.00  5.86              
ATOM   2922  H   THR A 183     127.123 101.831  93.503  1.00  5.86              
ATOM   2923  CA  THR A 183     126.079 100.514  92.274  1.00  5.86              
ATOM   2924  HA  THR A 183     126.393 100.100  91.318  1.00  5.86              
ATOM   2925  CB  THR A 183     126.401  99.520  93.406  1.00  5.86              
ATOM   2926  HB  THR A 183     125.676  98.711  93.429  1.00  5.86              
ATOM   2927  CG2 THR A 183     127.808  98.926  93.338  1.00  5.86              
ATOM   2928 1HG2 THR A 183     127.880  98.245  92.500  1.00  5.86              
ATOM   2929 2HG2 THR A 183     128.558  99.708  93.229  1.00  5.86              
ATOM   2930 3HG2 THR A 183     128.000  98.349  94.242  1.00  5.86              
ATOM   2931  OG1 THR A 183     126.331 100.208  94.629  1.00  5.86              
ATOM   2932  HG1 THR A 183     125.492  99.954  95.063  1.00  5.86              
ATOM   2933  C   THR A 183     124.569 100.646  92.260  1.00  5.86              
ATOM   2934  O   THR A 183     123.933  99.642  91.942  1.00  5.86              
ATOM   2935  N   SER A 184     123.978 101.796  92.621  1.00  7.51              
ATOM   2936  H   SER A 184     124.548 102.600  92.863  1.00  7.51              
ATOM   2937  CA  SER A 184     122.547 101.915  92.927  1.00  7.51              
ATOM   2938  HA  SER A 184     122.305 101.007  93.481  1.00  7.51              
ATOM   2939  CB  SER A 184     122.225 103.042  93.930  1.00  7.51              
ATOM   2940  HB1 SER A 184     122.940 102.998  94.748  1.00  7.51              
ATOM   2941  HB2 SER A 184     121.232 102.856  94.343  1.00  7.51              
ATOM   2942  OG  SER A 184     122.236 104.346  93.391  1.00  7.51              
ATOM   2943  HG  SER A 184     121.613 104.881  93.910  1.00  7.51              
ATOM   2944  C   SER A 184     121.593 101.887  91.746  1.00  7.51              
ATOM   2945  O   SER A 184     120.646 102.660  91.667  1.00  7.51              
ATOM   2946  N   PHE A 185     121.798 100.909  90.870  1.00  7.05              
ATOM   2947  H   PHE A 185     122.634 100.364  91.016  1.00  7.05              
ATOM   2948  CA  PHE A 185     120.832 100.382  89.926  1.00  7.05              
ATOM   2949  HA  PHE A 185     121.371  99.836  89.154  1.00  7.05              
ATOM   2950  CB  PHE A 185     119.955  99.373  90.697  1.00  7.05              
ATOM   2951  HB1 PHE A 185     119.529  99.871  91.565  1.00  7.05              
ATOM   2952  HB2 PHE A 185     120.594  98.618  91.142  1.00  7.05              
ATOM   2953  CG  PHE A 185     118.827  98.664  89.972  1.00  7.05              
ATOM   2954  CD1 PHE A 185     118.596  98.794  88.585  1.00  7.05              
ATOM   2955  HD1 PHE A 185     119.273  99.346  87.949  1.00  7.05              
ATOM   2956  CE1 PHE A 185     117.451  98.221  88.011  1.00  7.05              
ATOM   2957  HE1 PHE A 185     117.252  98.348  86.959  1.00  7.05              
ATOM   2958  CZ  PHE A 185     116.547  97.500  88.806  1.00  7.05              
ATOM   2959  HZ  PHE A 185     115.663  97.070  88.358  1.00  7.05              
ATOM   2960  CE2 PHE A 185     116.788  97.348  90.181  1.00  7.05              
ATOM   2961  HE2 PHE A 185     116.084  96.817  90.804  1.00  7.05              
ATOM   2962  CD2 PHE A 185     117.926  97.927  90.760  1.00  7.05              
ATOM   2963  HD2 PHE A 185     118.094  97.832  91.824  1.00  7.05              
ATOM   2964  C   PHE A 185     120.151 101.523  89.151  1.00  7.05              
ATOM   2965  O   PHE A 185     120.777 102.003  88.194  1.00  7.05              
ATOM   2966  N   PRO A 186     118.945 102.026  89.497  1.00  5.36              
ATOM   2967  CD  PRO A 186     117.995 101.708  90.570  1.00  5.36              
ATOM   2968  HD1 PRO A 186     118.455 101.702  91.556  1.00  5.36              
ATOM   2969  HD2 PRO A 186     117.510 100.755  90.369  1.00  5.36              
ATOM   2970  CG  PRO A 186     116.920 102.788  90.530  1.00  5.36              
ATOM   2971  HG1 PRO A 186     117.246 103.661  91.093  1.00  5.36              
ATOM   2972  HG2 PRO A 186     115.958 102.427  90.891  1.00  5.36              
ATOM   2973  CB  PRO A 186     116.888 103.126  89.051  1.00  5.36              
ATOM   2974  HB1 PRO A 186     116.436 104.101  88.866  1.00  5.36              
ATOM   2975  HB2 PRO A 186     116.342 102.350  88.511  1.00  5.36              
ATOM   2976  CA  PRO A 186     118.377 103.068  88.686  1.00  5.36              
ATOM   2977  HA  PRO A 186     118.467 102.752  87.650  1.00  5.36              
ATOM   2978  C   PRO A 186     119.023 104.451  88.754  1.00  5.36              
ATOM   2979  O   PRO A 186     118.558 105.364  88.078  1.00  5.36              
ATOM   2980  N   PHE A 187     120.140 104.599  89.454  1.00  5.54              
ATOM   2981  H   PHE A 187     120.419 103.859  90.091  1.00  5.54              
ATOM   2982  CA  PHE A 187     121.129 105.617  89.126  1.00  5.54              
ATOM   2983  HA  PHE A 187     120.763 106.577  89.492  1.00  5.54              
ATOM   2984  CB  PHE A 187     122.402 105.243  89.909  1.00  5.54              
ATOM   2985  HB1 PHE A 187     122.718 104.247  89.594  1.00  5.54              
ATOM   2986  HB2 PHE A 187     122.140 105.176  90.963  1.00  5.54              
ATOM   2987  CG  PHE A 187     123.586 106.187  89.802  1.00  5.54              
ATOM   2988  CD1 PHE A 187     124.835 105.713  89.352  1.00  5.54              
ATOM   2989  HD1 PHE A 187     124.948 104.677  89.059  1.00  5.54              
ATOM   2990  CE1 PHE A 187     125.938 106.582  89.278  1.00  5.54              
ATOM   2991  HE1 PHE A 187     126.888 106.215  88.914  1.00  5.54              
ATOM   2992  CZ  PHE A 187     125.797 107.930  89.650  1.00  5.54              
ATOM   2993  HZ  PHE A 187     126.636 108.604  89.569  1.00  5.54              
ATOM   2994  CE2 PHE A 187     124.556 108.404  90.113  1.00  5.54              
ATOM   2995  HE2 PHE A 187     124.443 109.440  90.396  1.00  5.54              
ATOM   2996  CD2 PHE A 187     123.456 107.532  90.198  1.00  5.54              
ATOM   2997  HD2 PHE A 187     122.507 107.900  90.559  1.00  5.54              
ATOM   2998  C   PHE A 187     121.412 105.803  87.632  1.00  5.54              
ATOM   2999  O   PHE A 187     121.704 106.919  87.207  1.00  5.54              
ATOM   3000  N   HIS A 188     121.276 104.733  86.841  1.00  6.20              
ATOM   3001  H   HIS A 188     121.069 103.839  87.269  1.00  6.20              
ATOM   3002  CA  HIS A 188     121.508 104.766  85.396  1.00  6.20              
ATOM   3003  HA  HIS A 188     122.154 105.611  85.146  1.00  6.20              
ATOM   3004  CB  HIS A 188     122.278 103.470  85.072  1.00  6.20              
ATOM   3005  HB1 HIS A 188     121.593 102.622  85.134  1.00  6.20              
ATOM   3006  HB2 HIS A 188     123.056 103.323  85.823  1.00  6.20              
ATOM   3007  CG  HIS A 188     122.968 103.450  83.734  1.00  6.20              
ATOM   3008  ND1 HIS A 188     123.832 104.438  83.258  1.00  6.20              
ATOM   3009  CE1 HIS A 188     124.219 104.022  82.043  1.00  6.20              
ATOM   3010  HE1 HIS A 188     124.875 104.577  81.388  1.00  6.20              
ATOM   3011  NE2 HIS A 188     123.667 102.833  81.747  1.00  6.20              
ATOM   3012  HE2 HIS A 188     123.761 102.346  80.858  1.00  6.20              
ATOM   3013  CD2 HIS A 188     122.888 102.445  82.814  1.00  6.20              
ATOM   3014  HD2 HIS A 188     122.317 101.531  82.915  1.00  6.20              
ATOM   3015  C   HIS A 188     120.239 104.901  84.540  1.00  6.20              
ATOM   3016  O   HIS A 188     120.289 104.852  83.313  1.00  6.20              
ATOM   3017  N   LEU A 189     119.075 105.057  85.171  1.00  5.70              
ATOM   3018  H   LEU A 189     119.102 105.189  86.176  1.00  5.70              
ATOM   3019  CA  LEU A 189     117.764 104.855  84.555  1.00  5.70              
ATOM   3020  HA  LEU A 189     117.880 104.622  83.497  1.00  5.70              
ATOM   3021  CB  LEU A 189     117.063 103.666  85.236  1.00  5.70              
ATOM   3022  HB1 LEU A 189     116.000 103.788  85.128  1.00  5.70              
ATOM   3023  HB2 LEU A 189     117.256 103.716  86.300  1.00  5.70              
ATOM   3024  CG  LEU A 189     117.358 102.272  84.691  1.00  5.70              
ATOM   3025  HG  LEU A 189     118.434 102.155  84.606  1.00  5.70              
ATOM   3026  CD1 LEU A 189     116.809 101.229  85.673  1.00  5.70              
ATOM   3027 1HD1 LEU A 189     116.676 100.277  85.173  1.00  5.70              
ATOM   3028 2HD1 LEU A 189     117.522 101.092  86.483  1.00  5.70              
ATOM   3029 3HD1 LEU A 189     115.858 101.548  86.090  1.00  5.70              
ATOM   3030  CD2 LEU A 189     116.673 102.091  83.325  1.00  5.70              
ATOM   3031 1HD2 LEU A 189     116.765 101.059  82.995  1.00  5.70              
ATOM   3032 2HD2 LEU A 189     115.616 102.336  83.386  1.00  5.70              
ATOM   3033 3HD2 LEU A 189     117.160 102.730  82.591  1.00  5.70              
ATOM   3034  C   LEU A 189     116.880 106.097  84.652  1.00  5.70              
ATOM   3035  O   LEU A 189     115.952 106.164  85.465  1.00  5.70              
ATOM   3036  N   PRO A 190     117.122 107.097  83.804  1.00  4.91              
ATOM   3037  CD  PRO A 190     118.181 107.210  82.811  1.00  4.91              
ATOM   3038  HD1 PRO A 190     118.225 106.334  82.164  1.00  4.91              
ATOM   3039  HD2 PRO A 190     119.138 107.356  83.316  1.00  4.91              
ATOM   3040  CG  PRO A 190     117.839 108.450  81.988  1.00  4.91              
ATOM   3041  HG1 PRO A 190     117.215 108.166  81.140  1.00  4.91              
ATOM   3042  HG2 PRO A 190     118.736 108.971  81.650  1.00  4.91              
ATOM   3043  CB  PRO A 190     117.023 109.294  82.968  1.00  4.91              
ATOM   3044  HB1 PRO A 190     116.353 109.981  82.449  1.00  4.91              
ATOM   3045  HB2 PRO A 190     117.703 109.849  83.617  1.00  4.91              
ATOM   3046  CA  PRO A 190     116.267 108.254  83.802  1.00  4.91              
ATOM   3047  HA  PRO A 190     116.157 108.633  84.819  1.00  4.91              
ATOM   3048  C   PRO A 190     114.881 107.979  83.218  1.00  4.91              
ATOM   3049  O   PRO A 190     114.725 107.239  82.244  1.00  4.91              
ATOM   3050  N   LEU A 191     113.875 108.625  83.817  1.00  5.17              
ATOM   3051  H   LEU A 191     114.106 109.222  84.595  1.00  5.17              
ATOM   3052  CA  LEU A 191     112.449 108.390  83.562  1.00  5.17              
ATOM   3053  HA  LEU A 191     111.905 108.765  84.432  1.00  5.17              
ATOM   3054  CB  LEU A 191     111.961 109.206  82.344  1.00  5.17              
ATOM   3055  HB1 LEU A 191     111.042 108.754  81.971  1.00  5.17              
ATOM   3056  HB2 LEU A 191     112.697 109.156  81.540  1.00  5.17              
ATOM   3057  CG  LEU A 191     111.624 110.672  82.672  1.00  5.17              
ATOM   3058  HG  LEU A 191     110.945 110.702  83.524  1.00  5.17              
ATOM   3059  CD1 LEU A 191     112.852 111.529  82.994  1.00  5.17              
ATOM   3060 1HD1 LEU A 191     112.560 112.576  83.082  1.00  5.17              
ATOM   3061 2HD1 LEU A 191     113.278 111.218  83.946  1.00  5.17              
ATOM   3062 3HD1 LEU A 191     113.596 111.427  82.204  1.00  5.17              
ATOM   3063  CD2 LEU A 191     110.912 111.310  81.481  1.00  5.17              
ATOM   3064 1HD2 LEU A 191     110.633 112.336  81.722  1.00  5.17              
ATOM   3065 2HD2 LEU A 191     111.564 111.306  80.608  1.00  5.17              
ATOM   3066 3HD2 LEU A 191     110.003 110.753  81.255  1.00  5.17              
ATOM   3067  C   LEU A 191     112.075 106.888  83.523  1.00  5.17              
ATOM   3068  O   LEU A 191     111.165 106.452  82.809  1.00  5.17              
ATOM   3069  N   LEU A 192     112.775 106.085  84.330  1.00  5.42              
ATOM   3070  H   LEU A 192     113.542 106.480  84.855  1.00  5.42              
ATOM   3071  CA  LEU A 192     112.272 104.796  84.765  1.00  5.42              
ATOM   3072  HA  LEU A 192     111.666 104.385  83.957  1.00  5.42              
ATOM   3073  CB  LEU A 192     113.428 103.829  85.011  1.00  5.42              
ATOM   3074  HB1 LEU A 192     114.027 104.225  85.831  1.00  5.42              
ATOM   3075  HB2 LEU A 192     114.028 103.834  84.102  1.00  5.42              
ATOM   3076  CG  LEU A 192     113.072 102.360  85.319  1.00  5.42              
ATOM   3077  HG  LEU A 192     113.952 101.766  85.094  1.00  5.42              
ATOM   3078  CD1 LEU A 192     112.747 102.124  86.795  1.00  5.42              
ATOM   3079 1HD1 LEU A 192     112.671 101.054  86.980  1.00  5.42              
ATOM   3080 2HD1 LEU A 192     113.535 102.535  87.425  1.00  5.42              
ATOM   3081 3HD1 LEU A 192     111.798 102.583  87.068  1.00  5.42              
ATOM   3082  CD2 LEU A 192     111.952 101.804  84.439  1.00  5.42              
ATOM   3083 1HD2 LEU A 192     111.806 100.753  84.674  1.00  5.42              
ATOM   3084 2HD2 LEU A 192     111.009 102.308  84.633  1.00  5.42              
ATOM   3085 3HD2 LEU A 192     112.228 101.898  83.390  1.00  5.42              
ATOM   3086  C   LEU A 192     111.376 104.974  85.985  1.00  5.42              
ATOM   3087  O   LEU A 192     111.808 105.504  87.007  1.00  5.42              
ATOM   3088  N   GLU A 193     110.119 104.546  85.850  1.00  3.99              
ATOM   3089  H   GLU A 193     109.853 104.120  84.978  1.00  3.99              
ATOM   3090  CA  GLU A 193     109.066 105.185  86.624  1.00  3.99              
ATOM   3091  HA  GLU A 193     109.514 106.022  87.163  1.00  3.99              
ATOM   3092  CB  GLU A 193     107.991 105.811  85.705  1.00  3.99              
ATOM   3093  HB1 GLU A 193     107.008 105.703  86.167  1.00  3.99              
ATOM   3094  HB2 GLU A 193     107.958 105.265  84.761  1.00  3.99              
ATOM   3095  CG  GLU A 193     108.200 107.309  85.413  1.00  3.99              
ATOM   3096  HG1 GLU A 193     107.407 107.643  84.740  1.00  3.99              
ATOM   3097  HG2 GLU A 193     109.150 107.428  84.886  1.00  3.99              
ATOM   3098  CD  GLU A 193     108.190 108.193  86.675  1.00  3.99              
ATOM   3099  OE1 GLU A 193     109.235 108.808  86.974  1.00  3.99              
ATOM   3100  OE2 GLU A 193     107.184 108.240  87.426  1.00  3.99              
ATOM   3101  C   GLU A 193     108.386 104.407  87.740  1.00  3.99              
ATOM   3102  O   GLU A 193     108.010 105.043  88.713  1.00  3.99              
ATOM   3103  N   GLU A 194     108.266 103.082  87.702  1.00  3.60              
ATOM   3104  H   GLU A 194     108.602 102.571  86.898  1.00  3.60              
ATOM   3105  CA  GLU A 194     108.210 102.346  88.967  1.00  3.60              
ATOM   3106  HA  GLU A 194     108.764 102.946  89.692  1.00  3.60              
ATOM   3107  CB  GLU A 194     106.801 102.168  89.595  1.00  3.60              
ATOM   3108  HB1 GLU A 194     106.904 101.481  90.436  1.00  3.60              
ATOM   3109  HB2 GLU A 194     106.169 101.667  88.860  1.00  3.60              
ATOM   3110  CG  GLU A 194     106.020 103.409  90.133  1.00  3.60              
ATOM   3111  HG1 GLU A 194     105.080 103.032  90.544  1.00  3.60              
ATOM   3112  HG2 GLU A 194     105.740 104.035  89.284  1.00  3.60              
ATOM   3113  CD  GLU A 194     106.677 104.304  91.228  1.00  3.60              
ATOM   3114  OE1 GLU A 194     106.041 105.298  91.681  1.00  3.60              
ATOM   3115  OE2 GLU A 194     107.837 104.075  91.632  1.00  3.60              
ATOM   3116  C   GLU A 194     109.017 101.063  88.878  1.00  3.60              
ATOM   3117  O   GLU A 194     109.084 100.414  87.838  1.00  3.60              
ATOM   3118  N   LEU A 195     109.656 100.746  89.996  1.00  3.56              
ATOM   3119  H   LEU A 195     109.509 101.324  90.812  1.00  3.56              
ATOM   3120  CA  LEU A 195     110.580  99.647  90.177  1.00  3.56              
ATOM   3121  HA  LEU A 195     110.508  98.957  89.334  1.00  3.56              
ATOM   3122  CB  LEU A 195     112.011 100.202  90.278  1.00  3.56              
ATOM   3123  HB1 LEU A 195     112.016 101.018  91.003  1.00  3.56              
ATOM   3124  HB2 LEU A 195     112.301 100.610  89.310  1.00  3.56              
ATOM   3125  CG  LEU A 195     113.048  99.161  90.728  1.00  3.56              
ATOM   3126  HG  LEU A 195     112.790  98.808  91.723  1.00  3.56              
ATOM   3127  CD1 LEU A 195     113.122  97.959  89.783  1.00  3.56              
ATOM   3128 1HD1 LEU A 195     113.885  97.269  90.134  1.00  3.56              
ATOM   3129 2HD1 LEU A 195     112.175  97.422  89.774  1.00  3.56              
ATOM   3130 3HD1 LEU A 195     113.361  98.297  88.776  1.00  3.56              
ATOM   3131  CD2 LEU A 195     114.423  99.824  90.825  1.00  3.56              
ATOM   3132 1HD2 LEU A 195     115.125  99.142  91.298  1.00  3.56              
ATOM   3133 2HD2 LEU A 195     114.787 100.102  89.836  1.00  3.56              
ATOM   3134 3HD2 LEU A 195     114.351 100.712  91.455  1.00  3.56              
ATOM   3135  C   LEU A 195     110.143  98.922  91.445  1.00  3.56              
ATOM   3136  O   LEU A 195     110.118  99.585  92.478  1.00  3.56              
ATOM   3137  N   ASP A 196     109.832  97.614  91.414  1.00  3.49              
ATOM   3138  H   ASP A 196     109.721  97.115  90.540  1.00  3.49              
ATOM   3139  CA  ASP A 196     109.855  96.912  92.711  1.00  3.49              
ATOM   3140  HA  ASP A 196     109.825  97.636  93.524  1.00  3.49              
ATOM   3141  CB  ASP A 196     108.666  95.971  92.980  1.00  3.49              
ATOM   3142  HB1 ASP A 196     108.739  95.086  92.352  1.00  3.49              
ATOM   3143  HB2 ASP A 196     107.741  96.494  92.732  1.00  3.49              
ATOM   3144  CG  ASP A 196     108.605  95.563  94.471  1.00  3.49              
ATOM   3145  OD1 ASP A 196     109.064  96.342  95.334  1.00  3.49              
ATOM   3146  OD2 ASP A 196     107.887  94.605  94.846  1.00  3.49              
ATOM   3147  C   ASP A 196     111.191  96.194  92.834  1.00  3.49              
ATOM   3148  O   ASP A 196     111.358  95.094  92.292  1.00  3.49              
ATOM   3149  N   LEU A 197     112.168  96.858  93.466  1.00  4.01              
ATOM   3150  H   LEU A 197     111.975  97.782  93.840  1.00  4.01              
ATOM   3151  CA  LEU A 197     113.397  96.154  93.861  1.00  4.01              
ATOM   3152  HA  LEU A 197     113.789  95.608  93.001  1.00  4.01              
ATOM   3153  CB  LEU A 197     114.394  97.254  94.287  1.00  4.01              
ATOM   3154  HB1 LEU A 197     114.157  97.566  95.303  1.00  4.01              
ATOM   3155  HB2 LEU A 197     114.241  98.125  93.648  1.00  4.01              
ATOM   3156  CG  LEU A 197     115.888  96.912  94.198  1.00  4.01              
ATOM   3157  HG  LEU A 197     116.148  96.732  93.156  1.00  4.01              
ATOM   3158  CD1 LEU A 197     116.717  98.087  94.716  1.00  4.01              
ATOM   3159 1HD1 LEU A 197     117.779  97.884  94.580  1.00  4.01              
ATOM   3160 2HD1 LEU A 197     116.458  98.990  94.163  1.00  4.01              
ATOM   3161 3HD1 LEU A 197     116.515  98.247  95.774  1.00  4.01              
ATOM   3162  CD2 LEU A 197     116.267  95.681  95.012  1.00  4.01              
ATOM   3163 1HD2 LEU A 197     117.350  95.556  95.013  1.00  4.01              
ATOM   3164 2HD2 LEU A 197     115.914  95.799  96.037  1.00  4.01              
ATOM   3165 3HD2 LEU A 197     115.823  94.795  94.560  1.00  4.01              
ATOM   3166  C   LEU A 197     113.053  95.170  94.989  1.00  4.01              
ATOM   3167  O   LEU A 197     112.596  95.592  96.064  1.00  4.01              
ATOM   3168  N   SER A 198     113.263  93.876  94.710  1.00  3.96              
ATOM   3169  H   SER A 198     113.499  93.625  93.756  1.00  3.96              
ATOM   3170  CA  SER A 198     112.818  92.792  95.570  1.00  3.96              
ATOM   3171  HA  SER A 198     112.563  93.250  96.473  1.00  3.96              
ATOM   3172  CB  SER A 198     111.491  92.219  95.040  1.00  3.96              
ATOM   3173  HB1 SER A 198     111.645  91.765  94.065  1.00  3.96              
ATOM   3174  HB2 SER A 198     110.785  93.045  94.916  1.00  3.96              
ATOM   3175  OG  SER A 198     110.945  91.275  95.934  1.00  3.96              
ATOM   3176  HG  SER A 198     111.587  90.555  96.006  1.00  3.96              
ATOM   3177  C   SER A 198     113.993  91.711  95.816  1.00  3.96              
ATOM   3178  O   SER A 198     113.683  90.557  95.558  1.00  3.96              
ATOM   3179  N   PHE A 199     115.325  91.853  96.191  1.00  4.02              
ATOM   3180  H   PHE A 199     115.855  90.985  96.022  1.00  4.02              
ATOM   3181  CA  PHE A 199     116.207  92.763  97.052  1.00  4.02              
ATOM   3182  HA  PHE A 199     116.526  93.592  96.424  1.00  4.02              
ATOM   3183  CB  PHE A 199     115.211  93.339  98.123  1.00  4.02              
ATOM   3184  HB1 PHE A 199     114.625  94.082  97.588  1.00  4.02              
ATOM   3185  HB2 PHE A 199     115.748  93.912  98.879  1.00  4.02              
ATOM   3186  CG  PHE A 199     114.203  92.364  98.806  1.00  4.02              
ATOM   3187  CD1 PHE A 199     114.520  91.431  99.802  1.00  4.02              
ATOM   3188  HD1 PHE A 199     115.483  91.446 100.266  1.00  4.02              
ATOM   3189  CE1 PHE A 199     113.553  90.519 100.267  1.00  4.02              
ATOM   3190  HE1 PHE A 199     113.814  89.794 101.011  1.00  4.02              
ATOM   3191  CZ  PHE A 199     112.236  90.536  99.806  1.00  4.02              
ATOM   3192  HZ  PHE A 199     111.517  89.790 100.114  1.00  4.02              
ATOM   3193  CE2 PHE A 199     111.859  91.582  98.976  1.00  4.02              
ATOM   3194  HE2 PHE A 199     110.846  91.659  98.614  1.00  4.02              
ATOM   3195  CD2 PHE A 199     112.833  92.494  98.552  1.00  4.02              
ATOM   3196  HD2 PHE A 199     112.541  93.308  97.925  1.00  4.02              
ATOM   3197  C   PHE A 199     117.480  92.208  97.629  1.00  4.02              
ATOM   3198  O   PHE A 199     118.488  92.020  96.951  1.00  4.02              
ATOM   3199  N   ASN A 200     117.466  92.066  98.945  1.00  4.00              
ATOM   3200  H   ASN A 200     116.585  92.304  99.382  1.00  4.00              
ATOM   3201  CA  ASN A 200     118.441  91.437  99.785  1.00  4.00              
ATOM   3202  HA  ASN A 200     119.202  90.989  99.150  1.00  4.00              
ATOM   3203  CB  ASN A 200     119.086  92.490 100.711  1.00  4.00              
ATOM   3204  HB1 ASN A 200     119.692  91.963 101.447  1.00  4.00              
ATOM   3205  HB2 ASN A 200     118.304  93.020 101.255  1.00  4.00              
ATOM   3206  CG  ASN A 200     120.002  93.518 100.046  1.00  4.00              
ATOM   3207  OD1 ASN A 200     120.567  94.358 100.734  1.00  4.00              
ATOM   3208  ND2 ASN A 200     120.216  93.486  98.747  1.00  4.00              
ATOM   3209 1HD2 ASN A 200     119.726  92.833  98.145  1.00  4.00              
ATOM   3210 2HD2 ASN A 200     120.831  94.184  98.369  1.00  4.00              
ATOM   3211  C   ASN A 200     117.758  90.250 100.491  1.00  4.00              
ATOM   3212  O   ASN A 200     117.964  90.057 101.683  1.00  4.00              
ATOM   3213  N   TYR A 201     116.867  89.539  99.771  1.00  3.92              
ATOM   3214  H   TYR A 201     116.817  89.671  98.770  1.00  3.92              
ATOM   3215  CA  TYR A 201     116.041  88.482 100.360  1.00  3.92              
ATOM   3216  HA  TYR A 201     115.595  88.796 101.297  1.00  3.92              
ATOM   3217  CB  TYR A 201     114.977  87.856  99.417  1.00  3.92              
ATOM   3218  HB1 TYR A 201     115.483  87.504  98.527  1.00  3.92              
ATOM   3219  HB2 TYR A 201     114.256  88.572  99.050  1.00  3.92              
ATOM   3220  CG  TYR A 201     114.247  86.664 100.046  1.00  3.92              
ATOM   3221  CD1 TYR A 201     113.285  86.846 101.063  1.00  3.92              
ATOM   3222  HD1 TYR A 201     112.992  87.834 101.365  1.00  3.92              
ATOM   3223  CE1 TYR A 201     112.752  85.732 101.749  1.00  3.92              
ATOM   3224  HE1 TYR A 201     112.073  85.859 102.579  1.00  3.92              
ATOM   3225  CZ  TYR A 201     113.178  84.428 101.416  1.00  3.92              
ATOM   3226  OH  TYR A 201     112.829  83.378 102.201  1.00  3.92              
ATOM   3227  HH  TYR A 201     113.483  82.666 102.090  1.00  3.92              
ATOM   3228  CE2 TYR A 201     114.072  84.235 100.346  1.00  3.92              
ATOM   3229  HE2 TYR A 201     114.414  83.239 100.098  1.00  3.92              
ATOM   3230  CD2 TYR A 201     114.620  85.350  99.689  1.00  3.92              
ATOM   3231  HD2 TYR A 201     115.393  85.185  98.952  1.00  3.92              
ATOM   3232  C   TYR A 201     117.003  87.342 100.645  1.00  3.92              
ATOM   3233  O   TYR A 201     117.630  86.814  99.717  1.00  3.92              
ATOM   3234  N   GLU A 202     117.078  86.954 101.911  1.00  3.93              
ATOM   3235  H   GLU A 202     116.686  87.544 102.628  1.00  3.93              
ATOM   3236  CA  GLU A 202     117.757  85.730 102.298  1.00  3.93              
ATOM   3237  HA  GLU A 202     117.779  85.723 103.388  1.00  3.93              
ATOM   3238  CB  GLU A 202     116.898  84.529 101.874  1.00  3.93              
ATOM   3239  HB1 GLU A 202     117.020  84.376 100.801  1.00  3.93              
ATOM   3240  HB2 GLU A 202     115.867  84.806 102.081  1.00  3.93              
ATOM   3241  CG  GLU A 202     117.110  83.200 102.602  1.00  3.93              
ATOM   3242  HG1 GLU A 202     116.827  83.308 103.653  1.00  3.93              
ATOM   3243  HG2 GLU A 202     118.165  82.924 102.559  1.00  3.93              
ATOM   3244  CD  GLU A 202     116.255  82.122 101.913  1.00  3.93              
ATOM   3245  OE1 GLU A 202     116.694  81.689 100.824  1.00  3.93              
ATOM   3246  OE2 GLU A 202     115.163  81.765 102.426  1.00  3.93              
ATOM   3247  C   GLU A 202     119.232  85.714 101.857  1.00  3.93              
ATOM   3248  O   GLU A 202     119.746  84.781 101.240  1.00  3.93              
ATOM   3249  N   LEU A 203     119.900  86.822 102.180  1.00  4.30              
ATOM   3250  H   LEU A 203     119.386  87.535 102.683  1.00  4.30              
ATOM   3251  CA  LEU A 203     121.188  87.217 101.639  1.00  4.30              
ATOM   3252  HA  LEU A 203     121.630  86.383 101.089  1.00  4.30              
ATOM   3253  CB  LEU A 203     120.927  88.388 100.671  1.00  4.30              
ATOM   3254  HB1 LEU A 203     120.244  89.085 101.154  1.00  4.30              
ATOM   3255  HB2 LEU A 203     120.437  87.996  99.778  1.00  4.30              
ATOM   3256  CG  LEU A 203     122.172  89.195 100.275  1.00  4.30              
ATOM   3257  HG  LEU A 203     122.597  89.686 101.150  1.00  4.30              
ATOM   3258  CD1 LEU A 203     123.232  88.323  99.637  1.00  4.30              
ATOM   3259 1HD1 LEU A 203     124.145  88.908  99.550  1.00  4.30              
ATOM   3260 2HD1 LEU A 203     123.458  87.445 100.234  1.00  4.30              
ATOM   3261 3HD1 LEU A 203     122.873  88.004  98.663  1.00  4.30              
ATOM   3262  CD2 LEU A 203     121.798  90.266  99.254  1.00  4.30              
ATOM   3263 1HD2 LEU A 203     122.694  90.713  98.840  1.00  4.30              
ATOM   3264 2HD2 LEU A 203     121.199  89.841  98.447  1.00  4.30              
ATOM   3265 3HD2 LEU A 203     121.251  91.049  99.761  1.00  4.30              
ATOM   3266  C   LEU A 203     122.134  87.641 102.771  1.00  4.30              
ATOM   3267  O   LEU A 203     121.855  88.569 103.533  1.00  4.30              
ATOM   3268  N   GLN A 204     123.305  87.006 102.829  1.00  4.36              
ATOM   3269  H   GLN A 204     123.474  86.303 102.125  1.00  4.36              
ATOM   3270  CA  GLN A 204     124.325  87.163 103.875  1.00  4.36              
ATOM   3271  HA  GLN A 204     123.812  87.246 104.833  1.00  4.36              
ATOM   3272  CB  GLN A 204     125.181  85.874 103.914  1.00  4.36              
ATOM   3273  HB1 GLN A 204     125.960  85.989 104.670  1.00  4.36              
ATOM   3274  HB2 GLN A 204     125.664  85.739 102.944  1.00  4.36              
ATOM   3275  CG  GLN A 204     124.379  84.605 104.266  1.00  4.36              
ATOM   3276  HG1 GLN A 204     123.569  84.473 103.549  1.00  4.36              
ATOM   3277  HG2 GLN A 204     123.940  84.722 105.257  1.00  4.36              
ATOM   3278  CD  GLN A 204     125.222  83.327 104.258  1.00  4.36              
ATOM   3279  OE1 GLN A 204     126.432  83.319 104.132  1.00  4.36              
ATOM   3280  NE2 GLN A 204     124.607  82.166 104.337  1.00  4.36              
ATOM   3281 1HE2 GLN A 204     123.605  82.115 104.376  1.00  4.36              
ATOM   3282 2HE2 GLN A 204     125.203  81.357 104.308  1.00  4.36              
ATOM   3283  C   GLN A 204     125.207  88.423 103.761  1.00  4.36              
ATOM   3284  O   GLN A 204     126.426  88.378 103.941  1.00  4.36              
ATOM   3285  N   ARG A 205     124.607  89.580 103.472  1.00  4.38              
ATOM   3286  H   ARG A 205     123.596  89.571 103.385  1.00  4.38              
ATOM   3287  CA  ARG A 205     125.323  90.856 103.584  1.00  4.38              
ATOM   3288  HA  ARG A 205     126.252  90.774 103.021  1.00  4.38              
ATOM   3289  CB  ARG A 205     124.476  91.984 102.972  1.00  4.38              
ATOM   3290  HB1 ARG A 205     123.480  91.976 103.415  1.00  4.38              
ATOM   3291  HB2 ARG A 205     124.360  91.781 101.909  1.00  4.38              
ATOM   3292  CG  ARG A 205     125.123  93.376 103.141  1.00  4.38              
ATOM   3293  HG1 ARG A 205     124.924  93.950 102.234  1.00  4.38              
ATOM   3294  HG2 ARG A 205     126.207  93.273 103.207  1.00  4.38              
ATOM   3295  CD  ARG A 205     124.603  94.154 104.373  1.00  4.38              
ATOM   3296  HD1 ARG A 205     125.448  94.456 104.988  1.00  4.38              
ATOM   3297  HD2 ARG A 205     123.957  93.530 104.992  1.00  4.38              
ATOM   3298  NE  ARG A 205     123.876  95.364 103.966  1.00  4.38              
ATOM   3299  HE  ARG A 205     124.325  96.256 104.108  1.00  4.38              
ATOM   3300  CZ  ARG A 205     122.755  95.363 103.277  1.00  4.38              
ATOM   3301  NH1 ARG A 205     121.974  94.322 103.240  1.00  4.38              
ATOM   3302 1HH1 ARG A 205     122.153  93.557 103.865  1.00  4.38              
ATOM   3303 2HH1 ARG A 205     121.230  94.305 102.551  1.00  4.38              
ATOM   3304  NH2 ARG A 205     122.423  96.372 102.531  1.00  4.38              
ATOM   3305 1HH2 ARG A 205     123.070  97.142 102.416  1.00  4.38              
ATOM   3306 2HH2 ARG A 205     121.614  96.295 101.936  1.00  4.38              
ATOM   3307  C   ARG A 205     125.665  91.129 105.038  1.00  4.38              
ATOM   3308  O   ARG A 205     124.753  91.351 105.827  1.00  4.38              
ATOM   3309  N   TYR A 206     126.944  91.347 105.332  1.00  4.48              
ATOM   3310  H   TYR A 206     127.660  91.062 104.678  1.00  4.48              
ATOM   3311  CA  TYR A 206     127.250  92.442 106.248  1.00  4.48              
ATOM   3312  HA  TYR A 206     126.348  93.041 106.266  1.00  4.48              
ATOM   3313  CB  TYR A 206     127.448  92.015 107.719  1.00  4.48              
ATOM   3314  HB1 TYR A 206     128.429  91.549 107.816  1.00  4.48              
ATOM   3315  HB2 TYR A 206     126.695  91.270 107.978  1.00  4.48              
ATOM   3316  CG  TYR A 206     127.320  93.166 108.731  1.00  4.48              
ATOM   3317  CD1 TYR A 206     126.268  94.109 108.633  1.00  4.48              
ATOM   3318  HD1 TYR A 206     125.482  93.987 107.907  1.00  4.48              
ATOM   3319  CE1 TYR A 206     126.207  95.217 109.501  1.00  4.48              
ATOM   3320  HE1 TYR A 206     125.409  95.940 109.413  1.00  4.48              
ATOM   3321  CZ  TYR A 206     127.147  95.353 110.542  1.00  4.48              
ATOM   3322  OH  TYR A 206     127.067  96.415 111.389  1.00  4.48              
ATOM   3323  HH  TYR A 206     127.551  96.245 112.224  1.00  4.48              
ATOM   3324  CE2 TYR A 206     128.155  94.376 110.696  1.00  4.48              
ATOM   3325  HE2 TYR A 206     128.852  94.459 111.521  1.00  4.48              
ATOM   3326  CD2 TYR A 206     128.252  93.302 109.783  1.00  4.48              
ATOM   3327  HD2 TYR A 206     129.036  92.567 109.911  1.00  4.48              
ATOM   3328  C   TYR A 206     128.321  93.460 105.719  1.00  4.48              
ATOM   3329  O   TYR A 206     129.163  93.032 104.905  1.00  4.48              
ATOM   3330  N   PRO A 207     128.433  94.730 106.200  1.00  4.52              
ATOM   3331  CD  PRO A 207     129.644  95.090 106.920  1.00  4.52              
ATOM   3332  HD1 PRO A 207     130.476  95.143 106.219  1.00  4.52              
ATOM   3333  HD2 PRO A 207     129.864  94.367 107.706  1.00  4.52              
ATOM   3334  CG  PRO A 207     129.388  96.465 107.526  1.00  4.52              
ATOM   3335  HG1 PRO A 207     130.318  96.993 107.734  1.00  4.52              
ATOM   3336  HG2 PRO A 207     128.792  96.369 108.434  1.00  4.52              
ATOM   3337  CB  PRO A 207     128.565  97.146 106.442  1.00  4.52              
ATOM   3338  HB1 PRO A 207     129.240  97.539 105.679  1.00  4.52              
ATOM   3339  HB2 PRO A 207     127.944  97.941 106.860  1.00  4.52              
ATOM   3340  CA  PRO A 207     127.710  96.019 105.847  1.00  4.52              
ATOM   3341  HA  PRO A 207     126.763  96.014 106.389  1.00  4.52              
ATOM   3342  C   PRO A 207     127.422  96.242 104.381  1.00  4.52              
ATOM   3343  O   PRO A 207     128.115  95.714 103.511  1.00  4.52              
ATOM   3344  N   SER A 208     126.468  97.120 104.093  1.00  4.97              
ATOM   3345  H   SER A 208     125.947  97.483 104.891  1.00  4.97              
ATOM   3346  CA  SER A 208     126.674  98.067 102.996  1.00  4.97              
ATOM   3347  HA  SER A 208     127.179  97.624 102.147  1.00  4.97              
ATOM   3348  CB  SER A 208     125.336  98.664 102.531  1.00  4.97              
ATOM   3349  HB1 SER A 208     125.514  99.637 102.074  1.00  4.97              
ATOM   3350  HB2 SER A 208     124.683  98.799 103.391  1.00  4.97              
ATOM   3351  OG  SER A 208     124.712  97.854 101.562  1.00  4.97              
ATOM   3352  HG  SER A 208     124.668  98.377 100.744  1.00  4.97              
ATOM   3353  C   SER A 208     127.507  99.227 103.510  1.00  4.97              
ATOM   3354  O   SER A 208     127.560  99.474 104.717  1.00  4.97              
ATOM   3355  N   SER A 209     128.038 100.051 102.628  1.00  6.97              
ATOM   3356  H   SER A 209     127.995  99.849 101.633  1.00  6.97              
ATOM   3357  CA  SER A 209     128.294 101.438 102.988  1.00  6.97              
ATOM   3358  HA  SER A 209     128.777 101.489 103.964  1.00  6.97              
ATOM   3359  CB  SER A 209     129.264 102.038 101.947  1.00  6.97              
ATOM   3360  HB1 SER A 209     130.266 101.670 102.168  1.00  6.97              
ATOM   3361  HB2 SER A 209     129.287 103.127 102.010  1.00  6.97              
ATOM   3362  OG  SER A 209     128.932 101.619 100.632  1.00  6.97              
ATOM   3363  HG  SER A 209     128.345 102.261 100.197  1.00  6.97              
ATOM   3364  C   SER A 209     126.996 102.248 103.062  1.00  6.97              
ATOM   3365  O   SER A 209     126.854 103.286 102.420  1.00  6.97              
ATOM   3366  N   LEU A 210     126.026 101.773 103.853  1.00  6.51              
ATOM   3367  H   LEU A 210     126.222 100.934 104.386  1.00  6.51              
ATOM   3368  CA  LEU A 210     124.866 102.574 104.237  1.00  6.51              
ATOM   3369  HA  LEU A 210     124.617 103.150 103.350  1.00  6.51              
ATOM   3370  CB  LEU A 210     123.635 101.695 104.483  1.00  6.51              
ATOM   3371  HB1 LEU A 210     122.926 102.342 104.960  1.00  6.51              
ATOM   3372  HB2 LEU A 210     123.892 100.867 105.145  1.00  6.51              
ATOM   3373  CG  LEU A 210     122.919 101.191 103.210  1.00  6.51              
ATOM   3374  HG  LEU A 210     123.642 100.730 102.543  1.00  6.51              
ATOM   3375  CD1 LEU A 210     121.832 100.163 103.518  1.00  6.51              
ATOM   3376 1HD1 LEU A 210     122.272  99.304 104.021  1.00  6.51              
ATOM   3377 2HD1 LEU A 210     121.061 100.607 104.150  1.00  6.51              
ATOM   3378 3HD1 LEU A 210     121.367  99.818 102.595  1.00  6.51              
ATOM   3379  CD2 LEU A 210     122.236 102.325 102.448  1.00  6.51              
ATOM   3380 1HD2 LEU A 210     122.999 102.949 101.997  1.00  6.51              
ATOM   3381 2HD2 LEU A 210     121.617 101.926 101.643  1.00  6.51              
ATOM   3382 3HD2 LEU A 210     121.616 102.918 103.121  1.00  6.51              
ATOM   3383  C   LEU A 210     125.187 103.696 105.242  1.00  6.51              
ATOM   3384  O   LEU A 210     124.320 104.470 105.625  1.00  6.51              
ATOM   3385  N   ASN A 211     126.483 103.874 105.506  1.00  6.76              
ATOM   3386  H   ASN A 211     127.093 103.098 105.327  1.00  6.76              
ATOM   3387  CA  ASN A 211     127.154 105.161 105.680  1.00  6.76              
ATOM   3388  HA  ASN A 211     126.928 105.520 106.686  1.00  6.76              
ATOM   3389  CB  ASN A 211     128.665 104.877 105.597  1.00  6.76              
ATOM   3390  HB1 ASN A 211     128.965 104.750 104.557  1.00  6.76              
ATOM   3391  HB2 ASN A 211     128.903 103.966 106.146  1.00  6.76              
ATOM   3392  CG  ASN A 211     129.488 105.991 106.202  1.00  6.76              
ATOM   3393  OD1 ASN A 211     130.071 106.807 105.513  1.00  6.76              
ATOM   3394  ND2 ASN A 211     129.596 106.027 107.505  1.00  6.76              
ATOM   3395 1HD2 ASN A 211     129.123 105.316 108.067  1.00  6.76              
ATOM   3396 2HD2 ASN A 211     130.154 106.757 107.897  1.00  6.76              
ATOM   3397  C   ASN A 211     126.713 106.251 104.711  1.00  6.76              
ATOM   3398  O   ASN A 211     126.614 107.397 105.134  1.00  6.76              
ATOM   3399  N   LEU A 212     126.361 105.901 103.465  1.00  4.76              
ATOM   3400  H   LEU A 212     126.489 104.937 103.184  1.00  4.76              
ATOM   3401  CA  LEU A 212     125.873 106.829 102.446  1.00  4.76              
ATOM   3402  HA  LEU A 212     125.932 106.341 101.473  1.00  4.76              
ATOM   3403  CB  LEU A 212     124.387 107.159 102.761  1.00  4.76              
ATOM   3404  HB1 LEU A 212     124.044 107.929 102.070  1.00  4.76              
ATOM   3405  HB2 LEU A 212     124.329 107.573 103.769  1.00  4.76              
ATOM   3406  CG  LEU A 212     123.400 105.988 102.692  1.00  4.76              
ATOM   3407  HG  LEU A 212     123.755 105.153 103.280  1.00  4.76              
ATOM   3408  CD1 LEU A 212     122.034 106.411 103.228  1.00  4.76              
ATOM   3409 1HD1 LEU A 212     121.633 107.240 102.650  1.00  4.76              
ATOM   3410 2HD1 LEU A 212     121.348 105.564 103.184  1.00  4.76              
ATOM   3411 3HD1 LEU A 212     122.138 106.704 104.273  1.00  4.76              
ATOM   3412  CD2 LEU A 212     123.250 105.538 101.247  1.00  4.76              
ATOM   3413 1HD2 LEU A 212     122.378 104.893 101.161  1.00  4.76              
ATOM   3414 2HD2 LEU A 212     123.117 106.394 100.598  1.00  4.76              
ATOM   3415 3HD2 LEU A 212     124.139 104.987 100.942  1.00  4.76              
ATOM   3416  C   LEU A 212     126.769 108.058 102.374  1.00  4.76              
ATOM   3417  O   LEU A 212     127.909 107.930 101.943  1.00  4.76              
ATOM   3418  N   SER A 213     126.229 109.197 102.819  1.00  4.56              
ATOM   3419  H   SER A 213     125.315 109.084 103.229  1.00  4.56              
ATOM   3420  CA  SER A 213     126.875 110.467 103.163  1.00  4.56              
ATOM   3421  HA  SER A 213     126.104 111.235 103.107  1.00  4.56              
ATOM   3422  CB  SER A 213     127.349 110.439 104.623  1.00  4.56              
ATOM   3423  HB1 SER A 213     127.713 111.427 104.908  1.00  4.56              
ATOM   3424  HB2 SER A 213     128.159 109.716 104.736  1.00  4.56              
ATOM   3425  OG  SER A 213     126.276 110.088 105.476  1.00  4.56              
ATOM   3426  HG  SER A 213     126.319 109.121 105.580  1.00  4.56              
ATOM   3427  C   SER A 213     128.004 110.980 102.255  1.00  4.56              
ATOM   3428  O   SER A 213     128.731 111.903 102.618  1.00  4.56              
ATOM   3429  N   SER A 214     128.134 110.423 101.056  1.00  4.40              
ATOM   3430  H   SER A 214     127.621 109.571 100.893  1.00  4.40              
ATOM   3431  CA  SER A 214     128.884 111.002  99.959  1.00  4.40              
ATOM   3432  HA  SER A 214     129.793 111.443 100.369  1.00  4.40              
ATOM   3433  CB  SER A 214     129.327 109.899  98.983  1.00  4.40              
ATOM   3434  HB1 SER A 214     129.612 109.009  99.548  1.00  4.40              
ATOM   3435  HB2 SER A 214     130.212 110.249  98.451  1.00  4.40              
ATOM   3436  OG  SER A 214     128.351 109.555  98.017  1.00  4.40              
ATOM   3437  HG  SER A 214     127.524 109.284  98.442  1.00  4.40              
ATOM   3438  C   SER A 214     128.079 112.147  99.318  1.00  4.40              
ATOM   3439  O   SER A 214     127.067 112.593  99.861  1.00  4.40              
ATOM   3440  N   ALA A 215     128.499 112.630  98.147  1.00  4.35              
ATOM   3441  H   ALA A 215     129.289 112.193  97.704  1.00  4.35              
ATOM   3442  CA  ALA A 215     127.855 113.761  97.471  1.00  4.35              
ATOM   3443  HA  ALA A 215     127.931 114.626  98.132  1.00  4.35              
ATOM   3444  CB  ALA A 215     128.653 114.068  96.197  1.00  4.35              
ATOM   3445  HB1 ALA A 215     128.235 114.952  95.713  1.00  4.35              
ATOM   3446  HB2 ALA A 215     129.695 114.267  96.448  1.00  4.35              
ATOM   3447  HB3 ALA A 215     128.595 113.225  95.507  1.00  4.35              
ATOM   3448  C   ALA A 215     126.357 113.598  97.158  1.00  4.35              
ATOM   3449  O   ALA A 215     125.644 114.574  96.931  1.00  4.35              
ATOM   3450  N   PHE A 216     125.897 112.353  97.169  1.00  4.19              
ATOM   3451  H   PHE A 216     126.579 111.624  97.322  1.00  4.19              
ATOM   3452  CA  PHE A 216     124.512 111.931  97.295  1.00  4.19              
ATOM   3453  HA  PHE A 216     123.965 112.645  97.912  1.00  4.19              
ATOM   3454  CB  PHE A 216     123.862 111.851  95.900  1.00  4.19              
ATOM   3455  HB1 PHE A 216     123.687 112.870  95.553  1.00  4.19              
ATOM   3456  HB2 PHE A 216     122.884 111.378  95.986  1.00  4.19              
ATOM   3457  CG  PHE A 216     124.669 111.118  94.837  1.00  4.19              
ATOM   3458  CD1 PHE A 216     124.553 109.722  94.677  1.00  4.19              
ATOM   3459  HD1 PHE A 216     123.889 109.153  95.308  1.00  4.19              
ATOM   3460  CE1 PHE A 216     125.294 109.061  93.680  1.00  4.19              
ATOM   3461  HE1 PHE A 216     125.188 107.991  93.545  1.00  4.19              
ATOM   3462  CZ  PHE A 216     126.154 109.791  92.842  1.00  4.19              
ATOM   3463  HZ  PHE A 216     126.707 109.282  92.067  1.00  4.19              
ATOM   3464  CE2 PHE A 216     126.274 111.183  92.998  1.00  4.19              
ATOM   3465  HE2 PHE A 216     126.921 111.750  92.343  1.00  4.19              
ATOM   3466  CD2 PHE A 216     125.530 111.843  93.992  1.00  4.19              
ATOM   3467  HD2 PHE A 216     125.618 112.915  94.105  1.00  4.19              
ATOM   3468  C   PHE A 216     124.523 110.561  98.000  1.00  4.19              
ATOM   3469  O   PHE A 216     125.521 109.836  98.030  1.00  4.19              
ATOM   3470  N   SER A 217     123.385 110.189  98.567  1.00  4.14              
ATOM   3471  H   SER A 217     122.601 110.823  98.478  1.00  4.14              
ATOM   3472  CA  SER A 217     123.065 108.835  99.004  1.00  4.14              
ATOM   3473  HA  SER A 217     123.938 108.399  99.490  1.00  4.14              
ATOM   3474  CB  SER A 217     121.938 108.955 100.051  1.00  4.14              
ATOM   3475  HB1 SER A 217     121.323 109.829  99.847  1.00  4.14              
ATOM   3476  HB2 SER A 217     122.382 109.103 101.035  1.00  4.14              
ATOM   3477  OG  SER A 217     121.087 107.833 100.081  1.00  4.14              
ATOM   3478  HG  SER A 217     120.329 108.043 100.640  1.00  4.14              
ATOM   3479  C   SER A 217     122.678 107.931  97.810  1.00  4.14              
ATOM   3480  O   SER A 217     122.023 108.372  96.866  1.00  4.14              
ATOM   3481  N   ASN A 218     123.012 106.645  97.886  1.00  4.06              
ATOM   3482  H   ASN A 218     123.646 106.379  98.624  1.00  4.06              
ATOM   3483  CA  ASN A 218     122.495 105.540  97.065  1.00  4.06              
ATOM   3484  HA  ASN A 218     123.067 105.450  96.140  1.00  4.06              
ATOM   3485  CB  ASN A 218     122.738 104.280  97.950  1.00  4.06              
ATOM   3486  HB1 ASN A 218     122.463 104.534  98.966  1.00  4.06              
ATOM   3487  HB2 ASN A 218     123.787 104.020  97.979  1.00  4.06              
ATOM   3488  CG  ASN A 218     121.919 103.024  97.682  1.00  4.06              
ATOM   3489  OD1 ASN A 218     120.803 102.910  98.153  1.00  4.06              
ATOM   3490  ND2 ASN A 218     122.470 102.016  97.053  1.00  4.06              
ATOM   3491 1HD2 ASN A 218     123.427 102.010  96.760  1.00  4.06              
ATOM   3492 2HD2 ASN A 218     121.992 101.113  97.065  1.00  4.06              
ATOM   3493  C   ASN A 218     121.014 105.613  96.675  1.00  4.06              
ATOM   3494  O   ASN A 218     120.671 105.430  95.508  1.00  4.06              
ATOM   3495  N   LEU A 219     120.167 105.902  97.663  1.00  4.05              
ATOM   3496  H   LEU A 219     120.558 106.002  98.587  1.00  4.05              
ATOM   3497  CA  LEU A 219     118.719 106.003  97.541  1.00  4.05              
ATOM   3498  HA  LEU A 219     118.463 105.779  96.508  1.00  4.05              
ATOM   3499  CB  LEU A 219     118.004 104.955  98.412  1.00  4.05              
ATOM   3500  HB1 LEU A 219     118.422 103.968  98.214  1.00  4.05              
ATOM   3501  HB2 LEU A 219     116.968 104.931  98.073  1.00  4.05              
ATOM   3502  CG  LEU A 219     118.009 105.223  99.930  1.00  4.05              
ATOM   3503  HG  LEU A 219     117.779 106.267 100.138  1.00  4.05              
ATOM   3504  CD1 LEU A 219     116.927 104.367 100.575  1.00  4.05              
ATOM   3505 1HD1 LEU A 219     116.863 104.601 101.635  1.00  4.05              
ATOM   3506 2HD1 LEU A 219     115.964 104.588 100.117  1.00  4.05              
ATOM   3507 3HD1 LEU A 219     117.169 103.313 100.433  1.00  4.05              
ATOM   3508  CD2 LEU A 219     119.337 104.870 100.605  1.00  4.05              
ATOM   3509 1HD2 LEU A 219     119.261 105.046 101.678  1.00  4.05              
ATOM   3510 2HD2 LEU A 219     119.573 103.820 100.427  1.00  4.05              
ATOM   3511 3HD2 LEU A 219     120.145 105.475 100.210  1.00  4.05              
ATOM   3512  C   LEU A 219     118.231 107.440  97.773  1.00  4.05              
ATOM   3513  O   LEU A 219     117.052 107.665  98.060  1.00  4.05              
ATOM   3514  N   THR A 220     119.121 108.435  97.623  1.00  4.10              
ATOM   3515  H   THR A 220     120.054 108.186  97.314  1.00  4.10              
ATOM   3516  CA  THR A 220     118.609 109.771  97.296  1.00  4.10              
ATOM   3517  HA  THR A 220     117.923 110.079  98.085  1.00  4.10              
ATOM   3518  CB  THR A 220     119.621 110.907  97.050  1.00  4.10              
ATOM   3519  HB  THR A 220     119.792 111.035  95.980  1.00  4.10              
ATOM   3520  CG2 THR A 220     119.140 112.232  97.641  1.00  4.10              
ATOM   3521 1HG2 THR A 220     119.870 113.012  97.419  1.00  4.10              
ATOM   3522 2HG2 THR A 220     118.187 112.523  97.204  1.00  4.10              
ATOM   3523 3HG2 THR A 220     119.030 112.142  98.722  1.00  4.10              
ATOM   3524  OG1 THR A 220     120.853 110.678  97.638  1.00  4.10              
ATOM   3525  HG1 THR A 220     121.246 109.946  97.138  1.00  4.10              
ATOM   3526  C   THR A 220     117.838 109.654  95.990  1.00  4.10              
ATOM   3527  O   THR A 220     118.155 108.828  95.136  1.00  4.10              
ATOM   3528  N   ASN A 221     116.888 110.553  95.783  1.00  4.08              
ATOM   3529  H   ASN A 221     116.721 111.254  96.488  1.00  4.08              
ATOM   3530  CA  ASN A 221     116.230 110.720  94.496  1.00  4.08              
ATOM   3531  HA  ASN A 221     115.509 111.527  94.631  1.00  4.08              
ATOM   3532  CB  ASN A 221     117.224 111.211  93.418  1.00  4.08              
ATOM   3533  HB1 ASN A 221     116.669 111.538  92.540  1.00  4.08              
ATOM   3534  HB2 ASN A 221     117.852 110.376  93.110  1.00  4.08              
ATOM   3535  CG  ASN A 221     118.111 112.360  93.863  1.00  4.08              
ATOM   3536  OD1 ASN A 221     117.750 113.184  94.687  1.00  4.08              
ATOM   3537  ND2 ASN A 221     119.320 112.424  93.363  1.00  4.08              
ATOM   3538 1HD2 ASN A 221     119.621 111.738  92.694  1.00  4.08              
ATOM   3539 2HD2 ASN A 221     119.899 113.185  93.665  1.00  4.08              
ATOM   3540  C   ASN A 221     115.376 109.508  94.011  1.00  4.08              
ATOM   3541  O   ASN A 221     114.915 109.544  92.873  1.00  4.08              
ATOM   3542  N   LEU A 222     115.154 108.456  94.820  1.00  4.46              
ATOM   3543  H   LEU A 222     115.537 108.503  95.751  1.00  4.46              
ATOM   3544  CA  LEU A 222     114.782 107.110  94.333  1.00  4.46              
ATOM   3545  HA  LEU A 222     114.785 107.139  93.242  1.00  4.46              
ATOM   3546  CB  LEU A 222     115.890 106.120  94.780  1.00  4.46              
ATOM   3547  HB1 LEU A 222     115.471 105.407  95.491  1.00  4.46              
ATOM   3548  HB2 LEU A 222     116.678 106.649  95.315  1.00  4.46              
ATOM   3549  CG  LEU A 222     116.537 105.350  93.614  1.00  4.46              
ATOM   3550  HG  LEU A 222     115.758 105.009  92.931  1.00  4.46              
ATOM   3551  CD1 LEU A 222     117.525 106.235  92.849  1.00  4.46              
ATOM   3552 1HD1 LEU A 222     117.007 107.097  92.427  1.00  4.46              
ATOM   3553 2HD1 LEU A 222     118.308 106.586  93.523  1.00  4.46              
ATOM   3554 3HD1 LEU A 222     117.990 105.672  92.041  1.00  4.46              
ATOM   3555  CD2 LEU A 222     117.274 104.118  94.140  1.00  4.46              
ATOM   3556 1HD2 LEU A 222     117.770 103.595  93.325  1.00  4.46              
ATOM   3557 2HD2 LEU A 222     118.044 104.417  94.850  1.00  4.46              
ATOM   3558 3HD2 LEU A 222     116.572 103.440  94.624  1.00  4.46              
ATOM   3559  C   LEU A 222     113.371 106.578  94.724  1.00  4.46              
ATOM   3560  O   LEU A 222     112.580 107.261  95.375  1.00  4.46              
ATOM   3561  N   ARG A 223     113.036 105.336  94.307  1.00  4.55              
ATOM   3562  H   ARG A 223     113.747 104.790  93.844  1.00  4.55              
ATOM   3563  CA  ARG A 223     111.649 104.804  94.264  1.00  4.55              
ATOM   3564  HA  ARG A 223     111.033 105.381  94.952  1.00  4.55              
ATOM   3565  CB  ARG A 223     111.082 104.996  92.841  1.00  4.55              
ATOM   3566  HB1 ARG A 223     110.027 104.721  92.853  1.00  4.55              
ATOM   3567  HB2 ARG A 223     111.595 104.313  92.160  1.00  4.55              
ATOM   3568  CG  ARG A 223     111.216 106.423  92.281  1.00  4.55              
ATOM   3569  HG1 ARG A 223     112.271 106.683  92.206  1.00  4.55              
ATOM   3570  HG2 ARG A 223     110.727 107.135  92.948  1.00  4.55              
ATOM   3571  CD  ARG A 223     110.632 106.543  90.873  1.00  4.55              
ATOM   3572  HD1 ARG A 223     110.945 105.686  90.273  1.00  4.55              
ATOM   3573  HD2 ARG A 223     111.062 107.432  90.410  1.00  4.55              
ATOM   3574  NE  ARG A 223     109.159 106.620  90.882  1.00  4.55              
ATOM   3575  HE  ARG A 223     108.666 105.755  91.110  1.00  4.55              
ATOM   3576  CZ  ARG A 223     108.441 107.523  90.236  1.00  4.55              
ATOM   3577  NH1 ARG A 223     108.971 108.570  89.682  1.00  4.55              
ATOM   3578 1HH1 ARG A 223     109.966 108.603  89.612  1.00  4.55              
ATOM   3579 2HH1 ARG A 223     108.498 108.890  88.830  1.00  4.55              
ATOM   3580  NH2 ARG A 223     107.159 107.392  90.097  1.00  4.55              
ATOM   3581 1HH2 ARG A 223     106.797 106.473  90.329  1.00  4.55              
ATOM   3582 2HH2 ARG A 223     106.812 107.817  89.239  1.00  4.55              
ATOM   3583  C   ARG A 223     111.507 103.289  94.627  1.00  4.55              
ATOM   3584  O   ARG A 223     112.173 102.401  94.081  1.00  4.55              
ATOM   3585  N   ILE A 224     110.510 103.059  95.494  1.00  4.32              
ATOM   3586  H   ILE A 224     110.043 103.894  95.799  1.00  4.32              
ATOM   3587  CA  ILE A 224     109.827 101.801  95.886  1.00  4.32              
ATOM   3588  HA  ILE A 224     109.334 102.027  96.828  1.00  4.32              
ATOM   3589  CB  ILE A 224     108.681 101.498  94.888  1.00  4.32              
ATOM   3590  HB  ILE A 224     109.132 101.287  93.921  1.00  4.32              
ATOM   3591  CG2 ILE A 224     107.869 100.260  95.315  1.00  4.32              
ATOM   3592 1HG2 ILE A 224     107.043 100.107  94.620  1.00  4.32              
ATOM   3593 2HG2 ILE A 224     108.500  99.368  95.265  1.00  4.32              
ATOM   3594 3HG2 ILE A 224     107.486 100.371  96.328  1.00  4.32              
ATOM   3595  CG1 ILE A 224     107.715 102.689  94.665  1.00  4.32              
ATOM   3596 1HG1 ILE A 224     106.967 102.393  93.929  1.00  4.32              
ATOM   3597 2HG1 ILE A 224     108.268 103.518  94.223  1.00  4.32              
ATOM   3598  CD1 ILE A 224     106.983 103.216  95.909  1.00  4.32              
ATOM   3599  HD1 ILE A 224     106.338 104.044  95.616  1.00  4.32              
ATOM   3600  HD2 ILE A 224     106.365 102.432  96.346  1.00  4.32              
ATOM   3601  HD3 ILE A 224     107.697 103.576  96.649  1.00  4.32              
ATOM   3602  C   ILE A 224     110.699 100.562  96.186  1.00  4.32              
ATOM   3603  O   ILE A 224     111.348  99.977  95.328  1.00  4.32              
ATOM   3604  N   LEU A 225     110.674 100.131  97.457  1.00  3.93              
ATOM   3605  H   LEU A 225     110.069 100.600  98.108  1.00  3.93              
ATOM   3606  CA  LEU A 225     111.678  99.215  98.003  1.00  3.93              
ATOM   3607  HA  LEU A 225     112.133  98.690  97.161  1.00  3.93              
ATOM   3608  CB  LEU A 225     112.788 100.057  98.678  1.00  3.93              
ATOM   3609  HB1 LEU A 225     112.773  99.865  99.747  1.00  3.93              
ATOM   3610  HB2 LEU A 225     112.569 101.119  98.557  1.00  3.93              
ATOM   3611  CG  LEU A 225     114.230  99.828  98.188  1.00  3.93              
ATOM   3612  HG  LEU A 225     114.888 100.406  98.835  1.00  3.93              
ATOM   3613  CD1 LEU A 225     114.655  98.368  98.310  1.00  3.93              
ATOM   3614 1HD1 LEU A 225     115.717  98.276  98.090  1.00  3.93              
ATOM   3615 2HD1 LEU A 225     114.479  98.025  99.326  1.00  3.93              
ATOM   3616 3HD1 LEU A 225     114.098  97.737  97.618  1.00  3.93              
ATOM   3617  CD2 LEU A 225     114.439 100.354  96.770  1.00  3.93              
ATOM   3618 1HD2 LEU A 225     113.846  99.782  96.058  1.00  3.93              
ATOM   3619 2HD2 LEU A 225     114.139 101.401  96.712  1.00  3.93              
ATOM   3620 3HD2 LEU A 225     115.492 100.279  96.504  1.00  3.93              
ATOM   3621  C   LEU A 225     111.133  98.119  98.914  1.00  3.93              
ATOM   3622  O   LEU A 225     110.936  98.307 100.121  1.00  3.93              
ATOM   3623  N   ARG A 226     110.942  96.929  98.349  1.00  4.00              
ATOM   3624  H   ARG A 226     111.153  96.811  97.359  1.00  4.00              
ATOM   3625  CA  ARG A 226     110.798  95.719  99.159  1.00  4.00              
ATOM   3626  HA  ARG A 226     110.171  95.944 100.013  1.00  4.00              
ATOM   3627  CB  ARG A 226     110.120  94.676  98.241  1.00  4.00              
ATOM   3628  HB1 ARG A 226     110.863  94.065  97.758  1.00  4.00              
ATOM   3629  HB2 ARG A 226     109.654  95.186  97.404  1.00  4.00              
ATOM   3630  CG  ARG A 226     109.069  93.757  98.884  1.00  4.00              
ATOM   3631  HG1 ARG A 226     109.424  93.414  99.856  1.00  4.00              
ATOM   3632  HG2 ARG A 226     108.932  92.889  98.237  1.00  4.00              
ATOM   3633  CD  ARG A 226     107.707  94.442  99.035  1.00  4.00              
ATOM   3634  HD1 ARG A 226     107.816  95.276  99.729  1.00  4.00              
ATOM   3635  HD2 ARG A 226     106.995  93.729  99.455  1.00  4.00              
ATOM   3636  NE  ARG A 226     107.202  94.918  97.731  1.00  4.00              
ATOM   3637  HE  ARG A 226     107.574  94.489  96.880  1.00  4.00              
ATOM   3638  CZ  ARG A 226     106.529  96.025  97.504  1.00  4.00              
ATOM   3639  NH1 ARG A 226     106.036  96.745  98.466  1.00  4.00              
ATOM   3640 1HH1 ARG A 226     106.089  96.380  99.398  1.00  4.00              
ATOM   3641 2HH1 ARG A 226     105.449  97.516  98.226  1.00  4.00              
ATOM   3642  NH2 ARG A 226     106.321  96.429  96.295  1.00  4.00              
ATOM   3643 1HH2 ARG A 226     106.834  95.904  95.586  1.00  4.00              
ATOM   3644 2HH2 ARG A 226     106.035  97.360  96.085  1.00  4.00              
ATOM   3645  C   ARG A 226     112.204  95.324  99.605  1.00  4.00              
ATOM   3646  O   ARG A 226     113.153  95.544  98.869  1.00  4.00              
ATOM   3647  N   ILE A 227     112.378  94.750 100.793  1.00  4.70              
ATOM   3648  H   ILE A 227     111.569  94.540 101.351  1.00  4.70              
ATOM   3649  CA  ILE A 227     113.712  94.418 101.330  1.00  4.70              
ATOM   3650  HA  ILE A 227     114.213  93.839 100.583  1.00  4.70              
ATOM   3651  CB  ILE A 227     114.646  95.663 101.481  1.00  4.70              
ATOM   3652  HB  ILE A 227     114.710  96.142 100.512  1.00  4.70              
ATOM   3653  CG2 ILE A 227     114.127  96.758 102.432  1.00  4.70              
ATOM   3654 1HG2 ILE A 227     114.797  97.618 102.401  1.00  4.70              
ATOM   3655 2HG2 ILE A 227     113.137  97.085 102.118  1.00  4.70              
ATOM   3656 3HG2 ILE A 227     114.088  96.397 103.458  1.00  4.70              
ATOM   3657  CG1 ILE A 227     116.100  95.213 101.756  1.00  4.70              
ATOM   3658 1HG1 ILE A 227     116.334  94.369 101.108  1.00  4.70              
ATOM   3659 2HG1 ILE A 227     116.204  94.873 102.781  1.00  4.70              
ATOM   3660  CD1 ILE A 227     117.148  96.297 101.481  1.00  4.70              
ATOM   3661  HD1 ILE A 227     118.144  95.883 101.642  1.00  4.70              
ATOM   3662  HD2 ILE A 227     117.071  96.642 100.450  1.00  4.70              
ATOM   3663  HD3 ILE A 227     117.012  97.140 102.156  1.00  4.70              
ATOM   3664  C   ILE A 227     113.701  93.515 102.557  1.00  4.70              
ATOM   3665  O   ILE A 227     114.009  93.910 103.679  1.00  4.70              
ATOM   3666  N   ARG A 228     113.162  92.316 102.367  1.00  4.66              
ATOM   3667  H   ARG A 228     112.959  92.027 101.418  1.00  4.66              
ATOM   3668  CA  ARG A 228     112.986  91.357 103.447  1.00  4.66              
ATOM   3669  HA  ARG A 228     112.885  91.963 104.321  1.00  4.66              
ATOM   3670  CB  ARG A 228     111.716  90.493 103.269  1.00  4.66              
ATOM   3671  HB1 ARG A 228     111.611  89.914 104.175  1.00  4.66              
ATOM   3672  HB2 ARG A 228     111.843  89.795 102.444  1.00  4.66              
ATOM   3673  CG  ARG A 228     110.409  91.282 103.086  1.00  4.66              
ATOM   3674  HG1 ARG A 228     110.440  91.801 102.127  1.00  4.66              
ATOM   3675  HG2 ARG A 228     110.336  92.008 103.892  1.00  4.66              
ATOM   3676  CD  ARG A 228     109.136  90.429 103.140  1.00  4.66              
ATOM   3677  HD1 ARG A 228     109.074  89.953 104.123  1.00  4.66              
ATOM   3678  HD2 ARG A 228     109.185  89.650 102.377  1.00  4.66              
ATOM   3679  NE  ARG A 228     107.939  91.269 102.912  1.00  4.66              
ATOM   3680  HE  ARG A 228     108.092  92.206 102.561  1.00  4.66              
ATOM   3681  CZ  ARG A 228     106.688  90.977 103.234  1.00  4.66              
ATOM   3682  NH1 ARG A 228     106.345  89.907 103.886  1.00  4.66              
ATOM   3683 1HH1 ARG A 228     107.013  89.287 104.308  1.00  4.66              
ATOM   3684 2HH1 ARG A 228     105.383  89.828 104.195  1.00  4.66              
ATOM   3685  NH2 ARG A 228     105.713  91.780 102.942  1.00  4.66              
ATOM   3686 1HH2 ARG A 228     105.850  92.681 102.508  1.00  4.66              
ATOM   3687 2HH2 ARG A 228     104.787  91.553 103.289  1.00  4.66              
ATOM   3688  C   ARG A 228     114.213  90.529 103.726  1.00  4.66              
ATOM   3689  O   ARG A 228     115.117  90.489 102.907  1.00  4.66              
ATOM   3690  N   GLY A 229     114.212  89.903 104.901  1.00  4.59              
ATOM   3691  H   GLY A 229     113.389  89.968 105.474  1.00  4.59              
ATOM   3692  CA  GLY A 229     115.312  89.107 105.417  1.00  4.59              
ATOM   3693  HA1 GLY A 229     115.158  88.062 105.148  1.00  4.59              
ATOM   3694  HA2 GLY A 229     115.316  89.179 106.501  1.00  4.59              
ATOM   3695  C   GLY A 229     116.702  89.519 104.939  1.00  4.59              
ATOM   3696  O   GLY A 229     117.425  88.683 104.391  1.00  4.59              
ATOM   3697  N   PHE A 230     117.058  90.788 105.192  1.00  4.62              
ATOM   3698  H   PHE A 230     116.362  91.404 105.578  1.00  4.62              
ATOM   3699  CA  PHE A 230     118.454  91.138 105.432  1.00  4.62              
ATOM   3700  HA  PHE A 230     119.026  91.112 104.504  1.00  4.62              
ATOM   3701  CB  PHE A 230     118.565  92.512 106.141  1.00  4.62              
ATOM   3702  HB1 PHE A 230     119.616  92.674 106.385  1.00  4.62              
ATOM   3703  HB2 PHE A 230     118.055  92.422 107.102  1.00  4.62              
ATOM   3704  CG  PHE A 230     118.053  93.802 105.525  1.00  4.62              
ATOM   3705  CD1 PHE A 230     116.687  94.130 105.613  1.00  4.62              
ATOM   3706  HD1 PHE A 230     115.974  93.401 105.957  1.00  4.62              
ATOM   3707  CE1 PHE A 230     116.250  95.440 105.345  1.00  4.62              
ATOM   3708  HE1 PHE A 230     115.209  95.703 105.458  1.00  4.62              
ATOM   3709  CZ  PHE A 230     117.174  96.428 104.967  1.00  4.62              
ATOM   3710  HZ  PHE A 230     116.847  97.446 104.790  1.00  4.62              
ATOM   3711  CE2 PHE A 230     118.535  96.104 104.859  1.00  4.62              
ATOM   3712  HE2 PHE A 230     119.244  96.886 104.626  1.00  4.62              
ATOM   3713  CD2 PHE A 230     118.974  94.800 105.148  1.00  4.62              
ATOM   3714  HD2 PHE A 230     120.034  94.596 105.165  1.00  4.62              
ATOM   3715  C   PHE A 230     119.031  90.153 106.461  1.00  4.62              
ATOM   3716  O   PHE A 230     118.315  89.561 107.279  1.00  4.62              
ATOM   3717  N   VAL A 231     120.350  90.114 106.555  1.00  4.96              
ATOM   3718  H   VAL A 231     120.924  90.608 105.885  1.00  4.96              
ATOM   3719  CA  VAL A 231     121.025  89.410 107.634  1.00  4.96              
ATOM   3720  HA  VAL A 231     120.314  88.901 108.285  1.00  4.96              
ATOM   3721  CB  VAL A 231     121.951  88.333 107.019  1.00  4.96              
ATOM   3722  HB  VAL A 231     122.555  88.788 106.233  1.00  4.96              
ATOM   3723  CG1 VAL A 231     122.907  87.700 108.041  1.00  4.96              
ATOM   3724 1HG1 VAL A 231     123.473  86.898 107.566  1.00  4.96              
ATOM   3725 2HG1 VAL A 231     123.619  88.445 108.396  1.00  4.96              
ATOM   3726 3HG1 VAL A 231     122.346  87.295 108.884  1.00  4.96              
ATOM   3727  CG2 VAL A 231     121.118  87.192 106.408  1.00  4.96              
ATOM   3728 1HG2 VAL A 231     121.773  86.470 105.922  1.00  4.96              
ATOM   3729 2HG2 VAL A 231     120.543  86.689 107.186  1.00  4.96              
ATOM   3730 3HG2 VAL A 231     120.430  87.583 105.658  1.00  4.96              
ATOM   3731  C   VAL A 231     121.812  90.385 108.463  1.00  4.96              
ATOM   3732  O   VAL A 231     122.517  91.242 107.942  1.00  4.96              
ATOM   3733  N   PHE A 232     121.631  90.286 109.771  1.00  5.24              
ATOM   3734  H   PHE A 232     121.018  89.576 110.150  1.00  5.24              
ATOM   3735  CA  PHE A 232     122.147  91.259 110.711  1.00  5.24              
ATOM   3736  HA  PHE A 232     123.183  91.500 110.464  1.00  5.24              
ATOM   3737  CB  PHE A 232     121.290  92.544 110.607  1.00  5.24              
ATOM   3738  HB1 PHE A 232     121.282  92.892 109.573  1.00  5.24              
ATOM   3739  HB2 PHE A 232     121.773  93.334 111.171  1.00  5.24              
ATOM   3740  CG  PHE A 232     119.849  92.425 111.089  1.00  5.24              
ATOM   3741  CD1 PHE A 232     118.831  92.097 110.176  1.00  5.24              
ATOM   3742  HD1 PHE A 232     119.078  91.914 109.143  1.00  5.24              
ATOM   3743  CE1 PHE A 232     117.492  92.036 110.595  1.00  5.24              
ATOM   3744  HE1 PHE A 232     116.718  91.819 109.876  1.00  5.24              
ATOM   3745  CZ  PHE A 232     117.160  92.286 111.939  1.00  5.24              
ATOM   3746  HZ  PHE A 232     116.128  92.249 112.263  1.00  5.24              
ATOM   3747  CE2 PHE A 232     118.173  92.606 112.859  1.00  5.24              
ATOM   3748  HE2 PHE A 232     117.915  92.822 113.888  1.00  5.24              
ATOM   3749  CD2 PHE A 232     119.512  92.680 112.435  1.00  5.24              
ATOM   3750  HD2 PHE A 232     120.276  92.965 113.144  1.00  5.24              
ATOM   3751  C   PHE A 232     122.093  90.734 112.143  1.00  5.24              
ATOM   3752  O   PHE A 232     121.530  89.663 112.381  1.00  5.24              
ATOM   3753  N   GLN A 233     122.615  91.505 113.102  1.00  5.06              
ATOM   3754  H   GLN A 233     122.968  92.419 112.833  1.00  5.06              
ATOM   3755  CA  GLN A 233     122.271  91.321 114.514  1.00  5.06              
ATOM   3756  HA  GLN A 233     121.200  91.123 114.579  1.00  5.06              
ATOM   3757  CB  GLN A 233     123.031  90.112 115.096  1.00  5.06              
ATOM   3758  HB1 GLN A 233     124.088  90.354 115.221  1.00  5.06              
ATOM   3759  HB2 GLN A 233     122.963  89.270 114.408  1.00  5.06              
ATOM   3760  CG  GLN A 233     122.436  89.679 116.445  1.00  5.06              
ATOM   3761  HG1 GLN A 233     121.363  89.523 116.331  1.00  5.06              
ATOM   3762  HG2 GLN A 233     122.598  90.460 117.188  1.00  5.06              
ATOM   3763  CD  GLN A 233     123.058  88.383 116.947  1.00  5.06              
ATOM   3764  OE1 GLN A 233     123.749  88.333 117.947  1.00  5.06              
ATOM   3765  NE2 GLN A 233     122.838  87.272 116.279  1.00  5.06              
ATOM   3766 1HE2 GLN A 233     122.271  87.275 115.450  1.00  5.06              
ATOM   3767 2HE2 GLN A 233     123.267  86.444 116.650  1.00  5.06              
ATOM   3768  C   GLN A 233     122.560  92.571 115.367  1.00  5.06              
ATOM   3769  O   GLN A 233     121.655  93.102 116.015  1.00  5.06              
ATOM   3770  N   GLU A 234     123.779  93.120 115.261  1.00  4.96              
ATOM   3771  H   GLU A 234     124.482  92.582 114.780  1.00  4.96              
ATOM   3772  CA  GLU A 234     123.927  94.575 115.157  1.00  4.96              
ATOM   3773  HA  GLU A 234     123.727  95.061 116.112  1.00  4.96              
ATOM   3774  CB  GLU A 234     125.323  94.962 114.627  1.00  4.96              
ATOM   3775  HB1 GLU A 234     125.300  96.032 114.412  1.00  4.96              
ATOM   3776  HB2 GLU A 234     125.487  94.441 113.682  1.00  4.96              
ATOM   3777  CG  GLU A 234     126.534  94.689 115.526  1.00  4.96              
ATOM   3778  HG1 GLU A 234     126.527  93.636 115.816  1.00  4.96              
ATOM   3779  HG2 GLU A 234     126.456  95.299 116.428  1.00  4.96              
ATOM   3780  CD  GLU A 234     127.839  95.020 114.771  1.00  4.96              
ATOM   3781  OE1 GLU A 234     127.871  96.068 114.077  1.00  4.96              
ATOM   3782  OE2 GLU A 234     128.782  94.203 114.831  1.00  4.96              
ATOM   3783  C   GLU A 234     122.941  95.033 114.090  1.00  4.96              
ATOM   3784  O   GLU A 234     122.898  94.455 113.000  1.00  4.96              
ATOM   3785  N   LEU A 235     122.197  96.091 114.373  1.00  5.95              
ATOM   3786  H   LEU A 235     122.274  96.533 115.277  1.00  5.95              
ATOM   3787  CA  LEU A 235     121.562  96.837 113.318  1.00  5.95              
ATOM   3788  HA  LEU A 235     122.145  96.643 112.416  1.00  5.95              
ATOM   3789  CB  LEU A 235     120.133  96.338 113.037  1.00  5.95              
ATOM   3790  HB1 LEU A 235     119.497  96.585 113.887  1.00  5.95              
ATOM   3791  HB2 LEU A 235     120.168  95.255 112.949  1.00  5.95              
ATOM   3792  CG  LEU A 235     119.499  96.897 111.740  1.00  5.95              
ATOM   3793  HG  LEU A 235     119.353  97.970 111.846  1.00  5.95              
ATOM   3794  CD1 LEU A 235     120.321  96.649 110.467  1.00  5.95              
ATOM   3795 1HD1 LEU A 235     120.483  95.581 110.325  1.00  5.95              
ATOM   3796 2HD1 LEU A 235     119.775  97.039 109.604  1.00  5.95              
ATOM   3797 3HD1 LEU A 235     121.280  97.156 110.508  1.00  5.95              
ATOM   3798  CD2 LEU A 235     118.142  96.235 111.528  1.00  5.95              
ATOM   3799 1HD2 LEU A 235     117.549  96.292 112.437  1.00  5.95              
ATOM   3800 2HD2 LEU A 235     117.607  96.739 110.722  1.00  5.95              
ATOM   3801 3HD2 LEU A 235     118.276  95.186 111.266  1.00  5.95              
ATOM   3802  C   LEU A 235     121.669  98.315 113.563  1.00  5.95              
ATOM   3803  O   LEU A 235     121.678  98.809 114.688  1.00  5.95              
ATOM   3804  N   LYS A 236     121.866  99.010 112.460  1.00  6.27              
ATOM   3805  H   LYS A 236     121.777  98.555 111.562  1.00  6.27              
ATOM   3806  CA  LYS A 236     122.425 100.334 112.491  1.00  6.27              
ATOM   3807  HA  LYS A 236     122.388 100.723 113.510  1.00  6.27              
ATOM   3808  CB  LYS A 236     123.903 100.320 112.044  1.00  6.27              
ATOM   3809  HB1 LYS A 236     124.331 101.295 112.281  1.00  6.27              
ATOM   3810  HB2 LYS A 236     123.948 100.182 110.962  1.00  6.27              
ATOM   3811  CG  LYS A 236     124.754  99.220 112.709  1.00  6.27              
ATOM   3812  HG1 LYS A 236     124.570  98.274 112.197  1.00  6.27              
ATOM   3813  HG2 LYS A 236     124.450  99.105 113.750  1.00  6.27              
ATOM   3814  CD  LYS A 236     126.264  99.505 112.702  1.00  6.27              
ATOM   3815  HD1 LYS A 236     126.796  98.593 112.980  1.00  6.27              
ATOM   3816  HD2 LYS A 236     126.469 100.243 113.478  1.00  6.27              
ATOM   3817  CE  LYS A 236     126.836 100.051 111.388  1.00  6.27              
ATOM   3818  HE1 LYS A 236     127.910 100.215 111.519  1.00  6.27              
ATOM   3819  HE2 LYS A 236     126.395 101.029 111.175  1.00  6.27              
ATOM   3820  NZ  LYS A 236     126.627  99.167 110.220  1.00  6.27              
ATOM   3821  HZ1 LYS A 236     127.102  99.577 109.420  1.00  6.27              
ATOM   3822  HZ2 LYS A 236     126.939  98.219 110.405  1.00  6.27              
ATOM   3823  HZ3 LYS A 236     125.655  99.135 109.922  1.00  6.27              
ATOM   3824  C   LYS A 236     121.615 101.219 111.605  1.00  6.27              
ATOM   3825  O   LYS A 236     121.241 100.821 110.514  1.00  6.27              
ATOM   3826  N   GLN A 237     121.468 102.438 112.092  1.00  5.66              
ATOM   3827  H   GLN A 237     121.801 102.595 113.028  1.00  5.66              
ATOM   3828  CA  GLN A 237     120.996 103.596 111.356  1.00  5.66              
ATOM   3829  HA  GLN A 237     119.910 103.637 111.421  1.00  5.66              
ATOM   3830  CB  GLN A 237     121.574 104.803 112.119  1.00  5.66              
ATOM   3831  HB1 GLN A 237     122.641 104.894 111.911  1.00  5.66              
ATOM   3832  HB2 GLN A 237     121.456 104.633 113.191  1.00  5.66              
ATOM   3833  CG  GLN A 237     120.884 106.124 111.797  1.00  5.66              
ATOM   3834  HG1 GLN A 237     119.853 106.066 112.136  1.00  5.66              
ATOM   3835  HG2 GLN A 237     120.914 106.299 110.722  1.00  5.66              
ATOM   3836  CD  GLN A 237     121.549 107.286 112.522  1.00  5.66              
ATOM   3837  OE1 GLN A 237     121.843 107.226 113.706  1.00  5.66              
ATOM   3838  NE2 GLN A 237     121.751 108.402 111.862  1.00  5.66              
ATOM   3839 1HE2 GLN A 237     121.326 108.538 110.945  1.00  5.66              
ATOM   3840 2HE2 GLN A 237     122.238 109.132 112.338  1.00  5.66              
ATOM   3841  C   GLN A 237     121.391 103.583 109.884  1.00  5.66              
ATOM   3842  O   GLN A 237     120.526 103.618 109.017  1.00  5.66              
ATOM   3843  N   GLU A 238     122.689 103.386 109.641  1.00  6.17              
ATOM   3844  H   GLU A 238     123.325 103.361 110.419  1.00  6.17              
ATOM   3845  CA  GLU A 238     123.235 103.074 108.327  1.00  6.17              
ATOM   3846  HA  GLU A 238     123.278 104.003 107.758  1.00  6.17              
ATOM   3847  CB  GLU A 238     124.671 102.531 108.467  1.00  6.17              
ATOM   3848  HB1 GLU A 238     125.015 102.192 107.490  1.00  6.17              
ATOM   3849  HB2 GLU A 238     124.664 101.671 109.139  1.00  6.17              
ATOM   3850  CG  GLU A 238     125.665 103.569 109.008  1.00  6.17              
ATOM   3851  HG1 GLU A 238     125.412 103.797 110.047  1.00  6.17              
ATOM   3852  HG2 GLU A 238     125.566 104.486 108.424  1.00  6.17              
ATOM   3853  CD  GLU A 238     127.116 103.068 108.940  1.00  6.17              
ATOM   3854  OE1 GLU A 238     128.006 103.893 108.630  1.00  6.17              
ATOM   3855  OE2 GLU A 238     127.333 101.861 109.212  1.00  6.17              
ATOM   3856  C   GLU A 238     122.336 102.129 107.514  1.00  6.17              
ATOM   3857  O   GLU A 238     121.512 102.533 106.690  1.00  6.17              
ATOM   3858  N   ASP A 239     122.443 100.843 107.799  1.00  5.85              
ATOM   3859  H   ASP A 239     123.081 100.567 108.533  1.00  5.85              
ATOM   3860  CA  ASP A 239     121.729  99.766 107.136  1.00  5.85              
ATOM   3861  HA  ASP A 239     121.867  99.895 106.073  1.00  5.85              
ATOM   3862  CB  ASP A 239     122.406  98.427 107.529  1.00  5.85              
ATOM   3863  HB1 ASP A 239     122.018  97.637 106.884  1.00  5.85              
ATOM   3864  HB2 ASP A 239     122.113  98.189 108.553  1.00  5.85              
ATOM   3865  CG  ASP A 239     123.945  98.416 107.458  1.00  5.85              
ATOM   3866  OD1 ASP A 239     124.504  97.850 106.479  1.00  5.85              
ATOM   3867  OD2 ASP A 239     124.563  98.924 108.431  1.00  5.85              
ATOM   3868  C   ASP A 239     120.215  99.729 107.379  1.00  5.85              
ATOM   3869  O   ASP A 239     119.596  98.698 107.117  1.00  5.85              
ATOM   3870  N   VAL A 240     119.602 100.829 107.848  1.00  5.62              
ATOM   3871  H   VAL A 240     120.162 101.642 108.089  1.00  5.62              
ATOM   3872  CA  VAL A 240     118.133 100.899 107.972  1.00  5.62              
ATOM   3873  HA  VAL A 240     117.835 100.123 108.676  1.00  5.62              
ATOM   3874  CB  VAL A 240     117.737 102.254 108.591  1.00  5.62              
ATOM   3875  HB  VAL A 240     118.294 103.057 108.114  1.00  5.62              
ATOM   3876  CG1 VAL A 240     116.256 102.574 108.473  1.00  5.62              
ATOM   3877 1HG1 VAL A 240     115.997 103.368 109.161  1.00  5.62              
ATOM   3878 2HG1 VAL A 240     116.014 102.879 107.456  1.00  5.62              
ATOM   3879 3HG1 VAL A 240     115.688 101.689 108.748  1.00  5.62              
ATOM   3880  CG2 VAL A 240     118.010 102.179 110.079  1.00  5.62              
ATOM   3881 1HG2 VAL A 240     117.828 103.144 110.548  1.00  5.62              
ATOM   3882 2HG2 VAL A 240     117.352 101.429 110.505  1.00  5.62              
ATOM   3883 3HG2 VAL A 240     119.029 101.873 110.265  1.00  5.62              
ATOM   3884  C   VAL A 240     117.376 100.634 106.693  1.00  5.62              
ATOM   3885  O   VAL A 240     116.218 100.168 106.681  1.00  5.62              
ATOM   3886  N   ASN A 241     117.942 101.034 105.565  1.00  7.28              
ATOM   3887  H   ASN A 241     118.882 101.308 105.642  1.00  7.28              
ATOM   3888  CA  ASN A 241     117.158 101.592 104.499  1.00  7.28              
ATOM   3889  HA  ASN A 241     116.397 102.240 104.928  1.00  7.28              
ATOM   3890  CB  ASN A 241     118.093 102.456 103.639  1.00  7.28              
ATOM   3891  HB1 ASN A 241     117.626 102.657 102.683  1.00  7.28              
ATOM   3892  HB2 ASN A 241     119.022 101.927 103.431  1.00  7.28              
ATOM   3893  CG  ASN A 241     118.417 103.801 104.287  1.00  7.28              
ATOM   3894  OD1 ASN A 241     117.813 104.823 103.966  1.00  7.28              
ATOM   3895  ND2 ASN A 241     119.348 103.901 105.205  1.00  7.28              
ATOM   3896 1HD2 ASN A 241     119.907 103.119 105.523  1.00  7.28              
ATOM   3897 2HD2 ASN A 241     119.497 104.805 105.603  1.00  7.28              
ATOM   3898  C   ASN A 241     116.286 100.544 103.617  1.00  7.28              
ATOM   3899  O   ASN A 241     116.942  99.650 103.114  1.00  7.28              
ATOM   3900  N   PRO A 242     114.916 100.651 103.264  1.00  7.70              
ATOM   3901  CD  PRO A 242     114.645 100.437 101.852  1.00  7.70              
ATOM   3902  HD1 PRO A 242     113.796  99.769 101.732  1.00  7.70              
ATOM   3903  HD2 PRO A 242     115.488 100.042 101.283  1.00  7.70              
ATOM   3904  CG  PRO A 242     114.303 101.837 101.346  1.00  7.70              
ATOM   3905  HG1 PRO A 242     113.733 101.842 100.425  1.00  7.70              
ATOM   3906  HG2 PRO A 242     115.225 102.392 101.206  1.00  7.70              
ATOM   3907  CB  PRO A 242     113.506 102.456 102.492  1.00  7.70              
ATOM   3908  HB1 PRO A 242     112.459 102.523 102.220  1.00  7.70              
ATOM   3909  HB2 PRO A 242     113.895 103.444 102.720  1.00  7.70              
ATOM   3910  CA  PRO A 242     113.738 101.501 103.660  1.00  7.70              
ATOM   3911  HA  PRO A 242     114.055 102.089 104.497  1.00  7.70              
ATOM   3912  C   PRO A 242     112.434 100.865 104.186  1.00  7.70              
ATOM   3913  O   PRO A 242     111.908 101.362 105.159  1.00  7.70              
ATOM   3914  N   LEU A 243     111.811  99.884 103.476  1.00  7.41              
ATOM   3915  H   LEU A 243     112.360  99.495 102.727  1.00  7.41              
ATOM   3916  CA  LEU A 243     110.354 100.015 103.329  1.00  7.41              
ATOM   3917  HA  LEU A 243     109.944 100.587 104.148  1.00  7.41              
ATOM   3918  CB  LEU A 243     110.092 100.800 101.999  1.00  7.41              
ATOM   3919  HB1 LEU A 243     109.591 100.132 101.299  1.00  7.41              
ATOM   3920  HB2 LEU A 243     111.028 101.062 101.515  1.00  7.41              
ATOM   3921  CG  LEU A 243     109.222 102.079 102.056  1.00  7.41              
ATOM   3922  HG  LEU A 243     109.085 102.416 101.027  1.00  7.41              
ATOM   3923  CD1 LEU A 243     107.840 101.792 102.620  1.00  7.41              
ATOM   3924 1HD1 LEU A 243     107.188 102.652 102.473  1.00  7.41              
ATOM   3925 2HD1 LEU A 243     107.400 100.934 102.117  1.00  7.41              
ATOM   3926 3HD1 LEU A 243     107.893 101.579 103.689  1.00  7.41              
ATOM   3927  CD2 LEU A 243     109.848 103.231 102.834  1.00  7.41              
ATOM   3928 1HD2 LEU A 243     109.110 104.013 103.011  1.00  7.41              
ATOM   3929 2HD2 LEU A 243     110.231 102.886 103.791  1.00  7.41              
ATOM   3930 3HD2 LEU A 243     110.650 103.686 102.257  1.00  7.41              
ATOM   3931  C   LEU A 243     109.485  98.787 103.305  1.00  7.41              
ATOM   3932  O   LEU A 243     108.290  98.884 103.487  1.00  7.41              
ATOM   3933  N   THR A 244     110.081  97.603 103.084  1.00  7.19              
ATOM   3934  H   THR A 244     111.066  97.526 102.916  1.00  7.19              
ATOM   3935  CA  THR A 244     109.258  96.448 103.408  1.00  7.19              
ATOM   3936  HA  THR A 244     108.297  96.593 102.921  1.00  7.19              
ATOM   3937  CB  THR A 244     109.736  95.134 102.854  1.00  7.19              
ATOM   3938  HB  THR A 244     109.873  95.241 101.785  1.00  7.19              
ATOM   3939  CG2 THR A 244     111.040  94.705 103.460  1.00  7.19              
ATOM   3940 1HG2 THR A 244     111.288  93.777 102.990  1.00  7.19              
ATOM   3941 2HG2 THR A 244     111.802  95.462 103.300  1.00  7.19              
ATOM   3942 3HG2 THR A 244     110.962  94.523 104.515  1.00  7.19              
ATOM   3943  OG1 THR A 244     108.791  94.111 103.051  1.00  7.19              
ATOM   3944  HG1 THR A 244     108.646  94.064 104.017  1.00  7.19              
ATOM   3945  C   THR A 244     108.960  96.407 104.902  1.00  7.19              
ATOM   3946  O   THR A 244     107.803  96.325 105.306  1.00  7.19              
ATOM   3947  N   ASP A 245     110.015  96.493 105.703  1.00  5.78              
ATOM   3948  H   ASP A 245     110.872  96.835 105.310  1.00  5.78              
ATOM   3949  CA  ASP A 245     110.192  95.680 106.906  1.00  5.78              
ATOM   3950  HA  ASP A 245     111.261  95.558 107.028  1.00  5.78              
ATOM   3951  CB  ASP A 245     109.742  96.498 108.135  1.00  5.78              
ATOM   3952  HB1 ASP A 245     108.674  96.374 108.275  1.00  5.78              
ATOM   3953  HB2 ASP A 245     109.910  97.557 107.923  1.00  5.78              
ATOM   3954  CG  ASP A 245     110.505  96.170 109.432  1.00  5.78              
ATOM   3955  OD1 ASP A 245     110.620  97.080 110.278  1.00  5.78              
ATOM   3956  OD2 ASP A 245     110.958  95.015 109.594  1.00  5.78              
ATOM   3957  C   ASP A 245     109.620  94.231 106.805  1.00  5.78              
ATOM   3958  O   ASP A 245     108.986  93.833 105.815  1.00  5.78              
ATOM   3959  N   LEU A 246     110.066  93.345 107.680  1.00  6.19              
ATOM   3960  H   LEU A 246     110.473  93.697 108.548  1.00  6.19              
ATOM   3961  CA  LEU A 246     110.494  92.043 107.205  1.00  6.19              
ATOM   3962  HA  LEU A 246     109.742  91.683 106.504  1.00  6.19              
ATOM   3963  CB  LEU A 246     111.833  92.212 106.448  1.00  6.19              
ATOM   3964  HB1 LEU A 246     111.645  92.900 105.637  1.00  6.19              
ATOM   3965  HB2 LEU A 246     112.014  91.249 105.991  1.00  6.19              
ATOM   3966  CG  LEU A 246     113.197  92.632 107.055  1.00  6.19              
ATOM   3967  HG  LEU A 246     113.941  92.362 106.306  1.00  6.19              
ATOM   3968  CD1 LEU A 246     113.377  94.124 107.273  1.00  6.19              
ATOM   3969 1HD1 LEU A 246     113.143  94.667 106.359  1.00  6.19              
ATOM   3970 2HD1 LEU A 246     112.754  94.454 108.098  1.00  6.19              
ATOM   3971 3HD1 LEU A 246     114.408  94.340 107.546  1.00  6.19              
ATOM   3972  CD2 LEU A 246     113.600  91.897 108.321  1.00  6.19              
ATOM   3973 1HD2 LEU A 246     112.946  92.185 109.146  1.00  6.19              
ATOM   3974 2HD2 LEU A 246     113.563  90.824 108.150  1.00  6.19              
ATOM   3975 3HD2 LEU A 246     114.622  92.167 108.586  1.00  6.19              
ATOM   3976  C   LEU A 246     110.612  90.958 108.253  1.00  6.19              
ATOM   3977  O   LEU A 246     110.476  91.131 109.460  1.00  6.19              
ATOM   3978  N   ASN A 247     110.998  89.817 107.693  1.00  5.77              
ATOM   3979  H   ASN A 247     111.033  89.816 106.689  1.00  5.77              
ATOM   3980  CA  ASN A 247     111.204  88.529 108.283  1.00  5.77              
ATOM   3981  HA  ASN A 247     110.210  88.188 108.563  1.00  5.77              
ATOM   3982  CB  ASN A 247     111.654  87.550 107.175  1.00  5.77              
ATOM   3983  HB1 ASN A 247     111.838  86.567 107.608  1.00  5.77              
ATOM   3984  HB2 ASN A 247     112.588  87.892 106.728  1.00  5.77              
ATOM   3985  CG  ASN A 247     110.597  87.387 106.098  1.00  5.77              
ATOM   3986  OD1 ASN A 247     110.711  87.933 105.014  1.00  5.77              
ATOM   3987  ND2 ASN A 247     109.492  86.742 106.390  1.00  5.77              
ATOM   3988 1HD2 ASN A 247     109.308  86.411 107.328  1.00  5.77              
ATOM   3989 2HD2 ASN A 247     108.767  86.712 105.696  1.00  5.77              
ATOM   3990  C   ASN A 247     111.984  88.343 109.583  1.00  5.77              
ATOM   3991  O   ASN A 247     112.130  87.206 110.019  1.00  5.77              
ATOM   3992  N   ASN A 248     112.463  89.410 110.208  1.00  4.83              
ATOM   3993  H   ASN A 248     112.194  90.328 109.883  1.00  4.83              
ATOM   3994  CA  ASN A 248     113.403  89.319 111.302  1.00  4.83              
ATOM   3995  HA  ASN A 248     113.463  88.290 111.660  1.00  4.83              
ATOM   3996  CB  ASN A 248     114.805  89.753 110.830  1.00  4.83              
ATOM   3997  HB1 ASN A 248     115.482  89.677 111.680  1.00  4.83              
ATOM   3998  HB2 ASN A 248     114.772  90.801 110.548  1.00  4.83              
ATOM   3999  CG  ASN A 248     115.437  88.970 109.696  1.00  4.83              
ATOM   4000  OD1 ASN A 248     114.821  88.522 108.744  1.00  4.83              
ATOM   4001  ND2 ASN A 248     116.740  88.858 109.715  1.00  4.83              
ATOM   4002 1HD2 ASN A 248     117.277  89.291 110.445  1.00  4.83              
ATOM   4003 2HD2 ASN A 248     117.178  88.518 108.873  1.00  4.83              
ATOM   4004  C   ASN A 248     113.012  90.160 112.506  1.00  4.83              
ATOM   4005  O   ASN A 248     113.820  90.289 113.420  1.00  4.83              
ATOM   4006  N   LEU A 249     111.803  90.718 112.539  1.00  4.25              
ATOM   4007  H   LEU A 249     111.173  90.600 111.758  1.00  4.25              
ATOM   4008  CA  LEU A 249     111.266  91.222 113.790  1.00  4.25              
ATOM   4009  HA  LEU A 249     112.081  91.305 114.509  1.00  4.25              
ATOM   4010  CB  LEU A 249     110.755  92.673 113.633  1.00  4.25              
ATOM   4011  HB1 LEU A 249     111.577  93.239 113.192  1.00  4.25              
ATOM   4012  HB2 LEU A 249     110.597  93.084 114.631  1.00  4.25              
ATOM   4013  CG  LEU A 249     109.485  92.956 112.799  1.00  4.25              
ATOM   4014  HG  LEU A 249     109.539  92.434 111.843  1.00  4.25              
ATOM   4015  CD1 LEU A 249     108.185  92.590 113.522  1.00  4.25              
ATOM   4016 1HD1 LEU A 249     108.168  93.031 114.518  1.00  4.25              
ATOM   4017 2HD1 LEU A 249     107.339  92.967 112.952  1.00  4.25              
ATOM   4018 3HD1 LEU A 249     108.069  91.514 113.589  1.00  4.25              
ATOM   4019  CD2 LEU A 249     109.414  94.466 112.546  1.00  4.25              
ATOM   4020 1HD2 LEU A 249     108.589  94.691 111.876  1.00  4.25              
ATOM   4021 2HD2 LEU A 249     109.286  95.009 113.482  1.00  4.25              
ATOM   4022 3HD2 LEU A 249     110.328  94.804 112.059  1.00  4.25              
ATOM   4023  C   LEU A 249     110.280  90.239 114.418  1.00  4.25              
ATOM   4024  O   LEU A 249     109.523  89.549 113.739  1.00  4.25              
ATOM   4025  N   GLU A 250     110.321  90.171 115.746  1.00  4.15              
ATOM   4026  H   GLU A 250     111.030  90.710 116.215  1.00  4.15              
ATOM   4027  CA  GLU A 250     109.569  89.183 116.528  1.00  4.15              
ATOM   4028  HA  GLU A 250     108.779  88.773 115.900  1.00  4.15              
ATOM   4029  CB  GLU A 250     110.493  88.028 116.964  1.00  4.15              
ATOM   4030  HB1 GLU A 250     110.023  87.470 117.774  1.00  4.15              
ATOM   4031  HB2 GLU A 250     111.425  88.442 117.353  1.00  4.15              
ATOM   4032  CG  GLU A 250     110.812  87.040 115.825  1.00  4.15              
ATOM   4033  HG1 GLU A 250     111.473  86.264 116.219  1.00  4.15              
ATOM   4034  HG2 GLU A 250     111.356  87.569 115.039  1.00  4.15              
ATOM   4035  CD  GLU A 250     109.558  86.373 115.233  1.00  4.15              
ATOM   4036  OE1 GLU A 250     108.492  86.408 115.893  1.00  4.15              
ATOM   4037  OE2 GLU A 250     109.637  85.864 114.089  1.00  4.15              
ATOM   4038  C   GLU A 250     108.809  89.777 117.728  1.00  4.15              
ATOM   4039  O   GLU A 250     107.987  89.113 118.362  1.00  4.15              
ATOM   4040  N   MET A 251     108.975  91.075 117.967  1.00  3.75              
ATOM   4041  H   MET A 251     109.579  91.600 117.349  1.00  3.75              
ATOM   4042  CA  MET A 251     108.051  91.880 118.759  1.00  3.75              
ATOM   4043  HA  MET A 251     107.070  91.405 118.740  1.00  3.75              
ATOM   4044  CB  MET A 251     108.492  91.940 120.233  1.00  3.75              
ATOM   4045  HB1 MET A 251     108.590  90.921 120.611  1.00  3.75              
ATOM   4046  HB2 MET A 251     107.709  92.430 120.808  1.00  3.75              
ATOM   4047  CG  MET A 251     109.809  92.683 120.474  1.00  3.75              
ATOM   4048  HG1 MET A 251     109.702  93.717 120.143  1.00  3.75              
ATOM   4049  HG2 MET A 251     110.587  92.213 119.874  1.00  3.75              
ATOM   4050  SD  MET A 251     110.358  92.675 122.209  1.00  3.75              
ATOM   4051  CE  MET A 251     109.113  93.753 122.971  1.00  3.75              
ATOM   4052  HE1 MET A 251     109.321  93.858 124.036  1.00  3.75              
ATOM   4053  HE2 MET A 251     109.151  94.735 122.506  1.00  3.75              
ATOM   4054  HE3 MET A 251     108.116  93.328 122.847  1.00  3.75              
ATOM   4055  C   MET A 251     107.871  93.256 118.119  1.00  3.75              
ATOM   4056  O   MET A 251     108.595  93.552 117.164  1.00  3.75              
ATOM   4057  N   ILE A 252     106.948  94.097 118.617  1.00  3.74              
ATOM   4058  H   ILE A 252     106.362  93.823 119.400  1.00  3.74              
ATOM   4059  CA  ILE A 252     106.916  95.495 118.148  1.00  3.74              
ATOM   4060  HA  ILE A 252     107.950  95.741 117.900  1.00  3.74              
ATOM   4061  CB  ILE A 252     106.122  95.668 116.831  1.00  3.74              
ATOM   4062  HB  ILE A 252     106.446  94.887 116.142  1.00  3.74              
ATOM   4063  CG2 ILE A 252     104.603  95.525 117.032  1.00  3.74              
ATOM   4064 1HG2 ILE A 252     104.084  95.572 116.075  1.00  3.74              
ATOM   4065 2HG2 ILE A 252     104.384  94.566 117.495  1.00  3.74              
ATOM   4066 3HG2 ILE A 252     104.212  96.331 117.651  1.00  3.74              
ATOM   4067  CG1 ILE A 252     106.506  97.026 116.198  1.00  3.74              
ATOM   4068 1HG1 ILE A 252     107.593  97.102 116.162  1.00  3.74              
ATOM   4069 2HG1 ILE A 252     106.133  97.841 116.814  1.00  3.74              
ATOM   4070  CD1 ILE A 252     105.995  97.221 114.770  1.00  3.74              
ATOM   4071  HD1 ILE A 252     104.907  97.216 114.740  1.00  3.74              
ATOM   4072  HD2 ILE A 252     106.353  98.176 114.383  1.00  3.74              
ATOM   4073  HD3 ILE A 252     106.384  96.419 114.151  1.00  3.74              
ATOM   4074  C   ILE A 252     106.523  96.536 119.188  1.00  3.74              
ATOM   4075  O   ILE A 252     105.526  96.374 119.859  1.00  3.74              
ATOM   4076  N   ASP A 253     107.344  97.572 119.391  1.00  3.87              
ATOM   4077  H   ASP A 253     108.143  97.655 118.783  1.00  3.87              
ATOM   4078  CA  ASP A 253     107.439  98.218 120.710  1.00  3.87              
ATOM   4079  HA  ASP A 253     106.459  98.518 121.076  1.00  3.87              
ATOM   4080  CB  ASP A 253     108.081  97.133 121.628  1.00  3.87              
ATOM   4081  HB1 ASP A 253     108.943  96.708 121.111  1.00  3.87              
ATOM   4082  HB2 ASP A 253     107.391  96.302 121.747  1.00  3.87              
ATOM   4083  CG  ASP A 253     108.538  97.598 123.019  1.00  3.87              
ATOM   4084  OD1 ASP A 253     107.713  98.212 123.723  1.00  3.87              
ATOM   4085  OD2 ASP A 253     109.671  97.243 123.434  1.00  3.87              
ATOM   4086  C   ASP A 253     108.376  99.429 120.719  1.00  3.87              
ATOM   4087  O   ASP A 253     109.584  99.267 120.833  1.00  3.87              
ATOM   4088  N   LEU A 254     107.859 100.651 120.595  1.00  4.26              
ATOM   4089  H   LEU A 254     106.857 100.741 120.507  1.00  4.26              
ATOM   4090  CA  LEU A 254     108.631 101.890 120.807  1.00  4.26              
ATOM   4091  HA  LEU A 254     108.000 102.681 120.441  1.00  4.26              
ATOM   4092  CB  LEU A 254     108.759 102.150 122.334  1.00  4.26              
ATOM   4093  HB1 LEU A 254     109.736 102.576 122.555  1.00  4.26              
ATOM   4094  HB2 LEU A 254     108.702 101.209 122.883  1.00  4.26              
ATOM   4095  CG  LEU A 254     107.708 103.135 122.888  1.00  4.26              
ATOM   4096  HG  LEU A 254     107.764 104.069 122.327  1.00  4.26              
ATOM   4097  CD1 LEU A 254     106.288 102.578 122.785  1.00  4.26              
ATOM   4098 1HD1 LEU A 254     106.005 102.462 121.741  1.00  4.26              
ATOM   4099 2HD1 LEU A 254     106.225 101.617 123.296  1.00  4.26              
ATOM   4100 3HD1 LEU A 254     105.588 103.276 123.246  1.00  4.26              
ATOM   4101  CD2 LEU A 254     108.000 103.446 124.357  1.00  4.26              
ATOM   4102 1HD2 LEU A 254     107.272 104.170 124.725  1.00  4.26              
ATOM   4103 2HD2 LEU A 254     107.925 102.536 124.953  1.00  4.26              
ATOM   4104 3HD2 LEU A 254     108.997 103.875 124.452  1.00  4.26              
ATOM   4105  C   LEU A 254     109.980 102.007 120.040  1.00  4.26              
ATOM   4106  O   LEU A 254     110.851 102.795 120.408  1.00  4.26              
ATOM   4107  N   GLY A 255     110.160 101.232 118.964  1.00  4.14              
ATOM   4108  H   GLY A 255     109.396 100.626 118.713  1.00  4.14              
ATOM   4109  CA  GLY A 255     111.468 100.958 118.366  1.00  4.14              
ATOM   4110  HA1 GLY A 255     112.105 101.840 118.429  1.00  4.14              
ATOM   4111  HA2 GLY A 255     111.298 100.700 117.326  1.00  4.14              
ATOM   4112  C   GLY A 255     112.175  99.773 119.046  1.00  4.14              
ATOM   4113  O   GLY A 255     113.145  99.972 119.778  1.00  4.14              
ATOM   4114  N   THR A 256     111.676  98.539 118.879  1.00  4.20              
ATOM   4115  H   THR A 256     110.890  98.419 118.262  1.00  4.20              
ATOM   4116  CA  THR A 256     112.290  97.323 119.438  1.00  4.20              
ATOM   4117  HA  THR A 256     113.354  97.524 119.401  1.00  4.20              
ATOM   4118  CB  THR A 256     111.980  97.080 120.922  1.00  4.20              
ATOM   4119  HB  THR A 256     110.965  97.377 121.145  1.00  4.20              
ATOM   4120  CG2 THR A 256     112.194  95.650 121.423  1.00  4.20              
ATOM   4121 1HG2 THR A 256     111.930  95.584 122.476  1.00  4.20              
ATOM   4122 2HG2 THR A 256     111.535  94.974 120.883  1.00  4.20              
ATOM   4123 3HG2 THR A 256     113.227  95.335 121.286  1.00  4.20              
ATOM   4124  OG1 THR A 256     112.894  97.862 121.660  1.00  4.20              
ATOM   4125  HG1 THR A 256     112.823  98.754 121.273  1.00  4.20              
ATOM   4126  C   THR A 256     112.139  96.065 118.571  1.00  4.20              
ATOM   4127  O   THR A 256     111.042  95.692 118.164  1.00  4.20              
ATOM   4128  N   ASN A 257     113.301  95.438 118.302  1.00  4.18              
ATOM   4129  H   ASN A 257     114.113  95.812 118.769  1.00  4.18              
ATOM   4130  CA  ASN A 257     113.608  94.659 117.094  1.00  4.18              
ATOM   4131  HA  ASN A 257     112.706  94.125 116.791  1.00  4.18              
ATOM   4132  CB  ASN A 257     113.982  95.663 115.965  1.00  4.18              
ATOM   4133  HB1 ASN A 257     114.263  95.109 115.069  1.00  4.18              
ATOM   4134  HB2 ASN A 257     114.858  96.238 116.264  1.00  4.18              
ATOM   4135  CG  ASN A 257     112.895  96.650 115.559  1.00  4.18              
ATOM   4136  OD1 ASN A 257     112.683  97.671 116.196  1.00  4.18              
ATOM   4137  ND2 ASN A 257     112.206  96.399 114.465  1.00  4.18              
ATOM   4138 1HD2 ASN A 257     112.431  95.619 113.874  1.00  4.18              
ATOM   4139 2HD2 ASN A 257     111.542  97.092 114.160  1.00  4.18              
ATOM   4140  C   ASN A 257     114.726  93.591 117.242  1.00  4.18              
ATOM   4141  O   ASN A 257     115.403  93.281 116.267  1.00  4.18              
ATOM   4142  N   PHE A 258     114.941  93.112 118.473  1.00  4.13              
ATOM   4143  H   PHE A 258     114.279  93.438 119.162  1.00  4.13              
ATOM   4144  CA  PHE A 258     116.042  92.302 119.041  1.00  4.13              
ATOM   4145  HA  PHE A 258     115.573  91.462 119.552  1.00  4.13              
ATOM   4146  CB  PHE A 258     117.066  91.682 118.058  1.00  4.13              
ATOM   4147  HB1 PHE A 258     117.928  91.337 118.630  1.00  4.13              
ATOM   4148  HB2 PHE A 258     117.442  92.435 117.366  1.00  4.13              
ATOM   4149  CG  PHE A 258     116.576  90.448 117.315  1.00  4.13              
ATOM   4150  CD1 PHE A 258     116.551  90.423 115.909  1.00  4.13              
ATOM   4151  HD1 PHE A 258     116.828  91.302 115.347  1.00  4.13              
ATOM   4152  CE1 PHE A 258     116.139  89.265 115.228  1.00  4.13              
ATOM   4153  HE1 PHE A 258     116.105  89.262 114.148  1.00  4.13              
ATOM   4154  CZ  PHE A 258     115.737  88.126 115.945  1.00  4.13              
ATOM   4155  HZ  PHE A 258     115.393  87.248 115.416  1.00  4.13              
ATOM   4156  CE2 PHE A 258     115.769  88.139 117.350  1.00  4.13              
ATOM   4157  HE2 PHE A 258     115.461  87.262 117.903  1.00  4.13              
ATOM   4158  CD2 PHE A 258     116.196  89.293 118.031  1.00  4.13              
ATOM   4159  HD2 PHE A 258     116.228  89.285 119.110  1.00  4.13              
ATOM   4160  C   PHE A 258     116.645  93.156 120.172  1.00  4.13              
ATOM   4161  O   PHE A 258     115.902  93.658 121.020  1.00  4.13              
ATOM   4162  N   ILE A 259     117.962  93.346 120.233  1.00  4.25              
ATOM   4163  H   ILE A 259     118.518  93.017 119.456  1.00  4.25              
ATOM   4164  CA  ILE A 259     118.666  93.996 121.345  1.00  4.25              
ATOM   4165  HA  ILE A 259     118.373  93.454 122.245  1.00  4.25              
ATOM   4166  CB  ILE A 259     120.200  93.758 121.208  1.00  4.25              
ATOM   4167  HB  ILE A 259     120.386  92.739 121.552  1.00  4.25              
ATOM   4168  CG2 ILE A 259     120.693  93.788 119.748  1.00  4.25              
ATOM   4169 1HG2 ILE A 259     120.364  92.894 119.216  1.00  4.25              
ATOM   4170 2HG2 ILE A 259     120.300  94.659 119.230  1.00  4.25              
ATOM   4171 3HG2 ILE A 259     121.782  93.796 119.708  1.00  4.25              
ATOM   4172  CG1 ILE A 259     121.091  94.678 122.078  1.00  4.25              
ATOM   4173 1HG1 ILE A 259     120.922  95.723 121.822  1.00  4.25              
ATOM   4174 2HG1 ILE A 259     122.137  94.458 121.861  1.00  4.25              
ATOM   4175  CD1 ILE A 259     120.897  94.482 123.587  1.00  4.25              
ATOM   4176  HD1 ILE A 259     121.588  95.132 124.124  1.00  4.25              
ATOM   4177  HD2 ILE A 259     119.882  94.727 123.889  1.00  4.25              
ATOM   4178  HD3 ILE A 259     121.110  93.446 123.853  1.00  4.25              
ATOM   4179  C   ILE A 259     118.273  95.472 121.584  1.00  4.25              
ATOM   4180  O   ILE A 259     118.543  96.379 120.784  1.00  4.25              
ATOM   4181  N   LYS A 260     117.681  95.687 122.775  1.00  4.20              
ATOM   4182  H   LYS A 260     117.490  94.862 123.325  1.00  4.20              
ATOM   4183  CA  LYS A 260     117.140  96.956 123.287  1.00  4.20              
ATOM   4184  HA  LYS A 260     116.261  97.172 122.680  1.00  4.20              
ATOM   4185  CB  LYS A 260     116.669  96.815 124.754  1.00  4.20              
ATOM   4186  HB1 LYS A 260     117.135  97.590 125.366  1.00  4.20              
ATOM   4187  HB2 LYS A 260     117.003  95.856 125.153  1.00  4.20              
ATOM   4188  CG  LYS A 260     115.137  96.902 124.941  1.00  4.20              
ATOM   4189  HG1 LYS A 260     114.913  96.642 125.976  1.00  4.20              
ATOM   4190  HG2 LYS A 260     114.656  96.166 124.295  1.00  4.20              
ATOM   4191  CD  LYS A 260     114.551  98.299 124.657  1.00  4.20              
ATOM   4192  HD1 LYS A 260     114.637  98.528 123.594  1.00  4.20              
ATOM   4193  HD2 LYS A 260     115.142  99.041 125.196  1.00  4.20              
ATOM   4194  CE  LYS A 260     113.081  98.462 125.098  1.00  4.20              
ATOM   4195  HE1 LYS A 260     112.782  99.496 124.899  1.00  4.20              
ATOM   4196  HE2 LYS A 260     113.009  98.299 126.177  1.00  4.20              
ATOM   4197  NZ  LYS A 260     112.153  97.551 124.385  1.00  4.20              
ATOM   4198  HZ1 LYS A 260     111.166  97.793 124.490  1.00  4.20              
ATOM   4199  HZ2 LYS A 260     112.282  97.603 123.379  1.00  4.20              
ATOM   4200  HZ3 LYS A 260     112.245  96.587 124.656  1.00  4.20              
ATOM   4201  C   LYS A 260     118.020  98.195 123.070  1.00  4.20              
ATOM   4202  O   LYS A 260     117.460  99.260 122.844  1.00  4.20              
ATOM   4203  N   LEU A 261     119.349  98.066 123.133  1.00  4.22              
ATOM   4204  H   LEU A 261     119.733  97.153 123.305  1.00  4.22              
ATOM   4205  CA  LEU A 261     120.273  99.178 122.886  1.00  4.22              
ATOM   4206  HA  LEU A 261     119.909 100.042 123.445  1.00  4.22              
ATOM   4207  CB  LEU A 261     121.662  98.791 123.434  1.00  4.22              
ATOM   4208  HB1 LEU A 261     122.041  97.936 122.871  1.00  4.22              
ATOM   4209  HB2 LEU A 261     121.553  98.478 124.474  1.00  4.22              
ATOM   4210  CG  LEU A 261     122.711  99.920 123.378  1.00  4.22              
ATOM   4211  HG  LEU A 261     122.814 100.274 122.352  1.00  4.22              
ATOM   4212  CD1 LEU A 261     122.345 101.101 124.282  1.00  4.22              
ATOM   4213 1HD1 LEU A 261     123.148 101.837 124.266  1.00  4.22              
ATOM   4214 2HD1 LEU A 261     121.439 101.584 123.916  1.00  4.22              
ATOM   4215 3HD1 LEU A 261     122.194 100.762 125.307  1.00  4.22              
ATOM   4216  CD2 LEU A 261     124.063  99.375 123.838  1.00  4.22              
ATOM   4217 1HD2 LEU A 261     124.815 100.162 123.772  1.00  4.22              
ATOM   4218 2HD2 LEU A 261     124.000  99.025 124.869  1.00  4.22              
ATOM   4219 3HD2 LEU A 261     124.369  98.552 123.192  1.00  4.22              
ATOM   4220  C   LEU A 261     120.308  99.602 121.407  1.00  4.22              
ATOM   4221  O   LEU A 261     119.926 100.710 121.045  1.00  4.22              
ATOM   4222  N   THR A 262     120.715  98.666 120.561  1.00  4.20              
ATOM   4223  H   THR A 262     121.034  97.795 120.959  1.00  4.20              
ATOM   4224  CA  THR A 262     120.840  98.759 119.102  1.00  4.20              
ATOM   4225  HA  THR A 262     121.686  99.393 118.838  1.00  4.20              
ATOM   4226  CB  THR A 262     121.114  97.318 118.646  1.00  4.20              
ATOM   4227  HB  THR A 262     120.210  96.735 118.812  1.00  4.20              
ATOM   4228  CG2 THR A 262     121.508  97.153 117.199  1.00  4.20              
ATOM   4229 1HG2 THR A 262     121.699  96.099 117.002  1.00  4.20              
ATOM   4230 2HG2 THR A 262     120.679  97.478 116.570  1.00  4.20              
ATOM   4231 3HG2 THR A 262     122.397  97.748 116.988  1.00  4.20              
ATOM   4232  OG1 THR A 262     122.162  96.746 119.410  1.00  4.20              
ATOM   4233  HG1 THR A 262     122.385  95.903 119.005  1.00  4.20              
ATOM   4234  C   THR A 262     119.576  99.311 118.423  1.00  4.20              
ATOM   4235  O   THR A 262     119.654 100.221 117.585  1.00  4.20              
ATOM   4236  N   ASN A 263     118.400  98.788 118.811  1.00  4.24              
ATOM   4237  H   ASN A 263     118.407  98.063 119.520  1.00  4.24              
ATOM   4238  CA  ASN A 263     117.138  99.045 118.090  1.00  4.24              
ATOM   4239  HA  ASN A 263     117.203  98.558 117.114  1.00  4.24              
ATOM   4240  CB  ASN A 263     115.968  98.407 118.849  1.00  4.24              
ATOM   4241  HB1 ASN A 263     115.051  98.586 118.286  1.00  4.24              
ATOM   4242  HB2 ASN A 263     115.872  98.895 119.820  1.00  4.24              
ATOM   4243  CG  ASN A 263     116.097  96.913 119.054  1.00  4.24              
ATOM   4244  OD1 ASN A 263     116.660  96.175 118.268  1.00  4.24              
ATOM   4245  ND2 ASN A 263     115.521  96.406 120.118  1.00  4.24              
ATOM   4246 1HD2 ASN A 263     115.062  97.013 120.775  1.00  4.24              
ATOM   4247 2HD2 ASN A 263     115.760  95.453 120.357  1.00  4.24              
ATOM   4248  C   ASN A 263     116.804 100.537 117.801  1.00  4.24              
ATOM   4249  O   ASN A 263     116.240 100.902 116.752  1.00  4.24              
ATOM   4250  N   LEU A 264     117.194 101.412 118.731  1.00  4.26              
ATOM   4251  H   LEU A 264     117.690 101.050 119.534  1.00  4.26              
ATOM   4252  CA  LEU A 264     116.972 102.857 118.677  1.00  4.26              
ATOM   4253  HA  LEU A 264     115.901 103.052 118.750  1.00  4.26              
ATOM   4254  CB  LEU A 264     117.675 103.491 119.896  1.00  4.26              
ATOM   4255  HB1 LEU A 264     117.925 104.524 119.650  1.00  4.26              
ATOM   4256  HB2 LEU A 264     118.617 102.969 120.073  1.00  4.26              
ATOM   4257  CG  LEU A 264     116.852 103.528 121.202  1.00  4.26              
ATOM   4258  HG  LEU A 264     116.089 104.301 121.102  1.00  4.26              
ATOM   4259  CD1 LEU A 264     116.149 102.222 121.573  1.00  4.26              
ATOM   4260 1HD1 LEU A 264     115.642 102.337 122.531  1.00  4.26              
ATOM   4261 2HD1 LEU A 264     115.401 101.965 120.823  1.00  4.26              
ATOM   4262 3HD1 LEU A 264     116.881 101.420 121.650  1.00  4.26              
ATOM   4263  CD2 LEU A 264     117.778 103.904 122.359  1.00  4.26              
ATOM   4264 1HD2 LEU A 264     117.195 104.033 123.272  1.00  4.26              
ATOM   4265 2HD2 LEU A 264     118.522 103.119 122.510  1.00  4.26              
ATOM   4266 3HD2 LEU A 264     118.286 104.841 122.132  1.00  4.26              
ATOM   4267  C   LEU A 264     117.438 103.501 117.353  1.00  4.26              
ATOM   4268  O   LEU A 264     116.735 104.330 116.736  1.00  4.26              
ATOM   4269  N   GLY A 265     118.604 103.044 116.873  1.00  4.25              
ATOM   4270  H   GLY A 265     119.072 102.287 117.360  1.00  4.25              
ATOM   4271  CA  GLY A 265     119.166 103.544 115.622  1.00  4.25              
ATOM   4272  HA1 GLY A 265     120.092 103.012 115.410  1.00  4.25              
ATOM   4273  HA2 GLY A 265     119.375 104.610 115.715  1.00  4.25              
ATOM   4274  C   GLY A 265     118.197 103.334 114.437  1.00  4.25              
ATOM   4275  O   GLY A 265     118.072 104.176 113.528  1.00  4.25              
ATOM   4276  N   ILE A 266     117.473 102.206 114.466  1.00  4.19              
ATOM   4277  H   ILE A 266     117.487 101.616 115.290  1.00  4.19              
ATOM   4278  CA  ILE A 266     116.809 101.695 113.270  1.00  4.19              
ATOM   4279  HA  ILE A 266     117.518 101.948 112.495  1.00  4.19              
ATOM   4280  CB  ILE A 266     116.745 100.142 113.178  1.00  4.19              
ATOM   4281  HB  ILE A 266     116.825  99.913 112.115  1.00  4.19              
ATOM   4282  CG2 ILE A 266     117.962  99.487 113.863  1.00  4.19              
ATOM   4283 1HG2 ILE A 266     117.967  98.418 113.672  1.00  4.19              
ATOM   4284 2HG2 ILE A 266     118.886  99.915 113.471  1.00  4.19              
ATOM   4285 3HG2 ILE A 266     117.923  99.634 114.942  1.00  4.19              
ATOM   4286  CG1 ILE A 266     115.441  99.470 113.644  1.00  4.19              
ATOM   4287 1HG1 ILE A 266     114.597 100.020 113.237  1.00  4.19              
ATOM   4288 2HG1 ILE A 266     115.391  99.471 114.732  1.00  4.19              
ATOM   4289  CD1 ILE A 266     115.289  98.023 113.162  1.00  4.19              
ATOM   4290  HD1 ILE A 266     115.526  97.951 112.100  1.00  4.19              
ATOM   4291  HD2 ILE A 266     115.936  97.362 113.737  1.00  4.19              
ATOM   4292  HD3 ILE A 266     114.258  97.709 113.302  1.00  4.19              
ATOM   4293  C   ILE A 266     115.559 102.470 112.871  1.00  4.19              
ATOM   4294  O   ILE A 266     115.278 102.674 111.694  1.00  4.19              
ATOM   4295  N   LEU A 267     114.905 103.055 113.863  1.00  4.19              
ATOM   4296  H   LEU A 267     115.201 102.846 114.808  1.00  4.19              
ATOM   4297  CA  LEU A 267     113.784 103.994 113.662  1.00  4.19              
ATOM   4298  HA  LEU A 267     113.298 103.861 112.693  1.00  4.19              
ATOM   4299  CB  LEU A 267     112.829 103.662 114.830  1.00  4.19              
ATOM   4300  HB1 LEU A 267     112.003 104.357 114.791  1.00  4.19              
ATOM   4301  HB2 LEU A 267     113.337 103.882 115.771  1.00  4.19              
ATOM   4302  CG  LEU A 267     112.257 102.226 114.922  1.00  4.19              
ATOM   4303  HG  LEU A 267     111.344 102.271 115.511  1.00  4.19              
ATOM   4304  CD1 LEU A 267     111.909 101.590 113.573  1.00  4.19              
ATOM   4305 1HD1 LEU A 267     111.328 102.279 112.966  1.00  4.19              
ATOM   4306 2HD1 LEU A 267     112.808 101.346 113.014  1.00  4.19              
ATOM   4307 3HD1 LEU A 267     111.329 100.680 113.729  1.00  4.19              
ATOM   4308  CD2 LEU A 267     113.184 101.271 115.676  1.00  4.19              
ATOM   4309 1HD2 LEU A 267     112.723 100.289 115.760  1.00  4.19              
ATOM   4310 2HD2 LEU A 267     114.116 101.145 115.157  1.00  4.19              
ATOM   4311 3HD2 LEU A 267     113.418 101.669 116.661  1.00  4.19              
ATOM   4312  C   LEU A 267     114.288 105.433 113.806  1.00  4.19              
ATOM   4313  O   LEU A 267     113.478 106.357 113.784  1.00  4.19              
ATOM   4314  N   LYS A 268     115.605 105.660 113.992  1.00  4.33              
ATOM   4315  H   LYS A 268     116.236 104.877 114.110  1.00  4.33              
ATOM   4316  CA  LYS A 268     116.165 106.978 113.643  1.00  4.33              
ATOM   4317  HA  LYS A 268     115.452 107.713 114.027  1.00  4.33              
ATOM   4318  CB  LYS A 268     117.479 107.263 114.403  1.00  4.33              
ATOM   4319  HB1 LYS A 268     118.300 106.678 113.990  1.00  4.33              
ATOM   4320  HB2 LYS A 268     117.340 106.954 115.440  1.00  4.33              
ATOM   4321  CG  LYS A 268     117.836 108.769 114.403  1.00  4.33              
ATOM   4322  HG1 LYS A 268     118.215 109.035 115.391  1.00  4.33              
ATOM   4323  HG2 LYS A 268     116.937 109.365 114.240  1.00  4.33              
ATOM   4324  CD  LYS A 268     118.913 109.144 113.370  1.00  4.33              
ATOM   4325  HD1 LYS A 268     118.914 108.431 112.545  1.00  4.33              
ATOM   4326  HD2 LYS A 268     119.878 109.071 113.873  1.00  4.33              
ATOM   4327  CE  LYS A 268     118.771 110.570 112.809  1.00  4.33              
ATOM   4328  HE1 LYS A 268     119.775 110.976 112.652  1.00  4.33              
ATOM   4329  HE2 LYS A 268     118.257 111.191 113.548  1.00  4.33              
ATOM   4330  NZ  LYS A 268     118.040 110.579 111.518  1.00  4.33              
ATOM   4331  HZ1 LYS A 268     117.927 111.497 111.124  1.00  4.33              
ATOM   4332  HZ2 LYS A 268     118.542 110.028 110.815  1.00  4.33              
ATOM   4333  HZ3 LYS A 268     117.129 110.138 111.618  1.00  4.33              
ATOM   4334  C   LYS A 268     116.234 107.303 112.158  1.00  4.33              
ATOM   4335  O   LYS A 268     116.256 108.485 111.816  1.00  4.33              
ATOM   4336  N   GLU A 269     116.270 106.318 111.261  1.00  4.23              
ATOM   4337  H   GLU A 269     116.347 105.360 111.578  1.00  4.23              
ATOM   4338  CA  GLU A 269     116.520 106.669 109.835  1.00  4.23              
ATOM   4339  HA  GLU A 269     116.351 107.731 109.670  1.00  4.23              
ATOM   4340  CB  GLU A 269     118.011 106.347 109.570  1.00  4.23              
ATOM   4341  HB1 GLU A 269     118.108 105.304 109.267  1.00  4.23              
ATOM   4342  HB2 GLU A 269     118.546 106.454 110.505  1.00  4.23              
ATOM   4343  CG  GLU A 269     118.743 107.236 108.555  1.00  4.23              
ATOM   4344  HG1 GLU A 269     118.240 107.218 107.588  1.00  4.23              
ATOM   4345  HG2 GLU A 269     119.752 106.846 108.409  1.00  4.23              
ATOM   4346  CD  GLU A 269     118.828 108.664 109.087  1.00  4.23              
ATOM   4347  OE1 GLU A 269     117.938 109.480 108.747  1.00  4.23              
ATOM   4348  OE2 GLU A 269     119.687 108.936 109.954  1.00  4.23              
ATOM   4349  C   GLU A 269     115.661 105.971 108.791  1.00  4.23              
ATOM   4350  O   GLU A 269     116.013 105.993 107.608  1.00  4.23              
ATOM   4351  N   LEU A 270     114.498 105.442 109.164  1.00  4.72              
ATOM   4352  H   LEU A 270     114.238 105.426 110.138  1.00  4.72              
ATOM   4353  CA  LEU A 270     113.472 105.201 108.156  1.00  4.72              
ATOM   4354  HA  LEU A 270     113.923 104.560 107.400  1.00  4.72              
ATOM   4355  CB  LEU A 270     112.278 104.428 108.776  1.00  4.72              
ATOM   4356  HB1 LEU A 270     111.398 105.050 108.697  1.00  4.72              
ATOM   4357  HB2 LEU A 270     112.469 104.274 109.840  1.00  4.72              
ATOM   4358  CG  LEU A 270     111.894 103.060 108.153  1.00  4.72              
ATOM   4359  HG  LEU A 270     111.410 103.234 107.193  1.00  4.72              
ATOM   4360  CD1 LEU A 270     113.052 102.098 107.954  1.00  4.72              
ATOM   4361 1HD1 LEU A 270     112.687 101.130 107.612  1.00  4.72              
ATOM   4362 2HD1 LEU A 270     113.741 102.463 107.199  1.00  4.72              
ATOM   4363 3HD1 LEU A 270     113.559 101.948 108.904  1.00  4.72              
ATOM   4364  CD2 LEU A 270     110.936 102.308 109.081  1.00  4.72              
ATOM   4365 1HD2 LEU A 270     110.722 101.317 108.680  1.00  4.72              
ATOM   4366 2HD2 LEU A 270     111.377 102.194 110.072  1.00  4.72              
ATOM   4367 3HD2 LEU A 270     109.995 102.838 109.160  1.00  4.72              
ATOM   4368  C   LEU A 270     113.145 106.517 107.430  1.00  4.72              
ATOM   4369  O   LEU A 270     113.555 107.625 107.806  1.00  4.72              
ATOM   4370  N   LYS A 271     112.489 106.374 106.293  1.00  5.05              
ATOM   4371  H   LYS A 271     112.143 105.452 106.056  1.00  5.05              
ATOM   4372  CA  LYS A 271     112.192 107.461 105.366  1.00  5.05              
ATOM   4373  HA  LYS A 271     112.330 108.432 105.843  1.00  5.05              
ATOM   4374  CB  LYS A 271     113.071 107.320 104.101  1.00  5.05              
ATOM   4375  HB1 LYS A 271     112.748 108.041 103.348  1.00  5.05              
ATOM   4376  HB2 LYS A 271     112.919 106.322 103.684  1.00  5.05              
ATOM   4377  CG  LYS A 271     114.578 107.509 104.345  1.00  5.05              
ATOM   4378  HG1 LYS A 271     115.127 107.176 103.463  1.00  5.05              
ATOM   4379  HG2 LYS A 271     114.889 106.881 105.179  1.00  5.05              
ATOM   4380  CD  LYS A 271     114.930 108.983 104.608  1.00  5.05              
ATOM   4381  HD1 LYS A 271     114.120 109.468 105.148  1.00  5.05              
ATOM   4382  HD2 LYS A 271     115.031 109.495 103.649  1.00  5.05              
ATOM   4383  CE  LYS A 271     116.229 109.153 105.403  1.00  5.05              
ATOM   4384  HE1 LYS A 271     116.472 110.218 105.436  1.00  5.05              
ATOM   4385  HE2 LYS A 271     117.043 108.634 104.890  1.00  5.05              
ATOM   4386  NZ  LYS A 271     116.091 108.636 106.785  1.00  5.05              
ATOM   4387  HZ1 LYS A 271     116.824 108.996 107.397  1.00  5.05              
ATOM   4388  HZ2 LYS A 271     115.187 108.848 107.197  1.00  5.05              
ATOM   4389  HZ3 LYS A 271     116.160 107.619 106.793  1.00  5.05              
ATOM   4390  C   LYS A 271     110.725 107.329 104.999  1.00  5.05              
ATOM   4391  O   LYS A 271     110.121 106.274 105.190  1.00  5.05              
ATOM   4392  N   SER A 272     110.144 108.419 104.523  1.00  5.22              
ATOM   4393  H   SER A 272     110.685 109.258 104.411  1.00  5.22              
ATOM   4394  CA  SER A 272     108.703 108.581 104.579  1.00  5.22              
ATOM   4395  HA  SER A 272     108.427 108.521 105.635  1.00  5.22              
ATOM   4396  CB  SER A 272     108.306 109.978 104.120  1.00  5.22              
ATOM   4397  HB1 SER A 272     107.236 110.132 104.259  1.00  5.22              
ATOM   4398  HB2 SER A 272     108.562 110.112 103.069  1.00  5.22              
ATOM   4399  OG  SER A 272     109.021 110.920 104.908  1.00  5.22              
ATOM   4400  HG  SER A 272     108.728 110.810 105.841  1.00  5.22              
ATOM   4401  C   SER A 272     107.887 107.454 103.881  1.00  5.22              
ATOM   4402  O   SER A 272     108.217 107.010 102.781  1.00  5.22              
ATOM   4403  N   PHE A 273     106.831 106.961 104.543  1.00  4.54              
ATOM   4404  H   PHE A 273     106.479 107.550 105.286  1.00  4.54              
ATOM   4405  CA  PHE A 273     106.664 105.518 104.827  1.00  4.54              
ATOM   4406  HA  PHE A 273     107.383 104.951 104.244  1.00  4.54              
ATOM   4407  CB  PHE A 273     107.012 105.361 106.320  1.00  4.54              
ATOM   4408  HB1 PHE A 273     106.208 105.792 106.917  1.00  4.54              
ATOM   4409  HB2 PHE A 273     107.908 105.939 106.547  1.00  4.54              
ATOM   4410  CG  PHE A 273     107.289 103.954 106.812  1.00  4.54              
ATOM   4411  CD1 PHE A 273     106.608 103.455 107.935  1.00  4.54              
ATOM   4412  HD1 PHE A 273     105.866 104.061 108.425  1.00  4.54              
ATOM   4413  CE1 PHE A 273     106.953 102.206 108.471  1.00  4.54              
ATOM   4414  HE1 PHE A 273     106.472 101.868 109.373  1.00  4.54              
ATOM   4415  CZ  PHE A 273     107.956 101.431 107.863  1.00  4.54              
ATOM   4416  HZ  PHE A 273     108.241 100.479 108.291  1.00  4.54              
ATOM   4417  CE2 PHE A 273     108.634 101.922 106.735  1.00  4.54              
ATOM   4418  HE2 PHE A 273     109.438 101.346 106.300  1.00  4.54              
ATOM   4419  CD2 PHE A 273     108.318 103.194 106.230  1.00  4.54              
ATOM   4420  HD2 PHE A 273     108.897 103.604 105.421  1.00  4.54              
ATOM   4421  C   PHE A 273     105.271 104.978 104.478  1.00  4.54              
ATOM   4422  O   PHE A 273     104.623 104.266 105.249  1.00  4.54              
ATOM   4423  N   HIS A 274     104.781 105.407 103.314  1.00  4.11              
ATOM   4424  H   HIS A 274     105.410 105.950 102.742  1.00  4.11              
ATOM   4425  CA  HIS A 274     103.388 105.271 102.877  1.00  4.11              
ATOM   4426  HA  HIS A 274     102.779 105.827 103.588  1.00  4.11              
ATOM   4427  CB  HIS A 274     103.197 105.981 101.528  1.00  4.11              
ATOM   4428  HB1 HIS A 274     103.353 107.051 101.680  1.00  4.11              
ATOM   4429  HB2 HIS A 274     102.171 105.848 101.186  1.00  4.11              
ATOM   4430  CG  HIS A 274     104.125 105.525 100.428  1.00  4.11              
ATOM   4431  ND1 HIS A 274     104.461 104.206 100.125  1.00  4.11              
ATOM   4432  CE1 HIS A 274     105.351 104.266  99.124  1.00  4.11              
ATOM   4433  HE1 HIS A 274     105.818 103.403  98.667  1.00  4.11              
ATOM   4434  NE2 HIS A 274     105.586 105.547  98.785  1.00  4.11              
ATOM   4435  HE2 HIS A 274     106.241 105.861  98.083  1.00  4.11              
ATOM   4436  CD2 HIS A 274     104.814 106.353  99.592  1.00  4.11              
ATOM   4437  HD2 HIS A 274     104.766 107.435  99.591  1.00  4.11              
ATOM   4438  C   HIS A 274     102.787 103.859 102.851  1.00  4.11              
ATOM   4439  O   HIS A 274     101.558 103.746 102.910  1.00  4.11              
ATOM   4440  N   ILE A 275     103.618 102.824 102.862  1.00  3.64              
ATOM   4441  H   ILE A 275     104.608 103.030 102.844  1.00  3.64              
ATOM   4442  CA  ILE A 275     103.225 101.456 103.197  1.00  3.64              
ATOM   4443  HA  ILE A 275     102.210 101.460 103.586  1.00  3.64              
ATOM   4444  CB  ILE A 275     103.243 100.529 101.958  1.00  3.64              
ATOM   4445  HB  ILE A 275     102.879  99.551 102.279  1.00  3.64              
ATOM   4446  CG2 ILE A 275     102.260 101.062 100.898  1.00  3.64              
ATOM   4447 1HG2 ILE A 275     102.056 100.294 100.153  1.00  3.64              
ATOM   4448 2HG2 ILE A 275     101.321 101.342 101.368  1.00  3.64              
ATOM   4449 3HG2 ILE A 275     102.680 101.942 100.408  1.00  3.64              
ATOM   4450  CG1 ILE A 275     104.661 100.334 101.371  1.00  3.64              
ATOM   4451 1HG1 ILE A 275     105.290  99.869 102.130  1.00  3.64              
ATOM   4452 2HG1 ILE A 275     105.089 101.304 101.118  1.00  3.64              
ATOM   4453  CD1 ILE A 275     104.729  99.442 100.127  1.00  3.64              
ATOM   4454  HD1 ILE A 275     105.774  99.289  99.857  1.00  3.64              
ATOM   4455  HD2 ILE A 275     104.269  98.476 100.338  1.00  3.64              
ATOM   4456  HD3 ILE A 275     104.221  99.917  99.288  1.00  3.64              
ATOM   4457  C   ILE A 275     104.139 100.967 104.309  1.00  3.64              
ATOM   4458  O   ILE A 275     105.319 101.292 104.322  1.00  3.64              
ATOM   4459  N   ILE A 276     103.589 100.177 105.227  1.00  3.64              
ATOM   4460  H   ILE A 276     102.600  99.966 105.174  1.00  3.64              
ATOM   4461  CA  ILE A 276     104.415  99.230 105.993  1.00  3.64              
ATOM   4462  HA  ILE A 276     105.427  99.215 105.582  1.00  3.64              
ATOM   4463  CB  ILE A 276     104.518  99.623 107.486  1.00  3.64              
ATOM   4464  HB  ILE A 276     104.811 100.672 107.533  1.00  3.64              
ATOM   4465  CG2 ILE A 276     103.170  99.480 108.206  1.00  3.64              
ATOM   4466 1HG2 ILE A 276     103.229  99.961 109.181  1.00  3.64              
ATOM   4467 2HG2 ILE A 276     102.383  99.945 107.623  1.00  3.64              
ATOM   4468 3HG2 ILE A 276     102.928  98.425 108.354  1.00  3.64              
ATOM   4469  CG1 ILE A 276     105.617  98.798 108.193  1.00  3.64              
ATOM   4470 1HG1 ILE A 276     106.579  99.059 107.758  1.00  3.64              
ATOM   4471 2HG1 ILE A 276     105.457  97.747 107.991  1.00  3.64              
ATOM   4472  CD1 ILE A 276     105.697  98.951 109.720  1.00  3.64              
ATOM   4473  HD1 ILE A 276     106.631  98.518 110.080  1.00  3.64              
ATOM   4474  HD2 ILE A 276     105.654  99.998 110.008  1.00  3.64              
ATOM   4475  HD3 ILE A 276     104.866  98.424 110.190  1.00  3.64              
ATOM   4476  C   ILE A 276     103.812  97.849 105.782  1.00  3.64              
ATOM   4477  O   ILE A 276     102.596  97.731 105.611  1.00  3.64              
ATOM   4478  N   ASN A 277     104.671  96.835 105.759  1.00  3.71              
ATOM   4479  H   ASN A 277     105.640  97.008 105.994  1.00  3.71              
ATOM   4480  CA  ASN A 277     104.243  95.445 105.695  1.00  3.71              
ATOM   4481  HA  ASN A 277     103.236  95.382 105.280  1.00  3.71              
ATOM   4482  CB  ASN A 277     105.181  94.643 104.741  1.00  3.71              
ATOM   4483  HB1 ASN A 277     104.753  93.649 104.634  1.00  3.71              
ATOM   4484  HB2 ASN A 277     106.161  94.537 105.200  1.00  3.71              
ATOM   4485  CG  ASN A 277     105.377  95.192 103.324  1.00  3.71              
ATOM   4486  OD1 ASN A 277     105.318  94.487 102.326  1.00  3.71              
ATOM   4487  ND2 ASN A 277     105.758  96.435 103.150  1.00  3.71              
ATOM   4488 1HD2 ASN A 277     106.029  96.966 103.965  1.00  3.71              
ATOM   4489 2HD2 ASN A 277     105.881  96.778 102.222  1.00  3.71              
ATOM   4490  C   ASN A 277     104.134  94.941 107.138  1.00  3.71              
ATOM   4491  O   ASN A 277     103.555  95.646 107.976  1.00  3.71              
ATOM   4492  N   LEU A 278     104.693  93.737 107.303  1.00  4.07              
ATOM   4493  H   LEU A 278     104.828  93.292 106.415  1.00  4.07              
ATOM   4494  CA  LEU A 278     105.125  92.907 108.434  1.00  4.07              
ATOM   4495  HA  LEU A 278     106.191  92.700 108.346  1.00  4.07              
ATOM   4496  CB  LEU A 278     104.843  93.531 109.833  1.00  4.07              
ATOM   4497  HB1 LEU A 278     104.627  92.733 110.541  1.00  4.07              
ATOM   4498  HB2 LEU A 278     103.942  94.137 109.805  1.00  4.07              
ATOM   4499  CG  LEU A 278     105.992  94.335 110.459  1.00  4.07              
ATOM   4500  HG  LEU A 278     106.810  93.652 110.683  1.00  4.07              
ATOM   4501  CD1 LEU A 278     106.512  95.438 109.554  1.00  4.07              
ATOM   4502 1HD1 LEU A 278     107.306  95.989 110.061  1.00  4.07              
ATOM   4503 2HD1 LEU A 278     106.905  95.011 108.633  1.00  4.07              
ATOM   4504 3HD1 LEU A 278     105.692  96.110 109.331  1.00  4.07              
ATOM   4505  CD2 LEU A 278     105.524  95.011 111.749  1.00  4.07              
ATOM   4506 1HD2 LEU A 278     105.138  94.268 112.442  1.00  4.07              
ATOM   4507 2HD2 LEU A 278     106.371  95.524 112.198  1.00  4.07              
ATOM   4508 3HD2 LEU A 278     104.740  95.738 111.529  1.00  4.07              
ATOM   4509  C   LEU A 278     104.354  91.600 108.247  1.00  4.07              
ATOM   4510  O   LEU A 278     103.332  91.346 108.885  1.00  4.07              
ATOM   4511  N   SER A 279     104.835  90.765 107.333  1.00  4.07              
ATOM   4512  H   SER A 279     105.759  90.939 106.970  1.00  4.07              
ATOM   4513  CA  SER A 279     104.163  89.529 106.947  1.00  4.07              
ATOM   4514  HA  SER A 279     103.447  89.299 107.733  1.00  4.07              
ATOM   4515  CB  SER A 279     103.315  89.725 105.672  1.00  4.07              
ATOM   4516  HB1 SER A 279     102.325  90.046 105.995  1.00  4.07              
ATOM   4517  HB2 SER A 279     103.209  88.773 105.149  1.00  4.07              
ATOM   4518  OG  SER A 279     103.793  90.725 104.781  1.00  4.07              
ATOM   4519  HG  SER A 279     103.094  91.421 104.733  1.00  4.07              
ATOM   4520  C   SER A 279     105.122  88.340 106.943  1.00  4.07              
ATOM   4521  O   SER A 279     106.206  88.390 106.362  1.00  4.07              
ATOM   4522  N   ASP A 280     104.704  87.283 107.641  1.00  4.04              
ATOM   4523  H   ASP A 280     103.758  87.332 108.012  1.00  4.04              
ATOM   4524  CA  ASP A 280     105.501  86.140 108.087  1.00  4.04              
ATOM   4525  HA  ASP A 280     104.833  85.580 108.745  1.00  4.04              
ATOM   4526  CB  ASP A 280     105.811  85.208 106.896  1.00  4.04              
ATOM   4527  HB1 ASP A 280     106.819  85.389 106.518  1.00  4.04              
ATOM   4528  HB2 ASP A 280     105.118  85.417 106.078  1.00  4.04              
ATOM   4529  CG  ASP A 280     105.637  83.738 107.280  1.00  4.04              
ATOM   4530  OD1 ASP A 280     104.472  83.283 107.286  1.00  4.04              
ATOM   4531  OD2 ASP A 280     106.647  83.054 107.562  1.00  4.04              
ATOM   4532  C   ASP A 280     106.704  86.516 108.972  1.00  4.04              
ATOM   4533  O   ASP A 280     107.815  85.999 108.813  1.00  4.04              
ATOM   4534  N   ASN A 281     106.476  87.400 109.944  1.00  4.08              
ATOM   4535  H   ASN A 281     105.524  87.741 110.059  1.00  4.08              
ATOM   4536  CA  ASN A 281     107.441  87.818 110.966  1.00  4.08              
ATOM   4537  HA  ASN A 281     108.268  87.105 111.002  1.00  4.08              
ATOM   4538  CB  ASN A 281     108.055  89.189 110.635  1.00  4.08              
ATOM   4539  HB1 ASN A 281     108.875  89.043 109.944  1.00  4.08              
ATOM   4540  HB2 ASN A 281     108.458  89.645 111.534  1.00  4.08              
ATOM   4541  CG  ASN A 281     107.098  90.163 110.002  1.00  4.08              
ATOM   4542  OD1 ASN A 281     107.274  90.575 108.866  1.00  4.08              
ATOM   4543  ND2 ASN A 281     106.032  90.497 110.686  1.00  4.08              
ATOM   4544 1HD2 ASN A 281     105.854  90.033 111.572  1.00  4.08              
ATOM   4545 2HD2 ASN A 281     105.334  91.064 110.250  1.00  4.08              
ATOM   4546  C   ASN A 281     106.754  87.740 112.332  1.00  4.08              
ATOM   4547  O   ASN A 281     105.797  88.468 112.565  1.00  4.08              
ATOM   4548  N   LYS A 282     107.095  86.736 113.145  1.00  3.99              
ATOM   4549  H   LYS A 282     108.050  86.372 113.149  1.00  3.99              
ATOM   4550  CA  LYS A 282     106.056  85.956 113.833  1.00  3.99              
ATOM   4551  HA  LYS A 282     105.250  85.826 113.109  1.00  3.99              
ATOM   4552  CB  LYS A 282     106.527  84.530 114.194  1.00  3.99              
ATOM   4553  HB1 LYS A 282     105.829  84.110 114.919  1.00  3.99              
ATOM   4554  HB2 LYS A 282     107.504  84.545 114.668  1.00  3.99              
ATOM   4555  CG  LYS A 282     106.572  83.565 112.990  1.00  3.99              
ATOM   4556  HG1 LYS A 282     105.574  83.510 112.552  1.00  3.99              
ATOM   4557  HG2 LYS A 282     106.825  82.572 113.366  1.00  3.99              
ATOM   4558  CD  LYS A 282     107.579  83.935 111.887  1.00  3.99              
ATOM   4559  HD1 LYS A 282     108.584  84.000 112.311  1.00  3.99              
ATOM   4560  HD2 LYS A 282     107.305  84.894 111.458  1.00  3.99              
ATOM   4561  CE  LYS A 282     107.545  82.909 110.752  1.00  3.99              
ATOM   4562  HE1 LYS A 282     106.508  82.822 110.411  1.00  3.99              
ATOM   4563  HE2 LYS A 282     107.866  81.934 111.126  1.00  3.99              
ATOM   4564  NZ  LYS A 282     108.382  83.333 109.604  1.00  3.99              
ATOM   4565  HZ1 LYS A 282     109.368  83.172 109.741  1.00  3.99              
ATOM   4566  HZ2 LYS A 282     108.040  82.873 108.757  1.00  3.99              
ATOM   4567  HZ3 LYS A 282     108.234  84.317 109.400  1.00  3.99              
ATOM   4568  C   LYS A 282     105.352  86.711 114.966  1.00  3.99              
ATOM   4569  O   LYS A 282     104.196  86.386 115.253  1.00  3.99              
ATOM   4570  N   ILE A 283     105.957  87.796 115.451  1.00  4.05              
ATOM   4571  H   ILE A 283     106.951  87.828 115.247  1.00  4.05              
ATOM   4572  CA  ILE A 283     105.338  88.966 116.098  1.00  4.05              
ATOM   4573  HA  ILE A 283     106.171  89.404 116.644  1.00  4.05              
ATOM   4574  CB  ILE A 283     104.956  90.086 115.105  1.00  4.05              
ATOM   4575  HB  ILE A 283     105.781  90.167 114.397  1.00  4.05              
ATOM   4576  CG2 ILE A 283     103.691  89.772 114.308  1.00  4.05              
ATOM   4577 1HG2 ILE A 283     103.658  90.383 113.406  1.00  4.05              
ATOM   4578 2HG2 ILE A 283     103.714  88.728 114.006  1.00  4.05              
ATOM   4579 3HG2 ILE A 283     102.808  89.967 114.912  1.00  4.05              
ATOM   4580  CG1 ILE A 283     104.853  91.462 115.792  1.00  4.05              
ATOM   4581 1HG1 ILE A 283     105.806  91.686 116.273  1.00  4.05              
ATOM   4582 2HG1 ILE A 283     104.073  91.451 116.554  1.00  4.05              
ATOM   4583  CD1 ILE A 283     104.547  92.575 114.784  1.00  4.05              
ATOM   4584  HD1 ILE A 283     105.200  92.478 113.918  1.00  4.05              
ATOM   4585  HD2 ILE A 283     103.506  92.526 114.463  1.00  4.05              
ATOM   4586  HD3 ILE A 283     104.721  93.541 115.242  1.00  4.05              
ATOM   4587  C   ILE A 283     104.353  88.635 117.217  1.00  4.05              
ATOM   4588  O   ILE A 283     103.175  88.988 117.194  1.00  4.05              
ATOM   4589  N   SER A 284     104.886  87.921 118.212  1.00  4.09              
ATOM   4590  H   SER A 284     105.873  87.696 118.144  1.00  4.09              
ATOM   4591  CA  SER A 284     104.137  87.459 119.381  1.00  4.09              
ATOM   4592  HA  SER A 284     103.318  86.837 119.024  1.00  4.09              
ATOM   4593  CB  SER A 284     105.032  86.588 120.270  1.00  4.09              
ATOM   4594  HB1 SER A 284     105.926  87.148 120.548  1.00  4.09              
ATOM   4595  HB2 SER A 284     105.335  85.701 119.710  1.00  4.09              
ATOM   4596  OG  SER A 284     104.355  86.190 121.449  1.00  4.09              
ATOM   4597  HG  SER A 284     103.463  85.908 121.219  1.00  4.09              
ATOM   4598  C   SER A 284     103.514  88.592 120.208  1.00  4.09              
ATOM   4599  O   SER A 284     102.376  88.489 120.656  1.00  4.09              
ATOM   4600  N   SER A 285     104.223  89.703 120.400  1.00  4.40              
ATOM   4601  H   SER A 285     105.119  89.777 119.942  1.00  4.40              
ATOM   4602  CA  SER A 285     103.818  90.775 121.318  1.00  4.40              
ATOM   4603  HA  SER A 285     102.763  90.685 121.572  1.00  4.40              
ATOM   4604  CB  SER A 285     104.619  90.684 122.622  1.00  4.40              
ATOM   4605  HB1 SER A 285     105.688  90.712 122.404  1.00  4.40              
ATOM   4606  HB2 SER A 285     104.388  89.741 123.120  1.00  4.40              
ATOM   4607  OG  SER A 285     104.289  91.756 123.481  1.00  4.40              
ATOM   4608  HG  SER A 285     104.633  92.584 123.120  1.00  4.40              
ATOM   4609  C   SER A 285     104.026  92.150 120.670  1.00  4.40              
ATOM   4610  O   SER A 285     105.144  92.686 120.663  1.00  4.40              
ATOM   4611  N   PRO A 286     102.965  92.738 120.106  1.00  4.34              
ATOM   4612  CD  PRO A 286     101.960  92.111 119.271  1.00  4.34              
ATOM   4613  HD1 PRO A 286     101.114  91.803 119.883  1.00  4.34              
ATOM   4614  HD2 PRO A 286     102.365  91.259 118.723  1.00  4.34              
ATOM   4615  CG  PRO A 286     101.550  93.227 118.301  1.00  4.34              
ATOM   4616  HG1 PRO A 286     100.556  93.098 117.888  1.00  4.34              
ATOM   4617  HG2 PRO A 286     102.281  93.295 117.494  1.00  4.34              
ATOM   4618  CB  PRO A 286     101.619  94.482 119.161  1.00  4.34              
ATOM   4619  HB1 PRO A 286     100.697  94.592 119.731  1.00  4.34              
ATOM   4620  HB2 PRO A 286     101.795  95.374 118.559  1.00  4.34              
ATOM   4621  CA  PRO A 286     102.805  94.178 120.080  1.00  4.34              
ATOM   4622  HA  PRO A 286     103.692  94.605 119.615  1.00  4.34              
ATOM   4623  C   PRO A 286     102.644  94.801 121.471  1.00  4.34              
ATOM   4624  O   PRO A 286     101.675  94.555 122.186  1.00  4.34              
ATOM   4625  N   SER A 287     103.648  95.583 121.852  1.00  4.37              
ATOM   4626  H   SER A 287     104.412  95.684 121.194  1.00  4.37              
ATOM   4627  CA  SER A 287     103.668  96.500 122.979  1.00  4.37              
ATOM   4628  HA  SER A 287     103.286  95.956 123.842  1.00  4.37              
ATOM   4629  CB  SER A 287     105.093  96.907 123.338  1.00  4.37              
ATOM   4630  HB1 SER A 287     105.076  97.595 124.184  1.00  4.37              
ATOM   4631  HB2 SER A 287     105.523  97.419 122.486  1.00  4.37              
ATOM   4632  OG  SER A 287     105.905  95.807 123.710  1.00  4.37              
ATOM   4633  HG  SER A 287     106.740  96.216 123.979  1.00  4.37              
ATOM   4634  C   SER A 287     102.716  97.699 122.793  1.00  4.37              
ATOM   4635  O   SER A 287     101.621  97.571 122.249  1.00  4.37              
ATOM   4636  N   GLU A 288     103.086  98.866 123.325  1.00  4.43              
ATOM   4637  H   GLU A 288     103.963  98.912 123.816  1.00  4.43              
ATOM   4638  CA  GLU A 288     102.376 100.125 123.114  1.00  4.43              
ATOM   4639  HA  GLU A 288     101.311  99.943 123.191  1.00  4.43              
ATOM   4640  CB  GLU A 288     102.742 101.147 124.221  1.00  4.43              
ATOM   4641  HB1 GLU A 288     102.017 101.959 124.143  1.00  4.43              
ATOM   4642  HB2 GLU A 288     103.737 101.553 124.036  1.00  4.43              
ATOM   4643  CG  GLU A 288     102.743 100.615 125.661  1.00  4.43              
ATOM   4644  HG1 GLU A 288     103.705 100.133 125.853  1.00  4.43              
ATOM   4645  HG2 GLU A 288     101.974  99.849 125.750  1.00  4.43              
ATOM   4646  CD  GLU A 288     102.495 101.712 126.716  1.00  4.43              
ATOM   4647  OE1 GLU A 288     102.635 102.920 126.406  1.00  4.43              
ATOM   4648  OE2 GLU A 288     102.086 101.329 127.837  1.00  4.43              
ATOM   4649  C   GLU A 288     102.618 100.699 121.692  1.00  4.43              
ATOM   4650  O   GLU A 288     102.394 100.038 120.683  1.00  4.43              
ATOM   4651  N   ALA A 289     103.046 101.958 121.604  1.00  4.73              
ATOM   4652  H   ALA A 289     103.245 102.420 122.480  1.00  4.73              
ATOM   4653  CA  ALA A 289     103.018 102.829 120.435  1.00  4.73              
ATOM   4654  HA  ALA A 289     102.052 102.689 119.944  1.00  4.73              
ATOM   4655  CB  ALA A 289     103.082 104.255 121.005  1.00  4.73              
ATOM   4656  HB1 ALA A 289     103.120 105.004 120.217  1.00  4.73              
ATOM   4657  HB2 ALA A 289     102.206 104.432 121.621  1.00  4.73              
ATOM   4658  HB3 ALA A 289     103.978 104.379 121.614  1.00  4.73              
ATOM   4659  C   ALA A 289     104.117 102.625 119.347  1.00  4.73              
ATOM   4660  O   ALA A 289     104.935 103.495 118.996  1.00  4.73              
ATOM   4661  N   GLU A 290     104.041 101.451 118.750  1.00  4.68              
ATOM   4662  H   GLU A 290     103.310 100.837 119.108  1.00  4.68              
ATOM   4663  CA  GLU A 290     104.695 101.032 117.516  1.00  4.68              
ATOM   4664  HA  GLU A 290     105.688 100.717 117.838  1.00  4.68              
ATOM   4665  CB  GLU A 290     104.018  99.707 117.051  1.00  4.68              
ATOM   4666  HB1 GLU A 290     104.327  98.930 117.752  1.00  4.68              
ATOM   4667  HB2 GLU A 290     104.419  99.442 116.073  1.00  4.68              
ATOM   4668  CG  GLU A 290     102.469  99.660 116.997  1.00  4.68              
ATOM   4669  HG1 GLU A 290     102.121 100.401 116.277  1.00  4.68              
ATOM   4670  HG2 GLU A 290     102.073  99.934 117.974  1.00  4.68              
ATOM   4671  CD  GLU A 290     101.899  98.274 116.611  1.00  4.68              
ATOM   4672  OE1 GLU A 290     102.427  97.683 115.643  1.00  4.68              
ATOM   4673  OE2 GLU A 290     100.899  97.826 117.222  1.00  4.68              
ATOM   4674  C   GLU A 290     105.028 101.996 116.386  1.00  4.68              
ATOM   4675  O   GLU A 290     106.179 102.444 116.265  1.00  4.68              
ATOM   4676  N   HIS A 291     104.069 102.239 115.491  1.00  4.66              
ATOM   4677  H   HIS A 291     103.134 101.884 115.674  1.00  4.66              
ATOM   4678  CA  HIS A 291     104.363 102.980 114.276  1.00  4.66              
ATOM   4679  HA  HIS A 291     105.246 102.483 113.867  1.00  4.66              
ATOM   4680  CB  HIS A 291     103.316 102.772 113.165  1.00  4.66              
ATOM   4681  HB1 HIS A 291     103.797 102.938 112.203  1.00  4.66              
ATOM   4682  HB2 HIS A 291     102.481 103.459 113.252  1.00  4.66              
ATOM   4683  CG  HIS A 291     102.745 101.386 113.135  1.00  4.66              
ATOM   4684  ND1 HIS A 291     101.398 101.085 113.306  1.00  4.66              
ATOM   4685  CE1 HIS A 291     101.355  99.758 113.510  1.00  4.66              
ATOM   4686  HE1 HIS A 291     100.477  99.205 113.818  1.00  4.66              
ATOM   4687  NE2 HIS A 291     102.588  99.229 113.453  1.00  4.66              
ATOM   4688  HE2 HIS A 291     102.807  98.331 113.896  1.00  4.66              
ATOM   4689  CD2 HIS A 291     103.483 100.242 113.221  1.00  4.66              
ATOM   4690  HD2 HIS A 291     104.559 100.174 113.274  1.00  4.66              
ATOM   4691  C   HIS A 291     104.904 104.343 114.618  1.00  4.66              
ATOM   4692  O   HIS A 291     105.819 104.765 113.934  1.00  4.66              
ATOM   4693  N   ALA A 292     104.463 104.952 115.731  1.00  4.66              
ATOM   4694  H   ALA A 292     103.892 104.416 116.355  1.00  4.66              
ATOM   4695  CA  ALA A 292     104.896 106.268 116.199  1.00  4.66              
ATOM   4696  HA  ALA A 292     104.730 107.139 115.537  1.00  4.66              
ATOM   4697  CB  ALA A 292     104.224 106.600 117.527  1.00  4.66              
ATOM   4698  HB1 ALA A 292     104.686 107.467 117.979  1.00  4.66              
ATOM   4699  HB2 ALA A 292     103.180 106.844 117.386  1.00  4.66              
ATOM   4700  HB3 ALA A 292     104.301 105.795 118.254  1.00  4.66              
ATOM   4701  C   ALA A 292     106.374 106.171 116.291  1.00  4.66              
ATOM   4702  O   ALA A 292     107.126 106.774 115.493  1.00  4.66              
ATOM   4703  N   ALA A 293     106.770 105.257 117.145  1.00  5.54              
ATOM   4704  H   ALA A 293     106.093 104.705 117.661  1.00  5.54              
ATOM   4705  CA  ALA A 293     108.134 105.095 117.425  1.00  5.54              
ATOM   4706  HA  ALA A 293     108.580 105.996 117.721  1.00  5.54              
ATOM   4707  CB  ALA A 293     108.217 104.229 118.654  1.00  5.54              
ATOM   4708  HB1 ALA A 293     107.550 104.630 119.420  1.00  5.54              
ATOM   4709  HB2 ALA A 293     107.925 103.217 118.369  1.00  5.54              
ATOM   4710  HB3 ALA A 293     109.240 104.260 119.018  1.00  5.54              
ATOM   4711  C   ALA A 293     109.034 104.537 116.320  1.00  5.54              
ATOM   4712  O   ALA A 293     110.242 104.425 116.519  1.00  5.54              
ATOM   4713  N   ALA A 294     108.454 104.238 115.172  1.00  6.53              
ATOM   4714  H   ALA A 294     107.446 104.289 115.102  1.00  6.53              
ATOM   4715  CA  ALA A 294     109.221 104.045 113.976  1.00  6.53              
ATOM   4716  HA  ALA A 294     109.973 103.315 114.240  1.00  6.53              
ATOM   4717  CB  ALA A 294     108.354 103.337 112.924  1.00  6.53              
ATOM   4718  HB1 ALA A 294     108.991 102.938 112.133  1.00  6.53              
ATOM   4719  HB2 ALA A 294     107.811 102.510 113.382  1.00  6.53              
ATOM   4720  HB3 ALA A 294     107.650 104.034 112.477  1.00  6.53              
ATOM   4721  C   ALA A 294     109.992 105.194 113.388  1.00  6.53              
ATOM   4722  O   ALA A 294     110.952 104.919 112.665  1.00  6.53              
ATOM   4723  N   LEU A 295     109.534 106.427 113.603  1.00  6.80              
ATOM   4724  H   LEU A 295     108.732 106.559 114.214  1.00  6.80              
ATOM   4725  CA  LEU A 295     109.720 107.344 112.486  1.00  6.80              
ATOM   4726  HA  LEU A 295     110.562 106.949 111.932  1.00  6.80              
ATOM   4727  CB  LEU A 295     108.542 107.079 111.523  1.00  6.80              
ATOM   4728  HB1 LEU A 295     107.821 107.863 111.572  1.00  6.80              
ATOM   4729  HB2 LEU A 295     107.933 106.268 111.924  1.00  6.80              
ATOM   4730  CG  LEU A 295     108.884 106.643 110.065  1.00  6.80              
ATOM   4731  HG  LEU A 295     108.062 106.924 109.424  1.00  6.80              
ATOM   4732  CD1 LEU A 295     110.136 107.246 109.416  1.00  6.80              
ATOM   4733 1HD1 LEU A 295     111.042 106.888 109.901  1.00  6.80              
ATOM   4734 2HD1 LEU A 295     110.163 106.950 108.368  1.00  6.80              
ATOM   4735 3HD1 LEU A 295     110.116 108.327 109.440  1.00  6.80              
ATOM   4736  CD2 LEU A 295     108.914 105.128 109.929  1.00  6.80              
ATOM   4737 1HD2 LEU A 295     107.974 104.701 110.272  1.00  6.80              
ATOM   4738 2HD2 LEU A 295     109.025 104.874 108.878  1.00  6.80              
ATOM   4739 3HD2 LEU A 295     109.741 104.711 110.497  1.00  6.80              
ATOM   4740  C   LEU A 295     110.320 108.662 112.861  1.00  6.80              
ATOM   4741  O   LEU A 295     110.586 108.965 114.022  1.00  6.80              
ATOM   4742  N   SER A 296     110.824 109.259 111.807  1.00  7.06              
ATOM   4743  H   SER A 296     110.635 108.833 110.910  1.00  7.06              
ATOM   4744  CA  SER A 296     111.669 110.412 111.802  1.00  7.06              
ATOM   4745  HA  SER A 296     111.279 111.175 112.482  1.00  7.06              
ATOM   4746  CB  SER A 296     113.116 110.062 112.195  1.00  7.06              
ATOM   4747  HB1 SER A 296     113.770 110.894 111.931  1.00  7.06              
ATOM   4748  HB2 SER A 296     113.440 109.178 111.643  1.00  7.06              
ATOM   4749  OG  SER A 296     113.244 109.821 113.584  1.00  7.06              
ATOM   4750  HG  SER A 296     112.367 109.571 113.912  1.00  7.06              
ATOM   4751  C   SER A 296     111.631 110.923 110.391  1.00  7.06              
ATOM   4752  O   SER A 296     112.222 110.306 109.502  1.00  7.06              
ATOM   4753  N   MET A 297     110.837 111.959 110.159  1.00  6.46              
ATOM   4754  H   MET A 297     110.393 112.439 110.945  1.00  6.46              
ATOM   4755  CA  MET A 297     110.417 112.308 108.811  1.00  6.46              
ATOM   4756  HA  MET A 297     110.159 111.412 108.250  1.00  6.46              
ATOM   4757  CB  MET A 297     109.179 113.243 108.885  1.00  6.46              
ATOM   4758  HB1 MET A 297     109.454 114.192 109.348  1.00  6.46              
ATOM   4759  HB2 MET A 297     108.477 112.771 109.551  1.00  6.46              
ATOM   4760  CG  MET A 297     108.358 113.529 107.612  1.00  6.46              
ATOM   4761  HG1 MET A 297     107.461 114.062 107.932  1.00  6.46              
ATOM   4762  HG2 MET A 297     108.019 112.592 107.187  1.00  6.46              
ATOM   4763  SD  MET A 297     109.090 114.486 106.259  1.00  6.46              
ATOM   4764  CE  MET A 297     107.773 114.308 105.025  1.00  6.46              
ATOM   4765  HE1 MET A 297     108.031 114.868 104.126  1.00  6.46              
ATOM   4766  HE2 MET A 297     107.645 113.256 104.770  1.00  6.46              
ATOM   4767  HE3 MET A 297     106.838 114.691 105.429  1.00  6.46              
ATOM   4768  C   MET A 297     111.533 113.040 108.107  1.00  6.46              
ATOM   4769  O   MET A 297     111.615 114.265 108.011  1.00  6.46              
ATOM   4770  N   ALA A 298     112.463 112.250 107.617  1.00  6.71              
ATOM   4771  H   ALA A 298     112.405 111.265 107.848  1.00  6.71              
ATOM   4772  CA  ALA A 298     113.617 112.750 106.929  1.00  6.71              
ATOM   4773  HA  ALA A 298     113.916 113.697 107.384  1.00  6.71              
ATOM   4774  CB  ALA A 298     114.761 111.760 107.171  1.00  6.71              
ATOM   4775  HB1 ALA A 298     115.643 112.059 106.602  1.00  6.71              
ATOM   4776  HB2 ALA A 298     115.011 111.744 108.234  1.00  6.71              
ATOM   4777  HB3 ALA A 298     114.437 110.768 106.878  1.00  6.71              
ATOM   4778  C   ALA A 298     113.315 113.052 105.455  1.00  6.71              
ATOM   4779  O   ALA A 298     113.993 112.563 104.549  1.00  6.71              
ATOM   4780  N   ARG A 299     112.251 113.842 105.268  1.00  6.62              
ATOM   4781  H   ARG A 299     111.782 114.131 106.127  1.00  6.62              
ATOM   4782  CA  ARG A 299     111.722 114.443 104.045  1.00  6.62              
ATOM   4783  HA  ARG A 299     110.638 114.338 104.091  1.00  6.62              
ATOM   4784  CB  ARG A 299     111.992 115.960 104.037  1.00  6.62              
ATOM   4785  HB1 ARG A 299     111.532 116.400 104.924  1.00  6.62              
ATOM   4786  HB2 ARG A 299     111.472 116.385 103.180  1.00  6.62              
ATOM   4787  CG  ARG A 299     113.480 116.374 104.013  1.00  6.62              
ATOM   4788  HG1 ARG A 299     114.078 115.708 103.394  1.00  6.62              
ATOM   4789  HG2 ARG A 299     113.864 116.299 105.032  1.00  6.62              
ATOM   4790  CD  ARG A 299     113.655 117.824 103.526  1.00  6.62              
ATOM   4791  HD1 ARG A 299     114.346 118.318 104.212  1.00  6.62              
ATOM   4792  HD2 ARG A 299     112.705 118.357 103.600  1.00  6.62              
ATOM   4793  NE  ARG A 299     114.206 117.963 102.153  1.00  6.62              
ATOM   4794  HE  ARG A 299     115.086 118.444 102.091  1.00  6.62              
ATOM   4795  CZ  ARG A 299     113.601 117.722 100.997  1.00  6.62              
ATOM   4796  NH1 ARG A 299     112.554 116.962 100.887  1.00  6.62              
ATOM   4797 1HH1 ARG A 299     112.398 116.261 101.605  1.00  6.62              
ATOM   4798 2HH1 ARG A 299     112.103 116.811 100.007  1.00  6.62              
ATOM   4799  NH2 ARG A 299     114.051 118.254  99.893  1.00  6.62              
ATOM   4800 1HH2 ARG A 299     114.828 118.889  99.919  1.00  6.62              
ATOM   4801 2HH2 ARG A 299     113.570 118.070  99.032  1.00  6.62              
ATOM   4802  C   ARG A 299     112.088 113.750 102.743  1.00  6.62              
ATOM   4803  O   ARG A 299     112.740 114.330 101.871  1.00  6.62              
ATOM   4804  N   GLY A 300     111.588 112.533 102.596  1.00  7.51              
ATOM   4805  H   GLY A 300     111.084 112.143 103.380  1.00  7.51              
ATOM   4806  CA  GLY A 300     111.389 111.952 101.280  1.00  7.51              
ATOM   4807  HA1 GLY A 300     111.032 110.929 101.400  1.00  7.51              
ATOM   4808  HA2 GLY A 300     112.339 111.917 100.746  1.00  7.51              
ATOM   4809  C   GLY A 300     110.383 112.724 100.423  1.00  7.51              
ATOM   4810  O   GLY A 300     110.135 113.916 100.600  1.00  7.51              
ATOM   4811  N   PHE A 301     109.784 112.007  99.482  1.00  8.66              
ATOM   4812  H   PHE A 301     110.042 111.041  99.368  1.00  8.66              
ATOM   4813  CA  PHE A 301     108.725 112.524  98.628  1.00  8.66              
ATOM   4814  HA  PHE A 301     108.398 113.500  98.987  1.00  8.66              
ATOM   4815  CB  PHE A 301     109.257 112.747  97.200  1.00  8.66              
ATOM   4816  HB1 PHE A 301     109.772 111.842  96.875  1.00  8.66              
ATOM   4817  HB2 PHE A 301     109.991 113.553  97.222  1.00  8.66              
ATOM   4818  CG  PHE A 301     108.189 113.098  96.172  1.00  8.66              
ATOM   4819  CD1 PHE A 301     108.083 112.352  94.981  1.00  8.66              
ATOM   4820  HD1 PHE A 301     108.773 111.543  94.789  1.00  8.66              
ATOM   4821  CE1 PHE A 301     107.088 112.661  94.034  1.00  8.66              
ATOM   4822  HE1 PHE A 301     107.023 112.098  93.113  1.00  8.66              
ATOM   4823  CZ  PHE A 301     106.188 113.712  94.278  1.00  8.66              
ATOM   4824  HZ  PHE A 301     105.425 113.955  93.551  1.00  8.66              
ATOM   4825  CE2 PHE A 301     106.289 114.461  95.464  1.00  8.66              
ATOM   4826  HE2 PHE A 301     105.605 115.279  95.648  1.00  8.66              
ATOM   4827  CD2 PHE A 301     107.288 114.157  96.406  1.00  8.66              
ATOM   4828  HD2 PHE A 301     107.358 114.745  97.310  1.00  8.66              
ATOM   4829  C   PHE A 301     107.527 111.586  98.658  1.00  8.66              
ATOM   4830  O   PHE A 301     107.488 110.603  97.908  1.00  8.66              
ATOM   4831  N   PRO A 302     106.603 111.814  99.609  1.00 10.50              
ATOM   4832  CD  PRO A 302     106.634 112.835 100.662  1.00 10.50              
ATOM   4833  HD1 PRO A 302     106.324 113.809 100.281  1.00 10.50              
ATOM   4834  HD2 PRO A 302     107.632 112.903 101.095  1.00 10.50              
ATOM   4835  CG  PRO A 302     105.664 112.358 101.746  1.00 10.50              
ATOM   4836  HG1 PRO A 302     104.672 112.775 101.582  1.00 10.50              
ATOM   4837  HG2 PRO A 302     106.024 112.592 102.748  1.00 10.50              
ATOM   4838  CB  PRO A 302     105.619 110.860 101.487  1.00 10.50              
ATOM   4839  HB1 PRO A 302     104.720 110.394 101.847  1.00 10.50              
ATOM   4840  HB2 PRO A 302     106.500 110.375 101.907  1.00 10.50              
ATOM   4841  CA  PRO A 302     105.658 110.791  99.976  1.00 10.50              
ATOM   4842  HA  PRO A 302     106.047 109.808  99.706  1.00 10.50              
ATOM   4843  C   PRO A 302     104.267 110.893  99.352  1.00 10.50              
ATOM   4844  O   PRO A 302     103.563 109.882  99.313  1.00 10.50              
ATOM   4845  N   LYS A 303     103.920 112.058  98.795  1.00 12.10              
ATOM   4846  H   LYS A 303     104.410 112.881  99.145  1.00 12.10              
ATOM   4847  CA  LYS A 303     103.220 112.225  97.506  1.00 12.10              
ATOM   4848  HA  LYS A 303     103.816 112.962  96.967  1.00 12.10              
ATOM   4849  CB  LYS A 303     103.205 110.958  96.572  1.00 12.10              
ATOM   4850  HB1 LYS A 303     102.705 111.255  95.650  1.00 12.10              
ATOM   4851  HB2 LYS A 303     102.576 110.189  97.022  1.00 12.10              
ATOM   4852  CG  LYS A 303     104.543 110.315  96.111  1.00 12.10              
ATOM   4853  HG1 LYS A 303     105.016 109.812  96.953  1.00 12.10              
ATOM   4854  HG2 LYS A 303     105.211 111.099  95.756  1.00 12.10              
ATOM   4855  CD  LYS A 303     104.326 109.280  94.968  1.00 12.10              
ATOM   4856  HD1 LYS A 303     103.892 109.803  94.114  1.00 12.10              
ATOM   4857  HD2 LYS A 303     103.605 108.537  95.314  1.00 12.10              
ATOM   4858  CE  LYS A 303     105.613 108.550  94.503  1.00 12.10              
ATOM   4859  HE1 LYS A 303     106.018 108.002  95.359  1.00 12.10              
ATOM   4860  HE2 LYS A 303     106.352 109.306  94.221  1.00 12.10              
ATOM   4861  NZ  LYS A 303     105.398 107.603  93.355  1.00 12.10              
ATOM   4862  HZ1 LYS A 303     106.219 107.042  93.127  1.00 12.10              
ATOM   4863  HZ2 LYS A 303     104.678 106.918  93.531  1.00 12.10              
ATOM   4864  HZ3 LYS A 303     105.169 108.081  92.495  1.00 12.10              
ATOM   4865  C   LYS A 303     101.841 112.895  97.565  1.00 12.10              
ATOM   4866  O   LYS A 303     100.997 112.641  96.707  1.00 12.10              
ATOM   4867  N   GLN A 304     101.604 113.728  98.570  1.00 13.03              
ATOM   4868  H   GLN A 304     102.391 113.970  99.170  1.00 13.03              
ATOM   4869  CA  GLN A 304     100.392 114.547  98.671  1.00 13.03              
ATOM   4870  HA  GLN A 304     100.148 114.971  97.696  1.00 13.03              
ATOM   4871  CB  GLN A 304      99.222 113.645  99.136  1.00 13.03              
ATOM   4872  HB1 GLN A 304      99.498 113.165 100.071  1.00 13.03              
ATOM   4873  HB2 GLN A 304      99.049 112.863  98.397  1.00 13.03              
ATOM   4874  CG  GLN A 304      97.900 114.397  99.349  1.00 13.03              
ATOM   4875  HG1 GLN A 304      97.593 114.843  98.403  1.00 13.03              
ATOM   4876  HG2 GLN A 304      98.047 115.203 100.063  1.00 13.03              
ATOM   4877  CD  GLN A 304      96.763 113.518  99.873  1.00 13.03              
ATOM   4878  OE1 GLN A 304      96.940 112.420 100.408  1.00 13.03              
ATOM   4879  NE2 GLN A 304      95.545 113.997  99.795  1.00 13.03              
ATOM   4880 1HE2 GLN A 304      95.461 115.001  99.597  1.00 13.03              
ATOM   4881 2HE2 GLN A 304      94.775 113.465 100.146  1.00 13.03              
ATOM   4882  C   GLN A 304     100.597 115.698  99.642  1.00 13.03              
ATOM   4883  O   GLN A 304     100.378 116.846  99.281  1.00 13.03              
ATOM   4884  N   ASP A 305     101.032 115.366 100.862  1.00 13.21              
ATOM   4885  H   ASP A 305     101.306 114.404 100.989  1.00 13.21              
ATOM   4886  CA  ASP A 305     101.538 116.308 101.865  1.00 13.21              
ATOM   4887  HA  ASP A 305     101.664 115.764 102.798  1.00 13.21              
ATOM   4888  CB  ASP A 305     102.952 116.736 101.411  1.00 13.21              
ATOM   4889  HB1 ASP A 305     103.390 117.374 102.180  1.00 13.21              
ATOM   4890  HB2 ASP A 305     102.877 117.325 100.495  1.00 13.21              
ATOM   4891  CG  ASP A 305     103.885 115.533 101.162  1.00 13.21              
ATOM   4892  OD1 ASP A 305     104.746 115.285 102.032  1.00 13.21              
ATOM   4893  OD2 ASP A 305     103.732 114.824 100.129  1.00 13.21              
ATOM   4894  C   ASP A 305     100.574 117.476 102.186  1.00 13.21              
ATOM   4895  O   ASP A 305     100.980 118.486 102.769  1.00 13.21              
ATOM   4896  N   ASP A 306      99.273 117.256 101.926  1.00 14.31              
ATOM   4897  H   ASP A 306      99.086 116.580 101.203  1.00 14.31              
ATOM   4898  CA  ASP A 306      98.130 117.626 102.776  1.00 14.31              
ATOM   4899  HA  ASP A 306      97.966 118.703 102.713  1.00 14.31              
ATOM   4900  CB  ASP A 306      96.841 116.906 102.324  1.00 14.31              
ATOM   4901  HB1 ASP A 306      96.117 116.951 103.140  1.00 14.31              
ATOM   4902  HB2 ASP A 306      97.059 115.851 102.144  1.00 14.31              
ATOM   4903  CG  ASP A 306      96.157 117.522 101.103  1.00 14.31              
ATOM   4904  OD1 ASP A 306      95.813 118.719 101.192  1.00 14.31              
ATOM   4905  OD2 ASP A 306      95.902 116.757 100.143  1.00 14.31              
ATOM   4906  C   ASP A 306      98.454 117.261 104.231  1.00 14.31              
ATOM   4907  O   ASP A 306      98.017 116.251 104.796  1.00 14.31              
ATOM   4908  N   THR A 307      99.308 118.073 104.837  1.00 13.56              
ATOM   4909  H   THR A 307      99.715 118.807 104.261  1.00 13.56              
ATOM   4910  CA  THR A 307      99.870 117.911 106.176  1.00 13.56              
ATOM   4911  HA  THR A 307      99.958 116.846 106.386  1.00 13.56              
ATOM   4912  CB  THR A 307     101.291 118.514 106.254  1.00 13.56              
ATOM   4913  HB  THR A 307     101.523 118.791 107.283  1.00 13.56              
ATOM   4914  CG2 THR A 307     102.351 117.514 105.796  1.00 13.56              
ATOM   4915 1HG2 THR A 307     103.335 117.982 105.845  1.00 13.56              
ATOM   4916 2HG2 THR A 307     102.349 116.646 106.456  1.00 13.56              
ATOM   4917 3HG2 THR A 307     102.160 117.191 104.774  1.00 13.56              
ATOM   4918  OG1 THR A 307     101.419 119.651 105.428  1.00 13.56              
ATOM   4919  HG1 THR A 307     101.487 119.351 104.507  1.00 13.56              
ATOM   4920  C   THR A 307      98.909 118.463 107.224  1.00 13.56              
ATOM   4921  O   THR A 307      99.264 119.212 108.133  1.00 13.56              
ATOM   4922  N   SER A 308      97.632 118.130 107.050  1.00 13.98              
ATOM   4923  H   SER A 308      97.442 117.479 106.293  1.00 13.98              
ATOM   4924  CA  SER A 308      96.503 118.767 107.712  1.00 13.98              
ATOM   4925  HA  SER A 308      96.440 119.797 107.364  1.00 13.98              
ATOM   4926  CB  SER A 308      95.207 118.038 107.310  1.00 13.98              
ATOM   4927  HB1 SER A 308      95.130 118.004 106.222  1.00 13.98              
ATOM   4928  HB2 SER A 308      94.355 118.595 107.703  1.00 13.98              
ATOM   4929  OG  SER A 308      95.184 116.717 107.830  1.00 13.98              
ATOM   4930  HG  SER A 308      95.946 116.635 108.423  1.00 13.98
[truncated: 801,018 more chars]
