# Supplementary material for: Variation in selection constraints on teleost TLRs with emphasis on their repertoire in the Walking catfish, Clarias batrachus
Source: Sci Rep. 2020 Dec 7;10:21394. doi: 10.1038/s41598-020-78347-6 (PMC7721727; doi:10.1038/s41598-020-78347-6)
Supplement: Supplementary file 29 — Supplementary Information 29. [file 41598_2020_78347_MOESM29_ESM.zip › T7/struct/S507412_results/model4.pdb]

HEADER protein
METHOD
METHOD    The models are generated by I-TASSER which combines the
METHOD    methods of threading, ab initio modeling and structural
METHOD    refinement. The procedure is fully automated.
METHOD
METHOD    Please cite following articles when you use the I-TASSER server:
METHOD 1. Ambrish Roy, Alper Kucukural, Yang Zhang. I-TASSER: a unified
METHOD    platform for automated protein structure and function prediction.
METHOD    Nature Protocols, vol 5, 725-738 (2010). 
METHOD 2. Yang Zhang. I-TASSER server for protein 3D structure prediction. 
METHOD    BMC Bioinformatics, 9:40 (2008).
METHOD
MODEL  4
REMARK PARENT 5gmf_A 3j0a 3j0a_A 6if5_A 
ATOM      1  N   MET A   1      60.393  78.531  62.930  1.00  6.13              
ATOM      2  CA  MET A   1      61.370  77.456  62.759  1.00  6.13              
ATOM      3  HA  MET A   1      60.895  76.679  62.163  1.00  6.13              
ATOM      4  CB  MET A   1      62.597  77.968  61.981  1.00  6.13              
ATOM      5  HB1 MET A   1      63.491  77.459  62.344  1.00  6.13              
ATOM      6  HB2 MET A   1      62.736  79.038  62.146  1.00  6.13              
ATOM      7  CG  MET A   1      62.500  77.681  60.477  1.00  6.13              
ATOM      8  HG1 MET A   1      62.318  76.615  60.346  1.00  6.13              
ATOM      9  HG2 MET A   1      63.469  77.910  60.032  1.00  6.13              
ATOM     10  SD  MET A   1      61.234  78.575  59.536  1.00  6.13              
ATOM     11  CE  MET A   1      61.592  77.888  57.897  1.00  6.13              
ATOM     12  HE1 MET A   1      60.899  78.305  57.166  1.00  6.13              
ATOM     13  HE2 MET A   1      62.614  78.139  57.611  1.00  6.13              
ATOM     14  HE3 MET A   1      61.482  76.803  57.923  1.00  6.13              
ATOM     15  C   MET A   1      61.781  76.783  64.067  1.00  6.13              
ATOM     16  O   MET A   1      62.374  75.706  64.031  1.00  6.13              
ATOM     17  N   LEU A   2      61.417  77.355  65.211  1.00  5.30              
ATOM     18  H   LEU A   2      60.888  78.216  65.148  1.00  5.30              
ATOM     19  CA  LEU A   2      61.613  76.759  66.531  1.00  5.30              
ATOM     20  HA  LEU A   2      61.891  75.710  66.429  1.00  5.30              
ATOM     21  CB  LEU A   2      62.722  77.484  67.322  1.00  5.30              
ATOM     22  HB1 LEU A   2      62.775  76.989  68.293  1.00  5.30              
ATOM     23  HB2 LEU A   2      62.421  78.516  67.508  1.00  5.30              
ATOM     24  CG  LEU A   2      64.132  77.474  66.697  1.00  5.30              
ATOM     25  HG  LEU A   2      64.271  76.571  66.105  1.00  5.30              
ATOM     26  CD1 LEU A   2      64.398  78.695  65.812  1.00  5.30              
ATOM     27 1HD1 LEU A   2      63.692  78.727  64.985  1.00  5.30              
ATOM     28 2HD1 LEU A   2      64.305  79.610  66.396  1.00  5.30              
ATOM     29 3HD1 LEU A   2      65.405  78.634  65.399  1.00  5.30              
ATOM     30  CD2 LEU A   2      65.181  77.493  67.812  1.00  5.30              
ATOM     31 1HD2 LEU A   2      66.183  77.529  67.383  1.00  5.30              
ATOM     32 2HD2 LEU A   2      65.037  78.364  68.451  1.00  5.30              
ATOM     33 3HD2 LEU A   2      65.097  76.587  68.413  1.00  5.30              
ATOM     34  C   LEU A   2      60.295  76.832  67.298  1.00  5.30              
ATOM     35  O   LEU A   2      59.715  77.910  67.432  1.00  5.30              
ATOM     36  N   LEU A   3      59.875  75.707  67.875  1.00  5.10              
ATOM     37  H   LEU A   3      60.372  74.840  67.685  1.00  5.10              
ATOM     38  CA  LEU A   3      58.976  75.719  69.027  1.00  5.10              
ATOM     39  HA  LEU A   3      58.724  76.741  69.312  1.00  5.10              
ATOM     40  CB  LEU A   3      57.685  74.931  68.753  1.00  5.10              
ATOM     41  HB1 LEU A   3      57.153  74.842  69.702  1.00  5.10              
ATOM     42  HB2 LEU A   3      57.956  73.921  68.446  1.00  5.10              
ATOM     43  CG  LEU A   3      56.710  75.513  67.720  1.00  5.10              
ATOM     44  HG  LEU A   3      57.144  75.449  66.722  1.00  5.10              
ATOM     45  CD1 LEU A   3      55.438  74.670  67.782  1.00  5.10              
ATOM     46 1HD1 LEU A   3      54.723  75.030  67.048  1.00  5.10              
ATOM     47 2HD1 LEU A   3      55.676  73.628  67.577  1.00  5.10              
ATOM     48 3HD1 LEU A   3      54.982  74.742  68.770  1.00  5.10              
ATOM     49  CD2 LEU A   3      56.313  76.963  68.001  1.00  5.10              
ATOM     50 1HD2 LEU A   3      55.536  77.273  67.301  1.00  5.10              
ATOM     51 2HD2 LEU A   3      55.946  77.063  69.022  1.00  5.10              
ATOM     52 3HD2 LEU A   3      57.170  77.618  67.855  1.00  5.10              
ATOM     53  C   LEU A   3      59.697  75.058  70.198  1.00  5.10              
ATOM     54  O   LEU A   3      60.380  74.038  70.038  1.00  5.10              
ATOM     55  N   SER A   4      59.489  75.616  71.392  1.00  5.08              
ATOM     56  H   SER A   4      58.924  76.450  71.462  1.00  5.08              
ATOM     57  CA  SER A   4      59.792  74.903  72.629  1.00  5.08              
ATOM     58  HA  SER A   4      60.709  74.354  72.454  1.00  5.08              
ATOM     59  CB  SER A   4      60.132  75.888  73.759  1.00  5.08              
ATOM     60  HB1 SER A   4      60.994  76.483  73.454  1.00  5.08              
ATOM     61  HB2 SER A   4      60.405  75.332  74.658  1.00  5.08              
ATOM     62  OG  SER A   4      59.053  76.757  74.039  1.00  5.08              
ATOM     63  HG  SER A   4      59.332  77.373  74.724  1.00  5.08              
ATOM     64  C   SER A   4      58.730  73.839  72.932  1.00  5.08              
ATOM     65  O   SER A   4      58.496  72.981  72.073  1.00  5.08              
ATOM     66  N   LEU A   5      58.148  73.951  74.137  1.00  5.23              
ATOM     67  H   LEU A   5      58.528  74.704  74.684  1.00  5.23              
ATOM     68  CA  LEU A   5      56.937  73.342  74.717  1.00  5.23              
ATOM     69  HA  LEU A   5      56.448  74.143  75.265  1.00  5.23              
ATOM     70  CB  LEU A   5      55.960  72.875  73.610  1.00  5.23              
ATOM     71  HB1 LEU A   5      56.345  71.953  73.174  1.00  5.23              
ATOM     72  HB2 LEU A   5      55.949  73.635  72.827  1.00  5.23              
ATOM     73  CG  LEU A   5      54.497  72.642  74.035  1.00  5.23              
ATOM     74  HG  LEU A   5      54.432  71.792  74.711  1.00  5.23              
ATOM     75  CD1 LEU A   5      53.854  73.863  74.700  1.00  5.23              
ATOM     76 1HD1 LEU A   5      52.792  73.680  74.868  1.00  5.23              
ATOM     77 2HD1 LEU A   5      54.314  74.053  75.667  1.00  5.23              
ATOM     78 3HD1 LEU A   5      53.966  74.740  74.064  1.00  5.23              
ATOM     79  CD2 LEU A   5      53.651  72.346  72.794  1.00  5.23              
ATOM     80 1HD2 LEU A   5      52.627  72.118  73.084  1.00  5.23              
ATOM     81 2HD2 LEU A   5      53.653  73.207  72.125  1.00  5.23              
ATOM     82 3HD2 LEU A   5      54.070  71.494  72.263  1.00  5.23              
ATOM     83  C   LEU A   5      57.297  72.278  75.778  1.00  5.23              
ATOM     84  O   LEU A   5      56.633  71.249  75.883  1.00  5.23              
ATOM     85  N   GLU A   6      58.352  72.557  76.566  1.00  5.35              
ATOM     86  H   GLU A   6      58.904  73.355  76.319  1.00  5.35              
ATOM     87  CA  GLU A   6      58.886  71.670  77.612  1.00  5.35              
ATOM     88  HA  GLU A   6      58.955  70.695  77.130  1.00  5.35              
ATOM     89  CB  GLU A   6      60.345  72.011  77.994  1.00  5.35              
ATOM     90  HB1 GLU A   6      60.614  71.490  78.913  1.00  5.35              
ATOM     91  HB2 GLU A   6      60.398  73.082  78.202  1.00  5.35              
ATOM     92  CG  GLU A   6      61.401  71.663  76.911  1.00  5.35              
ATOM     93  HG1 GLU A   6      62.302  72.237  77.141  1.00  5.35              
ATOM     94  HG2 GLU A   6      61.047  72.019  75.944  1.00  5.35              
ATOM     95  CD  GLU A   6      61.818  70.172  76.822  1.00  5.35              
ATOM     96  OE1 GLU A   6      62.000  69.529  77.880  1.00  5.35              
ATOM     97  OE2 GLU A   6      62.062  69.641  75.708  1.00  5.35              
ATOM     98  C   GLU A   6      57.924  71.409  78.787  1.00  5.35              
ATOM     99  O   GLU A   6      56.894  70.781  78.580  1.00  5.35              
ATOM    100  N   VAL A   7      58.197  71.901  80.001  1.00  5.35              
ATOM    101  H   VAL A   7      59.051  72.423  80.112  1.00  5.35              
ATOM    102  CA  VAL A   7      57.373  71.670  81.209  1.00  5.35              
ATOM    103  HA  VAL A   7      57.240  70.595  81.330  1.00  5.35              
ATOM    104  CB  VAL A   7      58.093  72.203  82.472  1.00  5.35              
ATOM    105  HB  VAL A   7      58.182  73.287  82.405  1.00  5.35              
ATOM    106  CG1 VAL A   7      57.344  71.844  83.766  1.00  5.35              
ATOM    107 1HG1 VAL A   7      57.874  72.253  84.626  1.00  5.35              
ATOM    108 2HG1 VAL A   7      56.342  72.272  83.754  1.00  5.35              
ATOM    109 3HG1 VAL A   7      57.268  70.762  83.866  1.00  5.35              
ATOM    110  CG2 VAL A   7      59.511  71.631  82.613  1.00  5.35              
ATOM    111 1HG2 VAL A   7      59.998  72.068  83.483  1.00  5.35              
ATOM    112 2HG2 VAL A   7      59.454  70.555  82.745  1.00  5.35              
ATOM    113 3HG2 VAL A   7      60.121  71.858  81.740  1.00  5.35              
ATOM    114  C   VAL A   7      55.980  72.310  81.087  1.00  5.35              
ATOM    115  O   VAL A   7      55.781  73.480  81.408  1.00  5.35              
ATOM    116  N   ASN A   8      55.023  71.529  80.598  1.00  5.46              
ATOM    117  H   ASN A   8      55.335  70.637  80.239  1.00  5.46              
ATOM    118  CA  ASN A   8      53.666  71.911  80.245  1.00  5.46              
ATOM    119  HA  ASN A   8      53.377  72.775  80.848  1.00  5.46              
ATOM    120  CB  ASN A   8      53.590  72.327  78.762  1.00  5.46              
ATOM    121  HB1 ASN A   8      52.559  72.548  78.491  1.00  5.46              
ATOM    122  HB2 ASN A   8      53.972  71.533  78.127  1.00  5.46              
ATOM    123  CG  ASN A   8      54.393  73.574  78.480  1.00  5.46              
ATOM    124  OD1 ASN A   8      53.908  74.689  78.544  1.00  5.46              
ATOM    125  ND2 ASN A   8      55.641  73.419  78.121  1.00  5.46              
ATOM    126 1HD2 ASN A   8      56.011  72.470  78.101  1.00  5.46              
ATOM    127 2HD2 ASN A   8      56.205  74.242  78.127  1.00  5.46              
ATOM    128  C   ASN A   8      52.738  70.761  80.667  1.00  5.46              
ATOM    129  O   ASN A   8      52.857  70.261  81.781  1.00  5.46              
ATOM    130  N   SER A   9      51.796  70.337  79.827  1.00  5.48              
ATOM    131  H   SER A   9      51.763  70.745  78.905  1.00  5.48              
ATOM    132  CA  SER A   9      50.881  69.230  80.145  1.00  5.48              
ATOM    133  HA  SER A   9      51.396  68.514  80.788  1.00  5.48              
ATOM    134  CB  SER A   9      49.686  69.799  80.930  1.00  5.48              
ATOM    135  HB1 SER A   9      49.154  70.520  80.306  1.00  5.48              
ATOM    136  HB2 SER A   9      50.052  70.313  81.820  1.00  5.48              
ATOM    137  OG  SER A   9      48.788  68.787  81.334  1.00  5.48              
ATOM    138  HG  SER A   9      48.489  68.349  80.524  1.00  5.48              
ATOM    139  C   SER A   9      50.446  68.462  78.882  1.00  5.48              
ATOM    140  O   SER A   9      49.299  68.031  78.761  1.00  5.48              
ATOM    141  N   ILE A  10      51.314  68.380  77.871  1.00  5.55              
ATOM    142  H   ILE A  10      52.274  68.661  78.046  1.00  5.55              
ATOM    143  CA  ILE A  10      50.916  68.173  76.467  1.00  5.55              
ATOM    144  HA  ILE A  10      49.850  68.388  76.398  1.00  5.55              
ATOM    145  CB  ILE A  10      51.623  69.189  75.525  1.00  5.55              
ATOM    146  HB  ILE A  10      52.658  68.866  75.390  1.00  5.55              
ATOM    147  CG2 ILE A  10      50.956  69.254  74.133  1.00  5.55              
ATOM    148 1HG2 ILE A  10      51.425  70.033  73.532  1.00  5.55              
ATOM    149 2HG2 ILE A  10      51.076  68.318  73.592  1.00  5.55              
ATOM    150 3HG2 ILE A  10      49.892  69.465  74.226  1.00  5.55              
ATOM    151  CG1 ILE A  10      51.672  70.629  76.088  1.00  5.55              
ATOM    152 1HG1 ILE A  10      52.189  71.266  75.373  1.00  5.55              
ATOM    153 2HG1 ILE A  10      52.277  70.626  76.987  1.00  5.55              
ATOM    154  CD1 ILE A  10      50.322  71.286  76.417  1.00  5.55              
ATOM    155  HD1 ILE A  10      50.500  72.274  76.843  1.00  5.55              
ATOM    156  HD2 ILE A  10      49.726  71.402  75.513  1.00  5.55              
ATOM    157  HD3 ILE A  10      49.770  70.689  77.142  1.00  5.55              
ATOM    158  C   ILE A  10      51.061  66.707  76.007  1.00  5.55              
ATOM    159  O   ILE A  10      51.608  66.390  74.953  1.00  5.55              
ATOM    160  N   SER A  11      50.576  65.774  76.822  1.00  5.50              
ATOM    161  H   SER A  11      50.187  66.096  77.699  1.00  5.50              
ATOM    162  CA  SER A  11      50.922  64.343  76.740  1.00  5.50              
ATOM    163  HA  SER A  11      51.994  64.316  76.584  1.00  5.50              
ATOM    164  CB  SER A  11      50.663  63.678  78.094  1.00  5.50              
ATOM    165  HB1 SER A  11      51.091  62.674  78.095  1.00  5.50              
ATOM    166  HB2 SER A  11      49.589  63.612  78.274  1.00  5.50              
ATOM    167  OG  SER A  11      51.273  64.450  79.117  1.00  5.50              
ATOM    168  HG  SER A  11      51.438  63.877  79.874  1.00  5.50              
ATOM    169  C   SER A  11      50.353  63.501  75.585  1.00  5.50              
ATOM    170  O   SER A  11      50.420  62.267  75.614  1.00  5.50              
ATOM    171  N   SER A  12      49.809  64.151  74.560  1.00  5.69              
ATOM    172  H   SER A  12      49.882  65.161  74.562  1.00  5.69              
ATOM    173  CA  SER A  12      49.180  63.519  73.403  1.00  5.69              
ATOM    174  HA  SER A  12      49.588  62.517  73.271  1.00  5.69              
ATOM    175  CB  SER A  12      47.668  63.388  73.632  1.00  5.69              
ATOM    176  HB1 SER A  12      47.486  62.724  74.478  1.00  5.69              
ATOM    177  HB2 SER A  12      47.206  62.956  72.743  1.00  5.69              
ATOM    178  OG  SER A  12      47.085  64.650  73.898  1.00  5.69              
ATOM    179  HG  SER A  12      47.448  65.272  73.248  1.00  5.69              
ATOM    180  C   SER A  12      49.468  64.325  72.145  1.00  5.69              
ATOM    181  O   SER A  12      48.986  65.447  71.991  1.00  5.69              
ATOM    182  N   ILE A  13      50.247  63.738  71.243  1.00  5.61              
ATOM    183  H   ILE A  13      50.608  62.813  71.458  1.00  5.61              
ATOM    184  CA  ILE A  13      50.705  64.353  70.002  1.00  5.61              
ATOM    185  HA  ILE A  13      50.438  65.411  69.987  1.00  5.61              
ATOM    186  CB  ILE A  13      52.244  64.238  69.884  1.00  5.61              
ATOM    187  HB  ILE A  13      52.507  63.180  69.868  1.00  5.61              
ATOM    188  CG2 ILE A  13      52.726  64.875  68.564  1.00  5.61              
ATOM    189 1HG2 ILE A  13      53.780  64.660  68.397  1.00  5.61              
ATOM    190 2HG2 ILE A  13      52.186  64.463  67.710  1.00  5.61              
ATOM    191 3HG2 ILE A  13      52.574  65.954  68.587  1.00  5.61              
ATOM    192  CG1 ILE A  13      52.956  64.896  71.092  1.00  5.61              
ATOM    193 1HG1 ILE A  13      52.586  64.459  72.019  1.00  5.61              
ATOM    194 2HG1 ILE A  13      52.727  65.962  71.110  1.00  5.61              
ATOM    195  CD1 ILE A  13      54.478  64.713  71.092  1.00  5.61              
ATOM    196  HD1 ILE A  13      54.888  65.165  71.993  1.00  5.61              
ATOM    197  HD2 ILE A  13      54.728  63.652  71.077  1.00  5.61              
ATOM    198  HD3 ILE A  13      54.924  65.209  70.232  1.00  5.61              
ATOM    199  C   ILE A  13      49.991  63.646  68.845  1.00  5.61              
ATOM    200  O   ILE A  13      50.265  62.478  68.569  1.00  5.61              
ATOM    201  N   LEU A  14      49.091  64.363  68.173  1.00  5.76              
ATOM    202  H   LEU A  14      48.970  65.336  68.417  1.00  5.76              
ATOM    203  CA  LEU A  14      48.263  63.870  67.069  1.00  5.76              
ATOM    204  HA  LEU A  14      48.565  62.865  66.784  1.00  5.76              
ATOM    205  CB  LEU A  14      46.778  63.842  67.503  1.00  5.76              
ATOM    206  HB1 LEU A  14      46.183  63.465  66.668  1.00  5.76              
ATOM    207  HB2 LEU A  14      46.454  64.867  67.688  1.00  5.76              
ATOM    208  CG  LEU A  14      46.443  63.002  68.754  1.00  5.76              
ATOM    209  HG  LEU A  14      47.008  63.379  69.608  1.00  5.76              
ATOM    210  CD1 LEU A  14      44.959  63.105  69.103  1.00  5.76              
ATOM    211 1HD1 LEU A  14      44.750  62.605  70.046  1.00  5.76              
ATOM    212 2HD1 LEU A  14      44.669  64.153  69.181  1.00  5.76              
ATOM    213 3HD1 LEU A  14      44.361  62.651  68.310  1.00  5.76              
ATOM    214  CD2 LEU A  14      46.766  61.519  68.572  1.00  5.76              
ATOM    215 1HD2 LEU A  14      46.298  60.944  69.366  1.00  5.76              
ATOM    216 2HD2 LEU A  14      46.379  61.182  67.609  1.00  5.76              
ATOM    217 3HD2 LEU A  14      47.844  61.376  68.611  1.00  5.76              
ATOM    218  C   LEU A  14      48.442  64.778  65.853  1.00  5.76              
ATOM    219  O   LEU A  14      48.475  65.999  66.019  1.00  5.76              
ATOM    220  N   LYS A  15      48.535  64.209  64.641  1.00  5.93              
ATOM    221  H   LYS A  15      48.327  63.215  64.560  1.00  5.93              
ATOM    222  CA  LYS A  15      48.727  64.983  63.398  1.00  5.93              
ATOM    223  HA  LYS A  15      49.387  65.810  63.662  1.00  5.93              
ATOM    224  CB  LYS A  15      49.490  64.213  62.306  1.00  5.93              
ATOM    225  HB1 LYS A  15      50.507  64.063  62.659  1.00  5.93              
ATOM    226  HB2 LYS A  15      49.559  64.851  61.427  1.00  5.93              
ATOM    227  CG  LYS A  15      48.901  62.862  61.884  1.00  5.93              
ATOM    228  HG1 LYS A  15      47.864  62.998  61.575  1.00  5.93              
ATOM    229  HG2 LYS A  15      48.950  62.187  62.733  1.00  5.93              
ATOM    230  CD  LYS A  15      49.712  62.238  60.737  1.00  5.93              
ATOM    231  HD1 LYS A  15      50.708  61.979  61.096  1.00  5.93              
ATOM    232  HD2 LYS A  15      49.825  62.974  59.938  1.00  5.93              
ATOM    233  CE  LYS A  15      49.045  60.989  60.143  1.00  5.93              
ATOM    234  HE1 LYS A  15      49.705  60.585  59.370  1.00  5.93              
ATOM    235  HE2 LYS A  15      48.107  61.293  59.672  1.00  5.93              
ATOM    236  NZ  LYS A  15      48.769  59.944  61.157  1.00  5.93              
ATOM    237  HZ1 LYS A  15      48.355  59.119  60.756  1.00  5.93              
ATOM    238  HZ2 LYS A  15      49.612  59.648  61.649  1.00  5.93              
ATOM    239  HZ3 LYS A  15      48.100  60.269  61.859  1.00  5.93              
ATOM    240  C   LYS A  15      47.477  65.738  62.897  1.00  5.93              
ATOM    241  O   LYS A  15      47.458  66.245  61.777  1.00  5.93              
ATOM    242  N   GLU A  16      46.458  65.838  63.749  1.00  6.18              
ATOM    243  H   GLU A  16      46.521  65.292  64.591  1.00  6.18              
ATOM    244  CA  GLU A  16      45.398  66.855  63.682  1.00  6.18              
ATOM    245  HA  GLU A  16      45.013  66.941  62.665  1.00  6.18              
ATOM    246  CB  GLU A  16      44.265  66.447  64.636  1.00  6.18              
ATOM    247  HB1 GLU A  16      43.498  67.222  64.626  1.00  6.18              
ATOM    248  HB2 GLU A  16      44.676  66.398  65.647  1.00  6.18              
ATOM    249  CG  GLU A  16      43.597  65.105  64.326  1.00  6.18              
ATOM    250  HG1 GLU A  16      44.353  64.341  64.128  1.00  6.18              
ATOM    251  HG2 GLU A  16      42.970  65.204  63.437  1.00  6.18              
ATOM    252  CD  GLU A  16      42.766  64.687  65.541  1.00  6.18              
ATOM    253  OE1 GLU A  16      43.334  63.959  66.388  1.00  6.18              
ATOM    254  OE2 GLU A  16      41.598  65.131  65.628  1.00  6.18              
ATOM    255  C   GLU A  16      45.863  68.245  64.148  1.00  6.18              
ATOM    256  O   GLU A  16      45.518  69.258  63.539  1.00  6.18              
ATOM    257  N   ASN A  17      46.664  68.282  65.223  1.00  6.11              
ATOM    258  H   ASN A  17      46.944  67.385  65.597  1.00  6.11              
ATOM    259  CA  ASN A  17      47.601  69.375  65.473  1.00  6.11              
ATOM    260  HA  ASN A  17      47.136  70.318  65.177  1.00  6.11              
ATOM    261  CB  ASN A  17      47.915  69.413  66.978  1.00  6.11              
ATOM    262  HB1 ASN A  17      48.398  68.479  67.265  1.00  6.11              
ATOM    263  HB2 ASN A  17      46.979  69.503  67.525  1.00  6.11              
ATOM    264  CG  ASN A  17      48.807  70.564  67.410  1.00  6.11              
ATOM    265  OD1 ASN A  17      49.692  70.397  68.228  1.00  6.11              
ATOM    266  ND2 ASN A  17      48.660  71.758  66.881  1.00  6.11              
ATOM    267 1HD2 ASN A  17      48.068  71.937  66.066  1.00  6.11              
ATOM    268 2HD2 ASN A  17      49.322  72.461  67.150  1.00  6.11              
ATOM    269  C   ASN A  17      48.815  69.148  64.550  1.00  6.11              
ATOM    270  O   ASN A  17      48.805  68.257  63.705  1.00  6.11              
ATOM    271  N   LEU A  18      49.875  69.942  64.653  1.00  6.09              
ATOM    272  H   LEU A  18      49.804  70.769  65.234  1.00  6.09              
ATOM    273  CA  LEU A  18      51.055  69.818  63.796  1.00  6.09              
ATOM    274  HA  LEU A  18      51.715  70.636  64.081  1.00  6.09              
ATOM    275  CB  LEU A  18      51.828  68.502  64.092  1.00  6.09              
ATOM    276  HB1 LEU A  18      52.406  68.230  63.208  1.00  6.09              
ATOM    277  HB2 LEU A  18      51.125  67.686  64.255  1.00  6.09              
ATOM    278  CG  LEU A  18      52.816  68.546  65.277  1.00  6.09              
ATOM    279  HG  LEU A  18      53.704  69.090  64.960  1.00  6.09              
ATOM    280  CD1 LEU A  18      52.281  69.205  66.548  1.00  6.09              
ATOM    281 1HD1 LEU A  18      53.011  69.121  67.352  1.00  6.09              
ATOM    282 2HD1 LEU A  18      52.083  70.262  66.373  1.00  6.09              
ATOM    283 3HD1 LEU A  18      51.357  68.715  66.855  1.00  6.09              
ATOM    284  CD2 LEU A  18      53.246  67.125  65.653  1.00  6.09              
ATOM    285 1HD2 LEU A  18      54.030  67.156  66.409  1.00  6.09              
ATOM    286 2HD2 LEU A  18      52.388  66.574  66.039  1.00  6.09              
ATOM    287 3HD2 LEU A  18      53.622  66.606  64.771  1.00  6.09              
ATOM    288  C   LEU A  18      50.788  70.088  62.292  1.00  6.09              
ATOM    289  O   LEU A  18      51.737  70.107  61.505  1.00  6.09              
ATOM    290  N   THR A  19      49.542  70.373  61.879  1.00  6.08              
ATOM    291  H   THR A  19      48.805  70.296  62.567  1.00  6.08              
ATOM    292  CA  THR A  19      49.173  70.812  60.517  1.00  6.08              
ATOM    293  HA  THR A  19      49.688  70.156  59.816  1.00  6.08              
ATOM    294  CB  THR A  19      47.667  70.626  60.268  1.00  6.08              
ATOM    295  HB  THR A  19      47.395  69.600  60.519  1.00  6.08              
ATOM    296  CG2 THR A  19      46.781  71.574  61.077  1.00  6.08              
ATOM    297 1HG2 THR A  19      45.735  71.349  60.867  1.00  6.08              
ATOM    298 2HG2 THR A  19      46.952  71.422  62.143  1.00  6.08              
ATOM    299 3HG2 THR A  19      46.983  72.613  60.820  1.00  6.08              
ATOM    300  OG1 THR A  19      47.405  70.831  58.897  1.00  6.08              
ATOM    301  HG1 THR A  19      47.928  71.598  58.623  1.00  6.08              
ATOM    302  C   THR A  19      49.615  72.237  60.162  1.00  6.08              
ATOM    303  O   THR A  19      49.526  72.658  59.009  1.00  6.08              
ATOM    304  N   GLU A  20      50.097  72.989  61.142  1.00  5.96              
ATOM    305  H   GLU A  20      50.132  72.575  62.069  1.00  5.96              
ATOM    306  CA  GLU A  20      50.559  74.371  61.023  1.00  5.96              
ATOM    307  HA  GLU A  20      50.053  74.864  60.192  1.00  5.96              
ATOM    308  CB  GLU A  20      50.217  75.111  62.345  1.00  5.96              
ATOM    309  HB1 GLU A  20      50.127  76.171  62.106  1.00  5.96              
ATOM    310  HB2 GLU A  20      51.056  75.023  63.037  1.00  5.96              
ATOM    311  CG  GLU A  20      48.924  74.676  63.097  1.00  5.96              
ATOM    312  HG1 GLU A  20      48.100  74.630  62.381  1.00  5.96              
ATOM    313  HG2 GLU A  20      48.684  75.460  63.819  1.00  5.96              
ATOM    314  CD  GLU A  20      49.027  73.333  63.867  1.00  5.96              
ATOM    315  OE1 GLU A  20      50.150  72.791  63.966  1.00  5.96              
ATOM    316  OE2 GLU A  20      48.002  72.798  64.345  1.00  5.96              
ATOM    317  C   GLU A  20      52.075  74.382  60.758  1.00  5.96              
ATOM    318  O   GLU A  20      52.597  75.175  59.978  1.00  5.96              
ATOM    319  N   LEU A  21      52.785  73.432  61.372  1.00  5.83              
ATOM    320  H   LEU A  21      52.252  72.735  61.877  1.00  5.83              
ATOM    321  CA  LEU A  21      54.227  73.454  61.612  1.00  5.83              
ATOM    322  HA  LEU A  21      54.523  74.493  61.769  1.00  5.83              
ATOM    323  CB  LEU A  21      54.510  72.663  62.908  1.00  5.83              
ATOM    324  HB1 LEU A  21      55.569  72.747  63.140  1.00  5.83              
ATOM    325  HB2 LEU A  21      54.289  71.610  62.727  1.00  5.83              
ATOM    326  CG  LEU A  21      53.716  73.117  64.147  1.00  5.83              
ATOM    327  HG  LEU A  21      52.667  72.885  63.999  1.00  5.83              
ATOM    328  CD1 LEU A  21      54.208  72.343  65.369  1.00  5.83              
ATOM    329 1HD1 LEU A  21      53.605  72.606  66.238  1.00  5.83              
ATOM    330 2HD1 LEU A  21      54.113  71.277  65.183  1.00  5.83              
ATOM    331 3HD1 LEU A  21      55.253  72.572  65.562  1.00  5.83              
ATOM    332  CD2 LEU A  21      53.857  74.612  64.434  1.00  5.83              
ATOM    333 1HD2 LEU A  21      53.267  74.865  65.314  1.00  5.83              
ATOM    334 2HD2 LEU A  21      54.903  74.873  64.590  1.00  5.83              
ATOM    335 3HD2 LEU A  21      53.461  75.194  63.604  1.00  5.83              
ATOM    336  C   LEU A  21      55.093  72.967  60.441  1.00  5.83              
ATOM    337  O   LEU A  21      56.212  72.505  60.635  1.00  5.83              
ATOM    338  N   THR A  22      54.600  73.063  59.210  1.00  5.88              
ATOM    339  H   THR A  22      53.698  73.516  59.129  1.00  5.88              
ATOM    340  CA  THR A  22      55.267  72.552  57.988  1.00  5.88              
ATOM    341  HA  THR A  22      55.464  71.490  58.132  1.00  5.88              
ATOM    342  CB  THR A  22      54.331  72.686  56.777  1.00  5.88              
ATOM    343  HB  THR A  22      54.815  72.242  55.907  1.00  5.88              
ATOM    344  CG2 THR A  22      52.980  71.997  56.971  1.00  5.88              
ATOM    345 1HG2 THR A  22      52.400  72.075  56.051  1.00  5.88              
ATOM    346 2HG2 THR A  22      53.138  70.942  57.195  1.00  5.88              
ATOM    347 3HG2 THR A  22      52.413  72.454  57.784  1.00  5.88              
ATOM    348  OG1 THR A  22      54.091  74.049  56.513  1.00  5.88              
ATOM    349  HG1 THR A  22      53.497  74.391  57.190  1.00  5.88              
ATOM    350  C   THR A  22      56.606  73.204  57.628  1.00  5.88              
ATOM    351  O   THR A  22      57.219  72.837  56.629  1.00  5.88              
ATOM    352  N   ASN A  23      57.074  74.154  58.433  1.00  5.85              
ATOM    353  H   ASN A  23      56.474  74.440  59.199  1.00  5.85              
ATOM    354  CA  ASN A  23      58.363  74.840  58.355  1.00  5.85              
ATOM    355  HA  ASN A  23      58.836  74.662  57.391  1.00  5.85              
ATOM    356  CB  ASN A  23      58.050  76.342  58.503  1.00  5.85              
ATOM    357  HB1 ASN A  23      57.281  76.642  57.790  1.00  5.85              
ATOM    358  HB2 ASN A  23      58.950  76.918  58.297  1.00  5.85              
ATOM    359  CG  ASN A  23      57.562  76.655  59.914  1.00  5.85              
ATOM    360  OD1 ASN A  23      56.528  76.173  60.355  1.00  5.85              
ATOM    361  ND2 ASN A  23      58.329  77.375  60.697  1.00  5.85              
ATOM    362 1HD2 ASN A  23      59.193  77.790  60.373  1.00  5.85              
ATOM    363 2HD2 ASN A  23      58.005  77.537  61.635  1.00  5.85              
ATOM    364  C   ASN A  23      59.341  74.431  59.466  1.00  5.85              
ATOM    365  O   ASN A  23      60.516  74.784  59.392  1.00  5.85              
ATOM    366  N   ILE A  24      58.839  73.778  60.520  1.00  5.72              
ATOM    367  H   ILE A  24      57.881  73.454  60.484  1.00  5.72              
ATOM    368  CA  ILE A  24      59.540  73.628  61.789  1.00  5.72              
ATOM    369  HA  ILE A  24      59.776  74.637  62.127  1.00  5.72              
ATOM    370  CB  ILE A  24      58.632  72.981  62.857  1.00  5.72              
ATOM    371  HB  ILE A  24      57.677  73.505  62.811  1.00  5.72              
ATOM    372  CG2 ILE A  24      58.373  71.476  62.627  1.00  5.72              
ATOM    373 1HG2 ILE A  24      57.503  71.155  63.197  1.00  5.72              
ATOM    374 2HG2 ILE A  24      58.186  71.280  61.572  1.00  5.72              
ATOM    375 3HG2 ILE A  24      59.238  70.887  62.931  1.00  5.72              
ATOM    376  CG1 ILE A  24      59.224  73.225  64.260  1.00  5.72              
ATOM    377 1HG1 ILE A  24      59.520  74.271  64.352  1.00  5.72              
ATOM    378 2HG1 ILE A  24      60.111  72.606  64.399  1.00  5.72              
ATOM    379  CD1 ILE A  24      58.229  72.926  65.384  1.00  5.72              
ATOM    380  HD1 ILE A  24      58.693  73.154  66.343  1.00  5.72              
ATOM    381  HD2 ILE A  24      57.344  73.548  65.262  1.00  5.72              
ATOM    382  HD3 ILE A  24      57.944  71.875  65.373  1.00  5.72              
ATOM    383  C   ILE A  24      60.852  72.874  61.604  1.00  5.72              
ATOM    384  O   ILE A  24      60.897  71.803  61.000  1.00  5.72              
ATOM    385  N   GLN A  25      61.916  73.435  62.171  1.00  5.66              
ATOM    386  H   GLN A  25      61.818  74.315  62.659  1.00  5.66              
ATOM    387  CA  GLN A  25      63.212  72.786  62.238  1.00  5.66              
ATOM    388  HA  GLN A  25      63.243  71.940  61.553  1.00  5.66              
ATOM    389  CB  GLN A  25      64.317  73.766  61.809  1.00  5.66              
ATOM    390  HB1 GLN A  25      65.284  73.302  61.994  1.00  5.66              
ATOM    391  HB2 GLN A  25      64.268  74.668  62.420  1.00  5.66              
ATOM    392  CG  GLN A  25      64.220  74.153  60.320  1.00  5.66              
ATOM    393  HG1 GLN A  25      63.995  75.214  60.246  1.00  5.66              
ATOM    394  HG2 GLN A  25      63.411  73.605  59.834  1.00  5.66              
ATOM    395  CD  GLN A  25      65.514  73.891  59.560  1.00  5.66              
ATOM    396  OE1 GLN A  25      66.381  74.738  59.430  1.00  5.66              
ATOM    397  NE2 GLN A  25      65.704  72.706  59.032  1.00  5.66              
ATOM    398 1HE2 GLN A  25      65.009  71.977  59.164  1.00  5.66              
ATOM    399 2HE2 GLN A  25      66.546  72.575  58.509  1.00  5.66              
ATOM    400  C   GLN A  25      63.470  72.221  63.634  1.00  5.66              
ATOM    401  O   GLN A  25      63.987  71.125  63.749  1.00  5.66              
ATOM    402  N   ILE A  26      63.060  72.873  64.713  1.00  5.11              
ATOM    403  H   ILE A  26      62.634  73.787  64.606  1.00  5.11              
ATOM    404  CA  ILE A  26      63.407  72.413  66.067  1.00  5.11              
ATOM    405  HA  ILE A  26      63.834  71.412  66.054  1.00  5.11              
ATOM    406  CB  ILE A  26      64.457  73.387  66.656  1.00  5.11              
ATOM    407  HB  ILE A  26      64.050  74.395  66.590  1.00  5.11              
ATOM    408  CG2 ILE A  26      64.683  73.103  68.148  1.00  5.11              
ATOM    409 1HG2 ILE A  26      65.476  73.735  68.540  1.00  5.11              
ATOM    410 2HG2 ILE A  26      63.777  73.338  68.706  1.00  5.11              
ATOM    411 3HG2 ILE A  26      64.931  72.058  68.314  1.00  5.11              
ATOM    412  CG1 ILE A  26      65.766  73.356  65.825  1.00  5.11              
ATOM    413 1HG1 ILE A  26      65.548  73.705  64.816  1.00  5.11              
ATOM    414 2HG1 ILE A  26      66.127  72.334  65.742  1.00  5.11              
ATOM    415  CD1 ILE A  26      66.913  74.230  66.348  1.00  5.11              
ATOM    416  HD1 ILE A  26      67.716  74.242  65.611  1.00  5.11              
ATOM    417  HD2 ILE A  26      66.563  75.249  66.504  1.00  5.11              
ATOM    418  HD3 ILE A  26      67.311  73.827  67.279  1.00  5.11              
ATOM    419  C   ILE A  26      62.146  72.355  66.914  1.00  5.11              
ATOM    420  O   ILE A  26      61.325  73.252  66.799  1.00  5.11              
ATOM    421  N   LEU A  27      61.983  71.319  67.734  1.00  5.06              
ATOM    422  H   LEU A  27      62.686  70.587  67.709  1.00  5.06              
ATOM    423  CA  LEU A  27      60.751  71.025  68.462  1.00  5.06              
ATOM    424  HA  LEU A  27      60.192  71.949  68.609  1.00  5.06              
ATOM    425  CB  LEU A  27      59.928  70.074  67.579  1.00  5.06              
ATOM    426  HB1 LEU A  27      60.529  69.189  67.361  1.00  5.06              
ATOM    427  HB2 LEU A  27      59.731  70.581  66.633  1.00  5.06              
ATOM    428  CG  LEU A  27      58.593  69.615  68.178  1.00  5.06              
ATOM    429  HG  LEU A  27      58.779  68.948  69.020  1.00  5.06              
ATOM    430  CD1 LEU A  27      57.712  70.775  68.648  1.00  5.06              
ATOM    431 1HD1 LEU A  27      56.736  70.398  68.952  1.00  5.06              
ATOM    432 2HD1 LEU A  27      58.160  71.270  69.510  1.00  5.06              
ATOM    433 3HD1 LEU A  27      57.581  71.495  67.843  1.00  5.06              
ATOM    434  CD2 LEU A  27      57.835  68.846  67.095  1.00  5.06              
ATOM    435 1HD2 LEU A  27      56.910  68.448  67.510  1.00  5.06              
ATOM    436 2HD2 LEU A  27      57.601  69.507  66.260  1.00  5.06              
ATOM    437 3HD2 LEU A  27      58.449  68.024  66.733  1.00  5.06              
ATOM    438  C   LEU A  27      61.086  70.426  69.845  1.00  5.06              
ATOM    439  O   LEU A  27      61.672  69.332  69.911  1.00  5.06              
ATOM    440  N   TYR A  28      60.720  71.122  70.939  1.00  4.98              
ATOM    441  H   TYR A  28      60.230  72.007  70.845  1.00  4.98              
ATOM    442  CA  TYR A  28      61.150  70.688  72.283  1.00  4.98              
ATOM    443  HA  TYR A  28      61.737  69.781  72.198  1.00  4.98              
ATOM    444  CB  TYR A  28      62.069  71.717  72.966  1.00  4.98              
ATOM    445  HB1 TYR A  28      62.319  71.335  73.951  1.00  4.98              
ATOM    446  HB2 TYR A  28      61.507  72.625  73.146  1.00  4.98              
ATOM    447  CG  TYR A  28      63.387  72.071  72.311  1.00  4.98              
ATOM    448  CD1 TYR A  28      63.543  73.329  71.702  1.00  4.98              
ATOM    449  HD1 TYR A  28      62.695  73.989  71.592  1.00  4.98              
ATOM    450  CE1 TYR A  28      64.808  73.740  71.247  1.00  4.98              
ATOM    451  HE1 TYR A  28      64.939  74.707  70.789  1.00  4.98              
ATOM    452  CZ  TYR A  28      65.911  72.865  71.341  1.00  4.98              
ATOM    453  OH  TYR A  28      67.112  73.262  70.845  1.00  4.98              
ATOM    454  HH  TYR A  28      67.767  72.562  70.889  1.00  4.98              
ATOM    455  CE2 TYR A  28      65.755  71.592  71.935  1.00  4.98              
ATOM    456  HE2 TYR A  28      66.601  70.926  72.013  1.00  4.98              
ATOM    457  CD2 TYR A  28      64.495  71.209  72.442  1.00  4.98              
ATOM    458  HD2 TYR A  28      64.379  70.266  72.957  1.00  4.98              
ATOM    459  C   TYR A  28      59.989  70.341  73.229  1.00  4.98              
ATOM    460  O   TYR A  28      59.497  71.190  73.979  1.00  4.98              
ATOM    461  N   LEU A  29      59.575  69.070  73.202  1.00  5.44              
ATOM    462  H   LEU A  29      60.075  68.399  72.629  1.00  5.44              
ATOM    463  CA  LEU A  29      58.335  68.622  73.839  1.00  5.44              
ATOM    464  HA  LEU A  29      57.796  69.499  74.201  1.00  5.44              
ATOM    465  CB  LEU A  29      57.465  67.936  72.750  1.00  5.44              
ATOM    466  HB1 LEU A  29      57.077  66.980  73.096  1.00  5.44              
ATOM    467  HB2 LEU A  29      58.081  67.722  71.874  1.00  5.44              
ATOM    468  CG  LEU A  29      56.276  68.814  72.322  1.00  5.44              
ATOM    469  HG  LEU A  29      56.621  69.835  72.158  1.00  5.44              
ATOM    470  CD1 LEU A  29      55.658  68.318  71.014  1.00  5.44              
ATOM    471 1HD1 LEU A  29      54.871  69.004  70.696  1.00  5.44              
ATOM    472 2HD1 LEU A  29      56.426  68.279  70.244  1.00  5.44              
ATOM    473 3HD1 LEU A  29      55.237  67.329  71.160  1.00  5.44              
ATOM    474  CD2 LEU A  29      55.176  68.813  73.388  1.00  5.44              
ATOM    475 1HD2 LEU A  29      54.309  69.367  73.034  1.00  5.44              
ATOM    476 2HD2 LEU A  29      54.864  67.796  73.620  1.00  5.44              
ATOM    477 3HD2 LEU A  29      55.538  69.291  74.297  1.00  5.44              
ATOM    478  C   LEU A  29      58.582  67.775  75.095  1.00  5.44              
ATOM    479  O   LEU A  29      57.741  66.949  75.442  1.00  5.44              
ATOM    480  N   GLY A  30      59.724  67.932  75.767  1.00  5.32              
ATOM    481  H   GLY A  30      60.384  68.646  75.472  1.00  5.32              
ATOM    482  CA  GLY A  30      60.085  67.153  76.949  1.00  5.32              
ATOM    483  HA1 GLY A  30      61.168  67.154  77.055  1.00  5.32              
ATOM    484  HA2 GLY A  30      59.769  66.127  76.788  1.00  5.32              
ATOM    485  C   GLY A  30      59.483  67.627  78.275  1.00  5.32              
ATOM    486  O   GLY A  30      58.889  68.692  78.357  1.00  5.32              
ATOM    487  N   GLN A  31      59.651  66.839  79.342  1.00  5.33              
ATOM    488  H   GLN A  31      60.008  65.906  79.170  1.00  5.33              
ATOM    489  CA  GLN A  31      59.255  67.192  80.715  1.00  5.33              
ATOM    490  HA  GLN A  31      59.442  66.311  81.323  1.00  5.33              
ATOM    491  CB  GLN A  31      60.171  68.290  81.285  1.00  5.33              
ATOM    492  HB1 GLN A  31      59.891  68.464  82.323  1.00  5.33              
ATOM    493  HB2 GLN A  31      60.050  69.213  80.717  1.00  5.33              
ATOM    494  CG  GLN A  31      61.641  67.856  81.269  1.00  5.33              
ATOM    495  HG1 GLN A  31      61.953  67.656  80.247  1.00  5.33              
ATOM    496  HG2 GLN A  31      61.735  66.933  81.839  1.00  5.33              
ATOM    497  CD  GLN A  31      62.583  68.893  81.865  1.00  5.33              
ATOM    498  OE1 GLN A  31      62.842  69.957  81.329  1.00  5.33              
ATOM    499  NE2 GLN A  31      63.254  68.577  82.943  1.00  5.33              
ATOM    500 1HE2 GLN A  31      63.354  67.594  83.174  1.00  5.33              
ATOM    501 2HE2 GLN A  31      63.943  69.241  83.237  1.00  5.33              
ATOM    502  C   GLN A  31      57.751  67.468  80.907  1.00  5.33              
ATOM    503  O   GLN A  31      57.328  68.011  81.933  1.00  5.33              
ATOM    504  N   ASN A  32      56.935  67.028  79.950  1.00  5.41              
ATOM    505  H   ASN A  32      57.363  66.579  79.147  1.00  5.41              
ATOM    506  CA  ASN A  32      55.479  67.074  79.996  1.00  5.41              
ATOM    507  HA  ASN A  32      55.151  68.032  80.403  1.00  5.41              
ATOM    508  CB  ASN A  32      54.964  66.926  78.554  1.00  5.41              
ATOM    509  HB1 ASN A  32      53.938  66.558  78.561  1.00  5.41              
ATOM    510  HB2 ASN A  32      55.579  66.218  78.003  1.00  5.41              
ATOM    511  CG  ASN A  32      54.939  68.260  77.847  1.00  5.41              
ATOM    512  OD1 ASN A  32      54.108  69.095  78.162  1.00  5.41              
ATOM    513  ND2 ASN A  32      55.806  68.513  76.901  1.00  5.41              
ATOM    514 1HD2 ASN A  32      56.502  67.825  76.646  1.00  5.41              
ATOM    515 2HD2 ASN A  32      55.962  69.491  76.679  1.00  5.41              
ATOM    516  C   ASN A  32      54.864  65.982  80.879  1.00  5.41              
ATOM    517  O   ASN A  32      53.699  66.087  81.260  1.00  5.41              
ATOM    518  N   CYS A  33      55.608  64.910  81.160  1.00  5.41              
ATOM    519  H   CYS A  33      56.551  64.876  80.796  1.00  5.41              
ATOM    520  CA  CYS A  33      55.112  63.757  81.905  1.00  5.41              
ATOM    521  HA  CYS A  33      54.450  64.104  82.692  1.00  5.41              
ATOM    522  CB  CYS A  33      54.257  62.875  80.989  1.00  5.41              
ATOM    523  HB1 CYS A  33      54.897  62.378  80.267  1.00  5.41              
ATOM    524  HB2 CYS A  33      53.568  63.513  80.437  1.00  5.41              
ATOM    525  SG  CYS A  33      53.294  61.635  81.889  1.00  5.41              
ATOM    526  C   CYS A  33      56.270  62.982  82.551  1.00  5.41              
ATOM    527  O   CYS A  33      56.806  62.024  81.992  1.00  5.41              
ATOM    528  N   TYR A  34      56.686  63.420  83.736  1.00  5.58              
ATOM    529  H   TYR A  34      56.175  64.199  84.144  1.00  5.58              
ATOM    530  CA  TYR A  34      57.643  62.708  84.579  1.00  5.58              
ATOM    531  HA  TYR A  34      57.519  61.637  84.401  1.00  5.58              
ATOM    532  CB  TYR A  34      59.087  63.095  84.188  1.00  5.58              
ATOM    533  HB1 TYR A  34      59.363  64.032  84.673  1.00  5.58              
ATOM    534  HB2 TYR A  34      59.125  63.267  83.112  1.00  5.58              
ATOM    535  CG  TYR A  34      60.101  62.010  84.510  1.00  5.58              
ATOM    536  CD1 TYR A  34      60.268  60.938  83.613  1.00  5.58              
ATOM    537  HD1 TYR A  34      59.723  60.923  82.674  1.00  5.58              
ATOM    538  CE1 TYR A  34      61.089  59.847  83.958  1.00  5.58              
ATOM    539  HE1 TYR A  34      61.189  59.009  83.283  1.00  5.58              
ATOM    540  CZ  TYR A  34      61.712  59.799  85.222  1.00  5.58              
ATOM    541  OH  TYR A  34      62.457  58.722  85.577  1.00  5.58              
ATOM    542  HH  TYR A  34      62.761  58.751  86.489  1.00  5.58              
ATOM    543  CE2 TYR A  34      61.563  60.886  86.114  1.00  5.58              
ATOM    544  HE2 TYR A  34      62.018  60.833  87.094  1.00  5.58              
ATOM    545  CD2 TYR A  34      60.792  62.006  85.739  1.00  5.58              
ATOM    546  HD2 TYR A  34      60.670  62.835  86.424  1.00  5.58              
ATOM    547  C   TYR A  34      57.351  62.968  86.057  1.00  5.58              
ATOM    548  O   TYR A  34      56.521  63.807  86.377  1.00  5.58              
ATOM    549  N   PHE A  35      58.072  62.317  86.974  1.00  5.66              
ATOM    550  H   PHE A  35      58.709  61.607  86.640  1.00  5.66              
ATOM    551  CA  PHE A  35      57.928  62.464  88.431  1.00  5.66              
ATOM    552  HA  PHE A  35      57.073  61.861  88.740  1.00  5.66              
ATOM    553  CB  PHE A  35      59.174  61.878  89.129  1.00  5.66              
ATOM    554  HB1 PHE A  35      60.058  62.139  88.550  1.00  5.66              
ATOM    555  HB2 PHE A  35      59.098  60.789  89.126  1.00  5.66              
ATOM    556  CG  PHE A  35      59.403  62.350  90.559  1.00  5.66              
ATOM    557  CD1 PHE A  35      58.480  62.031  91.574  1.00  5.66              
ATOM    558  HD1 PHE A  35      57.611  61.429  91.347  1.00  5.66              
ATOM    559  CE1 PHE A  35      58.671  62.509  92.883  1.00  5.66              
ATOM    560  HE1 PHE A  35      57.960  62.262  93.659  1.00  5.66              
ATOM    561  CZ  PHE A  35      59.795  63.296  93.189  1.00  5.66              
ATOM    562  HZ  PHE A  35      59.949  63.648  94.200  1.00  5.66              
ATOM    563  CE2 PHE A  35      60.722  63.615  92.182  1.00  5.66              
ATOM    564  HE2 PHE A  35      61.587  64.218  92.422  1.00  5.66              
ATOM    565  CD2 PHE A  35      60.524  63.147  90.870  1.00  5.66              
ATOM    566  HD2 PHE A  35      61.235  63.405  90.101  1.00  5.66              
ATOM    567  C   PHE A  35      57.627  63.886  88.962  1.00  5.66              
ATOM    568  O   PHE A  35      56.828  64.025  89.885  1.00  5.66              
ATOM    569  N   ARG A  36      58.216  64.950  88.395  1.00  5.74              
ATOM    570  H   ARG A  36      58.793  64.796  87.585  1.00  5.74              
ATOM    571  CA  ARG A  36      57.973  66.330  88.856  1.00  5.74              
ATOM    572  HA  ARG A  36      57.731  66.271  89.918  1.00  5.74              
ATOM    573  CB  ARG A  36      59.285  67.135  88.714  1.00  5.74              
ATOM    574  HB1 ARG A  36      59.507  67.249  87.652  1.00  5.74              
ATOM    575  HB2 ARG A  36      60.090  66.540  89.150  1.00  5.74              
ATOM    576  CG  ARG A  36      59.355  68.534  89.369  1.00  5.74              
ATOM    577  HG1 ARG A  36      58.708  69.226  88.827  1.00  5.74              
ATOM    578  HG2 ARG A  36      60.377  68.895  89.245  1.00  5.74              
ATOM    579  CD  ARG A  36      59.022  68.593  90.873  1.00  5.74              
ATOM    580  HD1 ARG A  36      59.455  69.507  91.285  1.00  5.74              
ATOM    581  HD2 ARG A  36      59.469  67.732  91.376  1.00  5.74              
ATOM    582  NE  ARG A  36      57.567  68.620  91.091  1.00  5.74              
ATOM    583  HE  ARG A  36      57.005  68.626  90.248  1.00  5.74              
ATOM    584  CZ  ARG A  36      56.881  68.620  92.213  1.00  5.74              
ATOM    585  NH1 ARG A  36      57.444  68.679  93.387  1.00  5.74              
ATOM    586 1HH1 ARG A  36      58.443  68.762  93.446  1.00  5.74              
ATOM    587 2HH1 ARG A  36      56.887  68.668  94.222  1.00  5.74              
ATOM    588  NH2 ARG A  36      55.583  68.553  92.143  1.00  5.74              
ATOM    589 1HH2 ARG A  36      55.142  68.492  91.235  1.00  5.74              
ATOM    590 2HH2 ARG A  36      55.024  68.563  92.975  1.00  5.74              
ATOM    591  C   ARG A  36      56.754  67.017  88.202  1.00  5.74              
ATOM    592  O   ARG A  36      56.316  68.052  88.698  1.00  5.74              
ATOM    593  N   ASN A  37      56.190  66.451  87.140  1.00  5.98              
ATOM    594  H   ASN A  37      56.546  65.555  86.839  1.00  5.98              
ATOM    595  CA  ASN A  37      55.084  66.997  86.347  1.00  5.98              
ATOM    596  HA  ASN A  37      54.420  67.587  86.980  1.00  5.98              
ATOM    597  CB  ASN A  37      55.695  67.929  85.277  1.00  5.98              
ATOM    598  HB1 ASN A  37      56.311  67.352  84.586  1.00  5.98              
ATOM    599  HB2 ASN A  37      56.321  68.684  85.749  1.00  5.98              
ATOM    600  CG  ASN A  37      54.632  68.657  84.481  1.00  5.98              
ATOM    601  OD1 ASN A  37      53.514  68.817  84.940  1.00  5.98              
ATOM    602  ND2 ASN A  37      54.952  69.129  83.304  1.00  5.98              
ATOM    603 1HD2 ASN A  37      55.832  68.888  82.866  1.00  5.98              
ATOM    604 2HD2 ASN A  37      54.179  69.539  82.790  1.00  5.98              
ATOM    605  C   ASN A  37      54.273  65.834  85.700  1.00  5.98              
ATOM    606  O   ASN A  37      54.649  65.370  84.626  1.00  5.98              
ATOM    607  N   PRO A  38      53.292  65.225  86.393  1.00  5.82              
ATOM    608  CD  PRO A  38      52.615  65.775  87.557  1.00  5.82              
ATOM    609  HD1 PRO A  38      52.043  66.667  87.294  1.00  5.82              
ATOM    610  HD2 PRO A  38      53.346  66.009  88.333  1.00  5.82              
ATOM    611  CG  PRO A  38      51.686  64.670  88.050  1.00  5.82              
ATOM    612  HG1 PRO A  38      50.752  64.688  87.485  1.00  5.82              
ATOM    613  HG2 PRO A  38      51.493  64.748  89.120  1.00  5.82              
ATOM    614  CB  PRO A  38      52.482  63.413  87.704  1.00  5.82              
ATOM    615  HB1 PRO A  38      51.845  62.531  87.645  1.00  5.82              
ATOM    616  HB2 PRO A  38      53.260  63.260  88.454  1.00  5.82              
ATOM    617  CA  PRO A  38      53.135  63.761  86.361  1.00  5.82              
ATOM    618  HA  PRO A  38      54.124  63.305  86.354  1.00  5.82              
ATOM    619  C   PRO A  38      52.361  63.100  85.207  1.00  5.82              
ATOM    620  O   PRO A  38      52.630  61.931  84.945  1.00  5.82              
ATOM    621  N   CYS A  39      51.423  63.797  84.552  1.00  5.84              
ATOM    622  H   CYS A  39      51.391  64.777  84.789  1.00  5.84              
ATOM    623  CA  CYS A  39      50.372  63.352  83.600  1.00  5.84              
ATOM    624  HA  CYS A  39      49.611  64.129  83.696  1.00  5.84              
ATOM    625  CB  CYS A  39      50.860  63.477  82.147  1.00  5.84              
ATOM    626  HB1 CYS A  39      51.660  64.219  82.094  1.00  5.84              
ATOM    627  HB2 CYS A  39      50.021  63.877  81.575  1.00  5.84              
ATOM    628  SG  CYS A  39      51.384  61.964  81.281  1.00  5.84              
ATOM    629  C   CYS A  39      49.566  62.046  83.850  1.00  5.84              
ATOM    630  O   CYS A  39      48.435  61.935  83.374  1.00  5.84              
ATOM    631  N   ASN A  40      50.077  61.072  84.607  1.00  5.98              
ATOM    632  H   ASN A  40      51.031  61.213  84.923  1.00  5.98              
ATOM    633  CA  ASN A  40      49.366  59.871  85.082  1.00  5.98              
ATOM    634  HA  ASN A  40      50.117  59.256  85.579  1.00  5.98              
ATOM    635  CB  ASN A  40      48.338  60.280  86.160  1.00  5.98              
ATOM    636  HB1 ASN A  40      47.864  59.389  86.571  1.00  5.98              
ATOM    637  HB2 ASN A  40      47.563  60.901  85.711  1.00  5.98              
ATOM    638  CG  ASN A  40      48.974  61.070  87.293  1.00  5.98              
ATOM    639  OD1 ASN A  40      49.214  62.259  87.200  1.00  5.98              
ATOM    640  ND2 ASN A  40      49.291  60.440  88.398  1.00  5.98              
ATOM    641 1HD2 ASN A  40      49.069  59.471  88.533  1.00  5.98              
ATOM    642 2HD2 ASN A  40      49.666  61.012  89.136  1.00  5.98              
ATOM    643  C   ASN A  40      48.799  58.966  83.961  1.00  5.98              
ATOM    644  O   ASN A  40      47.789  58.278  84.151  1.00  5.98              
ATOM    645  N   ARG A  41      49.460  58.959  82.798  1.00  5.89              
ATOM    646  H   ARG A  41      50.305  59.519  82.769  1.00  5.89              
ATOM    647  CA  ARG A  41      49.219  58.147  81.589  1.00  5.89              
ATOM    648  HA  ARG A  41      48.585  57.286  81.797  1.00  5.89              
ATOM    649  CB  ARG A  41      48.633  59.034  80.454  1.00  5.89              
ATOM    650  HB1 ARG A  41      48.450  58.400  79.585  1.00  5.89              
ATOM    651  HB2 ARG A  41      49.412  59.742  80.163  1.00  5.89              
ATOM    652  CG  ARG A  41      47.364  59.873  80.653  1.00  5.89              
ATOM    653  HG1 ARG A  41      47.268  60.518  79.777  1.00  5.89              
ATOM    654  HG2 ARG A  41      47.467  60.521  81.521  1.00  5.89              
ATOM    655  CD  ARG A  41      46.079  59.050  80.755  1.00  5.89              
ATOM    656  HD1 ARG A  41      46.141  58.184  80.091  1.00  5.89              
ATOM    657  HD2 ARG A  41      45.252  59.678  80.420  1.00  5.89              
ATOM    658  NE  ARG A  41      45.866  58.614  82.140  1.00  5.89              
ATOM    659  HE  ARG A  41      46.669  58.218  82.612  1.00  5.89              
ATOM    660  CZ  ARG A  41      44.849  58.885  82.928  1.00  5.89              
ATOM    661  NH1 ARG A  41      43.742  59.410  82.488  1.00  5.89              
ATOM    662 1HH1 ARG A  41      43.679  59.617  81.509  1.00  5.89              
ATOM    663 2HH1 ARG A  41      42.989  59.622  83.114  1.00  5.89              
ATOM    664  NH2 ARG A  41      44.956  58.628  84.198  1.00  5.89              
ATOM    665 1HH2 ARG A  41      45.860  58.305  84.527  1.00  5.89              
ATOM    666 2HH2 ARG A  41      44.213  58.828  84.838  1.00  5.89              
ATOM    667  C   ARG A  41      50.582  57.654  81.058  1.00  5.89              
ATOM    668  O   ARG A  41      51.623  58.095  81.540  1.00  5.89              
ATOM    669  N   SER A  42      50.570  56.851  79.995  1.00  5.72              
ATOM    670  H   SER A  42      49.687  56.489  79.681  1.00  5.72              
ATOM    671  CA  SER A  42      51.648  56.892  78.993  1.00  5.72              
ATOM    672  HA  SER A  42      52.623  56.916  79.482  1.00  5.72              
ATOM    673  CB  SER A  42      51.572  55.651  78.093  1.00  5.72              
ATOM    674  HB1 SER A  42      52.390  55.672  77.369  1.00  5.72              
ATOM    675  HB2 SER A  42      50.627  55.658  77.547  1.00  5.72              
ATOM    676  OG  SER A  42      51.653  54.461  78.857  1.00  5.72              
ATOM    677  HG  SER A  42      52.567  54.342  79.139  1.00  5.72              
ATOM    678  C   SER A  42      51.511  58.122  78.098  1.00  5.72              
ATOM    679  O   SER A  42      50.391  58.572  77.844  1.00  5.72              
ATOM    680  N   TYR A  43      52.631  58.621  77.573  1.00  5.68              
ATOM    681  H   TYR A  43      53.525  58.246  77.870  1.00  5.68              
ATOM    682  CA  TYR A  43      52.603  59.504  76.400  1.00  5.68              
ATOM    683  HA  TYR A  43      52.048  60.405  76.665  1.00  5.68              
ATOM    684  CB  TYR A  43      54.028  59.893  75.977  1.00  5.68              
ATOM    685  HB1 TYR A  43      54.277  59.398  75.039  1.00  5.68              
ATOM    686  HB2 TYR A  43      54.738  59.535  76.718  1.00  5.68              
ATOM    687  CG  TYR A  43      54.244  61.384  75.834  1.00  5.68              
ATOM    688  CD1 TYR A  43      54.018  62.220  76.944  1.00  5.68              
ATOM    689  HD1 TYR A  43      53.657  61.799  77.873  1.00  5.68              
ATOM    690  CE1 TYR A  43      54.324  63.586  76.874  1.00  5.68              
ATOM    691  HE1 TYR A  43      54.188  64.221  77.736  1.00  5.68              
ATOM    692  CZ  TYR A  43      54.785  64.141  75.668  1.00  5.68              
ATOM    693  OH  TYR A  43      55.020  65.471  75.606  1.00  5.68              
ATOM    694  HH  TYR A  43      55.286  65.774  74.739  1.00  5.68              
ATOM    695  CE2 TYR A  43      54.985  63.312  74.541  1.00  5.68              
ATOM    696  HE2 TYR A  43      55.346  63.736  73.622  1.00  5.68              
ATOM    697  CD2 TYR A  43      54.726  61.929  74.629  1.00  5.68              
ATOM    698  HD2 TYR A  43      54.897  61.288  73.775  1.00  5.68              
ATOM    699  C   TYR A  43      51.865  58.819  75.251  1.00  5.68              
ATOM    700  O   TYR A  43      51.955  57.600  75.078  1.00  5.68              
ATOM    701  N   HIS A  44      51.205  59.608  74.412  1.00  5.75              
ATOM    702  H   HIS A  44      51.153  60.603  74.611  1.00  5.75              
ATOM    703  CA  HIS A  44      50.665  59.110  73.152  1.00  5.75              
ATOM    704  HA  HIS A  44      50.951  58.066  73.008  1.00  5.75              
ATOM    705  CB  HIS A  44      49.133  59.164  73.183  1.00  5.75              
ATOM    706  HB1 HIS A  44      48.807  60.197  73.317  1.00  5.75              
ATOM    707  HB2 HIS A  44      48.769  58.572  74.023  1.00  5.75              
ATOM    708  CG  HIS A  44      48.538  58.610  71.916  1.00  5.75              
ATOM    709  ND1 HIS A  44      49.001  57.469  71.260  1.00  5.75              
ATOM    710  CE1 HIS A  44      48.308  57.398  70.115  1.00  5.75              
ATOM    711  HE1 HIS A  44      48.454  56.639  69.358  1.00  5.75              
ATOM    712  NE2 HIS A  44      47.437  58.418  70.031  1.00  5.75              
ATOM    713  HE2 HIS A  44      46.822  58.602  69.250  1.00  5.75              
ATOM    714  CD2 HIS A  44      47.574  59.201  71.157  1.00  5.75              
ATOM    715  HD2 HIS A  44      47.061  60.125  71.380  1.00  5.75              
ATOM    716  C   HIS A  44      51.241  59.911  71.995  1.00  5.75              
ATOM    717  O   HIS A  44      51.406  61.128  72.065  1.00  5.75              
ATOM    718  N   VAL A  45      51.550  59.197  70.926  1.00  5.65              
ATOM    719  H   VAL A  45      51.276  58.220  70.930  1.00  5.65              
ATOM    720  CA  VAL A  45      52.045  59.716  69.657  1.00  5.65              
ATOM    721  HA  VAL A  45      51.798  60.773  69.562  1.00  5.65              
ATOM    722  CB  VAL A  45      53.576  59.543  69.499  1.00  5.65              
ATOM    723  HB  VAL A  45      53.854  59.883  68.501  1.00  5.65              
ATOM    724  CG1 VAL A  45      54.328  60.419  70.510  1.00  5.65              
ATOM    725 1HG1 VAL A  45      55.398  60.382  70.311  1.00  5.65              
ATOM    726 2HG1 VAL A  45      53.986  61.449  70.426  1.00  5.65              
ATOM    727 3HG1 VAL A  45      54.135  60.069  71.524  1.00  5.65              
ATOM    728  CG2 VAL A  45      54.102  58.108  69.678  1.00  5.65              
ATOM    729 1HG2 VAL A  45      55.190  58.098  69.648  1.00  5.65              
ATOM    730 2HG2 VAL A  45      53.771  57.697  70.632  1.00  5.65              
ATOM    731 3HG2 VAL A  45      53.742  57.471  68.869  1.00  5.65              
ATOM    732  C   VAL A  45      51.286  58.933  68.602  1.00  5.65              
ATOM    733  O   VAL A  45      51.258  57.702  68.615  1.00  5.65              
ATOM    734  N   GLU A  46      50.584  59.638  67.731  1.00  5.73              
ATOM    735  H   GLU A  46      50.580  60.651  67.797  1.00  5.73              
ATOM    736  CA  GLU A  46      49.950  59.001  66.588  1.00  5.73              
ATOM    737  HA  GLU A  46      49.335  58.175  66.944  1.00  5.73              
ATOM    738  CB  GLU A  46      49.064  60.028  65.880  1.00  5.73              
ATOM    739  HB1 GLU A  46      49.674  60.614  65.193  1.00  5.73              
ATOM    740  HB2 GLU A  46      48.644  60.703  66.620  1.00  5.73              
ATOM    741  CG  GLU A  46      47.898  59.400  65.112  1.00  5.73              
ATOM    742  HG1 GLU A  46      47.152  59.036  65.823  1.00  5.73              
ATOM    743  HG2 GLU A  46      48.264  58.548  64.535  1.00  5.73              
ATOM    744  CD  GLU A  46      47.269  60.422  64.159  1.00  5.73              
ATOM    745  OE1 GLU A  46      47.325  61.634  64.464  1.00  5.73              
ATOM    746  OE2 GLU A  46      46.850  59.998  63.058  1.00  5.73              
ATOM    747  C   GLU A  46      51.014  58.460  65.620  1.00  5.73              
ATOM    748  O   GLU A  46      52.076  59.063  65.422  1.00  5.73              
ATOM    749  N   GLU A  47      50.700  57.337  64.982  1.00  5.73              
ATOM    750  H   GLU A  47      49.824  56.889  65.187  1.00  5.73              
ATOM    751  CA  GLU A  47      51.479  56.814  63.862  1.00  5.73              
ATOM    752  HA  GLU A  47      52.444  56.460  64.226  1.00  5.73              
ATOM    753  CB  GLU A  47      50.702  55.648  63.220  1.00  5.73              
ATOM    754  HB1 GLU A  47      50.973  55.560  62.167  1.00  5.73              
ATOM    755  HB2 GLU A  47      49.632  55.862  63.262  1.00  5.73              
ATOM    756  CG  GLU A  47      50.972  54.303  63.903  1.00  5.73              
ATOM    757  HG1 GLU A  47      50.162  53.614  63.653  1.00  5.73              
ATOM    758  HG2 GLU A  47      50.988  54.427  64.988  1.00  5.73              
ATOM    759  CD  GLU A  47      52.300  53.733  63.400  1.00  5.73              
ATOM    760  OE1 GLU A  47      53.363  54.246  63.812  1.00  5.73              
ATOM    761  OE2 GLU A  47      52.278  52.877  62.489  1.00  5.73              
ATOM    762  C   GLU A  47      51.731  57.910  62.827  1.00  5.73              
ATOM    763  O   GLU A  47      50.797  58.609  62.428  1.00  5.73              
ATOM    764  N   ASP A  48      52.988  58.080  62.419  1.00  5.68              
ATOM    765  H   ASP A  48      53.689  57.431  62.751  1.00  5.68              
ATOM    766  CA  ASP A  48      53.407  59.052  61.405  1.00  5.68              
ATOM    767  HA  ASP A  48      54.471  58.884  61.232  1.00  5.68              
ATOM    768  CB  ASP A  48      52.683  58.810  60.053  1.00  5.68              
ATOM    769  HB1 ASP A  48      53.144  59.469  59.316  1.00  5.68              
ATOM    770  HB2 ASP A  48      51.643  59.126  60.133  1.00  5.68              
ATOM    771  CG  ASP A  48      52.706  57.387  59.466  1.00  5.68              
ATOM    772  OD1 ASP A  48      52.834  56.380  60.204  1.00  5.68              
ATOM    773  OD2 ASP A  48      52.606  57.316  58.223  1.00  5.68              
ATOM    774  C   ASP A  48      53.268  60.523  61.851  1.00  5.68              
ATOM    775  O   ASP A  48      53.421  61.416  61.019  1.00  5.68              
ATOM    776  N   ALA A  49      52.998  60.819  63.133  1.00  5.64              
ATOM    777  H   ALA A  49      52.827  60.049  63.776  1.00  5.64              
ATOM    778  CA  ALA A  49      52.709  62.185  63.601  1.00  5.64              
ATOM    779  HA  ALA A  49      51.767  62.482  63.151  1.00  5.64              
ATOM    780  CB  ALA A  49      52.518  62.183  65.122  1.00  5.64              
ATOM    781  HB1 ALA A  49      52.316  63.198  65.465  1.00  5.64              
ATOM    782  HB2 ALA A  49      51.672  61.559  65.394  1.00  5.64              
ATOM    783  HB3 ALA A  49      53.415  61.808  65.615  1.00  5.64              
ATOM    784  C   ALA A  49      53.746  63.260  63.229  1.00  5.64              
ATOM    785  O   ALA A  49      53.401  64.430  63.076  1.00  5.64              
ATOM    786  N   PHE A  50      55.012  62.871  63.079  1.00  5.59              
ATOM    787  H   PHE A  50      55.212  61.887  63.175  1.00  5.59              
ATOM    788  CA  PHE A  50      56.097  63.792  62.743  1.00  5.59              
ATOM    789  HA  PHE A  50      55.783  64.821  62.926  1.00  5.59              
ATOM    790  CB  PHE A  50      57.306  63.493  63.647  1.00  5.59              
ATOM    791  HB1 PHE A  50      58.114  64.177  63.386  1.00  5.59              
ATOM    792  HB2 PHE A  50      57.659  62.484  63.429  1.00  5.59              
ATOM    793  CG  PHE A  50      57.053  63.613  65.143  1.00  5.59              
ATOM    794  CD1 PHE A  50      56.794  62.462  65.914  1.00  5.59              
ATOM    795  HD1 PHE A  50      56.763  61.490  65.443  1.00  5.59              
ATOM    796  CE1 PHE A  50      56.572  62.572  67.299  1.00  5.59              
ATOM    797  HE1 PHE A  50      56.358  61.691  67.887  1.00  5.59              
ATOM    798  CZ  PHE A  50      56.611  63.831  67.919  1.00  5.59              
ATOM    799  HZ  PHE A  50      56.432  63.913  68.981  1.00  5.59              
ATOM    800  CE2 PHE A  50      56.871  64.981  67.157  1.00  5.59              
ATOM    801  HE2 PHE A  50      56.895  65.949  67.636  1.00  5.59              
ATOM    802  CD2 PHE A  50      57.094  64.874  65.771  1.00  5.59              
ATOM    803  HD2 PHE A  50      57.293  65.763  65.190  1.00  5.59              
ATOM    804  C   PHE A  50      56.509  63.706  61.263  1.00  5.59              
ATOM    805  O   PHE A  50      57.269  64.552  60.797  1.00  5.59              
ATOM    806  N   LEU A  51      56.038  62.697  60.519  1.00  5.56              
ATOM    807  H   LEU A  51      55.322  62.097  60.916  1.00  5.56              
ATOM    808  CA  LEU A  51      56.482  62.389  59.159  1.00  5.56              
ATOM    809  HA  LEU A  51      57.547  62.161  59.197  1.00  5.56              
ATOM    810  CB  LEU A  51      55.723  61.148  58.639  1.00  5.56              
ATOM    811  HB1 LEU A  51      54.656  61.376  58.617  1.00  5.56              
ATOM    812  HB2 LEU A  51      55.864  60.323  59.335  1.00  5.56              
ATOM    813  CG  LEU A  51      56.141  60.685  57.227  1.00  5.56              
ATOM    814  HG  LEU A  51      55.925  61.479  56.513  1.00  5.56              
ATOM    815  CD1 LEU A  51      57.631  60.343  57.135  1.00  5.56              
ATOM    816 1HD1 LEU A  51      57.851  59.913  56.157  1.00  5.56              
ATOM    817 2HD1 LEU A  51      58.227  61.248  57.248  1.00  5.56              
ATOM    818 3HD1 LEU A  51      57.904  59.632  57.913  1.00  5.56              
ATOM    819  CD2 LEU A  51      55.334  59.460  56.798  1.00  5.56              
ATOM    820 1HD2 LEU A  51      55.608  59.167  55.785  1.00  5.56              
ATOM    821 2HD2 LEU A  51      55.513  58.624  57.470  1.00  5.56              
ATOM    822 3HD2 LEU A  51      54.269  59.691  56.820  1.00  5.56              
ATOM    823  C   LEU A  51      56.296  63.568  58.192  1.00  5.56              
ATOM    824  O   LEU A  51      57.165  63.837  57.366  1.00  5.56              
ATOM    825  N   GLN A  52      55.169  64.273  58.320  1.00  5.65              
ATOM    826  H   GLN A  52      54.497  63.950  59.001  1.00  5.65              
ATOM    827  CA  GLN A  52      54.822  65.446  57.514  1.00  5.65              
ATOM    828  HA  GLN A  52      54.912  65.176  56.461  1.00  5.65              
ATOM    829  CB  GLN A  52      53.347  65.803  57.799  1.00  5.65              
ATOM    830  HB1 GLN A  52      52.742  64.909  57.636  1.00  5.65              
ATOM    831  HB2 GLN A  52      53.021  66.557  57.081  1.00  5.65              
ATOM    832  CG  GLN A  52      53.086  66.341  59.225  1.00  5.65              
ATOM    833  HG1 GLN A  52      53.565  67.314  59.334  1.00  5.65              
ATOM    834  HG2 GLN A  52      53.513  65.666  59.967  1.00  5.65              
ATOM    835  CD  GLN A  52      51.596  66.486  59.535  1.00  5.65              
ATOM    836  OE1 GLN A  52      50.812  65.578  59.320  1.00  5.65              
ATOM    837  NE2 GLN A  52      51.139  67.615  60.034  1.00  5.65              
ATOM    838 1HE2 GLN A  52      51.732  68.403  60.268  1.00  5.65              
ATOM    839 2HE2 GLN A  52      50.159  67.616  60.265  1.00  5.65              
ATOM    840  C   GLN A  52      55.712  66.681  57.741  1.00  5.65              
ATOM    841  O   GLN A  52      55.649  67.645  56.980  1.00  5.65              
ATOM    842  N   LEU A  53      56.507  66.691  58.810  1.00  5.63              
ATOM    843  H   LEU A  53      56.602  65.842  59.355  1.00  5.63              
ATOM    844  CA  LEU A  53      57.312  67.841  59.209  1.00  5.63              
ATOM    845  HA  LEU A  53      56.821  68.754  58.870  1.00  5.63              
ATOM    846  CB  LEU A  53      57.406  67.898  60.751  1.00  5.63              
ATOM    847  HB1 LEU A  53      57.969  68.788  61.031  1.00  5.63              
ATOM    848  HB2 LEU A  53      57.968  67.031  61.099  1.00  5.63              
ATOM    849  CG  LEU A  53      56.040  67.927  61.474  1.00  5.63              
ATOM    850  HG  LEU A  53      55.457  67.052  61.188  1.00  5.63              
ATOM    851  CD1 LEU A  53      56.230  67.870  62.989  1.00  5.63              
ATOM    852 1HD1 LEU A  53      55.257  67.832  63.476  1.00  5.63              
ATOM    853 2HD1 LEU A  53      56.786  66.972  63.247  1.00  5.63              
ATOM    854 3HD1 LEU A  53      56.775  68.748  63.334  1.00  5.63              
ATOM    855  CD2 LEU A  53      55.227  69.181  61.147  1.00  5.63              
ATOM    856 1HD2 LEU A  53      54.288  69.170  61.700  1.00  5.63              
ATOM    857 2HD2 LEU A  53      55.793  70.068  61.426  1.00  5.63              
ATOM    858 3HD2 LEU A  53      54.994  69.219  60.085  1.00  5.63              
ATOM    859  C   LEU A  53      58.661  67.786  58.488  1.00  5.63              
ATOM    860  O   LEU A  53      59.693  67.572  59.108  1.00  5.63              
ATOM    861  N   ASP A  54      58.647  67.901  57.157  1.00  5.67              
ATOM    862  H   ASP A  54      57.748  68.050  56.704  1.00  5.67              
ATOM    863  CA  ASP A  54      59.776  67.526  56.289  1.00  5.67              
ATOM    864  HA  ASP A  54      60.029  66.496  56.545  1.00  5.67              
ATOM    865  CB  ASP A  54      59.321  67.495  54.822  1.00  5.67              
ATOM    866  HB1 ASP A  54      58.462  66.828  54.729  1.00  5.67              
ATOM    867  HB2 ASP A  54      60.124  67.088  54.205  1.00  5.67              
ATOM    868  CG  ASP A  54      58.942  68.878  54.307  1.00  5.67              
ATOM    869  OD1 ASP A  54      57.772  69.287  54.467  1.00  5.67              
ATOM    870  OD2 ASP A  54      59.821  69.619  53.823  1.00  5.67              
ATOM    871  C   ASP A  54      61.089  68.321  56.480  1.00  5.67              
ATOM    872  O   ASP A  54      62.131  67.906  55.974  1.00  5.67              
ATOM    873  N   LYS A  55      61.081  69.393  57.285  1.00  5.41              
ATOM    874  H   LYS A  55      60.200  69.625  57.720  1.00  5.41              
ATOM    875  CA  LYS A  55      62.270  70.191  57.641  1.00  5.41              
ATOM    876  HA  LYS A  55      63.101  69.868  57.013  1.00  5.41              
ATOM    877  CB  LYS A  55      62.054  71.698  57.377  1.00  5.41              
ATOM    878  HB1 LYS A  55      63.001  72.206  57.566  1.00  5.41              
ATOM    879  HB2 LYS A  55      61.332  72.094  58.094  1.00  5.41              
ATOM    880  CG  LYS A  55      61.633  72.067  55.945  1.00  5.41              
ATOM    881  HG1 LYS A  55      62.054  71.351  55.236  1.00  5.41              
ATOM    882  HG2 LYS A  55      62.024  73.058  55.711  1.00  5.41              
ATOM    883  CD  LYS A  55      60.110  72.111  55.815  1.00  5.41              
ATOM    884  HD1 LYS A  55      59.722  72.846  56.514  1.00  5.41              
ATOM    885  HD2 LYS A  55      59.697  71.139  56.077  1.00  5.41              
ATOM    886  CE  LYS A  55      59.662  72.467  54.398  1.00  5.41              
ATOM    887  HE1 LYS A  55      60.328  71.957  53.692  1.00  5.41              
ATOM    888  HE2 LYS A  55      59.730  73.546  54.248  1.00  5.41              
ATOM    889  NZ  LYS A  55      58.285  71.975  54.174  1.00  5.41              
ATOM    890  HZ1 LYS A  55      57.925  72.209  53.268  1.00  5.41              
ATOM    891  HZ2 LYS A  55      58.311  70.950  54.205  1.00  5.41              
ATOM    892  HZ3 LYS A  55      57.656  72.258  54.920  1.00  5.41              
ATOM    893  C   LYS A  55      62.757  69.991  59.083  1.00  5.41              
ATOM    894  O   LYS A  55      63.697  70.668  59.505  1.00  5.41              
ATOM    895  N   LEU A  56      62.133  69.074  59.823  1.00  5.32              
ATOM    896  H   LEU A  56      61.406  68.526  59.379  1.00  5.32              
ATOM    897  CA  LEU A  56      62.413  68.772  61.221  1.00  5.32              
ATOM    898  HA  LEU A  56      62.386  69.714  61.770  1.00  5.32              
ATOM    899  CB  LEU A  56      61.275  67.893  61.767  1.00  5.32              
ATOM    900  HB1 LEU A  56      61.208  67.005  61.143  1.00  5.32              
ATOM    901  HB2 LEU A  56      60.347  68.454  61.656  1.00  5.32              
ATOM    902  CG  LEU A  56      61.384  67.427  63.230  1.00  5.32              
ATOM    903  HG  LEU A  56      62.162  66.671  63.294  1.00  5.32              
ATOM    904  CD1 LEU A  56      61.709  68.545  64.224  1.00  5.32              
ATOM    905 1HD1 LEU A  56      61.660  68.166  65.245  1.00  5.32              
ATOM    906 2HD1 LEU A  56      62.721  68.905  64.059  1.00  5.32              
ATOM    907 3HD1 LEU A  56      61.008  69.371  64.110  1.00  5.32              
ATOM    908  CD2 LEU A  56      60.058  66.788  63.658  1.00  5.32              
ATOM    909 1HD2 LEU A  56      60.162  66.368  64.657  1.00  5.32              
ATOM    910 2HD2 LEU A  56      59.268  67.538  63.658  1.00  5.32              
ATOM    911 3HD2 LEU A  56      59.797  65.992  62.964  1.00  5.32              
ATOM    912  C   LEU A  56      63.813  68.167  61.396  1.00  5.32              
ATOM    913  O   LEU A  56      64.093  67.039  61.001  1.00  5.32              
ATOM    914  N   THR A  57      64.688  68.944  62.022  1.00  5.06              
ATOM    915  H   THR A  57      64.380  69.864  62.314  1.00  5.06              
ATOM    916  CA  THR A  57      66.082  68.648  62.324  1.00  5.06              
ATOM    917  HA  THR A  57      66.377  67.762  61.764  1.00  5.06              
ATOM    918  CB  THR A  57      67.013  69.790  61.880  1.00  5.06              
ATOM    919  HB  THR A  57      68.011  69.608  62.279  1.00  5.06              
ATOM    920  CG2 THR A  57      67.126  69.893  60.361  1.00  5.06              
ATOM    921 1HG2 THR A  57      67.812  70.696  60.094  1.00  5.06              
ATOM    922 2HG2 THR A  57      67.500  68.955  59.954  1.00  5.06              
ATOM    923 3HG2 THR A  57      66.148  70.087  59.927  1.00  5.06              
ATOM    924  OG1 THR A  57      66.557  71.038  62.348  1.00  5.06              
ATOM    925  HG1 THR A  57      67.187  71.703  62.061  1.00  5.06              
ATOM    926  C   THR A  57      66.356  68.346  63.798  1.00  5.06              
ATOM    927  O   THR A  57      67.303  67.604  64.062  1.00  5.06              
ATOM    928  N   LEU A  58      65.550  68.811  64.766  1.00  4.53              
ATOM    929  H   LEU A  58      64.820  69.487  64.546  1.00  4.53              
ATOM    930  CA  LEU A  58      65.829  68.475  66.169  1.00  4.53              
ATOM    931  HA  LEU A  58      66.504  67.621  66.255  1.00  4.53              
ATOM    932  CB  LEU A  58      66.507  69.716  66.791  1.00  4.53              
ATOM    933  HB1 LEU A  58      65.753  70.484  66.926  1.00  4.53              
ATOM    934  HB2 LEU A  58      67.237  70.093  66.072  1.00  4.53              
ATOM    935  CG  LEU A  58      67.260  69.540  68.119  1.00  4.53              
ATOM    936  HG  LEU A  58      68.064  68.842  67.947  1.00  4.53              
ATOM    937  CD1 LEU A  58      67.889  70.872  68.528  1.00  4.53              
ATOM    938 1HD1 LEU A  58      68.498  70.726  69.421  1.00  4.53              
ATOM    939 2HD1 LEU A  58      68.557  71.215  67.736  1.00  4.53              
ATOM    940 3HD1 LEU A  58      67.123  71.620  68.709  1.00  4.53              
ATOM    941  CD2 LEU A  58      66.414  69.026  69.287  1.00  4.53              
ATOM    942 1HD2 LEU A  58      67.005  69.057  70.202  1.00  4.53              
ATOM    943 2HD2 LEU A  58      65.524  69.643  69.407  1.00  4.53              
ATOM    944 3HD2 LEU A  58      66.138  67.990  69.111  1.00  4.53              
ATOM    945  C   LEU A  58      64.517  68.135  66.864  1.00  4.53              
ATOM    946  O   LEU A  58      63.613  68.975  66.919  1.00  4.53              
ATOM    947  N   LEU A  59      64.429  66.920  67.405  1.00  4.49              
ATOM    948  H   LEU A  59      65.210  66.273  67.317  1.00  4.49              
ATOM    949  CA  LEU A  59      63.231  66.506  68.138  1.00  4.49              
ATOM    950  HA  LEU A  59      62.563  67.358  68.270  1.00  4.49              
ATOM    951  CB  LEU A  59      62.491  65.453  67.296  1.00  4.49              
ATOM    952  HB1 LEU A  59      63.190  64.652  67.050  1.00  4.49              
ATOM    953  HB2 LEU A  59      62.175  65.928  66.368  1.00  4.49              
ATOM    954  CG  LEU A  59      61.254  64.830  67.966  1.00  4.49              
ATOM    955  HG  LEU A  59      61.548  64.311  68.878  1.00  4.49              
ATOM    956  CD1 LEU A  59      60.179  65.861  68.308  1.00  4.49              
ATOM    957 1HD1 LEU A  59      59.305  65.360  68.723  1.00  4.49              
ATOM    958 2HD1 LEU A  59      60.547  66.570  69.051  1.00  4.49              
ATOM    959 3HD1 LEU A  59      59.894  66.399  67.407  1.00  4.49              
ATOM    960  CD2 LEU A  59      60.656  63.806  67.000  1.00  4.49              
ATOM    961 1HD2 LEU A  59      59.764  63.353  67.431  1.00  4.49              
ATOM    962 2HD2 LEU A  59      60.382  64.284  66.060  1.00  4.49              
ATOM    963 3HD2 LEU A  59      61.384  63.018  66.805  1.00  4.49              
ATOM    964  C   LEU A  59      63.609  66.005  69.526  1.00  4.49              
ATOM    965  O   LEU A  59      64.249  64.965  69.669  1.00  4.49              
ATOM    966  N   SER A  60      63.165  66.726  70.553  1.00  4.45              
ATOM    967  H   SER A  60      62.610  67.558  70.358  1.00  4.45              
ATOM    968  CA  SER A  60      63.284  66.281  71.951  1.00  4.45              
ATOM    969  HA  SER A  60      64.014  65.481  72.046  1.00  4.45              
ATOM    970  CB  SER A  60      63.732  67.479  72.799  1.00  4.45              
ATOM    971  HB1 SER A  60      63.117  68.337  72.544  1.00  4.45              
ATOM    972  HB2 SER A  60      64.769  67.719  72.558  1.00  4.45              
ATOM    973  OG  SER A  60      63.612  67.242  74.192  1.00  4.45              
ATOM    974  HG  SER A  60      63.139  67.990  74.606  1.00  4.45              
ATOM    975  C   SER A  60      61.937  65.796  72.444  1.00  4.45              
ATOM    976  O   SER A  60      60.947  66.481  72.249  1.00  4.45              
ATOM    977  N   LEU A  61      61.918  64.627  73.074  1.00  4.84              
ATOM    978  H   LEU A  61      62.782  64.097  73.040  1.00  4.84              
ATOM    979  CA  LEU A  61      60.788  63.914  73.678  1.00  4.84              
ATOM    980  HA  LEU A  61      60.021  64.641  73.939  1.00  4.84              
ATOM    981  CB  LEU A  61      60.232  62.906  72.654  1.00  4.84              
ATOM    982  HB1 LEU A  61      59.526  62.241  73.151  1.00  4.84              
ATOM    983  HB2 LEU A  61      61.062  62.303  72.288  1.00  4.84              
ATOM    984  CG  LEU A  61      59.513  63.553  71.457  1.00  4.84              
ATOM    985  HG  LEU A  61      60.126  64.334  71.016  1.00  4.84              
ATOM    986  CD1 LEU A  61      59.263  62.502  70.381  1.00  4.84              
ATOM    987 1HD1 LEU A  61      58.776  62.968  69.527  1.00  4.84              
ATOM    988 2HD1 LEU A  61      60.215  62.082  70.054  1.00  4.84              
ATOM    989 3HD1 LEU A  61      58.629  61.711  70.774  1.00  4.84              
ATOM    990  CD2 LEU A  61      58.155  64.130  71.869  1.00  4.84              
ATOM    991 1HD2 LEU A  61      57.671  64.588  71.007  1.00  4.84              
ATOM    992 2HD2 LEU A  61      57.516  63.344  72.270  1.00  4.84              
ATOM    993 3HD2 LEU A  61      58.294  64.905  72.621  1.00  4.84              
ATOM    994  C   LEU A  61      61.250  63.264  74.997  1.00  4.84              
ATOM    995  O   LEU A  61      60.784  62.190  75.375  1.00  4.84              
ATOM    996  N   LYS A  62      62.227  63.891  75.661  1.00  4.56              
ATOM    997  H   LYS A  62      62.530  64.779  75.285  1.00  4.56              
ATOM    998  CA  LYS A  62      62.785  63.465  76.949  1.00  4.56              
ATOM    999  HA  LYS A  62      63.037  62.407  76.883  1.00  4.56              
ATOM   1000  CB  LYS A  62      64.072  64.274  77.236  1.00  4.56              
ATOM   1001  HB1 LYS A  62      64.754  64.148  76.393  1.00  4.56              
ATOM   1002  HB2 LYS A  62      64.556  63.856  78.120  1.00  4.56              
ATOM   1003  CG  LYS A  62      63.839  65.783  77.476  1.00  4.56              
ATOM   1004  HG1 LYS A  62      63.222  65.915  78.366  1.00  4.56              
ATOM   1005  HG2 LYS A  62      63.312  66.210  76.625  1.00  4.56              
ATOM   1006  CD  LYS A  62      65.159  66.546  77.676  1.00  4.56              
ATOM   1007  HD1 LYS A  62      65.798  66.370  76.809  1.00  4.56              
ATOM   1008  HD2 LYS A  62      65.668  66.156  78.560  1.00  4.56              
ATOM   1009  CE  LYS A  62      64.977  68.069  77.832  1.00  4.56              
ATOM   1010  HE1 LYS A  62      64.505  68.471  76.929  1.00  4.56              
ATOM   1011  HE2 LYS A  62      65.965  68.527  77.930  1.00  4.56              
ATOM   1012  NZ  LYS A  62      64.150  68.426  79.010  1.00  4.56              
ATOM   1013  HZ1 LYS A  62      63.163  68.404  78.748  1.00  4.56              
ATOM   1014  HZ2 LYS A  62      64.311  67.799  79.798  1.00  4.56              
ATOM   1015  HZ3 LYS A  62      64.261  69.390  79.288  1.00  4.56              
ATOM   1016  C   LYS A  62      61.801  63.617  78.107  1.00  4.56              
ATOM   1017  O   LYS A  62      60.950  64.499  78.074  1.00  4.56              
ATOM   1018  N   SER A  63      61.980  62.840  79.173  1.00  4.75              
ATOM   1019  H   SER A  63      62.691  62.117  79.121  1.00  4.75              
ATOM   1020  CA  SER A  63      61.205  62.970  80.413  1.00  4.75              
ATOM   1021  HA  SER A  63      61.346  62.069  81.004  1.00  4.75              
ATOM   1022  CB  SER A  63      61.739  64.132  81.258  1.00  4.75              
ATOM   1023  HB1 SER A  63      61.045  64.347  82.070  1.00  4.75              
ATOM   1024  HB2 SER A  63      61.825  65.016  80.626  1.00  4.75              
ATOM   1025  OG  SER A  63      63.002  63.837  81.829  1.00  4.75              
ATOM   1026  HG  SER A  63      63.454  64.701  81.907  1.00  4.75              
ATOM   1027  C   SER A  63      59.693  63.080  80.169  1.00  4.75              
ATOM   1028  O   SER A  63      59.071  64.075  80.543  1.00  4.75              
ATOM   1029  N   ASN A  64      59.133  62.071  79.495  1.00  4.88              
ATOM   1030  H   ASN A  64      59.736  61.320  79.175  1.00  4.88              
ATOM   1031  CA  ASN A  64      57.784  62.122  78.927  1.00  4.88              
ATOM   1032  HA  ASN A  64      57.213  62.918  79.407  1.00  4.88              
ATOM   1033  CB  ASN A  64      57.905  62.440  77.427  1.00  4.88              
ATOM   1034  HB1 ASN A  64      57.046  62.037  76.893  1.00  4.88              
ATOM   1035  HB2 ASN A  64      58.793  61.960  77.021  1.00  4.88              
ATOM   1036  CG  ASN A  64      57.942  63.916  77.096  1.00  4.88              
ATOM   1037  OD1 ASN A  64      57.761  64.804  77.916  1.00  4.88              
ATOM   1038  ND2 ASN A  64      58.134  64.197  75.831  1.00  4.88              
ATOM   1039 1HD2 ASN A  64      58.208  63.453  75.165  1.00  4.88              
ATOM   1040 2HD2 ASN A  64      58.023  65.178  75.597  1.00  4.88              
ATOM   1041  C   ASN A  64      56.937  60.861  79.127  1.00  4.88              
ATOM   1042  O   ASN A  64      55.787  60.841  78.702  1.00  4.88              
ATOM   1043  N   ASN A  65      57.442  59.803  79.762  1.00  4.87              
ATOM   1044  H   ASN A  65      58.385  59.861  80.109  1.00  4.87              
ATOM   1045  CA  ASN A  65      56.722  58.531  79.860  1.00  4.87              
ATOM   1046  HA  ASN A  65      57.459  57.812  80.213  1.00  4.87              
ATOM   1047  CB  ASN A  65      55.635  58.609  80.959  1.00  4.87              
ATOM   1048  HB1 ASN A  65      54.980  57.743  80.876  1.00  4.87              
ATOM   1049  HB2 ASN A  65      55.024  59.497  80.811  1.00  4.87              
ATOM   1050  CG  ASN A  65      56.188  58.595  82.380  1.00  4.87              
ATOM   1051  OD1 ASN A  65      57.236  58.040  82.688  1.00  4.87              
ATOM   1052  ND2 ASN A  65      55.474  59.143  83.337  1.00  4.87              
ATOM   1053 1HD2 ASN A  65      54.618  59.623  83.106  1.00  4.87              
ATOM   1054 2HD2 ASN A  65      55.792  58.987  84.273  1.00  4.87              
ATOM   1055  C   ASN A  65      56.293  57.953  78.494  1.00  4.87              
ATOM   1056  O   ASN A  65      55.232  57.336  78.342  1.00  4.87              
ATOM   1057  N   LEU A  66      57.140  58.152  77.473  1.00  4.89              
ATOM   1058  H   LEU A  66      57.965  58.705  77.660  1.00  4.89              
ATOM   1059  CA  LEU A  66      57.042  57.453  76.186  1.00  4.89              
ATOM   1060  HA  LEU A  66      56.019  57.576  75.831  1.00  4.89              
ATOM   1061  CB  LEU A  66      58.023  58.061  75.163  1.00  4.89              
ATOM   1062  HB1 LEU A  66      58.641  57.267  74.739  1.00  4.89              
ATOM   1063  HB2 LEU A  66      58.696  58.747  75.674  1.00  4.89              
ATOM   1064  CG  LEU A  66      57.361  58.825  74.005  1.00  4.89              
ATOM   1065  HG  LEU A  66      56.787  59.660  74.405  1.00  4.89              
ATOM   1066  CD1 LEU A  66      58.472  59.376  73.112  1.00  4.89              
ATOM   1067 1HD1 LEU A  66      58.033  59.968  72.311  1.00  4.89              
ATOM   1068 2HD1 LEU A  66      59.134  60.013  73.701  1.00  4.89              
ATOM   1069 3HD1 LEU A  66      59.050  58.555  72.685  1.00  4.89              
ATOM   1070  CD2 LEU A  66      56.444  57.947  73.145  1.00  4.89              
ATOM   1071 1HD2 LEU A  66      56.100  58.513  72.280  1.00  4.89              
ATOM   1072 2HD2 LEU A  66      56.983  57.069  72.795  1.00  4.89              
ATOM   1073 3HD2 LEU A  66      55.565  57.641  73.710  1.00  4.89              
ATOM   1074  C   LEU A  66      57.294  55.963  76.361  1.00  4.89              
ATOM   1075  O   LEU A  66      58.214  55.584  77.062  1.00  4.89              
ATOM   1076  N   SER A  67      56.556  55.095  75.679  1.00  4.91              
ATOM   1077  H   SER A  67      55.787  55.450  75.130  1.00  4.91              
ATOM   1078  CA  SER A  67      56.705  53.632  75.817  1.00  4.91              
ATOM   1079  HA  SER A  67      57.547  53.397  76.468  1.00  4.91              
ATOM   1080  CB  SER A  67      55.448  53.048  76.475  1.00  4.91              
ATOM   1081  HB1 SER A  67      55.519  51.960  76.511  1.00  4.91              
ATOM   1082  HB2 SER A  67      54.564  53.326  75.898  1.00  4.91              
ATOM   1083  OG  SER A  67      55.326  53.533  77.798  1.00  4.91              
ATOM   1084  HG  SER A  67      55.432  54.492  77.810  1.00  4.91              
ATOM   1085  C   SER A  67      57.009  52.944  74.479  1.00  4.91              
ATOM   1086  O   SER A  67      56.888  51.731  74.328  1.00  4.91              
ATOM   1087  N   TYR A  68      57.442  53.721  73.494  1.00  4.85              
ATOM   1088  H   TYR A  68      57.562  54.707  73.683  1.00  4.85              
ATOM   1089  CA  TYR A  68      57.943  53.252  72.211  1.00  4.85              
ATOM   1090  HA  TYR A  68      58.528  52.345  72.367  1.00  4.85              
ATOM   1091  CB  TYR A  68      56.762  52.940  71.263  1.00  4.85              
ATOM   1092  HB1 TYR A  68      56.665  53.738  70.524  1.00  4.85              
ATOM   1093  HB2 TYR A  68      55.828  52.944  71.828  1.00  4.85              
ATOM   1094  CG  TYR A  68      56.842  51.597  70.551  1.00  4.85              
ATOM   1095  CD1 TYR A  68      56.519  50.413  71.244  1.00  4.85              
ATOM   1096  HD1 TYR A  68      56.241  50.456  72.289  1.00  4.85              
ATOM   1097  CE1 TYR A  68      56.498  49.176  70.570  1.00  4.85              
ATOM   1098  HE1 TYR A  68      56.223  48.272  71.094  1.00  4.85              
ATOM   1099  CZ  TYR A  68      56.797  49.116  69.194  1.00  4.85              
ATOM   1100  OH  TYR A  68      56.817  47.919  68.558  1.00  4.85              
ATOM   1101  HH  TYR A  68      56.866  48.019  67.603  1.00  4.85              
ATOM   1102  CE2 TYR A  68      57.145  50.295  68.501  1.00  4.85              
ATOM   1103  HE2 TYR A  68      57.373  50.266  67.443  1.00  4.85              
ATOM   1104  CD2 TYR A  68      57.159  51.528  69.180  1.00  4.85              
ATOM   1105  HD2 TYR A  68      57.362  52.430  68.619  1.00  4.85              
ATOM   1106  C   TYR A  68      58.864  54.333  71.630  1.00  4.85              
ATOM   1107  O   TYR A  68      58.835  55.474  72.092  1.00  4.85              
ATOM   1108  N   VAL A  69      59.646  54.019  70.601  1.00  4.82              
ATOM   1109  H   VAL A  69      59.619  53.085  70.226  1.00  4.82              
ATOM   1110  CA  VAL A  69      60.125  55.076  69.700  1.00  4.82              
ATOM   1111  HA  VAL A  69      60.508  55.911  70.283  1.00  4.82              
ATOM   1112  CB  VAL A  69      61.266  54.550  68.798  1.00  4.82              
ATOM   1113  HB  VAL A  69      60.888  53.740  68.175  1.00  4.82              
ATOM   1114  CG1 VAL A  69      61.844  55.642  67.892  1.00  4.82              
ATOM   1115 1HG1 VAL A  69      62.707  55.256  67.348  1.00  4.82              
ATOM   1116 2HG1 VAL A  69      61.109  55.944  67.152  1.00  4.82              
ATOM   1117 3HG1 VAL A  69      62.149  56.506  68.476  1.00  4.82              
ATOM   1118  CG2 VAL A  69      62.416  54.006  69.662  1.00  4.82              
ATOM   1119 1HG2 VAL A  69      63.239  53.687  69.023  1.00  4.82              
ATOM   1120 2HG2 VAL A  69      62.775  54.772  70.348  1.00  4.82              
ATOM   1121 3HG2 VAL A  69      62.079  53.140  70.229  1.00  4.82              
ATOM   1122  C   VAL A  69      58.926  55.514  68.851  1.00  4.82              
ATOM   1123  O   VAL A  69      58.215  54.639  68.356  1.00  4.82              
ATOM   1124  N   PRO A  70      58.639  56.810  68.675  1.00  4.99              
ATOM   1125  CD  PRO A  70      59.260  57.956  69.311  1.00  4.99              
ATOM   1126  HD1 PRO A  70      60.200  58.185  68.806  1.00  4.99              
ATOM   1127  HD2 PRO A  70      59.427  57.787  70.375  1.00  4.99              
ATOM   1128  CG  PRO A  70      58.269  59.097  69.114  1.00  4.99              
ATOM   1129  HG1 PRO A  70      58.779  60.057  69.047  1.00  4.99              
ATOM   1130  HG2 PRO A  70      57.549  59.095  69.932  1.00  4.99              
ATOM   1131  CB  PRO A  70      57.562  58.754  67.803  1.00  4.99              
ATOM   1132  HB1 PRO A  70      58.096  59.230  66.979  1.00  4.99              
ATOM   1133  HB2 PRO A  70      56.525  59.091  67.810  1.00  4.99              
ATOM   1134  CA  PRO A  70      57.653  57.224  67.687  1.00  4.99              
ATOM   1135  HA  PRO A  70      56.687  56.776  67.926  1.00  4.99              
ATOM   1136  C   PRO A  70      58.073  56.838  66.271  1.00  4.99              
ATOM   1137  O   PRO A  70      59.246  56.953  65.923  1.00  4.99              
ATOM   1138  N   HIS A  71      57.123  56.421  65.444  1.00  5.09              
ATOM   1139  H   HIS A  71      56.163  56.413  65.749  1.00  5.09              
ATOM   1140  CA  HIS A  71      57.429  55.719  64.200  1.00  5.09              
ATOM   1141  HA  HIS A  71      58.507  55.565  64.138  1.00  5.09              
ATOM   1142  CB  HIS A  71      56.801  54.324  64.324  1.00  5.09              
ATOM   1143  HB1 HIS A  71      55.727  54.411  64.204  1.00  5.09              
ATOM   1144  HB2 HIS A  71      56.989  53.936  65.326  1.00  5.09              
ATOM   1145  CG  HIS A  71      57.317  53.308  63.347  1.00  5.09              
ATOM   1146  ND1 HIS A  71      57.011  53.303  61.992  1.00  5.09              
ATOM   1147  CE1 HIS A  71      57.607  52.216  61.484  1.00  5.09              
ATOM   1148  HE1 HIS A  71      57.565  51.893  60.449  1.00  5.09              
ATOM   1149  NE2 HIS A  71      58.260  51.555  62.445  1.00  5.09              
ATOM   1150  HE2 HIS A  71      58.717  50.663  62.263  1.00  5.09              
ATOM   1151  CD2 HIS A  71      58.105  52.230  63.636  1.00  5.09              
ATOM   1152  HD2 HIS A  71      58.503  51.949  64.604  1.00  5.09              
ATOM   1153  C   HIS A  71      57.039  56.531  62.952  1.00  5.09              
ATOM   1154  O   HIS A  71      56.285  57.502  63.034  1.00  5.09              
ATOM   1155  N   LYS A  72      57.666  56.195  61.818  1.00  5.24              
ATOM   1156  H   LYS A  72      58.083  55.270  61.793  1.00  5.24              
ATOM   1157  CA  LYS A  72      58.014  57.121  60.727  1.00  5.24              
ATOM   1158  HA  LYS A  72      58.974  56.763  60.354  1.00  5.24              
ATOM   1159  CB  LYS A  72      57.098  57.054  59.477  1.00  5.24              
ATOM   1160  HB1 LYS A  72      57.679  56.666  58.639  1.00  5.24              
ATOM   1161  HB2 LYS A  72      56.821  58.066  59.199  1.00  5.24              
ATOM   1162  CG  LYS A  72      55.791  56.266  59.561  1.00  5.24              
ATOM   1163  HG1 LYS A  72      55.125  56.670  58.803  1.00  5.24              
ATOM   1164  HG2 LYS A  72      55.349  56.434  60.541  1.00  5.24              
ATOM   1165  CD  LYS A  72      55.939  54.768  59.257  1.00  5.24              
ATOM   1166  HD1 LYS A  72      56.807  54.377  59.776  1.00  5.24              
ATOM   1167  HD2 LYS A  72      56.133  54.651  58.190  1.00  5.24              
ATOM   1168  CE  LYS A  72      54.688  53.944  59.613  1.00  5.24              
ATOM   1169  HE1 LYS A  72      54.899  52.890  59.422  1.00  5.24              
ATOM   1170  HE2 LYS A  72      53.863  54.264  58.969  1.00  5.24              
ATOM   1171  NZ  LYS A  72      54.275  54.116  61.024  1.00  5.24              
ATOM   1172  HZ1 LYS A  72      53.537  53.474  61.310  1.00  5.24              
ATOM   1173  HZ2 LYS A  72      55.039  53.971  61.675  1.00  5.24              
ATOM   1174  HZ3 LYS A  72      53.867  55.040  61.145  1.00  5.24              
ATOM   1175  C   LYS A  72      58.329  58.554  61.183  1.00  5.24              
ATOM   1176  O   LYS A  72      57.568  59.502  60.994  1.00  5.24              
ATOM   1177  N   LEU A  73      59.504  58.713  61.790  1.00  5.10              
ATOM   1178  H   LEU A  73      60.063  57.890  61.946  1.00  5.10              
ATOM   1179  CA  LEU A  73      60.146  60.020  61.935  1.00  5.10              
ATOM   1180  HA  LEU A  73      59.408  60.724  62.314  1.00  5.10              
ATOM   1181  CB  LEU A  73      61.293  59.883  62.953  1.00  5.10              
ATOM   1182  HB1 LEU A  73      61.881  60.798  62.953  1.00  5.10              
ATOM   1183  HB2 LEU A  73      61.942  59.068  62.630  1.00  5.10              
ATOM   1184  CG  LEU A  73      60.823  59.593  64.393  1.00  5.10              
ATOM   1185  HG  LEU A  73      60.175  58.721  64.385  1.00  5.10              
ATOM   1186  CD1 LEU A  73      62.024  59.292  65.287  1.00  5.10              
ATOM   1187 1HD1 LEU A  73      61.682  59.064  66.296  1.00  5.10              
ATOM   1188 2HD1 LEU A  73      62.550  58.415  64.909  1.00  5.10              
ATOM   1189 3HD1 LEU A  73      62.699  60.146  65.313  1.00  5.10              
ATOM   1190  CD2 LEU A  73      60.061  60.772  64.998  1.00  5.10              
ATOM   1191 1HD2 LEU A  73      59.858  60.580  66.050  1.00  5.10              
ATOM   1192 2HD2 LEU A  73      60.645  61.686  64.907  1.00  5.10              
ATOM   1193 3HD2 LEU A  73      59.104  60.891  64.494  1.00  5.10              
ATOM   1194  C   LEU A  73      60.640  60.534  60.571  1.00  5.10              
ATOM   1195  O   LEU A  73      60.931  59.724  59.685  1.00  5.10              
ATOM   1196  N   PRO A  74      60.741  61.864  60.384  1.00  5.23              
ATOM   1197  CD  PRO A  74      60.346  62.913  61.315  1.00  5.23              
ATOM   1198  HD1 PRO A  74      60.836  62.796  62.282  1.00  5.23              
ATOM   1199  HD2 PRO A  74      59.264  62.893  61.436  1.00  5.23              
ATOM   1200  CG  PRO A  74      60.763  64.238  60.677  1.00  5.23              
ATOM   1201  HG1 PRO A  74      61.751  64.526  61.034  1.00  5.23              
ATOM   1202  HG2 PRO A  74      60.034  65.022  60.877  1.00  5.23              
ATOM   1203  CB  PRO A  74      60.829  63.925  59.186  1.00  5.23              
ATOM   1204  HB1 PRO A  74      61.545  64.568  58.670  1.00  5.23              
ATOM   1205  HB2 PRO A  74      59.835  64.047  58.751  1.00  5.23              
ATOM   1206  CA  PRO A  74      61.225  62.446  59.140  1.00  5.23              
ATOM   1207  HA  PRO A  74      60.710  61.980  58.298  1.00  5.23              
ATOM   1208  C   PRO A  74      62.729  62.241  58.974  1.00  5.23              
ATOM   1209  O   PRO A  74      63.518  62.560  59.865  1.00  5.23              
ATOM   1210  N   SER A  75      63.135  61.746  57.801  1.00  5.15              
ATOM   1211  H   SER A  75      62.437  61.496  57.116  1.00  5.15              
ATOM   1212  CA  SER A  75      64.544  61.456  57.481  1.00  5.15              
ATOM   1213  HA  SER A  75      64.874  60.650  58.135  1.00  5.15              
ATOM   1214  CB  SER A  75      64.681  60.953  56.041  1.00  5.15              
ATOM   1215  HB1 SER A  75      65.737  60.926  55.762  1.00  5.15              
ATOM   1216  HB2 SER A  75      64.153  61.623  55.362  1.00  5.15              
ATOM   1217  OG  SER A  75      64.154  59.642  55.944  1.00  5.15              
ATOM   1218  HG  SER A  75      64.849  59.072  56.314  1.00  5.15              
ATOM   1219  C   SER A  75      65.526  62.603  57.727  1.00  5.15              
ATOM   1220  O   SER A  75      66.692  62.361  58.026  1.00  5.15              
ATOM   1221  N   SER A  76      65.025  63.834  57.640  1.00  5.15              
ATOM   1222  H   SER A  76      64.081  63.931  57.302  1.00  5.15              
ATOM   1223  CA  SER A  76      65.704  65.100  57.910  1.00  5.15              
ATOM   1224  HA  SER A  76      66.572  65.171  57.257  1.00  5.15              
ATOM   1225  CB  SER A  76      64.745  66.244  57.560  1.00  5.15              
ATOM   1226  HB1 SER A  76      65.291  67.188  57.536  1.00  5.15              
ATOM   1227  HB2 SER A  76      63.961  66.306  58.317  1.00  5.15              
ATOM   1228  OG  SER A  76      64.150  65.996  56.298  1.00  5.15              
ATOM   1229  HG  SER A  76      63.564  66.740  56.081  1.00  5.15              
ATOM   1230  C   SER A  76      66.199  65.318  59.345  1.00  5.15              
ATOM   1231  O   SER A  76      66.909  66.298  59.580  1.00  5.15              
ATOM   1232  N   LEU A  77      65.844  64.457  60.308  1.00  4.99              
ATOM   1233  H   LEU A  77      65.244  63.677  60.075  1.00  4.99              
ATOM   1234  CA  LEU A  77      66.344  64.585  61.675  1.00  4.99              
ATOM   1235  HA  LEU A  77      66.088  65.587  62.008  1.00  4.99              
ATOM   1236  CB  LEU A  77      65.677  63.565  62.616  1.00  4.99              
ATOM   1237  HB1 LEU A  77      66.353  63.361  63.447  1.00  4.99              
ATOM   1238  HB2 LEU A  77      65.529  62.629  62.077  1.00  4.99              
ATOM   1239  CG  LEU A  77      64.340  64.032  63.220  1.00  4.99              
ATOM   1240  HG  LEU A  77      63.629  64.237  62.422  1.00  4.99              
ATOM   1241  CD1 LEU A  77      63.781  62.918  64.104  1.00  4.99              
ATOM   1242 1HD1 LEU A  77      62.781  63.188  64.442  1.00  4.99              
ATOM   1243 2HD1 LEU A  77      63.730  61.997  63.527  1.00  4.99              
ATOM   1244 3HD1 LEU A  77      64.434  62.765  64.963  1.00  4.99              
ATOM   1245  CD2 LEU A  77      64.484  65.276  64.108  1.00  4.99              
ATOM   1246 1HD2 LEU A  77      63.558  65.450  64.648  1.00  4.99              
ATOM   1247 2HD2 LEU A  77      65.295  65.144  64.824  1.00  4.99              
ATOM   1248 3HD2 LEU A  77      64.672  66.151  63.494  1.00  4.99              
ATOM   1249  C   LEU A  77      67.876  64.480  61.754  1.00  4.99              
ATOM   1250  O   LEU A  77      68.526  63.665  61.100  1.00  4.99              
ATOM   1251  N   LYS A  78      68.419  65.307  62.646  1.00  4.99              
ATOM   1252  H   LYS A  78      67.780  65.933  63.119  1.00  4.99              
ATOM   1253  CA  LYS A  78      69.838  65.504  62.947  1.00  4.99              
ATOM   1254  HA  LYS A  78      70.439  64.784  62.393  1.00  4.99              
ATOM   1255  CB  LYS A  78      70.276  66.934  62.551  1.00  4.99              
ATOM   1256  HB1 LYS A  78      71.351  67.023  62.712  1.00  4.99              
ATOM   1257  HB2 LYS A  78      69.800  67.644  63.230  1.00  4.99              
ATOM   1258  CG  LYS A  78      69.941  67.378  61.113  1.00  4.99              
ATOM   1259  HG1 LYS A  78      70.254  68.415  60.984  1.00  4.99              
ATOM   1260  HG2 LYS A  78      68.862  67.347  60.983  1.00  4.99              
ATOM   1261  CD  LYS A  78      70.591  66.524  60.017  1.00  4.99              
ATOM   1262  HD1 LYS A  78      70.168  66.794  59.049  1.00  4.99              
ATOM   1263  HD2 LYS A  78      70.351  65.481  60.214  1.00  4.99              
ATOM   1264  CE  LYS A  78      72.110  66.728  59.983  1.00  4.99              
ATOM   1265  HE1 LYS A  78      72.487  66.693  61.009  1.00  4.99              
ATOM   1266  HE2 LYS A  78      72.341  67.716  59.582  1.00  4.99              
ATOM   1267  NZ  LYS A  78      72.816  65.678  59.216  1.00  4.99              
ATOM   1268  HZ1 LYS A  78      73.814  65.766  59.396  1.00  4.99              
ATOM   1269  HZ2 LYS A  78      72.558  64.767  59.581  1.00  4.99              
ATOM   1270  HZ3 LYS A  78      72.637  65.659  58.214  1.00  4.99              
ATOM   1271  C   LYS A  78      70.126  65.298  64.429  1.00  4.99              
ATOM   1272  O   LYS A  78      71.212  64.849  64.768  1.00  4.99              
ATOM   1273  N   GLU A  79      69.137  65.499  65.297  1.00  4.47              
ATOM   1274  H   GLU A  79      68.297  65.963  64.982  1.00  4.47              
ATOM   1275  CA  GLU A  79      69.237  65.121  66.713  1.00  4.47              
ATOM   1276  HA  GLU A  79      70.031  64.387  66.843  1.00  4.47              
ATOM   1277  CB  GLU A  79      69.532  66.328  67.614  1.00  4.47              
ATOM   1278  HB1 GLU A  79      69.915  65.950  68.562  1.00  4.47              
ATOM   1279  HB2 GLU A  79      68.588  66.824  67.823  1.00  4.47              
ATOM   1280  CG  GLU A  79      70.507  67.367  67.050  1.00  4.47              
ATOM   1281  HG1 GLU A  79      70.104  67.764  66.116  1.00  4.47              
ATOM   1282  HG2 GLU A  79      71.458  66.884  66.831  1.00  4.47              
ATOM   1283  CD  GLU A  79      70.733  68.542  68.008  1.00  4.47              
ATOM   1284  OE1 GLU A  79      70.377  68.433  69.210  1.00  4.47              
ATOM   1285  OE2 GLU A  79      71.263  69.561  67.519  1.00  4.47              
ATOM   1286  C   GLU A  79      67.933  64.516  67.205  1.00  4.47              
ATOM   1287  O   GLU A  79      66.872  65.036  66.867  1.00  4.47              
ATOM   1288  N   LEU A  80      67.995  63.471  68.032  1.00  4.41              
ATOM   1289  H   LEU A  80      68.895  63.050  68.231  1.00  4.41              
ATOM   1290  CA  LEU A  80      66.791  62.840  68.575  1.00  4.41              
ATOM   1291  HA  LEU A  80      65.956  63.536  68.501  1.00  4.41              
ATOM   1292  CB  LEU A  80      66.471  61.618  67.696  1.00  4.41              
ATOM   1293  HB1 LEU A  80      67.336  60.953  67.701  1.00  4.41              
ATOM   1294  HB2 LEU A  80      66.319  61.966  66.672  1.00  4.41              
ATOM   1295  CG  LEU A  80      65.234  60.809  68.117  1.00  4.41              
ATOM   1296  HG  LEU A  80      65.384  60.404  69.116  1.00  4.41              
ATOM   1297  CD1 LEU A  80      63.952  61.644  68.107  1.00  4.41              
ATOM   1298 1HD1 LEU A  80      63.092  61.000  68.288  1.00  4.41              
ATOM   1299 2HD1 LEU A  80      63.990  62.397  68.893  1.00  4.41              
ATOM   1300 3HD1 LEU A  80      63.835  62.132  67.141  1.00  4.41              
ATOM   1301  CD2 LEU A  80      65.083  59.642  67.143  1.00  4.41              
ATOM   1302 1HD2 LEU A  80      64.211  59.046  67.407  1.00  4.41              
ATOM   1303 2HD2 LEU A  80      64.964  60.015  66.126  1.00  4.41              
ATOM   1304 3HD2 LEU A  80      65.965  59.002  67.187  1.00  4.41              
ATOM   1305  C   LEU A  80      66.963  62.473  70.052  1.00  4.41              
ATOM   1306  O   LEU A  80      67.731  61.554  70.376  1.00  4.41              
ATOM   1307  N   TYR A  81      66.223  63.163  70.940  1.00  4.36              
ATOM   1308  H   TYR A  81      65.564  63.873  70.623  1.00  4.36              
ATOM   1309  CA  TYR A  81      66.340  62.874  72.367  1.00  4.36              
ATOM   1310  HA  TYR A  81      67.203  62.234  72.545  1.00  4.36              
ATOM   1311  CB  TYR A  81      66.575  64.145  73.194  1.00  4.36              
ATOM   1312  HB1 TYR A  81      66.686  63.861  74.241  1.00  4.36              
ATOM   1313  HB2 TYR A  81      65.703  64.792  73.132  1.00  4.36              
ATOM   1314  CG  TYR A  81      67.802  64.928  72.774  1.00  4.36              
ATOM   1315  CD1 TYR A  81      69.062  64.650  73.345  1.00  4.36              
ATOM   1316  HD1 TYR A  81      69.163  63.887  74.104  1.00  4.36              
ATOM   1317  CE1 TYR A  81      70.199  65.364  72.914  1.00  4.36              
ATOM   1318  HE1 TYR A  81      71.173  65.153  73.321  1.00  4.36              
ATOM   1319  CZ  TYR A  81      70.076  66.354  71.915  1.00  4.36              
ATOM   1320  OH  TYR A  81      71.170  67.056  71.523  1.00  4.36              
ATOM   1321  HH  TYR A  81      70.958  67.657  70.784  1.00  4.36              
ATOM   1322  CE2 TYR A  81      68.814  66.622  71.346  1.00  4.36              
ATOM   1323  HE2 TYR A  81      68.727  67.369  70.572  1.00  4.36              
ATOM   1324  CD2 TYR A  81      67.678  65.915  71.778  1.00  4.36              
ATOM   1325  HD2 TYR A  81      66.715  66.123  71.335  1.00  4.36              
ATOM   1326  C   TYR A  81      65.098  62.120  72.837  1.00  4.36              
ATOM   1327  O   TYR A  81      63.971  62.593  72.718  1.00  4.36              
ATOM   1328  N   LEU A  82      65.324  60.937  73.385  1.00  4.79              
ATOM   1329  H   LEU A  82      66.279  60.581  73.355  1.00  4.79              
ATOM   1330  CA  LEU A  82      64.299  59.998  73.836  1.00  4.79              
ATOM   1331  HA  LEU A  82      63.330  60.497  73.854  1.00  4.79              
ATOM   1332  CB  LEU A  82      64.251  58.817  72.848  1.00  4.79              
ATOM   1333  HB1 LEU A  82      63.703  57.985  73.290  1.00  4.79              
ATOM   1334  HB2 LEU A  82      65.274  58.485  72.685  1.00  4.79              
ATOM   1335  CG  LEU A  82      63.606  59.128  71.489  1.00  4.79              
ATOM   1336  HG  LEU A  82      64.031  60.040  71.072  1.00  4.79              
ATOM   1337  CD1 LEU A  82      63.894  57.971  70.533  1.00  4.79              
ATOM   1338 1HD1 LEU A  82      63.442  58.176  69.564  1.00  4.79              
ATOM   1339 2HD1 LEU A  82      64.971  57.874  70.395  1.00  4.79              
ATOM   1340 3HD1 LEU A  82      63.495  57.039  70.934  1.00  4.79              
ATOM   1341  CD2 LEU A  82      62.086  59.280  71.597  1.00  4.79              
ATOM   1342 1HD2 LEU A  82      61.672  59.468  70.606  1.00  4.79              
ATOM   1343 2HD2 LEU A  82      61.642  58.372  72.006  1.00  4.79              
ATOM   1344 3HD2 LEU A  82      61.842  60.123  72.240  1.00  4.79              
ATOM   1345  C   LEU A  82      64.560  59.517  75.279  1.00  4.79              
ATOM   1346  O   LEU A  82      64.064  58.472  75.710  1.00  4.79              
ATOM   1347  N   TYR A  83      65.344  60.290  76.026  1.00  4.56              
ATOM   1348  H   TYR A  83      65.691  61.135  75.608  1.00  4.56              
ATOM   1349  CA  TYR A  83      65.960  59.873  77.274  1.00  4.56              
ATOM   1350  HA  TYR A  83      66.058  58.790  77.221  1.00  4.56              
ATOM   1351  CB  TYR A  83      67.386  60.438  77.306  1.00  4.56              
ATOM   1352  HB1 TYR A  83      67.715  60.655  76.289  1.00  4.56              
ATOM   1353  HB2 TYR A  83      68.015  59.624  77.635  1.00  4.56              
ATOM   1354  CG  TYR A  83      67.693  61.644  78.180  1.00  4.56              
ATOM   1355  CD1 TYR A  83      68.204  61.441  79.478  1.00  4.56              
ATOM   1356  HD1 TYR A  83      68.314  60.430  79.851  1.00  4.56              
ATOM   1357  CE1 TYR A  83      68.686  62.526  80.234  1.00  4.56              
ATOM   1358  HE1 TYR A  83      69.129  62.377  81.207  1.00  4.56              
ATOM   1359  CZ  TYR A  83      68.666  63.821  79.681  1.00  4.56              
ATOM   1360  OH  TYR A  83      69.253  64.839  80.361  1.00  4.56              
ATOM   1361  HH  TYR A  83      69.280  65.631  79.823  1.00  4.56              
ATOM   1362  CE2 TYR A  83      68.116  64.039  78.398  1.00  4.56              
ATOM   1363  HE2 TYR A  83      68.116  65.029  77.969  1.00  4.56              
ATOM   1364  CD2 TYR A  83      67.632  62.948  77.649  1.00  4.56              
ATOM   1365  HD2 TYR A  83      67.287  63.099  76.637  1.00  4.56              
ATOM   1366  C   TYR A  83      65.118  60.193  78.520  1.00  4.56              
ATOM   1367  O   TYR A  83      64.341  61.144  78.530  1.00  4.56              
ATOM   1368  N   ASN A  84      65.269  59.381  79.572  1.00  4.70              
ATOM   1369  H   ASN A  84      65.961  58.647  79.468  1.00  4.70              
ATOM   1370  CA  ASN A  84      64.293  59.240  80.655  1.00  4.70              
ATOM   1371  HA  ASN A  84      64.529  58.337  81.218  1.00  4.70              
ATOM   1372  CB  ASN A  84      64.371  60.440  81.635  1.00  4.70              
ATOM   1373  HB1 ASN A  84      63.470  60.422  82.247  1.00  4.70              
ATOM   1374  HB2 ASN A  84      64.358  61.378  81.080  1.00  4.70              
ATOM   1375  CG  ASN A  84      65.541  60.459  82.602  1.00  4.70              
ATOM   1376  OD1 ASN A  84      65.354  60.309  83.802  1.00  4.70              
ATOM   1377  ND2 ASN A  84      66.730  60.783  82.159  1.00  4.70              
ATOM   1378 1HD2 ASN A  84      66.846  61.049  81.193  1.00  4.70              
ATOM   1379 2HD2 ASN A  84      67.426  61.019  82.858  1.00  4.70              
ATOM   1380  C   ASN A  84      62.860  59.055  80.119  1.00  4.70              
ATOM   1381  O   ASN A  84      62.040  59.974  80.147  1.00  4.70              
ATOM   1382  N   ASN A  85      62.568  57.854  79.635  1.00  4.76              
ATOM   1383  H   ASN A  85      63.273  57.133  79.708  1.00  4.76              
ATOM   1384  CA  ASN A  85      61.232  57.410  79.244  1.00  4.76              
ATOM   1385  HA  ASN A  85      60.486  58.029  79.745  1.00  4.76              
ATOM   1386  CB  ASN A  85      61.069  57.588  77.719  1.00  4.76              
ATOM   1387  HB1 ASN A  85      60.225  57.014  77.354  1.00  4.76              
ATOM   1388  HB2 ASN A  85      61.958  57.237  77.201  1.00  4.76              
ATOM   1389  CG  ASN A  85      60.799  59.028  77.334  1.00  4.76              
ATOM   1390  OD1 ASN A  85      59.943  59.690  77.904  1.00  4.76              
ATOM   1391  ND2 ASN A  85      61.451  59.525  76.310  1.00  4.76              
ATOM   1392 1HD2 ASN A  85      62.183  58.969  75.885  1.00  4.76              
ATOM   1393 2HD2 ASN A  85      61.249  60.486  76.058  1.00  4.76              
ATOM   1394  C   ASN A  85      61.009  55.981  79.786  1.00  4.76              
ATOM   1395  O   ASN A  85      61.753  55.502  80.642  1.00  4.76              
ATOM   1396  N   ASN A  86      59.958  55.308  79.332  1.00  4.45              
ATOM   1397  H   ASN A  86      59.370  55.755  78.638  1.00  4.45              
ATOM   1398  CA  ASN A  86      59.626  53.921  79.648  1.00  4.45              
ATOM   1399  HA  ASN A  86      60.314  53.560  80.412  1.00  4.45              
ATOM   1400  CB  ASN A  86      58.187  53.817  80.215  1.00  4.45              
ATOM   1401  HB1 ASN A  86      58.111  52.916  80.822  1.00  4.45              
ATOM   1402  HB2 ASN A  86      57.498  53.703  79.378  1.00  4.45              
ATOM   1403  CG  ASN A  86      57.675  54.990  81.029  1.00  4.45              
ATOM   1404  OD1 ASN A  86      56.668  55.581  80.690  1.00  4.45              
ATOM   1405  ND2 ASN A  86      58.344  55.401  82.083  1.00  4.45              
ATOM   1406 1HD2 ASN A  86      59.197  54.956  82.368  1.00  4.45              
ATOM   1407 2HD2 ASN A  86      57.999  56.257  82.510  1.00  4.45              
ATOM   1408  C   ASN A  86      59.801  53.007  78.425  1.00  4.45              
ATOM   1409  O   ASN A  86      59.137  51.973  78.315  1.00  4.45              
ATOM   1410  N   ILE A  87      60.666  53.379  77.479  1.00  4.80              
ATOM   1411  H   ILE A  87      61.244  54.195  77.656  1.00  4.80              
ATOM   1412  CA  ILE A  87      61.049  52.504  76.374  1.00  4.80              
ATOM   1413  HA  ILE A  87      60.143  52.145  75.886  1.00  4.80              
ATOM   1414  CB  ILE A  87      61.894  53.270  75.325  1.00  4.80              
ATOM   1415  HB  ILE A  87      62.839  53.565  75.777  1.00  4.80              
ATOM   1416  CG2 ILE A  87      62.221  52.352  74.137  1.00  4.80              
ATOM   1417 1HG2 ILE A  87      62.869  52.863  73.424  1.00  4.80              
ATOM   1418 2HG2 ILE A  87      62.762  51.470  74.477  1.00  4.80              
ATOM   1419 3HG2 ILE A  87      61.306  52.044  73.634  1.00  4.80              
ATOM   1420  CG1 ILE A  87      61.149  54.542  74.842  1.00  4.80              
ATOM   1421 1HG1 ILE A  87      60.940  55.184  75.697  1.00  4.80              
ATOM   1422 2HG1 ILE A  87      60.194  54.254  74.403  1.00  4.80              
ATOM   1423  CD1 ILE A  87      61.917  55.401  73.829  1.00  4.80              
ATOM   1424  HD1 ILE A  87      61.375  56.334  73.668  1.00  4.80              
ATOM   1425  HD2 ILE A  87      62.911  55.631  74.215  1.00  4.80              
ATOM   1426  HD3 ILE A  87      62.002  54.885  72.873  1.00  4.80              
ATOM   1427  C   ILE A  87      61.785  51.301  76.992  1.00  4.80              
ATOM   1428  O   ILE A  87      62.588  51.431  77.914  1.00  4.80              
ATOM   1429  N   GLN A  88      61.473  50.112  76.492  1.00  4.85              
ATOM   1430  H   GLN A  88      60.800  50.090  75.740  1.00  4.85              
ATOM   1431  CA  GLN A  88      61.922  48.825  77.046  1.00  4.85              
ATOM   1432  HA  GLN A  88      62.642  49.001  77.847  1.00  4.85              
ATOM   1433  CB  GLN A  88      60.756  47.977  77.621  1.00  4.85              
ATOM   1434  HB1 GLN A  88      61.044  47.660  78.624  1.00  4.85              
ATOM   1435  HB2 GLN A  88      60.651  47.063  77.032  1.00  4.85              
ATOM   1436  CG  GLN A  88      59.358  48.613  77.714  1.00  4.85              
ATOM   1437  HG1 GLN A  88      59.410  49.451  78.408  1.00  4.85              
ATOM   1438  HG2 GLN A  88      58.667  47.886  78.140  1.00  4.85              
ATOM   1439  CD  GLN A  88      58.777  49.082  76.376  1.00  4.85              
ATOM   1440  OE1 GLN A  88      59.006  48.526  75.312  1.00  4.85              
ATOM   1441  NE2 GLN A  88      58.111  50.207  76.364  1.00  4.85              
ATOM   1442 1HE2 GLN A  88      58.105  50.790  77.193  1.00  4.85              
ATOM   1443 2HE2 GLN A  88      57.677  50.492  75.497  1.00  4.85              
ATOM   1444  C   GLN A  88      62.635  48.000  75.973  1.00  4.85              
ATOM   1445  O   GLN A  88      63.619  47.310  76.248  1.00  4.85              
ATOM   1446  N   LYS A  89      62.158  48.166  74.734  1.00  4.95              
ATOM   1447  H   LYS A  89      61.312  48.709  74.643  1.00  4.95              
ATOM   1448  CA  LYS A  89      62.762  47.673  73.502  1.00  4.95              
ATOM   1449  HA  LYS A  89      63.756  47.296  73.742  1.00  4.95              
ATOM   1450  CB  LYS A  89      61.944  46.490  72.935  1.00  4.95              
ATOM   1451  HB1 LYS A  89      61.877  45.733  73.719  1.00  4.95              
ATOM   1452  HB2 LYS A  89      62.498  46.035  72.112  1.00  4.95              
ATOM   1453  CG  LYS A  89      60.506  46.797  72.456  1.00  4.95              
ATOM   1454  HG1 LYS A  89      59.978  47.354  73.227  1.00  4.95              
ATOM   1455  HG2 LYS A  89      59.993  45.839  72.358  1.00  4.95              
ATOM   1456  CD  LYS A  89      60.380  47.523  71.098  1.00  4.95              
ATOM   1457  HD1 LYS A  89      59.753  46.914  70.445  1.00  4.95              
ATOM   1458  HD2 LYS A  89      61.356  47.611  70.629  1.00  4.95              
ATOM   1459  CE  LYS A  89      59.722  48.905  71.237  1.00  4.95              
ATOM   1460  HE1 LYS A  89      60.187  49.451  72.060  1.00  4.95              
ATOM   1461  HE2 LYS A  89      58.681  48.747  71.526  1.00  4.95              
ATOM   1462  NZ  LYS A  89      59.791  49.712  69.988  1.00  4.95              
ATOM   1463  HZ1 LYS A  89      59.161  50.501  70.039  1.00  4.95              
ATOM   1464  HZ2 LYS A  89      60.719  50.076  69.763  1.00  4.95              
ATOM   1465  HZ3 LYS A  89      59.498  49.174  69.185  1.00  4.95              
ATOM   1466  C   LYS A  89      62.979  48.783  72.483  1.00  4.95              
ATOM   1467  O   LYS A  89      62.253  49.775  72.461  1.00  4.95              
ATOM   1468  N   VAL A  90      63.864  48.529  71.528  1.00  4.90              
ATOM   1469  H   VAL A  90      64.515  47.762  71.667  1.00  4.90              
ATOM   1470  CA  VAL A  90      63.832  49.141  70.204  1.00  4.90              
ATOM   1471  HA  VAL A  90      62.924  49.735  70.130  1.00  4.90              
ATOM   1472  CB  VAL A  90      64.974  50.138  69.931  1.00  4.90              
ATOM   1473  HB  VAL A  90      64.877  50.483  68.901  1.00  4.90              
ATOM   1474  CG1 VAL A  90      64.853  51.361  70.850  1.00  4.90              
ATOM   1475 1HG1 VAL A  90      65.578  52.120  70.552  1.00  4.90              
ATOM   1476 2HG1 VAL A  90      63.852  51.781  70.770  1.00  4.90              
ATOM   1477 3HG1 VAL A  90      65.035  51.079  71.887  1.00  4.90              
ATOM   1478  CG2 VAL A  90      66.371  49.549  70.107  1.00  4.90              
ATOM   1479 1HG2 VAL A  90      67.124  50.264  69.773  1.00  4.90              
ATOM   1480 2HG2 VAL A  90      66.541  49.307  71.155  1.00  4.90              
ATOM   1481 3HG2 VAL A  90      66.458  48.645  69.512  1.00  4.90              
ATOM   1482  C   VAL A  90      63.692  48.048  69.151  1.00  4.90              
ATOM   1483  O   VAL A  90      64.347  47.011  69.234  1.00  4.90              
ATOM   1484  N   THR A  91      62.754  48.227  68.220  1.00  4.94              
ATOM   1485  H   THR A  91      62.343  49.150  68.124  1.00  4.94              
ATOM   1486  CA  THR A  91      62.612  47.313  67.082  1.00  4.94              
ATOM   1487  HA  THR A  91      62.728  46.296  67.454  1.00  4.94              
ATOM   1488  CB  THR A  91      61.242  47.388  66.364  1.00  4.94              
ATOM   1489  HB  THR A  91      61.091  46.433  65.862  1.00  4.94              
ATOM   1490  CG2 THR A  91      60.028  47.613  67.258  1.00  4.94              
ATOM   1491 1HG2 THR A  91      59.125  47.480  66.662  1.00  4.94              
ATOM   1492 2HG2 THR A  91      60.031  46.889  68.070  1.00  4.94              
ATOM   1493 3HG2 THR A  91      60.046  48.628  67.642  1.00  4.94              
ATOM   1494  OG1 THR A  91      61.214  48.369  65.363  1.00  4.94              
ATOM   1495  HG1 THR A  91      60.856  49.200  65.728  1.00  4.94              
ATOM   1496  C   THR A  91      63.726  47.589  66.073  1.00  4.94              
ATOM   1497  O   THR A  91      64.172  48.738  65.977  1.00  4.94              
ATOM   1498  N   PRO A  92      64.118  46.604  65.249  1.00  5.05              
ATOM   1499  CD  PRO A  92      63.700  45.207  65.274  1.00  5.05              
ATOM   1500  HD1 PRO A  92      62.642  45.084  65.490  1.00  5.05              
ATOM   1501  HD2 PRO A  92      64.299  44.666  66.010  1.00  5.05              
ATOM   1502  CG  PRO A  92      64.002  44.670  63.881  1.00  5.05              
ATOM   1503  HG1 PRO A  92      63.189  44.925  63.200  1.00  5.05              
ATOM   1504  HG2 PRO A  92      64.183  43.595  63.891  1.00  5.05              
ATOM   1505  CB  PRO A  92      65.254  45.454  63.508  1.00  5.05              
ATOM   1506  HB1 PRO A  92      65.382  45.518  62.427  1.00  5.05              
ATOM   1507  HB2 PRO A  92      66.110  44.964  63.962  1.00  5.05              
ATOM   1508  CA  PRO A  92      65.072  46.825  64.165  1.00  5.05              
ATOM   1509  HA  PRO A  92      66.031  47.138  64.574  1.00  5.05              
ATOM   1510  C   PRO A  92      64.645  47.883  63.142  1.00  5.05              
ATOM   1511  O   PRO A  92      65.480  48.395  62.399  1.00  5.05              
ATOM   1512  N   GLU A  93      63.362  48.246  63.102  1.00  5.04              
ATOM   1513  H   GLU A  93      62.709  47.875  63.777  1.00  5.04              
ATOM   1514  CA  GLU A  93      62.865  49.262  62.181  1.00  5.04              
ATOM   1515  HA  GLU A  93      63.473  49.230  61.276  1.00  5.04              
ATOM   1516  CB  GLU A  93      61.414  48.936  61.801  1.00  5.04              
ATOM   1517  HB1 GLU A  93      60.748  49.488  62.468  1.00  5.04              
ATOM   1518  HB2 GLU A  93      61.216  47.871  61.940  1.00  5.04              
ATOM   1519  CG  GLU A  93      61.127  49.281  60.330  1.00  5.04              
ATOM   1520  HG1 GLU A  93      61.204  48.372  59.729  1.00  5.04              
ATOM   1521  HG2 GLU A  93      61.880  49.976  59.960  1.00  5.04              
ATOM   1522  CD  GLU A  93      59.741  49.902  60.153  1.00  5.04              
ATOM   1523  OE1 GLU A  93      59.653  50.936  59.451  1.00  5.04              
ATOM   1524  OE2 GLU A  93      58.788  49.375  60.771  1.00  5.04              
ATOM   1525  C   GLU A  93      62.957  50.692  62.751  1.00  5.04              
ATOM   1526  O   GLU A  93      62.871  51.657  61.994  1.00  5.04              
ATOM   1527  N   ASP A  94      63.134  50.857  64.070  1.00  5.00              
ATOM   1528  H   ASP A  94      63.321  50.032  64.631  1.00  5.00              
ATOM   1529  CA  ASP A  94      62.820  52.114  64.778  1.00  5.00              
ATOM   1530  HA  ASP A  94      61.798  52.387  64.510  1.00  5.00              
ATOM   1531  CB  ASP A  94      62.832  51.882  66.324  1.00  5.00              
ATOM   1532  HB1 ASP A  94      62.908  52.854  66.808  1.00  5.00              
ATOM   1533  HB2 ASP A  94      63.737  51.335  66.590  1.00  5.00              
ATOM   1534  CG  ASP A  94      61.610  51.177  66.974  1.00  5.00              
ATOM   1535  OD1 ASP A  94      60.578  50.922  66.318  1.00  5.00              
ATOM   1536  OD2 ASP A  94      61.661  50.833  68.189  1.00  5.00              
ATOM   1537  C   ASP A  94      63.678  53.348  64.396  1.00  5.00              
ATOM   1538  O   ASP A  94      63.385  54.467  64.819  1.00  5.00              
ATOM   1539  N   LEU A  95      64.733  53.160  63.598  1.00  4.99              
ATOM   1540  H   LEU A  95      64.901  52.202  63.322  1.00  4.99              
ATOM   1541  CA  LEU A  95      65.669  54.193  63.125  1.00  4.99              
ATOM   1542  HA  LEU A  95      65.293  55.186  63.377  1.00  4.99              
ATOM   1543  CB  LEU A  95      67.043  53.959  63.806  1.00  4.99              
ATOM   1544  HB1 LEU A  95      67.753  54.645  63.351  1.00  4.99              
ATOM   1545  HB2 LEU A  95      67.380  52.957  63.541  1.00  4.99              
ATOM   1546  CG  LEU A  95      67.222  54.124  65.330  1.00  4.99              
ATOM   1547  HG  LEU A  95      68.291  54.031  65.518  1.00  4.99              
ATOM   1548  CD1 LEU A  95      66.800  55.506  65.829  1.00  4.99              
ATOM   1549 1HD1 LEU A  95      67.052  55.606  66.885  1.00  4.99              
ATOM   1550 2HD1 LEU A  95      67.323  56.278  65.265  1.00  4.99              
ATOM   1551 3HD1 LEU A  95      65.723  55.631  65.708  1.00  4.99              
ATOM   1552  CD2 LEU A  95      66.552  53.046  66.183  1.00  4.99              
ATOM   1553 1HD2 LEU A  95      66.991  53.056  67.180  1.00  4.99              
ATOM   1554 2HD2 LEU A  95      65.487  53.240  66.281  1.00  4.99              
ATOM   1555 3HD2 LEU A  95      66.714  52.062  65.739  1.00  4.99              
ATOM   1556  C   LEU A  95      65.868  54.141  61.590  1.00  4.99              
ATOM   1557  O   LEU A  95      66.740  54.832  61.058  1.00  4.99              
ATOM   1558  N   ASN A  96      65.134  53.271  60.884  1.00  5.07              
ATOM   1559  H   ASN A  96      64.360  52.826  61.367  1.00  5.07              
ATOM   1560  CA  ASN A  96      65.501  52.718  59.571  1.00  5.07              
ATOM   1561  HA  ASN A  96      66.414  52.139  59.710  1.00  5.07              
ATOM   1562  CB  ASN A  96      64.402  51.742  59.104  1.00  5.07              
ATOM   1563  HB1 ASN A  96      64.152  51.048  59.901  1.00  5.07              
ATOM   1564  HB2 ASN A  96      64.805  51.149  58.284  1.00  5.07              
ATOM   1565  CG  ASN A  96      63.133  52.406  58.571  1.00  5.07              
ATOM   1566  OD1 ASN A  96      63.047  52.750  57.403  1.00  5.07              
ATOM   1567  ND2 ASN A  96      62.123  52.586  59.383  1.00  5.07              
ATOM   1568 1HD2 ASN A  96      62.199  52.272  60.339  1.00  5.07              
ATOM   1569 2HD2 ASN A  96      61.195  52.605  58.978  1.00  5.07              
ATOM   1570  C   ASN A  96      65.795  53.725  58.453  1.00  5.07              
ATOM   1571  O   ASN A  96      66.521  53.403  57.515  1.00  5.07              
ATOM   1572  N   ASN A  97      65.271  54.941  58.566  1.00  5.13              
ATOM   1573  H   ASN A  97      64.650  55.114  59.348  1.00  5.13              
ATOM   1574  CA  ASN A  97      65.354  55.980  57.551  1.00  5.13              
ATOM   1575  HA  ASN A  97      65.894  55.590  56.686  1.00  5.13              
ATOM   1576  CB  ASN A  97      63.913  56.303  57.102  1.00  5.13              
ATOM   1577  HB1 ASN A  97      63.401  55.382  56.826  1.00  5.13              
ATOM   1578  HB2 ASN A  97      63.959  56.923  56.208  1.00  5.13              
ATOM   1579  CG  ASN A  97      63.071  57.013  58.161  1.00  5.13              
ATOM   1580  OD1 ASN A  97      63.036  56.647  59.326  1.00  5.13              
ATOM   1581  ND2 ASN A  97      62.391  58.077  57.798  1.00  5.13              
ATOM   1582 1HD2 ASN A  97      62.564  58.504  56.900  1.00  5.13              
ATOM   1583 2HD2 ASN A  97      61.881  58.565  58.529  1.00  5.13              
ATOM   1584  C   ASN A  97      66.120  57.227  58.008  1.00  5.13              
ATOM   1585  O   ASN A  97      66.166  58.204  57.263  1.00  5.13              
ATOM   1586  N   LEU A  98      66.706  57.229  59.206  1.00  5.07              
ATOM   1587  H   LEU A  98      66.671  56.379  59.764  1.00  5.07              
ATOM   1588  CA  LEU A  98      67.328  58.414  59.801  1.00  5.07              
ATOM   1589  HA  LEU A  98      66.842  59.300  59.390  1.00  5.07              
ATOM   1590  CB  LEU A  98      67.050  58.422  61.314  1.00  5.07              
ATOM   1591  HB1 LEU A  98      67.482  59.328  61.725  1.00  5.07              
ATOM   1592  HB2 LEU A  98      67.535  57.563  61.777  1.00  5.07              
ATOM   1593  CG  LEU A  98      65.552  58.424  61.684  1.00  5.07              
ATOM   1594  HG  LEU A  98      65.112  57.460  61.427  1.00  5.07              
ATOM   1595  CD1 LEU A  98      65.402  58.630  63.190  1.00  5.07              
ATOM   1596 1HD1 LEU A  98      64.353  58.539  63.462  1.00  5.07              
ATOM   1597 2HD1 LEU A  98      65.962  57.864  63.725  1.00  5.07              
ATOM   1598 3HD1 LEU A  98      65.765  59.618  63.473  1.00  5.07              
ATOM   1599  CD2 LEU A  98      64.767  59.533  60.976  1.00  5.07              
ATOM   1600 1HD2 LEU A  98      63.781  59.639  61.417  1.00  5.07              
ATOM   1601 2HD2 LEU A  98      65.294  60.484  61.051  1.00  5.07              
ATOM   1602 3HD2 LEU A  98      64.629  59.271  59.929  1.00  5.07              
ATOM   1603  C   LEU A  98      68.797  58.571  59.395  1.00  5.07              
ATOM   1604  O   LEU A  98      69.692  58.753  60.218  1.00  5.07              
ATOM   1605  N   THR A  99      69.034  58.510  58.087  1.00  5.13              
ATOM   1606  H   THR A  99      68.232  58.415  57.473  1.00  5.13              
ATOM   1607  CA  THR A  99      70.346  58.595  57.425  1.00  5.13              
ATOM   1608  HA  THR A  99      71.015  57.883  57.906  1.00  5.13              
ATOM   1609  CB  THR A  99      70.202  58.188  55.950  1.00  5.13              
ATOM   1610  HB  THR A  99      71.144  58.351  55.424  1.00  5.13              
ATOM   1611  CG2 THR A  99      69.810  56.721  55.794  1.00  5.13              
ATOM   1612 1HG2 THR A  99      69.776  56.457  54.738  1.00  5.13              
ATOM   1613 2HG2 THR A  99      70.547  56.089  56.289  1.00  5.13              
ATOM   1614 3HG2 THR A  99      68.834  56.534  56.241  1.00  5.13              
ATOM   1615  OG1 THR A  99      69.182  58.942  55.337  1.00  5.13              
ATOM   1616  HG1 THR A  99      69.063  58.619  54.442  1.00  5.13              
ATOM   1617  C   THR A  99      71.031  59.959  57.499  1.00  5.13              
ATOM   1618  O   THR A  99      72.129  60.114  56.969  1.00  5.13              
ATOM   1619  N   GLU A 100      70.444  60.927  58.200  1.00  5.11              
ATOM   1620  H   GLU A 100      69.499  60.762  58.515  1.00  5.11              
ATOM   1621  CA  GLU A 100      71.052  62.213  58.557  1.00  5.11              
ATOM   1622  HA  GLU A 100      72.042  62.262  58.125  1.00  5.11              
ATOM   1623  CB  GLU A 100      70.248  63.366  57.924  1.00  5.11              
ATOM   1624  HB1 GLU A 100      70.555  64.305  58.371  1.00  5.11              
ATOM   1625  HB2 GLU A 100      69.189  63.233  58.143  1.00  5.11              
ATOM   1626  CG  GLU A 100      70.447  63.507  56.403  1.00  5.11              
ATOM   1627  HG1 GLU A 100      69.836  64.342  56.052  1.00  5.11              
ATOM   1628  HG2 GLU A 100      70.082  62.601  55.913  1.00  5.11              
ATOM   1629  CD  GLU A 100      71.912  63.761  56.004  1.00  5.11              
ATOM   1630  OE1 GLU A 100      72.640  64.455  56.755  1.00  5.11              
ATOM   1631  OE2 GLU A 100      72.365  63.178  54.993  1.00  5.11              
ATOM   1632  C   GLU A 100      71.277  62.397  60.072  1.00  5.11              
ATOM   1633  O   GLU A 100      71.848  63.408  60.479  1.00  5.11              
ATOM   1634  N   LEU A 101      70.893  61.427  60.910  1.00  5.00              
ATOM   1635  H   LEU A 101      70.485  60.582  60.530  1.00  5.00              
ATOM   1636  CA  LEU A 101      70.936  61.563  62.368  1.00  5.00              
ATOM   1637  HA  LEU A 101      70.490  62.527  62.605  1.00  5.00              
ATOM   1638  CB  LEU A 101      70.073  60.461  62.992  1.00  5.00              
ATOM   1639  HB1 LEU A 101      70.610  59.522  62.892  1.00  5.00              
ATOM   1640  HB2 LEU A 101      69.148  60.395  62.429  1.00  5.00              
ATOM   1641  CG  LEU A 101      69.716  60.689  64.469  1.00  5.00              
ATOM   1642  HG  LEU A 101      70.613  60.955  65.027  1.00  5.00              
ATOM   1643  CD1 LEU A 101      68.669  61.795  64.620  1.00  5.00              
ATOM   1644 1HD1 LEU A 101      68.493  61.972  65.678  1.00  5.00              
ATOM   1645 2HD1 LEU A 101      69.025  62.721  64.177  1.00  5.00              
ATOM   1646 3HD1 LEU A 101      67.736  61.504  64.141  1.00  5.00              
ATOM   1647  CD2 LEU A 101      69.124  59.415  65.071  1.00  5.00              
ATOM   1648 1HD2 LEU A 101      68.883  59.587  66.119  1.00  5.00              
ATOM   1649 2HD2 LEU A 101      68.221  59.124  64.532  1.00  5.00              
ATOM   1650 3HD2 LEU A 101      69.856  58.611  65.009  1.00  5.00              
ATOM   1651  C   LEU A 101      72.364  61.543  62.926  1.00  5.00              
ATOM   1652  O   LEU A 101      73.110  60.584  62.748  1.00  5.00              
ATOM   1653  N   GLU A 102      72.712  62.599  63.656  1.00  4.97              
ATOM   1654  H   GLU A 102      72.027  63.337  63.766  1.00  4.97              
ATOM   1655  CA  GLU A 102      74.043  62.890  64.184  1.00  4.97              
ATOM   1656  HA  GLU A 102      74.703  62.073  63.915  1.00  4.97              
ATOM   1657  CB  GLU A 102      74.608  64.153  63.493  1.00  4.97              
ATOM   1658  HB1 GLU A 102      75.492  64.501  64.030  1.00  4.97              
ATOM   1659  HB2 GLU A 102      73.859  64.947  63.485  1.00  4.97              
ATOM   1660  CG  GLU A 102      75.017  63.783  62.058  1.00  4.97              
ATOM   1661  HG1 GLU A 102      74.164  63.359  61.532  1.00  4.97              
ATOM   1662  HG2 GLU A 102      75.768  62.998  62.139  1.00  4.97              
ATOM   1663  CD  GLU A 102      75.592  64.913  61.194  1.00  4.97              
ATOM   1664  OE1 GLU A 102      74.881  65.913  60.942  1.00  4.97              
ATOM   1665  OE2 GLU A 102      76.721  64.712  60.686  1.00  4.97              
ATOM   1666  C   GLU A 102      74.087  62.952  65.716  1.00  4.97              
ATOM   1667  O   GLU A 102      75.174  62.738  66.258  1.00  4.97              
ATOM   1668  N   ILE A 103      72.946  63.058  66.421  1.00  4.45              
ATOM   1669  H   ILE A 103      72.082  63.307  65.943  1.00  4.45              
ATOM   1670  CA  ILE A 103      72.904  62.785  67.868  1.00  4.45              
ATOM   1671  HA  ILE A 103      73.821  62.304  68.197  1.00  4.45              
ATOM   1672  CB  ILE A 103      72.687  64.114  68.651  1.00  4.45              
ATOM   1673  HB  ILE A 103      71.664  64.434  68.463  1.00  4.45              
ATOM   1674  CG2 ILE A 103      72.790  63.895  70.175  1.00  4.45              
ATOM   1675 1HG2 ILE A 103      72.424  64.778  70.697  1.00  4.45              
ATOM   1676 2HG2 ILE A 103      72.175  63.056  70.495  1.00  4.45              
ATOM   1677 3HG2 ILE A 103      73.821  63.717  70.463  1.00  4.45              
ATOM   1678  CG1 ILE A 103      73.596  65.266  68.143  1.00  4.45              
ATOM   1679 1HG1 ILE A 103      73.251  65.568  67.154  1.00  4.45              
ATOM   1680 2HG1 ILE A 103      74.617  64.922  68.014  1.00  4.45              
ATOM   1681  CD1 ILE A 103      73.631  66.523  69.019  1.00  4.45              
ATOM   1682  HD1 ILE A 103      74.173  67.312  68.497  1.00  4.45              
ATOM   1683  HD2 ILE A 103      72.617  66.863  69.216  1.00  4.45              
ATOM   1684  HD3 ILE A 103      74.138  66.317  69.962  1.00  4.45              
ATOM   1685  C   ILE A 103      71.745  61.836  68.121  1.00  4.45              
ATOM   1686  O   ILE A 103      70.677  62.049  67.563  1.00  4.45              
ATOM   1687  N   LEU A 104      71.927  60.829  68.971  1.00  4.39              
ATOM   1688  H   LEU A 104      72.856  60.693  69.361  1.00  4.39              
ATOM   1689  CA  LEU A 104      70.878  59.948  69.471  1.00  4.39              
ATOM   1690  HA  LEU A 104      69.910  60.420  69.299  1.00  4.39              
ATOM   1691  CB  LEU A 104      70.918  58.600  68.722  1.00  4.39              
ATOM   1692  HB1 LEU A 104      71.912  58.166  68.843  1.00  4.39              
ATOM   1693  HB2 LEU A 104      70.756  58.783  67.659  1.00  4.39              
ATOM   1694  CG  LEU A 104      69.874  57.579  69.226  1.00  4.39              
ATOM   1695  HG  LEU A 104      70.036  57.391  70.286  1.00  4.39              
ATOM   1696  CD1 LEU A 104      68.427  58.038  69.020  1.00  4.39              
ATOM   1697 1HD1 LEU A 104      67.743  57.269  69.379  1.00  4.39              
ATOM   1698 2HD1 LEU A 104      68.232  58.954  69.575  1.00  4.39              
ATOM   1699 3HD1 LEU A 104      68.241  58.217  67.962  1.00  4.39              
ATOM   1700  CD2 LEU A 104      70.047  56.253  68.487  1.00  4.39              
ATOM   1701 1HD2 LEU A 104      69.327  55.523  68.855  1.00  4.39              
ATOM   1702 2HD2 LEU A 104      69.888  56.398  67.419  1.00  4.39              
ATOM   1703 3HD2 LEU A 104      71.052  55.865  68.653  1.00  4.39              
ATOM   1704  C   LEU A 104      71.076  59.771  70.968  1.00  4.39              
ATOM   1705  O   LEU A 104      72.176  59.442  71.422  1.00  4.39              
ATOM   1706  N   ASP A 105      69.997  59.983  71.718  1.00  4.34              
ATOM   1707  H   ASP A 105      69.131  60.292  71.285  1.00  4.34              
ATOM   1708  CA  ASP A 105      70.022  59.809  73.165  1.00  4.34              
ATOM   1709  HA  ASP A 105      70.957  59.335  73.463  1.00  4.34              
ATOM   1710  CB  ASP A 105      69.961  61.175  73.847  1.00  4.34              
ATOM   1711  HB1 ASP A 105      68.956  61.588  73.763  1.00  4.34              
ATOM   1712  HB2 ASP A 105      70.656  61.852  73.347  1.00  4.34              
ATOM   1713  CG  ASP A 105      70.350  61.087  75.317  1.00  4.34              
ATOM   1714  OD1 ASP A 105      70.276  59.986  75.911  1.00  4.34              
ATOM   1715  OD2 ASP A 105      70.773  62.136  75.850  1.00  4.34              
ATOM   1716  C   ASP A 105      68.888  58.885  73.606  1.00  4.34              
ATOM   1717  O   ASP A 105      67.714  59.248  73.540  1.00  4.34              
ATOM   1718  N   LEU A 106      69.247  57.681  74.053  1.00  4.77              
ATOM   1719  H   LEU A 106      70.238  57.457  74.070  1.00  4.77              
ATOM   1720  CA  LEU A 106      68.286  56.672  74.527  1.00  4.77              
ATOM   1721  HA  LEU A 106      67.265  57.026  74.385  1.00  4.77              
ATOM   1722  CB  LEU A 106      68.507  55.387  73.701  1.00  4.77              
ATOM   1723  HB1 LEU A 106      67.979  54.555  74.169  1.00  4.77              
ATOM   1724  HB2 LEU A 106      69.571  55.158  73.725  1.00  4.77              
ATOM   1725  CG  LEU A 106      68.063  55.465  72.231  1.00  4.77              
ATOM   1726  HG  LEU A 106      68.504  56.339  71.756  1.00  4.77              
ATOM   1727  CD1 LEU A 106      68.534  54.213  71.486  1.00  4.77              
ATOM   1728 1HD1 LEU A 106      68.174  54.236  70.459  1.00  4.77              
ATOM   1729 2HD1 LEU A 106      69.623  54.183  71.471  1.00  4.77              
ATOM   1730 3HD1 LEU A 106      68.161  53.314  71.976  1.00  4.77              
ATOM   1731  CD2 LEU A 106      66.542  55.541  72.104  1.00  4.77              
ATOM   1732 1HD2 LEU A 106      66.265  55.567  71.050  1.00  4.77              
ATOM   1733 2HD2 LEU A 106      66.078  54.677  72.581  1.00  4.77              
ATOM   1734 3HD2 LEU A 106      66.177  56.452  72.571  1.00  4.77              
ATOM   1735  C   LEU A 106      68.445  56.396  76.028  1.00  4.77              
ATOM   1736  O   LEU A 106      67.907  55.417  76.560  1.00  4.77              
ATOM   1737  N   SER A 107      69.222  57.239  76.706  1.00  4.64              
ATOM   1738  H   SER A 107      69.603  58.051  76.228  1.00  4.64              
ATOM   1739  CA  SER A 107      69.587  57.044  78.093  1.00  4.64              
ATOM   1740  HA  SER A 107      70.055  56.068  78.144  1.00  4.64              
ATOM   1741  CB  SER A 107      70.679  58.014  78.496  1.00  4.64              
ATOM   1742  HB1 SER A 107      71.496  57.973  77.774  1.00  4.64              
ATOM   1743  HB2 SER A 107      71.044  57.680  79.457  1.00  4.64              
ATOM   1744  OG  SER A 107      70.212  59.329  78.596  1.00  4.64              
ATOM   1745  HG  SER A 107      70.210  59.716  77.700  1.00  4.64              
ATOM   1746  C   SER A 107      68.410  56.983  79.057  1.00  4.64              
ATOM   1747  O   SER A 107      67.313  57.447  78.761  1.00  4.64              
ATOM   1748  N   GLY A 108      68.597  56.370  80.223  1.00  4.75              
ATOM   1749  H   GLY A 108      69.529  56.052  80.440  1.00  4.75              
ATOM   1750  CA  GLY A 108      67.545  56.306  81.241  1.00  4.75              
ATOM   1751  HA1 GLY A 108      67.294  57.321  81.549  1.00  4.75              
ATOM   1752  HA2 GLY A 108      67.939  55.786  82.112  1.00  4.75              
ATOM   1753  C   GLY A 108      66.244  55.602  80.841  1.00  4.75              
ATOM   1754  O   GLY A 108      65.174  55.936  81.345  1.00  4.75              
ATOM   1755  N   ASN A 109      66.337  54.617  79.956  1.00  4.81              
ATOM   1756  H   ASN A 109      67.244  54.430  79.550  1.00  4.81              
ATOM   1757  CA  ASN A 109      65.261  53.694  79.618  1.00  4.81              
ATOM   1758  HA  ASN A 109      64.330  53.951  80.132  1.00  4.81              
ATOM   1759  CB  ASN A 109      65.050  53.785  78.103  1.00  4.81              
ATOM   1760  HB1 ASN A 109      64.471  52.936  77.765  1.00  4.81              
ATOM   1761  HB2 ASN A 109      66.006  53.759  77.582  1.00  4.81              
ATOM   1762  CG  ASN A 109      64.294  55.042  77.725  1.00  4.81              
ATOM   1763  OD1 ASN A 109      63.077  55.090  77.752  1.00  4.81              
ATOM   1764  ND2 ASN A 109      64.981  56.105  77.375  1.00  4.81              
ATOM   1765 1HD2 ASN A 109      65.990  56.066  77.349  1.00  4.81              
ATOM   1766 2HD2 ASN A 109      64.476  56.918  77.050  1.00  4.81              
ATOM   1767  C   ASN A 109      65.746  52.309  80.083  1.00  4.81              
ATOM   1768  O   ASN A 109      66.861  51.895  79.753  1.00  4.81              
ATOM   1769  N   CYS A 110      64.962  51.634  80.928  1.00  4.99              
ATOM   1770  H   CYS A 110      64.004  51.945  81.019  1.00  4.99              
ATOM   1771  CA  CYS A 110      65.457  50.637  81.900  1.00  4.99              
ATOM   1772  HA  CYS A 110      64.628  50.407  82.569  1.00  4.99              
ATOM   1773  CB  CYS A 110      65.779  49.331  81.158  1.00  4.99              
ATOM   1774  HB1 CYS A 110      66.138  48.591  81.876  1.00  4.99              
ATOM   1775  HB2 CYS A 110      66.591  49.516  80.456  1.00  4.99              
ATOM   1776  SG  CYS A 110      64.397  48.606  80.244  1.00  4.99              
ATOM   1777  C   CYS A 110      66.610  51.114  82.816  1.00  4.99              
ATOM   1778  O   CYS A 110      67.701  50.530  82.785  1.00  4.99              
ATOM   1779  N   PRO A 111      66.371  52.174  83.624  1.00  5.24              
ATOM   1780  CD  PRO A 111      65.097  52.876  83.788  1.00  5.24              
ATOM   1781  HD1 PRO A 111      64.426  52.268  84.398  1.00  5.24              
ATOM   1782  HD2 PRO A 111      64.620  53.125  82.843  1.00  5.24              
ATOM   1783  CG  PRO A 111      65.414  54.174  84.520  1.00  5.24              
ATOM   1784  HG1 PRO A 111      64.569  54.518  85.117  1.00  5.24              
ATOM   1785  HG2 PRO A 111      65.720  54.937  83.804  1.00  5.24              
ATOM   1786  CB  PRO A 111      66.599  53.777  85.385  1.00  5.24              
ATOM   1787  HB1 PRO A 111      66.223  53.314  86.300  1.00  5.24              
ATOM   1788  HB2 PRO A 111      67.222  54.639  85.628  1.00  5.24              
ATOM   1789  CA  PRO A 111      67.361  52.745  84.539  1.00  5.24              
ATOM   1790  HA  PRO A 111      68.086  53.286  83.943  1.00  5.24              
ATOM   1791  C   PRO A 111      68.060  51.773  85.502  1.00  5.24              
ATOM   1792  O   PRO A 111      67.495  50.771  85.940  1.00  5.24              
ATOM   1793  N   ARG A 112      69.254  52.204  85.921  1.00  5.22              
ATOM   1794  H   ARG A 112      69.591  53.031  85.436  1.00  5.22              
ATOM   1795  CA  ARG A 112      70.215  51.566  86.846  1.00  5.22              
ATOM   1796  HA  ARG A 112      70.406  50.547  86.498  1.00  5.22              
ATOM   1797  CB  ARG A 112      71.491  52.427  86.741  1.00  5.22              
ATOM   1798  HB1 ARG A 112      71.243  53.442  87.057  1.00  5.22              
ATOM   1799  HB2 ARG A 112      71.742  52.483  85.690  1.00  5.22              
ATOM   1800  CG  ARG A 112      72.736  52.006  87.545  1.00  5.22              
ATOM   1801  HG1 ARG A 112      72.487  51.997  88.606  1.00  5.22              
ATOM   1802  HG2 ARG A 112      73.513  52.759  87.407  1.00  5.22              
ATOM   1803  CD  ARG A 112      73.312  50.645  87.139  1.00  5.22              
ATOM   1804  HD1 ARG A 112      73.958  50.757  86.274  1.00  5.22              
ATOM   1805  HD2 ARG A 112      72.496  49.985  86.848  1.00  5.22              
ATOM   1806  NE  ARG A 112      74.035  50.012  88.252  1.00  5.22              
ATOM   1807  HE  ARG A 112      73.467  49.402  88.812  1.00  5.22              
ATOM   1808  CZ  ARG A 112      75.319  50.067  88.561  1.00  5.22              
ATOM   1809  NH1 ARG A 112      76.218  50.748  87.917  1.00  5.22              
ATOM   1810 1HH1 ARG A 112      75.992  51.054  86.974  1.00  5.22              
ATOM   1811 2HH1 ARG A 112      77.180  50.648  88.167  1.00  5.22              
ATOM   1812  NH2 ARG A 112      75.730  49.383  89.585  1.00  5.22              
ATOM   1813 1HH2 ARG A 112      75.085  48.811  90.091  1.00  5.22              
ATOM   1814 2HH2 ARG A 112      76.727  49.225  89.686  1.00  5.22              
ATOM   1815  C   ARG A 112      69.813  51.489  88.320  1.00  5.22              
ATOM   1816  O   ARG A 112      70.332  50.646  89.047  1.00  5.22              
ATOM   1817  N   CYS A 113      68.963  52.423  88.751  1.00  5.50              
ATOM   1818  H   CYS A 113      68.600  53.003  88.015  1.00  5.50              
ATOM   1819  CA  CYS A 113      68.455  52.749  90.095  1.00  5.50              
ATOM   1820  HA  CYS A 113      68.055  53.758  90.013  1.00  5.50              
ATOM   1821  CB  CYS A 113      67.270  51.828  90.405  1.00  5.50              
ATOM   1822  HB1 CYS A 113      67.204  51.688  91.486  1.00  5.50              
ATOM   1823  HB2 CYS A 113      67.440  50.845  89.964  1.00  5.50              
ATOM   1824  SG  CYS A 113      65.665  52.457  89.871  1.00  5.50              
ATOM   1825  C   CYS A 113      69.365  52.825  91.337  1.00  5.50              
ATOM   1826  O   CYS A 113      69.013  53.572  92.250  1.00  5.50              
ATOM   1827  N   TYR A 114      70.471  52.092  91.450  1.00  5.67              
ATOM   1828  H   TYR A 114      70.734  51.478  90.693  1.00  5.67              
ATOM   1829  CA  TYR A 114      71.249  52.097  92.695  1.00  5.67              
ATOM   1830  HA  TYR A 114      70.585  51.771  93.496  1.00  5.67              
ATOM   1831  CB  TYR A 114      72.406  51.101  92.628  1.00  5.67              
ATOM   1832  HB1 TYR A 114      73.158  51.457  91.922  1.00  5.67              
ATOM   1833  HB2 TYR A 114      72.026  50.148  92.261  1.00  5.67              
ATOM   1834  CG  TYR A 114      73.041  50.886  93.991  1.00  5.67              
ATOM   1835  CD1 TYR A 114      72.503  49.922  94.865  1.00  5.67              
ATOM   1836  HD1 TYR A 114      71.648  49.332  94.561  1.00  5.67              
ATOM   1837  CE1 TYR A 114      73.070  49.726  96.138  1.00  5.67              
ATOM   1838  HE1 TYR A 114      72.668  48.985  96.812  1.00  5.67              
ATOM   1839  CZ  TYR A 114      74.159  50.518  96.557  1.00  5.67              
ATOM   1840  OH  TYR A 114      74.696  50.327  97.791  1.00  5.67              
ATOM   1841  HH  TYR A 114      75.378  50.967  97.997  1.00  5.67              
ATOM   1842  CE2 TYR A 114      74.684  51.502  95.692  1.00  5.67              
ATOM   1843  HE2 TYR A 114      75.493  52.135  96.024  1.00  5.67              
ATOM   1844  CD2 TYR A 114      74.128  51.679  94.408  1.00  5.67              
ATOM   1845  HD2 TYR A 114      74.521  52.443  93.749  1.00  5.67              
ATOM   1846  C   TYR A 114      71.763  53.503  93.043  1.00  5.67              
ATOM   1847  O   TYR A 114      72.445  54.144  92.245  1.00  5.67              
ATOM   1848  N   ASN A 115      71.425  53.982  94.241  1.00  5.68              
ATOM   1849  H   ASN A 115      70.910  53.380  94.865  1.00  5.68              
ATOM   1850  CA  ASN A 115      71.688  55.344  94.712  1.00  5.68              
ATOM   1851  HA  ASN A 115      71.100  55.466  95.624  1.00  5.68              
ATOM   1852  CB  ASN A 115      73.169  55.473  95.128  1.00  5.68              
ATOM   1853  HB1 ASN A 115      73.392  56.517  95.347  1.00  5.68              
ATOM   1854  HB2 ASN A 115      73.820  55.157  94.315  1.00  5.68              
ATOM   1855  CG  ASN A 115      73.507  54.683  96.376  1.00  5.68              
ATOM   1856  OD1 ASN A 115      72.742  53.877  96.880  1.00  5.68              
ATOM   1857  ND2 ASN A 115      74.663  54.911  96.949  1.00  5.68              
ATOM   1858 1HD2 ASN A 115      75.265  55.636  96.609  1.00  5.68              
ATOM   1859 2HD2 ASN A 115      74.829  54.450  97.826  1.00  5.68              
ATOM   1860  C   ASN A 115      71.175  56.483  93.809  1.00  5.68              
ATOM   1861  O   ASN A 115      71.696  57.595  93.875  1.00  5.68              
ATOM   1862  N   ALA A 116      70.140  56.244  92.998  1.00  5.75              
ATOM   1863  H   ALA A 116      69.739  55.314  92.968  1.00  5.75              
ATOM   1864  CA  ALA A 116      69.480  57.289  92.225  1.00  5.75              
ATOM   1865  HA  ALA A 116      70.236  57.749  91.589  1.00  5.75              
ATOM   1866  CB  ALA A 116      68.446  56.638  91.296  1.00  5.75              
ATOM   1867  HB1 ALA A 116      67.968  57.403  90.683  1.00  5.75              
ATOM   1868  HB2 ALA A 116      68.941  55.917  90.645  1.00  5.75              
ATOM   1869  HB3 ALA A 116      67.683  56.130  91.888  1.00  5.75              
ATOM   1870  C   ALA A 116      68.835  58.367  93.126  1.00  5.75              
ATOM   1871  O   ALA A 116      67.950  58.043  93.918  1.00  5.75              
ATOM   1872  N   PRO A 117      69.207  59.657  93.014  1.00  5.72              
ATOM   1873  CD  PRO A 117      70.287  60.172  92.190  1.00  5.72              
ATOM   1874  HD1 PRO A 117      70.106  59.937  91.142  1.00  5.72              
ATOM   1875  HD2 PRO A 117      71.234  59.742  92.516  1.00  5.72              
ATOM   1876  CG  PRO A 117      70.315  61.687  92.402  1.00  5.72              
ATOM   1877  HG1 PRO A 117      69.712  62.179  91.642  1.00  5.72              
ATOM   1878  HG2 PRO A 117      71.333  62.078  92.385  1.00  5.72              
ATOM   1879  CB  PRO A 117      69.666  61.869  93.767  1.00  5.72              
ATOM   1880  HB1 PRO A 117      69.218  62.858  93.870  1.00  5.72              
ATOM   1881  HB2 PRO A 117      70.417  61.718  94.544  1.00  5.72              
ATOM   1882  CA  PRO A 117      68.641  60.729  93.836  1.00  5.72              
ATOM   1883  HA  PRO A 117      68.588  60.384  94.869  1.00  5.72              
ATOM   1884  C   PRO A 117      67.217  61.178  93.457  1.00  5.72              
ATOM   1885  O   PRO A 117      66.752  62.227  93.899  1.00  5.72              
ATOM   1886  N   PHE A 118      66.515  60.385  92.650  1.00  5.77              
ATOM   1887  H   PHE A 118      66.902  59.474  92.446  1.00  5.77              
ATOM   1888  CA  PHE A 118      65.142  60.612  92.218  1.00  5.77              
ATOM   1889  HA  PHE A 118      64.639  61.250  92.945  1.00  5.77              
ATOM   1890  CB  PHE A 118      65.132  61.303  90.841  1.00  5.77              
ATOM   1891  HB1 PHE A 118      64.108  61.323  90.468  1.00  5.77              
ATOM   1892  HB2 PHE A 118      65.717  60.704  90.141  1.00  5.77              
ATOM   1893  CG  PHE A 118      65.668  62.724  90.842  1.00  5.77              
ATOM   1894  CD1 PHE A 118      67.052  62.954  90.720  1.00  5.77              
ATOM   1895  HD1 PHE A 118      67.724  62.116  90.609  1.00  5.77              
ATOM   1896  CE1 PHE A 118      67.562  64.262  90.794  1.00  5.77              
ATOM   1897  HE1 PHE A 118      68.630  64.431  90.764  1.00  5.77              
ATOM   1898  CZ  PHE A 118      66.683  65.348  90.955  1.00  5.77              
ATOM   1899  HZ  PHE A 118      67.078  66.351  91.032  1.00  5.77              
ATOM   1900  CE2 PHE A 118      65.298  65.125  91.052  1.00  5.77              
ATOM   1901  HE2 PHE A 118      64.630  65.961  91.203  1.00  5.77              
ATOM   1902  CD2 PHE A 118      64.791  63.813  91.006  1.00  5.77              
ATOM   1903  HD2 PHE A 118      63.732  63.641  91.127  1.00  5.77              
ATOM   1904  C   PHE A 118      64.421  59.268  92.134  1.00  5.77              
ATOM   1905  O   PHE A 118      65.056  58.282  91.753  1.00  5.77              
ATOM   1906  N   PRO A 119      63.107  59.208  92.421  1.00  5.79              
ATOM   1907  CD  PRO A 119      62.225  60.301  92.794  1.00  5.79              
ATOM   1908  HD1 PRO A 119      62.395  61.186  92.180  1.00  5.79              
ATOM   1909  HD2 PRO A 119      62.368  60.538  93.849  1.00  5.79              
ATOM   1910  CG  PRO A 119      60.810  59.771  92.568  1.00  5.79              
ATOM   1911  HG1 PRO A 119      60.514  59.956  91.535  1.00  5.79              
ATOM   1912  HG2 PRO A 119      60.099  60.212  93.265  1.00  5.79              
ATOM   1913  CB  PRO A 119      60.937  58.268  92.787  1.00  5.79              
ATOM   1914  HB1 PRO A 119      60.195  57.712  92.211  1.00  5.79              
ATOM   1915  HB2 PRO A 119      60.834  58.048  93.850  1.00  5.79              
ATOM   1916  CA  PRO A 119      62.367  57.959  92.344  1.00  5.79              
ATOM   1917  HA  PRO A 119      62.801  57.252  93.053  1.00  5.79              
ATOM   1918  C   PRO A 119      62.464  57.369  90.947  1.00  5.79              
ATOM   1919  O   PRO A 119      62.236  58.042  89.941  1.00  5.79              
ATOM   1920  N   CYS A 120      62.839  56.099  90.916  1.00  5.74              
ATOM   1921  H   CYS A 120      62.977  55.616  91.792  1.00  5.74              
ATOM   1922  CA  CYS A 120      63.213  55.361  89.727  1.00  5.74              
ATOM   1923  HA  CYS A 120      62.848  55.884  88.843  1.00  5.74              
ATOM   1924  CB  CYS A 120      64.746  55.297  89.667  1.00  5.74              
ATOM   1925  HB1 CYS A 120      65.137  56.304  89.824  1.00  5.74              
ATOM   1926  HB2 CYS A 120      65.054  54.963  88.677  1.00  5.74              
ATOM   1927  SG  CYS A 120      65.488  54.202  90.899  1.00  5.74              
ATOM   1928  C   CYS A 120      62.531  53.996  89.805  1.00  5.74              
ATOM   1929  O   CYS A 120      62.347  53.442  90.889  1.00  5.74              
ATOM   1930  N   VAL A 121      62.172  53.446  88.653  1.00  5.80              
ATOM   1931  H   VAL A 121      62.352  53.941  87.792  1.00  5.80              
ATOM   1932  CA  VAL A 121      61.583  52.111  88.552  1.00  5.80              
ATOM   1933  HA  VAL A 121      61.731  51.567  89.481  1.00  5.80              
ATOM   1934  CB  VAL A 121      60.059  52.170  88.315  1.00  5.80              
ATOM   1935  HB  VAL A 121      59.849  52.696  87.383  1.00  5.80              
ATOM   1936  CG1 VAL A 121      59.461  50.760  88.236  1.00  5.80              
ATOM   1937 1HG1 VAL A 121      58.381  50.822  88.099  1.00  5.80              
ATOM   1938 2HG1 VAL A 121      59.873  50.227  87.380  1.00  5.80              
ATOM   1939 3HG1 VAL A 121      59.676  50.203  89.148  1.00  5.80              
ATOM   1940  CG2 VAL A 121      59.338  52.899  89.460  1.00  5.80              
ATOM   1941 1HG2 VAL A 121      58.261  52.880  89.293  1.00  5.80              
ATOM   1942 2HG2 VAL A 121      59.566  52.420  90.413  1.00  5.80              
ATOM   1943 3HG2 VAL A 121      59.655  53.940  89.499  1.00  5.80              
ATOM   1944  C   VAL A 121      62.312  51.412  87.408  1.00  5.80              
ATOM   1945  O   VAL A 121      62.201  51.864  86.263  1.00  5.80              
ATOM   1946  N   PRO A 122      63.138  50.387  87.701  1.00  5.83              
ATOM   1947  CD  PRO A 122      63.464  49.849  89.015  1.00  5.83              
ATOM   1948  HD1 PRO A 122      62.678  49.159  89.326  1.00  5.83              
ATOM   1949  HD2 PRO A 122      63.591  50.630  89.764  1.00  5.83              
ATOM   1950  CG  PRO A 122      64.774  49.088  88.830  1.00  5.83              
ATOM   1951  HG1 PRO A 122      64.880  48.280  89.554  1.00  5.83              
ATOM   1952  HG2 PRO A 122      65.617  49.774  88.895  1.00  5.83              
ATOM   1953  CB  PRO A 122      64.670  48.565  87.403  1.00  5.83              
ATOM   1954  HB1 PRO A 122      64.189  47.585  87.426  1.00  5.83              
ATOM   1955  HB2 PRO A 122      65.653  48.487  86.937  1.00  5.83              
ATOM   1956  CA  PRO A 122      63.781  49.585  86.672  1.00  5.83              
ATOM   1957  HA  PRO A 122      64.403  50.226  86.046  1.00  5.83              
ATOM   1958  C   PRO A 122      62.763  48.834  85.801  1.00  5.83              
ATOM   1959  O   PRO A 122      61.572  48.776  86.115  1.00  5.83              
ATOM   1960  N   CYS A 123      63.251  48.169  84.751  1.00  5.90              
ATOM   1961  H   CYS A 123      64.248  48.153  84.602  1.00  5.90              
ATOM   1962  CA  CYS A 123      62.424  47.296  83.927  1.00  5.90              
ATOM   1963  HA  CYS A 123      61.384  47.463  84.206  1.00  5.90              
ATOM   1964  CB  CYS A 123      62.518  47.757  82.462  1.00  5.90              
ATOM   1965  HB1 CYS A 123      62.595  48.845  82.453  1.00  5.90              
ATOM   1966  HB2 CYS A 123      61.586  47.520  81.951  1.00  5.90              
ATOM   1967  SG  CYS A 123      63.854  47.080  81.465  1.00  5.90              
ATOM   1968  C   CYS A 123      62.702  45.780  84.233  1.00  5.90              
ATOM   1969  O   CYS A 123      63.813  45.400  84.614  1.00  5.90              
ATOM   1970  N   PRO A 124      61.675  44.905  84.172  1.00  6.04              
ATOM   1971  CD  PRO A 124      60.582  44.988  83.206  1.00  6.04              
ATOM   1972  HD1 PRO A 124      60.787  44.303  82.383  1.00  6.04              
ATOM   1973  HD2 PRO A 124      60.430  45.990  82.812  1.00  6.04              
ATOM   1974  CG  PRO A 124      59.316  44.541  83.930  1.00  6.04              
ATOM   1975  HG1 PRO A 124      58.602  44.075  83.250  1.00  6.04              
ATOM   1976  HG2 PRO A 124      58.867  45.391  84.446  1.00  6.04              
ATOM   1977  CB  PRO A 124      59.860  43.550  84.949  1.00  6.04              
ATOM   1978  HB1 PRO A 124      60.033  42.590  84.462  1.00  6.04              
ATOM   1979  HB2 PRO A 124      59.185  43.433  85.797  1.00  6.04              
ATOM   1980  CA  PRO A 124      61.194  44.178  85.368  1.00  6.04              
ATOM   1981  HA  PRO A 124      60.972  44.938  86.120  1.00  6.04              
ATOM   1982  C   PRO A 124      62.045  43.115  86.077  1.00  6.04              
ATOM   1983  O   PRO A 124      61.691  42.725  87.187  1.00  6.04              
ATOM   1984  N   ASN A 125      63.133  42.620  85.494  1.00  5.99              
ATOM   1985  H   ASN A 125      63.390  42.997  84.595  1.00  5.99              
ATOM   1986  CA  ASN A 125      63.867  41.445  86.001  1.00  5.99              
ATOM   1987  HA  ASN A 125      63.563  41.228  87.026  1.00  5.99              
ATOM   1988  CB  ASN A 125      63.507  40.237  85.109  1.00  5.99              
ATOM   1989  HB1 ASN A 125      64.050  39.357  85.452  1.00  5.99              
ATOM   1990  HB2 ASN A 125      63.812  40.437  84.082  1.00  5.99              
ATOM   1991  CG  ASN A 125      62.024  39.919  85.113  1.00  5.99              
ATOM   1992  OD1 ASN A 125      61.284  40.278  84.216  1.00  5.99              
ATOM   1993  ND2 ASN A 125      61.537  39.249  86.131  1.00  5.99              
ATOM   1994 1HD2 ASN A 125      62.127  38.986  86.896  1.00  5.99              
ATOM   1995 2HD2 ASN A 125      60.545  39.091  86.132  1.00  5.99              
ATOM   1996  C   ASN A 125      65.384  41.725  86.041  1.00  5.99              
ATOM   1997  O   ASN A 125      66.179  40.836  85.752  1.00  5.99              
ATOM   1998  N   ASN A 126      65.781  42.975  86.320  1.00  5.75              
ATOM   1999  H   ASN A 126      65.069  43.639  86.591  1.00  5.75              
ATOM   2000  CA  ASN A 126      67.077  43.535  85.902  1.00  5.75              
ATOM   2001  HA  ASN A 126      67.040  44.609  86.097  1.00  5.75              
ATOM   2002  CB  ASN A 126      68.246  42.974  86.741  1.00  5.75              
ATOM   2003  HB1 ASN A 126      69.182  43.364  86.342  1.00  5.75              
ATOM   2004  HB2 ASN A 126      68.281  41.890  86.650  1.00  5.75              
ATOM   2005  CG  ASN A 126      68.201  43.371  88.202  1.00  5.75              
ATOM   2006  OD1 ASN A 126      67.872  44.486  88.564  1.00  5.75              
ATOM   2007  ND2 ASN A 126      68.567  42.483  89.098  1.00  5.75              
ATOM   2008 1HD2 ASN A 126      68.811  41.553  88.812  1.00  5.75              
ATOM   2009 2HD2 ASN A 126      68.607  42.805  90.048  1.00  5.75              
ATOM   2010  C   ASN A 126      67.288  43.419  84.383  1.00  5.75              
ATOM   2011  O   ASN A 126      68.352  43.026  83.904  1.00  5.75              
ATOM   2012  N   SER A 127      66.231  43.735  83.626  1.00  5.49              
ATOM   2013  H   SER A 127      65.439  44.181  84.070  1.00  5.49              
ATOM   2014  CA  SER A 127      66.327  43.796  82.173  1.00  5.49              
ATOM   2015  HA  SER A 127      66.847  42.897  81.846  1.00  5.49              
ATOM   2016  CB  SER A 127      64.929  43.776  81.543  1.00  5.49              
ATOM   2017  HB1 SER A 127      64.308  44.534  82.011  1.00  5.49              
ATOM   2018  HB2 SER A 127      64.475  42.805  81.742  1.00  5.49              
ATOM   2019  OG  SER A 127      64.966  43.981  80.138  1.00  5.49              
ATOM   2020  HG  SER A 127      65.203  44.908  79.939  1.00  5.49              
ATOM   2021  C   SER A 127      67.102  45.044  81.738  1.00  5.49              
ATOM   2022  O   SER A 127      66.891  46.129  82.291  1.00  5.49              
ATOM   2023  N   PRO A 128      67.951  44.934  80.706  1.00  5.20              
ATOM   2024  CD  PRO A 128      68.358  43.700  80.041  1.00  5.20              
ATOM   2025  HD1 PRO A 128      67.503  43.070  79.794  1.00  5.20              
ATOM   2026  HD2 PRO A 128      69.053  43.159  80.684  1.00  5.20              
ATOM   2027  CG  PRO A 128      69.062  44.121  78.757  1.00  5.20              
ATOM   2028  HG1 PRO A 128      68.338  44.197  77.945  1.00  5.20              
ATOM   2029  HG2 PRO A 128      69.872  43.439  78.494  1.00  5.20              
ATOM   2030  CB  PRO A 128      69.580  45.507  79.117  1.00  5.20              
ATOM   2031  HB1 PRO A 128      69.761  46.091  78.219  1.00  5.20              
ATOM   2032  HB2 PRO A 128      70.496  45.400  79.694  1.00  5.20              
ATOM   2033  CA  PRO A 128      68.476  46.095  80.007  1.00  5.20              
ATOM   2034  HA  PRO A 128      68.906  46.811  80.708  1.00  5.20              
ATOM   2035  C   PRO A 128      67.391  46.785  79.169  1.00  5.20              
ATOM   2036  O   PRO A 128      66.277  46.269  79.035  1.00  5.20              
ATOM   2037  N   LEU A 129      67.745  47.900  78.522  1.00  5.28              
ATOM   2038  H   LEU A 129      68.682  48.243  78.656  1.00  5.28              
ATOM   2039  CA  LEU A 129      67.076  48.271  77.275  1.00  5.28              
ATOM   2040  HA  LEU A 129      65.996  48.251  77.428  1.00  5.28              
ATOM   2041  CB  LEU A 129      67.503  49.701  76.864  1.00  5.28              
ATOM   2042  HB1 LEU A 129      68.592  49.734  76.818  1.00  5.28              
ATOM   2043  HB2 LEU A 129      67.178  50.389  77.643  1.00  5.28              
ATOM   2044  CG  LEU A 129      66.958  50.204  75.507  1.00  5.28              
ATOM   2045  HG  LEU A 129      67.295  49.538  74.717  1.00  5.28              
ATOM   2046  CD1 LEU A 129      65.433  50.268  75.462  1.00  5.28              
ATOM   2047 1HD1 LEU A 129      65.108  50.691  74.511  1.00  5.28              
ATOM   2048 2HD1 LEU A 129      65.032  49.264  75.542  1.00  5.28              
ATOM   2049 3HD1 LEU A 129      65.057  50.876  76.285  1.00  5.28              
ATOM   2050  CD2 LEU A 129      67.466  51.614  75.196  1.00  5.28              
ATOM   2051 1HD2 LEU A 129      67.175  51.891  74.183  1.00  5.28              
ATOM   2052 2HD2 LEU A 129      67.038  52.332  75.892  1.00  5.28              
ATOM   2053 3HD2 LEU A 129      68.553  51.640  75.259  1.00  5.28              
ATOM   2054  C   LEU A 129      67.452  47.228  76.218  1.00  5.28              
ATOM   2055  O   LEU A 129      68.634  46.968  75.990  1.00  5.28              
ATOM   2056  N   GLN A 130      66.462  46.614  75.588  1.00  5.02              
ATOM   2057  H   GLN A 130      65.504  46.843  75.840  1.00  5.02              
ATOM   2058  CA  GLN A 130      66.694  45.634  74.533  1.00  5.02              
ATOM   2059  HA  GLN A 130      67.569  45.027  74.770  1.00  5.02              
ATOM   2060  CB  GLN A 130      65.456  44.723  74.458  1.00  5.02              
ATOM   2061  HB1 GLN A 130      65.601  43.981  73.672  1.00  5.02              
ATOM   2062  HB2 GLN A 130      64.591  45.330  74.194  1.00  5.02              
ATOM   2063  CG  GLN A 130      65.162  43.996  75.791  1.00  5.02              
ATOM   2064  HG1 GLN A 130      65.222  44.690  76.628  1.00  5.02              
ATOM   2065  HG2 GLN A 130      65.908  43.218  75.950  1.00  5.02              
ATOM   2066  CD  GLN A 130      63.773  43.371  75.846  1.00  5.02              
ATOM   2067  OE1 GLN A 130      63.043  43.295  74.869  1.00  5.02              
ATOM   2068  NE2 GLN A 130      63.350  42.901  77.000  1.00  5.02              
ATOM   2069 1HE2 GLN A 130      63.917  43.002  77.826  1.00  5.02              
ATOM   2070 2HE2 GLN A 130      62.439  42.480  77.010  1.00  5.02              
ATOM   2071  C   GLN A 130      66.930  46.386  73.224  1.00  5.02              
ATOM   2072  O   GLN A 130      66.144  47.259  72.860  1.00  5.02              
ATOM   2073  N   ILE A 131      68.021  46.073  72.530  1.00  4.92              
ATOM   2074  H   ILE A 131      68.622  45.345  72.887  1.00  4.92              
ATOM   2075  CA  ILE A 131      68.500  46.806  71.354  1.00  4.92              
ATOM   2076  HA  ILE A 131      67.696  47.372  70.895  1.00  4.92              
ATOM   2077  CB  ILE A 131      69.663  47.764  71.745  1.00  4.92              
ATOM   2078  HB  ILE A 131      70.472  47.158  72.153  1.00  4.92              
ATOM   2079  CG2 ILE A 131      70.207  48.490  70.502  1.00  4.92              
ATOM   2080 1HG2 ILE A 131      71.100  49.061  70.750  1.00  4.92              
ATOM   2081 2HG2 ILE A 131      70.499  47.779  69.731  1.00  4.92              
ATOM   2082 3HG2 ILE A 131      69.455  49.166  70.095  1.00  4.92              
ATOM   2083  CG1 ILE A 131      69.280  48.787  72.837  1.00  4.92              
ATOM   2084 1HG1 ILE A 131      68.900  48.248  73.699  1.00  4.92              
ATOM   2085 2HG1 ILE A 131      68.493  49.445  72.469  1.00  4.92              
ATOM   2086  CD1 ILE A 131      70.452  49.641  73.339  1.00  4.92              
ATOM   2087  HD1 ILE A 131      70.143  50.185  74.230  1.00  4.92              
ATOM   2088  HD2 ILE A 131      71.298  49.002  73.596  1.00  4.92              
ATOM   2089  HD3 ILE A 131      70.755  50.362  72.579  1.00  4.92              
ATOM   2090  C   ILE A 131      68.992  45.737  70.368  1.00  4.92              
ATOM   2091  O   ILE A 131      70.077  45.173  70.540  1.00  4.92              
ATOM   2092  N   ASP A 132      68.162  45.415  69.379  1.00  4.95              
ATOM   2093  H   ASP A 132      67.269  45.877  69.309  1.00  4.95              
ATOM   2094  CA  ASP A 132      68.514  44.450  68.340  1.00  4.95              
ATOM   2095  HA  ASP A 132      68.736  43.506  68.842  1.00  4.95              
ATOM   2096  CB  ASP A 132      67.271  44.188  67.470  1.00  4.95              
ATOM   2097  HB1 ASP A 132      66.974  45.098  66.958  1.00  4.95              
ATOM   2098  HB2 ASP A 132      66.447  43.906  68.128  1.00  4.95              
ATOM   2099  CG  ASP A 132      67.442  43.072  66.439  1.00  4.95              
ATOM   2100  OD1 ASP A 132      68.418  42.295  66.544  1.00  4.95              
ATOM   2101  OD2 ASP A 132      66.614  43.043  65.503  1.00  4.95              
ATOM   2102  C   ASP A 132      69.803  44.849  67.588  1.00  4.95              
ATOM   2103  O   ASP A 132      70.098  46.036  67.421  1.00  4.95              
ATOM   2104  N   GLU A 133      70.615  43.863  67.199  1.00  5.03              
ATOM   2105  H   GLU A 133      70.215  42.926  67.207  1.00  5.03              
ATOM   2106  CA  GLU A 133      72.018  44.035  66.785  1.00  5.03              
ATOM   2107  HA  GLU A 133      72.609  44.392  67.624  1.00  5.03              
ATOM   2108  CB  GLU A 133      72.614  42.708  66.297  1.00  5.03              
ATOM   2109  HB1 GLU A 133      73.629  42.929  65.968  1.00  5.03              
ATOM   2110  HB2 GLU A 133      72.055  42.355  65.428  1.00  5.03              
ATOM   2111  CG  GLU A 133      72.699  41.571  67.317  1.00  5.03              
ATOM   2112  HG1 GLU A 133      71.753  41.028  67.343  1.00  5.03              
ATOM   2113  HG2 GLU A 133      72.878  41.995  68.307  1.00  5.03              
ATOM   2114  CD  GLU A 133      73.852  40.628  66.940  1.00  5.03              
ATOM   2115  OE1 GLU A 133      74.084  40.349  65.742  1.00  5.03              
ATOM   2116  OE2 GLU A 133      74.652  40.252  67.825  1.00  5.03              
ATOM   2117  C   GLU A 133      72.212  45.001  65.614  1.00  5.03              
ATOM   2118  O   GLU A 133      73.270  45.609  65.449  1.00  5.03              
ATOM   2119  N   ASN A 134      71.182  45.094  64.785  1.00  5.07              
ATOM   2120  H   ASN A 134      70.347  44.582  65.038  1.00  5.07              
ATOM   2121  CA  ASN A 134      71.173  45.830  63.539  1.00  5.07              
ATOM   2122  HA  ASN A 134      72.199  45.976  63.197  1.00  5.07              
ATOM   2123  CB  ASN A 134      70.426  44.953  62.515  1.00  5.07              
ATOM   2124  HB1 ASN A 134      70.923  43.989  62.417  1.00  5.07              
ATOM   2125  HB2 ASN A 134      70.441  45.446  61.543  1.00  5.07              
ATOM   2126  CG  ASN A 134      68.972  44.744  62.910  1.00  5.07              
ATOM   2127  OD1 ASN A 134      68.134  45.589  62.657  1.00  5.07              
ATOM   2128  ND2 ASN A 134      68.662  43.664  63.594  1.00  5.07              
ATOM   2129 1HD2 ASN A 134      69.324  42.947  63.823  1.00  5.07              
ATOM   2130 2HD2 ASN A 134      67.719  43.566  63.974  1.00  5.07              
ATOM   2131  C   ASN A 134      70.530  47.222  63.676  1.00  5.07              
ATOM   2132  O   ASN A 134      70.550  47.990  62.718  1.00  5.07              
ATOM   2133  N   THR A 135      69.967  47.563  64.843  1.00  5.04              
ATOM   2134  H   THR A 135      70.023  46.895  65.604  1.00  5.04              
ATOM   2135  CA  THR A 135      69.096  48.745  65.022  1.00  5.04              
ATOM   2136  HA  THR A 135      68.222  48.605  64.383  1.00  5.04              
ATOM   2137  CB  THR A 135      68.594  48.925  66.459  1.00  5.04              
ATOM   2138  HB  THR A 135      68.118  49.901  66.562  1.00  5.04              
ATOM   2139  CG2 THR A 135      67.576  47.859  66.829  1.00  5.04              
ATOM   2140 1HG2 THR A 135      67.599  47.670  67.899  1.00  5.04              
ATOM   2141 2HG2 THR A 135      66.585  48.208  66.556  1.00  5.04              
ATOM   2142 3HG2 THR A 135      67.791  46.941  66.290  1.00  5.04              
ATOM   2143  OG1 THR A 135      69.661  48.857  67.365  1.00  5.04              
ATOM   2144  HG1 THR A 135      69.888  47.922  67.461  1.00  5.04              
ATOM   2145  C   THR A 135      69.704  50.075  64.591  1.00  5.04              
ATOM   2146  O   THR A 135      69.005  50.970  64.120  1.00  5.04              
ATOM   2147  N   PHE A 136      71.023  50.201  64.712  1.00  5.04              
ATOM   2148  H   PHE A 136      71.532  49.442  65.137  1.00  5.04              
ATOM   2149  CA  PHE A 136      71.748  51.410  64.348  1.00  5.04              
ATOM   2150  HA  PHE A 136      71.070  52.261  64.400  1.00  5.04              
ATOM   2151  CB  PHE A 136      72.870  51.664  65.369  1.00  5.04              
ATOM   2152  HB1 PHE A 136      73.374  52.596  65.110  1.00  5.04              
ATOM   2153  HB2 PHE A 136      73.601  50.862  65.268  1.00  5.04              
ATOM   2154  CG  PHE A 136      72.461  51.762  66.835  1.00  5.04              
ATOM   2155  CD1 PHE A 136      71.164  52.158  67.229  1.00  5.04              
ATOM   2156  HD1 PHE A 136      70.414  52.411  66.494  1.00  5.04              
ATOM   2157  CE1 PHE A 136      70.822  52.212  68.592  1.00  5.04              
ATOM   2158  HE1 PHE A 136      69.821  52.492  68.884  1.00  5.04              
ATOM   2159  CZ  PHE A 136      71.777  51.888  69.571  1.00  5.04              
ATOM   2160  HZ  PHE A 136      71.509  51.921  70.617  1.00  5.04              
ATOM   2161  CE2 PHE A 136      73.077  51.516  69.186  1.00  5.04              
ATOM   2162  HE2 PHE A 136      73.813  51.260  69.934  1.00  5.04              
ATOM   2163  CD2 PHE A 136      73.417  51.461  67.823  1.00  5.04              
ATOM   2164  HD2 PHE A 136      74.420  51.182  67.529  1.00  5.04              
ATOM   2165  C   PHE A 136      72.287  51.413  62.912  1.00  5.04              
ATOM   2166  O   PHE A 136      72.895  52.402  62.519  1.00  5.04              
ATOM   2167  N   LEU A 137      72.053  50.370  62.103  1.00  5.13              
ATOM   2168  H   LEU A 137      71.507  49.593  62.465  1.00  5.13              
ATOM   2169  CA  LEU A 137      72.658  50.204  60.772  1.00  5.13              
ATOM   2170  HA  LEU A 137      73.731  50.083  60.925  1.00  5.13              
ATOM   2171  CB  LEU A 137      72.120  48.905  60.139  1.00  5.13              
ATOM   2172  HB1 LEU A 137      71.036  48.992  60.049  1.00  5.13              
ATOM   2173  HB2 LEU A 137      72.334  48.078  60.818  1.00  5.13              
ATOM   2174  CG  LEU A 137      72.697  48.549  58.755  1.00  5.13              
ATOM   2175  HG  LEU A 137      72.481  49.352  58.051  1.00  5.13              
ATOM   2176  CD1 LEU A 137      74.209  48.308  58.790  1.00  5.13              
ATOM   2177 1HD1 LEU A 137      74.554  48.002  57.803  1.00  5.13              
ATOM   2178 2HD1 LEU A 137      74.724  49.229  59.060  1.00  5.13              
ATOM   2179 3HD1 LEU A 137      74.451  47.528  59.513  1.00  5.13              
ATOM   2180  CD2 LEU A 137      72.023  47.279  58.236  1.00  5.13              
ATOM   2181 1HD2 LEU A 137      72.410  47.032  57.248  1.00  5.13              
ATOM   2182 2HD2 LEU A 137      72.214  46.450  58.917  1.00  5.13              
ATOM   2183 3HD2 LEU A 137      70.947  47.438  58.158  1.00  5.13              
ATOM   2184  C   LEU A 137      72.497  51.412  59.833  1.00  5.13              
ATOM   2185  O   LEU A 137      73.415  51.750  59.088  1.00  5.13              
ATOM   2186  N   SER A 138      71.342  52.076  59.889  1.00  5.17              
ATOM   2187  H   SER A 138      70.665  51.778  60.573  1.00  5.17              
ATOM   2188  CA  SER A 138      71.021  53.223  59.036  1.00  5.17              
ATOM   2189  HA  SER A 138      71.298  52.972  58.011  1.00  5.17              
ATOM   2190  CB  SER A 138      69.510  53.470  59.067  1.00  5.17              
ATOM   2191  HB1 SER A 138      69.230  54.010  59.974  1.00  5.17              
ATOM   2192  HB2 SER A 138      68.989  52.511  59.049  1.00  5.17              
ATOM   2193  OG  SER A 138      69.126  54.202  57.925  1.00  5.17              
ATOM   2194  HG  SER A 138      68.230  53.926  57.672  1.00  5.17              
ATOM   2195  C   SER A 138      71.777  54.505  59.409  1.00  5.17              
ATOM   2196  O   SER A 138      71.963  55.392  58.574  1.00  5.17              
ATOM   2197  N   LEU A 139      72.266  54.595  60.649  1.00  5.08              
ATOM   2198  H   LEU A 139      72.215  53.767  61.231  1.00  5.08              
ATOM   2199  CA  LEU A 139      72.812  55.791  61.288  1.00  5.08              
ATOM   2200  HA  LEU A 139      72.240  56.650  60.931  1.00  5.08              
ATOM   2201  CB  LEU A 139      72.617  55.705  62.815  1.00  5.08              
ATOM   2202  HB1 LEU A 139      72.917  56.666  63.221  1.00  5.08              
ATOM   2203  HB2 LEU A 139      73.287  54.944  63.220  1.00  5.08              
ATOM   2204  CG  LEU A 139      71.197  55.434  63.333  1.00  5.08              
ATOM   2205  HG  LEU A 139      70.912  54.405  63.112  1.00  5.08              
ATOM   2206  CD1 LEU A 139      71.191  55.627  64.850  1.00  5.08              
ATOM   2207 1HD1 LEU A 139      70.202  55.401  65.243  1.00  5.08              
ATOM   2208 2HD1 LEU A 139      71.909  54.943  65.306  1.00  5.08              
ATOM   2209 3HD1 LEU A 139      71.453  56.655  65.104  1.00  5.08              
ATOM   2210  CD2 LEU A 139      70.163  56.372  62.717  1.00  5.08              
ATOM   2211 1HD2 LEU A 139      69.229  56.330  63.273  1.00  5.08              
ATOM   2212 2HD2 LEU A 139      70.539  57.389  62.737  1.00  5.08              
ATOM   2213 3HD2 LEU A 139      69.969  56.088  61.683  1.00  5.08              
ATOM   2214  C   LEU A 139      74.281  56.081  60.928  1.00  5.08              
ATOM   2215  O   LEU A 139      75.120  56.368  61.780  1.00  5.08              
ATOM   2216  N   THR A 140      74.612  56.010  59.644  1.00  5.12              
ATOM   2217  H   THR A 140      73.864  55.766  59.002  1.00  5.12              
ATOM   2218  CA  THR A 140      75.960  56.230  59.097  1.00  5.12              
ATOM   2219  HA  THR A 140      76.619  55.465  59.509  1.00  5.12              
ATOM   2220  CB  THR A 140      75.968  56.069  57.573  1.00  5.12              
ATOM   2221  HB  THR A 140      76.964  56.301  57.194  1.00  5.12              
ATOM   2222  CG2 THR A 140      75.591  54.657  57.132  1.00  5.12              
ATOM   2223 1HG2 THR A 140      75.662  54.581  56.048  1.00  5.12              
ATOM   2224 2HG2 THR A 140      76.283  53.941  57.577  1.00  5.12              
ATOM   2225 3HG2 THR A 140      74.578  54.401  57.447  1.00  5.12              
ATOM   2226  OG1 THR A 140      75.033  56.944  56.989  1.00  5.12              
ATOM   2227  HG1 THR A 140      74.235  56.433  56.818  1.00  5.12              
ATOM   2228  C   THR A 140      76.596  57.576  59.446  1.00  5.12              
ATOM   2229  O   THR A 140      77.821  57.658  59.526  1.00  5.12              
ATOM   2230  N   LYS A 141      75.787  58.618  59.682  1.00  5.09              
ATOM   2231  H   LYS A 141      74.793  58.469  59.580  1.00  5.09              
ATOM   2232  CA  LYS A 141      76.259  59.944  60.107  1.00  5.09              
ATOM   2233  HA  LYS A 141      77.177  60.180  59.569  1.00  5.09              
ATOM   2234  CB  LYS A 141      75.216  61.028  59.816  1.00  5.09              
ATOM   2235  HB1 LYS A 141      75.633  61.992  60.101  1.00  5.09              
ATOM   2236  HB2 LYS A 141      74.332  60.846  60.428  1.00  5.09              
ATOM   2237  CG  LYS A 141      74.769  61.150  58.367  1.00  5.09              
ATOM   2238  HG1 LYS A 141      74.019  61.933  58.355  1.00  5.09              
ATOM   2239  HG2 LYS A 141      74.319  60.209  58.059  1.00  5.09              
ATOM   2240  CD  LYS A 141      75.860  61.539  57.364  1.00  5.09              
ATOM   2241  HD1 LYS A 141      76.436  60.657  57.078  1.00  5.09              
ATOM   2242  HD2 LYS A 141      76.528  62.273  57.817  1.00  5.09              
ATOM   2243  CE  LYS A 141      75.206  62.185  56.134  1.00  5.09              
ATOM   2244  HE1 LYS A 141      75.974  62.484  55.417  1.00  5.09              
ATOM   2245  HE2 LYS A 141      74.692  63.098  56.462  1.00  5.09              
ATOM   2246  NZ  LYS A 141      74.206  61.304  55.487  1.00  5.09              
ATOM   2247  HZ1 LYS A 141      73.580  61.892  54.928  1.00  5.09              
ATOM   2248  HZ2 LYS A 141      74.614  60.574  54.930  1.00  5.09              
ATOM   2249  HZ3 LYS A 141      73.579  60.895  56.174  1.00  5.09              
ATOM   2250  C   LYS A 141      76.610  60.044  61.591  1.00  5.09              
ATOM   2251  O   LYS A 141      77.309  60.990  61.951  1.00  5.09              
ATOM   2252  N   LEU A 142      76.096  59.140  62.431  1.00  4.98              
ATOM   2253  H   LEU A 142      75.625  58.337  62.036  1.00  4.98              
ATOM   2254  CA  LEU A 142      75.982  59.335  63.879  1.00  4.98              
ATOM   2255  HA  LEU A 142      75.246  60.115  64.040  1.00  4.98              
ATOM   2256  CB  LEU A 142      75.445  58.057  64.529  1.00  4.98              
ATOM   2257  HB1 LEU A 142      76.188  57.265  64.411  1.00  4.98              
ATOM   2258  HB2 LEU A 142      74.548  57.764  63.996  1.00  4.98              
ATOM   2259  CG  LEU A 142      75.091  58.202  66.019  1.00  4.98              
ATOM   2260  HG  LEU A 142      75.963  58.526  66.585  1.00  4.98              
ATOM   2261  CD1 LEU A 142      73.948  59.192  66.268  1.00  4.98              
ATOM   2262 1HD1 LEU A 142      73.630  59.131  67.307  1.00  4.98              
ATOM   2263 2HD1 LEU A 142      74.285  60.206  66.076  1.00  4.98              
ATOM   2264 3HD1 LEU A 142      73.100  58.960  65.623  1.00  4.98              
ATOM   2265  CD2 LEU A 142      74.661  56.831  66.535  1.00  4.98              
ATOM   2266 1HD2 LEU A 142      74.353  56.908  67.575  1.00  4.98              
ATOM   2267 2HD2 LEU A 142      73.825  56.453  65.948  1.00  4.98              
ATOM   2268 3HD2 LEU A 142      75.493  56.131  66.461  1.00  4.98              
ATOM   2269  C   LEU A 142      77.304  59.770  64.528  1.00  4.98              
ATOM   2270  O   LEU A 142      78.288  59.035  64.498  1.00  4.98              
ATOM   2271  N   LYS A 143      77.298  60.951  65.154  1.00  4.97              
ATOM   2272  H   LYS A 143      76.444  61.493  65.155  1.00  4.97              
ATOM   2273  CA  LYS A 143      78.433  61.479  65.911  1.00  4.97              
ATOM   2274  HA  LYS A 143      79.364  61.031  65.555  1.00  4.97              
ATOM   2275  CB  LYS A 143      78.522  63.011  65.768  1.00  4.97              
ATOM   2276  HB1 LYS A 143      79.414  63.360  66.292  1.00  4.97              
ATOM   2277  HB2 LYS A 143      77.663  63.467  66.259  1.00  4.97              
ATOM   2278  CG  LYS A 143      78.562  63.545  64.333  1.00  4.97              
ATOM   2279  HG1 LYS A 143      78.509  64.633  64.382  1.00  4.97              
ATOM   2280  HG2 LYS A 143      77.687  63.194  63.788  1.00  4.97              
ATOM   2281  CD  LYS A 143      79.841  63.154  63.583  1.00  4.97              
ATOM   2282  HD1 LYS A 143      79.902  62.070  63.458  1.00  4.97              
ATOM   2283  HD2 LYS A 143      80.710  63.494  64.150  1.00  4.97              
ATOM   2284  CE  LYS A 143      79.831  63.847  62.219  1.00  4.97              
ATOM   2285  HE1 LYS A 143      80.838  63.816  61.797  1.00  4.97              
ATOM   2286  HE2 LYS A 143      79.546  64.893  62.363  1.00  4.97              
ATOM   2287  NZ  LYS A 143      78.891  63.185  61.289  1.00  4.97              
ATOM   2288  HZ1 LYS A 143      79.394  62.516  60.715  1.00  4.97              
ATOM   2289  HZ2 LYS A 143      78.189  62.652  61.794  1.00  4.97              
ATOM   2290  HZ3 LYS A 143      78.369  63.864  60.734  1.00  4.97              
ATOM   2291  C   LYS A 143      78.306  61.173  67.399  1.00  4.97              
ATOM   2292  O   LYS A 143      79.326  60.845  68.005  1.00  4.97              
ATOM   2293  N   ILE A 144      77.100  61.238  67.993  1.00  4.45              
ATOM   2294  H   ILE A 144      76.289  61.575  67.475  1.00  4.45              
ATOM   2295  CA  ILE A 144      77.008  61.008  69.444  1.00  4.45              
ATOM   2296  HA  ILE A 144      77.922  60.526  69.779  1.00  4.45              
ATOM   2297  CB  ILE A 144      76.931  62.321  70.286  1.00  4.45              
ATOM   2298  HB  ILE A 144      77.947  62.552  70.582  1.00  4.45              
ATOM   2299  CG2 ILE A 144      76.463  63.528  69.463  1.00  4.45              
ATOM   2300 1HG2 ILE A 144      76.362  64.419  70.079  1.00  4.45              
ATOM   2301 2HG2 ILE A 144      77.187  63.757  68.681  1.00  4.45              
ATOM   2302 3HG2 ILE A 144      75.513  63.281  69.008  1.00  4.45              
ATOM   2303  CG1 ILE A 144      76.143  62.161  71.613  1.00  4.45              
ATOM   2304 1HG1 ILE A 144      76.532  61.290  72.142  1.00  4.45              
ATOM   2305 2HG1 ILE A 144      75.089  61.983  71.402  1.00  4.45              
ATOM   2306  CD1 ILE A 144      76.245  63.352  72.577  1.00  4.45              
ATOM   2307  HD1 ILE A 144      77.289  63.632  72.719  1.00  4.45              
ATOM   2308  HD2 ILE A 144      75.686  64.204  72.193  1.00  4.45              
ATOM   2309  HD3 ILE A 144      75.821  63.070  73.540  1.00  4.45              
ATOM   2310  C   ILE A 144      75.918  60.011  69.777  1.00  4.45              
ATOM   2311  O   ILE A 144      74.769  60.187  69.387  1.00  4.45              
ATOM   2312  N   LEU A 145      76.289  58.999  70.559  1.00  4.38              
ATOM   2313  H   LEU A 145      77.259  58.936  70.853  1.00  4.38              
ATOM   2314  CA  LEU A 145      75.365  57.993  71.061  1.00  4.38              
ATOM   2315  HA  LEU A 145      74.347  58.226  70.751  1.00  4.38              
ATOM   2316  CB  LEU A 145      75.757  56.618  70.477  1.00  4.38              
ATOM   2317  HB1 LEU A 145      76.805  56.434  70.713  1.00  4.38              
ATOM   2318  HB2 LEU A 145      75.668  56.656  69.393  1.00  4.38              
ATOM   2319  CG  LEU A 145      74.932  55.427  71.011  1.00  4.38              
ATOM   2320  HG  LEU A 145      74.999  55.389  72.097  1.00  4.38              
ATOM   2321  CD1 LEU A 145      73.457  55.501  70.616  1.00  4.38              
ATOM   2322 1HD1 LEU A 145      72.926  54.635  71.009  1.00  4.38              
ATOM   2323 2HD1 LEU A 145      72.999  56.403  71.021  1.00  4.38              
ATOM   2324 3HD1 LEU A 145      73.364  55.504  69.530  1.00  4.38              
ATOM   2325  CD2 LEU A 145      75.502  54.118  70.461  1.00  4.38              
ATOM   2326 1HD2 LEU A 145      74.918  53.273  70.819  1.00  4.38              
ATOM   2327 2HD2 LEU A 145      75.467  54.124  69.370  1.00  4.38              
ATOM   2328 3HD2 LEU A 145      76.534  53.995  70.785  1.00  4.38              
ATOM   2329  C   LEU A 145      75.421  57.993  72.589  1.00  4.38              
ATOM   2330  O   LEU A 145      76.398  57.520  73.172  1.00  4.38              
ATOM   2331  N   ARG A 146      74.366  58.490  73.242  1.00  4.37              
ATOM   2332  H   ARG A 146      73.573  58.834  72.704  1.00  4.37              
ATOM   2333  CA  ARG A 146      74.192  58.254  74.681  1.00  4.37              
ATOM   2334  HA  ARG A 146      75.155  58.023  75.130  1.00  4.37              
ATOM   2335  CB  ARG A 146      73.599  59.465  75.415  1.00  4.37              
ATOM   2336  HB1 ARG A 146      73.442  59.174  76.456  1.00  4.37              
ATOM   2337  HB2 ARG A 146      72.630  59.695  74.981  1.00  4.37              
ATOM   2338  CG  ARG A 146      74.451  60.739  75.389  1.00  4.37              
ATOM   2339  HG1 ARG A 146      74.267  61.266  74.452  1.00  4.37              
ATOM   2340  HG2 ARG A 146      75.510  60.492  75.452  1.00  4.37              
ATOM   2341  CD  ARG A 146      74.075  61.634  76.582  1.00  4.37              
ATOM   2342  HD1 ARG A 146      74.430  61.161  77.499  1.00  4.37              
ATOM   2343  HD2 ARG A 146      72.990  61.698  76.660  1.00  4.37              
ATOM   2344  NE  ARG A 146      74.669  62.979  76.467  1.00  4.37              
ATOM   2345  HE  ARG A 146      75.639  63.048  76.734  1.00  4.37              
ATOM   2346  CZ  ARG A 146      74.076  64.058  75.989  1.00  4.37              
ATOM   2347  NH1 ARG A 146      72.807  64.087  75.702  1.00  4.37              
ATOM   2348 1HH1 ARG A 146      72.221  63.271  75.906  1.00  4.37              
ATOM   2349 2HH1 ARG A 146      72.362  64.912  75.371  1.00  4.37              
ATOM   2350  NH2 ARG A 146      74.758  65.154  75.787  1.00  4.37              
ATOM   2351 1HH2 ARG A 146      75.742  65.168  75.993  1.00  4.37              
ATOM   2352 2HH2 ARG A 146      74.313  65.933  75.336  1.00  4.37              
ATOM   2353  C   ARG A 146      73.295  57.059  74.920  1.00  4.37              
ATOM   2354  O   ARG A 146      72.229  56.961  74.333  1.00  4.37              
ATOM   2355  N   LEU A 147      73.728  56.209  75.826  1.00  4.75              
ATOM   2356  H   LEU A 147      74.657  56.384  76.197  1.00  4.75              
ATOM   2357  CA  LEU A 147      73.138  54.980  76.323  1.00  4.75              
ATOM   2358  HA  LEU A 147      72.055  55.042  76.250  1.00  4.75              
ATOM   2359  CB  LEU A 147      73.665  53.786  75.493  1.00  4.75              
ATOM   2360  HB1 LEU A 147      73.501  52.861  76.047  1.00  4.75              
ATOM   2361  HB2 LEU A 147      74.742  53.910  75.369  1.00  4.75              
ATOM   2362  CG  LEU A 147      73.021  53.599  74.111  1.00  4.75              
ATOM   2363  HG  LEU A 147      73.044  54.533  73.552  1.00  4.75              
ATOM   2364  CD1 LEU A 147      73.800  52.539  73.331  1.00  4.75              
ATOM   2365 1HD1 LEU A 147      73.329  52.365  72.365  1.00  4.75              
ATOM   2366 2HD1 LEU A 147      74.823  52.882  73.175  1.00  4.75              
ATOM   2367 3HD1 LEU A 147      73.825  51.604  73.890  1.00  4.75              
ATOM   2368  CD2 LEU A 147      71.578  53.097  74.222  1.00  4.75              
ATOM   2369 1HD2 LEU A 147      71.136  52.998  73.230  1.00  4.75              
ATOM   2370 2HD2 LEU A 147      71.559  52.130  74.724  1.00  4.75              
ATOM   2371 3HD2 LEU A 147      70.985  53.797  74.804  1.00  4.75              
ATOM   2372  C   LEU A 147      73.494  54.871  77.816  1.00  4.75              
ATOM   2373  O   LEU A 147      74.008  53.838  78.244  1.00  4.75              
ATOM   2374  N   HIS A 148      73.321  55.978  78.572  1.00  4.41              
ATOM   2375  H   HIS A 148      73.064  56.838  78.123  1.00  4.41              
ATOM   2376  CA  HIS A 148      73.717  56.017  79.980  1.00  4.41              
ATOM   2377  HA  HIS A 148      74.717  55.576  79.956  1.00  4.41              
ATOM   2378  CB  HIS A 148      74.022  57.397  80.608  1.00  4.41              
ATOM   2379  HB1 HIS A 148      74.747  57.890  79.960  1.00  4.41              
ATOM   2380  HB2 HIS A 148      74.535  57.216  81.552  1.00  4.41              
ATOM   2381  CG  HIS A 148      72.919  58.386  80.903  1.00  4.41              
ATOM   2382  ND1 HIS A 148      71.826  58.207  81.768  1.00  4.41              
ATOM   2383  CE1 HIS A 148      71.138  59.359  81.727  1.00  4.41              
ATOM   2384  HE1 HIS A 148      70.199  59.533  82.237  1.00  4.41              
ATOM   2385  NE2 HIS A 148      71.740  60.241  80.910  1.00  4.41              
ATOM   2386  HE2 HIS A 148      71.334  61.112  80.593  1.00  4.41              
ATOM   2387  CD2 HIS A 148      72.871  59.649  80.393  1.00  4.41              
ATOM   2388  HD2 HIS A 148      73.588  60.075  79.700  1.00  4.41              
ATOM   2389  C   HIS A 148      72.991  54.986  80.853  1.00  4.41              
ATOM   2390  O   HIS A 148      73.270  53.807  80.788  1.00  4.41              
ATOM   2391  N   SER A 149      72.027  55.354  81.676  1.00  4.70              
ATOM   2392  H   SER A 149      71.853  56.351  81.764  1.00  4.70              
ATOM   2393  CA  SER A 149      71.516  54.448  82.709  1.00  4.70              
ATOM   2394  HA  SER A 149      72.366  54.015  83.230  1.00  4.70              
ATOM   2395  CB  SER A 149      70.754  55.354  83.695  1.00  4.70              
ATOM   2396  HB1 SER A 149      69.963  55.873  83.152  1.00  4.70              
ATOM   2397  HB2 SER A 149      71.441  56.108  84.085  1.00  4.70              
ATOM   2398  OG  SER A 149      70.169  54.677  84.788  1.00  4.70              
ATOM   2399  HG  SER A 149      70.095  53.743  84.532  1.00  4.70              
ATOM   2400  C   SER A 149      70.649  53.260  82.254  1.00  4.70              
ATOM   2401  O   SER A 149      70.103  52.567  83.108  1.00  4.70              
ATOM   2402  N   ASN A 150      70.502  52.992  80.957  1.00  4.82              
ATOM   2403  H   ASN A 150      71.103  53.537  80.351  1.00  4.82              
ATOM   2404  CA  ASN A 150      70.204  51.647  80.461  1.00  4.82              
ATOM   2405  HA  ASN A 150      69.143  51.437  80.590  1.00  4.82              
ATOM   2406  CB  ASN A 150      70.573  51.653  78.961  1.00  4.82              
ATOM   2407  HB1 ASN A 150      70.187  50.757  78.482  1.00  4.82              
ATOM   2408  HB2 ASN A 150      71.662  51.651  78.868  1.00  4.82              
ATOM   2409  CG  ASN A 150      70.075  52.884  78.214  1.00  4.82              
ATOM   2410  OD1 ASN A 150      70.773  53.862  78.027  1.00  4.82              
ATOM   2411  ND2 ASN A 150      68.816  52.941  77.868  1.00  4.82              
ATOM   2412 1HD2 ASN A 150      68.178  52.213  78.159  1.00  4.82              
ATOM   2413 2HD2 ASN A 150      68.519  53.761  77.350  1.00  4.82              
ATOM   2414  C   ASN A 150      71.024  50.619  81.257  1.00  4.82              
ATOM   2415  O   ASN A 150      72.224  50.783  81.449  1.00  4.82              
ATOM   2416  N   SER A 151      70.386  49.570  81.762  1.00  4.53              
ATOM   2417  H   SER A 151      69.377  49.570  81.733  1.00  4.53              
ATOM   2418  CA  SER A 151      71.074  48.551  82.575  1.00  4.53              
ATOM   2419  HA  SER A 151      71.812  49.038  83.213  1.00  4.53              
ATOM   2420  CB  SER A 151      70.042  47.872  83.484  1.00  4.53              
ATOM   2421  HB1 SER A 151      70.514  47.069  84.050  1.00  4.53              
ATOM   2422  HB2 SER A 151      69.229  47.453  82.891  1.00  4.53              
ATOM   2423  OG  SER A 151      69.536  48.831  84.387  1.00  4.53              
ATOM   2424  HG  SER A 151      68.956  49.442  83.902  1.00  4.53              
ATOM   2425  C   SER A 151      71.822  47.529  81.706  1.00  4.53              
ATOM   2426  O   SER A 151      71.610  46.325  81.852  1.00  4.53              
ATOM   2427  N   LEU A 152      72.608  47.977  80.714  1.00  4.81              
ATOM   2428  H   LEU A 152      72.826  48.970  80.660  1.00  4.81              
ATOM   2429  CA  LEU A 152      73.237  47.072  79.765  1.00  4.81              
ATOM   2430  HA  LEU A 152      72.463  46.382  79.436  1.00  4.81              
ATOM   2431  CB  LEU A 152      73.759  47.753  78.485  1.00  4.81              
ATOM   2432  HB1 LEU A 152      73.998  46.962  77.772  1.00  4.81              
ATOM   2433  HB2 LEU A 152      74.702  48.246  78.709  1.00  4.81              
ATOM   2434  CG  LEU A 152      72.808  48.749  77.779  1.00  4.81              
ATOM   2435  HG  LEU A 152      72.623  49.604  78.420  1.00  4.81              
ATOM   2436  CD1 LEU A 152      73.467  49.246  76.494  1.00  4.81              
ATOM   2437 1HD1 LEU A 152      72.838  49.992  76.013  1.00  4.81              
ATOM   2438 2HD1 LEU A 152      74.425  49.706  76.740  1.00  4.81              
ATOM   2439 3HD1 LEU A 152      73.635  48.414  75.812  1.00  4.81              
ATOM   2440  CD2 LEU A 152      71.437  48.172  77.433  1.00  4.81              
ATOM   2441 1HD2 LEU A 152      70.874  48.877  76.822  1.00  4.81              
ATOM   2442 2HD2 LEU A 152      71.554  47.241  76.879  1.00  4.81              
ATOM   2443 3HD2 LEU A 152      70.893  47.991  78.356  1.00  4.81              
ATOM   2444  C   LEU A 152      74.308  46.225  80.459  1.00  4.81              
ATOM   2445  O   LEU A 152      75.054  46.669  81.329  1.00  4.81              
ATOM   2446  N   THR A 153      74.388  44.969  80.049  1.00  4.88              
ATOM   2447  H   THR A 153      73.667  44.641  79.427  1.00  4.88              
ATOM   2448  CA  THR A 153      75.286  43.957  80.615  1.00  4.88              
ATOM   2449  HA  THR A 153      75.942  44.417  81.353  1.00  4.88              
ATOM   2450  CB  THR A 153      74.472  42.858  81.317  1.00  4.88              
ATOM   2451  HB  THR A 153      75.117  42.004  81.528  1.00  4.88              
ATOM   2452  CG2 THR A 153      73.876  43.337  82.637  1.00  4.88              
ATOM   2453 1HG2 THR A 153      73.322  42.528  83.110  1.00  4.88              
ATOM   2454 2HG2 THR A 153      74.676  43.654  83.303  1.00  4.88              
ATOM   2455 3HG2 THR A 153      73.197  44.173  82.464  1.00  4.88              
ATOM   2456  OG1 THR A 153      73.407  42.444  80.490  1.00  4.88              
ATOM   2457  HG1 THR A 153      72.901  41.783  80.972  1.00  4.88              
ATOM   2458  C   THR A 153      76.201  43.330  79.568  1.00  4.88              
ATOM   2459  O   THR A 153      77.073  42.522  79.901  1.00  4.88              
ATOM   2460  N   THR A 154      76.023  43.747  78.313  1.00  4.93              
ATOM   2461  H   THR A 154      75.292  44.426  78.156  1.00  4.93              
ATOM   2462  CA  THR A 154      76.912  43.539  77.170  1.00  4.93              
ATOM   2463  HA  THR A 154      77.947  43.567  77.508  1.00  4.93              
ATOM   2464  CB  THR A 154      76.644  42.176  76.495  1.00  4.93              
ATOM   2465  HB  THR A 154      75.672  42.203  76.000  1.00  4.93              
ATOM   2466  CG2 THR A 154      77.709  41.773  75.475  1.00  4.93              
ATOM   2467 1HG2 THR A 154      77.544  40.739  75.168  1.00  4.93              
ATOM   2468 2HG2 THR A 154      77.649  42.407  74.593  1.00  4.93              
ATOM   2469 3HG2 THR A 154      78.703  41.861  75.917  1.00  4.93              
ATOM   2470  OG1 THR A 154      76.625  41.137  77.451  1.00  4.93              
ATOM   2471  HG1 THR A 154      77.072  41.467  78.241  1.00  4.93              
ATOM   2472  C   THR A 154      76.691  44.677  76.176  1.00  4.93              
ATOM   2473  O   THR A 154      75.612  45.280  76.152  1.00  4.93              
ATOM   2474  N   VAL A 155      77.711  44.965  75.368  1.00  4.85              
ATOM   2475  H   VAL A 155      78.612  44.529  75.572  1.00  4.85              
ATOM   2476  CA  VAL A 155      77.683  45.934  74.273  1.00  4.85              
ATOM   2477  HA  VAL A 155      76.651  46.217  74.092  1.00  4.85              
ATOM   2478  CB  VAL A 155      78.442  47.218  74.644  1.00  4.85              
ATOM   2479  HB  VAL A 155      79.453  46.953  74.942  1.00  4.85              
ATOM   2480  CG1 VAL A 155      78.491  48.210  73.479  1.00  4.85              
ATOM   2481 1HG1 VAL A 155      79.038  49.099  73.783  1.00  4.85              
ATOM   2482 2HG1 VAL A 155      79.009  47.761  72.636  1.00  4.85              
ATOM   2483 3HG1 VAL A 155      77.489  48.498  73.180  1.00  4.85              
ATOM   2484  CG2 VAL A 155      77.767  47.950  75.807  1.00  4.85              
ATOM   2485 1HG2 VAL A 155      78.341  48.833  76.068  1.00  4.85              
ATOM   2486 2HG2 VAL A 155      76.751  48.240  75.548  1.00  4.85              
ATOM   2487 3HG2 VAL A 155      77.735  47.300  76.673  1.00  4.85              
ATOM   2488  C   VAL A 155      78.192  45.245  73.016  1.00  4.85              
ATOM   2489  O   VAL A 155      79.381  45.181  72.713  1.00  4.85              
ATOM   2490  N   GLN A 156      77.238  44.658  72.304  1.00  4.97              
ATOM   2491  H   GLN A 156      76.289  44.808  72.614  1.00  4.97              
ATOM   2492  CA  GLN A 156      77.429  43.877  71.092  1.00  4.97              
ATOM   2493  HA  GLN A 156      77.970  42.973  71.364  1.00  4.97              
ATOM   2494  CB  GLN A 156      76.020  43.470  70.631  1.00  4.97              
ATOM   2495  HB1 GLN A 156      75.398  44.362  70.544  1.00  4.97              
ATOM   2496  HB2 GLN A 156      75.575  42.832  71.397  1.00  4.97              
ATOM   2497  CG  GLN A 156      75.964  42.735  69.292  1.00  4.97              
ATOM   2498  HG1 GLN A 156      76.171  43.449  68.498  1.00  4.97              
ATOM   2499  HG2 GLN A 156      74.950  42.369  69.160  1.00  4.97              
ATOM   2500  CD  GLN A 156      76.937  41.564  69.191  1.00  4.97              
ATOM   2501  OE1 GLN A 156      77.763  41.495  68.286  1.00  4.97              
ATOM   2502  NE2 GLN A 156      76.913  40.633  70.120  1.00  4.97              
ATOM   2503 1HE2 GLN A 156      76.137  40.612  70.759  1.00  4.97              
ATOM   2504 2HE2 GLN A 156      77.553  39.866  70.041  1.00  4.97              
ATOM   2505  C   GLN A 156      78.206  44.654  70.015  1.00  4.97              
ATOM   2506  O   GLN A 156      77.675  45.633  69.487  1.00  4.97              
ATOM   2507  N   PRO A 157      79.408  44.201  69.607  1.00  5.08              
ATOM   2508  CD  PRO A 157      80.141  43.071  70.162  1.00  5.08              
ATOM   2509  HD1 PRO A 157      79.663  42.136  69.874  1.00  5.08              
ATOM   2510  HD2 PRO A 157      80.212  43.136  71.249  1.00  5.08              
ATOM   2511  CG  PRO A 157      81.535  43.136  69.553  1.00  5.08              
ATOM   2512  HG1 PRO A 157      81.960  42.144  69.403  1.00  5.08              
ATOM   2513  HG2 PRO A 157      82.164  43.728  70.208  1.00  5.08              
ATOM   2514  CB  PRO A 157      81.334  43.877  68.237  1.00  5.08              
ATOM   2515  HB1 PRO A 157      81.040  43.163  67.467  1.00  5.08              
ATOM   2516  HB2 PRO A 157      82.234  44.412  67.935  1.00  5.08              
ATOM   2517  CA  PRO A 157      80.181  44.837  68.543  1.00  5.08              
ATOM   2518  HA  PRO A 157      80.588  45.774  68.917  1.00  5.08              
ATOM   2519  C   PRO A 157      79.382  45.148  67.279  1.00  5.08              
ATOM   2520  O   PRO A 157      79.552  46.220  66.696  1.00  5.08              
ATOM   2521  N   LYS A 158      78.453  44.258  66.888  1.00  5.00              
ATOM   2522  H   LYS A 158      78.352  43.404  67.424  1.00  5.00              
ATOM   2523  CA  LYS A 158      77.583  44.486  65.723  1.00  5.00              
ATOM   2524  HA  LYS A 158      78.235  44.532  64.850  1.00  5.00              
ATOM   2525  CB  LYS A 158      76.567  43.346  65.481  1.00  5.00              
ATOM   2526  HB1 LYS A 158      75.622  43.793  65.167  1.00  5.00              
ATOM   2527  HB2 LYS A 158      76.370  42.789  66.392  1.00  5.00              
ATOM   2528  CG  LYS A 158      76.982  42.380  64.357  1.00  5.00              
ATOM   2529  HG1 LYS A 158      77.271  42.967  63.486  1.00  5.00              
ATOM   2530  HG2 LYS A 158      76.112  41.791  64.063  1.00  5.00              
ATOM   2531  CD  LYS A 158      78.142  41.434  64.720  1.00  5.00              
ATOM   2532  HD1 LYS A 158      78.686  41.807  65.588  1.00  5.00              
ATOM   2533  HD2 LYS A 158      78.838  41.418  63.879  1.00  5.00              
ATOM   2534  CE  LYS A 158      77.685  39.989  64.974  1.00  5.00              
ATOM   2535  HE1 LYS A 158      78.568  39.380  65.181  1.00  5.00              
ATOM   2536  HE2 LYS A 158      77.209  39.606  64.067  1.00  5.00              
ATOM   2537  NZ  LYS A 158      76.735  39.889  66.104  1.00  5.00              
ATOM   2538  HZ1 LYS A 158      75.825  40.297  65.879  1.00  5.00              
ATOM   2539  HZ2 LYS A 158      76.482  38.947  66.352  1.00  5.00              
ATOM   2540  HZ3 LYS A 158      77.041  40.373  66.940  1.00  5.00              
ATOM   2541  C   LYS A 158      76.881  45.853  65.700  1.00  5.00              
ATOM   2542  O   LYS A 158      76.798  46.442  64.626  1.00  5.00              
ATOM   2543  N   TRP A 159      76.489  46.425  66.841  1.00  4.92              
ATOM   2544  H   TRP A 159      76.672  45.962  67.722  1.00  4.92              
ATOM   2545  CA  TRP A 159      75.842  47.743  66.878  1.00  4.92              
ATOM   2546  HA  TRP A 159      74.893  47.681  66.342  1.00  4.92              
ATOM   2547  CB  TRP A 159      75.563  48.148  68.336  1.00  4.92              
ATOM   2548  HB1 TRP A 159      75.197  49.174  68.342  1.00  4.92              
ATOM   2549  HB2 TRP A 159      76.510  48.149  68.875  1.00  4.92              
ATOM   2550  CG  TRP A 159      74.580  47.348  69.138  1.00  4.92              
ATOM   2551  CD1 TRP A 159      73.510  46.673  68.664  1.00  4.92              
ATOM   2552  HD1 TRP A 159      73.226  46.631  67.621  1.00  4.92              
ATOM   2553  NE1 TRP A 159      72.818  46.089  69.710  1.00  4.92              
ATOM   2554  HE1 TRP A 159      71.919  45.620  69.605  1.00  4.92              
ATOM   2555  CE2 TRP A 159      73.390  46.395  70.922  1.00  4.92              
ATOM   2556  CZ2 TRP A 159      73.064  46.066  72.246  1.00  4.92              
ATOM   2557  HZ2 TRP A 159      72.238  45.401  72.449  1.00  4.92              
ATOM   2558  CH2 TRP A 159      73.786  46.658  73.295  1.00  4.92              
ATOM   2559  HH2 TRP A 159      73.539  46.441  74.326  1.00  4.92              
ATOM   2560  CZ3 TRP A 159      74.814  47.570  73.000  1.00  4.92              
ATOM   2561  HZ3 TRP A 159      75.323  48.069  73.811  1.00  4.92              
ATOM   2562  CE3 TRP A 159      75.182  47.837  71.666  1.00  4.92              
ATOM   2563  HE3 TRP A 159      75.985  48.527  71.451  1.00  4.92              
ATOM   2564  CD2 TRP A 159      74.485  47.248  70.591  1.00  4.92              
ATOM   2565  C   TRP A 159      76.629  48.875  66.216  1.00  4.92              
ATOM   2566  O   TRP A 159      76.034  49.889  65.864  1.00  4.92              
ATOM   2567  N   PHE A 160      77.946  48.721  66.049  1.00  5.01              
ATOM   2568  H   PHE A 160      78.384  47.868  66.381  1.00  5.01              
ATOM   2569  CA  PHE A 160      78.806  49.768  65.503  1.00  5.01              
ATOM   2570  HA  PHE A 160      78.266  50.715  65.492  1.00  5.01              
ATOM   2571  CB  PHE A 160      80.007  49.942  66.444  1.00  5.01              
ATOM   2572  HB1 PHE A 160      80.646  50.742  66.067  1.00  5.01              
ATOM   2573  HB2 PHE A 160      80.595  49.023  66.449  1.00  5.01              
ATOM   2574  CG  PHE A 160      79.584  50.272  67.865  1.00  5.01              
ATOM   2575  CD1 PHE A 160      79.371  51.609  68.250  1.00  5.01              
ATOM   2576  HD1 PHE A 160      79.547  52.405  67.540  1.00  5.01              
ATOM   2577  CE1 PHE A 160      78.903  51.908  69.544  1.00  5.01              
ATOM   2578  HE1 PHE A 160      78.735  52.934  69.839  1.00  5.01              
ATOM   2579  CZ  PHE A 160      78.608  50.867  70.442  1.00  5.01              
ATOM   2580  HZ  PHE A 160      78.223  51.093  71.427  1.00  5.01              
ATOM   2581  CE2 PHE A 160      78.794  49.531  70.047  1.00  5.01              
ATOM   2582  HE2 PHE A 160      78.529  48.723  70.710  1.00  5.01              
ATOM   2583  CD2 PHE A 160      79.297  49.234  68.771  1.00  5.01              
ATOM   2584  HD2 PHE A 160      79.413  48.203  68.470  1.00  5.01              
ATOM   2585  C   PHE A 160      79.224  49.486  64.053  1.00  5.01              
ATOM   2586  O   PHE A 160      79.833  50.351  63.431  1.00  5.01              
ATOM   2587  N   GLN A 161      78.856  48.332  63.468  1.00  5.26              
ATOM   2588  H   GLN A 161      78.260  47.705  63.999  1.00  5.26              
ATOM   2589  CA  GLN A 161      79.332  47.868  62.150  1.00  5.26              
ATOM   2590  HA  GLN A 161      80.406  48.060  62.138  1.00  5.26              
ATOM   2591  CB  GLN A 161      79.174  46.334  62.028  1.00  5.26              
ATOM   2592  HB1 GLN A 161      79.590  45.869  62.923  1.00  5.26              
ATOM   2593  HB2 GLN A 161      79.791  46.001  61.192  1.00  5.26              
ATOM   2594  CG  GLN A 161      77.735  45.809  61.827  1.00  5.26              
ATOM   2595  HG1 GLN A 161      77.030  46.636  61.745  1.00  5.26              
ATOM   2596  HG2 GLN A 161      77.461  45.209  62.689  1.00  5.26              
ATOM   2597  CD  GLN A 161      77.581  44.900  60.614  1.00  5.26              
ATOM   2598  OE1 GLN A 161      77.477  43.689  60.718  1.00  5.26              
ATOM   2599  NE2 GLN A 161      77.594  45.439  59.421  1.00  5.26              
ATOM   2600 1HE2 GLN A 161      77.803  46.427  59.326  1.00  5.26              
ATOM   2601 2HE2 GLN A 161      77.562  44.814  58.638  1.00  5.26              
ATOM   2602  C   GLN A 161      78.781  48.620  60.910  1.00  5.26              
ATOM   2603  O   GLN A 161      78.648  48.060  59.823  1.00  5.26              
ATOM   2604  N   GLY A 162      78.460  49.899  61.061  1.00  5.20              
ATOM   2605  H   GLY A 162      78.627  50.284  61.982  1.00  5.20              
ATOM   2606  CA  GLY A 162      78.160  50.853  59.993  1.00  5.20              
ATOM   2607  HA1 GLY A 162      77.094  50.814  59.767  1.00  5.20              
ATOM   2608  HA2 GLY A 162      78.723  50.597  59.094  1.00  5.20              
ATOM   2609  C   GLY A 162      78.521  52.288  60.412  1.00  5.20              
ATOM   2610  O   GLY A 162      78.734  53.168  59.577  1.00  5.20              
ATOM   2611  N   CYS A 163      78.679  52.506  61.719  1.00  5.09              
ATOM   2612  H   CYS A 163      78.617  51.698  62.327  1.00  5.09              
ATOM   2613  CA  CYS A 163      78.812  53.804  62.384  1.00  5.09              
ATOM   2614  HA  CYS A 163      78.256  54.537  61.797  1.00  5.09              
ATOM   2615  CB  CYS A 163      78.128  53.716  63.758  1.00  5.09              
ATOM   2616  HB1 CYS A 163      78.209  54.679  64.268  1.00  5.09              
ATOM   2617  HB2 CYS A 163      78.630  52.963  64.368  1.00  5.09              
ATOM   2618  SG  CYS A 163      76.368  53.291  63.568  1.00  5.09              
ATOM   2619  HG  CYS A 163      75.975  54.407  62.932  1.00  5.09              
ATOM   2620  C   CYS A 163      80.251  54.352  62.477  1.00  5.09              
ATOM   2621  O   CYS A 163      80.660  54.917  63.487  1.00  5.09              
ATOM   2622  N   ASN A 164      80.994  54.223  61.381  1.00  5.14              
ATOM   2623  H   ASN A 164      80.531  53.753  60.618  1.00  5.14              
ATOM   2624  CA  ASN A 164      82.384  54.638  61.130  1.00  5.14              
ATOM   2625  HA  ASN A 164      83.035  53.907  61.612  1.00  5.14              
ATOM   2626  CB  ASN A 164      82.569  54.517  59.601  1.00  5.14              
ATOM   2627  HB1 ASN A 164      82.299  53.517  59.264  1.00  5.14              
ATOM   2628  HB2 ASN A 164      83.618  54.684  59.357  1.00  5.14              
ATOM   2629  CG  ASN A 164      81.741  55.548  58.840  1.00  5.14              
ATOM   2630  OD1 ASN A 164      82.202  56.630  58.538  1.00  5.14              
ATOM   2631  ND2 ASN A 164      80.484  55.292  58.550  1.00  5.14              
ATOM   2632 1HD2 ASN A 164      80.030  54.415  58.765  1.00  5.14              
ATOM   2633 2HD2 ASN A 164      79.968  56.063  58.163  1.00  5.14              
ATOM   2634  C   ASN A 164      82.871  56.016  61.631  1.00  5.14              
ATOM   2635  O   ASN A 164      84.076  56.247  61.698  1.00  5.14              
ATOM   2636  N   ASN A 165      81.958  56.916  61.988  1.00  5.10              
ATOM   2637  H   ASN A 165      80.994  56.623  61.953  1.00  5.10              
ATOM   2638  CA  ASN A 165      82.220  58.320  62.314  1.00  5.10              
ATOM   2639  HA  ASN A 165      83.295  58.476  62.324  1.00  5.10              
ATOM   2640  CB  ASN A 165      81.604  59.130  61.146  1.00  5.10              
ATOM   2641  HB1 ASN A 165      80.525  58.968  61.136  1.00  5.10              
ATOM   2642  HB2 ASN A 165      82.007  58.743  60.210  1.00  5.10              
ATOM   2643  CG  ASN A 165      81.846  60.632  61.128  1.00  5.10              
ATOM   2644  OD1 ASN A 165      80.991  61.407  60.717  1.00  5.10              
ATOM   2645  ND2 ASN A 165      83.015  61.108  61.489  1.00  5.10              
ATOM   2646 1HD2 ASN A 165      83.716  60.502  61.885  1.00  5.10              
ATOM   2647 2HD2 ASN A 165      83.121  62.105  61.499  1.00  5.10              
ATOM   2648  C   ASN A 165      81.708  58.705  63.717  1.00  5.10              
ATOM   2649  O   ASN A 165      81.577  59.892  64.012  1.00  5.10              
ATOM   2650  N   LEU A 166      81.427  57.715  64.578  1.00  5.00              
ATOM   2651  H   LEU A 166      81.509  56.757  64.264  1.00  5.00              
ATOM   2652  CA  LEU A 166      81.104  57.952  65.986  1.00  5.00              
ATOM   2653  HA  LEU A 166      80.273  58.655  65.991  1.00  5.00              
ATOM   2654  CB  LEU A 166      80.645  56.666  66.698  1.00  5.00              
ATOM   2655  HB1 LEU A 166      81.528  56.075  66.939  1.00  5.00              
ATOM   2656  HB2 LEU A 166      80.012  56.078  66.032  1.00  5.00              
ATOM   2657  CG  LEU A 166      79.857  56.983  67.990  1.00  5.00              
ATOM   2658  HG  LEU A 166      80.338  57.801  68.525  1.00  5.00              
ATOM   2659  CD1 LEU A 166      78.408  57.380  67.698  1.00  5.00              
ATOM   2660 1HD1 LEU A 166      77.909  57.648  68.626  1.00  5.00              
ATOM   2661 2HD1 LEU A 166      78.382  58.239  67.033  1.00  5.00              
ATOM   2662 3HD1 LEU A 166      77.880  56.551  67.226  1.00  5.00              
ATOM   2663  CD2 LEU A 166      79.821  55.785  68.935  1.00  5.00              
ATOM   2664 1HD2 LEU A 166      79.214  56.024  69.806  1.00  5.00              
ATOM   2665 2HD2 LEU A 166      79.397  54.922  68.424  1.00  5.00              
ATOM   2666 3HD2 LEU A 166      80.830  55.558  69.270  1.00  5.00              
ATOM   2667  C   LEU A 166      82.277  58.625  66.716  1.00  5.00              
ATOM   2668  O   LEU A 166      83.411  58.160  66.662  1.00  5.00              
ATOM   2669  N   GLN A 167      81.955  59.700  67.428  1.00  4.97              
ATOM   2670  H   GLN A 167      80.981  59.971  67.421  1.00  4.97              
ATOM   2671  CA  GLN A 167      82.882  60.665  68.003  1.00  4.97              
ATOM   2672  HA  GLN A 167      83.904  60.316  67.845  1.00  4.97              
ATOM   2673  CB  GLN A 167      82.714  61.995  67.236  1.00  4.97              
ATOM   2674  HB1 GLN A 167      81.737  62.416  67.478  1.00  4.97              
ATOM   2675  HB2 GLN A 167      82.733  61.780  66.165  1.00  4.97              
ATOM   2676  CG  GLN A 167      83.801  63.053  67.519  1.00  4.97              
ATOM   2677  HG1 GLN A 167      84.775  62.634  67.266  1.00  4.97              
ATOM   2678  HG2 GLN A 167      83.802  63.309  68.577  1.00  4.97              
ATOM   2679  CD  GLN A 167      83.605  64.349  66.723  1.00  4.97              
ATOM   2680  OE1 GLN A 167      82.566  64.602  66.121  1.00  4.97              
ATOM   2681  NE2 GLN A 167      84.578  65.228  66.668  1.00  4.97              
ATOM   2682 1HE2 GLN A 167      85.477  65.030  67.118  1.00  4.97              
ATOM   2683 2HE2 GLN A 167      84.417  66.053  66.128  1.00  4.97              
ATOM   2684  C   GLN A 167      82.683  60.843  69.515  1.00  4.97              
ATOM   2685  O   GLN A 167      83.617  61.233  70.203  1.00  4.97              
ATOM   2686  N   VAL A 168      81.518  60.502  70.072  1.00  4.46              
ATOM   2687  H   VAL A 168      80.733  60.291  69.469  1.00  4.46              
ATOM   2688  CA  VAL A 168      81.304  60.494  71.531  1.00  4.46              
ATOM   2689  HA  VAL A 168      82.252  60.222  71.996  1.00  4.46              
ATOM   2690  CB  VAL A 168      80.954  61.906  72.094  1.00  4.46              
ATOM   2691  HB  VAL A 168      81.845  62.242  72.622  1.00  4.46              
ATOM   2692  CG1 VAL A 168      80.695  62.994  71.036  1.00  4.46              
ATOM   2693 1HG1 VAL A 168      80.289  63.891  71.503  1.00  4.46              
ATOM   2694 2HG1 VAL A 168      81.642  63.265  70.567  1.00  4.46              
ATOM   2695 3HG1 VAL A 168      80.022  62.640  70.261  1.00  4.46              
ATOM   2696  CG2 VAL A 168      79.831  61.933  73.143  1.00  4.46              
ATOM   2697 1HG2 VAL A 168      79.746  62.935  73.564  1.00  4.46              
ATOM   2698 2HG2 VAL A 168      78.883  61.645  72.694  1.00  4.46              
ATOM   2699 3HG2 VAL A 168      80.079  61.252  73.957  1.00  4.46              
ATOM   2700  C   VAL A 168      80.329  59.401  71.929  1.00  4.46              
ATOM   2701  O   VAL A 168      79.252  59.332  71.349  1.00  4.46              
ATOM   2702  N   LEU A 169      80.691  58.558  72.900  1.00  4.40              
ATOM   2703  H   LEU A 169      81.604  58.670  73.330  1.00  4.40              
ATOM   2704  CA  LEU A 169      79.847  57.444  73.367  1.00  4.40              
ATOM   2705  HA  LEU A 169      78.861  57.505  72.908  1.00  4.40              
ATOM   2706  CB  LEU A 169      80.515  56.128  72.931  1.00  4.40              
ATOM   2707  HB1 LEU A 169      81.555  56.147  73.261  1.00  4.40              
ATOM   2708  HB2 LEU A 169      80.514  56.096  71.841  1.00  4.40              
ATOM   2709  CG  LEU A 169      79.878  54.834  73.473  1.00  4.40              
ATOM   2710  HG  LEU A 169      80.004  54.780  74.555  1.00  4.40              
ATOM   2711  CD1 LEU A 169      78.392  54.689  73.138  1.00  4.40              
ATOM   2712 1HD1 LEU A 169      78.042  53.685  73.374  1.00  4.40              
ATOM   2713 2HD1 LEU A 169      77.801  55.391  73.721  1.00  4.40              
ATOM   2714 3HD1 LEU A 169      78.236  54.888  72.081  1.00  4.40              
ATOM   2715  CD2 LEU A 169      80.603  53.647  72.842  1.00  4.40              
ATOM   2716 1HD2 LEU A 169      80.139  52.721  73.169  1.00  4.40              
ATOM   2717 2HD2 LEU A 169      80.536  53.703  71.755  1.00  4.40              
ATOM   2718 3HD2 LEU A 169      81.652  53.653  73.136  1.00  4.40              
ATOM   2719  C   LEU A 169      79.676  57.504  74.885  1.00  4.40              
ATOM   2720  O   LEU A 169      80.674  57.636  75.602  1.00  4.40              
ATOM   2721  N   ASP A 170      78.434  57.358  75.370  1.00  4.36              
ATOM   2722  H   ASP A 170      77.639  57.242  74.746  1.00  4.36              
ATOM   2723  CA  ASP A 170      78.195  57.445  76.815  1.00  4.36              
ATOM   2724  HA  ASP A 170      79.130  57.531  77.370  1.00  4.36              
ATOM   2725  CB  ASP A 170      77.404  58.740  77.057  1.00  4.36              
ATOM   2726  HB1 ASP A 170      76.500  58.716  76.463  1.00  4.36              
ATOM   2727  HB2 ASP A 170      78.004  59.587  76.716  1.00  4.36              
ATOM   2728  CG  ASP A 170      77.005  58.991  78.505  1.00  4.36              
ATOM   2729  OD1 ASP A 170      77.665  58.424  79.399  1.00  4.36              
ATOM   2730  OD2 ASP A 170      76.060  59.787  78.702  1.00  4.36              
ATOM   2731  C   ASP A 170      77.494  56.176  77.295  1.00  4.36              
ATOM   2732  O   ASP A 170      76.325  55.957  77.012  1.00  4.36              
ATOM   2733  N   LEU A 171      78.236  55.312  77.979  1.00  4.79              
ATOM   2734  H   LEU A 171      79.200  55.575  78.160  1.00  4.79              
ATOM   2735  CA  LEU A 171      77.817  54.016  78.532  1.00  4.79              
ATOM   2736  HA  LEU A 171      76.742  53.895  78.391  1.00  4.79              
ATOM   2737  CB  LEU A 171      78.558  52.895  77.788  1.00  4.79              
ATOM   2738  HB1 LEU A 171      78.494  51.970  78.361  1.00  4.79              
ATOM   2739  HB2 LEU A 171      79.608  53.179  77.714  1.00  4.79              
ATOM   2740  CG  LEU A 171      78.015  52.611  76.380  1.00  4.79              
ATOM   2741  HG  LEU A 171      77.900  53.543  75.827  1.00  4.79              
ATOM   2742  CD1 LEU A 171      79.020  51.725  75.648  1.00  4.79              
ATOM   2743 1HD1 LEU A 171      78.625  51.441  74.673  1.00  4.79              
ATOM   2744 2HD1 LEU A 171      79.948  52.278  75.518  1.00  4.79              
ATOM   2745 3HD1 LEU A 171      79.231  50.836  76.237  1.00  4.79              
ATOM   2746  CD2 LEU A 171      76.677  51.872  76.409  1.00  4.79              
ATOM   2747 1HD2 LEU A 171      76.332  51.682  75.394  1.00  4.79              
ATOM   2748 2HD2 LEU A 171      76.779  50.925  76.941  1.00  4.79              
ATOM   2749 3HD2 LEU A 171      75.928  52.475  76.922  1.00  4.79              
ATOM   2750  C   LEU A 171      78.051  53.989  80.054  1.00  4.79              
ATOM   2751  O   LEU A 171      78.417  52.978  80.660  1.00  4.79              
ATOM   2752  N   SER A 172      77.867  55.154  80.670  1.00  4.58              
ATOM   2753  H   SER A 172      77.626  55.939  80.078  1.00  4.58              
ATOM   2754  CA  SER A 172      77.867  55.380  82.109  1.00  4.58              
ATOM   2755  HA  SER A 172      78.803  55.004  82.506  1.00  4.58              
ATOM   2756  CB  SER A 172      77.793  56.907  82.303  1.00  4.58              
ATOM   2757  HB1 SER A 172      76.759  57.220  82.456  1.00  4.58              
ATOM   2758  HB2 SER A 172      78.163  57.394  81.407  1.00  4.58              
ATOM   2759  OG  SER A 172      78.605  57.384  83.348  1.00  4.58              
ATOM   2760  HG  SER A 172      79.465  57.573  82.922  1.00  4.58              
ATOM   2761  C   SER A 172      76.677  54.715  82.786  1.00  4.58              
ATOM   2762  O   SER A 172      75.642  54.598  82.148  1.00  4.58              
ATOM   2763  N   SER A 173      76.713  54.364  84.075  1.00  4.74              
ATOM   2764  H   SER A 173      77.609  54.332  84.552  1.00  4.74              
ATOM   2765  CA  SER A 173      75.492  53.932  84.793  1.00  4.74              
ATOM   2766  HA  SER A 173      75.769  53.727  85.822  1.00  4.74              
ATOM   2767  CB  SER A 173      74.471  55.087  84.865  1.00  4.74              
ATOM   2768  HB1 SER A 173      73.692  54.845  85.589  1.00  4.74              
ATOM   2769  HB2 SER A 173      74.008  55.231  83.891  1.00  4.74              
ATOM   2770  OG  SER A 173      75.115  56.296  85.240  1.00  4.74              
ATOM   2771  HG  SER A 173      75.901  56.367  84.684  1.00  4.74              
ATOM   2772  C   SER A 173      74.881  52.631  84.253  1.00  4.74              
ATOM   2773  O   SER A 173      73.717  52.352  84.509  1.00  4.74              
ATOM   2774  N   ASN A 174      75.651  51.820  83.530  1.00  4.81              
ATOM   2775  H   ASN A 174      76.594  52.121  83.336  1.00  4.81              
ATOM   2776  CA  ASN A 174      75.256  50.474  83.111  1.00  4.81              
ATOM   2777  HA  ASN A 174      74.169  50.412  83.043  1.00  4.81              
ATOM   2778  CB  ASN A 174      75.821  50.248  81.684  1.00  4.81              
ATOM   2779  HB1 ASN A 174      75.705  49.204  81.422  1.00  4.81              
ATOM   2780  HB2 ASN A 174      76.876  50.500  81.648  1.00  4.81              
ATOM   2781  CG  ASN A 174      75.150  51.000  80.546  1.00  4.81              
ATOM   2782  OD1 ASN A 174      74.475  50.408  79.730  1.00  4.81              
ATOM   2783  ND2 ASN A 174      75.400  52.264  80.360  1.00  4.81              
ATOM   2784 1HD2 ASN A 174      75.812  52.810  81.092  1.00  4.81              
ATOM   2785 2HD2 ASN A 174      74.764  52.733  79.716  1.00  4.81              
ATOM   2786  C   ASN A 174      75.707  49.422  84.145  1.00  4.81              
ATOM   2787  O   ASN A 174      75.948  49.743  85.310  1.00  4.81              
ATOM   2788  N   PHE A 175      75.836  48.164  83.727  1.00  4.82              
ATOM   2789  H   PHE A 175      75.579  47.969  82.762  1.00  4.82              
ATOM   2790  CA  PHE A 175      76.359  47.032  84.501  1.00  4.82              
ATOM   2791  HA  PHE A 175      76.807  47.410  85.422  1.00  4.82              
ATOM   2792  CB  PHE A 175      75.194  46.100  84.886  1.00  4.82              
ATOM   2793  HB1 PHE A 175      75.596  45.136  85.194  1.00  4.82              
ATOM   2794  HB2 PHE A 175      74.580  45.923  84.002  1.00  4.82              
ATOM   2795  CG  PHE A 175      74.305  46.564  86.027  1.00  4.82              
ATOM   2796  CD1 PHE A 175      72.991  47.004  85.775  1.00  4.82              
ATOM   2797  HD1 PHE A 175      72.636  47.090  84.758  1.00  4.82              
ATOM   2798  CE1 PHE A 175      72.119  47.285  86.844  1.00  4.82              
ATOM   2799  HE1 PHE A 175      71.104  47.604  86.644  1.00  4.82              
ATOM   2800  CZ  PHE A 175      72.555  47.120  88.170  1.00  4.82              
ATOM   2801  HZ  PHE A 175      71.866  47.298  88.986  1.00  4.82              
ATOM   2802  CE2 PHE A 175      73.871  46.695  88.426  1.00  4.82              
ATOM   2803  HE2 PHE A 175      74.197  46.533  89.442  1.00  4.82              
ATOM   2804  CD2 PHE A 175      74.749  46.431  87.358  1.00  4.82              
ATOM   2805  HD2 PHE A 175      75.754  46.085  87.559  1.00  4.82              
ATOM   2806  C   PHE A 175      77.485  46.305  83.746  1.00  4.82              
ATOM   2807  O   PHE A 175      77.604  45.070  83.750  1.00  4.82              
ATOM   2808  N   LEU A 176      78.312  47.099  83.066  1.00  4.96              
ATOM   2809  H   LEU A 176      78.159  48.099  83.145  1.00  4.96              
ATOM   2810  CA  LEU A 176      79.324  46.672  82.105  1.00  4.96              
ATOM   2811  HA  LEU A 176      79.019  45.709  81.700  1.00  4.96              
ATOM   2812  CB  LEU A 176      79.380  47.685  80.935  1.00  4.96              
ATOM   2813  HB1 LEU A 176      80.195  47.433  80.257  1.00  4.96              
ATOM   2814  HB2 LEU A 176      79.597  48.675  81.331  1.00  4.96              
ATOM   2815  CG  LEU A 176      78.088  47.731  80.105  1.00  4.96              
ATOM   2816  HG  LEU A 176      77.244  47.836  80.773  1.00  4.96              
ATOM   2817  CD1 LEU A 176      78.100  48.932  79.168  1.00  4.96              
ATOM   2818 1HD1 LEU A 176      77.163  48.973  78.611  1.00  4.96              
ATOM   2819 2HD1 LEU A 176      78.196  49.849  79.748  1.00  4.96              
ATOM   2820 3HD1 LEU A 176      78.939  48.863  78.475  1.00  4.96              
ATOM   2821  CD2 LEU A 176      77.900  46.461  79.276  1.00  4.96              
ATOM   2822 1HD2 LEU A 176      76.972  46.539  78.714  1.00  4.96              
ATOM   2823 2HD2 LEU A 176      78.734  46.336  78.584  1.00  4.96              
ATOM   2824 3HD2 LEU A 176      77.835  45.596  79.929  1.00  4.96              
ATOM   2825  C   LEU A 176      80.691  46.427  82.711  1.00  4.96              
ATOM   2826  O   LEU A 176      81.610  46.296  81.930  1.00  4.96              
ATOM   2827  N   ALA A 177      80.865  46.299  84.034  1.00  5.03              
ATOM   2828  H   ALA A 177      80.091  46.498  84.651  1.00  5.03              
ATOM   2829  CA  ALA A 177      82.166  45.947  84.628  1.00  5.03              
ATOM   2830  HA  ALA A 177      82.817  46.819  84.560  1.00  5.03              
ATOM   2831  CB  ALA A 177      81.996  45.627  86.118  1.00  5.03              
ATOM   2832  HB1 ALA A 177      82.966  45.379  86.552  1.00  5.03              
ATOM   2833  HB2 ALA A 177      81.600  46.490  86.649  1.00  5.03              
ATOM   2834  HB3 ALA A 177      81.325  44.779  86.248  1.00  5.03              
ATOM   2835  C   ALA A 177      82.885  44.802  83.890  1.00  5.03              
ATOM   2836  O   ALA A 177      83.991  44.981  83.386  1.00  5.03              
ATOM   2837  N   LYS A 178      82.181  43.679  83.704  1.00  5.12              
ATOM   2838  H   LYS A 178      81.283  43.636  84.158  1.00  5.12              
ATOM   2839  CA  LYS A 178      82.619  42.518  82.908  1.00  5.12              
ATOM   2840  HA  LYS A 178      83.459  42.026  83.401  1.00  5.12              
ATOM   2841  CB  LYS A 178      81.445  41.527  82.757  1.00  5.12              
ATOM   2842  HB1 LYS A 178      81.799  40.648  82.214  1.00  5.12              
ATOM   2843  HB2 LYS A 178      80.687  42.003  82.136  1.00  5.12              
ATOM   2844  CG  LYS A 178      80.777  41.054  84.060  1.00  5.12              
ATOM   2845  HG1 LYS A 178      80.634  41.895  84.734  1.00  5.12              
ATOM   2846  HG2 LYS A 178      81.434  40.334  84.549  1.00  5.12              
ATOM   2847  CD  LYS A 178      79.409  40.395  83.788  1.00  5.12              
ATOM   2848  HD1 LYS A 178      79.066  39.904  84.701  1.00  5.12              
ATOM   2849  HD2 LYS A 178      79.539  39.624  83.025  1.00  5.12              
ATOM   2850  CE  LYS A 178      78.332  41.390  83.310  1.00  5.12              
ATOM   2851  HE1 LYS A 178      77.495  40.836  82.878  1.00  5.12              
ATOM   2852  HE2 LYS A 178      78.746  42.011  82.512  1.00  5.12              
ATOM   2853  NZ  LYS A 178      77.848  42.246  84.420  1.00  5.12              
ATOM   2854  HZ1 LYS A 178      77.516  43.150  84.090  1.00  5.12              
ATOM   2855  HZ2 LYS A 178      77.138  41.777  84.965  1.00  5.12              
ATOM   2856  HZ3 LYS A 178      78.598  42.408  85.093  1.00  5.12              
ATOM   2857  C   LYS A 178      83.072  42.911  81.500  1.00  5.12              
ATOM   2858  O   LYS A 178      84.171  42.565  81.082  1.00  5.12              
ATOM   2859  N   ASP A 179      82.232  43.653  80.783  1.00  5.13              
ATOM   2860  H   ASP A 179      81.430  44.056  81.231  1.00  5.13              
ATOM   2861  CA  ASP A 179      82.531  44.096  79.428  1.00  5.13              
ATOM   2862  HA  ASP A 179      82.784  43.211  78.841  1.00  5.13              
ATOM   2863  CB  ASP A 179      81.299  44.741  78.765  1.00  5.13              
ATOM   2864  HB1 ASP A 179      81.284  45.808  78.989  1.00  5.13              
ATOM   2865  HB2 ASP A 179      80.398  44.298  79.194  1.00  5.13              
ATOM   2866  CG  ASP A 179      81.254  44.540  77.238  1.00  5.13              
ATOM   2867  OD1 ASP A 179      82.306  44.680  76.573  1.00  5.13              
ATOM   2868  OD2 ASP A 179      80.142  44.236  76.744  1.00  5.13              
ATOM   2869  C   ASP A 179      83.756  45.024  79.388  1.00  5.13              
ATOM   2870  O   ASP A 179      84.495  44.973  78.420  1.00  5.13              
ATOM   2871  N   ILE A 180      84.109  45.782  80.438  1.00  5.25              
ATOM   2872  H   ILE A 180      83.521  45.811  81.263  1.00  5.25              
ATOM   2873  CA  ILE A 180      85.341  46.594  80.386  1.00  5.25              
ATOM   2874  HA  ILE A 180      85.296  47.221  79.496  1.00  5.25              
ATOM   2875  CB  ILE A 180      85.514  47.519  81.625  1.00  5.25              
ATOM   2876  HB  ILE A 180      85.862  46.894  82.449  1.00  5.25              
ATOM   2877  CG2 ILE A 180      86.604  48.585  81.381  1.00  5.25              
ATOM   2878 1HG2 ILE A 180      86.665  49.265  82.230  1.00  5.25              
ATOM   2879 2HG2 ILE A 180      87.580  48.113  81.275  1.00  5.25              
ATOM   2880 3HG2 ILE A 180      86.383  49.153  80.479  1.00  5.25              
ATOM   2881  CG1 ILE A 180      84.242  48.234  82.130  1.00  5.25              
ATOM   2882 1HG1 ILE A 180      84.511  48.914  82.939  1.00  5.25              
ATOM   2883 2HG1 ILE A 180      83.591  47.492  82.571  1.00  5.25              
ATOM   2884  CD1 ILE A 180      83.448  49.026  81.090  1.00  5.25              
ATOM   2885  HD1 ILE A 180      82.554  49.440  81.559  1.00  5.25              
ATOM   2886  HD2 ILE A 180      84.060  49.842  80.719  1.00  5.25              
ATOM   2887  HD3 ILE A 180      83.144  48.385  80.263  1.00  5.25              
ATOM   2888  C   ILE A 180      86.611  45.713  80.266  1.00  5.25              
ATOM   2889  O   ILE A 180      87.648  46.150  79.763  1.00  5.25              
ATOM   2890  N   THR A 181      86.511  44.447  80.681  1.00  5.36              
ATOM   2891  H   THR A 181      85.625  44.138  81.057  1.00  5.36              
ATOM   2892  CA  THR A 181      87.601  43.469  80.576  1.00  5.36              
ATOM   2893  HA  THR A 181      88.547  43.989  80.725  1.00  5.36              
ATOM   2894  CB  THR A 181      87.512  42.372  81.664  1.00  5.36              
ATOM   2895  HB  THR A 181      88.510  41.949  81.788  1.00  5.36              
ATOM   2896  CG2 THR A 181      87.025  42.876  83.025  1.00  5.36              
ATOM   2897 1HG2 THR A 181      87.278  42.141  83.789  1.00  5.36              
ATOM   2898 2HG2 THR A 181      87.498  43.825  83.269  1.00  5.36              
ATOM   2899 3HG2 THR A 181      85.946  43.027  83.018  1.00  5.36              
ATOM   2900  OG1 THR A 181      86.636  41.321  81.323  1.00  5.36              
ATOM   2901  HG1 THR A 181      85.752  41.699  81.232  1.00  5.36              
ATOM   2902  C   THR A 181      87.682  42.797  79.198  1.00  5.36              
ATOM   2903  O   THR A 181      88.696  42.174  78.888  1.00  5.36              
ATOM   2904  N   HIS A 182      86.648  42.939  78.352  1.00  5.34              
ATOM   2905  H   HIS A 182      85.886  43.543  78.635  1.00  5.34              
ATOM   2906  CA  HIS A 182      86.538  42.262  77.052  1.00  5.34              
ATOM   2907  HA  HIS A 182      87.463  41.713  76.870  1.00  5.34              
ATOM   2908  CB  HIS A 182      85.403  41.229  77.058  1.00  5.34              
ATOM   2909  HB1 HIS A 182      84.438  41.732  77.139  1.00  5.34              
ATOM   2910  HB2 HIS A 182      85.520  40.577  77.924  1.00  5.34              
ATOM   2911  CG  HIS A 182      85.423  40.380  75.806  1.00  5.34              
ATOM   2912  ND1 HIS A 182      84.813  40.681  74.578  1.00  5.34              
ATOM   2913  CE1 HIS A 182      85.151  39.675  73.754  1.00  5.34              
ATOM   2914  HE1 HIS A 182      84.829  39.592  72.725  1.00  5.34              
ATOM   2915  NE2 HIS A 182      85.948  38.793  74.380  1.00  5.34              
ATOM   2916  HE2 HIS A 182      86.348  37.964  73.964  1.00  5.34              
ATOM   2917  CD2 HIS A 182      86.133  39.224  75.674  1.00  5.34              
ATOM   2918  HD2 HIS A 182      86.738  38.764  76.446  1.00  5.34              
ATOM   2919  C   HIS A 182      86.384  43.206  75.850  1.00  5.34              
ATOM   2920  O   HIS A 182      87.267  43.242  74.991  1.00  5.34              
ATOM   2921  N   THR A 183      85.310  44.005  75.814  1.00  5.34              
ATOM   2922  H   THR A 183      84.635  43.911  76.567  1.00  5.34              
ATOM   2923  CA  THR A 183      85.174  45.251  75.038  1.00  5.34              
ATOM   2924  HA  THR A 183      84.111  45.492  75.030  1.00  5.34              
ATOM   2925  CB  THR A 183      85.915  46.420  75.745  1.00  5.34              
ATOM   2926  HB  THR A 183      86.660  46.848  75.080  1.00  5.34              
ATOM   2927  CG2 THR A 183      84.961  47.519  76.211  1.00  5.34              
ATOM   2928 1HG2 THR A 183      84.462  47.958  75.355  1.00  5.34              
ATOM   2929 2HG2 THR A 183      84.211  47.102  76.884  1.00  5.34              
ATOM   2930 3HG2 THR A 183      85.521  48.298  76.727  1.00  5.34              
ATOM   2931  OG1 THR A 183      86.595  46.049  76.918  1.00  5.34              
ATOM   2932  HG1 THR A 183      85.912  45.739  77.528  1.00  5.34              
ATOM   2933  C   THR A 183      85.584  45.094  73.560  1.00  5.34              
ATOM   2934  O   THR A 183      86.263  45.902  72.904  1.00  5.34              
ATOM   2935  N   SER A 184      85.106  43.995  72.989  1.00  5.32              
ATOM   2936  H   SER A 184      84.603  43.346  73.578  1.00  5.32              
ATOM   2937  CA  SER A 184      85.246  43.708  71.561  1.00  5.32              
ATOM   2938  HA  SER A 184      86.309  43.732  71.322  1.00  5.32              
ATOM   2939  CB  SER A 184      84.746  42.288  71.267  1.00  5.32              
ATOM   2940  HB1 SER A 184      85.473  41.578  71.660  1.00  5.32              
ATOM   2941  HB2 SER A 184      84.680  42.146  70.188  1.00  5.32              
ATOM   2942  OG  SER A 184      83.483  42.024  71.858  1.00  5.32              
ATOM   2943  HG  SER A 184      83.609  41.765  72.783  1.00  5.32              
ATOM   2944  C   SER A 184      84.581  44.749  70.645  1.00  5.32              
ATOM   2945  O   SER A 184      84.861  44.775  69.446  1.00  5.32              
ATOM   2946  N   PHE A 185      83.719  45.628  71.181  1.00  5.15              
ATOM   2947  H   PHE A 185      83.512  45.556  72.166  1.00  5.15              
ATOM   2948  CA  PHE A 185      83.119  46.728  70.420  1.00  5.15              
ATOM   2949  HA  PHE A 185      82.933  46.346  69.417  1.00  5.15              
ATOM   2950  CB  PHE A 185      81.731  47.105  70.973  1.00  5.15              
ATOM   2951  HB1 PHE A 185      81.146  46.194  71.091  1.00  5.15              
ATOM   2952  HB2 PHE A 185      81.228  47.709  70.219  1.00  5.15              
ATOM   2953  CG  PHE A 185      81.699  47.864  72.282  1.00  5.15              
ATOM   2954  CD1 PHE A 185      81.546  49.266  72.282  1.00  5.15              
ATOM   2955  HD1 PHE A 185      81.418  49.804  71.352  1.00  5.15              
ATOM   2956  CE1 PHE A 185      81.618  49.977  73.494  1.00  5.15              
ATOM   2957  HE1 PHE A 185      81.547  51.053  73.495  1.00  5.15              
ATOM   2958  CZ  PHE A 185      81.797  49.291  74.708  1.00  5.15              
ATOM   2959  HZ  PHE A 185      81.850  49.840  75.638  1.00  5.15              
ATOM   2960  CE2 PHE A 185      81.893  47.889  74.711  1.00  5.15              
ATOM   2961  HE2 PHE A 185      81.995  47.346  75.642  1.00  5.15              
ATOM   2962  CD2 PHE A 185      81.843  47.175  73.502  1.00  5.15              
ATOM   2963  HD2 PHE A 185      81.896  46.095  73.523  1.00  5.15              
ATOM   2964  C   PHE A 185      84.058  47.936  70.218  1.00  5.15              
ATOM   2965  O   PHE A 185      84.033  48.487  69.118  1.00  5.15              
ATOM   2966  N   PRO A 186      84.974  48.296  71.149  1.00  5.14              
ATOM   2967  CD  PRO A 186      84.743  48.431  72.585  1.00  5.14              
ATOM   2968  HD1 PRO A 186      84.545  47.477  73.059  1.00  5.14              
ATOM   2969  HD2 PRO A 186      83.910  49.095  72.756  1.00  5.14              
ATOM   2970  CG  PRO A 186      85.960  49.138  73.200  1.00  5.14              
ATOM   2971  HG1 PRO A 186      86.308  48.680  74.117  1.00  5.14              
ATOM   2972  HG2 PRO A 186      85.716  50.187  73.382  1.00  5.14              
ATOM   2973  CB  PRO A 186      87.015  49.049  72.119  1.00  5.14              
ATOM   2974  HB1 PRO A 186      87.529  48.091  72.166  1.00  5.14              
ATOM   2975  HB2 PRO A 186      87.728  49.871  72.175  1.00  5.14              
ATOM   2976  CA  PRO A 186      86.135  49.123  70.880  1.00  5.14              
ATOM   2977  HA  PRO A 186      85.768  50.148  70.806  1.00  5.14              
ATOM   2978  C   PRO A 186      86.966  48.909  69.631  1.00  5.14              
ATOM   2979  O   PRO A 186      87.502  49.895  69.132  1.00  5.14              
ATOM   2980  N   PHE A 187      87.067  47.710  69.062  1.00  5.16              
ATOM   2981  H   PHE A 187      86.638  46.901  69.490  1.00  5.16              
ATOM   2982  CA  PHE A 187      87.718  47.608  67.724  1.00  5.16              
ATOM   2983  HA  PHE A 187      88.733  47.999  67.799  1.00  5.16              
ATOM   2984  CB  PHE A 187      87.813  46.112  67.381  1.00  5.16              
ATOM   2985  HB1 PHE A 187      86.805  45.703  67.307  1.00  5.16              
ATOM   2986  HB2 PHE A 187      88.308  45.598  68.207  1.00  5.16              
ATOM   2987  CG  PHE A 187      88.566  45.779  66.103  1.00  5.16              
ATOM   2988  CD1 PHE A 187      89.955  45.556  66.138  1.00  5.16              
ATOM   2989  HD1 PHE A 187      90.496  45.636  67.069  1.00  5.16              
ATOM   2990  CE1 PHE A 187      90.654  45.254  64.956  1.00  5.16              
ATOM   2991  HE1 PHE A 187      91.725  45.109  64.988  1.00  5.16              
ATOM   2992  CZ  PHE A 187      89.966  45.168  63.733  1.00  5.16              
ATOM   2993  HZ  PHE A 187      90.506  44.954  62.822  1.00  5.16              
ATOM   2994  CE2 PHE A 187      88.578  45.389  63.693  1.00  5.16              
ATOM   2995  HE2 PHE A 187      88.050  45.349  62.750  1.00  5.16              
ATOM   2996  CD2 PHE A 187      87.882  45.695  64.875  1.00  5.16              
ATOM   2997  HD2 PHE A 187      86.824  45.904  64.831  1.00  5.16              
ATOM   2998  C   PHE A 187      87.034  48.387  66.578  1.00  5.16              
ATOM   2999  O   PHE A 187      87.663  48.737  65.583  1.00  5.16              
ATOM   3000  N   HIS A 188      85.748  48.703  66.721  1.00  5.12              
ATOM   3001  H   HIS A 188      85.291  48.460  67.591  1.00  5.12              
ATOM   3002  CA  HIS A 188      84.896  49.283  65.674  1.00  5.12              
ATOM   3003  HA  HIS A 188      85.395  49.185  64.709  1.00  5.12              
ATOM   3004  CB  HIS A 188      83.589  48.469  65.608  1.00  5.12              
ATOM   3005  HB1 HIS A 188      82.976  48.842  64.786  1.00  5.12              
ATOM   3006  HB2 HIS A 188      83.033  48.611  66.534  1.00  5.12              
ATOM   3007  CG  HIS A 188      83.816  46.990  65.396  1.00  5.12              
ATOM   3008  ND1 HIS A 188      83.912  46.352  64.159  1.00  5.12              
ATOM   3009  CE1 HIS A 188      84.217  45.074  64.421  1.00  5.12              
ATOM   3010  HE1 HIS A 188      84.397  44.322  63.661  1.00  5.12              
ATOM   3011  NE2 HIS A 188      84.319  44.878  65.747  1.00  5.12              
ATOM   3012  HE2 HIS A 188      84.608  44.021  66.197  1.00  5.12              
ATOM   3013  CD2 HIS A 188      84.070  46.075  66.377  1.00  5.12              
ATOM   3014  HD2 HIS A 188      84.125  46.277  67.437  1.00  5.12              
ATOM   3015  C   HIS A 188      84.641  50.782  65.882  1.00  5.12              
ATOM   3016  O   HIS A 188      83.697  51.355  65.345  1.00  5.12              
ATOM   3017  N   LEU A 189      85.499  51.407  66.692  1.00  5.09              
ATOM   3018  H   LEU A 189      86.244  50.844  67.083  1.00  5.09              
ATOM   3019  CA  LEU A 189      85.446  52.804  67.112  1.00  5.09              
ATOM   3020  HA  LEU A 189      84.746  53.340  66.472  1.00  5.09              
ATOM   3021  CB  LEU A 189      84.895  52.786  68.562  1.00  5.09              
ATOM   3022  HB1 LEU A 189      85.051  53.751  69.033  1.00  5.09              
ATOM   3023  HB2 LEU A 189      85.461  52.055  69.143  1.00  5.09              
ATOM   3024  CG  LEU A 189      83.391  52.470  68.680  1.00  5.09              
ATOM   3025  HG  LEU A 189      83.172  51.513  68.209  1.00  5.09              
ATOM   3026  CD1 LEU A 189      82.987  52.369  70.152  1.00  5.09              
ATOM   3027 1HD1 LEU A 189      81.936  52.091  70.220  1.00  5.09              
ATOM   3028 2HD1 LEU A 189      83.584  51.602  70.644  1.00  5.09              
ATOM   3029 3HD1 LEU A 189      83.139  53.325  70.649  1.00  5.09              
ATOM   3030  CD2 LEU A 189      82.537  53.560  68.030  1.00  5.09              
ATOM   3031 1HD2 LEU A 189      81.493  53.418  68.296  1.00  5.09              
ATOM   3032 2HD2 LEU A 189      82.868  54.541  68.365  1.00  5.09              
ATOM   3033 3HD2 LEU A 189      82.621  53.502  66.945  1.00  5.09              
ATOM   3034  C   LEU A 189      86.787  53.573  66.981  1.00  5.09              
ATOM   3035  O   LEU A 189      87.021  54.462  67.801  1.00  5.09              
ATOM   3036  N   PRO A 190      87.663  53.336  65.972  1.00  5.18              
ATOM   3037  CD  PRO A 190      87.617  52.300  64.938  1.00  5.18              
ATOM   3038  HD1 PRO A 190      86.806  52.511  64.239  1.00  5.18              
ATOM   3039  HD2 PRO A 190      87.509  51.306  65.366  1.00  5.18              
ATOM   3040  CG  PRO A 190      88.959  52.331  64.214  1.00  5.18              
ATOM   3041  HG1 PRO A 190      88.859  52.058  63.163  1.00  5.18              
ATOM   3042  HG2 PRO A 190      89.661  51.666  64.720  1.00  5.18              
ATOM   3043  CB  PRO A 190      89.406  53.773  64.389  1.00  5.18              
ATOM   3044  HB1 PRO A 190      88.921  54.394  63.633  1.00  5.18              
ATOM   3045  HB2 PRO A 190      90.489  53.865  64.320  1.00  5.18              
ATOM   3046  CA  PRO A 190      88.884  54.128  65.786  1.00  5.18              
ATOM   3047  HA  PRO A 190      89.612  53.781  66.522  1.00  5.18              
ATOM   3048  C   PRO A 190      88.761  55.650  65.937  1.00  5.18              
ATOM   3049  O   PRO A 190      89.631  56.270  66.544  1.00  5.18              
ATOM   3050  N   LEU A 191      87.684  56.228  65.387  1.00  5.12              
ATOM   3051  H   LEU A 191      87.015  55.631  64.929  1.00  5.12              
ATOM   3052  CA  LEU A 191      87.417  57.675  65.351  1.00  5.12              
ATOM   3053  HA  LEU A 191      88.378  58.179  65.254  1.00  5.12              
ATOM   3054  CB  LEU A 191      86.571  57.995  64.102  1.00  5.12              
ATOM   3055  HB1 LEU A 191      85.517  57.893  64.371  1.00  5.12              
ATOM   3056  HB2 LEU A 191      86.778  57.274  63.309  1.00  5.12              
ATOM   3057  CG  LEU A 191      86.831  59.413  63.547  1.00  5.12              
ATOM   3058  HG  LEU A 191      86.904  60.141  64.351  1.00  5.12              
ATOM   3059  CD1 LEU A 191      88.120  59.475  62.724  1.00  5.12              
ATOM   3060 1HD1 LEU A 191      88.973  59.221  63.351  1.00  5.12              
ATOM   3061 2HD1 LEU A 191      88.069  58.783  61.884  1.00  5.12              
ATOM   3062 3HD1 LEU A 191      88.268  60.489  62.352  1.00  5.12              
ATOM   3063  CD2 LEU A 191      85.670  59.829  62.646  1.00  5.12              
ATOM   3064 1HD2 LEU A 191      85.883  60.809  62.219  1.00  5.12              
ATOM   3065 2HD2 LEU A 191      85.542  59.094  61.849  1.00  5.12              
ATOM   3066 3HD2 LEU A 191      84.773  59.894  63.261  1.00  5.12              
ATOM   3067  C   LEU A 191      86.760  58.250  66.622  1.00  5.12              
ATOM   3068  O   LEU A 191      86.422  59.430  66.664  1.00  5.12              
ATOM   3069  N   LEU A 192      86.555  57.430  67.651  1.00  5.04              
ATOM   3070  H   LEU A 192      86.901  56.480  67.605  1.00  5.04              
ATOM   3071  CA  LEU A 192      85.952  57.876  68.898  1.00  5.04              
ATOM   3072  HA  LEU A 192      85.005  58.358  68.664  1.00  5.04              
ATOM   3073  CB  LEU A 192      85.702  56.634  69.761  1.00  5.04              
ATOM   3074  HB1 LEU A 192      86.665  56.225  70.071  1.00  5.04              
ATOM   3075  HB2 LEU A 192      85.198  55.895  69.144  1.00  5.04              
ATOM   3076  CG  LEU A 192      84.831  56.896  70.994  1.00  5.04              
ATOM   3077  HG  LEU A 192      85.182  57.783  71.517  1.00  5.04              
ATOM   3078  CD1 LEU A 192      83.360  57.060  70.602  1.00  5.04              
ATOM   3079 1HD1 LEU A 192      82.772  57.268  71.493  1.00  5.04              
ATOM   3080 2HD1 LEU A 192      83.246  57.899  69.918  1.00  5.04              
ATOM   3081 3HD1 LEU A 192      82.993  56.154  70.126  1.00  5.04              
ATOM   3082  CD2 LEU A 192      84.932  55.695  71.930  1.00  5.04              
ATOM   3083 1HD2 LEU A 192      84.210  55.805  72.735  1.00  5.04              
ATOM   3084 2HD2 LEU A 192      84.723  54.777  71.387  1.00  5.04              
ATOM   3085 3HD2 LEU A 192      85.939  55.637  72.342  1.00  5.04              
ATOM   3086  C   LEU A 192      86.862  58.883  69.600  1.00  5.04              
ATOM   3087  O   LEU A 192      88.035  58.592  69.817  1.00  5.04              
ATOM   3088  N   GLU A 193      86.303  60.025  69.998  1.00  5.03              
ATOM   3089  H   GLU A 193      85.330  60.192  69.790  1.00  5.03              
ATOM   3090  CA  GLU A 193      87.001  61.097  70.712  1.00  5.03              
ATOM   3091  HA  GLU A 193      88.057  60.836  70.758  1.00  5.03              
ATOM   3092  CB  GLU A 193      86.940  62.436  69.954  1.00  5.03              
ATOM   3093  HB1 GLU A 193      87.408  63.200  70.577  1.00  5.03              
ATOM   3094  HB2 GLU A 193      85.904  62.722  69.778  1.00  5.03              
ATOM   3095  CG  GLU A 193      87.703  62.371  68.621  1.00  5.03              
ATOM   3096  HG1 GLU A 193      87.119  61.800  67.898  1.00  5.03              
ATOM   3097  HG2 GLU A 193      88.636  61.839  68.794  1.00  5.03              
ATOM   3098  CD  GLU A 193      88.013  63.762  68.048  1.00  5.03              
ATOM   3099  OE1 GLU A 193      87.049  64.508  67.771  1.00  5.03              
ATOM   3100  OE2 GLU A 193      89.215  64.109  67.895  1.00  5.03              
ATOM   3101  C   GLU A 193      86.568  61.252  72.176  1.00  5.03              
ATOM   3102  O   GLU A 193      87.439  61.592  72.981  1.00  5.03              
ATOM   3103  N   GLU A 194      85.340  60.881  72.585  1.00  4.49              
ATOM   3104  H   GLU A 194      84.612  60.676  71.904  1.00  4.49              
ATOM   3105  CA  GLU A 194      85.107  60.639  74.020  1.00  4.49              
ATOM   3106  HA  GLU A 194      86.040  60.693  74.578  1.00  4.49              
ATOM   3107  CB  GLU A 194      84.128  61.639  74.652  1.00  4.49              
ATOM   3108  HB1 GLU A 194      84.155  61.460  75.728  1.00  4.49              
ATOM   3109  HB2 GLU A 194      83.116  61.420  74.311  1.00  4.49              
ATOM   3110  CG  GLU A 194      84.411  63.124  74.410  1.00  4.49              
ATOM   3111  HG1 GLU A 194      84.034  63.410  73.425  1.00  4.49              
ATOM   3112  HG2 GLU A 194      85.490  63.286  74.428  1.00  4.49              
ATOM   3113  CD  GLU A 194      83.748  63.979  75.499  1.00  4.49              
ATOM   3114  OE1 GLU A 194      82.658  63.622  76.006  1.00  4.49              
ATOM   3115  OE2 GLU A 194      84.368  64.964  75.951  1.00  4.49              
ATOM   3116  C   GLU A 194      84.522  59.261  74.244  1.00  4.49              
ATOM   3117  O   GLU A 194      83.741  58.777  73.435  1.00  4.49              
ATOM   3118  N   LEU A 195      84.827  58.685  75.398  1.00  4.45              
ATOM   3119  H   LEU A 195      85.497  59.153  76.000  1.00  4.45              
ATOM   3120  CA  LEU A 195      84.245  57.460  75.909  1.00  4.45              
ATOM   3121  HA  LEU A 195      83.290  57.272  75.416  1.00  4.45              
ATOM   3122  CB  LEU A 195      85.227  56.318  75.614  1.00  4.45              
ATOM   3123  HB1 LEU A 195      86.185  56.554  76.078  1.00  4.45              
ATOM   3124  HB2 LEU A 195      85.394  56.288  74.542  1.00  4.45              
ATOM   3125  CG  LEU A 195      84.799  54.924  76.098  1.00  4.45              
ATOM   3126  HG  LEU A 195      84.847  54.891  77.186  1.00  4.45              
ATOM   3127  CD1 LEU A 195      83.386  54.535  75.656  1.00  4.45              
ATOM   3128 1HD1 LEU A 195      83.172  53.511  75.959  1.00  4.45              
ATOM   3129 2HD1 LEU A 195      82.648  55.188  76.122  1.00  4.45              
ATOM   3130 3HD1 LEU A 195      83.301  54.616  74.575  1.00  4.45              
ATOM   3131  CD2 LEU A 195      85.792  53.910  75.526  1.00  4.45              
ATOM   3132 1HD2 LEU A 195      85.584  52.919  75.923  1.00  4.45              
ATOM   3133 2HD2 LEU A 195      85.712  53.880  74.439  1.00  4.45              
ATOM   3134 3HD2 LEU A 195      86.810  54.187  75.795  1.00  4.45              
ATOM   3135  C   LEU A 195      84.017  57.632  77.414  1.00  4.45              
ATOM   3136  O   LEU A 195      84.970  57.812  78.188  1.00  4.45              
ATOM   3137  N   ASP A 196      82.755  57.541  77.832  1.00  4.41              
ATOM   3138  H   ASP A 196      82.004  57.446  77.153  1.00  4.41              
ATOM   3139  CA  ASP A 196      82.419  57.429  79.249  1.00  4.41              
ATOM   3140  HA  ASP A 196      83.317  57.580  79.845  1.00  4.41              
ATOM   3141  CB  ASP A 196      81.423  58.532  79.672  1.00  4.41              
ATOM   3142  HB1 ASP A 196      80.425  58.277  79.315  1.00  4.41              
ATOM   3143  HB2 ASP A 196      81.719  59.470  79.198  1.00  4.41              
ATOM   3144  CG  ASP A 196      81.384  58.753  81.197  1.00  4.41              
ATOM   3145  OD1 ASP A 196      81.143  57.794  81.966  1.00  4.41              
ATOM   3146  OD2 ASP A 196      81.685  59.878  81.669  1.00  4.41              
ATOM   3147  C   ASP A 196      81.906  56.026  79.559  1.00  4.41              
ATOM   3148  O   ASP A 196      81.009  55.509  78.896  1.00  4.41              
ATOM   3149  N   LEU A 197      82.519  55.412  80.566  1.00  4.87              
ATOM   3150  H   LEU A 197      83.296  55.902  80.999  1.00  4.87              
ATOM   3151  CA  LEU A 197      82.179  54.097  81.112  1.00  4.87              
ATOM   3152  HA  LEU A 197      81.171  53.830  80.791  1.00  4.87              
ATOM   3153  CB  LEU A 197      83.191  53.060  80.569  1.00  4.87              
ATOM   3154  HB1 LEU A 197      83.103  52.132  81.135  1.00  4.87              
ATOM   3155  HB2 LEU A 197      84.198  53.450  80.728  1.00  4.87              
ATOM   3156  CG  LEU A 197      82.999  52.726  79.077  1.00  4.87              
ATOM   3157  HG  LEU A 197      82.816  53.633  78.507  1.00  4.87              
ATOM   3158  CD1 LEU A 197      84.259  52.075  78.507  1.00  4.87              
ATOM   3159 1HD1 LEU A 197      84.103  51.827  77.458  1.00  4.87              
ATOM   3160 2HD1 LEU A 197      85.093  52.771  78.590  1.00  4.87              
ATOM   3161 3HD1 LEU A 197      84.496  51.170  79.056  1.00  4.87              
ATOM   3162  CD2 LEU A 197      81.840  51.749  78.862  1.00  4.87              
ATOM   3163 1HD2 LEU A 197      81.666  51.612  77.795  1.00  4.87              
ATOM   3164 2HD2 LEU A 197      82.060  50.787  79.321  1.00  4.87              
ATOM   3165 3HD2 LEU A 197      80.932  52.146  79.314  1.00  4.87              
ATOM   3166  C   LEU A 197      82.147  54.158  82.644  1.00  4.87              
ATOM   3167  O   LEU A 197      82.383  53.162  83.328  1.00  4.87              
ATOM   3168  N   SER A 198      81.850  55.329  83.198  1.00  4.80              
ATOM   3169  H   SER A 198      81.632  56.101  82.575  1.00  4.80              
ATOM   3170  CA  SER A 198      81.679  55.548  84.629  1.00  4.80              
ATOM   3171  HA  SER A 198      82.589  55.218  85.130  1.00  4.80              
ATOM   3172  CB  SER A 198      81.515  57.034  84.917  1.00  4.80              
ATOM   3173  HB1 SER A 198      81.462  57.203  85.985  1.00  4.80              
ATOM   3174  HB2 SER A 198      80.598  57.409  84.490  1.00  4.80              
ATOM   3175  OG  SER A 198      82.598  57.733  84.352  1.00  4.80              
ATOM   3176  HG  SER A 198      82.343  57.906  83.427  1.00  4.80              
ATOM   3177  C   SER A 198      80.520  54.745  85.223  1.00  4.80              
ATOM   3178  O   SER A 198      79.639  54.270  84.518  1.00  4.80              
ATOM   3179  N   PHE A 199      80.528  54.609  86.545  1.00  4.85              
ATOM   3180  H   PHE A 199      81.261  55.109  87.036  1.00  4.85              
ATOM   3181  CA  PHE A 199      79.542  53.934  87.377  1.00  4.85              
ATOM   3182  HA  PHE A 199      80.053  53.592  88.274  1.00  4.85              
ATOM   3183  CB  PHE A 199      78.490  54.948  87.862  1.00  4.85              
ATOM   3184  HB1 PHE A 199      77.798  54.445  88.540  1.00  4.85              
ATOM   3185  HB2 PHE A 199      77.915  55.309  87.007  1.00  4.85              
ATOM   3186  CG  PHE A 199      79.120  56.127  88.587  1.00  4.85              
ATOM   3187  CD1 PHE A 199      79.575  55.989  89.916  1.00  4.85              
ATOM   3188  HD1 PHE A 199      79.411  55.066  90.454  1.00  4.85              
ATOM   3189  CE1 PHE A 199      80.298  57.030  90.529  1.00  4.85              
ATOM   3190  HE1 PHE A 199      80.695  56.913  91.531  1.00  4.85              
ATOM   3191  CZ  PHE A 199      80.571  58.208  89.814  1.00  4.85              
ATOM   3192  HZ  PHE A 199      81.180  58.979  90.268  1.00  4.85              
ATOM   3193  CE2 PHE A 199      80.096  58.359  88.500  1.00  4.85              
ATOM   3194  HE2 PHE A 199      80.334  59.251  87.946  1.00  4.85              
ATOM   3195  CD2 PHE A 199      79.366  57.324  87.889  1.00  4.85              
ATOM   3196  HD2 PHE A 199      79.038  57.426  86.865  1.00  4.85              
ATOM   3197  C   PHE A 199      78.959  52.689  86.710  1.00  4.85              
ATOM   3198  O   PHE A 199      77.796  52.612  86.321  1.00  4.85              
ATOM   3199  N   ASN A 200      79.830  51.697  86.602  1.00  4.85              
ATOM   3200  H   ASN A 200      80.767  51.859  86.947  1.00  4.85              
ATOM   3201  CA  ASN A 200      79.550  50.412  85.970  1.00  4.85              
ATOM   3202  HA  ASN A 200      78.491  50.331  85.718  1.00  4.85              
ATOM   3203  CB  ASN A 200      80.405  50.342  84.684  1.00  4.85              
ATOM   3204  HB1 ASN A 200      80.779  49.330  84.533  1.00  4.85              
ATOM   3205  HB2 ASN A 200      81.266  51.009  84.740  1.00  4.85              
ATOM   3206  CG  ASN A 200      79.565  50.668  83.478  1.00  4.85              
ATOM   3207  OD1 ASN A 200      78.587  49.986  83.237  1.00  4.85              
ATOM   3208  ND2 ASN A 200      79.897  51.678  82.716  1.00  4.85              
ATOM   3209 1HD2 ASN A 200      80.667  52.278  82.986  1.00  4.85              
ATOM   3210 2HD2 ASN A 200      79.289  51.921  81.937  1.00  4.85              
ATOM   3211  C   ASN A 200      79.854  49.256  86.924  1.00  4.85              
ATOM   3212  O   ASN A 200      79.653  48.098  86.554  1.00  4.85              
ATOM   3213  N   TYR A 201      80.332  49.578  88.138  1.00  4.86              
ATOM   3214  H   TYR A 201      80.588  50.537  88.332  1.00  4.86              
ATOM   3215  CA  TYR A 201      80.555  48.591  89.186  1.00  4.86              
ATOM   3216  HA  TYR A 201      81.384  47.971  88.842  1.00  4.86              
ATOM   3217  CB  TYR A 201      81.027  49.261  90.482  1.00  4.86              
ATOM   3218  HB1 TYR A 201      81.792  49.995  90.239  1.00  4.86              
ATOM   3219  HB2 TYR A 201      81.518  48.498  91.088  1.00  4.86              
ATOM   3220  CG  TYR A 201      79.958  49.931  91.326  1.00  4.86              
ATOM   3221  CD1 TYR A 201      79.380  51.148  90.911  1.00  4.86              
ATOM   3222  HD1 TYR A 201      79.675  51.596  89.977  1.00  4.86              
ATOM   3223  CE1 TYR A 201      78.457  51.813  91.738  1.00  4.86              
ATOM   3224  HE1 TYR A 201      78.029  52.759  91.440  1.00  4.86              
ATOM   3225  CZ  TYR A 201      78.124  51.269  92.995  1.00  4.86              
ATOM   3226  OH  TYR A 201      77.304  51.953  93.829  1.00  4.86              
ATOM   3227  HH  TYR A 201      77.175  51.487  94.656  1.00  4.86              
ATOM   3228  CE2 TYR A 201      78.674  50.034  93.398  1.00  4.86              
ATOM   3229  HE2 TYR A 201      78.421  49.617  94.360  1.00  4.86              
ATOM   3230  CD2 TYR A 201      79.588  49.364  92.563  1.00  4.86              
ATOM   3231  HD2 TYR A 201      80.035  48.431  92.892  1.00  4.86              
ATOM   3232  C   TYR A 201      79.370  47.661  89.436  1.00  4.86              
ATOM   3233  O   TYR A 201      78.197  48.039  89.322  1.00  4.86              
ATOM   3234  N   GLU A 202      79.727  46.436  89.806  1.00  4.99              
ATOM   3235  H   GLU A 202      80.711  46.251  89.941  1.00  4.99              
ATOM   3236  CA  GLU A 202      78.790  45.404  90.215  1.00  4.99              
ATOM   3237  HA  GLU A 202      77.841  45.566  89.703  1.00  4.99              
ATOM   3238  CB  GLU A 202      79.319  44.032  89.804  1.00  4.99              
ATOM   3239  HB1 GLU A 202      78.748  43.248  90.304  1.00  4.99              
ATOM   3240  HB2 GLU A 202      80.370  43.956  90.083  1.00  4.99              
ATOM   3241  CG  GLU A 202      79.144  43.892  88.283  1.00  4.99              
ATOM   3242  HG1 GLU A 202      79.593  44.747  87.777  1.00  4.99              
ATOM   3243  HG2 GLU A 202      78.074  43.899  88.055  1.00  4.99              
ATOM   3244  CD  GLU A 202      79.774  42.619  87.727  1.00  4.99              
ATOM   3245  OE1 GLU A 202      79.165  42.036  86.797  1.00  4.99              
ATOM   3246  OE2 GLU A 202      80.864  42.228  88.197  1.00  4.99              
ATOM   3247  C   GLU A 202      78.535  45.541  91.709  1.00  4.99              
ATOM   3248  O   GLU A 202      79.464  45.637  92.511  1.00  4.99              
ATOM   3249  N   LEU A 203      77.255  45.647  92.065  1.00  5.35              
ATOM   3250  H   LEU A 203      76.536  45.489  91.381  1.00  5.35              
ATOM   3251  CA  LEU A 203      76.851  45.978  93.421  1.00  5.35              
ATOM   3252  HA  LEU A 203      77.289  46.939  93.689  1.00  5.35              
ATOM   3253  CB  LEU A 203      75.322  46.073  93.528  1.00  5.35              
ATOM   3254  HB1 LEU A 203      75.069  46.267  94.572  1.00  5.35              
ATOM   3255  HB2 LEU A 203      74.892  45.105  93.263  1.00  5.35              
ATOM   3256  CG  LEU A 203      74.668  47.161  92.664  1.00  5.35              
ATOM   3257  HG  LEU A 203      74.819  46.922  91.612  1.00  5.35              
ATOM   3258  CD1 LEU A 203      73.169  47.156  92.946  1.00  5.35              
ATOM   3259 1HD1 LEU A 203      72.669  47.921  92.356  1.00  5.35              
ATOM   3260 2HD1 LEU A 203      72.746  46.186  92.685  1.00  5.35              
ATOM   3261 3HD1 LEU A 203      72.993  47.338  94.006  1.00  5.35              
ATOM   3262  CD2 LEU A 203      75.243  48.555  92.921  1.00  5.35              
ATOM   3263 1HD2 LEU A 203      74.679  49.300  92.363  1.00  5.35              
ATOM   3264 2HD2 LEU A 203      75.184  48.792  93.984  1.00  5.35              
ATOM   3265 3HD2 LEU A 203      76.282  48.600  92.596  1.00  5.35              
ATOM   3266  C   LEU A 203      77.374  44.935  94.407  1.00  5.35              
ATOM   3267  O   LEU A 203      77.293  43.732  94.163  1.00  5.35              
ATOM   3268  N   GLN A 204      77.896  45.425  95.529  1.00  5.47              
ATOM   3269  H   GLN A 204      77.955  46.425  95.617  1.00  5.47              
ATOM   3270  CA  GLN A 204      78.517  44.622  96.582  1.00  5.47              
ATOM   3271  HA  GLN A 204      78.911  45.328  97.312  1.00  5.47              
ATOM   3272  CB  GLN A 204      77.451  43.781  97.322  1.00  5.47              
ATOM   3273  HB1 GLN A 204      77.936  43.160  98.076  1.00  5.47              
ATOM   3274  HB2 GLN A 204      76.949  43.118  96.618  1.00  5.47              
ATOM   3275  CG  GLN A 204      76.405  44.663  98.031  1.00  5.47              
ATOM   3276  HG1 GLN A 204      76.074  45.463  97.370  1.00  5.47              
ATOM   3277  HG2 GLN A 204      76.855  45.116  98.914  1.00  5.47              
ATOM   3278  CD  GLN A 204      75.165  43.879  98.442  1.00  5.47              
ATOM   3279  OE1 GLN A 204      74.101  44.017  97.865  1.00  5.47              
ATOM   3280  NE2 GLN A 204      75.238  43.032  99.444  1.00  5.47              
ATOM   3281 1HE2 GLN A 204      76.104  42.874  99.923  1.00  5.47              
ATOM   3282 2HE2 GLN A 204      74.387  42.546  99.664  1.00  5.47              
ATOM   3283  C   GLN A 204      79.757  43.827  96.128  1.00  5.47              
ATOM   3284  O   GLN A 204      80.242  42.977  96.874  1.00  5.47              
ATOM   3285  N   ARG A 205      80.344  44.147  94.965  1.00  5.50              
ATOM   3286  H   ARG A 205      79.900  44.839  94.367  1.00  5.50              
ATOM   3287  CA  ARG A 205      81.722  43.765  94.631  1.00  5.50              
ATOM   3288  HA  ARG A 205      82.038  42.964  95.302  1.00  5.50              
ATOM   3289  CB  ARG A 205      81.811  43.229  93.190  1.00  5.50              
ATOM   3290  HB1 ARG A 205      82.850  42.977  92.979  1.00  5.50              
ATOM   3291  HB2 ARG A 205      81.492  43.995  92.482  1.00  5.50              
ATOM   3292  CG  ARG A 205      80.965  41.959  93.004  1.00  5.50              
ATOM   3293  HG1 ARG A 205      79.905  42.212  93.055  1.00  5.50              
ATOM   3294  HG2 ARG A 205      81.199  41.258  93.807  1.00  5.50              
ATOM   3295  CD  ARG A 205      81.260  41.284  91.658  1.00  5.50              
ATOM   3296  HD1 ARG A 205      82.335  41.113  91.569  1.00  5.50              
ATOM   3297  HD2 ARG A 205      80.952  41.951  90.854  1.00  5.50              
ATOM   3298  NE  ARG A 205      80.556  39.992  91.542  1.00  5.50              
ATOM   3299  HE  ARG A 205      80.189  39.600  92.393  1.00  5.50              
ATOM   3300  CZ  ARG A 205      80.362  39.311  90.427  1.00  5.50              
ATOM   3301  NH1 ARG A 205      80.781  39.719  89.268  1.00  5.50              
ATOM   3302 1HH1 ARG A 205      81.126  40.676  89.164  1.00  5.50              
ATOM   3303 2HH1 ARG A 205      80.533  39.267  88.414  1.00  5.50              
ATOM   3304  NH2 ARG A 205      79.723  38.176  90.465  1.00  5.50              
ATOM   3305 1HH2 ARG A 205      79.379  37.822  91.339  1.00  5.50              
ATOM   3306 2HH2 ARG A 205      79.590  37.658  89.618  1.00  5.50              
ATOM   3307  C   ARG A 205      82.668  44.935  94.883  1.00  5.50              
ATOM   3308  O   ARG A 205      82.290  46.102  94.912  1.00  5.50              
ATOM   3309  N   TYR A 206      83.915  44.564  95.117  1.00  5.58              
ATOM   3310  H   TYR A 206      84.106  43.579  95.086  1.00  5.58              
ATOM   3311  CA  TYR A 206      85.021  45.415  95.532  1.00  5.58              
ATOM   3312  HA  TYR A 206      84.880  46.436  95.172  1.00  5.58              
ATOM   3313  CB  TYR A 206      84.969  45.381  97.072  1.00  5.58              
ATOM   3314  HB1 TYR A 206      84.995  44.335  97.386  1.00  5.58              
ATOM   3315  HB2 TYR A 206      84.007  45.789  97.387  1.00  5.58              
ATOM   3316  CG  TYR A 206      86.030  46.113  97.853  1.00  5.58              
ATOM   3317  CD1 TYR A 206      86.767  47.166  97.279  1.00  5.58              
ATOM   3318  HD1 TYR A 206      86.596  47.481  96.261  1.00  5.58              
ATOM   3319  CE1 TYR A 206      87.761  47.802  98.034  1.00  5.58              
ATOM   3320  HE1 TYR A 206      88.354  48.586  97.589  1.00  5.58              
ATOM   3321  CZ  TYR A 206      88.018  47.380  99.353  1.00  5.58              
ATOM   3322  OH  TYR A 206      89.029  47.951 100.030  1.00  5.58              
ATOM   3323  HH  TYR A 206      89.018  47.765 100.990  1.00  5.58              
ATOM   3324  CE2 TYR A 206      87.251  46.367  99.950  1.00  5.58              
ATOM   3325  HE2 TYR A 206      87.451  46.072 100.971  1.00  5.58              
ATOM   3326  CD2 TYR A 206      86.257  45.729  99.191  1.00  5.58              
ATOM   3327  HD2 TYR A 206      85.674  44.933  99.635  1.00  5.58              
ATOM   3328  C   TYR A 206      86.279  44.816  94.885  1.00  5.58              
ATOM   3329  O   TYR A 206      87.090  44.220  95.598  1.00  5.58              
ATOM   3330  N   PRO A 207      86.343  44.795  93.528  1.00  5.63              
ATOM   3331  CD  PRO A 207      85.289  45.176  92.585  1.00  5.63              
ATOM   3332  HD1 PRO A 207      84.912  46.173  92.796  1.00  5.63              
ATOM   3333  HD2 PRO A 207      84.461  44.475  92.646  1.00  5.63              
ATOM   3334  CG  PRO A 207      85.865  45.086  91.171  1.00  5.63              
ATOM   3335  HG1 PRO A 207      85.635  45.978  90.587  1.00  5.63              
ATOM   3336  HG2 PRO A 207      85.475  44.196  90.675  1.00  5.63              
ATOM   3337  CB  PRO A 207      87.366  44.934  91.384  1.00  5.63              
ATOM   3338  HB1 PRO A 207      87.823  45.921  91.410  1.00  5.63              
ATOM   3339  HB2 PRO A 207      87.829  44.323  90.609  1.00  5.63              
ATOM   3340  CA  PRO A 207      87.468  44.283  92.763  1.00  5.63              
ATOM   3341  HA  PRO A 207      87.339  43.207  92.655  1.00  5.63              
ATOM   3342  C   PRO A 207      88.828  44.551  93.399  1.00  5.63              
ATOM   3343  O   PRO A 207      89.075  45.624  93.950  1.00  5.63              
ATOM   3344  N   SER A 208      89.724  43.576  93.271  1.00  5.64              
ATOM   3345  H   SER A 208      89.478  42.747  92.752  1.00  5.64              
ATOM   3346  CA  SER A 208      91.141  43.759  93.564  1.00  5.64              
ATOM   3347  HA  SER A 208      91.273  44.065  94.603  1.00  5.64              
ATOM   3348  CB  SER A 208      91.904  42.445  93.343  1.00  5.64              
ATOM   3349  HB1 SER A 208      91.737  41.790  94.199  1.00  5.64              
ATOM   3350  HB2 SER A 208      92.973  42.647  93.263  1.00  5.64              
ATOM   3351  OG  SER A 208      91.443  41.795  92.164  1.00  5.64              
ATOM   3352  HG  SER A 208      92.061  41.086  91.959  1.00  5.64              
ATOM   3353  C   SER A 208      91.702  44.871  92.687  1.00  5.64              
ATOM   3354  O   SER A 208      91.945  45.976  93.160  1.00  5.64              
ATOM   3355  N   SER A 209      91.752  44.646  91.376  1.00  5.81              
ATOM   3356  H   SER A 209      91.480  43.735  91.033  1.00  5.81              
ATOM   3357  CA  SER A 209      92.321  45.592  90.421  1.00  5.81              
ATOM   3358  HA  SER A 209      92.565  46.522  90.931  1.00  5.81              
ATOM   3359  CB  SER A 209      93.638  45.032  89.854  1.00  5.81              
ATOM   3360  HB1 SER A 209      94.268  44.699  90.681  1.00  5.81              
ATOM   3361  HB2 SER A 209      94.171  45.823  89.323  1.00  5.81              
ATOM   3362  OG  SER A 209      93.415  43.947  88.964  1.00  5.81              
ATOM   3363  HG  SER A 209      93.301  44.321  88.075  1.00  5.81              
ATOM   3364  C   SER A 209      91.363  45.941  89.288  1.00  5.81              
ATOM   3365  O   SER A 209      90.352  45.271  89.048  1.00  5.81              
ATOM   3366  N   LEU A 210      91.741  46.971  88.529  1.00  5.79              
ATOM   3367  H   LEU A 210      92.586  47.464  88.778  1.00  5.79              
ATOM   3368  CA  LEU A 210      91.217  47.149  87.179  1.00  5.79              
ATOM   3369  HA  LEU A 210      90.133  47.215  87.268  1.00  5.79              
ATOM   3370  CB  LEU A 210      91.755  48.453  86.540  1.00  5.79              
ATOM   3371  HB1 LEU A 210      92.152  48.232  85.547  1.00  5.79              
ATOM   3372  HB2 LEU A 210      92.588  48.830  87.135  1.00  5.79              
ATOM   3373  CG  LEU A 210      90.702  49.571  86.394  1.00  5.79              
ATOM   3374  HG  LEU A 210      90.280  49.794  87.370  1.00  5.79              
ATOM   3375  CD1 LEU A 210      91.360  50.831  85.822  1.00  5.79              
ATOM   3376 1HD1 LEU A 210      90.627  51.634  85.765  1.00  5.79              
ATOM   3377 2HD1 LEU A 210      92.177  51.142  86.470  1.00  5.79              
ATOM   3378 3HD1 LEU A 210      91.753  50.629  84.824  1.00  5.79              
ATOM   3379  CD2 LEU A 210      89.558  49.205  85.439  1.00  5.79              
ATOM   3380 1HD2 LEU A 210      88.867  50.045  85.360  1.00  5.79              
ATOM   3381 2HD2 LEU A 210      89.952  48.969  84.449  1.00  5.79              
ATOM   3382 3HD2 LEU A 210      89.001  48.352  85.815  1.00  5.79              
ATOM   3383  C   LEU A 210      91.517  45.926  86.301  1.00  5.79              
ATOM   3384  O   LEU A 210      92.467  45.182  86.530  1.00  5.79              
ATOM   3385  N   ASN A 211      90.711  45.749  85.263  1.00  5.80              
ATOM   3386  H   ASN A 211      89.925  46.376  85.171  1.00  5.80              
ATOM   3387  CA  ASN A 211      90.910  44.796  84.175  1.00  5.80              
ATOM   3388  HA  ASN A 211      91.968  44.538  84.075  1.00  5.80              
ATOM   3389  CB  ASN A 211      90.094  43.507  84.414  1.00  5.80              
ATOM   3390  HB1 ASN A 211      89.745  43.146  83.448  1.00  5.80              
ATOM   3391  HB2 ASN A 211      89.226  43.719  85.036  1.00  5.80              
ATOM   3392  CG  ASN A 211      90.853  42.339  85.015  1.00  5.80              
ATOM   3393  OD1 ASN A 211      90.833  41.236  84.505  1.00  5.80              
ATOM   3394  ND2 ASN A 211      91.539  42.508  86.113  1.00  5.80              
ATOM   3395 1HD2 ASN A 211      91.663  43.430  86.509  1.00  5.80              
ATOM   3396 2HD2 ASN A 211      92.044  41.709  86.443  1.00  5.80              
ATOM   3397  C   ASN A 211      90.478  45.524  82.892  1.00  5.80              
ATOM   3398  O   ASN A 211      89.301  45.530  82.531  1.00  5.80              
ATOM   3399  N   LEU A 212      91.413  46.249  82.279  1.00  5.79              
ATOM   3400  H   LEU A 212      92.361  46.228  82.630  1.00  5.79              
ATOM   3401  CA  LEU A 212      91.160  47.038  81.077  1.00  5.79              
ATOM   3402  HA  LEU A 212      90.108  47.325  81.034  1.00  5.79              
ATOM   3403  CB  LEU A 212      92.030  48.312  81.154  1.00  5.79              
ATOM   3404  HB1 LEU A 212      93.079  48.016  81.084  1.00  5.79              
ATOM   3405  HB2 LEU A 212      91.892  48.794  82.123  1.00  5.79              
ATOM   3406  CG  LEU A 212      91.725  49.331  80.040  1.00  5.79              
ATOM   3407  HG  LEU A 212      91.584  48.809  79.095  1.00  5.79              
ATOM   3408  CD1 LEU A 212      90.468  50.143  80.356  1.00  5.79              
ATOM   3409 1HD1 LEU A 212      90.306  50.884  79.575  1.00  5.79              
ATOM   3410 2HD1 LEU A 212      89.603  49.482  80.387  1.00  5.79              
ATOM   3411 3HD1 LEU A 212      90.576  50.652  81.313  1.00  5.79              
ATOM   3412  CD2 LEU A 212      92.873  50.316  79.852  1.00  5.79              
ATOM   3413 1HD2 LEU A 212      92.657  50.954  78.998  1.00  5.79              
ATOM   3414 2HD2 LEU A 212      93.002  50.923  80.749  1.00  5.79              
ATOM   3415 3HD2 LEU A 212      93.794  49.771  79.659  1.00  5.79              
ATOM   3416  C   LEU A 212      91.508  46.215  79.833  1.00  5.79              
ATOM   3417  O   LEU A 212      92.661  45.820  79.660  1.00  5.79              
ATOM   3418  N   SER A 213      90.537  45.959  78.957  1.00  5.57              
ATOM   3419  H   SER A 213      89.583  46.230  79.177  1.00  5.57              
ATOM   3420  CA  SER A 213      90.794  45.177  77.744  1.00  5.57              
ATOM   3421  HA  SER A 213      91.075  44.171  78.058  1.00  5.57              
ATOM   3422  CB  SER A 213      89.519  45.056  76.910  1.00  5.57              
ATOM   3423  HB1 SER A 213      89.191  46.046  76.591  1.00  5.57              
ATOM   3424  HB2 SER A 213      88.738  44.602  77.515  1.00  5.57              
ATOM   3425  OG  SER A 213      89.761  44.254  75.770  1.00  5.57              
ATOM   3426  HG  SER A 213      88.895  43.960  75.434  1.00  5.57              
ATOM   3427  C   SER A 213      91.931  45.742  76.854  1.00  5.57              
ATOM   3428  O   SER A 213      92.047  46.945  76.554  1.00  5.57              
ATOM   3429  N   SER A 214      92.707  44.813  76.287  1.00  5.43              
ATOM   3430  H   SER A 214      92.536  43.846  76.521  1.00  5.43              
ATOM   3431  CA  SER A 214      93.607  45.099  75.165  1.00  5.43              
ATOM   3432  HA  SER A 214      94.404  45.749  75.526  1.00  5.43              
ATOM   3433  CB  SER A 214      94.254  43.815  74.637  1.00  5.43              
ATOM   3434  HB1 SER A 214      94.836  43.353  75.435  1.00  5.43              
ATOM   3435  HB2 SER A 214      94.925  44.066  73.813  1.00  5.43              
ATOM   3436  OG  SER A 214      93.268  42.902  74.182  1.00  5.43              
ATOM   3437  HG  SER A 214      93.697  42.125  73.808  1.00  5.43              
ATOM   3438  C   SER A 214      92.916  45.848  74.011  1.00  5.43              
ATOM   3439  O   SER A 214      93.550  46.634  73.310  1.00  5.43              
ATOM   3440  N   ALA A 215      91.600  45.683  73.850  1.00  5.29              
ATOM   3441  H   ALA A 215      91.121  45.045  74.477  1.00  5.29              
ATOM   3442  CA  ALA A 215      90.804  46.405  72.866  1.00  5.29              
ATOM   3443  HA  ALA A 215      91.246  46.212  71.888  1.00  5.29              
ATOM   3444  CB  ALA A 215      89.392  45.812  72.852  1.00  5.29              
ATOM   3445  HB1 ALA A 215      88.839  46.209  72.001  1.00  5.29              
ATOM   3446  HB2 ALA A 215      89.440  44.727  72.758  1.00  5.29              
ATOM   3447  HB3 ALA A 215      88.867  46.069  73.774  1.00  5.29              
ATOM   3448  C   ALA A 215      90.779  47.935  73.042  1.00  5.29              
ATOM   3449  O   ALA A 215      90.567  48.641  72.056  1.00  5.29              
ATOM   3450  N   PHE A 216      91.071  48.474  74.234  1.00  5.12              
ATOM   3451  H   PHE A 216      91.316  47.862  75.006  1.00  5.12              
ATOM   3452  CA  PHE A 216      91.252  49.921  74.417  1.00  5.12              
ATOM   3453  HA  PHE A 216      90.351  50.427  74.070  1.00  5.12              
ATOM   3454  CB  PHE A 216      91.430  50.266  75.900  1.00  5.12              
ATOM   3455  HB1 PHE A 216      91.918  51.238  75.970  1.00  5.12              
ATOM   3456  HB2 PHE A 216      92.091  49.544  76.377  1.00  5.12              
ATOM   3457  CG  PHE A 216      90.115  50.342  76.655  1.00  5.12              
ATOM   3458  CD1 PHE A 216      89.460  49.168  77.073  1.00  5.12              
ATOM   3459  HD1 PHE A 216      89.900  48.203  76.880  1.00  5.12              
ATOM   3460  CE1 PHE A 216      88.225  49.245  77.739  1.00  5.12              
ATOM   3461  HE1 PHE A 216      87.726  48.336  78.051  1.00  5.12              
ATOM   3462  CZ  PHE A 216      87.638  50.497  77.988  1.00  5.12              
ATOM   3463  HZ  PHE A 216      86.691  50.556  78.501  1.00  5.12              
ATOM   3464  CE2 PHE A 216      88.288  51.672  77.573  1.00  5.12              
ATOM   3465  HE2 PHE A 216      87.834  52.632  77.762  1.00  5.12              
ATOM   3466  CD2 PHE A 216      89.525  51.594  76.910  1.00  5.12              
ATOM   3467  HD2 PHE A 216      90.022  52.498  76.594  1.00  5.12              
ATOM   3468  C   PHE A 216      92.396  50.463  73.563  1.00  5.12              
ATOM   3469  O   PHE A 216      92.246  51.559  73.019  1.00  5.12              
ATOM   3470  N   SER A 217      93.445  49.670  73.299  1.00  5.34              
ATOM   3471  H   SER A 217      93.536  48.758  73.730  1.00  5.34              
ATOM   3472  CA  SER A 217      94.492  50.142  72.349  1.00  5.34              
ATOM   3473  HA  SER A 217      94.836  51.123  72.679  1.00  5.34              
ATOM   3474  CB  SER A 217      95.724  49.222  72.340  1.00  5.34              
ATOM   3475  HB1 SER A 217      96.395  49.519  71.532  1.00  5.34              
ATOM   3476  HB2 SER A 217      95.407  48.193  72.165  1.00  5.34              
ATOM   3477  OG  SER A 217      96.457  49.293  73.544  1.00  5.34              
ATOM   3478  HG  SER A 217      96.892  50.168  73.560  1.00  5.34              
ATOM   3479  C   SER A 217      94.020  50.315  70.892  1.00  5.34              
ATOM   3480  O   SER A 217      94.800  50.728  70.044  1.00  5.34              
ATOM   3481  N   ASN A 218      92.761  50.021  70.536  1.00  5.29              
ATOM   3482  H   ASN A 218      92.105  49.730  71.250  1.00  5.29              
ATOM   3483  CA  ASN A 218      92.243  50.322  69.191  1.00  5.29              
ATOM   3484  HA  ASN A 218      93.069  50.350  68.477  1.00  5.29              
ATOM   3485  CB  ASN A 218      91.298  49.191  68.739  1.00  5.29              
ATOM   3486  HB1 ASN A 218      90.796  49.500  67.822  1.00  5.29              
ATOM   3487  HB2 ASN A 218      90.531  49.015  69.491  1.00  5.29              
ATOM   3488  CG  ASN A 218      92.032  47.897  68.428  1.00  5.29              
ATOM   3489  OD1 ASN A 218      92.305  47.566  67.290  1.00  5.29              
ATOM   3490  ND2 ASN A 218      92.383  47.110  69.420  1.00  5.29              
ATOM   3491 1HD2 ASN A 218      92.304  47.453  70.361  1.00  5.29              
ATOM   3492 2HD2 ASN A 218      92.977  46.343  69.166  1.00  5.29              
ATOM   3493  C   ASN A 218      91.567  51.696  69.091  1.00  5.29              
ATOM   3494  O   ASN A 218      91.186  52.113  67.998  1.00  5.29              
ATOM   3495  N   LEU A 219      91.428  52.411  70.212  1.00  5.13              
ATOM   3496  H   LEU A 219      91.819  52.035  71.070  1.00  5.13              
ATOM   3497  CA  LEU A 219      90.756  53.712  70.301  1.00  5.13              
ATOM   3498  HA  LEU A 219      89.927  53.724  69.592  1.00  5.13              
ATOM   3499  CB  LEU A 219      90.167  53.840  71.718  1.00  5.13              
ATOM   3500  HB1 LEU A 219      89.637  54.784  71.778  1.00  5.13              
ATOM   3501  HB2 LEU A 219      90.983  53.857  72.442  1.00  5.13              
ATOM   3502  CG  LEU A 219      89.173  52.722  72.092  1.00  5.13              
ATOM   3503  HG  LEU A 219      89.667  51.752  72.079  1.00  5.13              
ATOM   3504  CD1 LEU A 219      88.638  52.961  73.502  1.00  5.13              
ATOM   3505 1HD1 LEU A 219      88.021  52.118  73.811  1.00  5.13              
ATOM   3506 2HD1 LEU A 219      89.476  53.056  74.193  1.00  5.13              
ATOM   3507 3HD1 LEU A 219      88.039  53.872  73.522  1.00  5.13              
ATOM   3508  CD2 LEU A 219      87.982  52.688  71.131  1.00  5.13              
ATOM   3509 1HD2 LEU A 219      87.190  52.060  71.531  1.00  5.13              
ATOM   3510 2HD2 LEU A 219      87.591  53.694  70.978  1.00  5.13              
ATOM   3511 3HD2 LEU A 219      88.295  52.271  70.172  1.00  5.13              
ATOM   3512  C   LEU A 219      91.669  54.873  69.882  1.00  5.13              
ATOM   3513  O   LEU A 219      91.909  55.808  70.642  1.00  5.13              
ATOM   3514  N   THR A 220      92.224  54.792  68.671  1.00  5.23              
ATOM   3515  H   THR A 220      91.966  53.983  68.113  1.00  5.23              
ATOM   3516  CA  THR A 220      93.312  55.659  68.196  1.00  5.23              
ATOM   3517  HA  THR A 220      94.151  55.502  68.875  1.00  5.23              
ATOM   3518  CB  THR A 220      93.806  55.248  66.799  1.00  5.23              
ATOM   3519  HB  THR A 220      94.118  54.204  66.836  1.00  5.23              
ATOM   3520  CG2 THR A 220      92.751  55.394  65.705  1.00  5.23              
ATOM   3521 1HG2 THR A 220      92.443  56.435  65.604  1.00  5.23              
ATOM   3522 2HG2 THR A 220      93.165  55.054  64.756  1.00  5.23              
ATOM   3523 3HG2 THR A 220      91.885  54.784  65.951  1.00  5.23              
ATOM   3524  OG1 THR A 220      94.912  56.028  66.399  1.00  5.23              
ATOM   3525  HG1 THR A 220      94.906  56.843  66.921  1.00  5.23              
ATOM   3526  C   THR A 220      93.023  57.163  68.226  1.00  5.23              
ATOM   3527  O   THR A 220      93.986  57.923  68.314  1.00  5.23              
ATOM   3528  N   ASN A 221      91.766  57.615  68.142  1.00  5.16              
ATOM   3529  H   ASN A 221      91.011  56.960  67.968  1.00  5.16              
ATOM   3530  CA  ASN A 221      91.423  59.042  68.176  1.00  5.16              
ATOM   3531  HA  ASN A 221      92.314  59.610  67.902  1.00  5.16              
ATOM   3532  CB  ASN A 221      90.353  59.340  67.101  1.00  5.16              
ATOM   3533  HB1 ASN A 221      89.363  59.216  67.537  1.00  5.16              
ATOM   3534  HB2 ASN A 221      90.462  58.626  66.287  1.00  5.16              
ATOM   3535  CG  ASN A 221      90.427  60.721  66.451  1.00  5.16              
ATOM   3536  OD1 ASN A 221      90.271  60.855  65.249  1.00  5.16              
ATOM   3537  ND2 ASN A 221      90.678  61.778  67.183  1.00  5.16              
ATOM   3538 1HD2 ASN A 221      90.692  61.668  68.189  1.00  5.16              
ATOM   3539 2HD2 ASN A 221      90.373  62.667  66.810  1.00  5.16              
ATOM   3540  C   ASN A 221      91.028  59.538  69.592  1.00  5.16              
ATOM   3541  O   ASN A 221      90.787  60.730  69.781  1.00  5.16              
ATOM   3542  N   LEU A 222      90.961  58.647  70.588  1.00  5.07              
ATOM   3543  H   LEU A 222      91.209  57.686  70.390  1.00  5.07              
ATOM   3544  CA  LEU A 222      90.358  58.911  71.893  1.00  5.07              
ATOM   3545  HA  LEU A 222      89.336  59.236  71.715  1.00  5.07              
ATOM   3546  CB  LEU A 222      90.288  57.604  72.694  1.00  5.07              
ATOM   3547  HB1 LEU A 222      91.305  57.244  72.863  1.00  5.07              
ATOM   3548  HB2 LEU A 222      89.760  56.881  72.080  1.00  5.07              
ATOM   3549  CG  LEU A 222      89.565  57.712  74.049  1.00  5.07              
ATOM   3550  HG  LEU A 222      90.014  58.494  74.660  1.00  5.07              
ATOM   3551  CD1 LEU A 222      88.071  58.007  73.894  1.00  5.07              
ATOM   3552 1HD1 LEU A 222      87.597  58.028  74.873  1.00  5.07              
ATOM   3553 2HD1 LEU A 222      87.926  58.981  73.433  1.00  5.07              
ATOM   3554 3HD1 LEU A 222      87.596  57.246  73.275  1.00  5.07              
ATOM   3555  CD2 LEU A 222      89.711  56.386  74.792  1.00  5.07              
ATOM   3556 1HD2 LEU A 222      89.092  56.383  75.685  1.00  5.07              
ATOM   3557 2HD2 LEU A 222      89.402  55.573  74.144  1.00  5.07              
ATOM   3558 3HD2 LEU A 222      90.756  56.238  75.069  1.00  5.07              
ATOM   3559  C   LEU A 222      91.044  60.021  72.685  1.00  5.07              
ATOM   3560  O   LEU A 222      92.097  59.796  73.275  1.00  5.07              
ATOM   3561  N   ARG A 223      90.396  61.184  72.781  1.00  5.05              
ATOM   3562  H   ARG A 223      89.519  61.295  72.290  1.00  5.05              
ATOM   3563  CA  ARG A 223      90.841  62.283  73.634  1.00  5.05              
ATOM   3564  HA  ARG A 223      91.921  62.370  73.592  1.00  5.05              
ATOM   3565  CB  ARG A 223      90.209  63.611  73.191  1.00  5.05              
ATOM   3566  HB1 ARG A 223      90.616  64.411  73.814  1.00  5.05              
ATOM   3567  HB2 ARG A 223      89.128  63.581  73.335  1.00  5.05              
ATOM   3568  CG  ARG A 223      90.501  63.942  71.735  1.00  5.05              
ATOM   3569  HG1 ARG A 223      90.027  63.206  71.083  1.00  5.05              
ATOM   3570  HG2 ARG A 223      91.581  63.903  71.585  1.00  5.05              
ATOM   3571  CD  ARG A 223      89.967  65.335  71.380  1.00  5.05              
ATOM   3572  HD1 ARG A 223      90.416  66.083  72.036  1.00  5.05              
ATOM   3573  HD2 ARG A 223      88.884  65.353  71.518  1.00  5.05              
ATOM   3574  NE  ARG A 223      90.285  65.626  69.978  1.00  5.05              
ATOM   3575  HE  ARG A 223      89.609  65.313  69.283  1.00  5.05              
ATOM   3576  CZ  ARG A 223      91.519  65.716  69.532  1.00  5.05              
ATOM   3577  NH1 ARG A 223      92.518  66.102  70.268  1.00  5.05              
ATOM   3578 1HH1 ARG A 223      92.371  66.339  71.252  1.00  5.05              
ATOM   3579 2HH1 ARG A 223      93.457  65.959  69.943  1.00  5.05              
ATOM   3580  NH2 ARG A 223      91.780  65.329  68.324  1.00  5.05              
ATOM   3581 1HH2 ARG A 223      91.006  64.866  67.848  1.00  5.05              
ATOM   3582 2HH2 ARG A 223      92.739  65.124  68.102  1.00  5.05              
ATOM   3583  C   ARG A 223      90.467  62.081  75.083  1.00  5.05              
ATOM   3584  O   ARG A 223      91.250  62.469  75.947  1.00  5.05              
ATOM   3585  N   ILE A 224      89.266  61.565  75.388  1.00  4.52              
ATOM   3586  H   ILE A 224      88.610  61.334  74.643  1.00  4.52              
ATOM   3587  CA  ILE A 224      88.792  61.700  76.775  1.00  4.52              
ATOM   3588  HA  ILE A 224      89.611  61.921  77.457  1.00  4.52              
ATOM   3589  CB  ILE A 224      87.774  62.866  76.858  1.00  4.52              
ATOM   3590  HB  ILE A 224      87.015  62.712  76.089  1.00  4.52              
ATOM   3591  CG2 ILE A 224      87.078  62.834  78.227  1.00  4.52              
ATOM   3592 1HG2 ILE A 224      86.626  63.795  78.435  1.00  4.52              
ATOM   3593 2HG2 ILE A 224      86.302  62.068  78.220  1.00  4.52              
ATOM   3594 3HG2 ILE A 224      87.798  62.609  79.013  1.00  4.52              
ATOM   3595  CG1 ILE A 224      88.434  64.250  76.612  1.00  4.52              
ATOM   3596 1HG1 ILE A 224      89.136  64.189  75.788  1.00  4.52              
ATOM   3597 2HG1 ILE A 224      88.989  64.562  77.491  1.00  4.52              
ATOM   3598  CD1 ILE A 224      87.460  65.373  76.247  1.00  4.52              
ATOM   3599  HD1 ILE A 224      88.022  66.290  76.069  1.00  4.52              
ATOM   3600  HD2 ILE A 224      86.927  65.112  75.333  1.00  4.52              
ATOM   3601  HD3 ILE A 224      86.751  65.551  77.054  1.00  4.52              
ATOM   3602  C   ILE A 224      88.207  60.370  77.212  1.00  4.52              
ATOM   3603  O   ILE A 224      87.210  59.918  76.652  1.00  4.52              
ATOM   3604  N   LEU A 225      88.822  59.756  78.219  1.00  4.57              
ATOM   3605  H   LEU A 225      89.651  60.169  78.635  1.00  4.57              
ATOM   3606  CA  LEU A 225      88.327  58.500  78.768  1.00  4.57              
ATOM   3607  HA  LEU A 225      87.444  58.167  78.223  1.00  4.57              
ATOM   3608  CB  LEU A 225      89.439  57.460  78.595  1.00  4.57              
ATOM   3609  HB1 LEU A 225      90.334  57.820  79.105  1.00  4.57              
ATOM   3610  HB2 LEU A 225      89.678  57.395  77.536  1.00  4.57              
ATOM   3611  CG  LEU A 225      89.109  56.057  79.130  1.00  4.57              
ATOM   3612  HG  LEU A 225      89.081  56.093  80.218  1.00  4.57              
ATOM   3613  CD1 LEU A 225      87.783  55.480  78.627  1.00  4.57              
ATOM   3614 1HD1 LEU A 225      87.648  54.480  79.034  1.00  4.57              
ATOM   3615 2HD1 LEU A 225      86.941  56.083  78.959  1.00  4.57              
ATOM   3616 3HD1 LEU A 225      87.786  55.438  77.540  1.00  4.57              
ATOM   3617  CD2 LEU A 225      90.235  55.120  78.699  1.00  4.57              
ATOM   3618 1HD2 LEU A 225      90.091  54.129  79.126  1.00  4.57              
ATOM   3619 2HD2 LEU A 225      90.263  55.032  77.613  1.00  4.57              
ATOM   3620 3HD2 LEU A 225      91.189  55.514  79.039  1.00  4.57              
ATOM   3621  C   LEU A 225      87.957  58.726  80.219  1.00  4.57              
ATOM   3622  O   LEU A 225      88.736  59.298  80.975  1.00  4.57              
ATOM   3623  N   ARG A 226      86.766  58.288  80.606  1.00  4.51              
ATOM   3624  H   ARG A 226      86.154  57.860  79.915  1.00  4.51              
ATOM   3625  CA  ARG A 226      86.237  58.482  81.957  1.00  4.51              
ATOM   3626  HA  ARG A 226      86.997  58.863  82.633  1.00  4.51              
ATOM   3627  CB  ARG A 226      85.051  59.458  81.869  1.00  4.51              
ATOM   3628  HB1 ARG A 226      84.640  59.553  82.868  1.00  4.51              
ATOM   3629  HB2 ARG A 226      84.289  59.002  81.239  1.00  4.51              
ATOM   3630  CG  ARG A 226      85.364  60.861  81.304  1.00  4.51              
ATOM   3631  HG1 ARG A 226      85.987  60.774  80.414  1.00  4.51              
ATOM   3632  HG2 ARG A 226      85.897  61.447  82.052  1.00  4.51              
ATOM   3633  CD  ARG A 226      84.066  61.580  80.899  1.00  4.51              
ATOM   3634  HD1 ARG A 226      83.449  61.739  81.781  1.00  4.51              
ATOM   3635  HD2 ARG A 226      83.525  60.929  80.208  1.00  4.51              
ATOM   3636  NE  ARG A 226      84.314  62.882  80.253  1.00  4.51              
ATOM   3637  HE  ARG A 226      85.101  63.413  80.583  1.00  4.51              
ATOM   3638  CZ  ARG A 226      83.677  63.381  79.204  1.00  4.51              
ATOM   3639  NH1 ARG A 226      82.608  62.847  78.687  1.00  4.51              
ATOM   3640 1HH1 ARG A 226      82.211  62.014  79.075  1.00  4.51              
ATOM   3641 2HH1 ARG A 226      82.309  63.169  77.763  1.00  4.51              
ATOM   3642  NH2 ARG A 226      84.147  64.449  78.639  1.00  4.51              
ATOM   3643 1HH2 ARG A 226      85.031  64.839  78.894  1.00  4.51              
ATOM   3644 2HH2 ARG A 226      83.780  64.701  77.716  1.00  4.51              
ATOM   3645  C   ARG A 226      85.789  57.135  82.471  1.00  4.51              
ATOM   3646  O   ARG A 226      85.044  56.485  81.759  1.00  4.51              
ATOM   3647  N   ILE A 227      86.257  56.689  83.627  1.00  4.89              
ATOM   3648  H   ILE A 227      86.938  57.264  84.116  1.00  4.89              
ATOM   3649  CA  ILE A 227      85.950  55.372  84.188  1.00  4.89              
ATOM   3650  HA  ILE A 227      84.961  55.099  83.816  1.00  4.89              
ATOM   3651  CB  ILE A 227      86.925  54.242  83.744  1.00  4.89              
ATOM   3652  HB  ILE A 227      87.785  54.240  84.413  1.00  4.89              
ATOM   3653  CG2 ILE A 227      86.176  52.899  83.890  1.00  4.89              
ATOM   3654 1HG2 ILE A 227      85.722  52.821  84.876  1.00  4.89              
ATOM   3655 2HG2 ILE A 227      85.389  52.823  83.138  1.00  4.89              
ATOM   3656 3HG2 ILE A 227      86.862  52.060  83.783  1.00  4.89              
ATOM   3657  CG1 ILE A 227      87.483  54.373  82.307  1.00  4.89              
ATOM   3658 1HG1 ILE A 227      88.017  55.320  82.225  1.00  4.89              
ATOM   3659 2HG1 ILE A 227      86.661  54.373  81.590  1.00  4.89              
ATOM   3660  CD1 ILE A 227      88.471  53.263  81.922  1.00  4.89              
ATOM   3661  HD1 ILE A 227      88.929  53.503  80.966  1.00  4.89              
ATOM   3662  HD2 ILE A 227      89.254  53.179  82.676  1.00  4.89              
ATOM   3663  HD3 ILE A 227      87.956  52.308  81.819  1.00  4.89              
ATOM   3664  C   ILE A 227      85.809  55.459  85.713  1.00  4.89              
ATOM   3665  O   ILE A 227      86.450  54.734  86.483  1.00  4.89              
ATOM   3666  N   ARG A 228      84.969  56.399  86.153  1.00  4.86              
ATOM   3667  H   ARG A 228      84.461  56.950  85.471  1.00  4.86              
ATOM   3668  CA  ARG A 228      84.809  56.740  87.568  1.00  4.86              
ATOM   3669  HA  ARG A 228      85.703  56.408  88.097  1.00  4.86              
ATOM   3670  CB  ARG A 228      84.776  58.279  87.756  1.00  4.86              
ATOM   3671  HB1 ARG A 228      85.778  58.665  87.593  1.00  4.86              
ATOM   3672  HB2 ARG A 228      84.502  58.514  88.779  1.00  4.86              
ATOM   3673  CG  ARG A 228      83.812  59.003  86.818  1.00  4.86              
ATOM   3674  HG1 ARG A 228      82.883  58.452  86.837  1.00  4.86              
ATOM   3675  HG2 ARG A 228      84.237  58.977  85.816  1.00  4.86              
ATOM   3676  CD  ARG A 228      83.432  60.451  87.143  1.00  4.86              
ATOM   3677  HD1 ARG A 228      84.271  61.118  86.938  1.00  4.86              
ATOM   3678  HD2 ARG A 228      83.196  60.518  88.207  1.00  4.86              
ATOM   3679  NE  ARG A 228      82.231  60.825  86.353  1.00  4.86              
ATOM   3680  HE  ARG A 228      81.355  60.758  86.826  1.00  4.86              
ATOM   3681  CZ  ARG A 228      82.157  60.863  85.034  1.00  4.86              
ATOM   3682  NH1 ARG A 228      83.184  60.993  84.271  1.00  4.86              
ATOM   3683 1HH1 ARG A 228      84.121  61.071  84.678  1.00  4.86              
ATOM   3684 2HH1 ARG A 228      83.053  60.866  83.285  1.00  4.86              
ATOM   3685  NH2 ARG A 228      81.026  60.785  84.400  1.00  4.86              
ATOM   3686 1HH2 ARG A 228      80.146  60.695  84.879  1.00  4.86              
ATOM   3687 2HH2 ARG A 228      81.065  60.606  83.393  1.00  4.86              
ATOM   3688  C   ARG A 228      83.642  56.030  88.240  1.00  4.86              
ATOM   3689  O   ARG A 228      82.500  56.248  87.869  1.00  4.86              
ATOM   3690  N   GLY A 229      83.912  55.109  89.162  1.00  4.90              
ATOM   3691  H   GLY A 229      84.878  54.993  89.441  1.00  4.90              
ATOM   3692  CA  GLY A 229      82.907  54.200  89.735  1.00  4.90              
ATOM   3693  HA1 GLY A 229      81.907  54.616  89.624  1.00  4.90              
ATOM   3694  HA2 GLY A 229      83.112  54.085  90.799  1.00  4.90              
ATOM   3695  C   GLY A 229      82.939  52.794  89.076  1.00  4.90              
ATOM   3696  O   GLY A 229      81.905  52.156  88.795  1.00  4.90              
ATOM   3697  N   PHE A 230      84.156  52.337  88.774  1.00  4.89              
ATOM   3698  H   PHE A 230      84.932  52.962  88.952  1.00  4.89              
ATOM   3699  CA  PHE A 230      84.500  50.931  88.569  1.00  4.89              
ATOM   3700  HA  PHE A 230      83.674  50.438  88.055  1.00  4.89              
ATOM   3701  CB  PHE A 230      85.750  50.814  87.684  1.00  4.89              
ATOM   3702  HB1 PHE A 230      86.618  51.195  88.225  1.00  4.89              
ATOM   3703  HB2 PHE A 230      85.614  51.444  86.804  1.00  4.89              
ATOM   3704  CG  PHE A 230      86.034  49.395  87.214  1.00  4.89              
ATOM   3705  CD1 PHE A 230      86.826  48.527  87.992  1.00  4.89              
ATOM   3706  HD1 PHE A 230      87.238  48.857  88.931  1.00  4.89              
ATOM   3707  CE1 PHE A 230      87.062  47.207  87.572  1.00  4.89              
ATOM   3708  HE1 PHE A 230      87.660  46.545  88.187  1.00  4.89              
ATOM   3709  CZ  PHE A 230      86.505  46.745  86.367  1.00  4.89              
ATOM   3710  HZ  PHE A 230      86.678  45.727  86.043  1.00  4.89              
ATOM   3711  CE2 PHE A 230      85.711  47.603  85.587  1.00  4.89              
ATOM   3712  HE2 PHE A 230      85.277  47.238  84.668  1.00  4.89              
ATOM   3713  CD2 PHE A 230      85.477  48.925  86.007  1.00  4.89              
ATOM   3714  HD2 PHE A 230      84.862  49.579  85.406  1.00  4.89              
ATOM   3715  C   PHE A 230      84.704  50.198  89.905  1.00  4.89              
ATOM   3716  O   PHE A 230      84.294  49.051  90.021  1.00  4.89              
ATOM   3717  N   VAL A 231      85.231  50.892  90.930  1.00  4.83              
ATOM   3718  H   VAL A 231      85.551  51.832  90.727  1.00  4.83              
ATOM   3719  CA  VAL A 231      85.347  50.417  92.326  1.00  4.83              
ATOM   3720  HA  VAL A 231      85.707  51.250  92.911  1.00  4.83              
ATOM   3721  CB  VAL A 231      83.973  50.069  92.952  1.00  4.83              
ATOM   3722  HB  VAL A 231      83.533  49.210  92.449  1.00  4.83              
ATOM   3723  CG1 VAL A 231      84.102  49.728  94.443  1.00  4.83              
ATOM   3724 1HG1 VAL A 231      83.113  49.592  94.881  1.00  4.83              
ATOM   3725 2HG1 VAL A 231      84.652  48.795  94.563  1.00  4.83              
ATOM   3726 3HG1 VAL A 231      84.627  50.524  94.971  1.00  4.83              
ATOM   3727  CG2 VAL A 231      83.003  51.256  92.819  1.00  4.83              
ATOM   3728 1HG2 VAL A 231      82.063  51.023  93.319  1.00  4.83              
ATOM   3729 2HG2 VAL A 231      83.439  52.147  93.267  1.00  4.83              
ATOM   3730 3HG2 VAL A 231      82.788  51.457  91.771  1.00  4.83              
ATOM   3731  C   VAL A 231      86.379  49.297  92.469  1.00  4.83              
ATOM   3732  O   VAL A 231      86.054  48.126  92.332  1.00  4.83              
ATOM   3733  N   PHE A 232      87.644  49.637  92.714  1.00  4.96              
ATOM   3734  H   PHE A 232      87.870  50.610  92.903  1.00  4.96              
ATOM   3735  CA  PHE A 232      88.737  48.666  92.804  1.00  4.96              
ATOM   3736  HA  PHE A 232      88.334  47.743  93.215  1.00  4.96              
ATOM   3737  CB  PHE A 232      89.266  48.368  91.391  1.00  4.96              
ATOM   3738  HB1 PHE A 232      88.444  48.001  90.779  1.00  4.96              
ATOM   3739  HB2 PHE A 232      89.990  47.556  91.465  1.00  4.96              
ATOM   3740  CG  PHE A 232      89.906  49.539  90.667  1.00  4.96              
ATOM   3741  CD1 PHE A 232      89.113  50.565  90.112  1.00  4.96              
ATOM   3742  HD1 PHE A 232      88.042  50.538  90.222  1.00  4.96              
ATOM   3743  CE1 PHE A 232      89.711  51.628  89.415  1.00  4.96              
ATOM   3744  HE1 PHE A 232      89.100  52.409  88.984  1.00  4.96              
ATOM   3745  CZ  PHE A 232      91.107  51.669  89.272  1.00  4.96              
ATOM   3746  HZ  PHE A 232      91.564  52.488  88.736  1.00  4.96              
ATOM   3747  CE2 PHE A 232      91.902  50.649  89.827  1.00  4.96              
ATOM   3748  HE2 PHE A 232      92.973  50.667  89.724  1.00  4.96              
ATOM   3749  CD2 PHE A 232      91.303  49.595  90.533  1.00  4.96              
ATOM   3750  HD2 PHE A 232      91.921  48.828  90.977  1.00  4.96              
ATOM   3751  C   PHE A 232      89.877  49.130  93.718  1.00  4.96              
ATOM   3752  O   PHE A 232      90.228  50.306  93.724  1.00  4.96              
ATOM   3753  N   GLN A 233      90.467  48.206  94.480  1.00  5.16              
ATOM   3754  H   GLN A 233      90.196  47.235  94.331  1.00  5.16              
ATOM   3755  CA  GLN A 233      91.481  48.485  95.504  1.00  5.16              
ATOM   3756  HA  GLN A 233      91.085  49.217  96.205  1.00  5.16              
ATOM   3757  CB  GLN A 233      91.800  47.174  96.239  1.00  5.16              
ATOM   3758  HB1 GLN A 233      92.743  47.278  96.759  1.00  5.16              
ATOM   3759  HB2 GLN A 233      91.925  46.352  95.542  1.00  5.16              
ATOM   3760  CG  GLN A 233      90.701  46.812  97.232  1.00  5.16              
ATOM   3761  HG1 GLN A 233      89.774  46.672  96.676  1.00  5.16              
ATOM   3762  HG2 GLN A 233      90.583  47.634  97.934  1.00  5.16              
ATOM   3763  CD  GLN A 233      90.986  45.546  98.026  1.00  5.16              
ATOM   3764  OE1 GLN A 233      92.100  45.259  98.440  1.00  5.16              
ATOM   3765  NE2 GLN A 233      89.976  44.763  98.319  1.00  5.16              
ATOM   3766 1HE2 GLN A 233      89.052  44.975  97.971  1.00  5.16              
ATOM   3767 2HE2 GLN A 233      90.177  43.934  98.847  1.00  5.16              
ATOM   3768  C   GLN A 233      92.787  49.053  94.942  1.00  5.16              
ATOM   3769  O   GLN A 233      93.299  50.051  95.433  1.00  5.16              
ATOM   3770  N   GLU A 234      93.392  48.425  93.953  1.00  5.32              
ATOM   3771  H   GLU A 234      92.940  47.616  93.529  1.00  5.32              
ATOM   3772  CA  GLU A 234      94.793  48.676  93.638  1.00  5.32              
ATOM   3773  HA  GLU A 234      95.140  49.579  94.129  1.00  5.32              
ATOM   3774  CB  GLU A 234      95.631  47.474  94.127  1.00  5.32              
ATOM   3775  HB1 GLU A 234      95.599  47.511  95.213  1.00  5.32              
ATOM   3776  HB2 GLU A 234      96.657  47.647  93.819  1.00  5.32              
ATOM   3777  CG  GLU A 234      95.291  46.038  93.678  1.00  5.32              
ATOM   3778  HG1 GLU A 234      96.120  45.665  93.073  1.00  5.32              
ATOM   3779  HG2 GLU A 234      94.418  46.050  93.030  1.00  5.32              
ATOM   3780  CD  GLU A 234      95.073  45.076  94.862  1.00  5.32              
ATOM   3781  OE1 GLU A 234      95.847  45.139  95.856  1.00  5.32              
ATOM   3782  OE2 GLU A 234      94.121  44.268  94.801  1.00  5.32              
ATOM   3783  C   GLU A 234      94.971  48.903  92.135  1.00  5.32              
ATOM   3784  O   GLU A 234      94.528  48.104  91.305  1.00  5.32              
ATOM   3785  N   LEU A 235      95.636  50.009  91.794  1.00  5.22              
ATOM   3786  H   LEU A 235      95.938  50.646  92.525  1.00  5.22              
ATOM   3787  CA  LEU A 235      95.960  50.378  90.418  1.00  5.22              
ATOM   3788  HA  LEU A 235      95.404  49.744  89.727  1.00  5.22              
ATOM   3789  CB  LEU A 235      95.562  51.846  90.182  1.00  5.22              
ATOM   3790  HB1 LEU A 235      96.182  52.449  90.834  1.00  5.22              
ATOM   3791  HB2 LEU A 235      94.529  52.010  90.485  1.00  5.22              
ATOM   3792  CG  LEU A 235      95.762  52.338  88.736  1.00  5.22              
ATOM   3793  HG  LEU A 235      96.748  52.041  88.381  1.00  5.22              
ATOM   3794  CD1 LEU A 235      94.710  51.770  87.783  1.00  5.22              
ATOM   3795 1HD1 LEU A 235      94.938  52.087  86.767  1.00  5.22              
ATOM   3796 2HD1 LEU A 235      94.714  50.681  87.813  1.00  5.22              
ATOM   3797 3HD1 LEU A 235      93.729  52.149  88.054  1.00  5.22              
ATOM   3798  CD2 LEU A 235      95.688  53.863  88.696  1.00  5.22              
ATOM   3799 1HD2 LEU A 235      94.729  54.206  89.084  1.00  5.22              
ATOM   3800 2HD2 LEU A 235      96.482  54.279  89.320  1.00  5.22              
ATOM   3801 3HD2 LEU A 235      95.823  54.216  87.675  1.00  5.22              
ATOM   3802  C   LEU A 235      97.460  50.162  90.174  1.00  5.22              
ATOM   3803  O   LEU A 235      98.292  50.965  90.604  1.00  5.22              
ATOM   3804  N   LYS A 236      97.805  49.057  89.514  1.00  5.34              
ATOM   3805  H   LYS A 236      97.081  48.454  89.125  1.00  5.34              
ATOM   3806  CA  LYS A 236      99.190  48.745  89.160  1.00  5.34              
ATOM   3807  HA  LYS A 236      99.853  49.136  89.931  1.00  5.34              
ATOM   3808  CB  LYS A 236      99.388  47.231  89.090  1.00  5.34              
ATOM   3809  HB1 LYS A 236     100.457  47.033  89.126  1.00  5.34              
ATOM   3810  HB2 LYS A 236      99.013  46.925  88.121  1.00  5.34              
ATOM   3811  CG  LYS A 236      98.728  46.404  90.215  1.00  5.34              
ATOM   3812  HG1 LYS A 236      97.656  46.603  90.270  1.00  5.34              
ATOM   3813  HG2 LYS A 236      99.177  46.710  91.161  1.00  5.34              
ATOM   3814  CD  LYS A 236      98.927  44.885  90.050  1.00  5.34              
ATOM   3815  HD1 LYS A 236      98.814  44.424  91.032  1.00  5.34              
ATOM   3816  HD2 LYS A 236      99.943  44.684  89.703  1.00  5.34              
ATOM   3817  CE  LYS A 236      97.912  44.212  89.109  1.00  5.34              
ATOM   3818  HE1 LYS A 236      96.903  44.393  89.492  1.00  5.34              
ATOM   3819  HE2 LYS A 236      98.097  43.136  89.105  1.00  5.34              
ATOM   3820  NZ  LYS A 236      98.008  44.736  87.734  1.00  5.34              
ATOM   3821  HZ1 LYS A 236      97.704  45.710  87.737  1.00  5.34              
ATOM   3822  HZ2 LYS A 236      98.964  44.739  87.379  1.00  5.34              
ATOM   3823  HZ3 LYS A 236      97.344  44.335  87.081  1.00  5.34              
ATOM   3824  C   LYS A 236      99.547  49.438  87.842  1.00  5.34              
ATOM   3825  O   LYS A 236      98.674  49.688  87.010  1.00  5.34              
ATOM   3826  N   GLN A 237     100.827  49.747  87.633  1.00  5.40              
ATOM   3827  H   GLN A 237     101.509  49.331  88.250  1.00  5.40              
ATOM   3828  CA  GLN A 237     101.314  50.485  86.459  1.00  5.40              
ATOM   3829  HA  GLN A 237     100.946  51.496  86.499  1.00  5.40              
ATOM   3830  CB  GLN A 237     102.856  50.529  86.543  1.00  5.40              
ATOM   3831  HB1 GLN A 237     103.233  49.505  86.526  1.00  5.40              
ATOM   3832  HB2 GLN A 237     103.143  50.974  87.497  1.00  5.40              
ATOM   3833  CG  GLN A 237     103.548  51.319  85.417  1.00  5.40              
ATOM   3834  HG1 GLN A 237     103.312  52.374  85.511  1.00  5.40              
ATOM   3835  HG2 GLN A 237     103.190  50.982  84.445  1.00  5.40              
ATOM   3836  CD  GLN A 237     105.065  51.148  85.456  1.00  5.40              
ATOM   3837  OE1 GLN A 237     105.803  51.883  86.104  1.00  5.40              
ATOM   3838  NE2 GLN A 237     105.582  50.132  84.801  1.00  5.40              
ATOM   3839 1HE2 GLN A 237     104.980  49.511  84.290  1.00  5.40              
ATOM   3840 2HE2 GLN A 237     106.570  49.987  84.881  1.00  5.40              
ATOM   3841  C   GLN A 237     100.862  49.865  85.124  1.00  5.40              
ATOM   3842  O   GLN A 237     100.455  50.555  84.191  1.00  5.40              
ATOM   3843  N   GLU A 238     100.929  48.540  85.067  1.00  5.44              
ATOM   3844  H   GLU A 238     101.274  48.079  85.903  1.00  5.44              
ATOM   3845  CA  GLU A 238     100.589  47.716  83.908  1.00  5.44              
ATOM   3846  HA  GLU A 238     101.126  48.101  83.041  1.00  5.44              
ATOM   3847  CB  GLU A 238     101.000  46.234  84.122  1.00  5.44              
ATOM   3848  HB1 GLU A 238     101.344  45.853  83.159  1.00  5.44              
ATOM   3849  HB2 GLU A 238     100.116  45.651  84.386  1.00  5.44              
ATOM   3850  CG  GLU A 238     102.082  45.912  85.170  1.00  5.44              
ATOM   3851  HG1 GLU A 238     102.960  46.536  84.983  1.00  5.44              
ATOM   3852  HG2 GLU A 238     102.385  44.870  85.044  1.00  5.44              
ATOM   3853  CD  GLU A 238     101.572  46.107  86.606  1.00  5.44              
ATOM   3854  OE1 GLU A 238     102.049  47.070  87.254  1.00  5.44              
ATOM   3855  OE2 GLU A 238     100.647  45.367  87.024  1.00  5.44              
ATOM   3856  C   GLU A 238      99.092  47.720  83.569  1.00  5.44              
ATOM   3857  O   GLU A 238      98.737  47.475  82.417  1.00  5.44              
ATOM   3858  N   ASP A 239      98.204  47.997  84.535  1.00  5.39              
ATOM   3859  H   ASP A 239      98.526  48.280  85.456  1.00  5.39              
ATOM   3860  CA  ASP A 239      96.756  47.902  84.289  1.00  5.39              
ATOM   3861  HA  ASP A 239      96.535  46.918  83.872  1.00  5.39              
ATOM   3862  CB  ASP A 239      95.953  48.060  85.599  1.00  5.39              
ATOM   3863  HB1 ASP A 239      94.890  48.106  85.358  1.00  5.39              
ATOM   3864  HB2 ASP A 239      96.222  49.003  86.079  1.00  5.39              
ATOM   3865  CG  ASP A 239      96.156  46.901  86.575  1.00  5.39              
ATOM   3866  OD1 ASP A 239      96.089  45.729  86.142  1.00  5.39              
ATOM   3867  OD2 ASP A 239      96.483  47.144  87.759  1.00  5.39              
ATOM   3868  C   ASP A 239      96.249  48.938  83.272  1.00  5.39              
ATOM   3869  O   ASP A 239      95.199  48.773  82.653  1.00  5.39              
ATOM   3870  N   VAL A 240      97.014  50.012  83.092  1.00  5.41              
ATOM   3871  H   VAL A 240      97.862  50.062  83.646  1.00  5.41              
ATOM   3872  CA  VAL A 240      96.730  51.111  82.165  1.00  5.41              
ATOM   3873  HA  VAL A 240      95.672  51.117  81.904  1.00  5.41              
ATOM   3874  CB  VAL A 240      97.074  52.423  82.914  1.00  5.41              
ATOM   3875  HB  VAL A 240      98.065  52.322  83.354  1.00  5.41              
ATOM   3876  CG1 VAL A 240      97.077  53.710  82.083  1.00  5.41              
ATOM   3877 1HG1 VAL A 240      97.159  54.583  82.730  1.00  5.41              
ATOM   3878 2HG1 VAL A 240      97.938  53.714  81.413  1.00  5.41              
ATOM   3879 3HG1 VAL A 240      96.167  53.766  81.499  1.00  5.41              
ATOM   3880  CG2 VAL A 240      96.051  52.638  84.042  1.00  5.41              
ATOM   3881 1HG2 VAL A 240      96.303  53.531  84.614  1.00  5.41              
ATOM   3882 2HG2 VAL A 240      95.051  52.745  83.620  1.00  5.41              
ATOM   3883 3HG2 VAL A 240      96.064  51.790  84.725  1.00  5.41              
ATOM   3884  C   VAL A 240      97.517  50.944  80.858  1.00  5.41              
ATOM   3885  O   VAL A 240      97.345  51.746  79.949  1.00  5.41              
ATOM   3886  N   ASN A 241      98.335  49.893  80.699  1.00  5.62              
ATOM   3887  H   ASN A 241      98.405  49.209  81.448  1.00  5.62              
ATOM   3888  CA  ASN A 241      99.147  49.678  79.494  1.00  5.62              
ATOM   3889  HA  ASN A 241      99.876  50.490  79.466  1.00  5.62              
ATOM   3890  CB  ASN A 241      99.944  48.362  79.641  1.00  5.62              
ATOM   3891  HB1 ASN A 241      99.276  47.509  79.549  1.00  5.62              
ATOM   3892  HB2 ASN A 241     100.377  48.337  80.640  1.00  5.62              
ATOM   3893  CG  ASN A 241     101.110  48.145  78.678  1.00  5.62              
ATOM   3894  OD1 ASN A 241     102.163  47.677  79.072  1.00  5.62              
ATOM   3895  ND2 ASN A 241     100.983  48.394  77.394  1.00  5.62              
ATOM   3896 1HD2 ASN A 241     100.195  48.912  77.026  1.00  5.62              
ATOM   3897 2HD2 ASN A 241     101.793  48.221  76.830  1.00  5.62              
ATOM   3898  C   ASN A 241      98.366  49.765  78.163  1.00  5.62              
ATOM   3899  O   ASN A 241      98.911  50.352  77.230  1.00  5.62              
ATOM   3900  N   PRO A 242      97.122  49.263  78.027  1.00  5.48              
ATOM   3901  CD  PRO A 242      96.431  48.352  78.933  1.00  5.48              
ATOM   3902  HD1 PRO A 242      95.885  48.926  79.680  1.00  5.48              
ATOM   3903  HD2 PRO A 242      97.112  47.660  79.426  1.00  5.48              
ATOM   3904  CG  PRO A 242      95.449  47.577  78.060  1.00  5.48              
ATOM   3905  HG1 PRO A 242      94.583  47.241  78.628  1.00  5.48              
ATOM   3906  HG2 PRO A 242      95.957  46.732  77.593  1.00  5.48              
ATOM   3907  CB  PRO A 242      95.064  48.597  76.996  1.00  5.48              
ATOM   3908  HB1 PRO A 242      94.247  49.211  77.376  1.00  5.48              
ATOM   3909  HB2 PRO A 242      94.766  48.118  76.063  1.00  5.48              
ATOM   3910  CA  PRO A 242      96.326  49.453  76.811  1.00  5.48              
ATOM   3911  HA  PRO A 242      96.902  49.049  75.979  1.00  5.48              
ATOM   3912  C   PRO A 242      95.919  50.899  76.451  1.00  5.48              
ATOM   3913  O   PRO A 242      95.116  51.104  75.545  1.00  5.48              
ATOM   3914  N   LEU A 243      96.398  51.901  77.187  1.00  5.36              
ATOM   3915  H   LEU A 243      96.943  51.673  78.008  1.00  5.36              
ATOM   3916  CA  LEU A 243      96.248  53.319  76.876  1.00  5.36              
ATOM   3917  HA  LEU A 243      95.602  53.422  76.008  1.00  5.36              
ATOM   3918  CB  LEU A 243      95.594  54.064  78.061  1.00  5.36              
ATOM   3919  HB1 LEU A 243      95.446  55.103  77.767  1.00  5.36              
ATOM   3920  HB2 LEU A 243      96.291  54.054  78.900  1.00  5.36              
ATOM   3921  CG  LEU A 243      94.248  53.497  78.544  1.00  5.36              
ATOM   3922  HG  LEU A 243      94.401  52.480  78.897  1.00  5.36              
ATOM   3923  CD1 LEU A 243      93.683  54.325  79.698  1.00  5.36              
ATOM   3924 1HD1 LEU A 243      92.763  53.868  80.060  1.00  5.36              
ATOM   3925 2HD1 LEU A 243      94.390  54.366  80.517  1.00  5.36              
ATOM   3926 3HD1 LEU A 243      93.490  55.343  79.364  1.00  5.36              
ATOM   3927  CD2 LEU A 243      93.173  53.501  77.456  1.00  5.36              
ATOM   3928 1HD2 LEU A 243      92.255  53.068  77.847  1.00  5.36              
ATOM   3929 2HD2 LEU A 243      92.977  54.517  77.117  1.00  5.36              
ATOM   3930 3HD2 LEU A 243      93.498  52.888  76.618  1.00  5.36              
ATOM   3931  C   LEU A 243      97.587  53.981  76.490  1.00  5.36              
ATOM   3932  O   LEU A 243      97.596  55.105  75.988  1.00  5.36              
ATOM   3933  N   THR A 244      98.718  53.302  76.721  1.00  5.45              
ATOM   3934  H   THR A 244      98.640  52.331  76.999  1.00  5.45              
ATOM   3935  CA  THR A 244     100.067  53.893  76.682  1.00  5.45              
ATOM   3936  HA  THR A 244     100.099  54.705  77.408  1.00  5.45              
ATOM   3937  CB  THR A 244     101.117  52.846  77.100  1.00  5.45              
ATOM   3938  HB  THR A 244     100.748  52.318  77.981  1.00  5.45              
ATOM   3939  CG2 THR A 244     101.476  51.814  76.025  1.00  5.45              
ATOM   3940 1HG2 THR A 244     100.571  51.400  75.582  1.00  5.45              
ATOM   3941 2HG2 THR A 244     102.077  52.272  75.239  1.00  5.45              
ATOM   3942 3HG2 THR A 244     102.050  51.011  76.485  1.00  5.45              
ATOM   3943  OG1 THR A 244     102.319  53.483  77.443  1.00  5.45              
ATOM   3944  HG1 THR A 244     102.456  54.199  76.807  1.00  5.45              
ATOM   3945  C   THR A 244     100.492  54.476  75.337  1.00  5.45              
ATOM   3946  O   THR A 244     101.398  55.302  75.252  1.00  5.45              
ATOM   3947  N   ASP A 245      99.867  53.988  74.279  1.00  5.59              
ATOM   3948  H   ASP A 245      99.160  53.273  74.447  1.00  5.59              
ATOM   3949  CA  ASP A 245     100.136  54.264  72.875  1.00  5.59              
ATOM   3950  HA  ASP A 245     101.145  54.659  72.756  1.00  5.59              
ATOM   3951  CB  ASP A 245     100.035  52.904  72.150  1.00  5.59              
ATOM   3952  HB1 ASP A 245     100.807  52.240  72.545  1.00  5.59              
ATOM   3953  HB2 ASP A 245     100.254  53.057  71.092  1.00  5.59              
ATOM   3954  CG  ASP A 245      98.665  52.201  72.297  1.00  5.59              
ATOM   3955  OD1 ASP A 245      98.270  51.856  73.440  1.00  5.59              
ATOM   3956  OD2 ASP A 245      98.013  51.990  71.258  1.00  5.59              
ATOM   3957  C   ASP A 245      99.143  55.271  72.274  1.00  5.59              
ATOM   3958  O   ASP A 245      99.355  55.763  71.160  1.00  5.59              
ATOM   3959  N   LEU A 246      98.069  55.595  73.007  1.00  5.44              
ATOM   3960  H   LEU A 246      97.999  55.220  73.946  1.00  5.44              
ATOM   3961  CA  LEU A 246      96.929  56.342  72.490  1.00  5.44              
ATOM   3962  HA  LEU A 246      96.703  55.943  71.501  1.00  5.44              
ATOM   3963  CB  LEU A 246      95.684  56.103  73.366  1.00  5.44              
ATOM   3964  HB1 LEU A 246      94.883  56.748  72.999  1.00  5.44              
ATOM   3965  HB2 LEU A 246      95.910  56.409  74.388  1.00  5.44              
ATOM   3966  CG  LEU A 246      95.159  54.653  73.373  1.00  5.44              
ATOM   3967  HG  LEU A 246      95.899  53.994  73.826  1.00  5.44              
ATOM   3968  CD1 LEU A 246      93.882  54.613  74.208  1.00  5.44              
ATOM   3969 1HD1 LEU A 246      93.573  53.574  74.325  1.00  5.44              
ATOM   3970 2HD1 LEU A 246      94.081  55.043  75.186  1.00  5.44              
ATOM   3971 3HD1 LEU A 246      93.087  55.173  73.714  1.00  5.44              
ATOM   3972  CD2 LEU A 246      94.824  54.141  71.972  1.00  5.44              
ATOM   3973 1HD2 LEU A 246      94.229  53.232  72.042  1.00  5.44              
ATOM   3974 2HD2 LEU A 246      94.264  54.894  71.422  1.00  5.44              
ATOM   3975 3HD2 LEU A 246      95.744  53.889  71.442  1.00  5.44              
ATOM   3976  C   LEU A 246      97.204  57.840  72.274  1.00  5.44              
ATOM   3977  O   LEU A 246      96.822  58.708  73.055  1.00  5.44              
ATOM   3978  N   ASN A 247      97.896  58.154  71.184  1.00  5.39              
ATOM   3979  H   ASN A 247      98.212  57.352  70.650  1.00  5.39              
ATOM   3980  CA  ASN A 247      98.613  59.413  70.969  1.00  5.39              
ATOM   3981  HA  ASN A 247      99.170  59.589  71.892  1.00  5.39              
ATOM   3982  CB  ASN A 247      99.666  59.176  69.862  1.00  5.39              
ATOM   3983  HB1 ASN A 247      99.732  60.039  69.201  1.00  5.39              
ATOM   3984  HB2 ASN A 247      99.407  58.315  69.246  1.00  5.39              
ATOM   3985  CG  ASN A 247     101.049  58.969  70.461  1.00  5.39              
ATOM   3986  OD1 ASN A 247     101.819  59.896  70.629  1.00  5.39              
ATOM   3987  ND2 ASN A 247     101.413  57.761  70.820  1.00  5.39              
ATOM   3988 1HD2 ASN A 247     100.749  56.994  70.780  1.00  5.39              
ATOM   3989 2HD2 ASN A 247     102.338  57.653  71.193  1.00  5.39              
ATOM   3990  C   ASN A 247      97.824  60.731  70.802  1.00  5.39              
ATOM   3991  O   ASN A 247      98.400  61.755  70.433  1.00  5.39              
ATOM   3992  N   ASN A 248      96.531  60.762  71.115  1.00  5.41              
ATOM   3993  H   ASN A 248      96.109  59.895  71.424  1.00  5.41              
ATOM   3994  CA  ASN A 248      95.773  62.010  71.313  1.00  5.41              
ATOM   3995  HA  ASN A 248      96.483  62.810  71.528  1.00  5.41              
ATOM   3996  CB  ASN A 248      95.004  62.357  70.010  1.00  5.41              
ATOM   3997  HB1 ASN A 248      93.933  62.417  70.208  1.00  5.41              
ATOM   3998  HB2 ASN A 248      95.154  61.580  69.261  1.00  5.41              
ATOM   3999  CG  ASN A 248      95.449  63.680  69.404  1.00  5.41              
ATOM   4000  OD1 ASN A 248      94.656  64.560  69.092  1.00  5.41              
ATOM   4001  ND2 ASN A 248      96.736  63.856  69.196  1.00  5.41              
ATOM   4002 1HD2 ASN A 248      97.400  63.142  69.481  1.00  5.41              
ATOM   4003 2HD2 ASN A 248      97.033  64.731  68.809  1.00  5.41              
ATOM   4004  C   ASN A 248      94.897  61.976  72.574  1.00  5.41              
ATOM   4005  O   ASN A 248      93.980  62.776  72.698  1.00  5.41              
ATOM   4006  N   LEU A 249      95.199  61.065  73.503  1.00  5.17              
ATOM   4007  H   LEU A 249      95.948  60.410  73.318  1.00  5.17              
ATOM   4008  CA  LEU A 249      94.620  61.016  74.839  1.00  5.17              
ATOM   4009  HA  LEU A 249      93.542  61.105  74.726  1.00  5.17              
ATOM   4010  CB  LEU A 249      94.914  59.626  75.437  1.00  5.17              
ATOM   4011  HB1 LEU A 249      95.990  59.529  75.583  1.00  5.17              
ATOM   4012  HB2 LEU A 249      94.617  58.886  74.692  1.00  5.17              
ATOM   4013  CG  LEU A 249      94.204  59.256  76.752  1.00  5.17              
ATOM   4014  HG  LEU A 249      94.641  59.834  77.566  1.00  5.17              
ATOM   4015  CD1 LEU A 249      92.696  59.487  76.753  1.00  5.17              
ATOM   4016 1HD1 LEU A 249      92.250  59.076  77.658  1.00  5.17              
ATOM   4017 2HD1 LEU A 249      92.508  60.553  76.744  1.00  5.17              
ATOM   4018 3HD1 LEU A 249      92.246  59.026  75.874  1.00  5.17              
ATOM   4019  CD2 LEU A 249      94.403  57.762  77.030  1.00  5.17              
ATOM   4020 1HD2 LEU A 249      94.115  57.539  78.056  1.00  5.17              
ATOM   4021 2HD2 LEU A 249      93.793  57.169  76.350  1.00  5.17              
ATOM   4022 3HD2 LEU A 249      95.445  57.487  76.880  1.00  5.17              
ATOM   4023  C   LEU A 249      95.096  62.229  75.656  1.00  5.17              
ATOM   4024  O   LEU A 249      96.285  62.525  75.770  1.00  5.17              
ATOM   4025  N   GLU A 250      94.118  62.951  76.189  1.00  5.14              
ATOM   4026  H   GLU A 250      93.176  62.648  75.966  1.00  5.14              
ATOM   4027  CA  GLU A 250      94.228  64.273  76.801  1.00  5.14              
ATOM   4028  HA  GLU A 250      95.280  64.526  76.923  1.00  5.14              
ATOM   4029  CB  GLU A 250      93.573  65.346  75.894  1.00  5.14              
ATOM   4030  HB1 GLU A 250      93.483  66.271  76.465  1.00  5.14              
ATOM   4031  HB2 GLU A 250      92.566  65.023  75.626  1.00  5.14              
ATOM   4032  CG  GLU A 250      94.367  65.660  74.614  1.00  5.14              
ATOM   4033  HG1 GLU A 250      94.445  64.762  74.011  1.00  5.14              
ATOM   4034  HG2 GLU A 250      95.385  65.939  74.891  1.00  5.14              
ATOM   4035  CD  GLU A 250      93.736  66.785  73.767  1.00  5.14              
ATOM   4036  OE1 GLU A 250      92.697  66.543  73.108  1.00  5.14              
ATOM   4037  OE2 GLU A 250      94.317  67.896  73.745  1.00  5.14              
ATOM   4038  C   GLU A 250      93.581  64.309  78.184  1.00  5.14              
ATOM   4039  O   GLU A 250      94.031  65.070  79.030  1.00  5.14              
ATOM   4040  N   MET A 251      92.606  63.447  78.466  1.00  4.61              
ATOM   4041  H   MET A 251      92.262  62.850  77.720  1.00  4.61              
ATOM   4042  CA  MET A 251      92.008  63.298  79.800  1.00  4.61              
ATOM   4043  HA  MET A 251      92.622  63.795  80.543  1.00  4.61              
ATOM   4044  CB  MET A 251      90.607  63.931  79.780  1.00  4.61              
ATOM   4045  HB1 MET A 251      90.049  63.466  78.974  1.00  4.61              
ATOM   4046  HB2 MET A 251      90.704  64.995  79.559  1.00  4.61              
ATOM   4047  CG  MET A 251      89.772  63.760  81.059  1.00  4.61              
ATOM   4048  HG1 MET A 251      90.349  64.091  81.920  1.00  4.61              
ATOM   4049  HG2 MET A 251      89.536  62.703  81.195  1.00  4.61              
ATOM   4050  SD  MET A 251      88.217  64.698  80.997  1.00  4.61              
ATOM   4051  CE  MET A 251      87.594  64.454  82.681  1.00  4.61              
ATOM   4052  HE1 MET A 251      86.643  64.974  82.794  1.00  4.61              
ATOM   4053  HE2 MET A 251      87.444  63.392  82.867  1.00  4.61              
ATOM   4054  HE3 MET A 251      88.306  64.863  83.399  1.00  4.61              
ATOM   4055  C   MET A 251      91.907  61.827  80.145  1.00  4.61              
ATOM   4056  O   MET A 251      91.396  61.074  79.326  1.00  4.61              
ATOM   4057  N   ILE A 252      92.283  61.451  81.364  1.00  4.60              
ATOM   4058  H   ILE A 252      92.683  62.154  81.978  1.00  4.60              
ATOM   4059  CA  ILE A 252      91.931  60.171  81.972  1.00  4.60              
ATOM   4060  HA  ILE A 252      91.165  59.713  81.349  1.00  4.60              
ATOM   4061  CB  ILE A 252      93.113  59.176  82.012  1.00  4.60              
ATOM   4062  HB  ILE A 252      93.457  59.036  80.986  1.00  4.60              
ATOM   4063  CG2 ILE A 252      94.296  59.702  82.832  1.00  4.60              
ATOM   4064 1HG2 ILE A 252      95.159  59.061  82.673  1.00  4.60              
ATOM   4065 2HG2 ILE A 252      94.535  60.716  82.517  1.00  4.60              
ATOM   4066 3HG2 ILE A 252      94.050  59.703  83.893  1.00  4.60              
ATOM   4067  CG1 ILE A 252      92.736  57.790  82.583  1.00  4.60              
ATOM   4068 1HG1 ILE A 252      92.399  57.894  83.615  1.00  4.60              
ATOM   4069 2HG1 ILE A 252      93.628  57.162  82.587  1.00  4.60              
ATOM   4070  CD1 ILE A 252      91.657  57.051  81.785  1.00  4.60              
ATOM   4071  HD1 ILE A 252      91.545  56.040  82.179  1.00  4.60              
ATOM   4072  HD2 ILE A 252      90.701  57.564  81.873  1.00  4.60              
ATOM   4073  HD3 ILE A 252      91.953  56.997  80.739  1.00  4.60              
ATOM   4074  C   ILE A 252      91.298  60.436  83.326  1.00  4.60              
ATOM   4075  O   ILE A 252      91.910  61.068  84.184  1.00  4.60              
ATOM   4076  N   ASP A 253      90.063  59.975  83.497  1.00  4.54              
ATOM   4077  H   ASP A 253      89.589  59.478  82.745  1.00  4.54              
ATOM   4078  CA  ASP A 253      89.345  60.174  84.741  1.00  4.54              
ATOM   4079  HA  ASP A 253      89.917  60.789  85.438  1.00  4.54              
ATOM   4080  CB  ASP A 253      88.051  60.939  84.445  1.00  4.54              
ATOM   4081  HB1 ASP A 253      87.650  60.607  83.491  1.00  4.54              
ATOM   4082  HB2 ASP A 253      88.306  61.989  84.319  1.00  4.54              
ATOM   4083  CG  ASP A 253      86.945  60.833  85.495  1.00  4.54              
ATOM   4084  OD1 ASP A 253      87.197  60.406  86.642  1.00  4.54              
ATOM   4085  OD2 ASP A 253      85.807  61.162  85.088  1.00  4.54              
ATOM   4086  C   ASP A 253      89.171  58.806  85.389  1.00  4.54              
ATOM   4087  O   ASP A 253      88.636  57.882  84.782  1.00  4.54              
ATOM   4088  N   LEU A 254      89.685  58.684  86.603  1.00  5.01              
ATOM   4089  H   LEU A 254      90.073  59.525  87.020  1.00  5.01              
ATOM   4090  CA  LEU A 254      89.637  57.491  87.431  1.00  5.01              
ATOM   4091  HA  LEU A 254      88.862  56.835  87.038  1.00  5.01              
ATOM   4092  CB  LEU A 254      91.001  56.761  87.347  1.00  5.01              
ATOM   4093  HB1 LEU A 254      91.110  56.076  88.187  1.00  5.01              
ATOM   4094  HB2 LEU A 254      91.788  57.511  87.422  1.00  5.01              
ATOM   4095  CG  LEU A 254      91.213  55.952  86.049  1.00  5.01              
ATOM   4096  HG  LEU A 254      90.985  56.573  85.184  1.00  5.01              
ATOM   4097  CD1 LEU A 254      92.666  55.485  85.919  1.00  5.01              
ATOM   4098 1HD1 LEU A 254      92.793  54.916  84.999  1.00  5.01              
ATOM   4099 2HD1 LEU A 254      93.323  56.354  85.887  1.00  5.01              
ATOM   4100 3HD1 LEU A 254      92.937  54.862  86.771  1.00  5.01              
ATOM   4101  CD2 LEU A 254      90.330  54.701  86.013  1.00  5.01              
ATOM   4102 1HD2 LEU A 254      90.508  54.151  85.090  1.00  5.01              
ATOM   4103 2HD2 LEU A 254      90.551  54.064  86.870  1.00  5.01              
ATOM   4104 3HD2 LEU A 254      89.280  54.985  86.044  1.00  5.01              
ATOM   4105  C   LEU A 254      89.161  57.845  88.847  1.00  5.01              
ATOM   4106  O   LEU A 254      89.514  57.164  89.810  1.00  5.01              
ATOM   4107  N   GLY A 255      88.336  58.891  88.955  1.00  4.86              
ATOM   4108  H   GLY A 255      88.085  59.410  88.113  1.00  4.86              
ATOM   4109  CA  GLY A 255      87.736  59.336  90.205  1.00  4.86              
ATOM   4110  HA1 GLY A 255      87.202  60.272  90.043  1.00  4.86              
ATOM   4111  HA2 GLY A 255      88.545  59.524  90.905  1.00  4.86              
ATOM   4112  C   GLY A 255      86.781  58.320  90.856  1.00  4.86              
ATOM   4113  O   GLY A 255      86.333  57.344  90.246  1.00  4.86              
ATOM   4114  N   THR A 256      86.401  58.570  92.106  1.00  4.92              
ATOM   4115  H   THR A 256      86.865  59.338  92.584  1.00  4.92              
ATOM   4116  CA  THR A 256      85.335  57.837  92.835  1.00  4.92              
ATOM   4117  HA  THR A 256      85.426  58.085  93.888  1.00  4.92              
ATOM   4118  CB  THR A 256      83.936  58.337  92.424  1.00  4.92              
ATOM   4119  HB  THR A 256      83.189  57.824  93.031  1.00  4.92              
ATOM   4120  CG2 THR A 256      83.745  59.841  92.625  1.00  4.92              
ATOM   4121 1HG2 THR A 256      82.725  60.114  92.360  1.00  4.92              
ATOM   4122 2HG2 THR A 256      83.915  60.093  93.671  1.00  4.92              
ATOM   4123 3HG2 THR A 256      84.440  60.404  92.002  1.00  4.92              
ATOM   4124  OG1 THR A 256      83.674  58.065  91.066  1.00  4.92              
ATOM   4125  HG1 THR A 256      84.420  57.543  90.740  1.00  4.92              
ATOM   4126  C   THR A 256      85.405  56.308  92.777  1.00  4.92              
ATOM   4127  O   THR A 256      84.408  55.597  92.604  1.00  4.92              
ATOM   4128  N   ASN A 257      86.620  55.781  92.884  1.00  5.01              
ATOM   4129  H   ASN A 257      87.395  56.428  92.974  1.00  5.01              
ATOM   4130  CA  ASN A 257      86.922  54.377  92.641  1.00  5.01              
ATOM   4131  HA  ASN A 257      86.017  53.870  92.304  1.00  5.01              
ATOM   4132  CB  ASN A 257      87.960  54.292  91.502  1.00  5.01              
ATOM   4133  HB1 ASN A 257      88.521  53.363  91.592  1.00  5.01              
ATOM   4134  HB2 ASN A 257      88.660  55.122  91.572  1.00  5.01              
ATOM   4135  CG  ASN A 257      87.339  54.265  90.121  1.00  5.01              
ATOM   4136  OD1 ASN A 257      86.340  53.607  89.893  1.00  5.01              
ATOM   4137  ND2 ASN A 257      87.905  54.929  89.145  1.00  5.01              
ATOM   4138 1HD2 ASN A 257      88.674  55.552  89.360  1.00  5.01              
ATOM   4139 2HD2 ASN A 257      87.467  54.914  88.231  1.00  5.01              
ATOM   4140  C   ASN A 257      87.337  53.600  93.879  1.00  5.01              
ATOM   4141  O   ASN A 257      87.457  52.389  93.789  1.00  5.01              
ATOM   4142  N   PHE A 258      87.450  54.246  95.046  1.00  5.02              
ATOM   4143  H   PHE A 258      87.500  55.256  94.969  1.00  5.02              
ATOM   4144  CA  PHE A 258      87.956  53.592  96.257  1.00  5.02              
ATOM   4145  HA  PHE A 258      88.289  54.293  96.978  1.00  5.02              
ATOM   4146  CB  PHE A 258      86.953  52.550  96.846  1.00  5.02              
ATOM   4147  HB1 PHE A 258      87.321  52.330  97.842  1.00  5.02              
ATOM   4148  HB2 PHE A 258      87.062  51.626  96.276  1.00  5.02              
ATOM   4149  CG  PHE A 258      85.437  52.700  96.960  1.00  5.02              
ATOM   4150  CD1 PHE A 258      84.618  53.205  95.923  1.00  5.02              
ATOM   4151  HD1 PHE A 258      85.026  53.651  95.034  1.00  5.02              
ATOM   4152  CE1 PHE A 258      83.223  53.056  95.980  1.00  5.02              
ATOM   4153  HE1 PHE A 258      82.606  53.427  95.172  1.00  5.02              
ATOM   4154  CZ  PHE A 258      82.630  52.361  97.044  1.00  5.02              
ATOM   4155  HZ  PHE A 258      81.560  52.205  97.056  1.00  5.02              
ATOM   4156  CE2 PHE A 258      83.427  51.857  98.079  1.00  5.02              
ATOM   4157  HE2 PHE A 258      82.969  51.285  98.873  1.00  5.02              
ATOM   4158  CD2 PHE A 258      84.819  52.038  98.044  1.00  5.02              
ATOM   4159  HD2 PHE A 258      85.428  51.583  98.816  1.00  5.02              
ATOM   4160  C   PHE A 258      89.269  52.869  95.919  1.00  5.02              
ATOM   4161  O   PHE A 258      89.483  51.710  96.250  1.00  5.02              
ATOM   4162  N   ILE A 259      90.151  53.583  95.236  1.00  5.17              
ATOM   4163  H   ILE A 259      89.893  54.490  94.873  1.00  5.17              
ATOM   4164  CA  ILE A 259      91.500  53.109  95.041  1.00  5.17              
ATOM   4165  HA  ILE A 259      91.475  52.026  94.922  1.00  5.17              
ATOM   4166  CB  ILE A 259      92.161  53.665  93.748  1.00  5.17              
ATOM   4167  HB  ILE A 259      92.407  54.717  93.898  1.00  5.17              
ATOM   4168  CG2 ILE A 259      93.458  52.881  93.478  1.00  5.17              
ATOM   4169 1HG2 ILE A 259      94.009  53.327  92.652  1.00  5.17              
ATOM   4170 2HG2 ILE A 259      94.100  52.899  94.356  1.00  5.17              
ATOM   4171 3HG2 ILE A 259      93.227  51.843  93.235  1.00  5.17              
ATOM   4172  CG1 ILE A 259      91.250  53.579  92.511  1.00  5.17              
ATOM   4173 1HG1 ILE A 259      90.327  54.099  92.738  1.00  5.17              
ATOM   4174 2HG1 ILE A 259      91.013  52.538  92.286  1.00  5.17              
ATOM   4175  CD1 ILE A 259      91.835  54.251  91.258  1.00  5.17              
ATOM   4176  HD1 ILE A 259      91.057  54.336  90.499  1.00  5.17              
ATOM   4177  HD2 ILE A 259      92.197  55.249  91.505  1.00  5.17              
ATOM   4178  HD3 ILE A 259      92.655  53.657  90.857  1.00  5.17              
ATOM   4179  C   ILE A 259      92.317  53.421  96.246  1.00  5.17              
ATOM   4180  O   ILE A 259      92.666  54.580  96.385  1.00  5.17              
ATOM   4181  N   LYS A 260      92.573  52.371  97.014  1.00  5.19              
ATOM   4182  H   LYS A 260      92.079  51.549  96.699  1.00  5.19              
ATOM   4183  CA  LYS A 260      93.589  52.083  98.026  1.00  5.19              
ATOM   4184  HA  LYS A 260      93.371  52.552  98.949  1.00  5.19              
ATOM   4185  CB  LYS A 260      93.428  50.568  98.369  1.00  5.19              
ATOM   4186  HB1 LYS A 260      92.595  50.147  97.813  1.00  5.19              
ATOM   4187  HB2 LYS A 260      93.085  50.559  99.376  1.00  5.19              
ATOM   4188  CG  LYS A 260      94.600  49.556  98.237  1.00  5.19              
ATOM   4189  HG1 LYS A 260      95.502  49.948  98.696  1.00  5.19              
ATOM   4190  HG2 LYS A 260      94.813  49.408  97.184  1.00  5.19              
ATOM   4191  CD  LYS A 260      94.319  48.173  98.816  1.00  5.19              
ATOM   4192  HD1 LYS A 260      93.270  47.931  98.684  1.00  5.19              
ATOM   4193  HD2 LYS A 260      94.542  48.171  99.878  1.00  5.19              
ATOM   4194  CE  LYS A 260      95.201  47.156  98.085  1.00  5.19              
ATOM   4195  HE1 LYS A 260      96.249  47.356  98.319  1.00  5.19              
ATOM   4196  HE2 LYS A 260      95.058  47.271  97.009  1.00  5.19              
ATOM   4197  NZ  LYS A 260      94.890  45.756  98.433  1.00  5.19              
ATOM   4198  HZ1 LYS A 260      93.898  45.565  98.333  1.00  5.19              
ATOM   4199  HZ2 LYS A 260      95.379  45.146  97.777  1.00  5.19              
ATOM   4200  HZ3 LYS A 260      95.162  45.582  99.400  1.00  5.19              
ATOM   4201  C   LYS A 260      94.956  52.404  97.539  1.00  5.19              
ATOM   4202  O   LYS A 260      95.508  53.323  98.041  1.00  5.19              
ATOM   4203  N   LEU A 261      95.574  51.686  96.611  1.00  5.33              
ATOM   4204  H   LEU A 261      95.050  50.990  96.089  1.00  5.33              
ATOM   4205  CA  LEU A 261      96.984  51.932  96.339  1.00  5.33              
ATOM   4206  HA  LEU A 261      97.398  52.707  96.984  1.00  5.33              
ATOM   4207  CB  LEU A 261      97.879  50.693  96.507  1.00  5.33              
ATOM   4208  HB1 LEU A 261      97.741  50.353  97.525  1.00  5.33              
ATOM   4209  HB2 LEU A 261      98.877  51.071  96.349  1.00  5.33              
ATOM   4210  CG  LEU A 261      97.790  49.467  95.600  1.00  5.33              
ATOM   4211  HG  LEU A 261      96.747  49.334  95.391  1.00  5.33              
ATOM   4212  CD1 LEU A 261      98.619  49.572  94.310  1.00  5.33              
ATOM   4213 1HD1 LEU A 261      98.233  50.334  93.639  1.00  5.33              
ATOM   4214 2HD1 LEU A 261      99.657  49.796  94.541  1.00  5.33              
ATOM   4215 3HD1 LEU A 261      98.600  48.629  93.764  1.00  5.33              
ATOM   4216  CD2 LEU A 261      98.316  48.218  96.325  1.00  5.33              
ATOM   4217 1HD2 LEU A 261      99.401  48.261  96.411  1.00  5.33              
ATOM   4218 2HD2 LEU A 261      97.879  48.135  97.317  1.00  5.33              
ATOM   4219 3HD2 LEU A 261      98.049  47.325  95.760  1.00  5.33              
ATOM   4220  C   LEU A 261      97.072  52.434  94.910  1.00  5.33              
ATOM   4221  O   LEU A 261      96.425  51.924  93.993  1.00  5.33              
ATOM   4222  N   THR A 262      97.983  53.374  94.733  1.00  5.27              
ATOM   4223  H   THR A 262      98.463  53.739  95.540  1.00  5.27              
ATOM   4224  CA  THR A 262      98.626  53.602  93.452  1.00  5.27              
ATOM   4225  HA  THR A 262      98.476  52.729  92.811  1.00  5.27              
ATOM   4226  CB  THR A 262      98.000  54.805  92.711  1.00  5.27              
ATOM   4227  HB  THR A 262      97.843  55.624  93.407  1.00  5.27              
ATOM   4228  CG2 THR A 262      98.675  55.396  91.472  1.00  5.27              
ATOM   4229 1HG2 THR A 262      97.994  56.109  91.003  1.00  5.27              
ATOM   4230 2HG2 THR A 262      99.567  55.945  91.760  1.00  5.27              
ATOM   4231 3HG2 THR A 262      98.910  54.610  90.754  1.00  5.27              
ATOM   4232  OG1 THR A 262      96.781  54.343  92.212  1.00  5.27              
ATOM   4233  HG1 THR A 262      96.262  54.015  92.952  1.00  5.27              
ATOM   4234  C   THR A 262     100.129  53.726  93.634  1.00  5.27              
ATOM   4235  O   THR A 262     100.630  53.810  94.754  1.00  5.27              
ATOM   4236  N   ASN A 263     100.852  53.742  92.524  1.00  5.34              
ATOM   4237  H   ASN A 263     100.382  53.590  91.642  1.00  5.34              
ATOM   4238  CA  ASN A 263     102.249  54.120  92.472  1.00  5.34              
ATOM   4239  HA  ASN A 263     102.552  54.554  93.427  1.00  5.34              
ATOM   4240  CB  ASN A 263     103.075  52.842  92.261  1.00  5.34              
ATOM   4241  HB1 ASN A 263     102.966  52.474  91.242  1.00  5.34              
ATOM   4242  HB2 ASN A 263     102.699  52.073  92.932  1.00  5.34              
ATOM   4243  CG  ASN A 263     104.548  53.044  92.552  1.00  5.34              
ATOM   4244  OD1 ASN A 263     105.104  54.124  92.411  1.00  5.34              
ATOM   4245  ND2 ASN A 263     105.192  52.010  93.039  1.00  5.34              
ATOM   4246 1HD2 ASN A 263     104.655  51.194  93.310  1.00  5.34              
ATOM   4247 2HD2 ASN A 263     106.117  52.156  93.402  1.00  5.34              
ATOM   4248  C   ASN A 263     102.455  55.192  91.397  1.00  5.34              
ATOM   4249  O   ASN A 263     102.726  54.859  90.250  1.00  5.34              
ATOM   4250  N   LEU A 264     102.227  56.460  91.775  1.00  5.34              
ATOM   4251  H   LEU A 264     102.014  56.612  92.750  1.00  5.34              
ATOM   4252  CA  LEU A 264     102.102  57.660  90.921  1.00  5.34              
ATOM   4253  HA  LEU A 264     101.141  57.564  90.414  1.00  5.34              
ATOM   4254  CB  LEU A 264     101.972  58.926  91.784  1.00  5.34              
ATOM   4255  HB1 LEU A 264     101.138  58.776  92.461  1.00  5.34              
ATOM   4256  HB2 LEU A 264     101.709  59.754  91.121  1.00  5.34              
ATOM   4257  CG  LEU A 264     103.189  59.334  92.627  1.00  5.34              
ATOM   4258  HG  LEU A 264     104.056  59.438  91.977  1.00  5.34              
ATOM   4259  CD1 LEU A 264     102.914  60.686  93.297  1.00  5.34              
ATOM   4260 1HD1 LEU A 264     103.818  61.055  93.775  1.00  5.34              
ATOM   4261 2HD1 LEU A 264     102.596  61.410  92.546  1.00  5.34              
ATOM   4262 3HD1 LEU A 264     102.135  60.574  94.048  1.00  5.34              
ATOM   4263  CD2 LEU A 264     103.466  58.289  93.717  1.00  5.34              
ATOM   4264 1HD2 LEU A 264     103.985  57.430  93.296  1.00  5.34              
ATOM   4265 2HD2 LEU A 264     104.127  58.693  94.464  1.00  5.34              
ATOM   4266 3HD2 LEU A 264     102.538  57.989  94.203  1.00  5.34              
ATOM   4267  C   LEU A 264     103.131  57.806  89.763  1.00  5.34              
ATOM   4268  O   LEU A 264     102.834  58.332  88.680  1.00  5.34              
ATOM   4269  N   GLY A 265     104.326  57.235  89.910  1.00  5.46              
ATOM   4270  H   GLY A 265     104.531  56.765  90.781  1.00  5.46              
ATOM   4271  CA  GLY A 265     105.291  57.144  88.809  1.00  5.46              
ATOM   4272  HA1 GLY A 265     106.152  56.571  89.155  1.00  5.46              
ATOM   4273  HA2 GLY A 265     105.634  58.145  88.554  1.00  5.46              
ATOM   4274  C   GLY A 265     104.761  56.467  87.517  1.00  5.46              
ATOM   4275  O   GLY A 265     105.233  56.754  86.409  1.00  5.46              
ATOM   4276  N   ILE A 266     103.728  55.626  87.606  1.00  5.40              
ATOM   4277  H   ILE A 266     103.382  55.400  88.534  1.00  5.40              
ATOM   4278  CA  ILE A 266     102.910  55.185  86.464  1.00  5.40              
ATOM   4279  HA  ILE A 266     103.511  54.499  85.868  1.00  5.40              
ATOM   4280  CB  ILE A 266     101.629  54.416  86.924  1.00  5.40              
ATOM   4281  HB  ILE A 266     101.986  53.487  87.371  1.00  5.40              
ATOM   4282  CG2 ILE A 266     100.804  55.123  88.022  1.00  5.40              
ATOM   4283 1HG2 ILE A 266     100.568  54.405  88.807  1.00  5.40              
ATOM   4284 2HG2 ILE A 266     101.338  55.960  88.459  1.00  5.40              
ATOM   4285 3HG2 ILE A 266      99.862  55.500  87.641  1.00  5.40              
ATOM   4286  CG1 ILE A 266     100.687  54.023  85.747  1.00  5.40              
ATOM   4287 1HG1 ILE A 266     101.215  53.320  85.103  1.00  5.40              
ATOM   4288 2HG1 ILE A 266     100.452  54.895  85.139  1.00  5.40              
ATOM   4289  CD1 ILE A 266      99.332  53.404  86.148  1.00  5.40              
ATOM   4290  HD1 ILE A 266      99.416  52.827  87.068  1.00  5.40              
ATOM   4291  HD2 ILE A 266      98.590  54.189  86.297  1.00  5.40              
ATOM   4292  HD3 ILE A 266      98.984  52.749  85.353  1.00  5.40              
ATOM   4293  C   ILE A 266     102.525  56.323  85.519  1.00  5.40              
ATOM   4294  O   ILE A 266     102.631  56.178  84.309  1.00  5.40              
ATOM   4295  N   LEU A 267     102.141  57.487  86.037  1.00  5.32              
ATOM   4296  H   LEU A 267     102.106  57.590  87.046  1.00  5.32              
ATOM   4297  CA  LEU A 267     101.761  58.649  85.232  1.00  5.32              
ATOM   4298  HA  LEU A 267     101.045  58.342  84.474  1.00  5.32              
ATOM   4299  CB  LEU A 267     101.075  59.691  86.147  1.00  5.32              
ATOM   4300  HB1 LEU A 267     101.053  60.645  85.618  1.00  5.32              
ATOM   4301  HB2 LEU A 267     101.693  59.849  87.029  1.00  5.32              
ATOM   4302  CG  LEU A 267      99.621  59.415  86.585  1.00  5.32              
ATOM   4303  HG  LEU A 267      98.983  59.493  85.710  1.00  5.32              
ATOM   4304  CD1 LEU A 267      99.348  58.056  87.212  1.00  5.32              
ATOM   4305 1HD1 LEU A 267      98.315  58.004  87.553  1.00  5.32              
ATOM   4306 2HD1 LEU A 267      99.497  57.290  86.454  1.00  5.32              
ATOM   4307 3HD1 LEU A 267     100.013  57.909  88.061  1.00  5.32              
ATOM   4308  CD2 LEU A 267      99.198  60.466  87.600  1.00  5.32              
ATOM   4309 1HD2 LEU A 267      99.193  61.444  87.121  1.00  5.32              
ATOM   4310 2HD2 LEU A 267      98.215  60.267  88.019  1.00  5.32              
ATOM   4311 3HD2 LEU A 267      99.911  60.485  88.424  1.00  5.32              
ATOM   4312  C   LEU A 267     102.940  59.299  84.518  1.00  5.32              
ATOM   4313  O   LEU A 267     102.713  60.149  83.660  1.00  5.32              
ATOM   4314  N   LYS A 268     104.192  58.886  84.767  1.00  5.47              
ATOM   4315  H   LYS A 268     104.344  58.172  85.473  1.00  5.47              
ATOM   4316  CA  LYS A 268     105.241  59.185  83.753  1.00  5.47              
ATOM   4317  HA  LYS A 268     105.300  60.271  83.699  1.00  5.47              
ATOM   4318  CB  LYS A 268     106.617  58.657  84.206  1.00  5.47              
ATOM   4319  HB1 LYS A 268     106.680  58.821  85.277  1.00  5.47              
ATOM   4320  HB2 LYS A 268     107.406  59.236  83.728  1.00  5.47              
ATOM   4321  CG  LYS A 268     106.866  57.171  83.900  1.00  5.47              
ATOM   4322  HG1 LYS A 268     107.181  57.071  82.861  1.00  5.47              
ATOM   4323  HG2 LYS A 268     105.925  56.644  84.025  1.00  5.47              
ATOM   4324  CD  LYS A 268     107.920  56.523  84.815  1.00  5.47              
ATOM   4325  HD1 LYS A 268     107.715  56.807  85.843  1.00  5.47              
ATOM   4326  HD2 LYS A 268     108.908  56.898  84.548  1.00  5.47              
ATOM   4327  CE  LYS A 268     107.932  54.986  84.759  1.00  5.47              
ATOM   4328  HE1 LYS A 268     108.660  54.617  85.486  1.00  5.47              
ATOM   4329  HE2 LYS A 268     108.237  54.667  83.757  1.00  5.47              
ATOM   4330  NZ  LYS A 268     106.599  54.410  85.050  1.00  5.47              
ATOM   4331  HZ1 LYS A 268     106.075  54.366  84.171  1.00  5.47              
ATOM   4332  HZ2 LYS A 268     106.629  53.456  85.395  1.00  5.47              
ATOM   4333  HZ3 LYS A 268     106.057  54.995  85.669  1.00  5.47              
ATOM   4334  C   LYS A 268     104.831  58.723  82.350  1.00  5.47              
ATOM   4335  O   LYS A 268     104.930  59.517  81.409  1.00  5.47              
ATOM   4336  N   GLU A 269     104.267  57.518  82.225  1.00  5.53              
ATOM   4337  H   GLU A 269     104.093  56.951  83.048  1.00  5.53              
ATOM   4338  CA  GLU A 269     103.776  57.010  80.916  1.00  5.53              
ATOM   4339  HA  GLU A 269     104.610  57.009  80.213  1.00  5.53              
ATOM   4340  CB  GLU A 269     103.243  55.558  81.017  1.00  5.53              
ATOM   4341  HB1 GLU A 269     102.578  55.379  80.172  1.00  5.53              
ATOM   4342  HB2 GLU A 269     102.636  55.438  81.911  1.00  5.53              
ATOM   4343  CG  GLU A 269     104.297  54.445  80.944  1.00  5.53              
ATOM   4344  HG1 GLU A 269     104.972  54.646  80.108  1.00  5.53              
ATOM   4345  HG2 GLU A 269     103.785  53.503  80.732  1.00  5.53              
ATOM   4346  CD  GLU A 269     105.092  54.286  82.237  1.00  5.53              
ATOM   4347  OE1 GLU A 269     106.263  54.718  82.290  1.00  5.53              
ATOM   4348  OE2 GLU A 269     104.566  53.757  83.242  1.00  5.53              
ATOM   4349  C   GLU A 269     102.683  57.882  80.266  1.00  5.53              
ATOM   4350  O   GLU A 269     102.320  57.678  79.107  1.00  5.53              
ATOM   4351  N   LEU A 270     102.144  58.845  81.016  1.00  5.43              
ATOM   4352  H   LEU A 270     102.506  58.971  81.951  1.00  5.43              
ATOM   4353  CA  LEU A 270     101.012  59.675  80.645  1.00  5.43              
ATOM   4354  HA  LEU A 270     100.589  59.301  79.711  1.00  5.43              
ATOM   4355  CB  LEU A 270      99.913  59.541  81.728  1.00  5.43              
ATOM   4356  HB1 LEU A 270      99.193  60.340  81.557  1.00  5.43              
ATOM   4357  HB2 LEU A 270     100.342  59.707  82.714  1.00  5.43              
ATOM   4358  CG  LEU A 270      99.098  58.228  81.728  1.00  5.43              
ATOM   4359  HG  LEU A 270      98.642  58.108  80.750  1.00  5.43              
ATOM   4360  CD1 LEU A 270      99.856  56.931  82.017  1.00  5.43              
ATOM   4361 1HD1 LEU A 270     100.492  57.036  82.890  1.00  5.43              
ATOM   4362 2HD1 LEU A 270      99.161  56.107  82.171  1.00  5.43              
ATOM   4363 3HD1 LEU A 270     100.466  56.673  81.154  1.00  5.43              
ATOM   4364  CD2 LEU A 270      97.978  58.318  82.768  1.00  5.43              
ATOM   4365 1HD2 LEU A 270      97.318  57.455  82.680  1.00  5.43              
ATOM   4366 2HD2 LEU A 270      98.402  58.356  83.770  1.00  5.43              
ATOM   4367 3HD2 LEU A 270      97.407  59.226  82.596  1.00  5.43              
ATOM   4368  C   LEU A 270     101.403  61.133  80.362  1.00  5.43              
ATOM   4369  O   LEU A 270     100.522  61.978  80.212  1.00  5.43              
ATOM   4370  N   LYS A 271     102.702  61.457  80.262  1.00  5.47              
ATOM   4371  H   LYS A 271     103.377  60.718  80.419  1.00  5.47              
ATOM   4372  CA  LYS A 271     103.171  62.858  80.122  1.00  5.47              
ATOM   4373  HA  LYS A 271     102.994  63.352  81.082  1.00  5.47              
ATOM   4374  CB  LYS A 271     104.683  62.830  79.863  1.00  5.47              
ATOM   4375  HB1 LYS A 271     105.014  63.783  79.443  1.00  5.47              
ATOM   4376  HB2 LYS A 271     104.927  62.032  79.159  1.00  5.47              
ATOM   4377  CG  LYS A 271     105.398  62.615  81.193  1.00  5.47              
ATOM   4378  HG1 LYS A 271     104.910  61.835  81.766  1.00  5.47              
ATOM   4379  HG2 LYS A 271     105.281  63.516  81.768  1.00  5.47              
ATOM   4380  CD  LYS A 271     106.888  62.300  81.039  1.00  5.47              
ATOM   4381  HD1 LYS A 271     107.413  63.167  80.637  1.00  5.47              
ATOM   4382  HD2 LYS A 271     107.003  61.461  80.350  1.00  5.47              
ATOM   4383  CE  LYS A 271     107.472  61.898  82.396  1.00  5.47              
ATOM   4384  HE1 LYS A 271     108.527  61.641  82.271  1.00  5.47              
ATOM   4385  HE2 LYS A 271     106.942  61.003  82.727  1.00  5.47              
ATOM   4386  NZ  LYS A 271     107.323  62.962  83.417  1.00  5.47              
ATOM   4387  HZ1 LYS A 271     107.835  63.798  83.180  1.00  5.47              
ATOM   4388  HZ2 LYS A 271     106.348  63.251  83.531  1.00  5.47              
ATOM   4389  HZ3 LYS A 271     107.629  62.640  84.329  1.00  5.47              
ATOM   4390  C   LYS A 271     102.488  63.783  79.107  1.00  5.47              
ATOM   4391  O   LYS A 271     102.391  64.979  79.381  1.00  5.47              
ATOM   4392  N   SER A 272     102.036  63.287  77.959  1.00  5.42              
ATOM   4393  H   SER A 272     102.087  62.291  77.796  1.00  5.42              
ATOM   4394  CA  SER A 272     101.300  64.097  76.975  1.00  5.42              
ATOM   4395  HA  SER A 272     101.861  65.009  76.770  1.00  5.42              
ATOM   4396  CB  SER A 272     101.171  63.314  75.661  1.00  5.42              
ATOM   4397  HB1 SER A 272     102.131  63.334  75.143  1.00  5.42              
ATOM   4398  HB2 SER A 272     100.423  63.787  75.022  1.00  5.42              
ATOM   4399  OG  SER A 272     100.815  61.961  75.899  1.00  5.42              
ATOM   4400  HG  SER A 272     100.520  61.576  75.068  1.00  5.42              
ATOM   4401  C   SER A 272      99.907  64.526  77.431  1.00  5.42              
ATOM   4402  O   SER A 272      99.346  65.460  76.857  1.00  5.42              
ATOM   4403  N   PHE A 273      99.342  63.876  78.450  1.00  5.21              
ATOM   4404  H   PHE A 273      99.856  63.141  78.919  1.00  5.21              
ATOM   4405  CA  PHE A 273      97.975  64.111  78.875  1.00  5.21              
ATOM   4406  HA  PHE A 273      97.338  64.083  77.988  1.00  5.21              
ATOM   4407  CB  PHE A 273      97.484  63.022  79.842  1.00  5.21              
ATOM   4408  HB1 PHE A 273      96.501  63.328  80.205  1.00  5.21              
ATOM   4409  HB2 PHE A 273      98.149  63.009  80.705  1.00  5.21              
ATOM   4410  CG  PHE A 273      97.344  61.590  79.327  1.00  5.21              
ATOM   4411  CD1 PHE A 273      97.892  61.145  78.102  1.00  5.21              
ATOM   4412  HD1 PHE A 273      98.383  61.824  77.424  1.00  5.21              
ATOM   4413  CE1 PHE A 273      97.815  59.791  77.736  1.00  5.21              
ATOM   4414  HE1 PHE A 273      98.253  59.460  76.803  1.00  5.21              
ATOM   4415  CZ  PHE A 273      97.168  58.871  78.573  1.00  5.21              
ATOM   4416  HZ  PHE A 273      97.142  57.825  78.302  1.00  5.21              
ATOM   4417  CE2 PHE A 273      96.553  59.315  79.755  1.00  5.21              
ATOM   4418  HE2 PHE A 273      96.042  58.606  80.390  1.00  5.21              
ATOM   4419  CD2 PHE A 273      96.660  60.664  80.137  1.00  5.21              
ATOM   4420  HD2 PHE A 273      96.239  60.996  81.073  1.00  5.21              
ATOM   4421  C   PHE A 273      97.861  65.500  79.506  1.00  5.21              
ATOM   4422  O   PHE A 273      98.728  65.939  80.270  1.00  5.21              
ATOM   4423  N   HIS A 274      96.755  66.190  79.224  1.00  5.14              
ATOM   4424  H   HIS A 274      96.039  65.756  78.656  1.00  5.14              
ATOM   4425  CA  HIS A 274      96.398  67.391  79.960  1.00  5.14              
ATOM   4426  HA  HIS A 274      97.263  68.049  80.025  1.00  5.14              
ATOM   4427  CB  HIS A 274      95.239  68.161  79.317  1.00  5.14              
ATOM   4428  HB1 HIS A 274      94.901  68.913  80.027  1.00  5.14              
ATOM   4429  HB2 HIS A 274      94.396  67.497  79.150  1.00  5.14              
ATOM   4430  CG  HIS A 274      95.539  68.853  78.021  1.00  5.14              
ATOM   4431  ND1 HIS A 274      95.405  70.226  77.790  1.00  5.14              
ATOM   4432  CE1 HIS A 274      95.451  70.364  76.449  1.00  5.14              
ATOM   4433  HE1 HIS A 274      95.293  71.291  75.914  1.00  5.14              
ATOM   4434  NE2 HIS A 274      95.611  69.171  75.855  1.00  5.14              
ATOM   4435  HE2 HIS A 274      95.424  68.963  74.866  1.00  5.14              
ATOM   4436  CD2 HIS A 274      95.695  68.214  76.833  1.00  5.14              
ATOM   4437  HD2 HIS A 274      95.727  67.147  76.679  1.00  5.14              
ATOM   4438  C   HIS A 274      95.981  67.044  81.383  1.00  5.14              
ATOM   4439  O   HIS A 274      96.481  67.682  82.301  1.00  5.14              
ATOM   4440  N   ILE A 275      95.089  66.068  81.593  1.00  4.64              
ATOM   4441  H   ILE A 275      94.694  65.563  80.804  1.00  4.64              
ATOM   4442  CA  ILE A 275      94.411  65.982  82.884  1.00  4.64              
ATOM   4443  HA  ILE A 275      95.013  66.447  83.656  1.00  4.64              
ATOM   4444  CB  ILE A 275      93.091  66.803  82.888  1.00  4.64              
ATOM   4445  HB  ILE A 275      93.379  67.851  82.852  1.00  4.64              
ATOM   4446  CG2 ILE A 275      92.219  66.575  81.641  1.00  4.64              
ATOM   4447 1HG2 ILE A 275      91.371  67.259  81.635  1.00  4.64              
ATOM   4448 2HG2 ILE A 275      92.781  66.758  80.728  1.00  4.64              
ATOM   4449 3HG2 ILE A 275      91.858  65.556  81.641  1.00  4.64              
ATOM   4450  CG1 ILE A 275      92.317  66.614  84.218  1.00  4.64              
ATOM   4451 1HG1 ILE A 275      92.918  67.035  85.025  1.00  4.64              
ATOM   4452 2HG1 ILE A 275      92.179  65.557  84.428  1.00  4.64              
ATOM   4453  CD1 ILE A 275      90.930  67.267  84.260  1.00  4.64              
ATOM   4454  HD1 ILE A 275      90.547  67.238  85.280  1.00  4.64              
ATOM   4455  HD2 ILE A 275      90.994  68.305  83.931  1.00  4.64              
ATOM   4456  HD3 ILE A 275      90.237  66.724  83.617  1.00  4.64              
ATOM   4457  C   ILE A 275      94.242  64.521  83.272  1.00  4.64              
ATOM   4458  O   ILE A 275      93.342  63.809  82.820  1.00  4.64              
ATOM   4459  N   ILE A 276      95.149  64.092  84.134  1.00  4.65              
ATOM   4460  H   ILE A 276      95.819  64.774  84.461  1.00  4.65              
ATOM   4461  CA  ILE A 276      94.895  62.925  84.995  1.00  4.65              
ATOM   4462  HA  ILE A 276      94.325  62.190  84.426  1.00  4.65              
ATOM   4463  CB  ILE A 276      96.177  62.226  85.507  1.00  4.65              
ATOM   4464  HB  ILE A 276      96.769  62.909  86.118  1.00  4.65              
ATOM   4465  CG2 ILE A 276      95.725  61.047  86.395  1.00  4.65              
ATOM   4466 1HG2 ILE A 276      96.564  60.393  86.611  1.00  4.65              
ATOM   4467 2HG2 ILE A 276      95.353  61.425  87.349  1.00  4.65              
ATOM   4468 3HG2 ILE A 276      94.951  60.460  85.902  1.00  4.65              
ATOM   4469  CG1 ILE A 276      97.049  61.665  84.355  1.00  4.65              
ATOM   4470 1HG1 ILE A 276      96.409  61.258  83.580  1.00  4.65              
ATOM   4471 2HG1 ILE A 276      97.650  60.846  84.732  1.00  4.65              
ATOM   4472  CD1 ILE A 276      98.033  62.640  83.701  1.00  4.65              
ATOM   4473  HD1 ILE A 276      98.649  62.100  82.983  1.00  4.65              
ATOM   4474  HD2 ILE A 276      97.502  63.427  83.169  1.00  4.65              
ATOM   4475  HD3 ILE A 276      98.690  63.068  84.459  1.00  4.65              
ATOM   4476  C   ILE A 276      94.011  63.435  86.111  1.00  4.65              
ATOM   4477  O   ILE A 276      94.300  64.485  86.680  1.00  4.65              
ATOM   4478  N   ASN A 277      92.922  62.727  86.402  1.00  4.59              
ATOM   4479  H   ASN A 277      92.665  61.941  85.812  1.00  4.59              
ATOM   4480  CA  ASN A 277      92.138  63.003  87.586  1.00  4.59              
ATOM   4481  HA  ASN A 277      92.814  63.511  88.248  1.00  4.59              
ATOM   4482  CB  ASN A 277      91.026  64.041  87.357  1.00  4.59              
ATOM   4483  HB1 ASN A 277      91.473  64.974  87.012  1.00  4.59              
ATOM   4484  HB2 ASN A 277      90.525  64.241  88.303  1.00  4.59              
ATOM   4485  CG  ASN A 277      89.966  63.636  86.367  1.00  4.59              
ATOM   4486  OD1 ASN A 277      88.864  63.264  86.721  1.00  4.59              
ATOM   4487  ND2 ASN A 277      90.230  63.773  85.091  1.00  4.59              
ATOM   4488 1HD2 ASN A 277      91.137  64.080  84.791  1.00  4.59              
ATOM   4489 2HD2 ASN A 277      89.523  63.444  84.464  1.00  4.59              
ATOM   4490  C   ASN A 277      91.758  61.777  88.375  1.00  4.59              
ATOM   4491  O   ASN A 277      90.908  60.995  87.970  1.00  4.59              
ATOM   4492  N   LEU A 278      92.404  61.647  89.536  1.00  5.05              
ATOM   4493  H   LEU A 278      93.145  62.299  89.769  1.00  5.05              
ATOM   4494  CA  LEU A 278      92.153  60.552  90.460  1.00  5.05              
ATOM   4495  HA  LEU A 278      91.630  59.781  89.894  1.00  5.05              
ATOM   4496  CB  LEU A 278      93.487  59.865  90.831  1.00  5.05              
ATOM   4497  HB1 LEU A 278      93.355  59.241  91.714  1.00  5.05              
ATOM   4498  HB2 LEU A 278      94.231  60.631  91.017  1.00  5.05              
ATOM   4499  CG  LEU A 278      94.050  59.011  89.677  1.00  5.05              
ATOM   4500  HG  LEU A 278      93.806  59.468  88.717  1.00  5.05              
ATOM   4501  CD1 LEU A 278      95.570  58.876  89.740  1.00  5.05              
ATOM   4502 1HD1 LEU A 278      95.935  58.290  88.899  1.00  5.05              
ATOM   4503 2HD1 LEU A 278      96.026  59.866  89.705  1.00  5.05              
ATOM   4504 3HD1 LEU A 278      95.856  58.393  90.675  1.00  5.05              
ATOM   4505  CD2 LEU A 278      93.469  57.595  89.693  1.00  5.05              
ATOM   4506 1HD2 LEU A 278      93.806  57.052  88.809  1.00  5.05              
ATOM   4507 2HD2 LEU A 278      93.808  57.077  90.591  1.00  5.05              
ATOM   4508 3HD2 LEU A 278      92.382  57.644  89.710  1.00  5.05              
ATOM   4509  C   LEU A 278      91.112  60.863  91.530  1.00  5.05              
ATOM   4510  O   LEU A 278      90.693  59.918  92.177  1.00  5.05              
ATOM   4511  N   SER A 279      90.638  62.121  91.630  1.00  4.93              
ATOM   4512  H   SER A 279      90.963  62.785  90.946  1.00  4.93              
ATOM   4513  CA  SER A 279      89.852  62.680  92.754  1.00  4.93              
ATOM   4514  HA  SER A 279      90.576  62.856  93.516  1.00  4.93              
ATOM   4515  CB  SER A 279      89.191  63.997  92.372  1.00  4.93              
ATOM   4516  HB1 SER A 279      88.532  64.339  93.173  1.00  4.93              
ATOM   4517  HB2 SER A 279      88.607  63.863  91.461  1.00  4.93              
ATOM   4518  OG  SER A 279      90.197  64.958  92.168  1.00  4.93              
ATOM   4519  HG  SER A 279      90.371  65.392  93.024  1.00  4.93              
ATOM   4520  C   SER A 279      88.789  61.789  93.391  1.00  4.93              
ATOM   4521  O   SER A 279      88.110  61.004  92.728  1.00  4.93              
ATOM   4522  N   ASP A 280      88.581  62.007  94.692  1.00  4.96              
ATOM   4523  H   ASP A 280      89.160  62.682  95.179  1.00  4.96              
ATOM   4524  CA  ASP A 280      87.666  61.148  95.479  1.00  4.96              
ATOM   4525  HA  ASP A 280      87.808  61.464  96.499  1.00  4.96              
ATOM   4526  CB  ASP A 280      86.172  61.395  95.094  1.00  4.96              
ATOM   4527  HB1 ASP A 280      85.605  60.498  95.327  1.00  4.96              
ATOM   4528  HB2 ASP A 280      86.069  61.548  94.021  1.00  4.96              
ATOM   4529  CG  ASP A 280      85.416  62.541  95.803  1.00  4.96              
ATOM   4530  OD1 ASP A 280      85.943  63.081  96.806  1.00  4.96              
ATOM   4531  OD2 ASP A 280      84.245  62.784  95.434  1.00  4.96              
ATOM   4532  C   ASP A 280      88.069  59.662  95.414  1.00  4.96              
ATOM   4533  O   ASP A 280      87.402  58.769  94.907  1.00  4.96              
ATOM   4534  N   ASN A 281      89.241  59.417  95.952  1.00  5.06              
ATOM   4535  H   ASN A 281      89.732  60.190  96.398  1.00  5.06              
ATOM   4536  CA  ASN A 281      89.827  58.117  96.079  1.00  5.06              
ATOM   4537  HA  ASN A 281      89.101  57.334  96.204  1.00  5.06              
ATOM   4538  CB  ASN A 281      90.698  57.837  94.829  1.00  5.06              
ATOM   4539  HB1 ASN A 281      91.642  57.357  95.060  1.00  5.06              
ATOM   4540  HB2 ASN A 281      90.944  58.787  94.365  1.00  5.06              
ATOM   4541  CG  ASN A 281      90.027  56.969  93.798  1.00  5.06              
ATOM   4542  OD1 ASN A 281      89.238  56.099  94.121  1.00  5.06              
ATOM   4543  ND2 ASN A 281      90.348  57.152  92.544  1.00  5.06              
ATOM   4544 1HD2 ASN A 281      90.860  58.000  92.316  1.00  5.06              
ATOM   4545 2HD2 ASN A 281      89.875  56.667  91.803  1.00  5.06              
ATOM   4546  C   ASN A 281      90.652  58.163  97.381  1.00  5.06              
ATOM   4547  O   ASN A 281      90.422  58.956  98.299  1.00  5.06              
ATOM   4548  N   LYS A 282      91.439  57.116  97.569  1.00  5.05              
ATOM   4549  H   LYS A 282      91.701  56.670  96.692  1.00  5.05              
ATOM   4550  CA  LYS A 282      91.543  56.299  98.794  1.00  5.05              
ATOM   4551  HA  LYS A 282      91.390  56.915  99.671  1.00  5.05              
ATOM   4552  CB  LYS A 282      90.319  55.381  98.515  1.00  5.05              
ATOM   4553  HB1 LYS A 282      90.527  54.382  98.849  1.00  5.05              
ATOM   4554  HB2 LYS A 282      90.128  55.268  97.454  1.00  5.05              
ATOM   4555  CG  LYS A 282      89.103  56.030  99.189  1.00  5.05              
ATOM   4556  HG1 LYS A 282      89.147  57.085  99.008  1.00  5.05              
ATOM   4557  HG2 LYS A 282      89.233  55.903 100.256  1.00  5.05              
ATOM   4558  CD  LYS A 282      87.680  55.650  98.795  1.00  5.05              
ATOM   4559  HD1 LYS A 282      86.994  55.983  99.566  1.00  5.05              
ATOM   4560  HD2 LYS A 282      87.590  54.571  98.718  1.00  5.05              
ATOM   4561  CE  LYS A 282      87.214  56.316  97.512  1.00  5.05              
ATOM   4562  HE1 LYS A 282      87.940  56.153  96.714  1.00  5.05              
ATOM   4563  HE2 LYS A 282      87.168  57.394  97.676  1.00  5.05              
ATOM   4564  NZ  LYS A 282      85.885  55.796  97.128  1.00  5.05              
ATOM   4565  HZ1 LYS A 282      85.486  56.435  96.431  1.00  5.05              
ATOM   4566  HZ2 LYS A 282      85.898  54.856  96.761  1.00  5.05              
ATOM   4567  HZ3 LYS A 282      85.253  55.867  97.904  1.00  5.05              
ATOM   4568  C   LYS A 282      92.915  55.751  98.724  1.00  5.05              
ATOM   4569  O   LYS A 282      93.150  54.645  99.161  1.00  5.05              
ATOM   4570  N   ILE A 283      93.827  56.520  98.160  1.00  5.15              
ATOM   4571  H   ILE A 283      93.497  57.455  97.977  1.00  5.15              
ATOM   4572  CA  ILE A 283      94.968  56.207  97.385  1.00  5.15              
ATOM   4573  HA  ILE A 283      94.704  55.234  97.048  1.00  5.15              
ATOM   4574  CB  ILE A 283      94.984  56.981  96.053  1.00  5.15              
ATOM   4575  HB  ILE A 283      93.976  57.338  95.872  1.00  5.15              
ATOM   4576  CG2 ILE A 283      95.945  58.154  96.117  1.00  5.15              
ATOM   4577 1HG2 ILE A 283      96.962  57.800  96.189  1.00  5.15              
ATOM   4578 2HG2 ILE A 283      95.862  58.762  95.219  1.00  5.15              
ATOM   4579 3HG2 ILE A 283      95.707  58.781  96.967  1.00  5.15              
ATOM   4580  CG1 ILE A 283      95.302  56.057  94.851  1.00  5.15              
ATOM   4581 1HG1 ILE A 283      94.792  55.106  94.975  1.00  5.15              
ATOM   4582 2HG1 ILE A 283      96.365  55.868  94.830  1.00  5.15              
ATOM   4583  CD1 ILE A 283      94.835  56.642  93.511  1.00  5.15              
ATOM   4584  HD1 ILE A 283      94.983  55.927  92.711  1.00  5.15              
ATOM   4585  HD2 ILE A 283      93.769  56.852  93.560  1.00  5.15              
ATOM   4586  HD3 ILE A 283      95.386  57.551  93.282  1.00  5.15              
ATOM   4587  C   ILE A 283      96.249  55.865  98.042  1.00  5.15              
ATOM   4588  O   ILE A 283      97.175  55.348  97.433  1.00  5.15              
ATOM   4589  N   SER A 284      96.278  56.016  99.393  1.00  5.25              
ATOM   4590  H   SER A 284      95.322  56.167  99.655  1.00  5.25              
ATOM   4591  CA  SER A 284      97.290  56.691 100.164  1.00  5.25              
ATOM   4592  HA  SER A 284      96.822  57.175 101.026  1.00  5.25              
ATOM   4593  CB  SER A 284      98.416  55.717 100.622  1.00  5.25              
ATOM   4594  HB1 SER A 284      99.357  56.281 100.632  1.00  5.25              
ATOM   4595  HB2 SER A 284      98.636  55.001  99.849  1.00  5.25              
ATOM   4596  OG  SER A 284      98.312  55.147 101.897  1.00  5.25              
ATOM   4597  HG  SER A 284      97.865  54.293 101.838  1.00  5.25              
ATOM   4598  C   SER A 284      98.089  57.734  99.385  1.00  5.25              
ATOM   4599  O   SER A 284      98.297  58.816  99.901  1.00  5.25              
ATOM   4600  N   SER A 285      98.704  57.301  98.248  1.00  6.26              
ATOM   4601  H   SER A 285      97.991  56.930  97.670  1.00  6.26              
ATOM   4602  CA  SER A 285     100.102  56.939  97.942  1.00  6.26              
ATOM   4603  HA  SER A 285     100.560  56.513  98.905  1.00  6.26              
ATOM   4604  CB  SER A 285     100.049  55.922  96.828  1.00  6.26              
ATOM   4605  HB1 SER A 285     100.986  55.860  96.289  1.00  6.26              
ATOM   4606  HB2 SER A 285      99.257  56.169  96.105  1.00  6.26              
ATOM   4607  OG  SER A 285      99.761  54.706  97.497  1.00  6.26              
ATOM   4608  HG  SER A 285      98.794  54.662  97.499  1.00  6.26              
ATOM   4609  C   SER A 285     100.724  58.293  97.501  1.00  6.26              
ATOM   4610  O   SER A 285     101.468  58.339  96.564  1.00  6.26              
ATOM   4611  N   PRO A 286     100.312  59.494  98.105  1.00  6.72              
ATOM   4612  CD  PRO A 286     100.969  60.399  99.079  1.00  6.72              
ATOM   4613  HD1 PRO A 286     101.729  59.963  99.722  1.00  6.72              
ATOM   4614  HD2 PRO A 286     100.188  60.738  99.734  1.00  6.72              
ATOM   4615  CG  PRO A 286     101.561  61.574  98.301  1.00  6.72              
ATOM   4616  HG1 PRO A 286     102.617  61.419  98.112  1.00  6.72              
ATOM   4617  HG2 PRO A 286     101.418  62.498  98.854  1.00  6.72              
ATOM   4618  CB  PRO A 286     100.754  61.541  97.020  1.00  6.72              
ATOM   4619  HB1 PRO A 286     101.390  61.257  96.186  1.00  6.72              
ATOM   4620  HB2 PRO A 286     100.317  62.517  96.851  1.00  6.72              
ATOM   4621  CA  PRO A 286      99.695  60.497  97.294  1.00  6.72              
ATOM   4622  HA  PRO A 286      98.916  60.893  97.889  1.00  6.72              
ATOM   4623  C   PRO A 286      98.910  59.998  96.067  1.00  6.72              
ATOM   4624  O   PRO A 286      98.988  58.895  95.585  1.00  6.72              
ATOM   4625  N   SER A 287      98.083  60.947  95.559  1.00  7.38              
ATOM   4626  H   SER A 287      97.870  61.658  96.229  1.00  7.38              
ATOM   4627  CA  SER A 287      97.904  61.150  94.147  1.00  7.38              
ATOM   4628  HA  SER A 287      98.034  62.185  94.009  1.00  7.38              
ATOM   4629  CB  SER A 287      98.981  60.555  93.184  1.00  7.38              
ATOM   4630  HB1 SER A 287      99.966  60.655  93.628  1.00  7.38              
ATOM   4631  HB2 SER A 287      98.966  61.167  92.293  1.00  7.38              
ATOM   4632  OG  SER A 287      98.745  59.217  92.828  1.00  7.38              
ATOM   4633  HG  SER A 287      97.798  59.106  92.693  1.00  7.38              
ATOM   4634  C   SER A 287      96.513  60.956  93.630  1.00  7.38              
ATOM   4635  O   SER A 287      96.232  60.117  92.759  1.00  7.38              
ATOM   4636  N   GLU A 288      95.639  61.814  94.103  1.00  7.43              
ATOM   4637  H   GLU A 288      95.873  62.321  94.938  1.00  7.43              
ATOM   4638  CA  GLU A 288      94.429  62.096  93.395  1.00  7.43              
ATOM   4639  HA  GLU A 288      94.095  61.108  93.026  1.00  7.43              
ATOM   4640  CB  GLU A 288      93.280  62.400  94.357  1.00  7.43              
ATOM   4641  HB1 GLU A 288      92.621  63.126  93.914  1.00  7.43              
ATOM   4642  HB2 GLU A 288      93.704  62.877  95.220  1.00  7.43              
ATOM   4643  CG  GLU A 288      92.376  61.228  94.779  1.00  7.43              
ATOM   4644  HG1 GLU A 288      91.742  60.996  93.952  1.00  7.43              
ATOM   4645  HG2 GLU A 288      91.683  61.543  95.553  1.00  7.43              
ATOM   4646  CD  GLU A 288      93.098  59.955  95.198  1.00  7.43              
ATOM   4647  OE1 GLU A 288      93.500  59.238  94.267  1.00  7.43              
ATOM   4648  OE2 GLU A 288      93.158  59.644  96.411  1.00  7.43              
ATOM   4649  C   GLU A 288      94.544  62.923  92.133  1.00  7.43              
ATOM   4650  O   GLU A 288      95.538  62.783  91.451  1.00  7.43              
ATOM   4651  N   ALA A 289      93.543  63.745  91.778  1.00  7.35              
ATOM   4652  H   ALA A 289      92.720  63.791  92.369  1.00  7.35              
ATOM   4653  CA  ALA A 289      93.852  64.990  91.086  1.00  7.35              
ATOM   4654  HA  ALA A 289      94.686  65.455  91.595  1.00  7.35              
ATOM   4655  CB  ALA A 289      94.308  64.794  89.631  1.00  7.35              
ATOM   4656  HB1 ALA A 289      94.783  65.709  89.280  1.00  7.35              
ATOM   4657  HB2 ALA A 289      94.989  63.964  89.484  1.00  7.35              
ATOM   4658  HB3 ALA A 289      93.454  64.627  89.002  1.00  7.35              
ATOM   4659  C   ALA A 289      92.758  66.018  91.164  1.00  7.35              
ATOM   4660  O   ALA A 289      92.687  66.706  92.168  1.00  7.35              
ATOM   4661  N   GLU A 290      91.918  66.105  90.130  1.00  7.14              
ATOM   4662  H   GLU A 290      92.066  65.469  89.366  1.00  7.14              
ATOM   4663  CA  GLU A 290      91.410  67.396  89.741  1.00  7.14              
ATOM   4664  HA  GLU A 290      91.737  68.121  90.488  1.00  7.14              
ATOM   4665  CB  GLU A 290      92.049  67.888  88.399  1.00  7.14              
ATOM   4666  HB1 GLU A 290      91.397  67.603  87.573  1.00  7.14              
ATOM   4667  HB2 GLU A 290      93.001  67.379  88.254  1.00  7.14              
ATOM   4668  CG  GLU A 290      92.310  69.428  88.363  1.00  7.14              
ATOM   4669  HG1 GLU A 290      93.232  69.606  88.921  1.00  7.14              
ATOM   4670  HG2 GLU A 290      91.530  69.939  88.925  1.00  7.14              
ATOM   4671  CD  GLU A 290      92.414  70.142  86.984  1.00  7.14              
ATOM   4672  OE1 GLU A 290      93.046  71.230  86.932  1.00  7.14              
ATOM   4673  OE2 GLU A 290      91.794  69.745  85.970  1.00  7.14              
ATOM   4674  C   GLU A 290      89.908  67.606  89.662  1.00  7.14              
ATOM   4675  O   GLU A 290      89.480  68.713  89.377  1.00  7.14              
ATOM   4676  N   HIS A 291      89.083  66.664  90.097  1.00  7.13              
ATOM   4677  H   HIS A 291      89.475  65.793  90.436  1.00  7.13              
ATOM   4678  CA  HIS A 291      87.726  67.037  90.532  1.00  7.13              
ATOM   4679  HA  HIS A 291      87.360  67.835  89.883  1.00  7.13              
ATOM   4680  CB  HIS A 291      86.743  65.857  90.336  1.00  7.13              
ATOM   4681  HB1 HIS A 291      86.469  65.410  91.292  1.00  7.13              
ATOM   4682  HB2 HIS A 291      87.223  65.080  89.739  1.00  7.13              
ATOM   4683  CG  HIS A 291      85.494  66.291  89.603  1.00  7.13              
ATOM   4684  ND1 HIS A 291      84.433  67.026  90.145  1.00  7.13              
ATOM   4685  CE1 HIS A 291      83.663  67.386  89.109  1.00  7.13              
ATOM   4686  HE1 HIS A 291      82.797  68.029  89.185  1.00  7.13              
ATOM   4687  NE2 HIS A 291      84.153  66.889  87.961  1.00  7.13              
ATOM   4688  HE2 HIS A 291      83.777  67.063  87.038  1.00  7.13              
ATOM   4689  CD2 HIS A 291      85.312  66.200  88.253  1.00  7.13              
ATOM   4690  HD2 HIS A 291      85.996  65.738  87.552  1.00  7.13              
ATOM   4691  C   HIS A 291      87.739  67.621  91.952  1.00  7.13              
ATOM   4692  O   HIS A 291      86.952  67.318  92.837  1.00  7.13              
ATOM   4693  N   ALA A 292      88.701  68.511  92.149  1.00  8.16              
ATOM   4694  H   ALA A 292      89.365  68.609  91.395  1.00  8.16              
ATOM   4695  CA  ALA A 292      88.544  69.674  92.988  1.00  8.16              
ATOM   4696  HA  ALA A 292      87.712  69.517  93.684  1.00  8.16              
ATOM   4697  CB  ALA A 292      89.809  69.913  93.759  1.00  8.16              
ATOM   4698  HB1 ALA A 292      90.685  69.936  93.116  1.00  8.16              
ATOM   4699  HB2 ALA A 292      89.780  70.859  94.296  1.00  8.16              
ATOM   4700  HB3 ALA A 292      89.953  69.137  94.500  1.00  8.16              
ATOM   4701  C   ALA A 292      88.173  70.898  92.177  1.00  8.16              
ATOM   4702  O   ALA A 292      87.456  71.741  92.706  1.00  8.16              
ATOM   4703  N   ALA A 293      88.358  70.866  90.833  1.00  8.85              
ATOM   4704  H   ALA A 293      89.036  70.184  90.585  1.00  8.85              
ATOM   4705  CA  ALA A 293      87.356  71.345  89.912  1.00  8.85              
ATOM   4706  HA  ALA A 293      87.319  72.439  90.011  1.00  8.85              
ATOM   4707  CB  ALA A 293      87.755  70.966  88.505  1.00  8.85              
ATOM   4708  HB1 ALA A 293      87.590  69.907  88.303  1.00  8.85              
ATOM   4709  HB2 ALA A 293      87.163  71.510  87.776  1.00  8.85              
ATOM   4710  HB3 ALA A 293      88.804  71.174  88.319  1.00  8.85              
ATOM   4711  C   ALA A 293      85.891  70.814  90.210  1.00  8.85              
ATOM   4712  O   ALA A 293      84.974  71.189  89.525  1.00  8.85              
ATOM   4713  N   ALA A 294      85.666  70.064  91.325  1.00  8.50              
ATOM   4714  H   ALA A 294      86.467  69.625  91.741  1.00  8.50              
ATOM   4715  CA  ALA A 294      84.523  70.216  92.250  1.00  8.50              
ATOM   4716  HA  ALA A 294      83.647  69.887  91.689  1.00  8.50              
ATOM   4717  CB  ALA A 294      84.640  69.230  93.428  1.00  8.50              
ATOM   4718  HB1 ALA A 294      83.752  69.310  94.056  1.00  8.50              
ATOM   4719  HB2 ALA A 294      84.680  68.214  93.039  1.00  8.50              
ATOM   4720  HB3 ALA A 294      85.525  69.453  94.018  1.00  8.50              
ATOM   4721  C   ALA A 294      84.191  71.645  92.698  1.00  8.50              
ATOM   4722  O   ALA A 294      83.517  71.862  93.704  1.00  8.50              
ATOM   4723  N   LEU A 295      84.596  72.626  91.906  1.00  8.55              
ATOM   4724  H   LEU A 295      84.777  72.310  90.968  1.00  8.55              
ATOM   4725  CA  LEU A 295      85.434  73.751  92.252  1.00  8.55              
ATOM   4726  HA  LEU A 295      86.449  73.497  91.986  1.00  8.55              
ATOM   4727  CB  LEU A 295      85.129  74.907  91.273  1.00  8.55              
ATOM   4728  HB1 LEU A 295      84.173  75.377  91.507  1.00  8.55              
ATOM   4729  HB2 LEU A 295      85.034  74.472  90.277  1.00  8.55              
ATOM   4730  CG  LEU A 295      86.236  75.991  91.185  1.00  8.55              
ATOM   4731  HG  LEU A 295      87.206  75.506  91.074  1.00  8.55              
ATOM   4732  CD1 LEU A 295      85.991  76.848  89.943  1.00  8.55              
ATOM   4733 1HD1 LEU A 295      86.787  77.585  89.841  1.00  8.55              
ATOM   4734 2HD1 LEU A 295      86.003  76.218  89.053  1.00  8.55              
ATOM   4735 3HD1 LEU A 295      85.031  77.358  90.010  1.00  8.55              
ATOM   4736  CD2 LEU A 295      86.288  76.949  92.381  1.00  8.55              
ATOM   4737 1HD2 LEU A 295      86.972  77.771  92.168  1.00  8.55              
ATOM   4738 2HD2 LEU A 295      85.298  77.352  92.591  1.00  8.55              
ATOM   4739 3HD2 LEU A 295      86.684  76.442  93.260  1.00  8.55              
ATOM   4740  C   LEU A 295      85.497  74.172  93.678  1.00  8.55              
ATOM   4741  O   LEU A 295      86.489  73.977  94.372  1.00  8.55              
ATOM   4742  N   SER A 296      84.425  74.811  94.090  1.00  9.59              
ATOM   4743  H   SER A 296      83.635  74.919  93.476  1.00  9.59              
ATOM   4744  CA  SER A 296      84.411  75.326  95.424  1.00  9.59              
ATOM   4745  HA  SER A 296      85.334  75.887  95.581  1.00  9.59              
ATOM   4746  CB  SER A 296      83.266  76.317  95.585  1.00  9.59              
ATOM   4747  HB1 SER A 296      83.445  77.162  94.917  1.00  9.59              
ATOM   4748  HB2 SER A 296      83.268  76.686  96.609  1.00  9.59              
ATOM   4749  OG  SER A 296      82.017  75.727  95.252  1.00  9.59              
ATOM   4750  HG  SER A 296      81.443  76.419  94.903  1.00  9.59              
ATOM   4751  C   SER A 296      84.417  74.244  96.455  1.00  9.59              
ATOM   4752  O   SER A 296      84.876  74.476  97.570  1.00  9.59              
ATOM   4753  N   MET A 297      83.804  73.116  96.074  1.00 10.97              
ATOM   4754  H   MET A 297      83.641  73.011  95.080  1.00 10.97              
ATOM   4755  CA  MET A 297      83.097  72.193  96.929  1.00 10.97              
ATOM   4756  HA  MET A 297      82.194  71.876  96.408  1.00 10.97              
ATOM   4757  CB  MET A 297      83.975  70.933  97.119  1.00 10.97              
ATOM   4758  HB1 MET A 297      84.070  70.487  96.129  1.00 10.97              
ATOM   4759  HB2 MET A 297      83.453  70.191  97.712  1.00 10.97              
ATOM   4760  CG  MET A 297      85.417  71.116  97.632  1.00 10.97              
ATOM   4761  HG1 MET A 297      85.797  72.093  97.339  1.00 10.97              
ATOM   4762  HG2 MET A 297      86.043  70.381  97.124  1.00 10.97              
ATOM   4763  SD  MET A 297      85.676  70.882  99.408  1.00 10.97              
ATOM   4764  CE  MET A 297      86.742  72.304  99.770  1.00 10.97              
ATOM   4765  HE1 MET A 297      87.654  72.248  99.176  1.00 10.97              
ATOM   4766  HE2 MET A 297      86.214  73.228  99.532  1.00 10.97              
ATOM   4767  HE3 MET A 297      87.003  72.304 100.828  1.00 10.97              
ATOM   4768  C   MET A 297      82.660  73.016  98.122  1.00 10.97              
ATOM   4769  O   MET A 297      83.139  72.864  99.228  1.00 10.97              
ATOM   4770  N   ALA A 298      81.867  74.058  97.842  1.00 13.03              
ATOM   4771  H   ALA A 298      81.673  74.268  96.870  1.00 13.03              
ATOM   4772  CA  ALA A 298      81.623  75.091  98.835  1.00 13.03              
ATOM   4773  HA  ALA A 298      82.575  75.476  99.208  1.00 13.03              
ATOM   4774  CB  ALA A 298      80.807  76.240  98.215  1.00 13.03              
ATOM   4775  HB1 ALA A 298      79.924  75.849  97.707  1.00 13.03              
ATOM   4776  HB2 ALA A 298      80.487  76.929  98.998  1.00 13.03              
ATOM   4777  HB3 ALA A 298      81.403  76.812  97.516  1.00 13.03              
ATOM   4778  C   ALA A 298      80.818  74.563 100.020  1.00 13.03              
ATOM   4779  O   ALA A 298      80.712  75.208 101.065  1.00 13.03              
ATOM   4780  N   ARG A 299      80.203  73.392  99.823  1.00 15.31              
ATOM   4781  H   ARG A 299      80.295  72.993  98.900  1.00 15.31              
ATOM   4782  CA  ARG A 299      79.635  72.559 100.871  1.00 15.31              
ATOM   4783  HA  ARG A 299      79.597  73.148 101.781  1.00 15.31              
ATOM   4784  CB  ARG A 299      78.181  72.163 100.543  1.00 15.31              
ATOM   4785  HB1 ARG A 299      77.814  71.475 101.307  1.00 15.31              
ATOM   4786  HB2 ARG A 299      78.166  71.632  99.590  1.00 15.31              
ATOM   4787  CG  ARG A 299      77.194  73.351 100.472  1.00 15.31              
ATOM   4788  HG1 ARG A 299      76.230  72.950 100.156  1.00 15.31              
ATOM   4789  HG2 ARG A 299      77.516  74.057  99.706  1.00 15.31              
ATOM   4790  CD  ARG A 299      76.964  74.106 101.801  1.00 15.31              
ATOM   4791  HD1 ARG A 299      76.793  73.373 102.593  1.00 15.31              
ATOM   4792  HD2 ARG A 299      76.065  74.717 101.695  1.00 15.31              
ATOM   4793  NE  ARG A 299      78.094  74.988 102.156  1.00 15.31              
ATOM   4794  HE  ARG A 299      78.815  75.105 101.454  1.00 15.31              
ATOM   4795  CZ  ARG A 299      78.391  75.518 103.328  1.00 15.31              
ATOM   4796  NH1 ARG A 299      77.578  75.470 104.344  1.00 15.31              
ATOM   4797 1HH1 ARG A 299      76.690  75.016 104.230  1.00 15.31              
ATOM   4798 2HH1 ARG A 299      77.831  75.882 105.223  1.00 15.31              
ATOM   4799  NH2 ARG A 299      79.543  76.100 103.490  1.00 15.31              
ATOM   4800 1HH2 ARG A 299      80.221  76.047 102.734  1.00 15.31              
ATOM   4801 2HH2 ARG A 299      79.816  76.490 104.371  1.00 15.31              
ATOM   4802  C   ARG A 299      80.508  71.429 101.378  1.00 15.31              
ATOM   4803  O   ARG A 299      80.075  70.659 102.223  1.00 15.31              
ATOM   4804  N   GLY A 300      81.706  71.377 100.813  1.00 16.58              
ATOM   4805  H   GLY A 300      81.990  72.216 100.332  1.00 16.58              
ATOM   4806  CA  GLY A 300      82.686  70.312 100.698  1.00 16.58              
ATOM   4807  HA1 GLY A 300      83.509  70.505 101.386  1.00 16.58              
ATOM   4808  HA2 GLY A 300      83.070  70.285  99.692  1.00 16.58              
ATOM   4809  C   GLY A 300      82.113  68.959 101.004  1.00 16.58              
ATOM   4810  O   GLY A 300      82.630  68.207 101.814  1.00 16.58              
ATOM   4811  N   PHE A 301      80.977  68.722 100.372  1.00 19.29              
ATOM   4812  H   PHE A 301      80.613  69.398  99.723  1.00 19.29              
ATOM   4813  CA  PHE A 301      80.165  67.583 100.698  1.00 19.29              
ATOM   4814  HA  PHE A 301      80.355  67.335 101.747  1.00 19.29              
ATOM   4815  CB  PHE A 301      78.661  67.972 100.666  1.00 19.29              
ATOM   4816  HB1 PHE A 301      78.279  67.813  99.671  1.00 19.29              
ATOM   4817  HB2 PHE A 301      78.567  69.035 100.884  1.00 19.29              
ATOM   4818  CG  PHE A 301      77.813  67.221 101.667  1.00 19.29              
ATOM   4819  CD1 PHE A 301      77.725  67.685 102.991  1.00 19.29              
ATOM   4820  HD1 PHE A 301      78.282  68.558 103.304  1.00 19.29              
ATOM   4821  CE1 PHE A 301      76.909  67.017 103.921  1.00 19.29              
ATOM   4822  HE1 PHE A 301      76.833  67.367 104.941  1.00 19.29              
ATOM   4823  CZ  PHE A 301      76.186  65.874 103.530  1.00 19.29              
ATOM   4824  HZ  PHE A 301      75.562  65.351 104.241  1.00 19.29              
ATOM   4825  CE2 PHE A 301      76.282  65.400 102.208  1.00 19.29              
ATOM   4826  HE2 PHE A 301      75.735  64.513 101.915  1.00 19.29              
ATOM   4827  CD2 PHE A 301      77.092  66.078 101.278  1.00 19.29              
ATOM   4828  HD2 PHE A 301      77.161  65.697 100.269  1.00 19.29              
ATOM   4829  C   PHE A 301      80.599  66.383  99.851  1.00 19.29              
ATOM   4830  O   PHE A 301      79.785  65.468  99.620  1.00 19.29              
ATOM   4831  N   PRO A 302      81.845  66.231  99.374  1.00 20.12              
ATOM   4832  CD  PRO A 302      82.472  67.036  98.314  1.00 20.12              
ATOM   4833  HD1 PRO A 302      82.654  68.051  98.668  1.00 20.12              
ATOM   4834  HD2 PRO A 302      81.841  67.060  97.422  1.00 20.12              
ATOM   4835  CG  PRO A 302      83.811  66.369  98.028  1.00 20.12              
ATOM   4836  HG1 PRO A 302      84.550  67.111  97.728  1.00 20.12              
ATOM   4837  HG2 PRO A 302      83.698  65.605  97.255  1.00 20.12              
ATOM   4838  CB  PRO A 302      84.173  65.708  99.360  1.00 20.12              
ATOM   4839  HB1 PRO A 302      84.549  66.464 100.052  1.00 20.12              
ATOM   4840  HB2 PRO A 302      84.884  64.894  99.228  1.00 20.12              
ATOM   4841  CA  PRO A 302      82.790  65.205  99.824  1.00 20.12              
ATOM   4842  HA  PRO A 302      82.602  64.306  99.259  1.00 20.12              
ATOM   4843  C   PRO A 302      82.644  64.866 101.285  1.00 20.12              
ATOM   4844  O   PRO A 302      83.536  65.222 102.061  1.00 20.12              
ATOM   4845  N   LYS A 303      81.488  64.301 101.704  1.00 22.72              
ATOM   4846  H   LYS A 303      80.819  64.049 101.002  1.00 22.72              
ATOM   4847  CA  LYS A 303      80.997  64.450 103.077  1.00 22.72              
ATOM   4848  HA  LYS A 303      80.843  65.543 103.207  1.00 22.72              
ATOM   4849  CB  LYS A 303      79.700  63.783 103.538  1.00 22.72              
ATOM   4850  HB1 LYS A 303      79.817  62.700 103.519  1.00 22.72              
ATOM   4851  HB2 LYS A 303      78.906  64.077 102.862  1.00 22.72              
ATOM   4852  CG  LYS A 303      79.252  64.212 104.955  1.00 22.72              
ATOM   4853  HG1 LYS A 303      78.894  65.240 104.909  1.00 22.72              
ATOM   4854  HG2 LYS A 303      80.082  64.188 105.656  1.00 22.72              
ATOM   4855  CD  LYS A 303      78.142  63.326 105.546  1.00 22.72              
ATOM   4856  HD1 LYS A 303      77.307  63.299 104.844  1.00 22.72              
ATOM   4857  HD2 LYS A 303      77.787  63.778 106.472  1.00 22.72              
ATOM   4858  CE  LYS A 303      78.607  61.894 105.818  1.00 22.72              
ATOM   4859  HE1 LYS A 303      78.967  61.450 104.888  1.00 22.72              
ATOM   4860  HE2 LYS A 303      77.759  61.278 106.124  1.00 22.72              
ATOM   4861  NZ  LYS A 303      79.677  61.795 106.846  1.00 22.72              
ATOM   4862  HZ1 LYS A 303      79.356  61.997 107.776  1.00 22.72              
ATOM   4863  HZ2 LYS A 303      80.033  60.835 106.868  1.00 22.72              
ATOM   4864  HZ3 LYS A 303      80.477  62.392 106.649  1.00 22.72              
ATOM   4865  C   LYS A 303      82.107  64.164 104.129  1.00 22.72              
ATOM   4866  O   LYS A 303      82.405  65.020 104.969  1.00 22.72              
ATOM   4867  N   GLN A 304      82.699  63.008 103.994  1.00 24.14              
ATOM   4868  H   GLN A 304      82.290  62.394 103.254  1.00 24.14              
ATOM   4869  CA  GLN A 304      84.100  62.785 104.208  1.00 24.14              
ATOM   4870  HA  GLN A 304      84.483  63.653 104.693  1.00 24.14              
ATOM   4871  CB  GLN A 304      84.337  61.640 105.216  1.00 24.14              
ATOM   4872  HB1 GLN A 304      85.335  61.885 105.573  1.00 24.14              
ATOM   4873  HB2 GLN A 304      84.357  60.727 104.612  1.00 24.14              
ATOM   4874  CG  GLN A 304      83.446  61.495 106.447  1.00 24.14              
ATOM   4875  HG1 GLN A 304      83.890  60.757 107.109  1.00 24.14              
ATOM   4876  HG2 GLN A 304      82.475  61.110 106.212  1.00 24.14              
ATOM   4877  CD  GLN A 304      83.212  62.750 107.256  1.00 24.14              
ATOM   4878  OE1 GLN A 304      82.071  63.234 107.346  1.00 24.14              
ATOM   4879  NE2 GLN A 304      84.202  63.295 107.913  1.00 24.14              
ATOM   4880 1HE2 GLN A 304      85.076  62.761 107.963  1.00 24.14              
ATOM   4881 2HE2 GLN A 304      84.037  64.141 108.412  1.00 24.14              
ATOM   4882  C   GLN A 304      84.851  62.736 102.876  1.00 24.14              
ATOM   4883  O   GLN A 304      84.414  62.064 101.925  1.00 24.14              
ATOM   4884  N   ASP A 305      86.020  63.389 102.746  1.00 24.05              
ATOM   4885  H   ASP A 305      86.058  64.163 103.376  1.00 24.05              
ATOM   4886  CA  ASP A 305      87.305  62.714 102.411  1.00 24.05              
ATOM   4887  HA  ASP A 305      87.325  62.449 101.360  1.00 24.05              
ATOM   4888  CB  ASP A 305      88.374  63.792 102.739  1.00 24.05              
ATOM   4889  HB1 ASP A 305      89.339  63.445 102.401  1.00 24.05              
ATOM   4890  HB2 ASP A 305      88.440  63.914 103.823  1.00 24.05              
ATOM   4891  CG  ASP A 305      88.070  65.164 102.105  1.00 24.05              
ATOM   4892  OD1 ASP A 305      87.898  65.251 100.867  1.00 24.05              
ATOM   4893  OD2 ASP A 305      87.898  66.173 102.842  1.00 24.05              
ATOM   4894  C   ASP A 305      87.189  61.539 103.328  1.00 24.05              
ATOM   4895  O   ASP A 305      86.664  60.556 102.856  1.00 24.05              
ATOM   4896  N   ASP A 306      87.516  61.569 104.619  1.00 26.16              
ATOM   4897  H   ASP A 306      87.827  62.434 105.018  1.00 26.16              
ATOM   4898  CA  ASP A 306      87.852  60.328 105.319  1.00 26.16              
ATOM   4899  HA  ASP A 306      88.680  60.676 105.936  1.00 26.16              
ATOM   4900  CB  ASP A 306      86.893  59.769 106.385  1.00 26.16              
ATOM   4901  HB1 ASP A 306      87.067  58.708 106.572  1.00 26.16              
ATOM   4902  HB2 ASP A 306      85.847  59.811 106.108  1.00 26.16              
ATOM   4903  CG  ASP A 306      87.161  60.462 107.741  1.00 26.16              
ATOM   4904  OD1 ASP A 306      86.412  61.408 108.084  1.00 26.16              
ATOM   4905  OD2 ASP A 306      88.185  60.071 108.350  1.00 26.16              
ATOM   4906  C   ASP A 306      88.592  59.348 104.469  1.00 26.16              
ATOM   4907  O   ASP A 306      88.593  58.171 104.763  1.00 26.16              
ATOM   4908  N   THR A 307      89.327  59.920 103.513  1.00 25.89              
ATOM   4909  H   THR A 307      89.384  60.936 103.599  1.00 25.89              
ATOM   4910  CA  THR A 307      90.188  59.418 102.477  1.00 25.89              
ATOM   4911  HA  THR A 307      89.772  58.934 101.749  1.00 25.89              
ATOM   4912  CB  THR A 307      90.807  60.589 101.815  1.00 25.89              
ATOM   4913  HB  THR A 307      91.634  60.258 101.275  1.00 25.89              
ATOM   4914  CG2 THR A 307      89.807  61.168 100.801  1.00 25.89              
ATOM   4915 1HG2 THR A 307      89.954  62.240 100.710  1.00 25.89              
ATOM   4916 2HG2 THR A 307      89.970  60.682  99.847  1.00 25.89              
ATOM   4917 3HG2 THR A 307      88.803  60.962 101.113  1.00 25.89              
ATOM   4918  OG1 THR A 307      91.088  61.588 102.778  1.00 25.89              
ATOM   4919  HG1 THR A 307      91.544  62.310 102.321  1.00 25.89              
ATOM   4920  C   THR A 307      91.013  58.306 103.204  1.00 25.89              
ATOM   4921  O   THR A 307      91.261  57.412 102.409  1.00 25.89              
ATOM   4922  N   SER A 308      91.249  58.078 104.551  1.00 27.61              
ATOM   4923  H   SER A 308      91.531  57.114 104.676  1.00 27.61              
ATOM   4924  CA  SER A 308      91.165  58.789 105.897  1.00 27.61              
ATOM   4925  HA  SER A 308      90.186  59.326 106.006  1.00 27.61              
ATOM   4926  CB  SER A 308      91.028  57.909 107.145  1.00 27.61              
ATOM   4927  HB1 SER A 308      91.929  57.324 107.296  1.00 27.61              
ATOM   4928  HB2 SER A 308      90.178  57.252 106.980  1.00 27.61              
ATOM   4929  OG  SER A 308      90.790  58.697 108.292  1.00 27.61              
ATOM   4930  HG  SER A 308      89.891  59.090 108.255  1.00 27.61
[truncated: 801,018 more chars]
