# Supplementary material for: Variation in selection constraints on teleost TLRs with emphasis on their repertoire in the Walking catfish, Clarias batrachus
Source: Sci Rep. 2020 Dec 7;10:21394. doi: 10.1038/s41598-020-78347-6 (PMC7721727; doi:10.1038/s41598-020-78347-6)
Supplement: Supplementary file 29 — Supplementary Information 29. [file 41598_2020_78347_MOESM29_ESM.zip › T7/struct/S507412_results/model5.pdb]

HEADER protein
METHOD
METHOD    The models are generated by I-TASSER which combines the
METHOD    methods of threading, ab initio modeling and structural
METHOD    refinement. The procedure is fully automated.
METHOD
METHOD    Please cite following articles when you use the I-TASSER server:
METHOD 1. Ambrish Roy, Alper Kucukural, Yang Zhang. I-TASSER: a unified
METHOD    platform for automated protein structure and function prediction.
METHOD    Nature Protocols, vol 5, 725-738 (2010). 
METHOD 2. Yang Zhang. I-TASSER server for protein 3D structure prediction. 
METHOD    BMC Bioinformatics, 9:40 (2008).
METHOD
MODEL  5
REMARK PARENT 5gmf_A 3j0a 3j0a_A 6if5_A 
ATOM      1  N   MET A   1      78.637  80.729  74.830  1.00  6.30              
ATOM      2  CA  MET A   1      78.172  81.418  76.034  1.00  6.30              
ATOM      3  HA  MET A   1      78.853  82.254  76.191  1.00  6.30              
ATOM      4  CB  MET A   1      76.781  82.035  75.783  1.00  6.30              
ATOM      5  HB1 MET A   1      76.869  82.747  74.961  1.00  6.30              
ATOM      6  HB2 MET A   1      76.462  82.593  76.663  1.00  6.30              
ATOM      7  CG  MET A   1      75.691  81.024  75.417  1.00  6.30              
ATOM      8  HG1 MET A   1      75.577  80.308  76.232  1.00  6.30              
ATOM      9  HG2 MET A   1      76.006  80.494  74.521  1.00  6.30              
ATOM     10  SD  MET A   1      74.081  81.780  75.074  1.00  6.30              
ATOM     11  CE  MET A   1      73.158  80.326  74.513  1.00  6.30              
ATOM     12  HE1 MET A   1      72.124  80.607  74.308  1.00  6.30              
ATOM     13  HE2 MET A   1      73.609  79.937  73.602  1.00  6.30              
ATOM     14  HE3 MET A   1      73.177  79.560  75.287  1.00  6.30              
ATOM     15  C   MET A   1      78.269  80.569  77.308  1.00  6.30              
ATOM     16  O   MET A   1      78.717  79.425  77.287  1.00  6.30              
ATOM     17  N   LEU A   2      77.884  81.144  78.439  1.00  5.59              
ATOM     18  H   LEU A   2      77.446  82.051  78.392  1.00  5.59              
ATOM     19  CA  LEU A   2      78.141  80.614  79.776  1.00  5.59              
ATOM     20  HA  LEU A   2      78.614  79.633  79.724  1.00  5.59              
ATOM     21  CB  LEU A   2      79.106  81.620  80.448  1.00  5.59              
ATOM     22  HB1 LEU A   2      78.691  82.623  80.335  1.00  5.59              
ATOM     23  HB2 LEU A   2      80.036  81.599  79.879  1.00  5.59              
ATOM     24  CG  LEU A   2      79.488  81.457  81.932  1.00  5.59              
ATOM     25  HG  LEU A   2      80.296  82.164  82.121  1.00  5.59              
ATOM     26  CD1 LEU A   2      78.371  81.800  82.918  1.00  5.59              
ATOM     27 1HD1 LEU A   2      78.793  81.926  83.915  1.00  5.59              
ATOM     28 2HD1 LEU A   2      77.887  82.731  82.621  1.00  5.59              
ATOM     29 3HD1 LEU A   2      77.628  81.007  82.960  1.00  5.59              
ATOM     30  CD2 LEU A   2      80.017  80.067  82.262  1.00  5.59              
ATOM     31 1HD2 LEU A   2      80.332  80.048  83.305  1.00  5.59              
ATOM     32 2HD2 LEU A   2      79.246  79.313  82.105  1.00  5.59              
ATOM     33 3HD2 LEU A   2      80.877  79.849  81.630  1.00  5.59              
ATOM     34  C   LEU A   2      76.802  80.482  80.486  1.00  5.59              
ATOM     35  O   LEU A   2      76.047  81.452  80.570  1.00  5.59              
ATOM     36  N   LEU A   3      76.533  79.295  81.024  1.00  5.45              
ATOM     37  H   LEU A   3      77.164  78.515  80.852  1.00  5.45              
ATOM     38  CA  LEU A   3      75.415  79.074  81.935  1.00  5.45              
ATOM     39  HA  LEU A   3      75.092  80.037  82.330  1.00  5.45              
ATOM     40  CB  LEU A   3      74.257  78.450  81.140  1.00  5.45              
ATOM     41  HB1 LEU A   3      74.589  77.482  80.771  1.00  5.45              
ATOM     42  HB2 LEU A   3      74.050  79.089  80.280  1.00  5.45              
ATOM     43  CG  LEU A   3      72.946  78.231  81.913  1.00  5.45              
ATOM     44  HG  LEU A   3      73.108  77.480  82.685  1.00  5.45              
ATOM     45  CD1 LEU A   3      72.400  79.508  82.559  1.00  5.45              
ATOM     46 1HD1 LEU A   3      71.419  79.309  82.993  1.00  5.45              
ATOM     47 2HD1 LEU A   3      73.062  79.848  83.352  1.00  5.45              
ATOM     48 3HD1 LEU A   3      72.303  80.291  81.807  1.00  5.45              
ATOM     49  CD2 LEU A   3      71.893  77.715  80.936  1.00  5.45              
ATOM     50 1HD2 LEU A   3      70.966  77.495  81.463  1.00  5.45              
ATOM     51 2HD2 LEU A   3      71.694  78.478  80.187  1.00  5.45              
ATOM     52 3HD2 LEU A   3      72.249  76.806  80.449  1.00  5.45              
ATOM     53  C   LEU A   3      75.878  78.204  83.097  1.00  5.45              
ATOM     54  O   LEU A   3      76.589  77.215  82.915  1.00  5.45              
ATOM     55  N   SER A   4      75.488  78.616  84.300  1.00  5.54              
ATOM     56  H   SER A   4      74.998  79.493  84.376  1.00  5.54              
ATOM     57  CA  SER A   4      75.788  77.898  85.536  1.00  5.54              
ATOM     58  HA  SER A   4      76.791  77.492  85.449  1.00  5.54              
ATOM     59  CB  SER A   4      75.823  78.899  86.713  1.00  5.54              
ATOM     60  HB1 SER A   4      76.225  78.399  87.596  1.00  5.54              
ATOM     61  HB2 SER A   4      74.813  79.253  86.929  1.00  5.54              
ATOM     62  OG  SER A   4      76.630  80.020  86.404  1.00  5.54              
ATOM     63  HG  SER A   4      76.916  80.453  87.217  1.00  5.54              
ATOM     64  C   SER A   4      74.832  76.710  85.703  1.00  5.54              
ATOM     65  O   SER A   4      74.750  75.869  84.797  1.00  5.54              
ATOM     66  N   LEU A   5      74.148  76.721  86.864  1.00  5.72              
ATOM     67  H   LEU A   5      74.500  77.389  87.523  1.00  5.72              
ATOM     68  CA  LEU A   5      72.929  76.053  87.371  1.00  5.72              
ATOM     69  HA  LEU A   5      72.278  76.813  87.800  1.00  5.72              
ATOM     70  CB  LEU A   5      72.148  75.322  86.257  1.00  5.72              
ATOM     71  HB1 LEU A   5      71.328  74.765  86.711  1.00  5.72              
ATOM     72  HB2 LEU A   5      72.816  74.591  85.801  1.00  5.72              
ATOM     73  CG  LEU A   5      71.549  76.220  85.159  1.00  5.72              
ATOM     74  HG  LEU A   5      72.311  76.887  84.762  1.00  5.72              
ATOM     75  CD1 LEU A   5      71.044  75.338  84.020  1.00  5.72              
ATOM     76 1HD1 LEU A   5      70.625  75.959  83.232  1.00  5.72              
ATOM     77 2HD1 LEU A   5      71.876  74.767  83.608  1.00  5.72              
ATOM     78 3HD1 LEU A   5      70.273  74.659  84.385  1.00  5.72              
ATOM     79  CD2 LEU A   5      70.387  77.084  85.659  1.00  5.72              
ATOM     80 1HD2 LEU A   5      69.985  77.669  84.831  1.00  5.72              
ATOM     81 2HD2 LEU A   5      69.597  76.450  86.064  1.00  5.72              
ATOM     82 3HD2 LEU A   5      70.730  77.769  86.430  1.00  5.72              
ATOM     83  C   LEU A   5      73.279  75.095  88.530  1.00  5.72              
ATOM     84  O   LEU A   5      72.484  74.254  88.950  1.00  5.72              
ATOM     85  N   GLU A   6      74.493  75.231  89.052  1.00  5.94              
ATOM     86  H   GLU A   6      75.169  75.734  88.505  1.00  5.94              
ATOM     87  CA  GLU A   6      74.965  74.579  90.258  1.00  5.94              
ATOM     88  HA  GLU A   6      74.941  73.520  90.040  1.00  5.94              
ATOM     89  CB  GLU A   6      76.444  74.978  90.471  1.00  5.94              
ATOM     90  HB1 GLU A   6      76.487  76.035  90.739  1.00  5.94              
ATOM     91  HB2 GLU A   6      76.968  74.865  89.520  1.00  5.94              
ATOM     92  CG  GLU A   6      77.196  74.165  91.539  1.00  5.94              
ATOM     93  HG1 GLU A   6      76.539  73.394  91.934  1.00  5.94              
ATOM     94  HG2 GLU A   6      77.444  74.831  92.368  1.00  5.94              
ATOM     95  CD  GLU A   6      78.474  73.474  91.030  1.00  5.94              
ATOM     96  OE1 GLU A   6      79.572  73.751  91.569  1.00  5.94              
ATOM     97  OE2 GLU A   6      78.371  72.523  90.215  1.00  5.94              
ATOM     98  C   GLU A   6      74.050  74.834  91.470  1.00  5.94              
ATOM     99  O   GLU A   6      73.391  75.874  91.566  1.00  5.94              
ATOM    100  N   VAL A   7      74.015  73.862  92.387  1.00  5.99              
ATOM    101  H   VAL A   7      74.491  73.002  92.139  1.00  5.99              
ATOM    102  CA  VAL A   7      73.294  73.901  93.684  1.00  5.99              
ATOM    103  HA  VAL A   7      73.306  72.870  94.036  1.00  5.99              
ATOM    104  CB  VAL A   7      74.027  74.704  94.794  1.00  5.99              
ATOM    105  HB  VAL A   7      73.446  74.624  95.713  1.00  5.99              
ATOM    106  CG1 VAL A   7      75.401  74.106  95.116  1.00  5.99              
ATOM    107 1HG1 VAL A   7      75.871  74.672  95.920  1.00  5.99              
ATOM    108 2HG1 VAL A   7      75.275  73.079  95.453  1.00  5.99              
ATOM    109 3HG1 VAL A   7      76.045  74.137  94.240  1.00  5.99              
ATOM    110  CG2 VAL A   7      74.217  76.197  94.506  1.00  5.99              
ATOM    111 1HG2 VAL A   7      74.603  76.701  95.392  1.00  5.99              
ATOM    112 2HG2 VAL A   7      74.916  76.341  93.683  1.00  5.99              
ATOM    113 3HG2 VAL A   7      73.257  76.644  94.244  1.00  5.99              
ATOM    114  C   VAL A   7      71.784  74.197  93.626  1.00  5.99              
ATOM    115  O   VAL A   7      71.171  74.507  94.647  1.00  5.99              
ATOM    116  N   ASN A   8      71.169  74.059  92.449  1.00  6.02              
ATOM    117  H   ASN A   8      71.736  73.779  91.664  1.00  6.02              
ATOM    118  CA  ASN A   8      69.722  74.137  92.236  1.00  6.02              
ATOM    119  HA  ASN A   8      69.305  74.891  92.907  1.00  6.02              
ATOM    120  CB  ASN A   8      69.496  74.614  90.781  1.00  6.02              
ATOM    121  HB1 ASN A   8      68.500  74.346  90.450  1.00  6.02              
ATOM    122  HB2 ASN A   8      70.204  74.139  90.106  1.00  6.02              
ATOM    123  CG  ASN A   8      69.587  76.119  90.606  1.00  6.02              
ATOM    124  OD1 ASN A   8      68.601  76.779  90.332  1.00  6.02              
ATOM    125  ND2 ASN A   8      70.735  76.729  90.769  1.00  6.02              
ATOM    126 1HD2 ASN A   8      71.562  76.215  91.057  1.00  6.02              
ATOM    127 2HD2 ASN A   8      70.732  77.726  90.697  1.00  6.02              
ATOM    128  C   ASN A   8      69.004  72.806  92.592  1.00  6.02              
ATOM    129  O   ASN A   8      69.544  71.956  93.295  1.00  6.02              
ATOM    130  N   SER A   9      67.766  72.629  92.107  1.00  6.01              
ATOM    131  H   SER A   9      67.381  73.381  91.557  1.00  6.01              
ATOM    132  CA  SER A   9      66.978  71.385  92.191  1.00  6.01              
ATOM    133  HA  SER A   9      67.596  70.621  92.667  1.00  6.01              
ATOM    134  CB  SER A   9      65.749  71.591  93.090  1.00  6.01              
ATOM    135  HB1 SER A   9      65.092  72.337  92.640  1.00  6.01              
ATOM    136  HB2 SER A   9      66.073  71.951  94.068  1.00  6.01              
ATOM    137  OG  SER A   9      65.031  70.382  93.259  1.00  6.01              
ATOM    138  HG  SER A   9      64.882  70.036  92.365  1.00  6.01              
ATOM    139  C   SER A   9      66.621  70.832  90.795  1.00  6.01              
ATOM    140  O   SER A   9      65.592  70.173  90.623  1.00  6.01              
ATOM    141  N   ILE A  10      67.430  71.132  89.771  1.00  6.02              
ATOM    142  H   ILE A  10      68.327  71.567  89.978  1.00  6.02              
ATOM    143  CA  ILE A  10      67.240  70.600  88.413  1.00  6.02              
ATOM    144  HA  ILE A  10      66.172  70.537  88.201  1.00  6.02              
ATOM    145  CB  ILE A  10      67.881  71.514  87.329  1.00  6.02              
ATOM    146  HB  ILE A  10      68.878  71.820  87.654  1.00  6.02              
ATOM    147  CG2 ILE A  10      68.032  70.781  85.980  1.00  6.02              
ATOM    148 1HG2 ILE A  10      68.435  71.456  85.224  1.00  6.02              
ATOM    149 2HG2 ILE A  10      68.734  69.952  86.067  1.00  6.02              
ATOM    150 3HG2 ILE A  10      67.067  70.408  85.633  1.00  6.02              
ATOM    151  CG1 ILE A  10      67.029  72.772  87.028  1.00  6.02              
ATOM    152 1HG1 ILE A  10      65.991  72.477  86.866  1.00  6.02              
ATOM    153 2HG1 ILE A  10      67.386  73.231  86.104  1.00  6.02              
ATOM    154  CD1 ILE A  10      67.074  73.868  88.093  1.00  6.02              
ATOM    155  HD1 ILE A  10      66.498  74.727  87.748  1.00  6.02              
ATOM    156  HD2 ILE A  10      66.644  73.519  89.029  1.00  6.02              
ATOM    157  HD3 ILE A  10      68.108  74.181  88.239  1.00  6.02              
ATOM    158  C   ILE A  10      67.812  69.172  88.380  1.00  6.02              
ATOM    159  O   ILE A  10      69.020  68.981  88.424  1.00  6.02              
ATOM    160  N   SER A  11      66.947  68.159  88.275  1.00  6.00              
ATOM    161  H   SER A  11      65.967  68.384  88.335  1.00  6.00              
ATOM    162  CA  SER A  11      67.353  66.737  88.303  1.00  6.00              
ATOM    163  HA  SER A  11      68.438  66.672  88.349  1.00  6.00              
ATOM    164  CB  SER A  11      66.817  66.094  89.587  1.00  6.00              
ATOM    165  HB1 SER A  11      65.727  66.111  89.569  1.00  6.00              
ATOM    166  HB2 SER A  11      67.162  66.666  90.450  1.00  6.00              
ATOM    167  OG  SER A  11      67.253  64.759  89.723  1.00  6.00              
ATOM    168  HG  SER A  11      67.319  64.359  88.841  1.00  6.00              
ATOM    169  C   SER A  11      66.927  65.928  87.062  1.00  6.00              
ATOM    170  O   SER A  11      67.165  64.716  86.972  1.00  6.00              
ATOM    171  N   SER A  12      66.317  66.617  86.100  1.00  6.12              
ATOM    172  H   SER A  12      66.253  67.619  86.204  1.00  6.12              
ATOM    173  CA  SER A  12      65.965  66.091  84.787  1.00  6.12              
ATOM    174  HA  SER A  12      66.444  65.125  84.648  1.00  6.12              
ATOM    175  CB  SER A  12      64.458  65.887  84.659  1.00  6.12              
ATOM    176  HB1 SER A  12      63.958  66.854  84.588  1.00  6.12              
ATOM    177  HB2 SER A  12      64.087  65.347  85.530  1.00  6.12              
ATOM    178  OG  SER A  12      64.208  65.121  83.499  1.00  6.12              
ATOM    179  HG  SER A  12      63.282  65.204  83.254  1.00  6.12              
ATOM    180  C   SER A  12      66.471  67.057  83.726  1.00  6.12              
ATOM    181  O   SER A  12      66.332  68.270  83.883  1.00  6.12              
ATOM    182  N   ILE A  13      67.049  66.512  82.658  1.00  6.00              
ATOM    183  H   ILE A  13      67.144  65.500  82.652  1.00  6.00              
ATOM    184  CA  ILE A  13      67.624  67.238  81.532  1.00  6.00              
ATOM    185  HA  ILE A  13      67.320  68.283  81.591  1.00  6.00              
ATOM    186  CB  ILE A  13      69.167  67.189  81.540  1.00  6.00              
ATOM    187  HB  ILE A  13      69.470  66.148  81.432  1.00  6.00              
ATOM    188  CG2 ILE A  13      69.718  67.972  80.334  1.00  6.00              
ATOM    189 1HG2 ILE A  13      70.803  68.030  80.390  1.00  6.00              
ATOM    190 2HG2 ILE A  13      69.460  67.467  79.403  1.00  6.00              
ATOM    191 3HG2 ILE A  13      69.309  68.984  80.309  1.00  6.00              
ATOM    192  CG1 ILE A  13      69.810  67.709  82.846  1.00  6.00              
ATOM    193 1HG1 ILE A  13      70.885  67.532  82.794  1.00  6.00              
ATOM    194 2HG1 ILE A  13      69.432  67.130  83.689  1.00  6.00              
ATOM    195  CD1 ILE A  13      69.588  69.199  83.138  1.00  6.00              
ATOM    196  HD1 ILE A  13      70.024  69.434  84.106  1.00  6.00              
ATOM    197  HD2 ILE A  13      70.069  69.815  82.379  1.00  6.00              
ATOM    198  HD3 ILE A  13      68.527  69.435  83.168  1.00  6.00              
ATOM    199  C   ILE A  13      67.029  66.657  80.240  1.00  6.00              
ATOM    200  O   ILE A  13      67.402  65.566  79.808  1.00  6.00              
ATOM    201  N   LEU A  14      66.102  67.400  79.635  1.00  6.06              
ATOM    202  H   LEU A  14      65.938  68.332  79.986  1.00  6.06              
ATOM    203  CA  LEU A  14      65.271  66.994  78.495  1.00  6.06              
ATOM    204  HA  LEU A  14      65.465  65.951  78.245  1.00  6.06              
ATOM    205  CB  LEU A  14      63.798  67.163  78.943  1.00  6.06              
ATOM    206  HB1 LEU A  14      63.603  68.231  79.059  1.00  6.06              
ATOM    207  HB2 LEU A  14      63.676  66.703  79.925  1.00  6.06              
ATOM    208  CG  LEU A  14      62.715  66.577  78.015  1.00  6.06              
ATOM    209  HG  LEU A  14      62.858  66.952  77.002  1.00  6.06              
ATOM    210  CD1 LEU A  14      62.749  65.048  78.005  1.00  6.06              
ATOM    211 1HD1 LEU A  14      61.976  64.668  77.337  1.00  6.06              
ATOM    212 2HD1 LEU A  14      63.712  64.698  77.641  1.00  6.06              
ATOM    213 3HD1 LEU A  14      62.587  64.658  79.010  1.00  6.06              
ATOM    214  CD2 LEU A  14      61.319  66.979  78.500  1.00  6.06              
ATOM    215 1HD2 LEU A  14      60.564  66.595  77.816  1.00  6.06              
ATOM    216 2HD2 LEU A  14      61.138  66.594  79.502  1.00  6.06              
ATOM    217 3HD2 LEU A  14      61.239  68.067  78.522  1.00  6.06              
ATOM    218  C   LEU A  14      65.604  67.869  77.277  1.00  6.06              
ATOM    219  O   LEU A  14      65.859  69.062  77.456  1.00  6.06              
ATOM    220  N   LYS A  15      65.597  67.320  76.047  1.00  6.08              
ATOM    221  H   LYS A  15      65.327  66.339  75.934  1.00  6.08              
ATOM    222  CA  LYS A  15      65.977  68.076  74.831  1.00  6.08              
ATOM    223  HA  LYS A  15      67.036  68.336  74.886  1.00  6.08              
ATOM    224  CB  LYS A  15      65.725  67.258  73.548  1.00  6.08              
ATOM    225  HB1 LYS A  15      65.670  67.961  72.713  1.00  6.08              
ATOM    226  HB2 LYS A  15      64.750  66.772  73.623  1.00  6.08              
ATOM    227  CG  LYS A  15      66.788  66.214  73.174  1.00  6.08              
ATOM    228  HG1 LYS A  15      66.831  65.429  73.927  1.00  6.08              
ATOM    229  HG2 LYS A  15      67.764  66.694  73.100  1.00  6.08              
ATOM    230  CD  LYS A  15      66.406  65.632  71.800  1.00  6.08              
ATOM    231  HD1 LYS A  15      66.515  66.423  71.055  1.00  6.08              
ATOM    232  HD2 LYS A  15      65.358  65.324  71.815  1.00  6.08              
ATOM    233  CE  LYS A  15      67.258  64.443  71.347  1.00  6.08              
ATOM    234  HE1 LYS A  15      68.319  64.669  71.495  1.00  6.08              
ATOM    235  HE2 LYS A  15      67.091  64.296  70.278  1.00  6.08              
ATOM    236  NZ  LYS A  15      66.889  63.204  72.067  1.00  6.08              
ATOM    237  HZ1 LYS A  15      67.418  63.130  72.933  1.00  6.08              
ATOM    238  HZ2 LYS A  15      65.910  63.188  72.371  1.00  6.08              
ATOM    239  HZ3 LYS A  15      67.122  62.370  71.552  1.00  6.08              
ATOM    240  C   LYS A  15      65.221  69.392  74.680  1.00  6.08              
ATOM    241  O   LYS A  15      65.826  70.409  74.351  1.00  6.08              
ATOM    242  N   GLU A  16      63.911  69.353  74.943  1.00  6.27              
ATOM    243  H   GLU A  16      63.531  68.464  75.223  1.00  6.27              
ATOM    244  CA  GLU A  16      63.008  70.513  74.935  1.00  6.27              
ATOM    245  HA  GLU A  16      62.844  70.820  73.902  1.00  6.27              
ATOM    246  CB  GLU A  16      61.643  70.074  75.513  1.00  6.27              
ATOM    247  HB1 GLU A  16      61.791  69.255  76.219  1.00  6.27              
ATOM    248  HB2 GLU A  16      61.068  69.657  74.685  1.00  6.27              
ATOM    249  CG  GLU A  16      60.778  71.160  76.184  1.00  6.27              
ATOM    250  HG1 GLU A  16      59.751  70.791  76.231  1.00  6.27              
ATOM    251  HG2 GLU A  16      60.778  72.054  75.556  1.00  6.27              
ATOM    252  CD  GLU A  16      61.229  71.501  77.617  1.00  6.27              
ATOM    253  OE1 GLU A  16      61.645  70.573  78.343  1.00  6.27              
ATOM    254  OE2 GLU A  16      61.203  72.696  77.987  1.00  6.27              
ATOM    255  C   GLU A  16      63.631  71.732  75.634  1.00  6.27              
ATOM    256  O   GLU A  16      63.691  72.823  75.058  1.00  6.27              
ATOM    257  N   ASN A  17      64.212  71.504  76.810  1.00  6.25              
ATOM    258  H   ASN A  17      64.224  70.555  77.162  1.00  6.25              
ATOM    259  CA  ASN A  17      64.695  72.544  77.706  1.00  6.25              
ATOM    260  HA  ASN A  17      63.985  73.373  77.664  1.00  6.25              
ATOM    261  CB  ASN A  17      64.695  71.933  79.122  1.00  6.25              
ATOM    262  HB1 ASN A  17      65.697  71.600  79.387  1.00  6.25              
ATOM    263  HB2 ASN A  17      64.030  71.071  79.168  1.00  6.25              
ATOM    264  CG  ASN A  17      64.197  72.903  80.169  1.00  6.25              
ATOM    265  OD1 ASN A  17      64.884  73.225  81.126  1.00  6.25              
ATOM    266  ND2 ASN A  17      62.974  73.361  80.060  1.00  6.25              
ATOM    267 1HD2 ASN A  17      62.358  73.036  79.300  1.00  6.25              
ATOM    268 2HD2 ASN A  17      62.655  74.003  80.753  1.00  6.25              
ATOM    269  C   ASN A  17      66.070  73.113  77.322  1.00  6.25              
ATOM    270  O   ASN A  17      66.565  74.039  77.964  1.00  6.25              
ATOM    271  N   LEU A  18      66.691  72.573  76.268  1.00  6.22              
ATOM    272  H   LEU A  18      66.237  71.803  75.785  1.00  6.22              
ATOM    273  CA  LEU A  18      67.972  73.044  75.748  1.00  6.22              
ATOM    274  HA  LEU A  18      68.344  73.815  76.415  1.00  6.22              
ATOM    275  CB  LEU A  18      68.991  71.885  75.769  1.00  6.22              
ATOM    276  HB1 LEU A  18      69.796  72.093  75.065  1.00  6.22              
ATOM    277  HB2 LEU A  18      68.496  70.971  75.436  1.00  6.22              
ATOM    278  CG  LEU A  18      69.609  71.659  77.167  1.00  6.22              
ATOM    279  HG  LEU A  18      68.815  71.584  77.911  1.00  6.22              
ATOM    280  CD1 LEU A  18      70.414  70.360  77.202  1.00  6.22              
ATOM    281 1HD1 LEU A  18      70.857  70.212  78.186  1.00  6.22              
ATOM    282 2HD1 LEU A  18      69.748  69.522  76.992  1.00  6.22              
ATOM    283 3HD1 LEU A  18      71.192  70.380  76.441  1.00  6.22              
ATOM    284  CD2 LEU A  18      70.564  72.791  77.569  1.00  6.22              
ATOM    285 1HD2 LEU A  18      71.044  72.551  78.517  1.00  6.22              
ATOM    286 2HD2 LEU A  18      71.329  72.934  76.807  1.00  6.22              
ATOM    287 3HD2 LEU A  18      70.007  73.716  77.707  1.00  6.22              
ATOM    288  C   LEU A  18      67.844  73.765  74.397  1.00  6.22              
ATOM    289  O   LEU A  18      68.851  74.245  73.878  1.00  6.22              
ATOM    290  N   THR A  19      66.626  73.921  73.865  1.00  6.17              
ATOM    291  H   THR A  19      65.849  73.489  74.351  1.00  6.17              
ATOM    292  CA  THR A  19      66.358  74.507  72.537  1.00  6.17              
ATOM    293  HA  THR A  19      66.751  73.819  71.790  1.00  6.17              
ATOM    294  CB  THR A  19      64.839  74.616  72.296  1.00  6.17              
ATOM    295  HB  THR A  19      64.402  75.312  73.014  1.00  6.17              
ATOM    296  CG2 THR A  19      64.483  75.070  70.879  1.00  6.17              
ATOM    297 1HG2 THR A  19      63.402  75.021  70.744  1.00  6.17              
ATOM    298 2HG2 THR A  19      64.803  76.099  70.723  1.00  6.17              
ATOM    299 3HG2 THR A  19      64.968  74.422  70.149  1.00  6.17              
ATOM    300  OG1 THR A  19      64.230  73.354  72.453  1.00  6.17              
ATOM    301  HG1 THR A  19      63.969  73.269  73.390  1.00  6.17              
ATOM    302  C   THR A  19      67.026  75.870  72.271  1.00  6.17              
ATOM    303  O   THR A  19      67.533  76.104  71.174  1.00  6.17              
ATOM    304  N   GLU A  20      67.069  76.776  73.254  1.00  6.02              
ATOM    305  H   GLU A  20      66.641  76.547  74.139  1.00  6.02              
ATOM    306  CA  GLU A  20      67.651  78.125  73.094  1.00  6.02              
ATOM    307  HA  GLU A  20      67.384  78.517  72.111  1.00  6.02              
ATOM    308  CB  GLU A  20      67.049  79.070  74.150  1.00  6.02              
ATOM    309  HB1 GLU A  20      67.625  79.996  74.168  1.00  6.02              
ATOM    310  HB2 GLU A  20      67.109  78.603  75.133  1.00  6.02              
ATOM    311  CG  GLU A  20      65.584  79.411  73.841  1.00  6.02              
ATOM    312  HG1 GLU A  20      65.019  78.483  73.722  1.00  6.02              
ATOM    313  HG2 GLU A  20      65.539  79.952  72.893  1.00  6.02              
ATOM    314  CD  GLU A  20      64.945  80.263  74.948  1.00  6.02              
ATOM    315  OE1 GLU A  20      63.847  79.876  75.406  1.00  6.02              
ATOM    316  OE2 GLU A  20      65.543  81.300  75.313  1.00  6.02              
ATOM    317  C   GLU A  20      69.184  78.163  73.163  1.00  6.02              
ATOM    318  O   GLU A  20      69.838  79.096  72.699  1.00  6.02              
ATOM    319  N   LEU A  21      69.799  77.123  73.718  1.00  5.96              
ATOM    320  H   LEU A  21      69.239  76.314  73.963  1.00  5.96              
ATOM    321  CA  LEU A  21      71.201  77.148  74.130  1.00  5.96              
ATOM    322  HA  LEU A  21      71.439  78.167  74.425  1.00  5.96              
ATOM    323  CB  LEU A  21      71.369  76.230  75.369  1.00  5.96              
ATOM    324  HB1 LEU A  21      72.431  76.081  75.547  1.00  5.96              
ATOM    325  HB2 LEU A  21      70.953  75.248  75.143  1.00  5.96              
ATOM    326  CG  LEU A  21      70.773  76.728  76.707  1.00  5.96              
ATOM    327  HG  LEU A  21      71.044  75.996  77.467  1.00  5.96              
ATOM    328  CD1 LEU A  21      71.366  78.076  77.130  1.00  5.96              
ATOM    329 1HD1 LEU A  21      70.974  78.343  78.108  1.00  5.96              
ATOM    330 2HD1 LEU A  21      72.451  78.015  77.179  1.00  5.96              
ATOM    331 3HD1 LEU A  21      71.070  78.862  76.436  1.00  5.96              
ATOM    332  CD2 LEU A  21      69.249  76.860  76.722  1.00  5.96              
ATOM    333 1HD2 LEU A  21      68.898  76.975  77.749  1.00  5.96              
ATOM    334 2HD2 LEU A  21      68.937  77.733  76.154  1.00  5.96              
ATOM    335 3HD2 LEU A  21      68.790  75.970  76.300  1.00  5.96              
ATOM    336  C   LEU A  21      72.169  76.827  72.984  1.00  5.96              
ATOM    337  O   LEU A  21      73.326  76.504  73.225  1.00  5.96              
ATOM    338  N   THR A  22      71.763  76.976  71.725  1.00  5.94              
ATOM    339  H   THR A  22      70.837  77.369  71.596  1.00  5.94              
ATOM    340  CA  THR A  22      72.553  76.698  70.501  1.00  5.94              
ATOM    341  HA  THR A  22      73.053  75.740  70.643  1.00  5.94              
ATOM    342  CB  THR A  22      71.602  76.528  69.299  1.00  5.94              
ATOM    343  HB  THR A  22      72.168  76.531  68.367  1.00  5.94              
ATOM    344  CG2 THR A  22      70.821  75.217  69.385  1.00  5.94              
ATOM    345 1HG2 THR A  22      70.201  75.103  68.496  1.00  5.94              
ATOM    346 2HG2 THR A  22      71.517  74.379  69.426  1.00  5.94              
ATOM    347 3HG2 THR A  22      70.188  75.199  70.274  1.00  5.94              
ATOM    348  OG1 THR A  22      70.639  77.557  69.277  1.00  5.94              
ATOM    349  HG1 THR A  22      69.790  77.174  69.529  1.00  5.94              
ATOM    350  C   THR A  22      73.674  77.710  70.211  1.00  5.94              
ATOM    351  O   THR A  22      74.145  77.879  69.086  1.00  5.94              
ATOM    352  N   ASN A  23      74.194  78.346  71.260  1.00  5.90              
ATOM    353  H   ASN A  23      73.759  78.158  72.151  1.00  5.90              
ATOM    354  CA  ASN A  23      75.542  78.905  71.258  1.00  5.90              
ATOM    355  HA  ASN A  23      76.087  78.362  70.486  1.00  5.90              
ATOM    356  CB  ASN A  23      75.496  80.396  70.866  1.00  5.90              
ATOM    357  HB1 ASN A  23      75.826  81.019  71.698  1.00  5.90              
ATOM    358  HB2 ASN A  23      74.480  80.694  70.604  1.00  5.90              
ATOM    359  CG  ASN A  23      76.381  80.655  69.662  1.00  5.90              
ATOM    360  OD1 ASN A  23      77.439  81.259  69.752  1.00  5.90              
ATOM    361  ND2 ASN A  23      76.028  80.112  68.520  1.00  5.90              
ATOM    362 1HD2 ASN A  23      75.225  79.485  68.492  1.00  5.90              
ATOM    363 2HD2 ASN A  23      76.580  80.311  67.707  1.00  5.90              
ATOM    364  C   ASN A  23      76.339  78.614  72.528  1.00  5.90              
ATOM    365  O   ASN A  23      77.496  79.027  72.587  1.00  5.90              
ATOM    366  N   ILE A  24      75.755  77.893  73.494  1.00  5.89              
ATOM    367  H   ILE A  24      74.857  77.463  73.315  1.00  5.89              
ATOM    368  CA  ILE A  24      76.398  77.546  74.754  1.00  5.89              
ATOM    369  HA  ILE A  24      76.617  78.489  75.251  1.00  5.89              
ATOM    370  CB  ILE A  24      75.477  76.736  75.690  1.00  5.89              
ATOM    371  HB  ILE A  24      74.493  77.207  75.669  1.00  5.89              
ATOM    372  CG2 ILE A  24      75.335  75.263  75.262  1.00  5.89              
ATOM    373 1HG2 ILE A  24      74.466  74.819  75.743  1.00  5.89              
ATOM    374 2HG2 ILE A  24      75.215  75.189  74.182  1.00  5.89              
ATOM    375 3HG2 ILE A  24      76.225  74.698  75.537  1.00  5.89              
ATOM    376  CG1 ILE A  24      76.018  76.834  77.132  1.00  5.89              
ATOM    377 1HG1 ILE A  24      76.212  77.879  77.378  1.00  5.89              
ATOM    378 2HG1 ILE A  24      76.958  76.288  77.209  1.00  5.89              
ATOM    379  CD1 ILE A  24      75.057  76.283  78.183  1.00  5.89              
ATOM    380  HD1 ILE A  24      75.549  76.333  79.152  1.00  5.89              
ATOM    381  HD2 ILE A  24      74.147  76.879  78.212  1.00  5.89              
ATOM    382  HD3 ILE A  24      74.807  75.245  77.973  1.00  5.89              
ATOM    383  C   ILE A  24      77.736  76.853  74.512  1.00  5.89              
ATOM    384  O   ILE A  24      77.867  75.934  73.706  1.00  5.89              
ATOM    385  N   GLN A  25      78.726  77.309  75.255  1.00  5.86              
ATOM    386  H   GLN A  25      78.548  78.115  75.849  1.00  5.86              
ATOM    387  CA  GLN A  25      80.055  76.745  75.306  1.00  5.86              
ATOM    388  HA  GLN A  25      80.183  75.958  74.563  1.00  5.86              
ATOM    389  CB  GLN A  25      81.071  77.857  75.053  1.00  5.86              
ATOM    390  HB1 GLN A  25      82.045  77.530  75.414  1.00  5.86              
ATOM    391  HB2 GLN A  25      80.796  78.755  75.609  1.00  5.86              
ATOM    392  CG  GLN A  25      81.178  78.183  73.568  1.00  5.86              
ATOM    393  HG1 GLN A  25      80.212  78.541  73.219  1.00  5.86              
ATOM    394  HG2 GLN A  25      81.450  77.284  73.020  1.00  5.86              
ATOM    395  CD  GLN A  25      82.242  79.233  73.309  1.00  5.86              
ATOM    396  OE1 GLN A  25      82.007  80.225  72.635  1.00  5.86              
ATOM    397  NE2 GLN A  25      83.444  79.026  73.801  1.00  5.86              
ATOM    398 1HE2 GLN A  25      83.629  78.191  74.337  1.00  5.86              
ATOM    399 2HE2 GLN A  25      84.140  79.727  73.626  1.00  5.86              
ATOM    400  C   GLN A  25      80.355  76.163  76.673  1.00  5.86              
ATOM    401  O   GLN A  25      81.095  75.197  76.758  1.00  5.86              
ATOM    402  N   ILE A  26      79.820  76.705  77.752  1.00  5.43              
ATOM    403  H   ILE A  26      79.246  77.540  77.662  1.00  5.43              
ATOM    404  CA  ILE A  26      80.205  76.291  79.097  1.00  5.43              
ATOM    405  HA  ILE A  26      80.770  75.359  79.083  1.00  5.43              
ATOM    406  CB  ILE A  26      81.076  77.396  79.745  1.00  5.43              
ATOM    407  HB  ILE A  26      80.434  78.265  79.890  1.00  5.43              
ATOM    408  CG2 ILE A  26      81.555  76.947  81.127  1.00  5.43              
ATOM    409 1HG2 ILE A  26      82.119  77.749  81.603  1.00  5.43              
ATOM    410 2HG2 ILE A  26      80.698  76.695  81.749  1.00  5.43              
ATOM    411 3HG2 ILE A  26      82.202  76.079  81.049  1.00  5.43              
ATOM    412  CG1 ILE A  26      82.281  77.894  78.907  1.00  5.43              
ATOM    413 1HG1 ILE A  26      82.718  78.752  79.418  1.00  5.43              
ATOM    414 2HG1 ILE A  26      81.924  78.260  77.945  1.00  5.43              
ATOM    415  CD1 ILE A  26      83.407  76.881  78.656  1.00  5.43              
ATOM    416  HD1 ILE A  26      84.130  77.312  77.964  1.00  5.43              
ATOM    417  HD2 ILE A  26      83.921  76.646  79.588  1.00  5.43              
ATOM    418  HD3 ILE A  26      83.013  75.965  78.224  1.00  5.43              
ATOM    419  C   ILE A  26      78.927  76.056  79.876  1.00  5.43              
ATOM    420  O   ILE A  26      78.101  76.954  79.886  1.00  5.43              
ATOM    421  N   LEU A  27      78.747  74.886  80.489  1.00  5.45              
ATOM    422  H   LEU A  27      79.439  74.158  80.345  1.00  5.45              
ATOM    423  CA  LEU A  27      77.507  74.502  81.166  1.00  5.45              
ATOM    424  HA  LEU A  27      76.912  75.395  81.350  1.00  5.45              
ATOM    425  CB  LEU A  27      76.723  73.588  80.210  1.00  5.45              
ATOM    426  HB1 LEU A  27      77.344  72.721  79.983  1.00  5.45              
ATOM    427  HB2 LEU A  27      76.561  74.127  79.277  1.00  5.45              
ATOM    428  CG  LEU A  27      75.370  73.079  80.734  1.00  5.45              
ATOM    429  HG  LEU A  27      75.546  72.384  81.555  1.00  5.45              
ATOM    430  CD1 LEU A  27      74.419  74.177  81.219  1.00  5.45              
ATOM    431 1HD1 LEU A  27      73.485  73.728  81.556  1.00  5.45              
ATOM    432 2HD1 LEU A  27      74.850  74.721  82.059  1.00  5.45              
ATOM    433 3HD1 LEU A  27      74.199  74.871  80.413  1.00  5.45              
ATOM    434  CD2 LEU A  27      74.663  72.333  79.598  1.00  5.45              
ATOM    435 1HD2 LEU A  27      73.728  71.907  79.961  1.00  5.45              
ATOM    436 2HD2 LEU A  27      74.444  73.016  78.778  1.00  5.45              
ATOM    437 3HD2 LEU A  27      75.295  71.530  79.227  1.00  5.45              
ATOM    438  C   LEU A  27      77.798  73.822  82.525  1.00  5.45              
ATOM    439  O   LEU A  27      78.506  72.799  82.549  1.00  5.45              
ATOM    440  N   TYR A  28      77.251  74.356  83.638  1.00  5.46              
ATOM    441  H   TYR A  28      76.689  75.203  83.573  1.00  5.46              
ATOM    442  CA  TYR A  28      77.607  73.854  84.979  1.00  5.46              
ATOM    443  HA  TYR A  28      78.240  72.983  84.867  1.00  5.46              
ATOM    444  CB  TYR A  28      78.412  74.871  85.819  1.00  5.46              
ATOM    445  HB1 TYR A  28      78.579  74.424  86.801  1.00  5.46              
ATOM    446  HB2 TYR A  28      77.792  75.745  85.993  1.00  5.46              
ATOM    447  CG  TYR A  28      79.762  75.340  85.317  1.00  5.46              
ATOM    448  CD1 TYR A  28      79.857  76.570  84.642  1.00  5.46              
ATOM    449  HD1 TYR A  28      78.965  77.138  84.414  1.00  5.46              
ATOM    450  CE1 TYR A  28      81.119  77.076  84.286  1.00  5.46              
ATOM    451  HE1 TYR A  28      81.208  78.023  83.785  1.00  5.46              
ATOM    452  CZ  TYR A  28      82.288  76.334  84.543  1.00  5.46              
ATOM    453  OH  TYR A  28      83.484  76.800  84.095  1.00  5.46              
ATOM    454  HH  TYR A  28      84.206  76.195  84.274  1.00  5.46              
ATOM    455  CE2 TYR A  28      82.200  75.114  85.248  1.00  5.46              
ATOM    456  HE2 TYR A  28      83.096  74.563  85.489  1.00  5.46              
ATOM    457  CD2 TYR A  28      80.938  74.635  85.653  1.00  5.46              
ATOM    458  HD2 TYR A  28      80.877  73.739  86.252  1.00  5.46              
ATOM    459  C   TYR A  28      76.403  73.388  85.824  1.00  5.46              
ATOM    460  O   TYR A  28      75.856  74.130  86.648  1.00  5.46              
ATOM    461  N   LEU A  29      76.037  72.114  85.663  1.00  5.95              
ATOM    462  H   LEU A  29      76.591  71.532  85.044  1.00  5.95              
ATOM    463  CA  LEU A  29      74.803  71.531  86.202  1.00  5.95              
ATOM    464  HA  LEU A  29      74.145  72.337  86.531  1.00  5.95              
ATOM    465  CB  LEU A  29      74.122  70.774  85.039  1.00  5.95              
ATOM    466  HB1 LEU A  29      73.540  69.936  85.420  1.00  5.95              
ATOM    467  HB2 LEU A  29      74.896  70.361  84.391  1.00  5.95              
ATOM    468  CG  LEU A  29      73.178  71.651  84.202  1.00  5.95              
ATOM    469  HG  LEU A  29      73.643  72.615  83.997  1.00  5.95              
ATOM    470  CD1 LEU A  29      72.866  70.957  82.874  1.00  5.95              
ATOM    471 1HD1 LEU A  29      72.179  71.569  82.287  1.00  5.95              
ATOM    472 2HD1 LEU A  29      73.789  70.825  82.312  1.00  5.95              
ATOM    473 3HD1 LEU A  29      72.422  69.981  83.058  1.00  5.95              
ATOM    474  CD2 LEU A  29      71.857  71.859  84.946  1.00  5.95              
ATOM    475 1HD2 LEU A  29      71.167  72.428  84.325  1.00  5.95              
ATOM    476 2HD2 LEU A  29      71.401  70.900  85.188  1.00  5.95              
ATOM    477 3HD2 LEU A  29      72.022  72.397  85.878  1.00  5.95              
ATOM    478  C   LEU A  29      75.033  70.650  87.447  1.00  5.95              
ATOM    479  O   LEU A  29      74.240  69.755  87.752  1.00  5.95              
ATOM    480  N   GLY A  30      76.111  70.879  88.196  1.00  5.91              
ATOM    481  H   GLY A  30      76.700  71.672  87.990  1.00  5.91              
ATOM    482  CA  GLY A  30      76.464  70.046  89.340  1.00  5.91              
ATOM    483  HA1 GLY A  30      77.540  70.099  89.499  1.00  5.91              
ATOM    484  HA2 GLY A  30      76.205  69.016  89.105  1.00  5.91              
ATOM    485  C   GLY A  30      75.767  70.422  90.664  1.00  5.91              
ATOM    486  O   GLY A  30      75.049  71.415  90.809  1.00  5.91              
ATOM    487  N   GLN A  31      75.975  69.576  91.669  1.00  5.98              
ATOM    488  H   GLN A  31      76.509  68.739  91.457  1.00  5.98              
ATOM    489  CA  GLN A  31      75.427  69.723  93.023  1.00  5.98              
ATOM    490  HA  GLN A  31      75.733  68.829  93.566  1.00  5.98              
ATOM    491  CB  GLN A  31      76.073  70.915  93.765  1.00  5.98              
ATOM    492  HB1 GLN A  31      75.917  70.780  94.835  1.00  5.98              
ATOM    493  HB2 GLN A  31      75.523  71.804  93.468  1.00  5.98              
ATOM    494  CG  GLN A  31      77.565  71.222  93.517  1.00  5.98              
ATOM    495  HG1 GLN A  31      77.804  72.163  94.014  1.00  5.98              
ATOM    496  HG2 GLN A  31      77.726  71.364  92.454  1.00  5.98              
ATOM    497  CD  GLN A  31      78.558  70.180  94.005  1.00  5.98              
ATOM    498  OE1 GLN A  31      79.344  69.637  93.236  1.00  5.98              
ATOM    499  NE2 GLN A  31      78.614  69.923  95.292  1.00  5.98              
ATOM    500 1HE2 GLN A  31      78.001  70.387  95.936  1.00  5.98              
ATOM    501 2HE2 GLN A  31      79.244  69.183  95.605  1.00  5.98              
ATOM    502  C   GLN A  31      73.890  69.753  93.127  1.00  5.98              
ATOM    503  O   GLN A  31      73.349  70.069  94.184  1.00  5.98              
ATOM    504  N   ASN A  32      73.189  69.431  92.039  1.00  6.01              
ATOM    505  H   ASN A  32      73.712  69.223  91.205  1.00  6.01              
ATOM    506  CA  ASN A  32      71.731  69.380  91.958  1.00  6.01              
ATOM    507  HA  ASN A  32      71.301  70.231  92.494  1.00  6.01              
ATOM    508  CB  ASN A  32      71.344  69.474  90.474  1.00  6.01              
ATOM    509  HB1 ASN A  32      70.337  69.083  90.383  1.00  6.01              
ATOM    510  HB2 ASN A  32      71.996  68.862  89.851  1.00  6.01              
ATOM    511  CG  ASN A  32      71.298  70.900  89.958  1.00  6.01              
ATOM    512  OD1 ASN A  32      70.332  71.617  90.168  1.00  6.01              
ATOM    513  ND2 ASN A  32      72.316  71.363  89.270  1.00  6.01              
ATOM    514 1HD2 ASN A  32      73.066  70.751  88.986  1.00  6.01              
ATOM    515 2HD2 ASN A  32      72.311  72.351  89.049  1.00  6.01              
ATOM    516  C   ASN A  32      71.128  68.117  92.585  1.00  6.01              
ATOM    517  O   ASN A  32      69.904  68.056  92.698  1.00  6.01              
ATOM    518  N   CYS A  33      71.931  67.101  92.957  1.00  6.03              
ATOM    519  H   CYS A  33      72.938  67.184  92.887  1.00  6.03              
ATOM    520  CA  CYS A  33      71.342  65.961  93.669  1.00  6.03              
ATOM    521  HA  CYS A  33      70.652  66.351  94.413  1.00  6.03              
ATOM    522  CB  CYS A  33      70.500  65.075  92.735  1.00  6.03              
ATOM    523  HB1 CYS A  33      71.140  64.605  91.996  1.00  6.03              
ATOM    524  HB2 CYS A  33      69.775  65.689  92.203  1.00  6.03              
ATOM    525  SG  CYS A  33      69.597  63.790  93.633  1.00  6.03              
ATOM    526  C   CYS A  33      72.400  65.153  94.410  1.00  6.03              
ATOM    527  O   CYS A  33      72.928  64.168  93.893  1.00  6.03              
ATOM    528  N   TYR A  34      72.715  65.565  95.634  1.00  6.25              
ATOM    529  H   TYR A  34      72.211  66.356  96.028  1.00  6.25              
ATOM    530  CA  TYR A  34      73.596  64.784  96.501  1.00  6.25              
ATOM    531  HA  TYR A  34      73.416  63.728  96.294  1.00  6.25              
ATOM    532  CB  TYR A  34      75.073  65.082  96.189  1.00  6.25              
ATOM    533  HB1 TYR A  34      75.398  65.976  96.723  1.00  6.25              
ATOM    534  HB2 TYR A  34      75.183  65.280  95.124  1.00  6.25              
ATOM    535  CG  TYR A  34      75.968  63.903  96.517  1.00  6.25              
ATOM    536  CD1 TYR A  34      75.888  62.750  95.715  1.00  6.25              
ATOM    537  HD1 TYR A  34      75.231  62.731  94.851  1.00  6.25              
ATOM    538  CE1 TYR A  34      76.663  61.617  96.019  1.00  6.25              
ATOM    539  HE1 TYR A  34      76.599  60.755  95.370  1.00  6.25              
ATOM    540  CZ  TYR A  34      77.519  61.628  97.140  1.00  6.25              
ATOM    541  OH  TYR A  34      78.296  60.539  97.404  1.00  6.25              
ATOM    542  HH  TYR A  34      78.050  59.827  96.801  1.00  6.25              
ATOM    543  CE2 TYR A  34      77.566  62.772  97.972  1.00  6.25              
ATOM    544  HE2 TYR A  34      78.176  62.768  98.860  1.00  6.25              
ATOM    545  CD2 TYR A  34      76.811  63.916  97.645  1.00  6.25              
ATOM    546  HD2 TYR A  34      76.871  64.802  98.262  1.00  6.25              
ATOM    547  C   TYR A  34      73.249  65.005  97.972  1.00  6.25              
ATOM    548  O   TYR A  34      72.324  65.741  98.287  1.00  6.25              
ATOM    549  N   PHE A  35      73.983  64.380  98.893  1.00  6.35              
ATOM    550  H   PHE A  35      74.743  63.799  98.563  1.00  6.35              
ATOM    551  CA  PHE A  35      73.631  64.311 100.317  1.00  6.35              
ATOM    552  HA  PHE A  35      72.713  63.725 100.396  1.00  6.35              
ATOM    553  CB  PHE A  35      74.743  63.542 101.053  1.00  6.35              
ATOM    554  HB1 PHE A  35      75.598  64.201 101.205  1.00  6.35              
ATOM    555  HB2 PHE A  35      75.079  62.715 100.426  1.00  6.35              
ATOM    556  CG  PHE A  35      74.313  62.960 102.388  1.00  6.35              
ATOM    557  CD1 PHE A  35      73.799  61.651 102.446  1.00  6.35              
ATOM    558  HD1 PHE A  35      73.730  61.053 101.549  1.00  6.35              
ATOM    559  CE1 PHE A  35      73.351  61.120 103.668  1.00  6.35              
ATOM    560  HE1 PHE A  35      72.942  60.121 103.708  1.00  6.35              
ATOM    561  CZ  PHE A  35      73.416  61.897 104.838  1.00  6.35              
ATOM    562  HZ  PHE A  35      73.056  61.494 105.774  1.00  6.35              
ATOM    563  CE2 PHE A  35      73.939  63.200 104.787  1.00  6.35              
ATOM    564  HE2 PHE A  35      73.975  63.801 105.686  1.00  6.35              
ATOM    565  CD2 PHE A  35      74.392  63.730 103.566  1.00  6.35              
ATOM    566  HD2 PHE A  35      74.763  64.743 103.531  1.00  6.35              
ATOM    567  C   PHE A  35      73.334  65.662 101.013  1.00  6.35              
ATOM    568  O   PHE A  35      72.602  65.703 101.999  1.00  6.35              
ATOM    569  N   ARG A  36      73.888  66.774 100.500  1.00  6.46              
ATOM    570  H   ARG A  36      74.425  66.668  99.654  1.00  6.46              
ATOM    571  CA  ARG A  36      73.633  68.140 101.006  1.00  6.46              
ATOM    572  HA  ARG A  36      73.370  68.086 102.065  1.00  6.46              
ATOM    573  CB  ARG A  36      74.884  69.020 100.856  1.00  6.46              
ATOM    574  HB1 ARG A  36      74.669  69.995 101.298  1.00  6.46              
ATOM    575  HB2 ARG A  36      75.089  69.168  99.793  1.00  6.46              
ATOM    576  CG  ARG A  36      76.138  68.439 101.523  1.00  6.46              
ATOM    577  HG1 ARG A  36      76.462  67.561 100.962  1.00  6.46              
ATOM    578  HG2 ARG A  36      75.915  68.142 102.549  1.00  6.46              
ATOM    579  CD  ARG A  36      77.254  69.493 101.529  1.00  6.46              
ATOM    580  HD1 ARG A  36      77.107  70.157 102.383  1.00  6.46              
ATOM    581  HD2 ARG A  36      77.185  70.104 100.626  1.00  6.46              
ATOM    582  NE  ARG A  36      78.591  68.877 101.600  1.00  6.46              
ATOM    583  HE  ARG A  36      79.030  68.795 102.502  1.00  6.46              
ATOM    584  CZ  ARG A  36      79.297  68.434 100.577  1.00  6.46              
ATOM    585  NH1 ARG A  36      78.851  68.439  99.352  1.00  6.46              
ATOM    586 1HH1 ARG A  36      77.960  68.833  99.134  1.00  6.46              
ATOM    587 2HH1 ARG A  36      79.466  68.091  98.607  1.00  6.46              
ATOM    588  NH2 ARG A  36      80.492  67.972 100.762  1.00  6.46              
ATOM    589 1HH2 ARG A  36      80.880  67.830 101.677  1.00  6.46              
ATOM    590 2HH2 ARG A  36      81.009  67.762  99.901  1.00  6.46              
ATOM    591  C   ARG A  36      72.455  68.861 100.341  1.00  6.46              
ATOM    592  O   ARG A  36      71.882  69.770 100.931  1.00  6.46              
ATOM    593  N   ASN A  37      72.091  68.431  99.139  1.00  6.65              
ATOM    594  H   ASN A  37      72.545  67.603  98.784  1.00  6.65              
ATOM    595  CA  ASN A  37      71.055  69.010  98.291  1.00  6.65              
ATOM    596  HA  ASN A  37      70.347  69.593  98.883  1.00  6.65              
ATOM    597  CB  ASN A  37      71.719  69.918  97.213  1.00  6.65              
ATOM    598  HB1 ASN A  37      70.935  70.308  96.563  1.00  6.65              
ATOM    599  HB2 ASN A  37      72.371  69.312  96.584  1.00  6.65              
ATOM    600  CG  ASN A  37      72.572  71.084  97.701  1.00  6.65              
ATOM    601  OD1 ASN A  37      73.554  70.929  98.412  1.00  6.65              
ATOM    602  ND2 ASN A  37      72.265  72.296  97.294  1.00  6.65              
ATOM    603 1HD2 ASN A  37      71.539  72.441  96.609  1.00  6.65              
ATOM    604 2HD2 ASN A  37      72.820  73.051  97.650  1.00  6.65              
ATOM    605  C   ASN A  37      70.311  67.835  97.617  1.00  6.65              
ATOM    606  O   ASN A  37      70.559  67.549  96.441  1.00  6.65              
ATOM    607  N   PRO A  38      69.546  67.027  98.369  1.00  6.45              
ATOM    608  CD  PRO A  38      69.319  67.117  99.809  1.00  6.45              
ATOM    609  HD1 PRO A  38      68.777  68.026 100.071  1.00  6.45              
ATOM    610  HD2 PRO A  38      70.269  67.079 100.342  1.00  6.45              
ATOM    611  CG  PRO A  38      68.507  65.880 100.195  1.00  6.45              
ATOM    612  HG1 PRO A  38      67.442  66.116 100.175  1.00  6.45              
ATOM    613  HG2 PRO A  38      68.794  65.502 101.176  1.00  6.45              
ATOM    614  CB  PRO A  38      68.850  64.885  99.084  1.00  6.45              
ATOM    615  HB1 PRO A  38      68.072  64.133  98.952  1.00  6.45              
ATOM    616  HB2 PRO A  38      69.803  64.404  99.313  1.00  6.45              
ATOM    617  CA  PRO A  38      69.021  65.775  97.846  1.00  6.45              
ATOM    618  HA  PRO A  38      69.741  65.299  97.179  1.00  6.45              
ATOM    619  C   PRO A  38      67.700  65.978  97.098  1.00  6.45              
ATOM    620  O   PRO A  38      66.630  66.103  97.698  1.00  6.45              
ATOM    621  N   CYS A  39      67.743  65.860  95.771  1.00  6.41              
ATOM    622  H   CYS A  39      68.653  65.830  95.338  1.00  6.41              
ATOM    623  CA  CYS A  39      66.668  65.120  95.116  1.00  6.41              
ATOM    624  HA  CYS A  39      65.720  65.596  95.366  1.00  6.41              
ATOM    625  CB  CYS A  39      66.854  65.168  93.587  1.00  6.41              
ATOM    626  HB1 CYS A  39      67.354  66.101  93.315  1.00  6.41              
ATOM    627  HB2 CYS A  39      65.865  65.201  93.132  1.00  6.41              
ATOM    628  SG  CYS A  39      67.742  63.789  92.799  1.00  6.41              
ATOM    629  C   CYS A  39      66.681  63.688  95.671  1.00  6.41              
ATOM    630  O   CYS A  39      67.708  63.154  96.093  1.00  6.41              
ATOM    631  N   ASN A  40      65.532  63.036  95.624  1.00  6.54              
ATOM    632  H   ASN A  40      64.706  63.532  95.324  1.00  6.54              
ATOM    633  CA  ASN A  40      65.383  61.648  96.029  1.00  6.54              
ATOM    634  HA  ASN A  40      66.356  61.237  96.307  1.00  6.54              
ATOM    635  CB  ASN A  40      64.499  61.539  97.290  1.00  6.54              
ATOM    636  HB1 ASN A  40      65.034  62.002  98.120  1.00  6.54              
ATOM    637  HB2 ASN A  40      64.358  60.486  97.532  1.00  6.54              
ATOM    638  CG  ASN A  40      63.130  62.193  97.204  1.00  6.54              
ATOM    639  OD1 ASN A  40      62.717  62.767  96.206  1.00  6.54              
ATOM    640  ND2 ASN A  40      62.367  62.148  98.270  1.00  6.54              
ATOM    641 1HD2 ASN A  40      62.677  61.678  99.103  1.00  6.54              
ATOM    642 2HD2 ASN A  40      61.490  62.631  98.228  1.00  6.54              
ATOM    643  C   ASN A  40      64.927  60.835  94.817  1.00  6.54              
ATOM    644  O   ASN A  40      63.767  60.438  94.682  1.00  6.54              
ATOM    645  N   ARG A  41      65.856  60.717  93.866  1.00  6.42              
ATOM    646  H   ARG A  41      66.762  61.145  94.043  1.00  6.42              
ATOM    647  CA  ARG A  41      65.740  60.018  92.585  1.00  6.42              
ATOM    648  HA  ARG A  41      65.359  59.010  92.755  1.00  6.42              
ATOM    649  CB  ARG A  41      64.785  60.804  91.655  1.00  6.42              
ATOM    650  HB1 ARG A  41      65.202  60.889  90.652  1.00  6.42              
ATOM    651  HB2 ARG A  41      64.677  61.825  92.026  1.00  6.42              
ATOM    652  CG  ARG A  41      63.411  60.118  91.535  1.00  6.42              
ATOM    653  HG1 ARG A  41      63.216  59.473  92.392  1.00  6.42              
ATOM    654  HG2 ARG A  41      63.415  59.487  90.645  1.00  6.42              
ATOM    655  CD  ARG A  41      62.269  61.131  91.424  1.00  6.42              
ATOM    656  HD1 ARG A  41      61.357  60.592  91.160  1.00  6.42              
ATOM    657  HD2 ARG A  41      62.505  61.840  90.628  1.00  6.42              
ATOM    658  NE  ARG A  41      62.056  61.846  92.700  1.00  6.42              
ATOM    659  HE  ARG A  41      62.589  61.516  93.502  1.00  6.42              
ATOM    660  CZ  ARG A  41      61.226  62.853  92.900  1.00  6.42              
ATOM    661  NH1 ARG A  41      60.466  63.316  91.946  1.00  6.42              
ATOM    662 1HH1 ARG A  41      60.514  62.879  91.045  1.00  6.42              
ATOM    663 2HH1 ARG A  41      59.836  64.075  92.120  1.00  6.42              
ATOM    664  NH2 ARG A  41      61.139  63.436  94.058  1.00  6.42              
ATOM    665 1HH2 ARG A  41      61.718  63.109  94.831  1.00  6.42              
ATOM    666 2HH2 ARG A  41      60.505  64.193  94.215  1.00  6.42              
ATOM    667  C   ARG A  41      67.129  59.862  91.966  1.00  6.42              
ATOM    668  O   ARG A  41      68.105  60.401  92.476  1.00  6.42              
ATOM    669  N   SER A  42      67.201  59.126  90.864  1.00  6.27              
ATOM    670  H   SER A  42      66.374  58.659  90.530  1.00  6.27              
ATOM    671  CA  SER A  42      68.317  59.239  89.921  1.00  6.27              
ATOM    672  HA  SER A  42      69.267  59.115  90.444  1.00  6.27              
ATOM    673  CB  SER A  42      68.190  58.172  88.822  1.00  6.27              
ATOM    674  HB1 SER A  42      69.156  58.031  88.335  1.00  6.27              
ATOM    675  HB2 SER A  42      67.476  58.514  88.070  1.00  6.27              
ATOM    676  OG  SER A  42      67.721  56.943  89.347  1.00  6.27              
ATOM    677  HG  SER A  42      68.413  56.575  89.906  1.00  6.27              
ATOM    678  C   SER A  42      68.291  60.603  89.232  1.00  6.27              
ATOM    679  O   SER A  42      67.211  61.163  89.024  1.00  6.27              
ATOM    680  N   TYR A  43      69.444  61.091  88.777  1.00  6.21              
ATOM    681  H   TYR A  43      70.309  60.618  89.012  1.00  6.21              
ATOM    682  CA  TYR A  43      69.445  62.047  87.665  1.00  6.21              
ATOM    683  HA  TYR A  43      68.835  62.907  87.942  1.00  6.21              
ATOM    684  CB  TYR A  43      70.872  62.524  87.359  1.00  6.21              
ATOM    685  HB1 TYR A  43      71.292  61.896  86.573  1.00  6.21              
ATOM    686  HB2 TYR A  43      71.488  62.366  88.232  1.00  6.21              
ATOM    687  CG  TYR A  43      71.017  63.984  86.965  1.00  6.21              
ATOM    688  CD1 TYR A  43      70.743  65.000  87.902  1.00  6.21              
ATOM    689  HD1 TYR A  43      70.409  64.736  88.899  1.00  6.21              
ATOM    690  CE1 TYR A  43      70.957  66.351  87.564  1.00  6.21              
ATOM    691  HE1 TYR A  43      70.773  67.134  88.284  1.00  6.21              
ATOM    692  CZ  TYR A  43      71.431  66.694  86.282  1.00  6.21              
ATOM    693  OH  TYR A  43      71.664  67.997  85.984  1.00  6.21              
ATOM    694  HH  TYR A  43      71.938  68.123  85.077  1.00  6.21              
ATOM    695  CE2 TYR A  43      71.697  65.678  85.338  1.00  6.21              
ATOM    696  HE2 TYR A  43      72.059  65.934  84.357  1.00  6.21              
ATOM    697  CD2 TYR A  43      71.504  64.328  85.689  1.00  6.21              
ATOM    698  HD2 TYR A  43      71.752  63.548  84.988  1.00  6.21              
ATOM    699  C   TYR A  43      68.844  61.375  86.432  1.00  6.21              
ATOM    700  O   TYR A  43      69.088  60.188  86.191  1.00  6.21              
ATOM    701  N   HIS A  44      68.120  62.139  85.620  1.00  6.21              
ATOM    702  H   HIS A  44      67.991  63.121  85.846  1.00  6.21              
ATOM    703  CA  HIS A  44      67.617  61.656  84.335  1.00  6.21              
ATOM    704  HA  HIS A  44      68.026  60.669  84.110  1.00  6.21              
ATOM    705  CB  HIS A  44      66.089  61.523  84.372  1.00  6.21              
ATOM    706  HB1 HIS A  44      65.710  61.523  83.349  1.00  6.21              
ATOM    707  HB2 HIS A  44      65.650  62.376  84.891  1.00  6.21              
ATOM    708  CG  HIS A  44      65.641  60.238  85.022  1.00  6.21              
ATOM    709  ND1 HIS A  44      65.361  59.054  84.339  1.00  6.21              
ATOM    710  CE1 HIS A  44      65.060  58.146  85.277  1.00  6.21              
ATOM    711  HE1 HIS A  44      64.806  57.114  85.070  1.00  6.21              
ATOM    712  NE2 HIS A  44      65.130  58.694  86.501  1.00  6.21              
ATOM    713  HE2 HIS A  44      64.969  58.203  87.369  1.00  6.21              
ATOM    714  CD2 HIS A  44      65.500  60.015  86.361  1.00  6.21              
ATOM    715  HD2 HIS A  44      65.685  60.735  87.146  1.00  6.21              
ATOM    716  C   HIS A  44      68.085  62.605  83.251  1.00  6.21              
ATOM    717  O   HIS A  44      67.998  63.820  83.387  1.00  6.21              
ATOM    718  N   VAL A  45      68.610  62.047  82.170  1.00  6.08              
ATOM    719  H   VAL A  45      68.625  61.038  82.097  1.00  6.08              
ATOM    720  CA  VAL A  45      69.067  62.800  81.001  1.00  6.08              
ATOM    721  HA  VAL A  45      68.640  63.801  81.013  1.00  6.08              
ATOM    722  CB  VAL A  45      70.601  62.919  80.945  1.00  6.08              
ATOM    723  HB  VAL A  45      71.034  61.929  80.797  1.00  6.08              
ATOM    724  CG1 VAL A  45      71.031  63.817  79.781  1.00  6.08              
ATOM    725 1HG1 VAL A  45      72.113  63.888  79.753  1.00  6.08              
ATOM    726 2HG1 VAL A  45      70.706  63.380  78.839  1.00  6.08              
ATOM    727 3HG1 VAL A  45      70.600  64.812  79.880  1.00  6.08              
ATOM    728  CG2 VAL A  45      71.193  63.500  82.234  1.00  6.08              
ATOM    729 1HG2 VAL A  45      72.269  63.635  82.128  1.00  6.08              
ATOM    730 2HG2 VAL A  45      70.723  64.455  82.467  1.00  6.08              
ATOM    731 3HG2 VAL A  45      71.013  62.803  83.050  1.00  6.08              
ATOM    732  C   VAL A  45      68.543  62.052  79.791  1.00  6.08              
ATOM    733  O   VAL A  45      68.701  60.834  79.714  1.00  6.08              
ATOM    734  N   GLU A  46      67.871  62.767  78.893  1.00  6.09              
ATOM    735  H   GLU A  46      67.749  63.762  79.047  1.00  6.09              
ATOM    736  CA  GLU A  46      67.415  62.191  77.637  1.00  6.09              
ATOM    737  HA  GLU A  46      66.812  61.314  77.873  1.00  6.09              
ATOM    738  CB  GLU A  46      66.535  63.199  76.875  1.00  6.09              
ATOM    739  HB1 GLU A  46      67.170  63.927  76.373  1.00  6.09              
ATOM    740  HB2 GLU A  46      65.907  63.729  77.591  1.00  6.09              
ATOM    741  CG  GLU A  46      65.618  62.531  75.836  1.00  6.09              
ATOM    742  HG1 GLU A  46      64.839  61.971  76.358  1.00  6.09              
ATOM    743  HG2 GLU A  46      66.198  61.823  75.242  1.00  6.09              
ATOM    744  CD  GLU A  46      64.974  63.553  74.887  1.00  6.09              
ATOM    745  OE1 GLU A  46      64.762  63.200  73.701  1.00  6.09              
ATOM    746  OE2 GLU A  46      64.752  64.711  75.315  1.00  6.09              
ATOM    747  C   GLU A  46      68.619  61.735  76.787  1.00  6.09              
ATOM    748  O   GLU A  46      69.657  62.401  76.716  1.00  6.09              
ATOM    749  N   GLU A  47      68.442  60.620  76.085  1.00  6.08              
ATOM    750  H   GLU A  47      67.617  60.073  76.258  1.00  6.08              
ATOM    751  CA  GLU A  47      69.215  60.263  74.897  1.00  6.08              
ATOM    752  HA  GLU A  47      70.129  59.745  75.186  1.00  6.08              
ATOM    753  CB  GLU A  47      68.305  59.321  74.073  1.00  6.08              
ATOM    754  HB1 GLU A  47      67.537  59.923  73.584  1.00  6.08              
ATOM    755  HB2 GLU A  47      67.775  58.638  74.741  1.00  6.08              
ATOM    756  CG  GLU A  47      69.014  58.490  72.994  1.00  6.08              
ATOM    757  HG1 GLU A  47      69.734  59.117  72.468  1.00  6.08              
ATOM    758  HG2 GLU A  47      68.261  58.166  72.273  1.00  6.08              
ATOM    759  CD  GLU A  47      69.713  57.249  73.566  1.00  6.08              
ATOM    760  OE1 GLU A  47      70.079  56.354  72.769  1.00  6.08              
ATOM    761  OE2 GLU A  47      69.931  57.207  74.797  1.00  6.08              
ATOM    762  C   GLU A  47      69.539  61.503  74.049  1.00  6.08              
ATOM    763  O   GLU A  47      68.659  62.346  73.859  1.00  6.08              
ATOM    764  N   ASP A  48      70.757  61.641  73.528  1.00  5.97              
ATOM    765  H   ASP A  48      71.406  60.865  73.584  1.00  5.97              
ATOM    766  CA  ASP A  48      71.196  62.797  72.731  1.00  5.97              
ATOM    767  HA  ASP A  48      72.278  62.722  72.631  1.00  5.97              
ATOM    768  CB  ASP A  48      70.594  62.710  71.306  1.00  5.97              
ATOM    769  HB1 ASP A  48      70.852  63.614  70.755  1.00  5.97              
ATOM    770  HB2 ASP A  48      69.508  62.679  71.375  1.00  5.97              
ATOM    771  CG  ASP A  48      71.047  61.539  70.435  1.00  5.97              
ATOM    772  OD1 ASP A  48      71.615  60.560  70.958  1.00  5.97              
ATOM    773  OD2 ASP A  48      70.802  61.654  69.215  1.00  5.97              
ATOM    774  C   ASP A  48      70.930  64.199  73.338  1.00  5.97              
ATOM    775  O   ASP A  48      71.034  65.188  72.612  1.00  5.97              
ATOM    776  N   ALA A  49      70.589  64.359  74.628  1.00  5.94              
ATOM    777  H   ALA A  49      70.430  63.526  75.189  1.00  5.94              
ATOM    778  CA  ALA A  49      70.147  65.652  75.182  1.00  5.94              
ATOM    779  HA  ALA A  49      69.200  65.917  74.713  1.00  5.94              
ATOM    780  CB  ALA A  49      69.905  65.518  76.689  1.00  5.94              
ATOM    781  HB1 ALA A  49      69.622  66.486  77.104  1.00  5.94              
ATOM    782  HB2 ALA A  49      69.097  64.823  76.884  1.00  5.94              
ATOM    783  HB3 ALA A  49      70.814  65.169  77.180  1.00  5.94              
ATOM    784  C   ALA A  49      71.106  66.836  74.957  1.00  5.94              
ATOM    785  O   ALA A  49      70.673  67.984  74.879  1.00  5.94              
ATOM    786  N   PHE A  50      72.405  66.553  74.854  1.00  5.87              
ATOM    787  H   PHE A  50      72.659  65.578  74.890  1.00  5.87              
ATOM    788  CA  PHE A  50      73.454  67.555  74.662  1.00  5.87              
ATOM    789  HA  PHE A  50      73.058  68.546  74.886  1.00  5.87              
ATOM    790  CB  PHE A  50      74.606  67.269  75.641  1.00  5.87              
ATOM    791  HB1 PHE A  50      75.372  68.036  75.511  1.00  5.87              
ATOM    792  HB2 PHE A  50      75.058  66.312  75.376  1.00  5.87              
ATOM    793  CG  PHE A  50      74.214  67.246  77.109  1.00  5.87              
ATOM    794  CD1 PHE A  50      74.270  66.043  77.841  1.00  5.87              
ATOM    795  HD1 PHE A  50      74.571  65.125  77.357  1.00  5.87              
ATOM    796  CE1 PHE A  50      73.927  66.031  79.204  1.00  5.87              
ATOM    797  HE1 PHE A  50      73.991  65.114  79.769  1.00  5.87              
ATOM    798  CZ  PHE A  50      73.498  67.210  79.835  1.00  5.87              
ATOM    799  HZ  PHE A  50      73.211  67.194  80.876  1.00  5.87              
ATOM    800  CE2 PHE A  50      73.440  68.411  79.110  1.00  5.87              
ATOM    801  HE2 PHE A  50      73.109  69.319  79.594  1.00  5.87              
ATOM    802  CD2 PHE A  50      73.801  68.429  77.752  1.00  5.87              
ATOM    803  HD2 PHE A  50      73.748  69.355  77.201  1.00  5.87              
ATOM    804  C   PHE A  50      73.978  67.607  73.219  1.00  5.87              
ATOM    805  O   PHE A  50      74.740  68.512  72.893  1.00  5.87              
ATOM    806  N   LEU A  51      73.591  66.661  72.356  1.00  5.78              
ATOM    807  H   LEU A  51      72.873  66.005  72.644  1.00  5.78              
ATOM    808  CA  LEU A  51      74.139  66.500  71.011  1.00  5.78              
ATOM    809  HA  LEU A  51      75.206  66.295  71.109  1.00  5.78              
ATOM    810  CB  LEU A  51      73.469  65.296  70.320  1.00  5.78              
ATOM    811  HB1 LEU A  51      72.402  65.499  70.220  1.00  5.78              
ATOM    812  HB2 LEU A  51      73.575  64.413  70.950  1.00  5.78              
ATOM    813  CG  LEU A  51      74.034  64.979  68.919  1.00  5.78              
ATOM    814  HG  LEU A  51      73.854  65.826  68.258  1.00  5.78              
ATOM    815  CD1 LEU A  51      75.535  64.677  68.929  1.00  5.78              
ATOM    816 1HD1 LEU A  51      75.846  64.307  67.953  1.00  5.78              
ATOM    817 2HD1 LEU A  51      76.088  65.592  69.136  1.00  5.78              
ATOM    818 3HD1 LEU A  51      75.768  63.938  69.694  1.00  5.78              
ATOM    819  CD2 LEU A  51      73.301  63.774  68.332  1.00  5.78              
ATOM    820 1HD2 LEU A  51      73.657  63.577  67.322  1.00  5.78              
ATOM    821 2HD2 LEU A  51      73.453  62.891  68.952  1.00  5.78              
ATOM    822 3HD2 LEU A  51      72.230  63.975  68.288  1.00  5.78              
ATOM    823  C   LEU A  51      73.992  67.765  70.161  1.00  5.78              
ATOM    824  O   LEU A  51      74.943  68.163  69.502  1.00  5.78              
ATOM    825  N   GLN A  52      72.823  68.415  70.208  1.00  5.78              
ATOM    826  H   GLN A  52      72.094  68.035  70.792  1.00  5.78              
ATOM    827  CA  GLN A  52      72.546  69.631  69.427  1.00  5.78              
ATOM    828  HA  GLN A  52      72.972  69.493  68.430  1.00  5.78              
ATOM    829  CB  GLN A  52      71.028  69.811  69.271  1.00  5.78              
ATOM    830  HB1 GLN A  52      70.841  70.723  68.702  1.00  5.78              
ATOM    831  HB2 GLN A  52      70.561  69.911  70.252  1.00  5.78              
ATOM    832  CG  GLN A  52      70.405  68.623  68.517  1.00  5.78              
ATOM    833  HG1 GLN A  52      70.443  67.727  69.137  1.00  5.78              
ATOM    834  HG2 GLN A  52      70.974  68.434  67.606  1.00  5.78              
ATOM    835  CD  GLN A  52      68.954  68.888  68.141  1.00  5.78              
ATOM    836  OE1 GLN A  52      68.023  68.564  68.861  1.00  5.78              
ATOM    837  NE2 GLN A  52      68.698  69.492  67.000  1.00  5.78              
ATOM    838 1HE2 GLN A  52      69.448  69.801  66.405  1.00  5.78              
ATOM    839 2HE2 GLN A  52      67.734  69.704  66.826  1.00  5.78              
ATOM    840  C   GLN A  52      73.228  70.902  69.982  1.00  5.78              
ATOM    841  O   GLN A  52      73.133  71.981  69.402  1.00  5.78              
ATOM    842  N   LEU A  53      73.931  70.799  71.111  1.00  5.79              
ATOM    843  H   LEU A  53      74.055  69.879  71.514  1.00  5.79              
ATOM    844  CA  LEU A  53      74.799  71.863  71.603  1.00  5.79              
ATOM    845  HA  LEU A  53      74.347  72.830  71.380  1.00  5.79              
ATOM    846  CB  LEU A  53      74.977  71.749  73.131  1.00  5.79              
ATOM    847  HB1 LEU A  53      75.532  72.628  73.459  1.00  5.79              
ATOM    848  HB2 LEU A  53      75.587  70.873  73.348  1.00  5.79              
ATOM    849  CG  LEU A  53      73.699  71.650  73.975  1.00  5.79              
ATOM    850  HG  LEU A  53      73.159  70.737  73.725  1.00  5.79              
ATOM    851  CD1 LEU A  53      74.104  71.573  75.450  1.00  5.79              
ATOM    852 1HD1 LEU A  53      73.217  71.524  76.076  1.00  5.79              
ATOM    853 2HD1 LEU A  53      74.708  70.681  75.609  1.00  5.79              
ATOM    854 3HD1 LEU A  53      74.683  72.451  75.729  1.00  5.79              
ATOM    855  CD2 LEU A  53      72.767  72.841  73.751  1.00  5.79              
ATOM    856 1HD2 LEU A  53      71.935  72.802  74.449  1.00  5.79              
ATOM    857 2HD2 LEU A  53      73.302  73.777  73.883  1.00  5.79              
ATOM    858 3HD2 LEU A  53      72.362  72.801  72.739  1.00  5.79              
ATOM    859  C   LEU A  53      76.155  71.807  70.872  1.00  5.79              
ATOM    860  O   LEU A  53      77.188  71.573  71.496  1.00  5.79              
ATOM    861  N   ASP A  54      76.168  72.024  69.553  1.00  5.77              
ATOM    862  H   ASP A  54      75.274  72.112  69.072  1.00  5.77              
ATOM    863  CA  ASP A  54      77.373  71.889  68.708  1.00  5.77              
ATOM    864  HA  ASP A  54      77.665  70.837  68.694  1.00  5.77              
ATOM    865  CB  ASP A  54      77.037  72.295  67.261  1.00  5.77              
ATOM    866  HB1 ASP A  54      77.965  72.382  66.694  1.00  5.77              
ATOM    867  HB2 ASP A  54      76.565  73.281  67.265  1.00  5.77              
ATOM    868  CG  ASP A  54      76.139  71.287  66.539  1.00  5.77              
ATOM    869  OD1 ASP A  54      76.681  70.253  66.095  1.00  5.77              
ATOM    870  OD2 ASP A  54      74.929  71.581  66.425  1.00  5.77              
ATOM    871  C   ASP A  54      78.612  72.694  69.174  1.00  5.77              
ATOM    872  O   ASP A  54      79.749  72.337  68.863  1.00  5.77              
ATOM    873  N   LYS A  55      78.423  73.772  69.945  1.00  5.51              
ATOM    874  H   LYS A  55      77.469  73.987  70.187  1.00  5.51              
ATOM    875  CA  LYS A  55      79.501  74.616  70.499  1.00  5.51              
ATOM    876  HA  LYS A  55      80.383  74.534  69.863  1.00  5.51              
ATOM    877  CB  LYS A  55      79.025  76.088  70.534  1.00  5.51              
ATOM    878  HB1 LYS A  55      79.490  76.599  71.376  1.00  5.51              
ATOM    879  HB2 LYS A  55      77.949  76.125  70.710  1.00  5.51              
ATOM    880  CG  LYS A  55      79.368  76.879  69.260  1.00  5.51              
ATOM    881  HG1 LYS A  55      78.748  76.510  68.441  1.00  5.51              
ATOM    882  HG2 LYS A  55      80.417  76.731  68.999  1.00  5.51              
ATOM    883  CD  LYS A  55      79.105  78.382  69.460  1.00  5.51              
ATOM    884  HD1 LYS A  55      78.121  78.491  69.904  1.00  5.51              
ATOM    885  HD2 LYS A  55      79.096  78.878  68.489  1.00  5.51              
ATOM    886  CE  LYS A  55      80.158  79.058  70.355  1.00  5.51              
ATOM    887  HE1 LYS A  55      80.984  79.407  69.729  1.00  5.51              
ATOM    888  HE2 LYS A  55      80.567  78.312  71.040  1.00  5.51              
ATOM    889  NZ  LYS A  55      79.608  80.188  71.151  1.00  5.51              
ATOM    890  HZ1 LYS A  55      80.356  80.638  71.677  1.00  5.51              
ATOM    891  HZ2 LYS A  55      79.119  80.865  70.568  1.00  5.51              
ATOM    892  HZ3 LYS A  55      78.927  79.854  71.832  1.00  5.51              
ATOM    893  C   LYS A  55      79.986  74.239  71.904  1.00  5.51              
ATOM    894  O   LYS A  55      80.918  74.873  72.402  1.00  5.51              
ATOM    895  N   LEU A  56      79.363  73.263  72.558  1.00  5.54              
ATOM    896  H   LEU A  56      78.648  72.732  72.071  1.00  5.54              
ATOM    897  CA  LEU A  56      79.659  72.906  73.939  1.00  5.54              
ATOM    898  HA  LEU A  56      79.509  73.794  74.552  1.00  5.54              
ATOM    899  CB  LEU A  56      78.668  71.828  74.388  1.00  5.54              
ATOM    900  HB1 LEU A  56      78.867  70.935  73.799  1.00  5.54              
ATOM    901  HB2 LEU A  56      77.658  72.161  74.162  1.00  5.54              
ATOM    902  CG  LEU A  56      78.741  71.477  75.883  1.00  5.54              
ATOM    903  HG  LEU A  56      79.774  71.311  76.179  1.00  5.54              
ATOM    904  CD1 LEU A  56      78.154  72.576  76.763  1.00  5.54              
ATOM    905 1HD1 LEU A  56      78.242  72.290  77.811  1.00  5.54              
ATOM    906 2HD1 LEU A  56      78.700  73.507  76.623  1.00  5.54              
ATOM    907 3HD1 LEU A  56      77.104  72.732  76.522  1.00  5.54              
ATOM    908  CD2 LEU A  56      77.948  70.192  76.107  1.00  5.54              
ATOM    909 1HD2 LEU A  56      77.793  70.023  77.169  1.00  5.54              
ATOM    910 2HD2 LEU A  56      76.981  70.256  75.612  1.00  5.54              
ATOM    911 3HD2 LEU A  56      78.502  69.352  75.690  1.00  5.54              
ATOM    912  C   LEU A  56      81.118  72.427  74.078  1.00  5.54              
ATOM    913  O   LEU A  56      81.563  71.457  73.467  1.00  5.54              
ATOM    914  N   THR A  57      81.846  73.119  74.942  1.00  5.31              
ATOM    915  H   THR A  57      81.394  73.914  75.374  1.00  5.31              
ATOM    916  CA  THR A  57      83.265  72.945  75.256  1.00  5.31              
ATOM    917  HA  THR A  57      83.665  72.143  74.636  1.00  5.31              
ATOM    918  CB  THR A  57      84.082  74.214  74.938  1.00  5.31              
ATOM    919  HB  THR A  57      85.061  74.124  75.411  1.00  5.31              
ATOM    920  CG2 THR A  57      84.298  74.397  73.438  1.00  5.31              
ATOM    921 1HG2 THR A  57      84.966  75.240  73.267  1.00  5.31              
ATOM    922 2HG2 THR A  57      84.739  73.497  73.011  1.00  5.31              
ATOM    923 3HG2 THR A  57      83.349  74.588  72.943  1.00  5.31              
ATOM    924  OG1 THR A  57      83.457  75.396  75.402  1.00  5.31              
ATOM    925  HG1 THR A  57      82.858  75.166  76.127  1.00  5.31              
ATOM    926  C   THR A  57      83.508  72.539  76.712  1.00  5.31              
ATOM    927  O   THR A  57      84.476  71.818  76.948  1.00  5.31              
ATOM    928  N   LEU A  58      82.632  72.878  77.673  1.00  4.89              
ATOM    929  H   LEU A  58      81.840  73.484  77.467  1.00  4.89              
ATOM    930  CA  LEU A  58      82.741  72.305  79.016  1.00  4.89              
ATOM    931  HA  LEU A  58      83.380  71.422  79.006  1.00  4.89              
ATOM    932  CB  LEU A  58      83.375  73.340  79.968  1.00  4.89              
ATOM    933  HB1 LEU A  58      82.805  74.264  79.922  1.00  4.89              
ATOM    934  HB2 LEU A  58      84.379  73.550  79.592  1.00  4.89              
ATOM    935  CG  LEU A  58      83.487  72.893  81.445  1.00  4.89              
ATOM    936  HG  LEU A  58      83.713  71.827  81.485  1.00  4.89              
ATOM    937  CD1 LEU A  58      84.615  73.647  82.149  1.00  4.89              
ATOM    938 1HD1 LEU A  58      84.727  73.294  83.174  1.00  4.89              
ATOM    939 2HD1 LEU A  58      85.556  73.474  81.626  1.00  4.89              
ATOM    940 3HD1 LEU A  58      84.414  74.718  82.146  1.00  4.89              
ATOM    941  CD2 LEU A  58      82.229  73.158  82.285  1.00  4.89              
ATOM    942 1HD2 LEU A  58      82.405  72.852  83.315  1.00  4.89              
ATOM    943 2HD2 LEU A  58      81.990  74.219  82.279  1.00  4.89              
ATOM    944 3HD2 LEU A  58      81.368  72.609  81.922  1.00  4.89              
ATOM    945  C   LEU A  58      81.363  71.870  79.486  1.00  4.89              
ATOM    946  O   LEU A  58      80.394  72.634  79.400  1.00  4.89              
ATOM    947  N   LEU A  59      81.316  70.663  80.053  1.00  4.91              
ATOM    948  H   LEU A  59      82.156  70.089  80.065  1.00  4.91              
ATOM    949  CA  LEU A  59      80.112  70.140  80.688  1.00  4.91              
ATOM    950  HA  LEU A  59      79.402  70.953  80.848  1.00  4.91              
ATOM    951  CB  LEU A  59      79.477  69.117  79.732  1.00  4.91              
ATOM    952  HB1 LEU A  59      80.214  68.342  79.513  1.00  4.91              
ATOM    953  HB2 LEU A  59      79.247  69.633  78.802  1.00  4.91              
ATOM    954  CG  LEU A  59      78.193  68.444  80.247  1.00  4.91              
ATOM    955  HG  LEU A  59      78.410  67.909  81.172  1.00  4.91              
ATOM    956  CD1 LEU A  59      77.065  69.441  80.510  1.00  4.91              
ATOM    957 1HD1 LEU A  59      76.152  68.906  80.770  1.00  4.91              
ATOM    958 2HD1 LEU A  59      77.326  70.103  81.336  1.00  4.91              
ATOM    959 3HD1 LEU A  59      76.891  70.029  79.611  1.00  4.91              
ATOM    960  CD2 LEU A  59      77.721  67.426  79.208  1.00  4.91              
ATOM    961 1HD2 LEU A  59      76.832  66.908  79.566  1.00  4.91              
ATOM    962 2HD2 LEU A  59      77.475  67.924  78.271  1.00  4.91              
ATOM    963 3HD2 LEU A  59      78.504  66.688  79.031  1.00  4.91              
ATOM    964  C   LEU A  59      80.461  69.543  82.036  1.00  4.91              
ATOM    965  O   LEU A  59      81.155  68.530  82.101  1.00  4.91              
ATOM    966  N   SER A  60      79.941  70.135  83.114  1.00  4.96              
ATOM    967  H   SER A  60      79.333  70.943  82.998  1.00  4.96              
ATOM    968  CA  SER A  60      80.018  69.480  84.427  1.00  4.96              
ATOM    969  HA  SER A  60      80.628  68.583  84.348  1.00  4.96              
ATOM    970  CB  SER A  60      80.716  70.355  85.464  1.00  4.96              
ATOM    971  HB1 SER A  60      81.701  70.644  85.094  1.00  4.96              
ATOM    972  HB2 SER A  60      80.841  69.787  86.386  1.00  4.96              
ATOM    973  OG  SER A  60      79.966  71.506  85.738  1.00  4.96              
ATOM    974  HG  SER A  60      80.008  72.076  84.959  1.00  4.96              
ATOM    975  C   SER A  60      78.646  69.018  84.856  1.00  4.96              
ATOM    976  O   SER A  60      77.670  69.727  84.679  1.00  4.96              
ATOM    977  N   LEU A  61      78.601  67.802  85.382  1.00  5.39              
ATOM    978  H   LEU A  61      79.483  67.299  85.425  1.00  5.39              
ATOM    979  CA  LEU A  61      77.454  67.022  85.833  1.00  5.39              
ATOM    980  HA  LEU A  61      76.665  67.693  86.171  1.00  5.39              
ATOM    981  CB  LEU A  61      76.953  66.155  84.664  1.00  5.39              
ATOM    982  HB1 LEU A  61      76.280  65.395  85.052  1.00  5.39              
ATOM    983  HB2 LEU A  61      77.812  65.653  84.223  1.00  5.39              
ATOM    984  CG  LEU A  61      76.211  66.927  83.561  1.00  5.39              
ATOM    985  HG  LEU A  61      76.810  67.763  83.208  1.00  5.39              
ATOM    986  CD1 LEU A  61      75.953  65.999  82.377  1.00  5.39              
ATOM    987 1HD1 LEU A  61      75.502  66.571  81.571  1.00  5.39              
ATOM    988 2HD1 LEU A  61      76.894  65.581  82.020  1.00  5.39              
ATOM    989 3HD1 LEU A  61      75.285  65.190  82.673  1.00  5.39              
ATOM    990  CD2 LEU A  61      74.848  67.425  84.045  1.00  5.39              
ATOM    991 1HD2 LEU A  61      74.343  67.963  83.242  1.00  5.39              
ATOM    992 2HD2 LEU A  61      74.240  66.584  84.367  1.00  5.39              
ATOM    993 3HD2 LEU A  61      74.981  68.103  84.885  1.00  5.39              
ATOM    994  C   LEU A  61      77.913  66.223  87.062  1.00  5.39              
ATOM    995  O   LEU A  61      77.685  65.023  87.184  1.00  5.39              
ATOM    996  N   LYS A  62      78.674  66.897  87.929  1.00  5.17              
ATOM    997  H   LYS A  62      78.850  67.867  87.725  1.00  5.17              
ATOM    998  CA  LYS A  62      79.185  66.362  89.185  1.00  5.17              
ATOM    999  HA  LYS A  62      79.443  65.312  89.038  1.00  5.17              
ATOM   1000  CB  LYS A  62      80.468  67.109  89.600  1.00  5.17              
ATOM   1001  HB1 LYS A  62      81.233  66.929  88.842  1.00  5.17              
ATOM   1002  HB2 LYS A  62      80.827  66.674  90.534  1.00  5.17              
ATOM   1003  CG  LYS A  62      80.306  68.631  89.790  1.00  5.17              
ATOM   1004  HG1 LYS A  62      79.492  68.829  90.488  1.00  5.17              
ATOM   1005  HG2 LYS A  62      80.076  69.100  88.832  1.00  5.17              
ATOM   1006  CD  LYS A  62      81.604  69.232  90.350  1.00  5.17              
ATOM   1007  HD1 LYS A  62      82.425  68.949  89.692  1.00  5.17              
ATOM   1008  HD2 LYS A  62      81.788  68.806  91.339  1.00  5.17              
ATOM   1009  CE  LYS A  62      81.616  70.760  90.472  1.00  5.17              
ATOM   1010  HE1 LYS A  62      81.545  71.207  89.477  1.00  5.17              
ATOM   1011  HE2 LYS A  62      82.573  71.060  90.910  1.00  5.17              
ATOM   1012  NZ  LYS A  62      80.517  71.263  91.318  1.00  5.17              
ATOM   1013  HZ1 LYS A  62      80.610  72.259  91.539  1.00  5.17              
ATOM   1014  HZ2 LYS A  62      79.628  71.294  90.815  1.00  5.17              
ATOM   1015  HZ3 LYS A  62      80.386  70.725  92.169  1.00  5.17              
ATOM   1016  C   LYS A  62      78.130  66.408  90.292  1.00  5.17              
ATOM   1017  O   LYS A  62      77.270  67.287  90.287  1.00  5.17              
ATOM   1018  N   SER A  63      78.271  65.538  91.286  1.00  5.40              
ATOM   1019  H   SER A  63      78.984  64.823  91.186  1.00  5.40              
ATOM   1020  CA  SER A  63      77.476  65.575  92.520  1.00  5.40              
ATOM   1021  HA  SER A  63      77.671  64.652  93.064  1.00  5.40              
ATOM   1022  CB  SER A  63      78.010  66.733  93.382  1.00  5.40              
ATOM   1023  HB1 SER A  63      77.631  67.675  92.990  1.00  5.40              
ATOM   1024  HB2 SER A  63      79.099  66.749  93.304  1.00  5.40              
ATOM   1025  OG  SER A  63      77.688  66.628  94.754  1.00  5.40              
ATOM   1026  HG  SER A  63      78.455  66.936  95.268  1.00  5.40              
ATOM   1027  C   SER A  63      75.934  65.616  92.267  1.00  5.40              
ATOM   1028  O   SER A  63      75.167  66.473  92.756  1.00  5.40              
ATOM   1029  N   ASN A  64      75.458  64.721  91.393  1.00  5.49              
ATOM   1030  H   ASN A  64      76.092  64.061  90.950  1.00  5.49              
ATOM   1031  CA  ASN A  64      74.061  64.737  90.978  1.00  5.49              
ATOM   1032  HA  ASN A  64      73.510  65.156  91.811  1.00  5.49              
ATOM   1033  CB  ASN A  64      73.824  65.761  89.846  1.00  5.49              
ATOM   1034  HB1 ASN A  64      74.344  66.687  90.087  1.00  5.49              
ATOM   1035  HB2 ASN A  64      72.761  65.989  89.808  1.00  5.49              
ATOM   1036  CG  ASN A  64      74.243  65.324  88.459  1.00  5.49              
ATOM   1037  OD1 ASN A  64      74.515  64.169  88.174  1.00  5.49              
ATOM   1038  ND2 ASN A  64      74.314  66.262  87.538  1.00  5.49              
ATOM   1039 1HD2 ASN A  64      73.968  67.190  87.726  1.00  5.49              
ATOM   1040 2HD2 ASN A  64      74.526  65.934  86.619  1.00  5.49              
ATOM   1041  C   ASN A  64      73.321  63.410  90.805  1.00  5.49              
ATOM   1042  O   ASN A  64      72.228  63.389  90.245  1.00  5.49              
ATOM   1043  N   ASN A  65      73.853  62.318  91.353  1.00  5.47              
ATOM   1044  H   ASN A  65      74.742  62.414  91.821  1.00  5.47              
ATOM   1045  CA  ASN A  65      73.207  61.005  91.322  1.00  5.47              
ATOM   1046  HA  ASN A  65      73.970  60.294  91.641  1.00  5.47              
ATOM   1047  CB  ASN A  65      72.085  60.924  92.383  1.00  5.47              
ATOM   1048  HB1 ASN A  65      71.521  60.004  92.247  1.00  5.47              
ATOM   1049  HB2 ASN A  65      71.396  61.759  92.255  1.00  5.47              
ATOM   1050  CG  ASN A  65      72.614  60.907  93.814  1.00  5.47              
ATOM   1051  OD1 ASN A  65      73.717  60.458  94.097  1.00  5.47              
ATOM   1052  ND2 ASN A  65      71.826  61.340  94.774  1.00  5.47              
ATOM   1053 1HD2 ASN A  65      70.928  61.738  94.544  1.00  5.47              
ATOM   1054 2HD2 ASN A  65      72.185  61.296  95.706  1.00  5.47              
ATOM   1055  C   ASN A  65      72.872  60.517  89.905  1.00  5.47              
ATOM   1056  O   ASN A  65      71.949  59.717  89.719  1.00  5.47              
ATOM   1057  N   LEU A  66      73.644  60.954  88.897  1.00  5.46              
ATOM   1058  H   LEU A  66      74.293  61.710  89.068  1.00  5.46              
ATOM   1059  CA  LEU A  66      73.671  60.270  87.606  1.00  5.46              
ATOM   1060  HA  LEU A  66      72.623  60.166  87.326  1.00  5.46              
ATOM   1061  CB  LEU A  66      74.278  61.123  86.481  1.00  5.46              
ATOM   1062  HB1 LEU A  66      73.684  62.037  86.435  1.00  5.46              
ATOM   1063  HB2 LEU A  66      74.139  60.605  85.531  1.00  5.46              
ATOM   1064  CG  LEU A  66      75.747  61.532  86.611  1.00  5.46              
ATOM   1065  HG  LEU A  66      75.923  61.914  87.608  1.00  5.46              
ATOM   1066  CD1 LEU A  66      76.732  60.415  86.278  1.00  5.46              
ATOM   1067 1HD1 LEU A  66      77.751  60.790  86.364  1.00  5.46              
ATOM   1068 2HD1 LEU A  66      76.623  59.573  86.951  1.00  5.46              
ATOM   1069 3HD1 LEU A  66      76.567  60.075  85.259  1.00  5.46              
ATOM   1070  CD2 LEU A  66      76.028  62.634  85.598  1.00  5.46              
ATOM   1071 1HD2 LEU A  66      77.051  62.979  85.728  1.00  5.46              
ATOM   1072 2HD2 LEU A  66      75.881  62.273  84.580  1.00  5.46              
ATOM   1073 3HD2 LEU A  66      75.359  63.470  85.792  1.00  5.46              
ATOM   1074  C   LEU A  66      74.166  58.839  87.722  1.00  5.46              
ATOM   1075  O   LEU A  66      75.020  58.554  88.543  1.00  5.46              
ATOM   1076  N   SER A  67      73.628  57.925  86.921  1.00  5.48              
ATOM   1077  H   SER A  67      72.894  58.220  86.295  1.00  5.48              
ATOM   1078  CA  SER A  67      73.893  56.484  87.050  1.00  5.48              
ATOM   1079  HA  SER A  67      74.742  56.332  87.715  1.00  5.48              
ATOM   1080  CB  SER A  67      72.680  55.791  87.690  1.00  5.48              
ATOM   1081  HB1 SER A  67      71.861  55.747  86.971  1.00  5.48              
ATOM   1082  HB2 SER A  67      72.355  56.363  88.560  1.00  5.48              
ATOM   1083  OG  SER A  67      73.015  54.485  88.112  1.00  5.48              
ATOM   1084  HG  SER A  67      73.401  54.025  87.349  1.00  5.48              
ATOM   1085  C   SER A  67      74.286  55.836  85.723  1.00  5.48              
ATOM   1086  O   SER A  67      74.237  54.617  85.561  1.00  5.48              
ATOM   1087  N   TYR A  68      74.654  56.687  84.769  1.00  5.38              
ATOM   1088  H   TYR A  68      74.666  57.672  84.995  1.00  5.38              
ATOM   1089  CA  TYR A  68      75.241  56.327  83.496  1.00  5.38              
ATOM   1090  HA  TYR A  68      75.965  55.530  83.674  1.00  5.38              
ATOM   1091  CB  TYR A  68      74.142  55.811  82.554  1.00  5.38              
ATOM   1092  HB1 TYR A  68      73.626  56.649  82.082  1.00  5.38              
ATOM   1093  HB2 TYR A  68      73.404  55.228  83.107  1.00  5.38              
ATOM   1094  CG  TYR A  68      74.757  54.909  81.522  1.00  5.38              
ATOM   1095  CD1 TYR A  68      75.286  53.669  81.929  1.00  5.38              
ATOM   1096  HD1 TYR A  68      75.130  53.320  82.942  1.00  5.38              
ATOM   1097  CE1 TYR A  68      76.081  52.930  81.038  1.00  5.38              
ATOM   1098  HE1 TYR A  68      76.544  52.007  81.347  1.00  5.38              
ATOM   1099  CZ  TYR A  68      76.353  53.455  79.758  1.00  5.38              
ATOM   1100  OH  TYR A  68      77.183  52.784  78.938  1.00  5.38              
ATOM   1101  HH  TYR A  68      77.638  53.398  78.310  1.00  5.38              
ATOM   1102  CE2 TYR A  68      75.796  54.677  79.341  1.00  5.38              
ATOM   1103  HE2 TYR A  68      76.016  55.070  78.357  1.00  5.38              
ATOM   1104  CD2 TYR A  68      74.968  55.389  80.222  1.00  5.38              
ATOM   1105  HD2 TYR A  68      74.544  56.332  79.914  1.00  5.38              
ATOM   1106  C   TYR A  68      75.996  57.525  82.921  1.00  5.38              
ATOM   1107  O   TYR A  68      75.756  58.652  83.359  1.00  5.38              
ATOM   1108  N   VAL A  69      76.900  57.313  81.965  1.00  5.31              
ATOM   1109  H   VAL A  69      76.995  56.380  81.577  1.00  5.31              
ATOM   1110  CA  VAL A  69      77.489  58.421  81.200  1.00  5.31              
ATOM   1111  HA  VAL A  69      77.773  59.227  81.874  1.00  5.31              
ATOM   1112  CB  VAL A  69      78.745  57.946  80.431  1.00  5.31              
ATOM   1113  HB  VAL A  69      78.478  57.122  79.770  1.00  5.31              
ATOM   1114  CG1 VAL A  69      79.352  59.073  79.582  1.00  5.31              
ATOM   1115 1HG1 VAL A  69      80.278  58.731  79.120  1.00  5.31              
ATOM   1116 2HG1 VAL A  69      78.668  59.347  78.778  1.00  5.31              
ATOM   1117 3HG1 VAL A  69      79.560  59.946  80.198  1.00  5.31              
ATOM   1118  CG2 VAL A  69      79.825  57.449  81.400  1.00  5.31              
ATOM   1119 1HG2 VAL A  69      80.705  57.143  80.832  1.00  5.31              
ATOM   1120 2HG2 VAL A  69      80.100  58.231  82.106  1.00  5.31              
ATOM   1121 3HG2 VAL A  69      79.458  56.578  81.942  1.00  5.31              
ATOM   1122  C   VAL A  69      76.430  58.894  80.197  1.00  5.31              
ATOM   1123  O   VAL A  69      76.055  58.116  79.322  1.00  5.31              
ATOM   1124  N   PRO A  70      75.904  60.127  80.273  1.00  5.44              
ATOM   1125  CD  PRO A  70      76.261  61.198  81.189  1.00  5.44              
ATOM   1126  HD1 PRO A  70      77.342  61.332  81.245  1.00  5.44              
ATOM   1127  HD2 PRO A  70      75.852  60.986  82.177  1.00  5.44              
ATOM   1128  CG  PRO A  70      75.606  62.455  80.618  1.00  5.44              
ATOM   1129  HG1 PRO A  70      76.298  62.946  79.932  1.00  5.44              
ATOM   1130  HG2 PRO A  70      75.299  63.140  81.407  1.00  5.44              
ATOM   1131  CB  PRO A  70      74.406  61.917  79.837  1.00  5.44              
ATOM   1132  HB1 PRO A  70      74.123  62.582  79.019  1.00  5.44              
ATOM   1133  HB2 PRO A  70      73.566  61.779  80.520  1.00  5.44              
ATOM   1134  CA  PRO A  70      74.872  60.547  79.334  1.00  5.44              
ATOM   1135  HA  PRO A  70      74.033  59.850  79.371  1.00  5.44              
ATOM   1136  C   PRO A  70      75.407  60.601  77.906  1.00  5.44              
ATOM   1137  O   PRO A  70      76.478  61.159  77.676  1.00  5.44              
ATOM   1138  N   HIS A  71      74.694  59.984  76.962  1.00  5.47              
ATOM   1139  H   HIS A  71      73.795  59.598  77.201  1.00  5.47              
ATOM   1140  CA  HIS A  71      75.284  59.596  75.676  1.00  5.47              
ATOM   1141  HA  HIS A  71      76.350  59.807  75.765  1.00  5.47              
ATOM   1142  CB  HIS A  71      75.263  58.064  75.508  1.00  5.47              
ATOM   1143  HB1 HIS A  71      74.930  57.590  76.434  1.00  5.47              
ATOM   1144  HB2 HIS A  71      76.288  57.728  75.344  1.00  5.47              
ATOM   1145  CG  HIS A  71      74.438  57.530  74.378  1.00  5.47              
ATOM   1146  ND1 HIS A  71      74.934  57.191  73.116  1.00  5.47              
ATOM   1147  CE1 HIS A  71      73.869  56.715  72.442  1.00  5.47              
ATOM   1148  HE1 HIS A  71      73.882  56.362  71.420  1.00  5.47              
ATOM   1149  NE2 HIS A  71      72.768  56.759  73.204  1.00  5.47              
ATOM   1150  HE2 HIS A  71      71.816  56.491  72.923  1.00  5.47              
ATOM   1151  CD2 HIS A  71      73.105  57.273  74.430  1.00  5.47              
ATOM   1152  HD2 HIS A  71      72.435  57.419  75.266  1.00  5.47              
ATOM   1153  C   HIS A  71      74.891  60.478  74.489  1.00  5.47              
ATOM   1154  O   HIS A  71      74.147  61.445  74.639  1.00  5.47              
ATOM   1155  N   LYS A  72      75.547  60.229  73.351  1.00  5.57              
ATOM   1156  H   LYS A  72      75.935  59.297  73.273  1.00  5.57              
ATOM   1157  CA  LYS A  72      75.823  61.202  72.277  1.00  5.57              
ATOM   1158  HA  LYS A  72      76.753  60.904  71.797  1.00  5.57              
ATOM   1159  CB  LYS A  72      74.744  61.171  71.184  1.00  5.57              
ATOM   1160  HB1 LYS A  72      74.989  61.930  70.444  1.00  5.57              
ATOM   1161  HB2 LYS A  72      73.799  61.453  71.638  1.00  5.57              
ATOM   1162  CG  LYS A  72      74.557  59.847  70.419  1.00  5.57              
ATOM   1163  HG1 LYS A  72      73.848  60.041  69.614  1.00  5.57              
ATOM   1164  HG2 LYS A  72      74.100  59.109  71.076  1.00  5.57              
ATOM   1165  CD  LYS A  72      75.832  59.267  69.780  1.00  5.57              
ATOM   1166  HD1 LYS A  72      76.515  60.075  69.516  1.00  5.57              
ATOM   1167  HD2 LYS A  72      75.546  58.741  68.867  1.00  5.57              
ATOM   1168  CE  LYS A  72      76.509  58.264  70.721  1.00  5.57              
ATOM   1169  HE1 LYS A  72      75.826  57.426  70.885  1.00  5.57              
ATOM   1170  HE2 LYS A  72      76.676  58.727  71.694  1.00  5.57              
ATOM   1171  NZ  LYS A  72      77.788  57.752  70.193  1.00  5.57              
ATOM   1172  HZ1 LYS A  72      77.695  57.316  69.291  1.00  5.57              
ATOM   1173  HZ2 LYS A  72      78.522  58.452  70.185  1.00  5.57              
ATOM   1174  HZ3 LYS A  72      78.116  56.981  70.786  1.00  5.57              
ATOM   1175  C   LYS A  72      76.120  62.626  72.776  1.00  5.57              
ATOM   1176  O   LYS A  72      75.457  63.604  72.432  1.00  5.57              
ATOM   1177  N   LEU A  73      77.171  62.741  73.588  1.00  5.42              
ATOM   1178  H   LEU A  73      77.634  61.899  73.881  1.00  5.42              
ATOM   1179  CA  LEU A  73      77.800  64.031  73.866  1.00  5.42              
ATOM   1180  HA  LEU A  73      77.033  64.690  74.268  1.00  5.42              
ATOM   1181  CB  LEU A  73      78.923  63.855  74.906  1.00  5.42              
ATOM   1182  HB1 LEU A  73      79.442  64.806  75.020  1.00  5.42              
ATOM   1183  HB2 LEU A  73      79.638  63.125  74.524  1.00  5.42              
ATOM   1184  CG  LEU A  73      78.451  63.389  76.292  1.00  5.42              
ATOM   1185  HG  LEU A  73      77.994  62.410  76.183  1.00  5.42              
ATOM   1186  CD1 LEU A  73      79.638  63.263  77.242  1.00  5.42              
ATOM   1187 1HD1 LEU A  73      79.289  62.946  78.225  1.00  5.42              
ATOM   1188 2HD1 LEU A  73      80.315  62.495  76.873  1.00  5.42              
ATOM   1189 3HD1 LEU A  73      80.161  64.215  77.332  1.00  5.42              
ATOM   1190  CD2 LEU A  73      77.450  64.359  76.921  1.00  5.42              
ATOM   1191 1HD2 LEU A  73      77.218  64.039  77.936  1.00  5.42              
ATOM   1192 2HD2 LEU A  73      77.859  65.368  76.942  1.00  5.42              
ATOM   1193 3HD2 LEU A  73      76.521  64.344  76.354  1.00  5.42              
ATOM   1194  C   LEU A  73      78.347  64.679  72.583  1.00  5.42              
ATOM   1195  O   LEU A  73      78.814  63.964  71.694  1.00  5.42              
ATOM   1196  N   PRO A  74      78.339  66.020  72.487  1.00  5.46              
ATOM   1197  CD  PRO A  74      77.793  66.972  73.442  1.00  5.46              
ATOM   1198  HD1 PRO A  74      78.180  66.802  74.447  1.00  5.46              
ATOM   1199  HD2 PRO A  74      76.706  66.897  73.438  1.00  5.46              
ATOM   1200  CG  PRO A  74      78.214  68.353  72.946  1.00  5.46              
ATOM   1201  HG1 PRO A  74      79.175  68.620  73.386  1.00  5.46              
ATOM   1202  HG2 PRO A  74      77.462  69.109  73.171  1.00  5.46              
ATOM   1203  CB  PRO A  74      78.385  68.160  71.443  1.00  5.46              
ATOM   1204  HB1 PRO A  74      79.091  68.876  71.019  1.00  5.46              
ATOM   1205  HB2 PRO A  74      77.412  68.258  70.957  1.00  5.46              
ATOM   1206  CA  PRO A  74      78.871  66.711  71.325  1.00  5.46              
ATOM   1207  HA  PRO A  74      78.445  66.278  70.418  1.00  5.46              
ATOM   1208  C   PRO A  74      80.397  66.597  71.267  1.00  5.46              
ATOM   1209  O   PRO A  74      81.105  66.898  72.235  1.00  5.46              
ATOM   1210  N   SER A  75      80.900  66.194  70.100  1.00  5.35              
ATOM   1211  H   SER A  75      80.271  66.043  69.323  1.00  5.35              
ATOM   1212  CA  SER A  75      82.330  66.000  69.828  1.00  5.35              
ATOM   1213  HA  SER A  75      82.685  65.152  70.410  1.00  5.35              
ATOM   1214  CB  SER A  75      82.535  65.656  68.347  1.00  5.35              
ATOM   1215  HB1 SER A  75      82.223  64.623  68.188  1.00  5.35              
ATOM   1216  HB2 SER A  75      83.591  65.738  68.084  1.00  5.35              
ATOM   1217  OG  SER A  75      81.751  66.491  67.507  1.00  5.35              
ATOM   1218  HG  SER A  75      82.144  67.370  67.451  1.00  5.35              
ATOM   1219  C   SER A  75      83.206  67.190  70.218  1.00  5.35              
ATOM   1220  O   SER A  75      84.357  67.012  70.595  1.00  5.35              
ATOM   1221  N   SER A  76      82.641  68.397  70.175  1.00  5.32              
ATOM   1222  H   SER A  76      81.704  68.470  69.805  1.00  5.32              
ATOM   1223  CA  SER A  76      83.258  69.659  70.583  1.00  5.32              
ATOM   1224  HA  SER A  76      84.094  69.861  69.915  1.00  5.32              
ATOM   1225  CB  SER A  76      82.230  70.775  70.392  1.00  5.32              
ATOM   1226  HB1 SER A  76      82.683  71.745  70.600  1.00  5.32              
ATOM   1227  HB2 SER A  76      81.381  70.616  71.059  1.00  5.32              
ATOM   1228  OG  SER A  76      81.791  70.718  69.053  1.00  5.32              
ATOM   1229  HG  SER A  76      81.034  71.335  68.939  1.00  5.32              
ATOM   1230  C   SER A  76      83.799  69.713  72.016  1.00  5.32              
ATOM   1231  O   SER A  76      84.686  70.538  72.271  1.00  5.32              
ATOM   1232  N   LEU A  77      83.333  68.863  72.943  1.00  5.26              
ATOM   1233  H   LEU A  77      82.643  68.170  72.672  1.00  5.26              
ATOM   1234  CA  LEU A  77      83.779  68.919  74.338  1.00  5.26              
ATOM   1235  HA  LEU A  77      83.463  69.885  74.722  1.00  5.26              
ATOM   1236  CB  LEU A  77      83.120  67.808  75.178  1.00  5.26              
ATOM   1237  HB1 LEU A  77      83.772  67.573  76.020  1.00  5.26              
ATOM   1238  HB2 LEU A  77      83.032  66.906  74.571  1.00  5.26              
ATOM   1239  CG  LEU A  77      81.743  68.177  75.752  1.00  5.26              
ATOM   1240  HG  LEU A  77      81.046  68.375  74.939  1.00  5.26              
ATOM   1241  CD1 LEU A  77      81.210  67.016  76.591  1.00  5.26              
ATOM   1242 1HD1 LEU A  77      80.190  67.232  76.909  1.00  5.26              
ATOM   1243 2HD1 LEU A  77      81.209  66.110  75.986  1.00  5.26              
ATOM   1244 3HD1 LEU A  77      81.845  66.864  77.464  1.00  5.26              
ATOM   1245  CD2 LEU A  77      81.800  69.398  76.677  1.00  5.26              
ATOM   1246 1HD2 LEU A  77      80.863  69.490  77.218  1.00  5.26              
ATOM   1247 2HD2 LEU A  77      82.617  69.292  77.391  1.00  5.26              
ATOM   1248 3HD2 LEU A  77      81.932  70.301  76.089  1.00  5.26              
ATOM   1249  C   LEU A  77      85.303  68.872  74.500  1.00  5.26              
ATOM   1250  O   LEU A  77      85.980  68.005  73.957  1.00  5.26              
ATOM   1251  N   LYS A  78      85.812  69.811  75.300  1.00  5.27              
ATOM   1252  H   LYS A  78      85.157  70.476  75.691  1.00  5.27              
ATOM   1253  CA  LYS A  78      87.157  69.836  75.876  1.00  5.27              
ATOM   1254  HA  LYS A  78      87.824  69.183  75.312  1.00  5.27              
ATOM   1255  CB  LYS A  78      87.760  71.259  75.918  1.00  5.27              
ATOM   1256  HB1 LYS A  78      88.550  71.269  76.672  1.00  5.27              
ATOM   1257  HB2 LYS A  78      87.014  71.991  76.230  1.00  5.27              
ATOM   1258  CG  LYS A  78      88.424  71.695  74.609  1.00  5.27              
ATOM   1259  HG1 LYS A  78      88.993  70.853  74.213  1.00  5.27              
ATOM   1260  HG2 LYS A  78      89.139  72.488  74.829  1.00  5.27              
ATOM   1261  CD  LYS A  78      87.428  72.231  73.570  1.00  5.27              
ATOM   1262  HD1 LYS A  78      87.424  73.321  73.617  1.00  5.27              
ATOM   1263  HD2 LYS A  78      86.417  71.886  73.781  1.00  5.27              
ATOM   1264  CE  LYS A  78      87.833  71.783  72.167  1.00  5.27              
ATOM   1265  HE1 LYS A  78      88.897  71.986  72.014  1.00  5.27              
ATOM   1266  HE2 LYS A  78      87.263  72.350  71.426  1.00  5.27              
ATOM   1267  NZ  LYS A  78      87.565  70.343  71.990  1.00  5.27              
ATOM   1268  HZ1 LYS A  78      88.043  69.764  72.680  1.00  5.27              
ATOM   1269  HZ2 LYS A  78      86.570  70.145  72.043  1.00  5.27              
ATOM   1270  HZ3 LYS A  78      87.942  70.020  71.095  1.00  5.27              
ATOM   1271  C   LYS A  78      87.154  69.317  77.303  1.00  5.27              
ATOM   1272  O   LYS A  78      88.121  68.683  77.678  1.00  5.27              
ATOM   1273  N   GLU A  79      86.124  69.518  78.114  1.00  4.84              
ATOM   1274  H   GLU A  79      85.375  70.132  77.826  1.00  4.84              
ATOM   1275  CA  GLU A  79      86.207  69.084  79.528  1.00  4.84              
ATOM   1276  HA  GLU A  79      87.019  68.376  79.686  1.00  4.84              
ATOM   1277  CB  GLU A  79      86.443  70.296  80.437  1.00  4.84              
ATOM   1278  HB1 GLU A  79      86.569  69.910  81.448  1.00  4.84              
ATOM   1279  HB2 GLU A  79      85.564  70.940  80.418  1.00  4.84              
ATOM   1280  CG  GLU A  79      87.662  71.140  80.056  1.00  4.84              
ATOM   1281  HG1 GLU A  79      87.460  71.649  79.110  1.00  4.84              
ATOM   1282  HG2 GLU A  79      88.514  70.484  79.905  1.00  4.84              
ATOM   1283  CD  GLU A  79      87.981  72.174  81.140  1.00  4.84              
ATOM   1284  OE1 GLU A  79      88.047  71.776  82.331  1.00  4.84              
ATOM   1285  OE2 GLU A  79      88.106  73.364  80.784  1.00  4.84              
ATOM   1286  C   GLU A  79      84.917  68.413  79.968  1.00  4.84              
ATOM   1287  O   GLU A  79      83.850  68.931  79.650  1.00  4.84              
ATOM   1288  N   LEU A  80      84.996  67.291  80.689  1.00  4.86              
ATOM   1289  H   LEU A  80      85.906  66.883  80.872  1.00  4.86              
ATOM   1290  CA  LEU A  80      83.810  66.529  81.082  1.00  4.86              
ATOM   1291  HA  LEU A  80      82.929  67.162  80.987  1.00  4.86              
ATOM   1292  CB  LEU A  80      83.653  65.357  80.096  1.00  4.86              
ATOM   1293  HB1 LEU A  80      84.573  64.770  80.113  1.00  4.86              
ATOM   1294  HB2 LEU A  80      83.538  65.769  79.092  1.00  4.86              
ATOM   1295  CG  LEU A  80      82.470  64.415  80.375  1.00  4.86              
ATOM   1296  HG  LEU A  80      82.594  63.954  81.354  1.00  4.86              
ATOM   1297  CD1 LEU A  80      81.113  65.120  80.326  1.00  4.86              
ATOM   1298 1HD1 LEU A  80      80.314  64.394  80.474  1.00  4.86              
ATOM   1299 2HD1 LEU A  80      81.046  65.868  81.114  1.00  4.86              
ATOM   1300 3HD1 LEU A  80      80.981  65.602  79.358  1.00  4.86              
ATOM   1301  CD2 LEU A  80      82.487  63.311  79.319  1.00  4.86              
ATOM   1302 1HD2 LEU A  80      81.677  62.606  79.500  1.00  4.86              
ATOM   1303 2HD2 LEU A  80      82.369  63.739  78.324  1.00  4.86              
ATOM   1304 3HD2 LEU A  80      83.432  62.770  79.359  1.00  4.86              
ATOM   1305  C   LEU A  80      83.885  66.062  82.543  1.00  4.86              
ATOM   1306  O   LEU A  80      84.677  65.165  82.868  1.00  4.86              
ATOM   1307  N   TYR A  81      83.038  66.641  83.416  1.00  4.89              
ATOM   1308  H   TYR A  81      82.369  67.338  83.094  1.00  4.89              
ATOM   1309  CA  TYR A  81      83.190  66.388  84.851  1.00  4.89              
ATOM   1310  HA  TYR A  81      84.085  65.794  85.037  1.00  4.89              
ATOM   1311  CB  TYR A  81      83.382  67.702  85.621  1.00  4.89              
ATOM   1312  HB1 TYR A  81      83.365  67.482  86.689  1.00  4.89              
ATOM   1313  HB2 TYR A  81      82.543  68.359  85.417  1.00  4.89              
ATOM   1314  CG  TYR A  81      84.665  68.445  85.322  1.00  4.89              
ATOM   1315  CD1 TYR A  81      85.846  68.094  86.004  1.00  4.89              
ATOM   1316  HD1 TYR A  81      85.845  67.284  86.716  1.00  4.89              
ATOM   1317  CE1 TYR A  81      87.037  68.796  85.758  1.00  4.89              
ATOM   1318  HE1 TYR A  81      87.952  68.516  86.251  1.00  4.89              
ATOM   1319  CZ  TYR A  81      87.052  69.858  84.831  1.00  4.89              
ATOM   1320  OH  TYR A  81      88.205  70.542  84.625  1.00  4.89              
ATOM   1321  HH  TYR A  81      88.142  71.115  83.821  1.00  4.89              
ATOM   1322  CE2 TYR A  81      85.869  70.206  84.144  1.00  4.89              
ATOM   1323  HE2 TYR A  81      85.893  71.023  83.437  1.00  4.89              
ATOM   1324  CD2 TYR A  81      84.674  69.501  84.389  1.00  4.89              
ATOM   1325  HD2 TYR A  81      83.773  69.776  83.861  1.00  4.89              
ATOM   1326  C   TYR A  81      82.007  65.603  85.414  1.00  4.89              
ATOM   1327  O   TYR A  81      80.985  66.169  85.792  1.00  4.89              
ATOM   1328  N   LEU A  82      82.180  64.292  85.514  1.00  5.34              
ATOM   1329  H   LEU A  82      83.090  63.915  85.256  1.00  5.34              
ATOM   1330  CA  LEU A  82      81.173  63.312  85.918  1.00  5.34              
ATOM   1331  HA  LEU A  82      80.206  63.806  86.024  1.00  5.34              
ATOM   1332  CB  LEU A  82      81.079  62.246  84.804  1.00  5.34              
ATOM   1333  HB1 LEU A  82      80.464  61.410  85.141  1.00  5.34              
ATOM   1334  HB2 LEU A  82      82.085  61.868  84.626  1.00  5.34              
ATOM   1335  CG  LEU A  82      80.504  62.741  83.466  1.00  5.34              
ATOM   1336  HG  LEU A  82      80.985  63.675  83.177  1.00  5.34              
ATOM   1337  CD1 LEU A  82      80.764  61.703  82.375  1.00  5.34              
ATOM   1338 1HD1 LEU A  82      80.328  62.043  81.436  1.00  5.34              
ATOM   1339 2HD1 LEU A  82      81.838  61.579  82.236  1.00  5.34              
ATOM   1340 3HD1 LEU A  82      80.323  60.745  82.650  1.00  5.34              
ATOM   1341  CD2 LEU A  82      78.993  62.962  83.537  1.00  5.34              
ATOM   1342 1HD2 LEU A  82      78.634  63.371  82.592  1.00  5.34              
ATOM   1343 2HD2 LEU A  82      78.481  62.022  83.749  1.00  5.34              
ATOM   1344 3HD2 LEU A  82      78.769  63.670  84.329  1.00  5.34              
ATOM   1345  C   LEU A  82      81.492  62.687  87.291  1.00  5.34              
ATOM   1346  O   LEU A  82      81.159  61.525  87.538  1.00  5.34              
ATOM   1347  N   TYR A  83      82.133  63.437  88.188  1.00  5.17              
ATOM   1348  H   TYR A  83      82.400  64.373  87.944  1.00  5.17              
ATOM   1349  CA  TYR A  83      82.564  62.906  89.477  1.00  5.17              
ATOM   1350  HA  TYR A  83      82.793  61.853  89.325  1.00  5.17              
ATOM   1351  CB  TYR A  83      83.865  63.565  89.918  1.00  5.17              
ATOM   1352  HB1 TYR A  83      84.618  63.339  89.163  1.00  5.17              
ATOM   1353  HB2 TYR A  83      84.171  63.061  90.832  1.00  5.17              
ATOM   1354  CG  TYR A  83      83.891  65.056  90.209  1.00  5.17              
ATOM   1355  CD1 TYR A  83      83.476  65.545  91.463  1.00  5.17              
ATOM   1356  HD1 TYR A  83      82.969  64.898  92.158  1.00  5.17              
ATOM   1357  CE1 TYR A  83      83.784  66.860  91.850  1.00  5.17              
ATOM   1358  HE1 TYR A  83      83.512  67.219  92.831  1.00  5.17              
ATOM   1359  CZ  TYR A  83      84.505  67.698  90.977  1.00  5.17              
ATOM   1360  OH  TYR A  83      84.865  68.945  91.378  1.00  5.17              
ATOM   1361  HH  TYR A  83      85.414  69.376  90.720  1.00  5.17              
ATOM   1362  CE2 TYR A  83      84.837  67.245  89.682  1.00  5.17              
ATOM   1363  HE2 TYR A  83      85.388  67.881  89.009  1.00  5.17              
ATOM   1364  CD2 TYR A  83      84.526  65.925  89.303  1.00  5.17              
ATOM   1365  HD2 TYR A  83      84.855  65.544  88.350  1.00  5.17              
ATOM   1366  C   TYR A  83      81.511  62.970  90.597  1.00  5.17              
ATOM   1367  O   TYR A  83      80.652  63.854  90.644  1.00  5.17              
ATOM   1368  N   ASN A  84      81.659  62.067  91.567  1.00  5.36              
ATOM   1369  H   ASN A  84      82.400  61.383  91.433  1.00  5.36              
ATOM   1370  CA  ASN A  84      80.771  61.893  92.713  1.00  5.36              
ATOM   1371  HA  ASN A  84      81.058  60.946  93.173  1.00  5.36              
ATOM   1372  CB  ASN A  84      81.040  62.965  93.788  1.00  5.36              
ATOM   1373  HB1 ASN A  84      80.210  62.980  94.494  1.00  5.36              
ATOM   1374  HB2 ASN A  84      81.111  63.955  93.342  1.00  5.36              
ATOM   1375  CG  ASN A  84      82.296  62.638  94.580  1.00  5.36              
ATOM   1376  OD1 ASN A  84      82.234  62.021  95.633  1.00  5.36              
ATOM   1377  ND2 ASN A  84      83.466  62.971  94.088  1.00  5.36              
ATOM   1378 1HD2 ASN A  84      83.547  63.418  93.194  1.00  5.36              
ATOM   1379 2HD2 ASN A  84      84.285  62.743  94.630  1.00  5.36              
ATOM   1380  C   ASN A  84      79.309  61.644  92.345  1.00  5.36              
ATOM   1381  O   ASN A  84      78.381  62.278  92.848  1.00  5.36              
ATOM   1382  N   ASN A  85      79.142  60.675  91.451  1.00  5.39              
ATOM   1383  H   ASN A  85      79.958  60.178  91.123  1.00  5.39              
ATOM   1384  CA  ASN A  85      77.869  60.154  90.993  1.00  5.39              
ATOM   1385  HA  ASN A  85      77.063  60.611  91.569  1.00  5.39              
ATOM   1386  CB  ASN A  85      77.708  60.575  89.528  1.00  5.39              
ATOM   1387  HB1 ASN A  85      76.732  60.259  89.179  1.00  5.39              
ATOM   1388  HB2 ASN A  85      78.475  60.105  88.916  1.00  5.39              
ATOM   1389  CG  ASN A  85      77.767  62.084  89.358  1.00  5.39              
ATOM   1390  OD1 ASN A  85      77.019  62.820  89.975  1.00  5.39              
ATOM   1391  ND2 ASN A  85      78.598  62.600  88.481  1.00  5.39              
ATOM   1392 1HD2 ASN A  85      79.278  62.011  88.020  1.00  5.39              
ATOM   1393 2HD2 ASN A  85      78.438  63.575  88.245  1.00  5.39              
ATOM   1394  C   ASN A  85      77.809  58.640  91.282  1.00  5.39              
ATOM   1395  O   ASN A  85      78.594  58.101  92.059  1.00  5.39              
ATOM   1396  N   ASN A  86      76.837  57.955  90.698  1.00  5.07              
ATOM   1397  H   ASN A  86      76.228  58.461  90.064  1.00  5.07              
ATOM   1398  CA  ASN A  86      76.495  56.553  90.908  1.00  5.07              
ATOM   1399  HA  ASN A  86      77.083  56.151  91.736  1.00  5.07              
ATOM   1400  CB  ASN A  86      74.996  56.527  91.297  1.00  5.07              
ATOM   1401  HB1 ASN A  86      74.386  56.793  90.435  1.00  5.07              
ATOM   1402  HB2 ASN A  86      74.815  57.267  92.077  1.00  5.07              
ATOM   1403  CG  ASN A  86      74.520  55.194  91.850  1.00  5.07              
ATOM   1404  OD1 ASN A  86      74.711  54.881  93.012  1.00  5.07              
ATOM   1405  ND2 ASN A  86      73.874  54.365  91.061  1.00  5.07              
ATOM   1406 1HD2 ASN A  86      73.875  54.536  90.060  1.00  5.07              
ATOM   1407 2HD2 ASN A  86      73.631  53.469  91.439  1.00  5.07              
ATOM   1408  C   ASN A  86      76.821  55.712  89.643  1.00  5.07              
ATOM   1409  O   ASN A  86      76.069  54.816  89.272  1.00  5.07              
ATOM   1410  N   ILE A  87      77.888  56.048  88.905  1.00  5.38              
ATOM   1411  H   ILE A  87      78.487  56.776  89.267  1.00  5.38              
ATOM   1412  CA  ILE A  87      78.129  55.565  87.527  1.00  5.38              
ATOM   1413  HA  ILE A  87      77.297  55.898  86.905  1.00  5.38              
ATOM   1414  CB  ILE A  87      79.434  56.189  86.957  1.00  5.38              
ATOM   1415  HB  ILE A  87      80.163  56.155  87.759  1.00  5.38              
ATOM   1416  CG2 ILE A  87      80.072  55.413  85.785  1.00  5.38              
ATOM   1417 1HG2 ILE A  87      80.934  55.959  85.401  1.00  5.38              
ATOM   1418 2HG2 ILE A  87      80.415  54.436  86.115  1.00  5.38              
ATOM   1419 3HG2 ILE A  87      79.351  55.263  84.979  1.00  5.38              
ATOM   1420  CG1 ILE A  87      79.286  57.673  86.555  1.00  5.38              
ATOM   1421 1HG1 ILE A  87      80.285  58.104  86.474  1.00  5.38              
ATOM   1422 2HG1 ILE A  87      78.761  58.211  87.344  1.00  5.38              
ATOM   1423  CD1 ILE A  87      78.567  57.923  85.221  1.00  5.38              
ATOM   1424  HD1 ILE A  87      78.606  58.986  84.989  1.00  5.38              
ATOM   1425  HD2 ILE A  87      79.058  57.407  84.399  1.00  5.38              
ATOM   1426  HD3 ILE A  87      77.531  57.598  85.296  1.00  5.38              
ATOM   1427  C   ILE A  87      78.182  54.035  87.358  1.00  5.38              
ATOM   1428  O   ILE A  87      77.710  53.511  86.353  1.00  5.38              
ATOM   1429  N   GLN A  88      78.805  53.322  88.294  1.00  5.43              
ATOM   1430  H   GLN A  88      79.100  53.828  89.118  1.00  5.43              
ATOM   1431  CA  GLN A  88      79.106  51.883  88.264  1.00  5.43              
ATOM   1432  HA  GLN A  88      79.696  51.713  89.164  1.00  5.43              
ATOM   1433  CB  GLN A  88      77.806  51.084  88.460  1.00  5.43              
ATOM   1434  HB1 GLN A  88      77.200  51.123  87.554  1.00  5.43              
ATOM   1435  HB2 GLN A  88      77.239  51.535  89.276  1.00  5.43              
ATOM   1436  CG  GLN A  88      78.097  49.621  88.816  1.00  5.43              
ATOM   1437  HG1 GLN A  88      78.819  49.582  89.633  1.00  5.43              
ATOM   1438  HG2 GLN A  88      78.524  49.107  87.956  1.00  5.43              
ATOM   1439  CD  GLN A  88      76.838  48.884  89.245  1.00  5.43              
ATOM   1440  OE1 GLN A  88      76.211  48.170  88.484  1.00  5.43              
ATOM   1441  NE2 GLN A  88      76.447  49.009  90.496  1.00  5.43              
ATOM   1442 1HE2 GLN A  88      76.867  49.713  91.076  1.00  5.43              
ATOM   1443 2HE2 GLN A  88      75.617  48.506  90.752  1.00  5.43              
ATOM   1444  C   GLN A  88      79.980  51.326  87.126  1.00  5.43              
ATOM   1445  O   GLN A  88      80.937  50.602  87.415  1.00  5.43              
ATOM   1446  N   LYS A  89      79.660  51.594  85.852  1.00  5.49              
ATOM   1447  H   LYS A  89      78.882  52.232  85.696  1.00  5.49              
ATOM   1448  CA  LYS A  89      80.148  50.789  84.718  1.00  5.49              
ATOM   1449  HA  LYS A  89      81.184  50.517  84.909  1.00  5.49              
ATOM   1450  CB  LYS A  89      79.290  49.501  84.682  1.00  5.49              
ATOM   1451  HB1 LYS A  89      78.265  49.765  84.415  1.00  5.49              
ATOM   1452  HB2 LYS A  89      79.248  49.067  85.682  1.00  5.49              
ATOM   1453  CG  LYS A  89      79.829  48.409  83.744  1.00  5.49              
ATOM   1454  HG1 LYS A  89      80.335  47.670  84.354  1.00  5.49              
ATOM   1455  HG2 LYS A  89      80.567  48.819  83.053  1.00  5.49              
ATOM   1456  CD  LYS A  89      78.726  47.676  82.969  1.00  5.49              
ATOM   1457  HD1 LYS A  89      77.949  47.360  83.668  1.00  5.49              
ATOM   1458  HD2 LYS A  89      79.151  46.779  82.515  1.00  5.49              
ATOM   1459  CE  LYS A  89      78.100  48.550  81.876  1.00  5.49              
ATOM   1460  HE1 LYS A  89      77.682  49.453  82.334  1.00  5.49              
ATOM   1461  HE2 LYS A  89      77.283  47.998  81.404  1.00  5.49              
ATOM   1462  NZ  LYS A  89      79.103  48.934  80.860  1.00  5.49              
ATOM   1463  HZ1 LYS A  89      79.570  48.135  80.464  1.00  5.49              
ATOM   1464  HZ2 LYS A  89      78.673  49.465  80.105  1.00  5.49              
ATOM   1465  HZ3 LYS A  89      79.813  49.543  81.262  1.00  5.49              
ATOM   1466  C   LYS A  89      80.117  51.508  83.375  1.00  5.49              
ATOM   1467  O   LYS A  89      79.118  51.417  82.657  1.00  5.49              
ATOM   1468  N   VAL A  90      81.234  52.122  82.966  1.00  5.41              
ATOM   1469  H   VAL A  90      82.080  52.031  83.516  1.00  5.41              
ATOM   1470  CA  VAL A  90      81.322  52.649  81.592  1.00  5.41              
ATOM   1471  HA  VAL A  90      80.427  53.259  81.457  1.00  5.41              
ATOM   1472  CB  VAL A  90      82.476  53.634  81.319  1.00  5.41              
ATOM   1473  HB  VAL A  90      82.380  53.990  80.293  1.00  5.41              
ATOM   1474  CG1 VAL A  90      82.387  54.850  82.251  1.00  5.41              
ATOM   1475 1HG1 VAL A  90      83.104  55.609  81.936  1.00  5.41              
ATOM   1476 2HG1 VAL A  90      81.387  55.271  82.186  1.00  5.41              
ATOM   1477 3HG1 VAL A  90      82.585  54.564  83.284  1.00  5.41              
ATOM   1478  CG2 VAL A  90      83.863  53.035  81.474  1.00  5.41              
ATOM   1479 1HG2 VAL A  90      84.606  53.763  81.145  1.00  5.41              
ATOM   1480 2HG2 VAL A  90      84.032  52.798  82.522  1.00  5.41              
ATOM   1481 3HG2 VAL A  90      83.947  52.142  80.856  1.00  5.41              
ATOM   1482  C   VAL A  90      81.173  51.536  80.550  1.00  5.41              
ATOM   1483  O   VAL A  90      81.518  50.377  80.808  1.00  5.41              
ATOM   1484  N   THR A  91      80.585  51.840  79.395  1.00  5.42              
ATOM   1485  H   THR A  91      80.265  52.803  79.259  1.00  5.42              
ATOM   1486  CA  THR A  91      80.520  50.937  78.237  1.00  5.42              
ATOM   1487  HA  THR A  91      80.829  49.941  78.540  1.00  5.42              
ATOM   1488  CB  THR A  91      79.098  50.823  77.649  1.00  5.42              
ATOM   1489  HB  THR A  91      78.783  51.795  77.288  1.00  5.42              
ATOM   1490  CG2 THR A  91      78.881  49.830  76.508  1.00  5.42              
ATOM   1491 1HG2 THR A  91      79.078  48.812  76.843  1.00  5.42              
ATOM   1492 2HG2 THR A  91      77.841  49.891  76.184  1.00  5.42              
ATOM   1493 3HG2 THR A  91      79.505  50.086  75.653  1.00  5.42              
ATOM   1494  OG1 THR A  91      78.226  50.383  78.661  1.00  5.42              
ATOM   1495  HG1 THR A  91      77.709  51.195  78.860  1.00  5.42              
ATOM   1496  C   THR A  91      81.486  51.435  77.169  1.00  5.42              
ATOM   1497  O   THR A  91      81.678  52.640  77.053  1.00  5.42              
ATOM   1498  N   PRO A  92      82.105  50.556  76.362  1.00  5.47              
ATOM   1499  CD  PRO A  92      82.152  49.104  76.497  1.00  5.47              
ATOM   1500  HD1 PRO A  92      81.170  48.649  76.572  1.00  5.47              
ATOM   1501  HD2 PRO A  92      82.737  48.845  77.377  1.00  5.47              
ATOM   1502  CG  PRO A  92      82.854  48.586  75.248  1.00  5.47              
ATOM   1503  HG1 PRO A  92      82.129  48.475  74.440  1.00  5.47              
ATOM   1504  HG2 PRO A  92      83.373  47.645  75.433  1.00  5.47              
ATOM   1505  CB  PRO A  92      83.823  49.712  74.911  1.00  5.47              
ATOM   1506  HB1 PRO A  92      84.023  49.742  73.839  1.00  5.47              
ATOM   1507  HB2 PRO A  92      84.758  49.569  75.451  1.00  5.47              
ATOM   1508  CA  PRO A  92      83.136  50.985  75.428  1.00  5.47              
ATOM   1509  HA  PRO A  92      83.881  51.531  76.010  1.00  5.47              
ATOM   1510  C   PRO A  92      82.758  51.939  74.281  1.00  5.47              
ATOM   1511  O   PRO A  92      83.636  52.278  73.493  1.00  5.47              
ATOM   1512  N   GLU A  93      81.516  52.417  74.179  1.00  5.44              
ATOM   1513  H   GLU A  93      80.844  52.170  74.887  1.00  5.44              
ATOM   1514  CA  GLU A  93      81.151  53.491  73.234  1.00  5.44              
ATOM   1515  HA  GLU A  93      81.968  53.617  72.530  1.00  5.44              
ATOM   1516  CB  GLU A  93      79.908  53.084  72.409  1.00  5.44              
ATOM   1517  HB1 GLU A  93      78.996  53.388  72.925  1.00  5.44              
ATOM   1518  HB2 GLU A  93      79.892  51.994  72.360  1.00  5.44              
ATOM   1519  CG  GLU A  93      79.898  53.574  70.941  1.00  5.44              
ATOM   1520  HG1 GLU A  93      79.292  52.868  70.369  1.00  5.44              
ATOM   1521  HG2 GLU A  93      80.911  53.507  70.538  1.00  5.44              
ATOM   1522  CD  GLU A  93      79.321  54.979  70.672  1.00  5.44              
ATOM   1523  OE1 GLU A  93      79.814  55.675  69.743  1.00  5.44              
ATOM   1524  OE2 GLU A  93      78.294  55.357  71.269  1.00  5.44              
ATOM   1525  C   GLU A  93      80.951  54.851  73.933  1.00  5.44              
ATOM   1526  O   GLU A  93      80.897  55.875  73.255  1.00  5.44              
ATOM   1527  N   ASP A  94      80.931  54.881  75.273  1.00  5.42              
ATOM   1528  H   ASP A  94      81.075  54.007  75.765  1.00  5.42              
ATOM   1529  CA  ASP A  94      80.540  56.022  76.115  1.00  5.42              
ATOM   1530  HA  ASP A  94      79.474  56.197  75.965  1.00  5.42              
ATOM   1531  CB  ASP A  94      80.754  55.704  77.605  1.00  5.42              
ATOM   1532  HB1 ASP A  94      80.709  56.636  78.167  1.00  5.42              
ATOM   1533  HB2 ASP A  94      81.755  55.293  77.747  1.00  5.42              
ATOM   1534  CG  ASP A  94      79.721  54.759  78.225  1.00  5.42              
ATOM   1535  OD1 ASP A  94      78.886  54.158  77.512  1.00  5.42              
ATOM   1536  OD2 ASP A  94      79.787  54.556  79.456  1.00  5.42              
ATOM   1537  C   ASP A  94      81.241  57.352  75.784  1.00  5.42              
ATOM   1538  O   ASP A  94      80.697  58.438  75.992  1.00  5.42              
ATOM   1539  N   LEU A  95      82.465  57.261  75.263  1.00  5.36              
ATOM   1540  H   LEU A  95      82.815  56.325  75.109  1.00  5.36              
ATOM   1541  CA  LEU A  95      83.359  58.388  75.013  1.00  5.36              
ATOM   1542  HA  LEU A  95      82.806  59.318  75.148  1.00  5.36              
ATOM   1543  CB  LEU A  95      84.486  58.331  76.065  1.00  5.36              
ATOM   1544  HB1 LEU A  95      85.184  59.142  75.874  1.00  5.36              
ATOM   1545  HB2 LEU A  95      85.026  57.391  75.936  1.00  5.36              
ATOM   1546  CG  LEU A  95      84.000  58.433  77.530  1.00  5.36              
ATOM   1547  HG  LEU A  95      83.216  57.703  77.724  1.00  5.36              
ATOM   1548  CD1 LEU A  95      85.143  58.132  78.495  1.00  5.36              
ATOM   1549 1HD1 LEU A  95      84.775  58.171  79.520  1.00  5.36              
ATOM   1550 2HD1 LEU A  95      85.532  57.132  78.303  1.00  5.36              
ATOM   1551 3HD1 LEU A  95      85.934  58.864  78.370  1.00  5.36              
ATOM   1552  CD2 LEU A  95      83.472  59.832  77.869  1.00  5.36              
ATOM   1553 1HD2 LEU A  95      83.171  59.869  78.916  1.00  5.36              
ATOM   1554 2HD2 LEU A  95      84.244  60.582  77.691  1.00  5.36              
ATOM   1555 3HD2 LEU A  95      82.599  60.055  77.257  1.00  5.36              
ATOM   1556  C   LEU A  95      83.870  58.411  73.559  1.00  5.36              
ATOM   1557  O   LEU A  95      84.814  59.128  73.226  1.00  5.36              
ATOM   1558  N   ASN A  96      83.246  57.619  72.681  1.00  5.38              
ATOM   1559  H   ASN A  96      82.419  57.124  73.013  1.00  5.38              
ATOM   1560  CA  ASN A  96      83.766  57.207  71.375  1.00  5.38              
ATOM   1561  HA  ASN A  96      84.738  56.741  71.549  1.00  5.38              
ATOM   1562  CB  ASN A  96      82.834  56.116  70.855  1.00  5.38              
ATOM   1563  HB1 ASN A  96      81.849  56.551  70.717  1.00  5.38              
ATOM   1564  HB2 ASN A  96      82.772  55.331  71.599  1.00  5.38              
ATOM   1565  CG  ASN A  96      83.295  55.447  69.578  1.00  5.38              
ATOM   1566  OD1 ASN A  96      84.457  55.143  69.377  1.00  5.38              
ATOM   1567  ND2 ASN A  96      82.379  55.160  68.687  1.00  5.38              
ATOM   1568 1HD2 ASN A  96      81.394  55.289  68.931  1.00  5.38              
ATOM   1569 2HD2 ASN A  96      82.688  54.639  67.891  1.00  5.38              
ATOM   1570  C   ASN A  96      84.017  58.307  70.346  1.00  5.38              
ATOM   1571  O   ASN A  96      84.741  58.114  69.372  1.00  5.38              
ATOM   1572  N   ASN A  97      83.434  59.476  70.569  1.00  5.37              
ATOM   1573  H   ASN A  97      82.882  59.555  71.412  1.00  5.37              
ATOM   1574  CA  ASN A  97      83.385  60.556  69.592  1.00  5.37              
ATOM   1575  HA  ASN A  97      83.941  60.269  68.698  1.00  5.37              
ATOM   1576  CB  ASN A  97      81.891  60.765  69.197  1.00  5.37              
ATOM   1577  HB1 ASN A  97      81.851  61.145  68.177  1.00  5.37              
ATOM   1578  HB2 ASN A  97      81.469  61.535  69.846  1.00  5.37              
ATOM   1579  CG  ASN A  97      80.960  59.543  69.307  1.00  5.37              
ATOM   1580  OD1 ASN A  97      79.986  59.546  70.044  1.00  5.37              
ATOM   1581  ND2 ASN A  97      81.213  58.452  68.618  1.00  5.37              
ATOM   1582 1HD2 ASN A  97      82.030  58.391  68.032  1.00  5.37              
ATOM   1583 2HD2 ASN A  97      80.670  57.621  68.834  1.00  5.37              
ATOM   1584  C   ASN A  97      84.050  61.831  70.133  1.00  5.37              
ATOM   1585  O   ASN A  97      84.051  62.854  69.457  1.00  5.37              
ATOM   1586  N   LEU A  98      84.614  61.782  71.347  1.00  5.33              
ATOM   1587  H   LEU A  98      84.649  60.893  71.833  1.00  5.33              
ATOM   1588  CA  LEU A  98      85.189  62.943  72.024  1.00  5.33              
ATOM   1589  HA  LEU A  98      84.709  63.840  71.630  1.00  5.33              
ATOM   1590  CB  LEU A  98      84.874  62.901  73.531  1.00  5.33              
ATOM   1591  HB1 LEU A  98      85.270  63.815  73.968  1.00  5.33              
ATOM   1592  HB2 LEU A  98      85.385  62.050  73.985  1.00  5.33              
ATOM   1593  CG  LEU A  98      83.379  62.844  73.889  1.00  5.33              
ATOM   1594  HG  LEU A  98      82.979  61.867  73.615  1.00  5.33              
ATOM   1595  CD1 LEU A  98      83.212  63.029  75.398  1.00  5.33              
ATOM   1596 1HD1 LEU A  98      82.171  62.873  75.666  1.00  5.33              
ATOM   1597 2HD1 LEU A  98      83.820  62.299  75.931  1.00  5.33              
ATOM   1598 3HD1 LEU A  98      83.509  64.037  75.686  1.00  5.33              
ATOM   1599  CD2 LEU A  98      82.556  63.926  73.189  1.00  5.33              
ATOM   1600 1HD2 LEU A  98      81.558  63.985  73.617  1.00  5.33              
ATOM   1601 2HD2 LEU A  98      83.037  64.898  73.297  1.00  5.33              
ATOM   1602 3HD2 LEU A  98      82.453  63.690  72.132  1.00  5.33              
ATOM   1603  C   LEU A  98      86.679  63.132  71.703  1.00  5.33              
ATOM   1604  O   LEU A  98      87.505  63.295  72.600  1.00  5.33              
ATOM   1605  N   THR A  99      87.038  63.135  70.416  1.00  5.32              
ATOM   1606  H   THR A  99      86.298  63.051  69.726  1.00  5.32              
ATOM   1607  CA  THR A  99      88.427  63.218  69.900  1.00  5.32              
ATOM   1608  HA  THR A  99      89.025  62.514  70.477  1.00  5.32              
ATOM   1609  CB  THR A  99      88.494  62.762  68.434  1.00  5.32              
ATOM   1610  HB  THR A  99      89.537  62.739  68.116  1.00  5.32              
ATOM   1611  CG2 THR A  99      87.893  61.374  68.200  1.00  5.32              
ATOM   1612 1HG2 THR A  99      88.051  61.088  67.161  1.00  5.32              
ATOM   1613 2HG2 THR A  99      88.382  60.646  68.844  1.00  5.32              
ATOM   1614 3HG2 THR A  99      86.821  61.378  68.402  1.00  5.32              
ATOM   1615  OG1 THR A  99      87.785  63.661  67.619  1.00  5.32              
ATOM   1616  HG1 THR A  99      88.201  64.526  67.708  1.00  5.32              
ATOM   1617  C   THR A  99      89.133  64.582  70.054  1.00  5.32              
ATOM   1618  O   THR A  99      89.948  65.031  69.242  1.00  5.32              
ATOM   1619  N   GLU A 100      88.707  65.282  71.079  1.00  5.29              
ATOM   1620  H   GLU A 100      88.071  64.775  71.678  1.00  5.29              
ATOM   1621  CA  GLU A 100      88.708  66.722  71.296  1.00  5.29              
ATOM   1622  HA  GLU A 100      89.598  67.190  70.886  1.00  5.29              
ATOM   1623  CB  GLU A 100      87.431  67.241  70.605  1.00  5.29              
ATOM   1624  HB1 GLU A 100      87.029  68.094  71.137  1.00  5.29              
ATOM   1625  HB2 GLU A 100      86.678  66.458  70.671  1.00  5.29              
ATOM   1626  CG  GLU A 100      87.597  67.616  69.123  1.00  5.29              
ATOM   1627  HG1 GLU A 100      86.654  68.026  68.757  1.00  5.29              
ATOM   1628  HG2 GLU A 100      87.815  66.710  68.552  1.00  5.29              
ATOM   1629  CD  GLU A 100      88.712  68.645  68.907  1.00  5.29              
ATOM   1630  OE1 GLU A 100      89.445  68.518  67.904  1.00  5.29              
ATOM   1631  OE2 GLU A 100      88.934  69.473  69.817  1.00  5.29              
ATOM   1632  C   GLU A 100      88.663  67.026  72.799  1.00  5.29              
ATOM   1633  O   GLU A 100      88.842  68.180  73.194  1.00  5.29              
ATOM   1634  N   LEU A 101      88.442  65.985  73.618  1.00  5.28              
ATOM   1635  H   LEU A 101      88.319  65.070  73.214  1.00  5.28              
ATOM   1636  CA  LEU A 101      88.496  66.027  75.062  1.00  5.28              
ATOM   1637  HA  LEU A 101      87.928  66.898  75.380  1.00  5.28              
ATOM   1638  CB  LEU A 101      87.865  64.745  75.633  1.00  5.28              
ATOM   1639  HB1 LEU A 101      88.621  63.960  75.636  1.00  5.28              
ATOM   1640  HB2 LEU A 101      87.058  64.425  74.984  1.00  5.28              
ATOM   1641  CG  LEU A 101      87.291  64.911  77.049  1.00  5.28              
ATOM   1642  HG  LEU A 101      88.052  65.339  77.699  1.00  5.28              
ATOM   1643  CD1 LEU A 101      86.046  65.806  77.058  1.00  5.28              
ATOM   1644 1HD1 LEU A 101      85.705  65.922  78.084  1.00  5.28              
ATOM   1645 2HD1 LEU A 101      86.278  66.792  76.670  1.00  5.28              
ATOM   1646 3HD1 LEU A 101      85.257  65.366  76.451  1.00  5.28              
ATOM   1647  CD2 LEU A 101      86.870  63.548  77.604  1.00  5.28              
ATOM   1648 1HD2 LEU A 101      86.451  63.679  78.602  1.00  5.28              
ATOM   1649 2HD2 LEU A 101      86.127  63.087  76.954  1.00  5.28              
ATOM   1650 3HD2 LEU A 101      87.743  62.900  77.677  1.00  5.28              
ATOM   1651  C   LEU A 101      89.954  66.194  75.518  1.00  5.28              
ATOM   1652  O   LEU A 101      90.884  65.550  75.037  1.00  5.28              
ATOM   1653  N   GLU A 102      90.113  67.043  76.513  1.00  5.25              
ATOM   1654  H   GLU A 102      89.276  67.527  76.819  1.00  5.25              
ATOM   1655  CA  GLU A 102      91.332  67.473  77.172  1.00  5.25              
ATOM   1656  HA  GLU A 102      92.184  66.931  76.764  1.00  5.25              
ATOM   1657  CB  GLU A 102      91.564  68.981  76.922  1.00  5.25              
ATOM   1658  HB1 GLU A 102      92.398  69.316  77.539  1.00  5.25              
ATOM   1659  HB2 GLU A 102      90.682  69.512  77.283  1.00  5.25              
ATOM   1660  CG  GLU A 102      91.802  69.427  75.457  1.00  5.25              
ATOM   1661  HG1 GLU A 102      91.462  70.462  75.369  1.00  5.25              
ATOM   1662  HG2 GLU A 102      91.177  68.835  74.787  1.00  5.25              
ATOM   1663  CD  GLU A 102      93.270  69.384  74.984  1.00  5.25              
ATOM   1664  OE1 GLU A 102      93.541  68.985  73.826  1.00  5.25              
ATOM   1665  OE2 GLU A 102      94.188  69.750  75.752  1.00  5.25              
ATOM   1666  C   GLU A 102      91.255  67.194  78.682  1.00  5.25              
ATOM   1667  O   GLU A 102      92.290  66.840  79.242  1.00  5.25              
ATOM   1668  N   ILE A 103      90.078  67.212  79.341  1.00  4.83              
ATOM   1669  H   ILE A 103      89.236  67.538  78.871  1.00  4.83              
ATOM   1670  CA  ILE A 103      89.985  66.819  80.763  1.00  4.83              
ATOM   1671  HA  ILE A 103      90.893  66.313  81.082  1.00  4.83              
ATOM   1672  CB  ILE A 103      89.746  68.083  81.639  1.00  4.83              
ATOM   1673  HB  ILE A 103      88.770  68.492  81.376  1.00  4.83              
ATOM   1674  CG2 ILE A 103      89.641  67.679  83.126  1.00  4.83              
ATOM   1675 1HG2 ILE A 103      89.531  68.561  83.750  1.00  4.83              
ATOM   1676 2HG2 ILE A 103      88.752  67.069  83.286  1.00  4.83              
ATOM   1677 3HG2 ILE A 103      90.514  67.121  83.450  1.00  4.83              
ATOM   1678  CG1 ILE A 103      90.781  69.206  81.322  1.00  4.83              
ATOM   1679 1HG1 ILE A 103      90.433  69.757  80.452  1.00  4.83              
ATOM   1680 2HG1 ILE A 103      91.724  68.778  80.999  1.00  4.83              
ATOM   1681  CD1 ILE A 103      91.092  70.229  82.421  1.00  4.83              
ATOM   1682  HD1 ILE A 103      91.788  70.973  82.035  1.00  4.83              
ATOM   1683  HD2 ILE A 103      90.186  70.731  82.737  1.00  4.83              
ATOM   1684  HD3 ILE A 103      91.538  69.744  83.286  1.00  4.83              
ATOM   1685  C   ILE A 103      88.834  65.834  80.900  1.00  4.83              
ATOM   1686  O   ILE A 103      87.783  66.055  80.314  1.00  4.83              
ATOM   1687  N   LEU A 104      89.011  64.773  81.683  1.00  4.83              
ATOM   1688  H   LEU A 104      89.925  64.634  82.100  1.00  4.83              
ATOM   1689  CA  LEU A 104      87.983  63.801  82.035  1.00  4.83              
ATOM   1690  HA  LEU A 104      87.001  64.229  81.826  1.00  4.83              
ATOM   1691  CB  LEU A 104      88.166  62.520  81.203  1.00  4.83              
ATOM   1692  HB1 LEU A 104      89.174  62.136  81.371  1.00  4.83              
ATOM   1693  HB2 LEU A 104      88.077  62.775  80.148  1.00  4.83              
ATOM   1694  CG  LEU A 104      87.152  61.408  81.542  1.00  4.83              
ATOM   1695  HG  LEU A 104      87.273  61.104  82.582  1.00  4.83              
ATOM   1696  CD1 LEU A 104      85.697  61.825  81.316  1.00  4.83              
ATOM   1697 1HD1 LEU A 104      85.037  60.971  81.465  1.00  4.83              
ATOM   1698 2HD1 LEU A 104      85.412  62.602  82.023  1.00  4.83              
ATOM   1699 3HD1 LEU A 104      85.576  62.199  80.301  1.00  4.83              
ATOM   1700  CD2 LEU A 104      87.436  60.193  80.662  1.00  4.83              
ATOM   1701 1HD2 LEU A 104      86.758  59.379  80.912  1.00  4.83              
ATOM   1702 2HD2 LEU A 104      87.304  60.458  79.614  1.00  4.83              
ATOM   1703 3HD2 LEU A 104      88.460  59.852  80.817  1.00  4.83              
ATOM   1704  C   LEU A 104      88.093  63.520  83.519  1.00  4.83              
ATOM   1705  O   LEU A 104      89.177  63.203  84.019  1.00  4.83              
ATOM   1706  N   ASP A 105      86.959  63.631  84.204  1.00  4.87              
ATOM   1707  H   ASP A 105      86.111  63.940  83.737  1.00  4.87              
ATOM   1708  CA  ASP A 105      86.910  63.403  85.645  1.00  4.87              
ATOM   1709  HA  ASP A 105      87.854  62.970  85.981  1.00  4.87              
ATOM   1710  CB  ASP A 105      86.755  64.752  86.344  1.00  4.87              
ATOM   1711  HB1 ASP A 105      85.709  65.049  86.328  1.00  4.87              
ATOM   1712  HB2 ASP A 105      87.330  65.501  85.795  1.00  4.87              
ATOM   1713  CG  ASP A 105      87.266  64.730  87.779  1.00  4.87              
ATOM   1714  OD1 ASP A 105      87.117  63.683  88.451  1.00  4.87              
ATOM   1715  OD2 ASP A 105      87.789  65.785  88.205  1.00  4.87              
ATOM   1716  C   ASP A 105      85.811  62.406  85.962  1.00  4.87              
ATOM   1717  O   ASP A 105      84.628  62.688  85.783  1.00  4.87              
ATOM   1718  N   LEU A 106      86.219  61.215  86.387  1.00  5.33              
ATOM   1719  H   LEU A 106      87.218  61.047  86.483  1.00  5.33              
ATOM   1720  CA  LEU A 106      85.281  60.145  86.736  1.00  5.33              
ATOM   1721  HA  LEU A 106      84.258  60.519  86.720  1.00  5.33              
ATOM   1722  CB  LEU A 106      85.447  59.006  85.705  1.00  5.33              
ATOM   1723  HB1 LEU A 106      85.037  58.077  86.101  1.00  5.33              
ATOM   1724  HB2 LEU A 106      86.513  58.846  85.537  1.00  5.33              
ATOM   1725  CG  LEU A 106      84.751  59.297  84.365  1.00  5.33              
ATOM   1726  HG  LEU A 106      84.981  60.309  84.034  1.00  5.33              
ATOM   1727  CD1 LEU A 106      85.234  58.317  83.294  1.00  5.33              
ATOM   1728 1HD1 LEU A 106      84.749  58.542  82.345  1.00  5.33              
ATOM   1729 2HD1 LEU A 106      86.314  58.408  83.175  1.00  5.33              
ATOM   1730 3HD1 LEU A 106      84.995  57.294  83.586  1.00  5.33              
ATOM   1731  CD2 LEU A 106      83.233  59.133  84.497  1.00  5.33              
ATOM   1732 1HD2 LEU A 106      82.753  59.365  83.546  1.00  5.33              
ATOM   1733 2HD2 LEU A 106      82.987  58.108  84.775  1.00  5.33              
ATOM   1734 3HD2 LEU A 106      82.838  59.807  85.256  1.00  5.33              
ATOM   1735  C   LEU A 106      85.541  59.688  88.175  1.00  5.33              
ATOM   1736  O   LEU A 106      85.196  58.561  88.534  1.00  5.33              
ATOM   1737  N   SER A 107      86.143  60.542  89.001  1.00  5.24              
ATOM   1738  H   SER A 107      86.418  61.455  88.659  1.00  5.24              
ATOM   1739  CA  SER A 107      86.318  60.279  90.420  1.00  5.24              
ATOM   1740  HA  SER A 107      86.918  59.372  90.485  1.00  5.24              
ATOM   1741  CB  SER A 107      87.162  61.393  91.074  1.00  5.24              
ATOM   1742  HB1 SER A 107      88.166  61.377  90.648  1.00  5.24              
ATOM   1743  HB2 SER A 107      87.250  61.202  92.144  1.00  5.24              
ATOM   1744  OG  SER A 107      86.616  62.685  90.904  1.00  5.24              
ATOM   1745  HG  SER A 107      86.877  63.043  90.026  1.00  5.24              
ATOM   1746  C   SER A 107      85.012  59.983  91.192  1.00  5.24              
ATOM   1747  O   SER A 107      83.905  60.341  90.783  1.00  5.24              
ATOM   1748  N   GLY A 108      85.110  59.293  92.327  1.00  5.39              
ATOM   1749  H   GLY A 108      86.042  58.996  92.606  1.00  5.39              
ATOM   1750  CA  GLY A 108      84.049  59.198  93.318  1.00  5.39              
ATOM   1751  HA1 GLY A 108      83.679  60.199  93.533  1.00  5.39              
ATOM   1752  HA2 GLY A 108      84.469  58.803  94.241  1.00  5.39              
ATOM   1753  C   GLY A 108      82.847  58.327  92.942  1.00  5.39              
ATOM   1754  O   GLY A 108      81.763  58.544  93.481  1.00  5.39              
ATOM   1755  N   ASN A 109      83.017  57.381  92.017  1.00  5.42              
ATOM   1756  H   ASN A 109      83.949  57.257  91.641  1.00  5.42              
ATOM   1757  CA  ASN A 109      81.910  56.714  91.330  1.00  5.42              
ATOM   1758  HA  ASN A 109      80.976  57.219  91.587  1.00  5.42              
ATOM   1759  CB  ASN A 109      82.133  56.901  89.809  1.00  5.42              
ATOM   1760  HB1 ASN A 109      81.640  56.091  89.284  1.00  5.42              
ATOM   1761  HB2 ASN A 109      83.192  56.813  89.580  1.00  5.42              
ATOM   1762  CG  ASN A 109      81.605  58.215  89.231  1.00  5.42              
ATOM   1763  OD1 ASN A 109      80.475  58.611  89.466  1.00  5.42              
ATOM   1764  ND2 ASN A 109      82.388  58.900  88.428  1.00  5.42              
ATOM   1765 1HD2 ASN A 109      83.364  58.635  88.363  1.00  5.42              
ATOM   1766 2HD2 ASN A 109      82.059  59.800  88.105  1.00  5.42              
ATOM   1767  C   ASN A 109      81.664  55.241  91.709  1.00  5.42              
ATOM   1768  O   ASN A 109      80.639  54.678  91.327  1.00  5.42              
ATOM   1769  N   CYS A 110      82.561  54.667  92.510  1.00  5.66              
ATOM   1770  H   CYS A 110      83.405  55.206  92.651  1.00  5.66              
ATOM   1771  CA  CYS A 110      82.371  53.493  93.378  1.00  5.66              
ATOM   1772  HA  CYS A 110      81.344  53.454  93.737  1.00  5.66              
ATOM   1773  CB  CYS A 110      82.688  52.193  92.616  1.00  5.66              
ATOM   1774  HB1 CYS A 110      82.877  51.407  93.347  1.00  5.66              
ATOM   1775  HB2 CYS A 110      83.604  52.335  92.046  1.00  5.66              
ATOM   1776  SG  CYS A 110      81.404  51.571  91.496  1.00  5.66              
ATOM   1777  C   CYS A 110      83.325  53.707  94.567  1.00  5.66              
ATOM   1778  O   CYS A 110      84.430  53.143  94.600  1.00  5.66              
ATOM   1779  N   PRO A 111      82.973  54.662  95.449  1.00  5.78              
ATOM   1780  CD  PRO A 111      81.654  55.271  95.593  1.00  5.78              
ATOM   1781  HD1 PRO A 111      80.876  54.518  95.724  1.00  5.78              
ATOM   1782  HD2 PRO A 111      81.434  55.894  94.724  1.00  5.78              
ATOM   1783  CG  PRO A 111      81.738  56.153  96.835  1.00  5.78              
ATOM   1784  HG1 PRO A 111      81.532  55.555  97.725  1.00  5.78              
ATOM   1785  HG2 PRO A 111      81.058  57.003  96.773  1.00  5.78              
ATOM   1786  CB  PRO A 111      83.202  56.590  96.828  1.00  5.78              
ATOM   1787  HB1 PRO A 111      83.547  56.867  97.826  1.00  5.78              
ATOM   1788  HB2 PRO A 111      83.326  57.429  96.141  1.00  5.78              
ATOM   1789  CA  PRO A 111      83.943  55.369  96.270  1.00  5.78              
ATOM   1790  HA  PRO A 111      84.763  55.714  95.653  1.00  5.78              
ATOM   1791  C   PRO A 111      84.534  54.510  97.384  1.00  5.78              
ATOM   1792  O   PRO A 111      83.829  53.835  98.137  1.00  5.78              
ATOM   1793  N   ARG A 112      85.851  54.627  97.548  1.00  5.81              
ATOM   1794  H   ARG A 112      86.335  55.249  96.912  1.00  5.81              
ATOM   1795  CA  ARG A 112      86.549  54.196  98.756  1.00  5.81              
ATOM   1796  HA  ARG A 112      86.343  53.139  98.926  1.00  5.81              
ATOM   1797  CB  ARG A 112      88.066  54.402  98.544  1.00  5.81              
ATOM   1798  HB1 ARG A 112      88.234  55.365  98.059  1.00  5.81              
ATOM   1799  HB2 ARG A 112      88.438  53.627  97.874  1.00  5.81              
ATOM   1800  CG  ARG A 112      88.879  54.397  99.853  1.00  5.81              
ATOM   1801  HG1 ARG A 112      88.533  53.594 100.505  1.00  5.81              
ATOM   1802  HG2 ARG A 112      88.719  55.347 100.363  1.00  5.81              
ATOM   1803  CD  ARG A 112      90.383  54.247  99.616  1.00  5.81              
ATOM   1804  HD1 ARG A 112      90.910  54.781 100.409  1.00  5.81              
ATOM   1805  HD2 ARG A 112      90.649  54.701  98.665  1.00  5.81              
ATOM   1806  NE  ARG A 112      90.777  52.830  99.634  1.00  5.81              
ATOM   1807  HE  ARG A 112      90.118  52.159  99.276  1.00  5.81              
ATOM   1808  CZ  ARG A 112      91.931  52.344 100.046  1.00  5.81              
ATOM   1809  NH1 ARG A 112      92.988  53.065 100.278  1.00  5.81              
ATOM   1810 1HH1 ARG A 112      93.062  53.958  99.803  1.00  5.81              
ATOM   1811 2HH1 ARG A 112      93.810  52.577 100.601  1.00  5.81              
ATOM   1812  NH2 ARG A 112      92.061  51.069 100.239  1.00  5.81              
ATOM   1813 1HH2 ARG A 112      91.312  50.442 100.003  1.00  5.81              
ATOM   1814 2HH2 ARG A 112      92.971  50.737 100.538  1.00  5.81              
ATOM   1815  C   ARG A 112      86.032  55.010  99.944  1.00  5.81              
ATOM   1816  O   ARG A 112      86.237  56.221  99.985  1.00  5.81              
ATOM   1817  N   CYS A 113      85.433  54.350 100.938  1.00  6.11              
ATOM   1818  H   CYS A 113      85.216  53.377 100.782  1.00  6.11              
ATOM   1819  CA  CYS A 113      84.745  55.050 102.030  1.00  6.11              
ATOM   1820  HA  CYS A 113      84.647  56.097 101.750  1.00  6.11              
ATOM   1821  CB  CYS A 113      83.307  54.513 102.152  1.00  6.11              
ATOM   1822  HB1 CYS A 113      82.899  54.795 103.125  1.00  6.11              
ATOM   1823  HB2 CYS A 113      83.311  53.424 102.095  1.00  6.11              
ATOM   1824  SG  CYS A 113      82.185  55.182 100.893  1.00  6.11              
ATOM   1825  C   CYS A 113      85.479  55.105 103.391  1.00  6.11              
ATOM   1826  O   CYS A 113      84.970  55.709 104.333  1.00  6.11              
ATOM   1827  N   TYR A 114      86.672  54.511 103.510  1.00  6.24              
ATOM   1828  H   TYR A 114      87.085  54.139 102.671  1.00  6.24              
ATOM   1829  CA  TYR A 114      87.198  53.999 104.790  1.00  6.24              
ATOM   1830  HA  TYR A 114      86.437  53.309 105.157  1.00  6.24              
ATOM   1831  CB  TYR A 114      88.462  53.160 104.536  1.00  6.24              
ATOM   1832  HB1 TYR A 114      89.322  53.825 104.440  1.00  6.24              
ATOM   1833  HB2 TYR A 114      88.352  52.630 103.589  1.00  6.24              
ATOM   1834  CG  TYR A 114      88.731  52.111 105.605  1.00  6.24              
ATOM   1835  CD1 TYR A 114      87.871  51.001 105.721  1.00  6.24              
ATOM   1836  HD1 TYR A 114      87.013  50.909 105.072  1.00  6.24              
ATOM   1837  CE1 TYR A 114      88.133  49.996 106.673  1.00  6.24              
ATOM   1838  HE1 TYR A 114      87.487  49.135 106.759  1.00  6.24              
ATOM   1839  CZ  TYR A 114      89.261  50.092 107.513  1.00  6.24              
ATOM   1840  OH  TYR A 114      89.533  49.078 108.376  1.00  6.24              
ATOM   1841  HH  TYR A 114      90.388  49.161 108.824  1.00  6.24              
ATOM   1842  CE2 TYR A 114      90.112  51.215 107.415  1.00  6.24              
ATOM   1843  HE2 TYR A 114      90.965  51.293 108.073  1.00  6.24              
ATOM   1844  CD2 TYR A 114      89.842  52.226 106.467  1.00  6.24              
ATOM   1845  HD2 TYR A 114      90.494  53.085 106.392  1.00  6.24              
ATOM   1846  C   TYR A 114      87.411  54.981 105.965  1.00  6.24              
ATOM   1847  O   TYR A 114      87.481  54.567 107.119  1.00  6.24              
ATOM   1848  N   ASN A 115      87.482  56.285 105.709  1.00  6.28              
ATOM   1849  H   ASN A 115      87.412  56.566 104.744  1.00  6.28              
ATOM   1850  CA  ASN A 115      87.386  57.328 106.739  1.00  6.28              
ATOM   1851  HA  ASN A 115      86.646  57.015 107.479  1.00  6.28              
ATOM   1852  CB  ASN A 115      88.764  57.479 107.423  1.00  6.28              
ATOM   1853  HB1 ASN A 115      89.463  57.968 106.746  1.00  6.28              
ATOM   1854  HB2 ASN A 115      89.164  56.495 107.665  1.00  6.28              
ATOM   1855  CG  ASN A 115      88.698  58.261 108.722  1.00  6.28              
ATOM   1856  OD1 ASN A 115      89.210  59.365 108.831  1.00  6.28              
ATOM   1857  ND2 ASN A 115      88.077  57.719 109.742  1.00  6.28              
ATOM   1858 1HD2 ASN A 115      87.676  56.798 109.654  1.00  6.28              
ATOM   1859 2HD2 ASN A 115      88.056  58.231 110.609  1.00  6.28              
ATOM   1860  C   ASN A 115      86.863  58.618 106.085  1.00  6.28              
ATOM   1861  O   ASN A 115      87.410  59.711 106.274  1.00  6.28              
ATOM   1862  N   ALA A 116      85.888  58.457 105.187  1.00  6.41              
ATOM   1863  H   ALA A 116      85.426  57.553 105.122  1.00  6.41              
ATOM   1864  CA  ALA A 116      85.337  59.543 104.398  1.00  6.41              
ATOM   1865  HA  ALA A 116      86.150  60.009 103.847  1.00  6.41              
ATOM   1866  CB  ALA A 116      84.366  58.965 103.364  1.00  6.41              
ATOM   1867  HB1 ALA A 116      83.951  59.771 102.757  1.00  6.41              
ATOM   1868  HB2 ALA A 116      84.890  58.266 102.712  1.00  6.41              
ATOM   1869  HB3 ALA A 116      83.547  58.445 103.867  1.00  6.41              
ATOM   1870  C   ALA A 116      84.632  60.561 105.312  1.00  6.41              
ATOM   1871  O   ALA A 116      83.743  60.167 106.062  1.00  6.41              
ATOM   1872  N   PRO A 117      84.980  61.861 105.266  1.00  6.44              
ATOM   1873  CD  PRO A 117      86.062  62.450 104.500  1.00  6.44              
ATOM   1874  HD1 PRO A 117      85.678  62.716 103.516  1.00  6.44              
ATOM   1875  HD2 PRO A 117      86.921  61.790 104.411  1.00  6.44              
ATOM   1876  CG  PRO A 117      86.465  63.707 105.265  1.00  6.44              
ATOM   1877  HG1 PRO A 117      86.904  64.460 104.611  1.00  6.44              
ATOM   1878  HG2 PRO A 117      87.153  63.442 106.068  1.00  6.44              
ATOM   1879  CB  PRO A 117      85.144  64.177 105.858  1.00  6.44              
ATOM   1880  HB1 PRO A 117      84.653  64.830 105.134  1.00  6.44              
ATOM   1881  HB2 PRO A 117      85.294  64.711 106.797  1.00  6.44              
ATOM   1882  CA  PRO A 117      84.322  62.893 106.066  1.00  6.44              
ATOM   1883  HA  PRO A 117      84.369  62.601 107.116  1.00  6.44              
ATOM   1884  C   PRO A 117      82.858  63.189 105.717  1.00  6.44              
ATOM   1885  O   PRO A 117      82.259  64.063 106.335  1.00  6.44              
ATOM   1886  N   PHE A 118      82.288  62.517 104.718  1.00  6.49              
ATOM   1887  H   PHE A 118      82.791  61.738 104.324  1.00  6.49              
ATOM   1888  CA  PHE A 118      80.891  62.654 104.328  1.00  6.49              
ATOM   1889  HA  PHE A 118      80.348  63.118 105.149  1.00  6.49              
ATOM   1890  CB  PHE A 118      80.757  63.570 103.096  1.00  6.49              
ATOM   1891  HB1 PHE A 118      79.850  63.298 102.555  1.00  6.49              
ATOM   1892  HB2 PHE A 118      81.595  63.397 102.419  1.00  6.49              
ATOM   1893  CG  PHE A 118      80.663  65.048 103.436  1.00  6.49              
ATOM   1894  CD1 PHE A 118      79.407  65.622 103.720  1.00  6.49              
ATOM   1895  HD1 PHE A 118      78.513  65.016 103.674  1.00  6.49              
ATOM   1896  CE1 PHE A 118      79.314  66.970 104.112  1.00  6.49              
ATOM   1897  HE1 PHE A 118      78.353  67.385 104.381  1.00  6.49              
ATOM   1898  CZ  PHE A 118      80.477  67.757 104.204  1.00  6.49              
ATOM   1899  HZ  PHE A 118      80.413  68.781 104.550  1.00  6.49              
ATOM   1900  CE2 PHE A 118      81.730  67.194 103.902  1.00  6.49              
ATOM   1901  HE2 PHE A 118      82.633  67.782 104.019  1.00  6.49              
ATOM   1902  CD2 PHE A 118      81.823  65.841 103.526  1.00  6.49              
ATOM   1903  HD2 PHE A 118      82.793  65.397 103.354  1.00  6.49              
ATOM   1904  C   PHE A 118      80.297  61.278 104.057  1.00  6.49              
ATOM   1905  O   PHE A 118      80.995  60.462 103.446  1.00  6.49              
ATOM   1906  N   PRO A 119      79.033  61.026 104.455  1.00  6.47              
ATOM   1907  CD  PRO A 119      78.161  61.901 105.230  1.00  6.47              
ATOM   1908  HD1 PRO A 119      77.833  62.734 104.607  1.00  6.47              
ATOM   1909  HD2 PRO A 119      78.657  62.269 106.129  1.00  6.47              
ATOM   1910  CG  PRO A 119      76.958  61.046 105.622  1.00  6.47              
ATOM   1911  HG1 PRO A 119      76.057  61.645 105.737  1.00  6.47              
ATOM   1912  HG2 PRO A 119      77.177  60.506 106.545  1.00  6.47              
ATOM   1913  CB  PRO A 119      76.855  60.061 104.462  1.00  6.47              
ATOM   1914  HB1 PRO A 119      76.361  60.543 103.617  1.00  6.47              
ATOM   1915  HB2 PRO A 119      76.330  59.149 104.749  1.00  6.47              
ATOM   1916  CA  PRO A 119      78.329  59.793 104.141  1.00  6.47              
ATOM   1917  HA  PRO A 119      78.693  59.020 104.819  1.00  6.47              
ATOM   1918  C   PRO A 119      78.556  59.342 102.705  1.00  6.47              
ATOM   1919  O   PRO A 119      78.263  60.074 101.758  1.00  6.47              
ATOM   1920  N   CYS A 120      79.092  58.135 102.550  1.00  6.40              
ATOM   1921  H   CYS A 120      79.348  57.591 103.361  1.00  6.40              
ATOM   1922  CA  CYS A 120      79.236  57.508 101.254  1.00  6.40              
ATOM   1923  HA  CYS A 120      78.501  57.971 100.593  1.00  6.40              
ATOM   1924  CB  CYS A 120      80.602  57.814 100.627  1.00  6.40              
ATOM   1925  HB1 CYS A 120      80.705  58.899 100.619  1.00  6.40              
ATOM   1926  HB2 CYS A 120      80.591  57.474  99.591  1.00  6.40              
ATOM   1927  SG  CYS A 120      82.093  57.154 101.410  1.00  6.40              
ATOM   1928  C   CYS A 120      78.855  56.036 101.287  1.00  6.40              
ATOM   1929  O   CYS A 120      78.990  55.366 102.311  1.00  6.40              
ATOM   1930  N   VAL A 121      78.366  55.558 100.146  1.00  6.43              
ATOM   1931  H   VAL A 121      78.307  56.163  99.342  1.00  6.43              
ATOM   1932  CA  VAL A 121      77.913  54.187  99.964  1.00  6.43              
ATOM   1933  HA  VAL A 121      78.134  53.626 100.868  1.00  6.43              
ATOM   1934  CB  VAL A 121      76.387  54.096  99.760  1.00  6.43              
ATOM   1935  HB  VAL A 121      76.110  54.565  98.816  1.00  6.43              
ATOM   1936  CG1 VAL A 121      75.943  52.627  99.749  1.00  6.43              
ATOM   1937 1HG1 VAL A 121      74.863  52.569  99.611  1.00  6.43              
ATOM   1938 2HG1 VAL A 121      76.419  52.096  98.923  1.00  6.43              
ATOM   1939 3HG1 VAL A 121      76.209  52.142 100.689  1.00  6.43              
ATOM   1940  CG2 VAL A 121      75.620  54.789 100.898  1.00  6.43              
ATOM   1941 1HG2 VAL A 121      74.548  54.653 100.756  1.00  6.43              
ATOM   1942 2HG2 VAL A 121      75.914  54.368 101.860  1.00  6.43              
ATOM   1943 3HG2 VAL A 121      75.827  55.858 100.896  1.00  6.43              
ATOM   1944  C   VAL A 121      78.686  53.606  98.788  1.00  6.43              
ATOM   1945  O   VAL A 121      78.591  54.151  97.685  1.00  6.43              
ATOM   1946  N   PRO A 122      79.519  52.577  99.019  1.00  6.43              
ATOM   1947  CD  PRO A 122      79.802  51.924 100.292  1.00  6.43              
ATOM   1948  HD1 PRO A 122      78.887  51.570 100.769  1.00  6.43              
ATOM   1949  HD2 PRO A 122      80.325  52.623 100.948  1.00  6.43              
ATOM   1950  CG  PRO A 122      80.711  50.737  99.972  1.00  6.43              
ATOM   1951  HG1 PRO A 122      80.104  49.850  99.784  1.00  6.43              
ATOM   1952  HG2 PRO A 122      81.430  50.550 100.770  1.00  6.43              
ATOM   1953  CB  PRO A 122      81.397  51.174  98.680  1.00  6.43              
ATOM   1954  HB1 PRO A 122      81.744  50.321  98.095  1.00  6.43              
ATOM   1955  HB2 PRO A 122      82.232  51.833  98.920  1.00  6.43              
ATOM   1956  CA  PRO A 122      80.304  51.974  97.962  1.00  6.43              
ATOM   1957  HA  PRO A 122      80.770  52.747  97.351  1.00  6.43              
ATOM   1958  C   PRO A 122      79.453  51.068  97.065  1.00  6.43              
ATOM   1959  O   PRO A 122      78.417  50.541  97.479  1.00  6.43              
ATOM   1960  N   CYS A 123      79.938  50.825  95.847  1.00  6.49              
ATOM   1961  H   CYS A 123      80.800  51.259  95.565  1.00  6.49              
ATOM   1962  CA  CYS A 123      79.361  49.815  94.975  1.00  6.49              
ATOM   1963  HA  CYS A 123      78.323  50.096  94.811  1.00  6.49              
ATOM   1964  CB  CYS A 123      80.081  49.856  93.623  1.00  6.49              
ATOM   1965  HB1 CYS A 123      79.749  49.017  93.010  1.00  6.49              
ATOM   1966  HB2 CYS A 123      81.153  49.743  93.789  1.00  6.49              
ATOM   1967  SG  CYS A 123      79.776  51.384  92.700  1.00  6.49              
ATOM   1968  C   CYS A 123      79.430  48.413  95.610  1.00  6.49              
ATOM   1969  O   CYS A 123      80.433  48.096  96.262  1.00  6.49              
ATOM   1970  N   PRO A 124      78.395  47.569  95.413  1.00  6.66              
ATOM   1971  CD  PRO A 124      77.194  47.830  94.624  1.00  6.66              
ATOM   1972  HD1 PRO A 124      77.442  47.791  93.563  1.00  6.66              
ATOM   1973  HD2 PRO A 124      76.743  48.791  94.873  1.00  6.66              
ATOM   1974  CG  PRO A 124      76.205  46.717  94.966  1.00  6.66              
ATOM   1975  HG1 PRO A 124      75.573  46.462  94.116  1.00  6.66              
ATOM   1976  HG2 PRO A 124      75.599  47.018  95.822  1.00  6.66              
ATOM   1977  CB  PRO A 124      77.113  45.560  95.367  1.00  6.66              
ATOM   1978  HB1 PRO A 124      77.456  45.043  94.469  1.00  6.66              
ATOM   1979  HB2 PRO A 124      76.610  44.863  96.040  1.00  6.66              
ATOM   1980  CA  PRO A 124      78.287  46.263  96.052  1.00  6.66              
ATOM   1981  HA  PRO A 124      78.037  46.428  97.101  1.00  6.66              
ATOM   1982  C   PRO A 124      79.555  45.407  95.969  1.00  6.66              
ATOM   1983  O   PRO A 124      80.275  45.412  94.969  1.00  6.66              
ATOM   1984  N   ASN A 125      79.793  44.619  97.016  1.00  6.57              
ATOM   1985  H   ASN A 125      79.115  44.609  97.763  1.00  6.57              
ATOM   1986  CA  ASN A 125      80.898  43.664  97.118  1.00  6.57              
ATOM   1987  HA  ASN A 125      80.860  43.263  98.132  1.00  6.57              
ATOM   1988  CB  ASN A 125      80.652  42.466  96.170  1.00  6.57              
ATOM   1989  HB1 ASN A 125      81.460  41.746  96.292  1.00  6.57              
ATOM   1990  HB2 ASN A 125      80.672  42.808  95.136  1.00  6.57              
ATOM   1991  CG  ASN A 125      79.346  41.726  96.413  1.00  6.57              
ATOM   1992  OD1 ASN A 125      78.577  42.011  97.316  1.00  6.57              
ATOM   1993  ND2 ASN A 125      79.049  40.738  95.603  1.00  6.57              
ATOM   1994 1HD2 ASN A 125      79.679  40.475  94.868  1.00  6.57              
ATOM   1995 2HD2 ASN A 125      78.193  40.249  95.794  1.00  6.57              
ATOM   1996  C   ASN A 125      82.311  44.268  97.001  1.00  6.57              
ATOM   1997  O   ASN A 125      83.255  43.553  96.672  1.00  6.57              
ATOM   1998  N   ASN A 126      82.467  45.562  97.299  1.00  6.34              
ATOM   1999  H   ASN A 126      81.648  46.093  97.557  1.00  6.34              
ATOM   2000  CA  ASN A 126      83.699  46.327  97.069  1.00  6.34              
ATOM   2001  HA  ASN A 126      83.481  47.355  97.367  1.00  6.34              
ATOM   2002  CB  ASN A 126      84.865  45.848  97.962  1.00  6.34              
ATOM   2003  HB1 ASN A 126      85.674  46.576  97.905  1.00  6.34              
ATOM   2004  HB2 ASN A 126      85.256  44.905  97.580  1.00  6.34              
ATOM   2005  CG  ASN A 126      84.491  45.690  99.417  1.00  6.34              
ATOM   2006  OD1 ASN A 126      84.372  46.647 100.162  1.00  6.34              
ATOM   2007  ND2 ASN A 126      84.293  44.473  99.866  1.00  6.34              
ATOM   2008 1HD2 ASN A 126      84.380  43.695  99.233  1.00  6.34              
ATOM   2009 2HD2 ASN A 126      84.028  44.382 100.829  1.00  6.34              
ATOM   2010  C   ASN A 126      84.085  46.416  95.579  1.00  6.34              
ATOM   2011  O   ASN A 126      85.266  46.486  95.240  1.00  6.34              
ATOM   2012  N   SER A 127      83.096  46.402  94.680  1.00  6.02              
ATOM   2013  H   SER A 127      82.141  46.308  94.998  1.00  6.02              
ATOM   2014  CA  SER A 127      83.354  46.578  93.250  1.00  6.02              
ATOM   2015  HA  SER A 127      83.953  45.735  92.917  1.00  6.02              
ATOM   2016  CB  SER A 127      82.050  46.564  92.445  1.00  6.02              
ATOM   2017  HB1 SER A 127      82.280  46.752  91.395  1.00  6.02              
ATOM   2018  HB2 SER A 127      81.390  47.355  92.803  1.00  6.02              
ATOM   2019  OG  SER A 127      81.392  45.318  92.547  1.00  6.02              
ATOM   2020  HG  SER A 127      80.988  45.278  93.435  1.00  6.02              
ATOM   2021  C   SER A 127      84.055  47.907  92.952  1.00  6.02              
ATOM   2022  O   SER A 127      83.613  48.961  93.426  1.00  6.02              
ATOM   2023  N   PRO A 128      85.107  47.891  92.119  1.00  5.74              
ATOM   2024  CD  PRO A 128      85.854  46.719  91.686  1.00  5.74              
ATOM   2025  HD1 PRO A 128      85.288  46.191  90.918  1.00  5.74              
ATOM   2026  HD2 PRO A 128      86.075  46.054  92.523  1.00  5.74              
ATOM   2027  CG  PRO A 128      87.151  47.254  91.097  1.00  5.74              
ATOM   2028  HG1 PRO A 128      87.539  46.603  90.313  1.00  5.74              
ATOM   2029  HG2 PRO A 128      87.887  47.376  91.891  1.00  5.74              
ATOM   2030  CB  PRO A 128      86.736  48.617  90.552  1.00  5.74              
ATOM   2031  HB1 PRO A 128      86.402  48.492  89.522  1.00  5.74              
ATOM   2032  HB2 PRO A 128      87.552  49.325  90.605  1.00  5.74              
ATOM   2033  CA  PRO A 128      85.578  49.088  91.440  1.00  5.74              
ATOM   2034  HA  PRO A 128      85.952  49.790  92.182  1.00  5.74              
ATOM   2035  C   PRO A 128      84.501  49.767  90.590  1.00  5.74              
ATOM   2036  O   PRO A 128      83.438  49.199  90.339  1.00  5.74              
ATOM   2037  N   LEU A 129      84.840  50.932  90.037  1.00  5.84              
ATOM   2038  H   LEU A 129      85.752  51.303  90.248  1.00  5.84              
ATOM   2039  CA  LEU A 129      84.232  51.350  88.773  1.00  5.84              
ATOM   2040  HA  LEU A 129      83.144  51.285  88.850  1.00  5.84              
ATOM   2041  CB  LEU A 129      84.629  52.809  88.509  1.00  5.84              
ATOM   2042  HB1 LEU A 129      85.704  52.906  88.660  1.00  5.84              
ATOM   2043  HB2 LEU A 129      84.111  53.408  89.253  1.00  5.84              
ATOM   2044  CG  LEU A 129      84.306  53.390  87.122  1.00  5.84              
ATOM   2045  HG  LEU A 129      84.833  52.824  86.364  1.00  5.84              
ATOM   2046  CD1 LEU A 129      82.823  53.363  86.784  1.00  5.84              
ATOM   2047 1HD1 LEU A 129      82.650  53.932  85.872  1.00  5.84              
ATOM   2048 2HD1 LEU A 129      82.523  52.337  86.599  1.00  5.84              
ATOM   2049 3HD1 LEU A 129      82.244  53.783  87.605  1.00  5.84              
ATOM   2050  CD2 LEU A 129      84.782  54.839  87.060  1.00  5.84              
ATOM   2051 1HD2 LEU A 129      84.611  55.245  86.063  1.00  5.84              
ATOM   2052 2HD2 LEU A 129      84.245  55.445  87.789  1.00  5.84              
ATOM   2053 3HD2 LEU A 129      85.849  54.886  87.273  1.00  5.84              
ATOM   2054  C   LEU A 129      84.709  50.392  87.684  1.00  5.84              
ATOM   2055  O   LEU A 129      85.913  50.215  87.505  1.00  5.84              
ATOM   2056  N   GLN A 130      83.776  49.785  86.958  1.00  5.55              
ATOM   2057  H   GLN A 130      82.799  49.988  87.157  1.00  5.55              
ATOM   2058  CA  GLN A 130      84.112  49.024  85.759  1.00  5.55              
ATOM   2059  HA  GLN A 130      85.021  48.449  85.942  1.00  5.55              
ATOM   2060  CB  GLN A 130      82.981  48.046  85.446  1.00  5.55              
ATOM   2061  HB1 GLN A 130      83.162  47.595  84.469  1.00  5.55              
ATOM   2062  HB2 GLN A 130      82.046  48.596  85.417  1.00  5.55              
ATOM   2063  CG  GLN A 130      82.867  46.937  86.502  1.00  5.55              
ATOM   2064  HG1 GLN A 130      82.689  47.383  87.481  1.00  5.55              
ATOM   2065  HG2 GLN A 130      83.799  46.374  86.547  1.00  5.55              
ATOM   2066  CD  GLN A 130      81.732  45.973  86.183  1.00  5.55              
ATOM   2067  OE1 GLN A 130      81.527  45.565  85.050  1.00  5.55              
ATOM   2068  NE2 GLN A 130      80.942  45.592  87.159  1.00  5.55              
ATOM   2069 1HE2 GLN A 130      81.090  45.933  88.094  1.00  5.55              
ATOM   2070 2HE2 GLN A 130      80.239  44.910  86.937  1.00  5.55              
ATOM   2071  C   GLN A 130      84.362  49.980  84.589  1.00  5.55              
ATOM   2072  O   GLN A 130      83.617  50.937  84.358  1.00  5.55              
ATOM   2073  N   ILE A 131      85.442  49.696  83.868  1.00  5.41              
ATOM   2074  H   ILE A 131      85.967  48.876  84.129  1.00  5.41              
ATOM   2075  CA  ILE A 131      86.051  50.521  82.827  1.00  5.41              
ATOM   2076  HA  ILE A 131      85.324  51.180  82.382  1.00  5.41              
ATOM   2077  CB  ILE A 131      87.231  51.343  83.429  1.00  5.41              
ATOM   2078  HB  ILE A 131      87.947  50.635  83.842  1.00  5.41              
ATOM   2079  CG2 ILE A 131      87.962  52.173  82.365  1.00  5.41              
ATOM   2080 1HG2 ILE A 131      88.928  52.502  82.749  1.00  5.41              
ATOM   2081 2HG2 ILE A 131      88.165  51.581  81.474  1.00  5.41              
ATOM   2082 3HG2 ILE A 131      87.373  53.052  82.108  1.00  5.41              
ATOM   2083  CG1 ILE A 131      86.798  52.265  84.587  1.00  5.41              
ATOM   2084 1HG1 ILE A 131      86.413  51.638  85.386  1.00  5.41              
ATOM   2085 2HG1 ILE A 131      86.001  52.927  84.246  1.00  5.41              
ATOM   2086  CD1 ILE A 131      87.923  53.111  85.200  1.00  5.41              
ATOM   2087  HD1 ILE A 131      87.564  53.576  86.117  1.00  5.41              
ATOM   2088  HD2 ILE A 131      88.779  52.479  85.438  1.00  5.41              
ATOM   2089  HD3 ILE A 131      88.230  53.897  84.510  1.00  5.41              
ATOM   2090  C   ILE A 131      86.555  49.536  81.768  1.00  5.41              
ATOM   2091  O   ILE A 131      87.503  48.793  82.032  1.00  5.41              
ATOM   2092  N   ASP A 132      85.903  49.469  80.605  1.00  5.41              
ATOM   2093  H   ASP A 132      85.126  50.082  80.426  1.00  5.41              
ATOM   2094  CA  ASP A 132      86.371  48.582  79.531  1.00  5.41              
ATOM   2095  HA  ASP A 132      86.377  47.557  79.909  1.00  5.41              
ATOM   2096  CB  ASP A 132      85.409  48.633  78.342  1.00  5.41              
ATOM   2097  HB1 ASP A 132      85.402  49.629  77.902  1.00  5.41              
ATOM   2098  HB2 ASP A 132      84.404  48.409  78.702  1.00  5.41              
ATOM   2099  CG  ASP A 132      85.806  47.607  77.279  1.00  5.41              
ATOM   2100  OD1 ASP A 132      85.300  46.474  77.383  1.00  5.41              
ATOM   2101  OD2 ASP A 132      86.641  47.944  76.406  1.00  5.41              
ATOM   2102  C   ASP A 132      87.802  48.933  79.088  1.00  5.41              
ATOM   2103  O   ASP A 132      88.171  50.106  79.062  1.00  5.41              
ATOM   2104  N   GLU A 133      88.627  47.945  78.728  1.00  5.42              
ATOM   2105  H   GLU A 133      88.261  47.004  78.684  1.00  5.42              
ATOM   2106  CA  GLU A 133      90.018  48.176  78.312  1.00  5.42              
ATOM   2107  HA  GLU A 133      90.569  48.582  79.150  1.00  5.42              
ATOM   2108  CB  GLU A 133      90.699  46.856  77.905  1.00  5.42              
ATOM   2109  HB1 GLU A 133      91.333  47.051  77.041  1.00  5.42              
ATOM   2110  HB2 GLU A 133      89.954  46.118  77.601  1.00  5.42              
ATOM   2111  CG  GLU A 133      91.600  46.270  79.003  1.00  5.42              
ATOM   2112  HG1 GLU A 133      90.985  45.765  79.752  1.00  5.42              
ATOM   2113  HG2 GLU A 133      92.137  47.085  79.493  1.00  5.42              
ATOM   2114  CD  GLU A 133      92.626  45.294  78.408  1.00  5.42              
ATOM   2115  OE1 GLU A 133      92.251  44.432  77.584  1.00  5.42              
ATOM   2116  OE2 GLU A 133      93.848  45.440  78.657  1.00  5.42              
ATOM   2117  C   GLU A 133      90.189  49.181  77.164  1.00  5.42              
ATOM   2118  O   GLU A 133      91.224  49.839  77.067  1.00  5.42              
ATOM   2119  N   ASN A 134      89.175  49.318  76.316  1.00  5.43              
ATOM   2120  H   ASN A 134      88.353  48.734  76.455  1.00  5.43              
ATOM   2121  CA  ASN A 134      89.203  50.178  75.145  1.00  5.43              
ATOM   2122  HA  ASN A 134      90.240  50.373  74.864  1.00  5.43              
ATOM   2123  CB  ASN A 134      88.524  49.428  73.984  1.00  5.43              
ATOM   2124  HB1 ASN A 134      88.683  49.979  73.058  1.00  5.43              
ATOM   2125  HB2 ASN A 134      87.450  49.376  74.167  1.00  5.43              
ATOM   2126  CG  ASN A 134      89.053  48.017  73.794  1.00  5.43              
ATOM   2127  OD1 ASN A 134      90.065  47.775  73.156  1.00  5.43              
ATOM   2128  ND2 ASN A 134      88.395  47.034  74.365  1.00  5.43              
ATOM   2129 1HD2 ASN A 134      87.610  47.234  74.993  1.00  5.43              
ATOM   2130 2HD2 ASN A 134      88.744  46.105  74.232  1.00  5.43              
ATOM   2131  C   ASN A 134      88.526  51.538  75.394  1.00  5.43              
ATOM   2132  O   ASN A 134      88.503  52.387  74.503  1.00  5.43              
ATOM   2133  N   THR A 135      87.939  51.777  76.575  1.00  5.44              
ATOM   2134  H   THR A 135      88.017  51.065  77.296  1.00  5.44              
ATOM   2135  CA  THR A 135      86.970  52.874  76.778  1.00  5.44              
ATOM   2136  HA  THR A 135      86.242  52.780  75.970  1.00  5.44              
ATOM   2137  CB  THR A 135      86.171  52.720  78.075  1.00  5.44              
ATOM   2138  HB  THR A 135      85.834  51.691  78.157  1.00  5.44              
ATOM   2139  CG2 THR A 135      86.954  53.073  79.326  1.00  5.44              
ATOM   2140 1HG2 THR A 135      86.418  52.649  80.168  1.00  5.44              
ATOM   2141 2HG2 THR A 135      87.958  52.653  79.285  1.00  5.44              
ATOM   2142 3HG2 THR A 135      87.019  54.152  79.443  1.00  5.44              
ATOM   2143  OG1 THR A 135      85.039  53.557  78.033  1.00  5.44              
ATOM   2144  HG1 THR A 135      85.314  54.391  77.621  1.00  5.44              
ATOM   2145  C   THR A 135      87.507  54.305  76.659  1.00  5.44              
ATOM   2146  O   THR A 135      86.726  55.259  76.646  1.00  5.44              
ATOM   2147  N   PHE A 136      88.826  54.464  76.561  1.00  5.39              
ATOM   2148  H   PHE A 136      89.397  53.631  76.593  1.00  5.39              
ATOM   2149  CA  PHE A 136      89.499  55.752  76.381  1.00  5.39              
ATOM   2150  HA  PHE A 136      88.764  56.555  76.406  1.00  5.39              
ATOM   2151  CB  PHE A 136      90.492  55.974  77.537  1.00  5.39              
ATOM   2152  HB1 PHE A 136      90.968  56.947  77.413  1.00  5.39              
ATOM   2153  HB2 PHE A 136      91.281  55.227  77.440  1.00  5.39              
ATOM   2154  CG  PHE A 136      89.939  55.907  78.956  1.00  5.39              
ATOM   2155  CD1 PHE A 136      88.662  56.410  79.285  1.00  5.39              
ATOM   2156  HD1 PHE A 136      88.036  56.853  78.525  1.00  5.39              
ATOM   2157  CE1 PHE A 136      88.183  56.322  80.607  1.00  5.39              
ATOM   2158  HE1 PHE A 136      87.197  56.694  80.848  1.00  5.39              
ATOM   2159  CZ  PHE A 136      88.977  55.731  81.606  1.00  5.39              
ATOM   2160  HZ  PHE A 136      88.607  55.651  82.618  1.00  5.39              
ATOM   2161  CE2 PHE A 136      90.257  55.245  81.287  1.00  5.39              
ATOM   2162  HE2 PHE A 136      90.872  54.789  82.052  1.00  5.39              
ATOM   2163  CD2 PHE A 136      90.738  55.345  79.970  1.00  5.39              
ATOM   2164  HD2 PHE A 136      91.732  54.995  79.733  1.00  5.39              
ATOM   2165  C   PHE A 136      90.202  55.858  75.022  1.00  5.39              
ATOM   2166  O   PHE A 136      90.840  56.871  74.775  1.00  5.39              
ATOM   2167  N   LEU A 137      90.074  54.870  74.124  1.00  5.41              
ATOM   2168  H   LEU A 137      89.486  54.076  74.359  1.00  5.41              
ATOM   2169  CA  LEU A 137      90.771  54.825  72.829  1.00  5.41              
ATOM   2170  HA  LEU A 137      91.831  54.667  73.029  1.00  5.41              
ATOM   2171  CB  LEU A 137      90.238  53.590  72.069  1.00  5.41              
ATOM   2172  HB1 LEU A 137      89.154  53.676  71.973  1.00  5.41              
ATOM   2173  HB2 LEU A 137      90.428  52.718  72.696  1.00  5.41              
ATOM   2174  CG  LEU A 137      90.808  53.257  70.675  1.00  5.41              
ATOM   2175  HG  LEU A 137      90.451  52.257  70.428  1.00  5.41              
ATOM   2176  CD1 LEU A 137      90.314  54.184  69.561  1.00  5.41              
ATOM   2177 1HD1 LEU A 137      90.498  53.709  68.598  1.00  5.41              
ATOM   2178 2HD1 LEU A 137      89.242  54.359  69.664  1.00  5.41              
ATOM   2179 3HD1 LEU A 137      90.845  55.133  69.573  1.00  5.41              
ATOM   2180  CD2 LEU A 137      92.338  53.212  70.656  1.00  5.41              
ATOM   2181 1HD2 LEU A 137      92.677  52.864  69.680  1.00  5.41              
ATOM   2182 2HD2 LEU A 137      92.754  54.203  70.843  1.00  5.41              
ATOM   2183 3HD2 LEU A 137      92.689  52.519  71.420  1.00  5.41              
ATOM   2184  C   LEU A 137      90.668  56.122  72.016  1.00  5.41              
ATOM   2185  O   LEU A 137      91.678  56.644  71.547  1.00  5.41              
ATOM   2186  N   SER A 138      89.455  56.662  71.884  1.00  5.42              
ATOM   2187  H   SER A 138      88.666  56.149  72.245  1.00  5.42              
ATOM   2188  CA  SER A 138      89.182  57.881  71.115  1.00  5.42              
ATOM   2189  HA  SER A 138      89.675  57.787  70.147  1.00  5.42              
ATOM   2190  CB  SER A 138      87.675  58.015  70.848  1.00  5.42              
ATOM   2191  HB1 SER A 138      87.491  58.891  70.226  1.00  5.42              
ATOM   2192  HB2 SER A 138      87.139  58.131  71.792  1.00  5.42              
ATOM   2193  OG  SER A 138      87.206  56.862  70.175  1.00  5.42              
ATOM   2194  HG  SER A 138      86.347  57.052  69.757  1.00  5.42              
ATOM   2195  C   SER A 138      89.704  59.169  71.758  1.00  5.42              
ATOM   2196  O   SER A 138      89.701  60.211  71.107  1.00  5.42              
ATOM   2197  N   LEU A 139      90.171  59.136  73.008  1.00  5.34              
ATOM   2198  H   LEU A 139      90.292  58.227  73.445  1.00  5.34              
ATOM   2199  CA  LEU A 139      90.579  60.298  73.795  1.00  5.34              
ATOM   2200  HA  LEU A 139      89.935  61.135  73.520  1.00  5.34              
ATOM   2201  CB  LEU A 139      90.373  60.027  75.299  1.00  5.34              
ATOM   2202  HB1 LEU A 139      90.632  60.937  75.831  1.00  5.34              
ATOM   2203  HB2 LEU A 139      91.069  59.252  75.622  1.00  5.34              
ATOM   2204  CG  LEU A 139      88.953  59.652  75.748  1.00  5.34              
ATOM   2205  HG  LEU A 139      88.679  58.680  75.338  1.00  5.34              
ATOM   2206  CD1 LEU A 139      88.931  59.571  77.274  1.00  5.34              
ATOM   2207 1HD1 LEU A 139      87.966  59.193  77.599  1.00  5.34              
ATOM   2208 2HD1 LEU A 139      89.703  58.885  77.621  1.00  5.34              
ATOM   2209 3HD1 LEU A 139      89.104  60.554  77.712  1.00  5.34              
ATOM   2210  CD2 LEU A 139      87.908  60.682  75.317  1.00  5.34              
ATOM   2211 1HD2 LEU A 139      86.952  60.471  75.789  1.00  5.34              
ATOM   2212 2HD2 LEU A 139      88.237  61.677  75.605  1.00  5.34              
ATOM   2213 3HD2 LEU A 139      87.775  60.645  74.236  1.00  5.34              
ATOM   2214  C   LEU A 139      92.010  60.768  73.496  1.00  5.34              
ATOM   2215  O   LEU A 139      92.749  61.179  74.387  1.00  5.34              
ATOM   2216  N   THR A 140      92.428  60.709  72.233  1.00  5.29              
ATOM   2217  H   THR A 140      91.744  60.427  71.537  1.00  5.29              
ATOM   2218  CA  THR A 140      93.808  60.991  71.790  1.00  5.29              
ATOM   2219  HA  THR A 140      94.461  60.219  72.198  1.00  5.29              
ATOM   2220  CB  THR A 140      93.896  60.917  70.261  1.00  5.29              
ATOM   2221  HB  THR A 140      94.920  61.128  69.948  1.00  5.29              
ATOM   2222  CG2 THR A 140      93.486  59.551  69.710  1.00  5.29              
ATOM   2223 1HG2 THR A 140      93.678  59.514  68.639  1.00  5.29              
ATOM   2224 2HG2 THR A 140      94.073  58.771  70.197  1.00  5.29              
ATOM   2225 3HG2 THR A 140      92.429  59.356  69.894  1.00  5.29              
ATOM   2226  OG1 THR A 140      93.027  61.875  69.700  1.00  5.29              
ATOM   2227  HG1 THR A 140      92.744  61.543  68.842  1.00  5.29              
ATOM   2228  C   THR A 140      94.379  62.342  72.242  1.00  5.29              
ATOM   2229  O   THR A 140      95.597  62.473  72.390  1.00  5.29              
ATOM   2230  N   LYS A 141      93.520  63.344  72.485  1.00  5.25              
ATOM   2231  H   LYS A 141      92.541  63.158  72.319  1.00  5.25              
ATOM   2232  CA  LYS A 141      93.901  64.676  72.981  1.00  5.25              
ATOM   2233  HA  LYS A 141      94.900  64.912  72.618  1.00  5.25              
ATOM   2234  CB  LYS A 141      92.930  65.739  72.432  1.00  5.25              
ATOM   2235  HB1 LYS A 141      93.132  66.678  72.943  1.00  5.25              
ATOM   2236  HB2 LYS A 141      91.898  65.460  72.650  1.00  5.25              
ATOM   2237  CG  LYS A 141      93.088  65.960  70.920  1.00  5.25              
ATOM   2238  HG1 LYS A 141      92.462  65.243  70.387  1.00  5.25              
ATOM   2239  HG2 LYS A 141      94.127  65.791  70.635  1.00  5.25              
ATOM   2240  CD  LYS A 141      92.714  67.397  70.523  1.00  5.25              
ATOM   2241  HD1 LYS A 141      93.404  68.082  71.023  1.00  5.25              
ATOM   2242  HD2 LYS A 141      91.708  67.644  70.860  1.00  5.25              
ATOM   2243  CE  LYS A 141      92.843  67.599  69.009  1.00  5.25              
ATOM   2244  HE1 LYS A 141      93.747  67.087  68.671  1.00  5.25              
ATOM   2245  HE2 LYS A 141      92.958  68.668  68.807  1.00  5.25              
ATOM   2246  NZ  LYS A 141      91.660  67.096  68.272  1.00  5.25              
ATOM   2247  HZ1 LYS A 141      91.264  66.250  68.671  1.00  5.25              
ATOM   2248  HZ2 LYS A 141      90.903  67.786  68.303  1.00  5.25              
ATOM   2249  HZ3 LYS A 141      91.839  66.966  67.290  1.00  5.25              
ATOM   2250  C   LYS A 141      94.007  64.806  74.501  1.00  5.25              
ATOM   2251  O   LYS A 141      94.583  65.796  74.944  1.00  5.25              
ATOM   2252  N   LEU A 142      93.508  63.844  75.282  1.00  5.24              
ATOM   2253  H   LEU A 142      93.118  63.023  74.840  1.00  5.24              
ATOM   2254  CA  LEU A 142      93.379  63.951  76.737  1.00  5.24              
ATOM   2255  HA  LEU A 142      92.655  64.741  76.930  1.00  5.24              
ATOM   2256  CB  LEU A 142      92.805  62.638  77.290  1.00  5.24              
ATOM   2257  HB1 LEU A 142      93.573  61.866  77.214  1.00  5.24              
ATOM   2258  HB2 LEU A 142      91.966  62.346  76.668  1.00  5.24              
ATOM   2259  CG  LEU A 142      92.306  62.727  78.744  1.00  5.24              
ATOM   2260  HG  LEU A 142      93.046  63.240  79.358  1.00  5.24              
ATOM   2261  CD1 LEU A 142      90.972  63.470  78.853  1.00  5.24              
ATOM   2262 1HD1 LEU A 142      90.649  63.481  79.890  1.00  5.24              
ATOM   2263 2HD1 LEU A 142      91.080  64.494  78.510  1.00  5.24              
ATOM   2264 3HD1 LEU A 142      90.215  62.971  78.249  1.00  5.24              
ATOM   2265  CD2 LEU A 142      92.125  61.318  79.309  1.00  5.24              
ATOM   2266 1HD2 LEU A 142      91.693  61.377  80.306  1.00  5.24              
ATOM   2267 2HD2 LEU A 142      91.465  60.740  78.664  1.00  5.24              
ATOM   2268 3HD2 LEU A 142      93.094  60.822  79.361  1.00  5.24              
ATOM   2269  C   LEU A 142      94.695  64.329  77.434  1.00  5.24              
ATOM   2270  O   LEU A 142      95.711  63.648  77.296  1.00  5.24              
ATOM   2271  N   LYS A 143      94.634  65.395  78.234  1.00  5.22              
ATOM   2272  H   LYS A 143      93.758  65.904  78.288  1.00  5.22              
ATOM   2273  CA  LYS A 143      95.728  65.874  79.076  1.00  5.22              
ATOM   2274  HA  LYS A 143      96.657  65.378  78.789  1.00  5.22              
ATOM   2275  CB  LYS A 143      95.927  67.393  78.927  1.00  5.22              
ATOM   2276  HB1 LYS A 143      96.837  67.679  79.458  1.00  5.22              
ATOM   2277  HB2 LYS A 143      95.092  67.910  79.401  1.00  5.22              
ATOM   2278  CG  LYS A 143      96.029  67.905  77.492  1.00  5.22              
ATOM   2279  HG1 LYS A 143      96.233  68.976  77.531  1.00  5.22              
ATOM   2280  HG2 LYS A 143      95.060  67.755  77.018  1.00  5.22              
ATOM   2281  CD  LYS A 143      97.114  67.217  76.651  1.00  5.22              
ATOM   2282  HD1 LYS A 143      96.828  66.184  76.452  1.00  5.22              
ATOM   2283  HD2 LYS A 143      98.053  67.208  77.202  1.00  5.22              
ATOM   2284  CE  LYS A 143      97.325  67.954  75.324  1.00  5.22              
ATOM   2285  HE1 LYS A 143      98.039  67.387  74.724  1.00  5.22              
ATOM   2286  HE2 LYS A 143      97.757  68.935  75.538  1.00  5.22              
ATOM   2287  NZ  LYS A 143      96.049  68.125  74.592  1.00  5.22              
ATOM   2288  HZ1 LYS A 143      95.424  68.778  75.079  1.00  5.22              
ATOM   2289  HZ2 LYS A 143      96.141  68.518  73.672  1.00  5.22              
ATOM   2290  HZ3 LYS A 143      95.498  67.270  74.552  1.00  5.22              
ATOM   2291  C   LYS A 143      95.490  65.597  80.549  1.00  5.22              
ATOM   2292  O   LYS A 143      96.489  65.540  81.266  1.00  5.22              
ATOM   2293  N   ILE A 144      94.243  65.405  81.014  1.00  4.81              
ATOM   2294  H   ILE A 144      93.433  65.599  80.428  1.00  4.81              
ATOM   2295  CA  ILE A 144      94.062  65.042  82.424  1.00  4.81              
ATOM   2296  HA  ILE A 144      94.977  64.561  82.761  1.00  4.81              
ATOM   2297  CB  ILE A 144      93.885  66.278  83.345  1.00  4.81              
ATOM   2298  HB  ILE A 144      94.885  66.577  83.602  1.00  4.81              
ATOM   2299  CG2 ILE A 144      93.321  67.498  82.632  1.00  4.81              
ATOM   2300 1HG2 ILE A 144      93.269  68.348  83.307  1.00  4.81              
ATOM   2301 2HG2 ILE A 144      93.956  67.802  81.800  1.00  4.81              
ATOM   2302 3HG2 ILE A 144      92.345  67.228  82.266  1.00  4.81              
ATOM   2303  CG1 ILE A 144      93.124  65.965  84.663  1.00  4.81              
ATOM   2304 1HG1 ILE A 144      93.629  65.139  85.166  1.00  4.81              
ATOM   2305 2HG1 ILE A 144      92.108  65.644  84.436  1.00  4.81              
ATOM   2306  CD1 ILE A 144      93.023  67.125  85.664  1.00  4.81              
ATOM   2307  HD1 ILE A 144      92.669  66.743  86.621  1.00  4.81              
ATOM   2308  HD2 ILE A 144      93.998  67.590  85.808  1.00  4.81              
ATOM   2309  HD3 ILE A 144      92.313  67.871  85.308  1.00  4.81              
ATOM   2310  C   ILE A 144      92.989  63.986  82.604  1.00  4.81              
ATOM   2311  O   ILE A 144      91.879  64.104  82.089  1.00  4.81              
ATOM   2312  N   LEU A 145      93.333  62.987  83.411  1.00  4.81              
ATOM   2313  H   LEU A 145      94.260  62.985  83.825  1.00  4.81              
ATOM   2314  CA  LEU A 145      92.423  61.919  83.790  1.00  4.81              
ATOM   2315  HA  LEU A 145      91.415  62.136  83.435  1.00  4.81              
ATOM   2316  CB  LEU A 145      92.911  60.609  83.137  1.00  4.81              
ATOM   2317  HB1 LEU A 145      93.933  60.422  83.469  1.00  4.81              
ATOM   2318  HB2 LEU A 145      92.942  60.745  82.058  1.00  4.81              
ATOM   2319  CG  LEU A 145      92.065  59.361  83.458  1.00  4.81              
ATOM   2320  HG  LEU A 145      92.081  59.188  84.534  1.00  4.81              
ATOM   2321  CD1 LEU A 145      90.607  59.473  83.003  1.00  4.81              
ATOM   2322 1HD1 LEU A 145      90.083  58.538  83.206  1.00  4.81              
ATOM   2323 2HD1 LEU A 145      90.102  60.272  83.547  1.00  4.81              
ATOM   2324 3HD1 LEU A 145      90.573  59.674  81.933  1.00  4.81              
ATOM   2325  CD2 LEU A 145      92.685  58.142  82.770  1.00  4.81              
ATOM   2326 1HD2 LEU A 145      92.109  57.247  83.005  1.00  4.81              
ATOM   2327 2HD2 LEU A 145      92.690  58.279  81.688  1.00  4.81              
ATOM   2328 3HD2 LEU A 145      93.709  58.002  83.115  1.00  4.81              
ATOM   2329  C   LEU A 145      92.404  61.846  85.308  1.00  4.81              
ATOM   2330  O   LEU A 145      93.411  61.471  85.905  1.00  4.81              
ATOM   2331  N   ARG A 146      91.280  62.215  85.930  1.00  4.88              
ATOM   2332  H   ARG A 146      90.485  62.518  85.370  1.00  4.88              
ATOM   2333  CA  ARG A 146      91.072  61.916  87.352  1.00  4.88              
ATOM   2334  HA  ARG A 146      92.033  61.715  87.816  1.00  4.88              
ATOM   2335  CB  ARG A 146      90.412  63.066  88.123  1.00  4.88              
ATOM   2336  HB1 ARG A 146      90.168  62.697  89.122  1.00  4.88              
ATOM   2337  HB2 ARG A 146      89.486  63.332  87.623  1.00  4.88              
ATOM   2338  CG  ARG A 146      91.279  64.325  88.268  1.00  4.88              
ATOM   2339  HG1 ARG A 146      91.158  64.936  87.373  1.00  4.88              
ATOM   2340  HG2 ARG A 146      92.328  64.046  88.366  1.00  4.88              
ATOM   2341  CD  ARG A 146      90.864  65.122  89.518  1.00  4.88              
ATOM   2342  HD1 ARG A 146      91.177  64.560  90.402  1.00  4.88              
ATOM   2343  HD2 ARG A 146      89.776  65.204  89.558  1.00  4.88              
ATOM   2344  NE  ARG A 146      91.484  66.466  89.556  1.00  4.88              
ATOM   2345  HE  ARG A 146      92.365  66.511  90.046  1.00  4.88              
ATOM   2346  CZ  ARG A 146      90.996  67.565  89.002  1.00  4.88              
ATOM   2347  NH1 ARG A 146      89.833  67.598  88.410  1.00  4.88              
ATOM   2348 1HH1 ARG A 146      89.220  66.769  88.453  1.00  4.88              
ATOM   2349 2HH1 ARG A 146      89.475  68.440  88.017  1.00  4.88              
ATOM   2350  NH2 ARG A 146      91.653  68.695  89.023  1.00  4.88              
ATOM   2351 1HH2 ARG A 146      92.547  68.737  89.476  1.00  4.88              
ATOM   2352 2HH2 ARG A 146      91.302  69.471  88.494  1.00  4.88              
ATOM   2353  C   ARG A 146      90.246  60.654  87.506  1.00  4.88              
ATOM   2354  O   ARG A 146      89.224  60.524  86.841  1.00  4.88              
ATOM   2355  N   LEU A 147      90.692  59.752  88.369  1.00  5.28              
ATOM   2356  H   LEU A 147      91.568  59.942  88.846  1.00  5.28              
ATOM   2357  CA  LEU A 147      90.089  58.462  88.697  1.00  5.28              
ATOM   2358  HA  LEU A 147      89.042  58.499  88.404  1.00  5.28              
ATOM   2359  CB  LEU A 147      90.798  57.342  87.901  1.00  5.28              
ATOM   2360  HB1 LEU A 147      90.667  56.387  88.412  1.00  5.28              
ATOM   2361  HB2 LEU A 147      91.865  57.558  87.886  1.00  5.28              
ATOM   2362  CG  LEU A 147      90.314  57.172  86.451  1.00  5.28              
ATOM   2363  HG  LEU A 147      90.328  58.133  85.938  1.00  5.28              
ATOM   2364  CD1 LEU A 147      91.246  56.210  85.706  1.00  5.28              
ATOM   2365 1HD1 LEU A 147      90.880  56.044  84.692  1.00  5.28              
ATOM   2366 2HD1 LEU A 147      92.246  56.641  85.652  1.00  5.28              
ATOM   2367 3HD1 LEU A 147      91.294  55.257  86.232  1.00  5.28              
ATOM   2368  CD2 LEU A 147      88.899  56.582  86.383  1.00  5.28              
ATOM   2369 1HD2 LEU A 147      88.600  56.470  85.340  1.00  5.28              
ATOM   2370 2HD2 LEU A 147      88.873  55.609  86.873  1.00  5.28              
ATOM   2371 3HD2 LEU A 147      88.187  57.249  86.866  1.00  5.28              
ATOM   2372  C   LEU A 147      90.058  58.208  90.221  1.00  5.28              
ATOM   2373  O   LEU A 147      89.719  57.097  90.651  1.00  5.28              
ATOM   2374  N   HIS A 148      90.329  59.259  91.012  1.00  4.98              
ATOM   2375  CA  HIS A 148      90.249  59.330  92.471  1.00  4.98              
ATOM   2376  CB  HIS A 148      90.434  60.761  93.002  1.00  4.98              
ATOM   2377  CG  HIS A 148      89.969  60.983  94.431  1.00  4.98              
ATOM   2378  ND1 HIS A 148      90.720  60.739  95.585  1.00  4.98              
ATOM   2379  CE1 HIS A 148      89.913  61.027  96.613  1.00  4.98              
ATOM   2380  NE2 HIS A 148      88.697  61.394  96.169  1.00  4.98              
ATOM   2381  CD2 HIS A 148      88.707  61.372  94.791  1.00  4.98              
ATOM   2382  C   HIS A 148      89.035  58.647  93.079  1.00  4.98              
ATOM   2383  O   HIS A 148      87.934  58.889  92.597  1.00  4.98              
ATOM   2384  N   SER A 149      89.181  57.829  94.133  1.00  5.29              
ATOM   2385  H   SER A 149      90.111  57.681  94.508  1.00  5.29              
ATOM   2386  CA  SER A 149      88.003  57.253  94.790  1.00  5.29              
ATOM   2387  HA  SER A 149      88.295  56.445  95.433  1.00  5.29              
ATOM   2388  CB  SER A 149      87.344  58.287  95.712  1.00  5.29              
ATOM   2389  HB1 SER A 149      86.744  58.985  95.126  1.00  5.29              
ATOM   2390  HB2 SER A 149      88.131  58.842  96.219  1.00  5.29              
ATOM   2391  OG  SER A 149      86.548  57.657  96.707  1.00  5.29              
ATOM   2392  HG  SER A 149      86.875  57.960  97.563  1.00  5.29              
ATOM   2393  C   SER A 149      87.022  56.598  93.799  1.00  5.29              
ATOM   2394  O   SER A 149      85.797  56.721  93.871  1.00  5.29              
ATOM   2395  N   ASN A 150      87.576  55.889  92.822  1.00  5.40              
ATOM   2396  H   ASN A 150      88.584  55.962  92.751  1.00  5.40              
ATOM   2397  CA  ASN A 150      87.021  54.603  92.433  1.00  5.40              
ATOM   2398  HA  ASN A 150      85.967  54.540  92.715  1.00  5.40              
ATOM   2399  CB  ASN A 150      87.153  54.445  90.928  1.00  5.40              
ATOM   2400  HB1 ASN A 150      86.874  53.439  90.629  1.00  5.40              
ATOM   2401  HB2 ASN A 150      88.177  54.653  90.609  1.00  5.40              
ATOM   2402  CG  ASN A 150      86.185  55.425  90.318  1.00  5.40              
ATOM   2403  OD1 ASN A 150      84.982  55.297  90.475  1.00  5.40              
ATOM   2404  ND2 ASN A 150      86.673  56.467  89.702  1.00  5.40              
ATOM   2405 1HD2 ASN A 150      87.663  56.647  89.784  1.00  5.40              
ATOM   2406 2HD2 ASN A 150      86.027  57.154  89.335  1.00  5.40              
ATOM   2407  C   ASN A 150      87.784  53.560  93.245  1.00  5.40              
ATOM   2408  O   ASN A 150      88.927  53.758  93.637  1.00  5.40              
ATOM   2409  N   SER A 151      87.173  52.425  93.537  1.00  5.07              
ATOM   2410  H   SER A 151      86.181  52.343  93.371  1.00  5.07              
ATOM   2411  CA  SER A 151      87.876  51.378  94.281  1.00  5.07              
ATOM   2412  HA  SER A 151      88.532  51.844  95.013  1.00  5.07              
ATOM   2413  CB  SER A 151      86.851  50.550  95.066  1.00  5.07              
ATOM   2414  HB1 SER A 151      87.365  49.769  95.628  1.00  5.07              
ATOM   2415  HB2 SER A 151      86.132  50.086  94.390  1.00  5.07              
ATOM   2416  OG  SER A 151      86.180  51.408  95.972  1.00  5.07              
ATOM   2417  HG  SER A 151      85.557  51.966  95.475  1.00  5.07              
ATOM   2418  C   SER A 151      88.757  50.506  93.361  1.00  5.07              
ATOM   2419  O   SER A 151      88.662  49.279  93.397  1.00  5.07              
ATOM   2420  N   LEU A 152      89.549  51.101  92.449  1.00  5.30              
ATOM   2421  H   LEU A 152      89.696  52.107  92.489  1.00  5.30              
ATOM   2422  CA  LEU A 152      90.306  50.319  91.467  1.00  5.30              
ATOM   2423  HA  LEU A 152      89.605  49.648  90.979  1.00  5.30              
ATOM   2424  CB  LEU A 152      90.968  51.144  90.344  1.00  5.30              
ATOM   2425  HB1 LEU A 152      91.516  50.459  89.697  1.00  5.30              
ATOM   2426  HB2 LEU A 152      91.722  51.793  90.776  1.00  5.30              
ATOM   2427  CG  LEU A 152      89.993  51.944  89.453  1.00  5.30              
ATOM   2428  HG  LEU A 152      89.276  52.482  90.073  1.00  5.30              
ATOM   2429  CD1 LEU A 152      90.747  52.953  88.589  1.00  5.30              
ATOM   2430 1HD1 LEU A 152      90.049  53.502  87.957  1.00  5.30              
ATOM   2431 2HD1 LEU A 152      91.270  53.662  89.231  1.00  5.30              
ATOM   2432 3HD1 LEU A 152      91.476  52.439  87.963  1.00  5.30              
ATOM   2433  CD2 LEU A 152      89.229  51.029  88.490  1.00  5.30              
ATOM   2434 1HD2 LEU A 152      88.569  51.622  87.856  1.00  5.30              
ATOM   2435 2HD2 LEU A 152      89.937  50.490  87.862  1.00  5.30              
ATOM   2436 3HD2 LEU A 152      88.622  50.316  89.032  1.00  5.30              
ATOM   2437  C   LEU A 152      91.330  49.421  92.164  1.00  5.30              
ATOM   2438  O   LEU A 152      92.011  49.814  93.103  1.00  5.30              
ATOM   2439  N   THR A 153      91.444  48.194  91.681  1.00  5.30              
ATOM   2440  H   THR A 153      90.819  47.918  90.941  1.00  5.30              
ATOM   2441  CA  THR A 153      92.371  47.183  92.209  1.00  5.30              
ATOM   2442  HA  THR A 153      92.981  47.619  93.000  1.00  5.30              
ATOM   2443  CB  THR A 153      91.612  45.984  92.805  1.00  5.30              
ATOM   2444  HB  THR A 153      92.261  45.108  92.818  1.00  5.30              
ATOM   2445  CG2 THR A 153      91.163  46.267  94.234  1.00  5.30              
ATOM   2446 1HG2 THR A 153      90.665  45.387  94.644  1.00  5.30              
ATOM   2447 2HG2 THR A 153      92.026  46.507  94.849  1.00  5.30              
ATOM   2448 3HG2 THR A 153      90.468  47.108  94.248  1.00  5.30              
ATOM   2449  OG1 THR A 153      90.444  45.687  92.076  1.00  5.30              
ATOM   2450  HG1 THR A 153      89.724  46.161  92.508  1.00  5.30              
ATOM   2451  C   THR A 153      93.365  46.697  91.160  1.00  5.30              
ATOM   2452  O   THR A 153      94.317  45.997  91.507  1.00  5.30              
ATOM   2453  N   THR A 154      93.180  47.137  89.915  1.00  5.32              
ATOM   2454  H   THR A 154      92.367  47.701  89.724  1.00  5.32              
ATOM   2455  CA  THR A 154      94.153  47.104  88.825  1.00  5.32              
ATOM   2456  HA  THR A 154      95.153  47.122  89.248  1.00  5.32              
ATOM   2457  CB  THR A 154      94.019  45.851  87.942  1.00  5.32              
ATOM   2458  HB  THR A 154      94.669  45.964  87.073  1.00  5.32              
ATOM   2459  CG2 THR A 154      94.412  44.559  88.653  1.00  5.32              
ATOM   2460 1HG2 THR A 154      94.434  43.739  87.937  1.00  5.32              
ATOM   2461 2HG2 THR A 154      95.406  44.674  89.087  1.00  5.32              
ATOM   2462 3HG2 THR A 154      93.697  44.331  89.443  1.00  5.32              
ATOM   2463  OG1 THR A 154      92.694  45.674  87.496  1.00  5.32              
ATOM   2464  HG1 THR A 154      92.709  44.956  86.859  1.00  5.32              
ATOM   2465  C   THR A 154      93.985  48.337  87.943  1.00  5.32              
ATOM   2466  O   THR A 154      92.940  48.997  87.975  1.00  5.32              
ATOM   2467  N   VAL A 155      95.017  48.650  87.160  1.00  5.22              
ATOM   2468  H   VAL A 155      95.899  48.165  87.331  1.00  5.22              
ATOM   2469  CA  VAL A 155      95.061  49.814  86.269  1.00  5.22              
ATOM   2470  HA  VAL A 155      94.041  50.094  86.049  1.00  5.22              
ATOM   2471  CB  VAL A 155      95.716  51.053  86.934  1.00  5.22              
ATOM   2472  HB  VAL A 155      96.146  51.689  86.160  1.00  5.22              
ATOM   2473  CG1 VAL A 155      94.683  51.900  87.689  1.00  5.22              
ATOM   2474 1HG1 VAL A 155      95.180  52.716  88.209  1.00  5.22              
ATOM   2475 2HG1 VAL A 155      93.978  52.340  86.990  1.00  5.22              
ATOM   2476 3HG1 VAL A 155      94.149  51.292  88.418  1.00  5.22              
ATOM   2477  CG2 VAL A 155      96.801  50.712  87.959  1.00  5.22              
ATOM   2478 1HG2 VAL A 155      97.204  51.616  88.402  1.00  5.22              
ATOM   2479 2HG2 VAL A 155      96.387  50.116  88.764  1.00  5.22              
ATOM   2480 3HG2 VAL A 155      97.596  50.148  87.474  1.00  5.22              
ATOM   2481  C   VAL A 155      95.671  49.418  84.934  1.00  5.22              
ATOM   2482  O   VAL A 155      96.864  49.551  84.681  1.00  5.22              
ATOM   2483  N   GLN A 156      94.815  48.822  84.104  1.00  5.30              
ATOM   2484  H   GLN A 156      93.843  48.820  84.373  1.00  5.30              
ATOM   2485  CA  GLN A 156      95.194  48.014  82.949  1.00  5.30              
ATOM   2486  HA  GLN A 156      95.855  47.246  83.343  1.00  5.30              
ATOM   2487  CB  GLN A 156      93.922  47.340  82.406  1.00  5.30              
ATOM   2488  HB1 GLN A 156      93.402  48.032  81.742  1.00  5.30              
ATOM   2489  HB2 GLN A 156      93.247  47.108  83.233  1.00  5.30              
ATOM   2490  CG  GLN A 156      94.197  46.031  81.656  1.00  5.30              
ATOM   2491  HG1 GLN A 156      94.957  46.191  80.893  1.00  5.30              
ATOM   2492  HG2 GLN A 156      93.274  45.736  81.164  1.00  5.30              
ATOM   2493  CD  GLN A 156      94.624  44.885  82.568  1.00  5.30              
ATOM   2494  OE1 GLN A 156      95.722  44.837  83.090  1.00  5.30              
ATOM   2495  NE2 GLN A 156      93.769  43.916  82.813  1.00  5.30              
ATOM   2496 1HE2 GLN A 156      92.875  43.897  82.352  1.00  5.30              
ATOM   2497 2HE2 GLN A 156      94.102  43.189  83.423  1.00  5.30              
ATOM   2498  C   GLN A 156      95.941  48.824  81.879  1.00  5.30              
ATOM   2499  O   GLN A 156      95.399  49.809  81.367  1.00  5.30              
ATOM   2500  N   PRO A 157      97.148  48.398  81.452  1.00  5.34              
ATOM   2501  CD  PRO A 157      97.813  47.147  81.782  1.00  5.34              
ATOM   2502  HD1 PRO A 157      97.132  46.302  81.731  1.00  5.34              
ATOM   2503  HD2 PRO A 157      98.253  47.221  82.777  1.00  5.34              
ATOM   2504  CG  PRO A 157      98.906  46.974  80.731  1.00  5.34              
ATOM   2505  HG1 PRO A 157      98.483  46.519  79.834  1.00  5.34              
ATOM   2506  HG2 PRO A 157      99.741  46.382  81.105  1.00  5.34              
ATOM   2507  CB  PRO A 157      99.312  48.413  80.434  1.00  5.34              
ATOM   2508  HB1 PRO A 157      99.743  48.517  79.437  1.00  5.34              
ATOM   2509  HB2 PRO A 157     100.030  48.730  81.187  1.00  5.34              
ATOM   2510  CA  PRO A 157      98.007  49.206  80.594  1.00  5.34              
ATOM   2511  HA  PRO A 157      98.227  50.143  81.092  1.00  5.34              
ATOM   2512  C   PRO A 157      97.375  49.566  79.249  1.00  5.34              
ATOM   2513  O   PRO A 157      97.684  50.615  78.686  1.00  5.34              
ATOM   2514  N   LYS A 158      96.433  48.754  78.749  1.00  5.28              
ATOM   2515  H   LYS A 158      96.158  47.948  79.293  1.00  5.28              
ATOM   2516  CA  LYS A 158      95.725  49.042  77.495  1.00  5.28              
ATOM   2517  HA  LYS A 158      96.486  49.229  76.737  1.00  5.28              
ATOM   2518  CB  LYS A 158      94.910  47.823  77.037  1.00  5.28              
ATOM   2519  HB1 LYS A 158      94.005  47.754  77.641  1.00  5.28              
ATOM   2520  HB2 LYS A 158      95.518  46.931  77.186  1.00  5.28              
ATOM   2521  CG  LYS A 158      94.519  47.917  75.549  1.00  5.28              
ATOM   2522  HG1 LYS A 158      95.418  48.096  74.957  1.00  5.28              
ATOM   2523  HG2 LYS A 158      93.853  48.769  75.414  1.00  5.28              
ATOM   2524  CD  LYS A 158      93.802  46.683  74.975  1.00  5.28              
ATOM   2525  HD1 LYS A 158      93.532  46.921  73.944  1.00  5.28              
ATOM   2526  HD2 LYS A 158      92.872  46.502  75.514  1.00  5.28              
ATOM   2527  CE  LYS A 158      94.661  45.411  74.949  1.00  5.28              
ATOM   2528  HE1 LYS A 158      95.708  45.696  74.817  1.00  5.28              
ATOM   2529  HE2 LYS A 158      94.358  44.822  74.079  1.00  5.28              
ATOM   2530  NZ  LYS A 158      94.484  44.589  76.170  1.00  5.28              
ATOM   2531  HZ1 LYS A 158      93.503  44.327  76.318  1.00  5.28              
ATOM   2532  HZ2 LYS A 158      95.045  43.756  76.197  1.00  5.28              
ATOM   2533  HZ3 LYS A 158      94.624  45.116  77.036  1.00  5.28              
ATOM   2534  C   LYS A 158      94.860  50.309  77.519  1.00  5.28              
ATOM   2535  O   LYS A 158      94.771  50.967  76.484  1.00  5.28              
ATOM   2536  N   TRP A 159      94.348  50.733  78.685  1.00  5.26              
ATOM   2537  H   TRP A 159      94.547  50.201  79.523  1.00  5.26              
ATOM   2538  CA  TRP A 159      93.617  52.007  78.845  1.00  5.26              
ATOM   2539  HA  TRP A 159      92.704  51.973  78.249  1.00  5.26              
ATOM   2540  CB  TRP A 159      93.252  52.222  80.332  1.00  5.26              
ATOM   2541  HB1 TRP A 159      92.900  53.244  80.455  1.00  5.26              
ATOM   2542  HB2 TRP A 159      94.164  52.139  80.924  1.00  5.26              
ATOM   2543  CG  TRP A 159      92.211  51.341  80.959  1.00  5.26              
ATOM   2544  CD1 TRP A 159      91.180  50.754  80.316  1.00  5.26              
ATOM   2545  HD1 TRP A 159      90.976  50.849  79.259  1.00  5.26              
ATOM   2546  NE1 TRP A 159      90.416  50.023  81.205  1.00  5.26              
ATOM   2547  HE1 TRP A 159      89.544  49.567  80.948  1.00  5.26              
ATOM   2548  CE2 TRP A 159      90.885  50.147  82.489  1.00  5.26              
ATOM   2549  CZ2 TRP A 159      90.444  49.628  83.713  1.00  5.26              
ATOM   2550  HZ2 TRP A 159      89.623  48.925  83.738  1.00  5.26              
ATOM   2551  CH2 TRP A 159      91.039  50.086  84.896  1.00  5.26              
ATOM   2552  HH2 TRP A 159      90.699  49.720  85.854  1.00  5.26              
ATOM   2553  CZ3 TRP A 159      92.059  51.048  84.830  1.00  5.26              
ATOM   2554  HZ3 TRP A 159      92.456  51.444  85.751  1.00  5.26              
ATOM   2555  CE3 TRP A 159      92.568  51.483  83.590  1.00  5.26              
ATOM   2556  HE3 TRP A 159      93.387  52.187  83.555  1.00  5.26              
ATOM   2557  CD2 TRP A 159      91.990  51.044  82.377  1.00  5.26              
ATOM   2558  C   TRP A 159      94.408  53.235  78.371  1.00  5.26              
ATOM   2559  O   TRP A 159      93.829  54.292  78.123  1.00  5.26              
ATOM   2560  N   PHE A 160      95.730  53.104  78.250  1.00  5.27              
ATOM   2561  H   PHE A 160      96.151  52.216  78.495  1.00  5.27              
ATOM   2562  CA  PHE A 160      96.634  54.194  77.908  1.00  5.27              
ATOM   2563  HA  PHE A 160      96.096  55.137  78.005  1.00  5.27              
ATOM   2564  CB  PHE A 160      97.767  54.231  78.943  1.00  5.27              
ATOM   2565  HB1 PHE A 160      98.455  55.039  78.690  1.00  5.27              
ATOM   2566  HB2 PHE A 160      98.327  53.296  78.909  1.00  5.27              
ATOM   2567  CG  PHE A 160      97.234  54.459  80.349  1.00  5.27              
ATOM   2568  CD1 PHE A 160      97.040  55.770  80.820  1.00  5.27              
ATOM   2569  HD1 PHE A 160      97.315  56.606  80.193  1.00  5.27              
ATOM   2570  CE1 PHE A 160      96.469  55.995  82.087  1.00  5.27              
ATOM   2571  HE1 PHE A 160      96.314  57.004  82.444  1.00  5.27              
ATOM   2572  CZ  PHE A 160      96.089  54.903  82.888  1.00  5.27              
ATOM   2573  HZ  PHE A 160      95.662  55.070  83.867  1.00  5.27              
ATOM   2574  CE2 PHE A 160      96.267  53.591  82.415  1.00  5.27              
ATOM   2575  HE2 PHE A 160      95.968  52.750  83.025  1.00  5.27              
ATOM   2576  CD2 PHE A 160      96.835  53.368  81.148  1.00  5.27              
ATOM   2577  HD2 PHE A 160      96.942  52.357  80.781  1.00  5.27              
ATOM   2578  C   PHE A 160      97.116  54.145  76.451  1.00  5.27              
ATOM   2579  O   PHE A 160      97.741  55.091  75.976  1.00  5.27              
ATOM   2580  N   GLN A 161      96.761  53.105  75.689  1.00  5.46              
ATOM   2581  H   GLN A 161      96.124  52.423  76.089  1.00  5.46              
ATOM   2582  CA  GLN A 161      97.430  52.739  74.433  1.00  5.46              
ATOM   2583  HA  GLN A 161      98.500  52.890  74.590  1.00  5.46              
ATOM   2584  CB  GLN A 161      97.186  51.232  74.238  1.00  5.46              
ATOM   2585  HB1 GLN A 161      96.189  51.086  73.818  1.00  5.46              
ATOM   2586  HB2 GLN A 161      97.206  50.739  75.210  1.00  5.46              
ATOM   2587  CG  GLN A 161      98.249  50.537  73.374  1.00  5.46              
ATOM   2588  HG1 GLN A 161      98.855  49.886  74.004  1.00  5.46              
ATOM   2589  HG2 GLN A 161      98.911  51.272  72.917  1.00  5.46              
ATOM   2590  CD  GLN A 161      97.607  49.707  72.276  1.00  5.46              
ATOM   2591  OE1 GLN A 161      97.459  48.498  72.372  1.00  5.46              
ATOM   2592  NE2 GLN A 161      97.189  50.342  71.205  1.00  5.46              
ATOM   2593 1HE2 GLN A 161      97.262  51.356  71.168  1.00  5.46              
ATOM   2594 2HE2 GLN A 161      96.738  49.795  70.496  1.00  5.46              
ATOM   2595  C   GLN A 161      97.037  53.579  73.192  1.00  5.46              
ATOM   2596  O   GLN A 161      97.310  53.182  72.058  1.00  5.46              
ATOM   2597  N   GLY A 162      96.410  54.739  73.400  1.00  5.38              
ATOM   2598  H   GLY A 162      96.189  54.945  74.364  1.00  5.38              
ATOM   2599  CA  GLY A 162      96.177  55.800  72.405  1.00  5.38              
ATOM   2600  HA1 GLY A 162      95.135  55.761  72.087  1.00  5.38              
ATOM   2601  HA2 GLY A 162      96.814  55.642  71.534  1.00  5.38              
ATOM   2602  C   GLY A 162      96.452  57.210  72.957  1.00  5.38              
ATOM   2603  O   GLY A 162      96.404  58.199  72.227  1.00  5.38              
ATOM   2604  N   CYS A 163      96.806  57.316  74.237  1.00  5.29              
ATOM   2605  H   CYS A 163      97.011  56.463  74.746  1.00  5.29              
ATOM   2606  CA  CYS A 163      96.658  58.515  75.060  1.00  5.29              
ATOM   2607  HA  CYS A 163      95.942  59.192  74.588  1.00  5.29              
ATOM   2608  CB  CYS A 163      96.081  58.080  76.420  1.00  5.29              
ATOM   2609  HB1 CYS A 163      95.887  58.967  77.028  1.00  5.29              
ATOM   2610  HB2 CYS A 163      96.814  57.459  76.940  1.00  5.29              
ATOM   2611  SG  CYS A 163      94.532  57.151  76.187  1.00  5.29              
ATOM   2612  HG  CYS A 163      94.330  56.770  77.457  1.00  5.29              
ATOM   2613  C   CYS A 163      97.976  59.286  75.220  1.00  5.29              
ATOM   2614  O   CYS A 163      98.253  59.848  76.278  1.00  5.29              
ATOM   2615  N   ASN A 164      98.787  59.295  74.160  1.00  5.24              
ATOM   2616  H   ASN A 164      98.420  58.806  73.358  1.00  5.24              
ATOM   2617  CA  ASN A 164     100.206  59.691  74.078  1.00  5.24              
ATOM   2618  HA  ASN A 164     100.778  58.974  74.670  1.00  5.24              
ATOM   2619  CB  ASN A 164     100.626  59.523  72.601  1.00  5.24              
ATOM   2620  HB1 ASN A 164     101.661  59.847  72.486  1.00  5.24              
ATOM   2621  HB2 ASN A 164     100.006  60.148  71.959  1.00  5.24              
ATOM   2622  CG  ASN A 164     100.559  58.077  72.136  1.00  5.24              
ATOM   2623  OD1 ASN A 164     101.489  57.309  72.307  1.00  5.24              
ATOM   2624  ND2 ASN A 164      99.455  57.637  71.564  1.00  5.24              
ATOM   2625 1HD2 ASN A 164      98.662  58.234  71.387  1.00  5.24              
ATOM   2626 2HD2 ASN A 164      99.461  56.661  71.323  1.00  5.24              
ATOM   2627  C   ASN A 164     100.617  61.084  74.613  1.00  5.24              
ATOM   2628  O   ASN A 164     101.785  61.456  74.559  1.00  5.24              
ATOM   2629  N   ASN A 165      99.670  61.857  75.137  1.00  5.22              
ATOM   2630  H   ASN A 165      98.753  61.445  75.236  1.00  5.22              
ATOM   2631  CA  ASN A 165      99.824  63.252  75.544  1.00  5.22              
ATOM   2632  HA  ASN A 165     100.870  63.544  75.471  1.00  5.22              
ATOM   2633  CB  ASN A 165      98.999  64.100  74.544  1.00  5.22              
ATOM   2634  HB1 ASN A 165      99.164  65.154  74.763  1.00  5.22              
ATOM   2635  HB2 ASN A 165      97.939  63.895  74.697  1.00  5.22              
ATOM   2636  CG  ASN A 165      99.348  63.881  73.076  1.00  5.22              
ATOM   2637  OD1 ASN A 165     100.422  64.210  72.611  1.00  5.22              
ATOM   2638  ND2 ASN A 165      98.448  63.359  72.272  1.00  5.22              
ATOM   2639 1HD2 ASN A 165      97.538  63.072  72.610  1.00  5.22              
ATOM   2640 2HD2 ASN A 165      98.725  63.251  71.315  1.00  5.22              
ATOM   2641  C   ASN A 165      99.349  63.533  76.984  1.00  5.22              
ATOM   2642  O   ASN A 165      99.254  64.690  77.387  1.00  5.22              
ATOM   2643  N   LEU A 166      98.986  62.485  77.729  1.00  5.21              
ATOM   2644  H   LEU A 166      99.053  61.564  77.319  1.00  5.21              
ATOM   2645  CA  LEU A 166      98.439  62.579  79.080  1.00  5.21              
ATOM   2646  HA  LEU A 166      97.608  63.283  79.032  1.00  5.21              
ATOM   2647  CB  LEU A 166      97.842  61.205  79.442  1.00  5.21              
ATOM   2648  HB1 LEU A 166      98.636  60.461  79.403  1.00  5.21              
ATOM   2649  HB2 LEU A 166      97.126  60.957  78.656  1.00  5.21              
ATOM   2650  CG  LEU A 166      97.110  61.067  80.793  1.00  5.21              
ATOM   2651  HG  LEU A 166      97.852  60.971  81.586  1.00  5.21              
ATOM   2652  CD1 LEU A 166      96.182  62.227  81.140  1.00  5.21              
ATOM   2653 1HD1 LEU A 166      95.596  61.978  82.023  1.00  5.21              
ATOM   2654 2HD1 LEU A 166      96.783  63.093  81.384  1.00  5.21              
ATOM   2655 3HD1 LEU A 166      95.516  62.446  80.305  1.00  5.21              
ATOM   2656  CD2 LEU A 166      96.239  59.808  80.780  1.00  5.21              
ATOM   2657 1HD2 LEU A 166      95.879  59.600  81.788  1.00  5.21              
ATOM   2658 2HD2 LEU A 166      95.390  59.942  80.110  1.00  5.21              
ATOM   2659 3HD2 LEU A 166      96.823  58.960  80.434  1.00  5.21              
ATOM   2660  C   LEU A 166      99.471  63.158  80.054  1.00  5.21              
ATOM   2661  O   LEU A 166     100.552  62.602  80.225  1.00  5.21              
ATOM   2662  N   GLN A 167      99.117  64.287  80.671  1.00  5.20              
ATOM   2663  H   GLN A 167      98.199  64.664  80.482  1.00  5.20              
ATOM   2664  CA  GLN A 167     100.026  65.135  81.439  1.00  5.20              
ATOM   2665  HA  GLN A 167     101.034  64.726  81.371  1.00  5.20              
ATOM   2666  CB  GLN A 167     100.078  66.548  80.827  1.00  5.20              
ATOM   2667  HB1 GLN A 167     100.395  67.262  81.590  1.00  5.20              
ATOM   2668  HB2 GLN A 167      99.083  66.837  80.482  1.00  5.20              
ATOM   2669  CG  GLN A 167     101.083  66.630  79.668  1.00  5.20              
ATOM   2670  HG1 GLN A 167     100.882  65.843  78.944  1.00  5.20              
ATOM   2671  HG2 GLN A 167     102.090  66.473  80.057  1.00  5.20              
ATOM   2672  CD  GLN A 167     101.022  67.974  78.948  1.00  5.20              
ATOM   2673  OE1 GLN A 167     100.087  68.282  78.219  1.00  5.20              
ATOM   2674  NE2 GLN A 167     101.996  68.838  79.129  1.00  5.20              
ATOM   2675 1HE2 GLN A 167     102.724  68.674  79.837  1.00  5.20              
ATOM   2676 2HE2 GLN A 167     101.912  69.720  78.670  1.00  5.20              
ATOM   2677  C   GLN A 167      99.709  65.194  82.931  1.00  5.20              
ATOM   2678  O   GLN A 167     100.647  65.371  83.690  1.00  5.20              
ATOM   2679  N   VAL A 168      98.481  64.948  83.401  1.00  4.79              
ATOM   2680  H   VAL A 168      97.708  64.892  82.751  1.00  4.79              
ATOM   2681  CA  VAL A 168      98.258  64.621  84.826  1.00  4.79              
ATOM   2682  HA  VAL A 168      99.207  64.243  85.205  1.00  4.79              
ATOM   2683  CB  VAL A 168      97.957  65.851  85.724  1.00  4.79              
ATOM   2684  HB  VAL A 168      97.972  65.501  86.754  1.00  4.79              
ATOM   2685  CG1 VAL A 168      98.964  67.007  85.581  1.00  4.79              
ATOM   2686 1HG1 VAL A 168      98.770  67.768  86.336  1.00  4.79              
ATOM   2687 2HG1 VAL A 168      99.981  66.650  85.717  1.00  4.79              
ATOM   2688 3HG1 VAL A 168      98.892  67.461  84.593  1.00  4.79              
ATOM   2689  CG2 VAL A 168      96.605  66.511  85.519  1.00  4.79              
ATOM   2690 1HG2 VAL A 168      96.423  67.220  86.327  1.00  4.79              
ATOM   2691 2HG2 VAL A 168      96.621  67.049  84.573  1.00  4.79              
ATOM   2692 3HG2 VAL A 168      95.827  65.754  85.542  1.00  4.79              
ATOM   2693  C   VAL A 168      97.292  63.470  85.053  1.00  4.79              
ATOM   2694  O   VAL A 168      96.255  63.411  84.398  1.00  4.79              
ATOM   2695  N   LEU A 169      97.628  62.566  85.978  1.00  4.78              
ATOM   2696  H   LEU A 169      98.499  62.675  86.490  1.00  4.78              
ATOM   2697  CA  LEU A 169      96.801  61.403  86.318  1.00  4.78              
ATOM   2698  HA  LEU A 169      95.841  61.472  85.811  1.00  4.78              
ATOM   2699  CB  LEU A 169      97.516  60.135  85.830  1.00  4.78              
ATOM   2700  HB1 LEU A 169      98.543  60.156  86.201  1.00  4.78              
ATOM   2701  HB2 LEU A 169      97.549  60.157  84.740  1.00  4.78              
ATOM   2702  CG  LEU A 169      96.866  58.821  86.299  1.00  4.78              
ATOM   2703  HG  LEU A 169      96.912  58.740  87.385  1.00  4.78              
ATOM   2704  CD1 LEU A 169      95.420  58.639  85.836  1.00  4.78              
ATOM   2705 1HD1 LEU A 169      95.072  57.633  86.072  1.00  4.78              
ATOM   2706 2HD1 LEU A 169      94.766  59.337  86.353  1.00  4.78              
ATOM   2707 3HD1 LEU A 169      95.351  58.805  84.763  1.00  4.78              
ATOM   2708  CD2 LEU A 169      97.662  57.672  85.700  1.00  4.78              
ATOM   2709 1HD2 LEU A 169      97.226  56.726  86.007  1.00  4.78              
ATOM   2710 2HD2 LEU A 169      97.643  57.731  84.612  1.00  4.78              
ATOM   2711 3HD2 LEU A 169      98.691  57.719  86.051  1.00  4.78              
ATOM   2712  C   LEU A 169      96.544  61.367  87.822  1.00  4.78              
ATOM   2713  O   LEU A 169      97.501  61.449  88.599  1.00  4.78              
ATOM   2714  N   ASP A 170      95.275  61.177  88.205  1.00  4.84              
ATOM   2715  H   ASP A 170      94.527  61.103  87.520  1.00  4.84              
ATOM   2716  CA  ASP A 170      94.937  61.007  89.615  1.00  4.84              
ATOM   2717  HA  ASP A 170      95.819  61.134  90.246  1.00  4.84              
ATOM   2718  CB  ASP A 170      93.928  62.111  89.984  1.00  4.84              
ATOM   2719  HB1 ASP A 170      92.940  61.827  89.636  1.00  4.84              
ATOM   2720  HB2 ASP A 170      94.219  63.037  89.483  1.00  4.84              
ATOM   2721  CG  ASP A 170      93.822  62.404  91.476  1.00  4.84              
ATOM   2722  OD1 ASP A 170      94.298  61.551  92.256  1.00  4.84              
ATOM   2723  OD2 ASP A 170      93.234  63.471  91.785  1.00  4.84              
ATOM   2724  C   ASP A 170      94.385  59.598  89.824  1.00  4.84              
ATOM   2725  O   ASP A 170      93.477  59.169  89.113  1.00  4.84              
ATOM   2726  N   LEU A 171      94.983  58.849  90.743  1.00  5.26              
ATOM   2727  H   LEU A 171      95.774  59.257  91.231  1.00  5.26              
ATOM   2728  CA  LEU A 171      94.626  57.478  91.124  1.00  5.26              
ATOM   2729  HA  LEU A 171      93.597  57.289  90.823  1.00  5.26              
ATOM   2730  CB  LEU A 171      95.578  56.492  90.424  1.00  5.26              
ATOM   2731  HB1 LEU A 171      95.533  55.525  90.924  1.00  5.26              
ATOM   2732  HB2 LEU A 171      96.595  56.872  90.522  1.00  5.26              
ATOM   2733  CG  LEU A 171      95.273  56.259  88.939  1.00  5.26              
ATOM   2734  HG  LEU A 171      95.234  57.208  88.410  1.00  5.26              
ATOM   2735  CD1 LEU A 171      96.397  55.415  88.341  1.00  5.26              
ATOM   2736 1HD1 LEU A 171      96.160  55.154  87.311  1.00  5.26              
ATOM   2737 2HD1 LEU A 171      97.318  55.995  88.370  1.00  5.26              
ATOM   2738 3HD1 LEU A 171      96.534  54.505  88.924  1.00  5.26              
ATOM   2739  CD2 LEU A 171      93.956  55.507  88.731  1.00  5.26              
ATOM   2740 1HD2 LEU A 171      93.795  55.328  87.668  1.00  5.26              
ATOM   2741 2HD2 LEU A 171      93.973  54.557  89.265  1.00  5.26              
ATOM   2742 3HD2 LEU A 171      93.127  56.100  89.108  1.00  5.26              
ATOM   2743  C   LEU A 171      94.643  57.322  92.662  1.00  5.26              
ATOM   2744  O   LEU A 171      94.796  56.221  93.207  1.00  5.26              
ATOM   2745  N   SER A 172      94.498  58.449  93.356  1.00  5.09              
ATOM   2746  H   SER A 172      94.417  59.315  92.829  1.00  5.09              
ATOM   2747  CA  SER A 172      94.314  58.566  94.796  1.00  5.09              
ATOM   2748  HA  SER A 172      95.225  58.248  95.288  1.00  5.09              
ATOM   2749  CB  SER A 172      94.088  60.064  95.089  1.00  5.09              
ATOM   2750  HB1 SER A 172      93.455  60.483  94.305  1.00  5.09              
ATOM   2751  HB2 SER A 172      95.046  60.587  95.069  1.00  5.09              
ATOM   2752  OG  SER A 172      93.427  60.312  96.320  1.00  5.09              
ATOM   2753  HG  SER A 172      92.525  60.603  96.064  1.00  5.09              
ATOM   2754  C   SER A 172      93.129  57.757  95.319  1.00  5.09              
ATOM   2755  O   SER A 172      92.124  57.633  94.617  1.00  5.09              
ATOM   2756  N   SER A 173      93.168  57.258  96.569  1.00  5.28              
ATOM   2757  H   SER A 173      94.025  57.318  97.103  1.00  5.28              
ATOM   2758  CA  SER A 173      91.938  56.745  97.186  1.00  5.28              
ATOM   2759  HA  SER A 173      92.204  56.318  98.142  1.00  5.28              
ATOM   2760  CB  SER A 173      90.976  57.894  97.505  1.00  5.28              
ATOM   2761  HB1 SER A 173      90.280  58.056  96.683  1.00  5.28              
ATOM   2762  HB2 SER A 173      91.554  58.807  97.653  1.00  5.28              
ATOM   2763  OG  SER A 173      90.281  57.622  98.709  1.00  5.28              
ATOM   2764  HG  SER A 173      89.984  58.476  99.037  1.00  5.28              
ATOM   2765  C   SER A 173      91.331  55.612  96.364  1.00  5.28              
ATOM   2766  O   SER A 173      90.131  55.548  96.133  1.00  5.28              
ATOM   2767  N   ASN A 174      92.201  54.733  95.889  1.00  5.31              
ATOM   2768  H   ASN A 174      93.173  54.931  96.067  1.00  5.31              
ATOM   2769  CA  ASN A 174      91.883  53.471  95.242  1.00  5.31              
ATOM   2770  HA  ASN A 174      90.803  53.336  95.197  1.00  5.31              
ATOM   2771  CB  ASN A 174      92.417  53.549  93.784  1.00  5.31              
ATOM   2772  HB1 ASN A 174      92.472  52.543  93.382  1.00  5.31              
ATOM   2773  HB2 ASN A 174      93.423  53.966  93.778  1.00  5.31              
ATOM   2774  CG  ASN A 174      91.568  54.336  92.777  1.00  5.31              
ATOM   2775  OD1 ASN A 174      91.051  53.770  91.833  1.00  5.31              
ATOM   2776  ND2 ASN A 174      91.389  55.627  92.866  1.00  5.31              
ATOM   2777 1HD2 ASN A 174      91.791  56.172  93.618  1.00  5.31              
ATOM   2778 2HD2 ASN A 174      90.869  56.082  92.128  1.00  5.31              
ATOM   2779  C   ASN A 174      92.436  52.343  96.129  1.00  5.31              
ATOM   2780  O   ASN A 174      92.658  52.541  97.321  1.00  5.31              
ATOM   2781  N   PHE A 175      92.645  51.142  95.607  1.00  5.26              
ATOM   2782  H   PHE A 175      92.439  51.011  94.620  1.00  5.26              
ATOM   2783  CA  PHE A 175      93.132  49.965  96.350  1.00  5.26              
ATOM   2784  HA  PHE A 175      93.455  50.271  97.346  1.00  5.26              
ATOM   2785  CB  PHE A 175      91.982  48.953  96.518  1.00  5.26              
ATOM   2786  HB1 PHE A 175      92.399  48.002  96.851  1.00  5.26              
ATOM   2787  HB2 PHE A 175      91.524  48.784  95.544  1.00  5.26              
ATOM   2788  CG  PHE A 175      90.887  49.340  97.498  1.00  5.26              
ATOM   2789  CD1 PHE A 175      89.951  50.337  97.165  1.00  5.26              
ATOM   2790  HD1 PHE A 175      90.022  50.839  96.213  1.00  5.26              
ATOM   2791  CE1 PHE A 175      88.894  50.645  98.039  1.00  5.26              
ATOM   2792  HE1 PHE A 175      88.153  51.377  97.746  1.00  5.26              
ATOM   2793  CZ  PHE A 175      88.759  49.949  99.251  1.00  5.26              
ATOM   2794  HZ  PHE A 175      87.916  50.147  99.900  1.00  5.26              
ATOM   2795  CE2 PHE A 175      89.681  48.943  99.584  1.00  5.26              
ATOM   2796  HE2 PHE A 175      89.537  48.363 100.485  1.00  5.26              
ATOM   2797  CD2 PHE A 175      90.745  48.642  98.713  1.00  5.26              
ATOM   2798  HD2 PHE A 175      91.426  47.841  98.960  1.00  5.26              
ATOM   2799  C   PHE A 175      94.380  49.369  95.676  1.00  5.26              
ATOM   2800  O   PHE A 175      94.579  48.148  95.603  1.00  5.26              
ATOM   2801  N   LEU A 176      95.213  50.262  95.143  1.00  5.34              
ATOM   2802  H   LEU A 176      94.992  51.242  95.290  1.00  5.34              
ATOM   2803  CA  LEU A 176      96.283  49.983  94.192  1.00  5.34              
ATOM   2804  HA  LEU A 176      96.047  49.046  93.687  1.00  5.34              
ATOM   2805  CB  LEU A 176      96.327  51.082  93.107  1.00  5.34              
ATOM   2806  HB1 LEU A 176      97.165  50.901  92.434  1.00  5.34              
ATOM   2807  HB2 LEU A 176      96.508  52.046  93.579  1.00  5.34              
ATOM   2808  CG  LEU A 176      95.053  51.155  92.249  1.00  5.34              
ATOM   2809  HG  LEU A 176      94.190  51.251  92.900  1.00  5.34              
ATOM   2810  CD1 LEU A 176      95.096  52.382  91.348  1.00  5.34              
ATOM   2811 1HD1 LEU A 176      94.175  52.448  90.769  1.00  5.34              
ATOM   2812 2HD1 LEU A 176      95.188  53.279  91.959  1.00  5.34              
ATOM   2813 3HD1 LEU A 176      95.948  52.319  90.672  1.00  5.34              
ATOM   2814  CD2 LEU A 176      94.870  49.922  91.367  1.00  5.34              
ATOM   2815 1HD2 LEU A 176      94.049  50.082  90.668  1.00  5.34              
ATOM   2816 2HD2 LEU A 176      95.783  49.722  90.813  1.00  5.34              
ATOM   2817 3HD2 LEU A 176      94.635  49.064  91.988  1.00  5.34              
ATOM   2818  C   LEU A 176      97.644  49.742  94.835  1.00  5.34              
ATOM   2819  O   LEU A 176      98.628  49.777  94.119  1.00  5.34              
ATOM   2820  N   ALA A 177      97.753  49.460  96.140  1.00  5.33              
ATOM   2821  H   ALA A 177      96.929  49.514  96.720  1.00  5.33              
ATOM   2822  CA  ALA A 177      99.054  49.180  96.766  1.00  5.33              
ATOM   2823  HA  ALA A 177      99.633  50.105  96.740  1.00  5.33              
ATOM   2824  CB  ALA A 177      98.873  48.810  98.243  1.00  5.33              
ATOM   2825  HB1 ALA A 177      99.851  48.653  98.700  1.00  5.33              
ATOM   2826  HB2 ALA A 177      98.375  49.618  98.776  1.00  5.33              
ATOM   2827  HB3 ALA A 177      98.288  47.898  98.335  1.00  5.33              
ATOM   2828  C   ALA A 177      99.896  48.132  96.007  1.00  5.33              
ATOM   2829  O   ALA A 177     100.995  48.421  95.545  1.00  5.33              
ATOM   2830  N   LYS A 178      99.327  46.945  95.776  1.00  5.36              
ATOM   2831  H   LYS A 178      98.456  46.757  96.254  1.00  5.36              
ATOM   2832  CA  LYS A 178      99.865  45.902  94.885  1.00  5.36              
ATOM   2833  HA  LYS A 178     100.800  45.536  95.310  1.00  5.36              
ATOM   2834  CB  LYS A 178      98.860  44.730  94.863  1.00  5.36              
ATOM   2835  HB1 LYS A 178      98.861  44.280  95.857  1.00  5.36              
ATOM   2836  HB2 LYS A 178      99.206  43.974  94.156  1.00  5.36              
ATOM   2837  CG  LYS A 178      97.408  45.132  94.511  1.00  5.36              
ATOM   2838  HG1 LYS A 178      97.346  45.405  93.457  1.00  5.36              
ATOM   2839  HG2 LYS A 178      97.102  45.991  95.107  1.00  5.36              
ATOM   2840  CD  LYS A 178      96.421  43.990  94.789  1.00  5.36              
ATOM   2841  HD1 LYS A 178      96.570  43.611  95.802  1.00  5.36              
ATOM   2842  HD2 LYS A 178      96.616  43.181  94.083  1.00  5.36              
ATOM   2843  CE  LYS A 178      94.962  44.443  94.635  1.00  5.36              
ATOM   2844  HE1 LYS A 178      94.327  43.553  94.647  1.00  5.36              
ATOM   2845  HE2 LYS A 178      94.840  44.927  93.658  1.00  5.36              
ATOM   2846  NZ  LYS A 178      94.546  45.362  95.726  1.00  5.36              
ATOM   2847  HZ1 LYS A 178      94.780  45.003  96.655  1.00  5.36              
ATOM   2848  HZ2 LYS A 178      94.995  46.270  95.641  1.00  5.36              
ATOM   2849  HZ3 LYS A 178      93.556  45.544  95.701  1.00  5.36              
ATOM   2850  C   LYS A 178     100.236  46.389  93.461  1.00  5.36              
ATOM   2851  O   LYS A 178     101.332  46.122  92.944  1.00  5.36              
ATOM   2852  N   ASP A 179      99.347  47.147  92.824  1.00  5.39              
ATOM   2853  H   ASP A 179      98.509  47.450  93.285  1.00  5.39              
ATOM   2854  CA  ASP A 179      99.639  47.674  91.493  1.00  5.39              
ATOM   2855  HA  ASP A 179      99.942  46.833  90.866  1.00  5.39              
ATOM   2856  CB  ASP A 179      98.382  48.272  90.823  1.00  5.39              
ATOM   2857  HB1 ASP A 179      98.296  49.324  91.097  1.00  5.39              
ATOM   2858  HB2 ASP A 179      97.500  47.757  91.211  1.00  5.39              
ATOM   2859  CG  ASP A 179      98.378  48.142  89.282  1.00  5.39              
ATOM   2860  OD1 ASP A 179      99.357  48.580  88.644  1.00  5.39              
ATOM   2861  OD2 ASP A 179      97.362  47.642  88.736  1.00  5.39              
ATOM   2862  C   ASP A 179     100.837  48.643  91.519  1.00  5.39              
ATOM   2863  O   ASP A 179     101.622  48.681  90.584  1.00  5.39              
ATOM   2864  N   ILE A 180     101.111  49.322  92.639  1.00  5.47              
ATOM   2865  H   ILE A 180     100.457  49.265  93.412  1.00  5.47              
ATOM   2866  CA  ILE A 180     102.294  50.177  92.785  1.00  5.47              
ATOM   2867  HA  ILE A 180     102.348  50.816  91.904  1.00  5.47              
ATOM   2868  CB  ILE A 180     102.146  51.133  94.001  1.00  5.47              
ATOM   2869  HB  ILE A 180     101.884  50.547  94.873  1.00  5.47              
ATOM   2870  CG2 ILE A 180     103.448  51.889  94.338  1.00  5.47              
ATOM   2871 1HG2 ILE A 180     103.285  52.598  95.147  1.00  5.47              
ATOM   2872 2HG2 ILE A 180     104.207  51.181  94.675  1.00  5.47              
ATOM   2873 3HG2 ILE A 180     103.812  52.418  93.458  1.00  5.47              
ATOM   2874  CG1 ILE A 180     101.008  52.149  93.736  1.00  5.47              
ATOM   2875 1HG1 ILE A 180     100.154  51.642  93.292  1.00  5.47              
ATOM   2876 2HG1 ILE A 180     101.348  52.886  93.011  1.00  5.47              
ATOM   2877  CD1 ILE A 180     100.499  52.872  94.992  1.00  5.47              
ATOM   2878  HD1 ILE A 180      99.617  53.461  94.736  1.00  5.47              
ATOM   2879  HD2 ILE A 180     100.220  52.143  95.752  1.00  5.47              
ATOM   2880  HD3 ILE A 180     101.261  53.540  95.389  1.00  5.47              
ATOM   2881  C   ILE A 180     103.612  49.377  92.796  1.00  5.47              
ATOM   2882  O   ILE A 180     104.642  49.887  92.336  1.00  5.47              
ATOM   2883  N   THR A 181     103.593  48.098  93.194  1.00  5.49              
ATOM   2884  H   THR A 181     102.727  47.702  93.534  1.00  5.49              
ATOM   2885  CA  THR A 181     104.756  47.227  92.973  1.00  5.49              
ATOM   2886  HA  THR A 181     105.643  47.851  93.078  1.00  5.49              
ATOM   2887  CB  THR A 181     104.944  46.131  94.034  1.00  5.49              
ATOM   2888  HB  THR A 181     104.944  46.602  95.016  1.00  5.49              
ATOM   2889  CG2 THR A 181     103.932  44.991  94.067  1.00  5.49              
ATOM   2890 1HG2 THR A 181     103.026  45.338  94.556  1.00  5.49              
ATOM   2891 2HG2 THR A 181     103.707  44.640  93.060  1.00  5.49              
ATOM   2892 3HG2 THR A 181     104.334  44.165  94.654  1.00  5.49              
ATOM   2893  OG1 THR A 181     106.208  45.537  93.833  1.00  5.49              
ATOM   2894  HG1 THR A 181     106.360  45.474  92.880  1.00  5.49              
ATOM   2895  C   THR A 181     104.836  46.648  91.559  1.00  5.49              
ATOM   2896  O   THR A 181     105.926  46.241  91.150  1.00  5.49              
ATOM   2897  N   HIS A 182     103.749  46.636  90.777  1.00  5.55              
ATOM   2898  H   HIS A 182     102.872  46.998  91.136  1.00  5.55              
ATOM   2899  CA  HIS A 182     103.776  46.062  89.408  1.00  5.55              
ATOM   2900  HA  HIS A 182     104.807  45.979  89.064  1.00  5.55              
ATOM   2901  CB  HIS A 182     103.232  44.624  89.519  1.00  5.55              
ATOM   2902  HB1 HIS A 182     102.178  44.668  89.799  1.00  5.55              
ATOM   2903  HB2 HIS A 182     103.766  44.103  90.314  1.00  5.55              
ATOM   2904  CG  HIS A 182     103.372  43.792  88.266  1.00  5.55              
ATOM   2905  ND1 HIS A 182     104.563  43.546  87.579  1.00  5.55              
ATOM   2906  CE1 HIS A 182     104.225  42.797  86.519  1.00  5.55              
ATOM   2907  HE1 HIS A 182     104.924  42.442  85.773  1.00  5.55              
ATOM   2908  NE2 HIS A 182     102.901  42.565  86.505  1.00  5.55              
ATOM   2909  HE2 HIS A 182     102.396  42.066  85.787  1.00  5.55              
ATOM   2910  CD2 HIS A 182     102.347  43.185  87.601  1.00  5.55              
ATOM   2911  HD2 HIS A 182     101.301  43.234  87.872  1.00  5.55              
ATOM   2912  C   HIS A 182     103.059  46.875  88.306  1.00  5.55              
ATOM   2913  O   HIS A 182     102.304  46.361  87.477  1.00  5.55              
ATOM   2914  N   THR A 183     103.297  48.178  88.300  1.00  5.54              
ATOM   2915  H   THR A 183     103.872  48.544  89.045  1.00  5.54              
ATOM   2916  CA  THR A 183     102.558  49.189  87.529  1.00  5.54              
ATOM   2917  HA  THR A 183     101.498  48.940  87.558  1.00  5.54              
ATOM   2918  CB  THR A 183     102.764  50.560  88.212  1.00  5.54              
ATOM   2919  HB  THR A 183     103.511  51.134  87.677  1.00  5.54              
ATOM   2920  CG2 THR A 183     101.466  51.345  88.316  1.00  5.54              
ATOM   2921 1HG2 THR A 183     101.671  52.352  88.678  1.00  5.54              
ATOM   2922 2HG2 THR A 183     101.005  51.391  87.338  1.00  5.54              
ATOM   2923 3HG2 THR A 183     100.776  50.842  88.996  1.00  5.54              
ATOM   2924  OG1 THR A 183     103.230  50.439  89.533  1.00  5.54              
ATOM   2925  HG1 THR A 183     102.578  49.849  89.971  1.00  5.54              
ATOM   2926  C   THR A 183     103.016  49.213  86.058  1.00  5.54              
ATOM   2927  O   THR A 183     103.740  50.090  85.553  1.00  5.54              
ATOM   2928  N   SER A 184     102.584  48.185  85.334  1.00  5.47              
ATOM   2929  H   SER A 184     102.083  47.453  85.831  1.00  5.47              
ATOM   2930  CA  SER A 184     102.810  48.069  83.889  1.00  5.47              
ATOM   2931  HA  SER A 184     103.879  47.939  83.722  1.00  5.47              
ATOM   2932  CB  SER A 184     102.096  46.824  83.343  1.00  5.47              
ATOM   2933  HB1 SER A 184     102.566  45.931  83.757  1.00  5.47              
ATOM   2934  HB2 SER A 184     102.207  46.800  82.258  1.00  5.47              
ATOM   2935  OG  SER A 184     100.715  46.809  83.670  1.00  5.47              
ATOM   2936  HG  SER A 184     100.599  46.490  84.575  1.00  5.47              
ATOM   2937  C   SER A 184     102.395  49.336  83.125  1.00  5.47              
ATOM   2938  O   SER A 184     103.113  49.778  82.228  1.00  5.47              
ATOM   2939  N   PHE A 185     101.274  49.966  83.505  1.00  5.29              
ATOM   2940  H   PHE A 185     100.718  49.553  84.240  1.00  5.29              
ATOM   2941  CA  PHE A 185     100.712  51.094  82.758  1.00  5.29              
ATOM   2942  HA  PHE A 185     100.650  50.751  81.727  1.00  5.29              
ATOM   2943  CB  PHE A 185      99.263  51.397  83.172  1.00  5.29              
ATOM   2944  HB1 PHE A 185      98.762  50.463  83.415  1.00  5.29              
ATOM   2945  HB2 PHE A 185      98.764  51.814  82.301  1.00  5.29              
ATOM   2946  CG  PHE A 185      99.076  52.394  84.292  1.00  5.29              
ATOM   2947  CD1 PHE A 185      99.082  53.769  83.995  1.00  5.29              
ATOM   2948  HD1 PHE A 185      99.154  54.104  82.968  1.00  5.29              
ATOM   2949  CE1 PHE A 185      99.047  54.711  85.033  1.00  5.29              
ATOM   2950  HE1 PHE A 185      99.095  55.757  84.800  1.00  5.29              
ATOM   2951  CZ  PHE A 185      99.001  54.295  86.371  1.00  5.29              
ATOM   2952  HZ  PHE A 185      99.019  55.023  87.168  1.00  5.29              
ATOM   2953  CE2 PHE A 185      98.958  52.925  86.666  1.00  5.29              
ATOM   2954  HE2 PHE A 185      98.951  52.604  87.696  1.00  5.29              
ATOM   2955  CD2 PHE A 185      98.984  51.972  85.630  1.00  5.29              
ATOM   2956  HD2 PHE A 185      98.980  50.916  85.865  1.00  5.29              
ATOM   2957  C   PHE A 185     101.591  52.361  82.666  1.00  5.29              
ATOM   2958  O   PHE A 185     101.582  52.975  81.600  1.00  5.29              
ATOM   2959  N   PRO A 186     102.409  52.750  83.671  1.00  5.23              
ATOM   2960  CD  PRO A 186     102.143  52.670  85.100  1.00  5.23              
ATOM   2961  HD1 PRO A 186     102.059  51.644  85.427  1.00  5.23              
ATOM   2962  HD2 PRO A 186     101.229  53.193  85.337  1.00  5.23              
ATOM   2963  CG  PRO A 186     103.264  53.426  85.824  1.00  5.23              
ATOM   2964  HG1 PRO A 186     103.616  52.925  86.719  1.00  5.23              
ATOM   2965  HG2 PRO A 186     102.920  54.432  86.073  1.00  5.23              
ATOM   2966  CB  PRO A 186     104.354  53.512  84.774  1.00  5.23              
ATOM   2967  HB1 PRO A 186     104.910  52.576  84.737  1.00  5.23              
ATOM   2968  HB2 PRO A 186     105.027  54.349  84.946  1.00  5.23              
ATOM   2969  CA  PRO A 186     103.512  53.680  83.514  1.00  5.23              
ATOM   2970  HA  PRO A 186     103.095  54.688  83.512  1.00  5.23              
ATOM   2971  C   PRO A 186     104.388  53.564  82.282  1.00  5.23              
ATOM   2972  O   PRO A 186     104.779  54.604  81.748  1.00  5.23              
ATOM   2973  N   PHE A 187     104.662  52.357  81.774  1.00  5.30              
ATOM   2974  H   PHE A 187     104.310  51.513  82.217  1.00  5.30              
ATOM   2975  CA  PHE A 187     105.413  52.269  80.493  1.00  5.30              
ATOM   2976  HA  PHE A 187     106.408  52.690  80.641  1.00  5.30              
ATOM   2977  CB  PHE A 187     105.566  50.773  80.163  1.00  5.30              
ATOM   2978  HB1 PHE A 187     104.571  50.327  80.117  1.00  5.30              
ATOM   2979  HB2 PHE A 187     106.101  50.289  80.981  1.00  5.30              
ATOM   2980  CG  PHE A 187     106.288  50.451  78.867  1.00  5.30              
ATOM   2981  CD1 PHE A 187     105.560  50.041  77.732  1.00  5.30              
ATOM   2982  HD1 PHE A 187     104.483  49.956  77.784  1.00  5.30              
ATOM   2983  CE1 PHE A 187     106.226  49.756  76.526  1.00  5.30              
ATOM   2984  HE1 PHE A 187     105.662  49.450  75.657  1.00  5.30              
ATOM   2985  CZ  PHE A 187     107.626  49.873  76.454  1.00  5.30              
ATOM   2986  HZ  PHE A 187     108.141  49.659  75.528  1.00  5.30              
ATOM   2987  CE2 PHE A 187     108.357  50.268  77.588  1.00  5.30              
ATOM   2988  HE2 PHE A 187     109.433  50.355  77.539  1.00  5.30              
ATOM   2989  CD2 PHE A 187     107.689  50.554  78.792  1.00  5.30              
ATOM   2990  HD2 PHE A 187     108.252  50.855  79.663  1.00  5.30              
ATOM   2991  C   PHE A 187     104.776  53.025  79.301  1.00  5.30              
ATOM   2992  O   PHE A 187     105.456  53.392  78.344  1.00  5.30              
ATOM   2993  N   HIS A 188     103.470  53.295  79.362  1.00  5.32              
ATOM   2994  H   HIS A 188     102.967  53.010  80.195  1.00  5.32              
ATOM   2995  CA  HIS A 188     102.694  54.032  78.360  1.00  5.32              
ATOM   2996  HA  HIS A 188     103.328  54.212  77.493  1.00  5.32              
ATOM   2997  CB  HIS A 188     101.514  53.161  77.866  1.00  5.32              
ATOM   2998  HB1 HIS A 188     100.668  53.794  77.602  1.00  5.32              
ATOM   2999  HB2 HIS A 188     101.178  52.497  78.663  1.00  5.32              
ATOM   3000  CG  HIS A 188     101.832  52.337  76.633  1.00  5.32              
ATOM   3001  ND1 HIS A 188     100.898  51.947  75.669  1.00  5.32              
ATOM   3002  CE1 HIS A 188     101.593  51.328  74.703  1.00  5.32              
ATOM   3003  HE1 HIS A 188     101.161  50.928  73.796  1.00  5.32              
ATOM   3004  NE2 HIS A 188     102.900  51.301  75.007  1.00  5.32              
ATOM   3005  HE2 HIS A 188     103.631  50.924  74.421  1.00  5.32              
ATOM   3006  CD2 HIS A 188     103.071  51.934  76.217  1.00  5.32              
ATOM   3007  HD2 HIS A 188     104.010  52.121  76.721  1.00  5.32              
ATOM   3008  C   HIS A 188     102.323  55.456  78.794  1.00  5.32              
ATOM   3009  O   HIS A 188     101.370  56.037  78.282  1.00  5.32              
ATOM   3010  N   LEU A 189     103.116  56.058  79.688  1.00  5.22              
ATOM   3011  H   LEU A 189     103.861  55.515  80.117  1.00  5.22              
ATOM   3012  CA  LEU A 189     102.958  57.456  80.111  1.00  5.22              
ATOM   3013  HA  LEU A 189     102.311  57.964  79.398  1.00  5.22              
ATOM   3014  CB  LEU A 189     102.250  57.443  81.482  1.00  5.22              
ATOM   3015  HB1 LEU A 189     102.406  58.382  82.004  1.00  5.22              
ATOM   3016  HB2 LEU A 189     102.691  56.658  82.098  1.00  5.22              
ATOM   3017  CG  LEU A 189     100.731  57.234  81.386  1.00  5.22              
ATOM   3018  HG  LEU A 189     100.513  56.290  80.889  1.00  5.22              
ATOM   3019  CD1 LEU A 189     100.162  57.163  82.797  1.00  5.22              
ATOM   3020 1HD1 LEU A 189      99.117  56.865  82.738  1.00  5.22              
ATOM   3021 2HD1 LEU A 189     100.713  56.416  83.369  1.00  5.22              
ATOM   3022 3HD1 LEU A 189     100.232  58.133  83.284  1.00  5.22              
ATOM   3023  CD2 LEU A 189     100.010  58.376  80.664  1.00  5.22              
ATOM   3024 1HD2 LEU A 189      98.943  58.308  80.853  1.00  5.22              
ATOM   3025 2HD2 LEU A 189     100.379  59.343  81.007  1.00  5.22              
ATOM   3026 3HD2 LEU A 189     100.168  58.289  79.589  1.00  5.22              
ATOM   3027  C   LEU A 189     104.252  58.301  80.088  1.00  5.22              
ATOM   3028  O   LEU A 189     104.451  59.129  80.984  1.00  5.22              
ATOM   3029  N   PRO A 190     105.125  58.193  79.066  1.00  5.21              
ATOM   3030  CD  PRO A 190     104.974  57.433  77.832  1.00  5.21              
ATOM   3031  HD1 PRO A 190     103.976  57.550  77.405  1.00  5.21              
ATOM   3032  HD2 PRO A 190     105.183  56.379  78.025  1.00  5.21              
ATOM   3033  CG  PRO A 190     106.029  57.984  76.876  1.00  5.21              
ATOM   3034  HG1 PRO A 190     105.638  58.867  76.367  1.00  5.21              
ATOM   3035  HG2 PRO A 190     106.354  57.234  76.155  1.00  5.21              
ATOM   3036  CB  PRO A 190     107.156  58.392  77.821  1.00  5.21              
ATOM   3037  HB1 PRO A 190     107.793  59.164  77.386  1.00  5.21              
ATOM   3038  HB2 PRO A 190     107.751  57.513  78.076  1.00  5.21              
ATOM   3039  CA  PRO A 190     106.418  58.879  79.073  1.00  5.21              
ATOM   3040  HA  PRO A 190     106.980  58.541  79.944  1.00  5.21              
ATOM   3041  C   PRO A 190     106.364  60.416  79.153  1.00  5.21              
ATOM   3042  O   PRO A 190     107.353  61.031  79.553  1.00  5.21              
ATOM   3043  N   LEU A 191     105.228  61.038  78.796  1.00  5.18              
ATOM   3044  H   LEU A 191     104.459  60.469  78.481  1.00  5.18              
ATOM   3045  CA  LEU A 191     105.016  62.491  78.835  1.00  5.18              
ATOM   3046  HA  LEU A 191     105.998  62.957  78.778  1.00  5.18              
ATOM   3047  CB  LEU A 191     104.208  62.932  77.593  1.00  5.18              
ATOM   3048  HB1 LEU A 191     103.157  62.696  77.769  1.00  5.18              
ATOM   3049  HB2 LEU A 191     104.535  62.352  76.728  1.00  5.18              
ATOM   3050  CG  LEU A 191     104.331  64.434  77.234  1.00  5.18              
ATOM   3051  HG  LEU A 191     104.082  65.060  78.085  1.00  5.18              
ATOM   3052  CD1 LEU A 191     105.734  64.814  76.752  1.00  5.18              
ATOM   3053 1HD1 LEU A 191     105.748  65.860  76.446  1.00  5.18              
ATOM   3054 2HD1 LEU A 191     106.452  64.693  77.561  1.00  5.18              
ATOM   3055 3HD1 LEU A 191     106.022  64.187  75.909  1.00  5.18              
ATOM   3056  CD2 LEU A 191     103.333  64.791  76.138  1.00  5.18              
ATOM   3057 1HD2 LEU A 191     103.478  65.824  75.824  1.00  5.18              
ATOM   3058 2HD2 LEU A 191     103.448  64.127  75.280  1.00  5.18              
ATOM   3059 3HD2 LEU A 191     102.326  64.703  76.542  1.00  5.18              
ATOM   3060  C   LEU A 191     104.375  63.018  80.125  1.00  5.18              
ATOM   3061  O   LEU A 191     104.337  64.231  80.320  1.00  5.18              
ATOM   3062  N   LEU A 192     103.910  62.136  81.009  1.00  5.20              
ATOM   3063  H   LEU A 192     104.105  61.153  80.865  1.00  5.20              
ATOM   3064  CA  LEU A 192     103.183  62.506  82.221  1.00  5.20              
ATOM   3065  HA  LEU A 192     102.286  63.045  81.928  1.00  5.20              
ATOM   3066  CB  LEU A 192     102.788  61.207  82.926  1.00  5.20              
ATOM   3067  HB1 LEU A 192     103.699  60.731  83.293  1.00  5.20              
ATOM   3068  HB2 LEU A 192     102.326  60.546  82.196  1.00  5.20              
ATOM   3069  CG  LEU A 192     101.804  61.408  84.084  1.00  5.20              
ATOM   3070  HG  LEU A 192     102.084  62.286  84.661  1.00  5.20              
ATOM   3071  CD1 LEU A 192     100.365  61.561  83.584  1.00  5.20              
ATOM   3072 1HD1 LEU A 192      99.708  61.722  84.435  1.00  5.20              
ATOM   3073 2HD1 LEU A 192     100.297  62.422  82.924  1.00  5.20              
ATOM   3074 3HD1 LEU A 192     100.051  60.670  83.045  1.00  5.20              
ATOM   3075  CD2 LEU A 192     101.878  60.193  85.000  1.00  5.20              
ATOM   3076 1HD2 LEU A 192     101.115  60.278  85.771  1.00  5.20              
ATOM   3077 2HD2 LEU A 192     101.733  59.274  84.439  1.00  5.20              
ATOM   3078 3HD2 LEU A 192     102.858  60.166  85.474  1.00  5.20              
ATOM   3079  C   LEU A 192     104.025  63.416  83.126  1.00  5.20              
ATOM   3080  O   LEU A 192     105.195  63.141  83.372  1.00  5.20              
ATOM   3081  N   GLU A 193     103.392  64.463  83.648  1.00  5.21              
ATOM   3082  H   GLU A 193     102.421  64.599  83.399  1.00  5.21              
ATOM   3083  CA  GLU A 193     103.976  65.515  84.475  1.00  5.21              
ATOM   3084  HA  GLU A 193     105.041  65.309  84.572  1.00  5.21              
ATOM   3085  CB  GLU A 193     103.876  66.900  83.793  1.00  5.21              
ATOM   3086  HB1 GLU A 193     104.163  67.670  84.510  1.00  5.21              
ATOM   3087  HB2 GLU A 193     102.850  67.084  83.472  1.00  5.21              
ATOM   3088  CG  GLU A 193     104.829  66.987  82.588  1.00  5.21              
ATOM   3089  HG1 GLU A 193     104.532  66.229  81.867  1.00  5.21              
ATOM   3090  HG2 GLU A 193     105.837  66.750  82.929  1.00  5.21              
ATOM   3091  CD  GLU A 193     104.849  68.350  81.875  1.00  5.21              
ATOM   3092  OE1 GLU A 193     105.878  69.067  81.974  1.00  5.21              
ATOM   3093  OE2 GLU A 193     103.856  68.661  81.178  1.00  5.21              
ATOM   3094  C   GLU A 193     103.432  65.535  85.917  1.00  5.21              
ATOM   3095  O   GLU A 193     104.234  65.838  86.802  1.00  5.21              
ATOM   3096  N   GLU A 194     102.198  65.079  86.212  1.00  4.78              
ATOM   3097  H   GLU A 194     101.543  64.871  85.463  1.00  4.78              
ATOM   3098  CA  GLU A 194     101.870  64.676  87.598  1.00  4.78              
ATOM   3099  HA  GLU A 194     102.763  64.695  88.220  1.00  4.78              
ATOM   3100  CB  GLU A 194     100.814  65.565  88.281  1.00  4.78              
ATOM   3101  HB1 GLU A 194     100.488  65.041  89.179  1.00  4.78              
ATOM   3102  HB2 GLU A 194      99.931  65.615  87.660  1.00  4.78              
ATOM   3103  CG  GLU A 194     101.246  66.986  88.667  1.00  4.78              
ATOM   3104  HG1 GLU A 194     100.766  67.688  87.982  1.00  4.78              
ATOM   3105  HG2 GLU A 194     102.320  67.098  88.526  1.00  4.78              
ATOM   3106  CD  GLU A 194     100.864  67.343  90.120  1.00  4.78              
ATOM   3107  OE1 GLU A 194     100.941  66.498  91.040  1.00  4.78              
ATOM   3108  OE2 GLU A 194     100.502  68.507  90.385  1.00  4.78              
ATOM   3109  C   GLU A 194     101.319  63.264  87.653  1.00  4.78              
ATOM   3110  O   GLU A 194     100.631  62.834  86.734  1.00  4.78              
ATOM   3111  N   LEU A 195     101.559  62.602  88.780  1.00  4.78              
ATOM   3112  H   LEU A 195     102.158  63.043  89.471  1.00  4.78              
ATOM   3113  CA  LEU A 195     101.023  61.307  89.139  1.00  4.78              
ATOM   3114  HA  LEU A 195     100.110  61.117  88.574  1.00  4.78              
ATOM   3115  CB  LEU A 195     102.091  60.254  88.790  1.00  4.78              
ATOM   3116  HB1 LEU A 195     103.015  60.512  89.311  1.00  4.78              
ATOM   3117  HB2 LEU A 195     102.294  60.314  87.725  1.00  4.78              
ATOM   3118  CG  LEU A 195     101.733  58.804  89.150  1.00  4.78              
ATOM   3119  HG  LEU A 195     101.678  58.700  90.234  1.00  4.78              
ATOM   3120  CD1 LEU A 195     100.401  58.359  88.544  1.00  4.78              
ATOM   3121 1HD1 LEU A 195     100.231  57.305  88.758  1.00  4.78              
ATOM   3122 2HD1 LEU A 195      99.582  58.929  88.984  1.00  4.78              
ATOM   3123 3HD1 LEU A 195     100.412  58.519  87.467  1.00  4.78              
ATOM   3124  CD2 LEU A 195     102.852  57.895  88.632  1.00  4.78              
ATOM   3125 1HD2 LEU A 195     102.668  56.865  88.936  1.00  4.78              
ATOM   3126 2HD2 LEU A 195     102.891  57.939  87.544  1.00  4.78              
ATOM   3127 3HD2 LEU A 195     103.810  58.216  89.038  1.00  4.78              
ATOM   3128  C   LEU A 195     100.712  61.307  90.636  1.00  4.78              
ATOM   3129  O   LEU A 195     101.625  61.308  91.477  1.00  4.78              
ATOM   3130  N   ASP A 196      99.421  61.270  90.959  1.00  4.82              
ATOM   3131  H   ASP A 196      98.708  61.278  90.234  1.00  4.82              
ATOM   3132  CA  ASP A 196      98.986  61.041  92.335  1.00  4.82              
ATOM   3133  HA  ASP A 196      99.817  61.243  93.010  1.00  4.82              
ATOM   3134  CB  ASP A 196      97.862  62.013  92.742  1.00  4.82              
ATOM   3135  HB1 ASP A 196      96.924  61.694  92.291  1.00  4.82              
ATOM   3136  HB2 ASP A 196      98.103  63.007  92.360  1.00  4.82              
ATOM   3137  CG  ASP A 196      97.707  62.101  94.270  1.00  4.82              
ATOM   3138  OD1 ASP A 196      97.831  61.059  94.954  1.00  4.82              
ATOM   3139  OD2 ASP A 196      97.598  63.217  94.816  1.00  4.82              
ATOM   3140  C   ASP A 196      98.583  59.573  92.517  1.00  4.82              
ATOM   3141  O   ASP A 196      97.779  59.027  91.760  1.00  4.82              
ATOM   3142  N   LEU A 197      99.171  58.930  93.522  1.00  5.27              
ATOM   3143  H   LEU A 197      99.826  59.467  94.085  1.00  5.27              
ATOM   3144  CA  LEU A 197      98.876  57.555  93.941  1.00  5.27              
ATOM   3145  HA  LEU A 197      97.927  57.244  93.502  1.00  5.27              
ATOM   3146  CB  LEU A 197     100.012  56.645  93.420  1.00  5.27              
ATOM   3147  HB1 LEU A 197     100.024  55.707  93.975  1.00  5.27              
ATOM   3148  HB2 LEU A 197     100.956  57.153  93.610  1.00  5.27              
ATOM   3149  CG  LEU A 197      99.933  56.302  91.920  1.00  5.27              
ATOM   3150  HG  LEU A 197      99.698  57.192  91.341  1.00  5.27              
ATOM   3151  CD1 LEU A 197     101.282  55.770  91.439  1.00  5.27              
ATOM   3152 1HD1 LEU A 197     101.220  55.495  90.387  1.00  5.27              
ATOM   3153 2HD1 LEU A 197     102.037  56.545  91.559  1.00  5.27              
ATOM   3154 3HD1 LEU A 197     101.566  54.901  92.024  1.00  5.27              
ATOM   3155  CD2 LEU A 197      98.886  55.223  91.635  1.00  5.27              
ATOM   3156 1HD2 LEU A 197      98.824  55.042  90.562  1.00  5.27              
ATOM   3157 2HD2 LEU A 197      99.148  54.297  92.147  1.00  5.27              
ATOM   3158 3HD2 LEU A 197      97.912  55.557  91.990  1.00  5.27              
ATOM   3159  C   LEU A 197      98.688  57.481  95.467  1.00  5.27              
ATOM   3160  O   LEU A 197      98.890  56.432  96.082  1.00  5.27              
ATOM   3161  N   SER A 198      98.281  58.584  96.085  1.00  5.25              
ATOM   3162  H   SER A 198      98.094  59.405  95.509  1.00  5.25              
ATOM   3163  CA  SER A 198      97.988  58.705  97.509  1.00  5.25              
ATOM   3164  HA  SER A 198      98.888  58.448  98.065  1.00  5.25              
ATOM   3165  CB  SER A 198      97.616  60.150  97.849  1.00  5.25              
ATOM   3166  HB1 SER A 198      97.478  60.259  98.922  1.00  5.25              
ATOM   3167  HB2 SER A 198      96.691  60.428  97.340  1.00  5.25              
ATOM   3168  OG  SER A 198      98.657  60.999  97.430  1.00  5.25              
ATOM   3169  HG  SER A 198      98.419  61.227  96.494  1.00  5.25              
ATOM   3170  C   SER A 198      96.873  57.754  97.969  1.00  5.25              
ATOM   3171  O   SER A 198      96.098  57.212  97.186  1.00  5.25              
ATOM   3172  N   PHE A 199      96.791  57.561  99.280  1.00  5.32              
ATOM   3173  H   PHE A 199      97.427  58.116  99.843  1.00  5.32              
ATOM   3174  CA  PHE A 199      95.785  56.799 100.008  1.00  5.32              
ATOM   3175  HA  PHE A 199      96.247  56.444 100.926  1.00  5.32              
ATOM   3176  CB  PHE A 199      94.654  57.746 100.446  1.00  5.32              
ATOM   3177  HB1 PHE A 199      93.901  57.174 100.988  1.00  5.32              
ATOM   3178  HB2 PHE A 199      94.174  58.170  99.561  1.00  5.32              
ATOM   3179  CG  PHE A 199      95.143  58.870 101.347  1.00  5.32              
ATOM   3180  CD1 PHE A 199      95.393  58.623 102.712  1.00  5.32              
ATOM   3181  HD1 PHE A 199      95.201  57.645 103.128  1.00  5.32              
ATOM   3182  CE1 PHE A 199      95.902  59.645 103.535  1.00  5.32              
ATOM   3183  HE1 PHE A 199      96.095  59.452 104.581  1.00  5.32              
ATOM   3184  CZ  PHE A 199      96.179  60.911 102.991  1.00  5.32              
ATOM   3185  HZ  PHE A 199      96.579  61.693 103.620  1.00  5.32              
ATOM   3186  CE2 PHE A 199      95.941  61.159 101.627  1.00  5.32              
ATOM   3187  HE2 PHE A 199      96.173  62.128 101.205  1.00  5.32              
ATOM   3188  CD2 PHE A 199      95.409  60.145 100.811  1.00  5.32              
ATOM   3189  HD2 PHE A 199      95.222  60.338  99.763  1.00  5.32              
ATOM   3190  C   PHE A 199      95.299  55.544  99.276  1.00  5.32              
ATOM   3191  O   PHE A 199      94.125  55.382  98.932  1.00  5.32              
ATOM   3192  N   ASN A 200      96.247  54.639  99.072  1.00  5.27              
ATOM   3193  H   ASN A 200      97.179  54.870  99.391  1.00  5.27              
ATOM   3194  CA  ASN A 200      96.059  53.388  98.335  1.00  5.27              
ATOM   3195  HA  ASN A 200      95.015  53.268  98.041  1.00  5.27              
ATOM   3196  CB  ASN A 200      96.942  53.454  97.064  1.00  5.27              
ATOM   3197  HB1 ASN A 200      97.368  52.475  96.849  1.00  5.27              
ATOM   3198  HB2 ASN A 200      97.769  54.154  97.193  1.00  5.27              
ATOM   3199  CG  ASN A 200      96.129  53.839  95.847  1.00  5.27              
ATOM   3200  OD1 ASN A 200      95.239  53.107  95.455  1.00  5.27              
ATOM   3201  ND2 ASN A 200      96.382  54.971  95.243  1.00  5.27              
ATOM   3202 1HD2 ASN A 200      97.014  55.633  95.676  1.00  5.27              
ATOM   3203 2HD2 ASN A 200      95.795  55.255  94.459  1.00  5.27              
ATOM   3204  C   ASN A 200      96.400  52.185  99.216  1.00  5.27              
ATOM   3205  O   ASN A 200      96.290  51.048  98.750  1.00  5.27              
ATOM   3206  N   TYR A 201      96.772  52.423 100.485  1.00  5.23              
ATOM   3207  H   TYR A 201      96.976  53.371 100.775  1.00  5.23              
ATOM   3208  CA  TYR A 201      96.928  51.352 101.465  1.00  5.23              
ATOM   3209  HA  TYR A 201      97.802  50.784 101.143  1.00  5.23              
ATOM   3210  CB  TYR A 201      97.283  51.915 102.849  1.00  5.23              
ATOM   3211  HB1 TYR A 201      97.995  52.729 102.729  1.00  5.23              
ATOM   3212  HB2 TYR A 201      97.802  51.131 103.401  1.00  5.23              
ATOM   3213  CG  TYR A 201      96.129  52.415 103.696  1.00  5.23              
ATOM   3214  CD1 TYR A 201      95.409  53.561 103.307  1.00  5.23              
ATOM   3215  HD1 TYR A 201      95.670  54.084 102.400  1.00  5.23              
ATOM   3216  CE1 TYR A 201      94.376  54.055 104.124  1.00  5.23              
ATOM   3217  HE1 TYR A 201      93.833  54.945 103.846  1.00  5.23              
ATOM   3218  CZ  TYR A 201      94.079  53.419 105.346  1.00  5.23              
ATOM   3219  OH  TYR A 201      93.116  53.937 106.152  1.00  5.23              
ATOM   3220  HH  TYR A 201      93.062  53.460 106.980  1.00  5.23              
ATOM   3221  CE2 TYR A 201      94.797  52.266 105.736  1.00  5.23              
ATOM   3222  HE2 TYR A 201      94.584  51.786 106.678  1.00  5.23              
ATOM   3223  CD2 TYR A 201      95.817  51.764 104.907  1.00  5.23              
ATOM   3224  HD2 TYR A 201      96.386  50.896 105.222  1.00  5.23              
ATOM   3225  C   TYR A 201      95.765  50.365 101.517  1.00  5.23              
ATOM   3226  O   TYR A 201      94.605  50.707 101.260  1.00  5.23              
ATOM   3227  N   GLU A 202      96.102  49.129 101.875  1.00  5.34              
ATOM   3228  H   GLU A 202      97.061  48.961 102.141  1.00  5.34              
ATOM   3229  CA  GLU A 202      95.166  48.018 101.980  1.00  5.34              
ATOM   3230  HA  GLU A 202      94.213  48.343 101.563  1.00  5.34              
ATOM   3231  CB  GLU A 202      95.611  46.837 101.105  1.00  5.34              
ATOM   3232  HB1 GLU A 202      94.971  45.985 101.332  1.00  5.34              
ATOM   3233  HB2 GLU A 202      96.646  46.585 101.336  1.00  5.34              
ATOM   3234  CG  GLU A 202      95.471  47.177  99.602  1.00  5.34              
ATOM   3235  HG1 GLU A 202      96.149  47.993  99.351  1.00  5.34              
ATOM   3236  HG2 GLU A 202      94.453  47.528  99.415  1.00  5.34              
ATOM   3237  CD  GLU A 202      95.751  45.977  98.683  1.00  5.34              
ATOM   3238  OE1 GLU A 202      96.884  45.798  98.185  1.00  5.34              
ATOM   3239  OE2 GLU A 202      94.852  45.131  98.475  1.00  5.34              
ATOM   3240  C   GLU A 202      94.891  47.712 103.447  1.00  5.34              
ATOM   3241  O   GLU A 202      95.808  47.508 104.240  1.00  5.34              
ATOM   3242  N   LEU A 203      93.612  47.840 103.806  1.00  5.73              
ATOM   3243  H   LEU A 203      92.914  47.925 103.089  1.00  5.73              
ATOM   3244  CA  LEU A 203      93.180  48.140 105.162  1.00  5.73              
ATOM   3245  HA  LEU A 203      93.662  49.071 105.463  1.00  5.73              
ATOM   3246  CB  LEU A 203      91.657  48.356 105.206  1.00  5.73              
ATOM   3247  HB1 LEU A 203      91.402  48.605 106.236  1.00  5.73              
ATOM   3248  HB2 LEU A 203      91.153  47.416 104.979  1.00  5.73              
ATOM   3249  CG  LEU A 203      91.072  49.475 104.312  1.00  5.73              
ATOM   3250  HG  LEU A 203      90.102  49.727 104.727  1.00  5.73              
ATOM   3251  CD1 LEU A 203      91.910  50.757 104.263  1.00  5.73              
ATOM   3252 1HD1 LEU A 203      91.354  51.537 103.745  1.00  5.73              
ATOM   3253 2HD1 LEU A 203      92.113  51.094 105.278  1.00  5.73              
ATOM   3254 3HD1 LEU A 203      92.855  50.593 103.746  1.00  5.73              
ATOM   3255  CD2 LEU A 203      90.810  49.030 102.873  1.00  5.73              
ATOM   3256 1HD2 LEU A 203      90.193  49.785 102.388  1.00  5.73              
ATOM   3257 2HD2 LEU A 203      91.735  48.933 102.312  1.00  5.73              
ATOM   3258 3HD2 LEU A 203      90.264  48.086 102.875  1.00  5.73              
ATOM   3259  C   LEU A 203      93.644  47.058 106.143  1.00  5.73              
ATOM   3260  O   LEU A 203      93.675  45.870 105.827  1.00  5.73              
ATOM   3261  N   GLN A 204      94.015  47.500 107.343  1.00  5.77              
ATOM   3262  H   GLN A 204      93.900  48.483 107.538  1.00  5.77              
ATOM   3263  CA  GLN A 204      94.629  46.695 108.400  1.00  5.77              
ATOM   3264  HA  GLN A 204      94.813  47.387 109.222  1.00  5.77              
ATOM   3265  CB  GLN A 204      93.650  45.631 108.945  1.00  5.77              
ATOM   3266  HB1 GLN A 204      94.054  45.243 109.881  1.00  5.77              
ATOM   3267  HB2 GLN A 204      93.592  44.797 108.244  1.00  5.77              
ATOM   3268  CG  GLN A 204      92.223  46.147 109.209  1.00  5.77              
ATOM   3269  HG1 GLN A 204      91.665  45.383 109.751  1.00  5.77              
ATOM   3270  HG2 GLN A 204      91.714  46.317 108.260  1.00  5.77              
ATOM   3271  CD  GLN A 204      92.206  47.442 110.012  1.00  5.77              
ATOM   3272  OE1 GLN A 204      92.013  48.530 109.486  1.00  5.77              
ATOM   3273  NE2 GLN A 204      92.439  47.388 111.304  1.00  5.77              
ATOM   3274 1HE2 GLN A 204      92.611  46.508 111.757  1.00  5.77              
ATOM   3275 2HE2 GLN A 204      92.424  48.263 111.798  1.00  5.77              
ATOM   3276  C   GLN A 204      96.024  46.115 108.086  1.00  5.77              
ATOM   3277  O   GLN A 204      96.624  45.502 108.971  1.00  5.77              
ATOM   3278  N   ARG A 205      96.599  46.334 106.893  1.00  5.73              
ATOM   3279  H   ARG A 205      96.077  46.830 106.177  1.00  5.73              
ATOM   3280  CA  ARG A 205      98.037  46.109 106.675  1.00  5.73              
ATOM   3281  HA  ARG A 205      98.334  45.245 107.273  1.00  5.73              
ATOM   3282  CB  ARG A 205      98.356  45.792 105.204  1.00  5.73              
ATOM   3283  HB1 ARG A 205      99.399  45.482 105.149  1.00  5.73              
ATOM   3284  HB2 ARG A 205      98.236  46.697 104.606  1.00  5.73              
ATOM   3285  CG  ARG A 205      97.508  44.664 104.595  1.00  5.73              
ATOM   3286  HG1 ARG A 205      96.469  44.988 104.528  1.00  5.73              
ATOM   3287  HG2 ARG A 205      97.561  43.776 105.225  1.00  5.73              
ATOM   3288  CD  ARG A 205      98.033  44.329 103.191  1.00  5.73              
ATOM   3289  HD1 ARG A 205      98.949  43.740 103.279  1.00  5.73              
ATOM   3290  HD2 ARG A 205      98.270  45.270 102.689  1.00  5.73              
ATOM   3291  NE  ARG A 205      97.027  43.594 102.401  1.00  5.73              
ATOM   3292  HE  ARG A 205      96.299  43.141 102.927  1.00  5.73              
ATOM   3293  CZ  ARG A 205      96.828  43.724 101.102  1.00  5.73              
ATOM   3294  NH1 ARG A 205      97.727  44.260 100.325  1.00  5.73              
ATOM   3295 1HH1 ARG A 205      98.630  44.479 100.693  1.00  5.73              
ATOM   3296 2HH1 ARG A 205      97.476  44.580  99.385  1.00  5.73              
ATOM   3297  NH2 ARG A 205      95.687  43.373 100.578  1.00  5.73              
ATOM   3298 1HH2 ARG A 205      94.984  42.927 101.140  1.00  5.73              
ATOM   3299 2HH2 ARG A 205      95.448  43.706  99.642  1.00  5.73              
ATOM   3300  C   ARG A 205      98.858  47.302 107.171  1.00  5.73              
ATOM   3301  O   ARG A 205      98.368  48.423 107.238  1.00  5.73              
ATOM   3302  N   TYR A 206     100.134  47.053 107.458  1.00  5.76              
ATOM   3303  H   TYR A 206     100.441  46.096 107.449  1.00  5.76              
ATOM   3304  CA  TYR A 206     101.132  48.087 107.750  1.00  5.76              
ATOM   3305  HA  TYR A 206     100.845  49.006 107.235  1.00  5.76              
ATOM   3306  CB  TYR A 206     101.115  48.376 109.262  1.00  5.76              
ATOM   3307  HB1 TYR A 206     101.505  47.505 109.789  1.00  5.76              
ATOM   3308  HB2 TYR A 206     100.071  48.482 109.563  1.00  5.76              
ATOM   3309  CG  TYR A 206     101.829  49.614 109.789  1.00  5.76              
ATOM   3310  CD1 TYR A 206     102.498  50.547 108.962  1.00  5.76              
ATOM   3311  HD1 TYR A 206     102.552  50.399 107.893  1.00  5.76              
ATOM   3312  CE1 TYR A 206     103.108  51.688 109.528  1.00  5.76              
ATOM   3313  HE1 TYR A 206     103.629  52.396 108.894  1.00  5.76              
ATOM   3314  CZ  TYR A 206     103.075  51.880 110.927  1.00  5.76              
ATOM   3315  OH  TYR A 206     103.779  52.876 111.529  1.00  5.76              
ATOM   3316  HH  TYR A 206     104.202  53.488 110.892  1.00  5.76              
ATOM   3317  CE2 TYR A 206     102.382  50.967 111.746  1.00  5.76              
ATOM   3318  HE2 TYR A 206     102.303  51.143 112.807  1.00  5.76              
ATOM   3319  CD2 TYR A 206     101.763  49.843 111.175  1.00  5.76              
ATOM   3320  HD2 TYR A 206     101.217  49.151 111.802  1.00  5.76              
ATOM   3321  C   TYR A 206     102.496  47.642 107.194  1.00  5.76              
ATOM   3322  O   TYR A 206     103.363  47.246 107.980  1.00  5.76              
ATOM   3323  N   PRO A 207     102.635  47.562 105.848  1.00  5.75              
ATOM   3324  CD  PRO A 207     101.588  47.835 104.862  1.00  5.75              
ATOM   3325  HD1 PRO A 207     101.120  48.801 105.027  1.00  5.75              
ATOM   3326  HD2 PRO A 207     100.822  47.069 104.917  1.00  5.75              
ATOM   3327  CG  PRO A 207     102.225  47.774 103.473  1.00  5.75              
ATOM   3328  HG1 PRO A 207     101.975  48.657 102.882  1.00  5.75              
ATOM   3329  HG2 PRO A 207     101.898  46.867 102.962  1.00  5.75              
ATOM   3330  CB  PRO A 207     103.723  47.700 103.744  1.00  5.75              
ATOM   3331  HB1 PRO A 207     104.130  48.711 103.778  1.00  5.75              
ATOM   3332  HB2 PRO A 207     104.243  47.108 102.990  1.00  5.75              
ATOM   3333  CA  PRO A 207     103.804  47.060 105.131  1.00  5.75              
ATOM   3334  HA  PRO A 207     103.688  45.981 105.021  1.00  5.75              
ATOM   3335  C   PRO A 207     105.153  47.337 105.777  1.00  5.75              
ATOM   3336  O   PRO A 207     105.380  48.422 106.308  1.00  5.75              
ATOM   3337  N   SER A 208     106.073  46.372 105.707  1.00  5.64              
ATOM   3338  H   SER A 208     105.874  45.513 105.218  1.00  5.64              
ATOM   3339  CA  SER A 208     107.435  46.590 106.203  1.00  5.64              
ATOM   3340  HA  SER A 208     107.386  46.825 107.267  1.00  5.64              
ATOM   3341  CB  SER A 208     108.292  45.327 106.033  1.00  5.64              
ATOM   3342  HB1 SER A 208     107.876  44.533 106.655  1.00  5.64              
ATOM   3343  HB2 SER A 208     109.312  45.530 106.365  1.00  5.64              
ATOM   3344  OG  SER A 208     108.308  44.890 104.685  1.00  5.64              
ATOM   3345  HG  SER A 208     109.145  45.183 104.296  1.00  5.64              
ATOM   3346  C   SER A 208     108.084  47.770 105.508  1.00  5.64              
ATOM   3347  O   SER A 208     108.521  48.697 106.178  1.00  5.64              
ATOM   3348  N   SER A 209     108.020  47.789 104.181  1.00  5.82              
ATOM   3349  H   SER A 209     107.582  47.007 103.719  1.00  5.82              
ATOM   3350  CA  SER A 209     108.682  48.773 103.339  1.00  5.82              
ATOM   3351  HA  SER A 209     108.880  49.669 103.923  1.00  5.82              
ATOM   3352  CB  SER A 209     110.031  48.236 102.822  1.00  5.82              
ATOM   3353  HB1 SER A 209     110.687  49.081 102.603  1.00  5.82              
ATOM   3354  HB2 SER A 209     109.853  47.695 101.891  1.00  5.82              
ATOM   3355  OG  SER A 209     110.676  47.339 103.720  1.00  5.82              
ATOM   3356  HG  SER A 209     111.309  47.829 104.302  1.00  5.82              
ATOM   3357  C   SER A 209     107.793  49.173 102.166  1.00  5.82              
ATOM   3358  O   SER A 209     106.747  48.566 101.907  1.00  5.82              
ATOM   3359  N   LEU A 210     108.245  50.180 101.423  1.00  5.85              
ATOM   3360  H   LEU A 210     109.106  50.633 101.697  1.00  5.85              
ATOM   3361  CA  LEU A 210     107.754  50.418 100.074  1.00  5.85              
ATOM   3362  HA  LEU A 210     106.665  50.390 100.104  1.00  5.85              
ATOM   3363  CB  LEU A 210     108.232  51.805  99.582  1.00  5.85              
ATOM   3364  HB1 LEU A 210     108.673  51.707  98.588  1.00  5.85              
ATOM   3365  HB2 LEU A 210     109.024  52.172 100.237  1.00  5.85              
ATOM   3366  CG  LEU A 210     107.124  52.870  99.503  1.00  5.85              
ATOM   3367  HG  LEU A 210     106.676  52.997 100.485  1.00  5.85              
ATOM   3368  CD1 LEU A 210     107.733  54.196  99.040  1.00  5.85              
ATOM   3369 1HD1 LEU A 210     106.964  54.969  99.015  1.00  5.85              
ATOM   3370 2HD1 LEU A 210     108.511  54.503  99.738  1.00  5.85              
ATOM   3371 3HD1 LEU A 210     108.171  54.080  98.051  1.00  5.85              
ATOM   3372  CD2 LEU A 210     106.020  52.511  98.503  1.00  5.85              
ATOM   3373 1HD2 LEU A 210     106.452  52.289  97.529  1.00  5.85              
ATOM   3374 2HD2 LEU A 210     105.462  51.644  98.844  1.00  5.85              
ATOM   3375 3HD2 LEU A 210     105.319  53.340  98.413  1.00  5.85              
ATOM   3376  C   LEU A 210     108.220  49.335  99.096  1.00  5.85              
ATOM   3377  O   LEU A 210     109.296  48.754  99.227  1.00  5.85              
ATOM   3378  N   ASN A 211     107.432  49.157  98.043  1.00  5.84              
ATOM   3379  H   ASN A 211     106.561  49.668  98.031  1.00  5.84              
ATOM   3380  CA  ASN A 211     107.770  48.417  96.832  1.00  5.84              
ATOM   3381  HA  ASN A 211     108.852  48.291  96.749  1.00  5.84              
ATOM   3382  CB  ASN A 211     107.103  47.029  96.837  1.00  5.84              
ATOM   3383  HB1 ASN A 211     107.113  46.679  95.812  1.00  5.84              
ATOM   3384  HB2 ASN A 211     106.067  47.114  97.161  1.00  5.84              
ATOM   3385  CG  ASN A 211     107.775  45.921  97.629  1.00  5.84              
ATOM   3386  OD1 ASN A 211     107.336  44.786  97.604  1.00  5.84              
ATOM   3387  ND2 ASN A 211     108.851  46.149  98.338  1.00  5.84              
ATOM   3388 1HD2 ASN A 211     109.186  47.092  98.507  1.00  5.84              
ATOM   3389 2HD2 ASN A 211     109.233  45.356  98.810  1.00  5.84              
ATOM   3390  C   ASN A 211     107.312  49.278  95.642  1.00  5.84              
ATOM   3391  O   ASN A 211     106.130  49.294  95.294  1.00  5.84              
ATOM   3392  N   LEU A 212     108.241  50.041  95.060  1.00  5.86              
ATOM   3393  H   LEU A 212     109.194  49.999  95.397  1.00  5.86              
ATOM   3394  CA  LEU A 212     107.989  50.866  93.880  1.00  5.86              
ATOM   3395  HA  LEU A 212     106.919  51.060  93.770  1.00  5.86              
ATOM   3396  CB  LEU A 212     108.736  52.213  94.002  1.00  5.86              
ATOM   3397  HB1 LEU A 212     108.610  52.758  93.065  1.00  5.86              
ATOM   3398  HB2 LEU A 212     109.803  52.009  94.115  1.00  5.86              
ATOM   3399  CG  LEU A 212     108.300  53.136  95.155  1.00  5.86              
ATOM   3400  HG  LEU A 212     108.456  52.626  96.105  1.00  5.86              
ATOM   3401  CD1 LEU A 212     109.142  54.413  95.139  1.00  5.86              
ATOM   3402 1HD1 LEU A 212     108.876  55.053  95.978  1.00  5.86              
ATOM   3403 2HD1 LEU A 212     110.196  54.150  95.227  1.00  5.86              
ATOM   3404 3HD1 LEU A 212     108.990  54.957  94.208  1.00  5.86              
ATOM   3405  CD2 LEU A 212     106.830  53.551  95.046  1.00  5.86              
ATOM   3406 1HD2 LEU A 212     106.588  54.256  95.841  1.00  5.86              
ATOM   3407 2HD2 LEU A 212     106.644  54.016  94.078  1.00  5.86              
ATOM   3408 3HD2 LEU A 212     106.191  52.678  95.156  1.00  5.86              
ATOM   3409  C   LEU A 212     108.476  50.135  92.632  1.00  5.86              
ATOM   3410  O   LEU A 212     109.656  49.800  92.526  1.00  5.86              
ATOM   3411  N   SER A 213     107.578  49.884  91.681  1.00  5.62              
ATOM   3412  H   SER A 213     106.606  50.124  91.850  1.00  5.62              
ATOM   3413  CA  SER A 213     107.944  49.164  90.461  1.00  5.62              
ATOM   3414  HA  SER A 213     108.251  48.159  90.755  1.00  5.62              
ATOM   3415  CB  SER A 213     106.726  49.048  89.541  1.00  5.62              
ATOM   3416  HB1 SER A 213     106.496  50.021  89.104  1.00  5.62              
ATOM   3417  HB2 SER A 213     105.859  48.709  90.106  1.00  5.62              
ATOM   3418  OG  SER A 213     107.017  48.119  88.513  1.00  5.62              
ATOM   3419  HG  SER A 213     106.839  47.237  88.868  1.00  5.62              
ATOM   3420  C   SER A 213     109.103  49.829  89.680  1.00  5.62              
ATOM   3421  O   SER A 213     109.205  51.058  89.496  1.00  5.62              
ATOM   3422  N   SER A 214     109.935  48.974  89.074  1.00  5.38              
ATOM   3423  H   SER A 214     109.811  47.988  89.243  1.00  5.38              
ATOM   3424  CA  SER A 214     110.904  49.404  88.064  1.00  5.38              
ATOM   3425  HA  SER A 214     111.629  50.049  88.562  1.00  5.38              
ATOM   3426  CB  SER A 214     111.674  48.212  87.492  1.00  5.38              
ATOM   3427  HB1 SER A 214     110.972  47.516  87.030  1.00  5.38              
ATOM   3428  HB2 SER A 214     112.202  47.700  88.298  1.00  5.38              
ATOM   3429  OG  SER A 214     112.607  48.633  86.517  1.00  5.38              
ATOM   3430  HG  SER A 214     113.224  49.274  86.892  1.00  5.38              
ATOM   3431  C   SER A 214     110.254  50.250  86.958  1.00  5.38              
ATOM   3432  O   SER A 214     110.887  51.169  86.441  1.00  5.38              
ATOM   3433  N   ALA A 215     108.960  50.044  86.684  1.00  5.33              
ATOM   3434  H   ALA A 215     108.468  49.313  87.182  1.00  5.33              
ATOM   3435  CA  ALA A 215     108.181  50.834  85.737  1.00  5.33              
ATOM   3436  HA  ALA A 215     108.656  50.727  84.759  1.00  5.33              
ATOM   3437  CB  ALA A 215     106.787  50.216  85.631  1.00  5.33              
ATOM   3438  HB1 ALA A 215     106.249  50.684  84.806  1.00  5.33              
ATOM   3439  HB2 ALA A 215     106.861  49.147  85.428  1.00  5.33              
ATOM   3440  HB3 ALA A 215     106.233  50.370  86.558  1.00  5.33              
ATOM   3441  C   ALA A 215     108.115  52.353  86.013  1.00  5.33              
ATOM   3442  O   ALA A 215     107.982  53.133  85.070  1.00  5.33              
ATOM   3443  N   PHE A 216     108.294  52.818  87.258  1.00  5.17              
ATOM   3444  H   PHE A 216     108.469  52.159  88.009  1.00  5.17              
ATOM   3445  CA  PHE A 216     108.399  54.262  87.549  1.00  5.17              
ATOM   3446  HA  PHE A 216     107.502  54.757  87.174  1.00  5.17              
ATOM   3447  CB  PHE A 216     108.461  54.493  89.063  1.00  5.17              
ATOM   3448  HB1 PHE A 216     108.844  55.497  89.228  1.00  5.17              
ATOM   3449  HB2 PHE A 216     109.169  53.797  89.515  1.00  5.17              
ATOM   3450  CG  PHE A 216     107.122  54.383  89.771  1.00  5.17              
ATOM   3451  CD1 PHE A 216     106.536  53.126  90.010  1.00  5.17              
ATOM   3452  HD1 PHE A 216     107.029  52.224  89.688  1.00  5.17              
ATOM   3453  CE1 PHE A 216     105.293  53.033  90.657  1.00  5.17              
ATOM   3454  HE1 PHE A 216     104.838  52.066  90.820  1.00  5.17              
ATOM   3455  CZ  PHE A 216     104.631  54.198  91.076  1.00  5.17              
ATOM   3456  HZ  PHE A 216     103.680  54.124  91.582  1.00  5.17              
ATOM   3457  CE2 PHE A 216     105.207  55.456  90.837  1.00  5.17              
ATOM   3458  HE2 PHE A 216     104.691  56.348  91.155  1.00  5.17              
ATOM   3459  CD2 PHE A 216     106.450  55.550  90.186  1.00  5.17              
ATOM   3460  HD2 PHE A 216     106.887  56.521  90.004  1.00  5.17              
ATOM   3461  C   PHE A 216     109.579  54.914  86.842  1.00  5.17              
ATOM   3462  O   PHE A 216     109.445  56.060  86.414  1.00  5.17              
ATOM   3463  N   SER A 217     110.666  54.168  86.601  1.00  5.28              
ATOM   3464  H   SER A 217     110.716  53.216  86.943  1.00  5.28              
ATOM   3465  CA  SER A 217     111.769  54.717  85.767  1.00  5.28              
ATOM   3466  HA  SER A 217     112.158  55.607  86.261  1.00  5.28              
ATOM   3467  CB  SER A 217     112.919  53.713  85.664  1.00  5.28              
ATOM   3468  HB1 SER A 217     113.225  53.397  86.662  1.00  5.28              
ATOM   3469  HB2 SER A 217     113.769  54.194  85.177  1.00  5.28              
ATOM   3470  OG  SER A 217     112.523  52.588  84.897  1.00  5.28              
ATOM   3471  HG  SER A 217     111.921  52.039  85.437  1.00  5.28              
ATOM   3472  C   SER A 217     111.364  55.154  84.353  1.00  5.28              
ATOM   3473  O   SER A 217     112.087  55.910  83.710  1.00  5.28              
ATOM   3474  N   ASN A 218     110.219  54.703  83.828  1.00  5.26              
ATOM   3475  H   ASN A 218     109.633  54.095  84.388  1.00  5.26              
ATOM   3476  CA  ASN A 218     109.755  55.051  82.480  1.00  5.26              
ATOM   3477  HA  ASN A 218     110.618  55.204  81.830  1.00  5.26              
ATOM   3478  CB  ASN A 218     108.928  53.872  81.918  1.00  5.26              
ATOM   3479  HB1 ASN A 218     108.695  54.078  80.874  1.00  5.26              
ATOM   3480  HB2 ASN A 218     107.987  53.804  82.465  1.00  5.26              
ATOM   3481  CG  ASN A 218     109.612  52.512  81.979  1.00  5.26              
ATOM   3482  OD1 ASN A 218     108.971  51.476  82.004  1.00  5.26              
ATOM   3483  ND2 ASN A 218     110.923  52.446  82.030  1.00  5.26              
ATOM   3484 1HD2 ASN A 218     111.465  53.274  82.208  1.00  5.26              
ATOM   3485 2HD2 ASN A 218     111.319  51.533  82.151  1.00  5.26              
ATOM   3486  C   ASN A 218     108.957  56.357  82.444  1.00  5.26              
ATOM   3487  O   ASN A 218     108.616  56.840  81.366  1.00  5.26              
ATOM   3488  N   LEU A 219     108.687  56.953  83.608  1.00  5.17              
ATOM   3489  H   LEU A 219     109.019  56.508  84.457  1.00  5.17              
ATOM   3490  CA  LEU A 219     107.975  58.222  83.757  1.00  5.17              
ATOM   3491  HA  LEU A 219     107.165  58.243  83.027  1.00  5.17              
ATOM   3492  CB  LEU A 219     107.343  58.265  85.158  1.00  5.17              
ATOM   3493  HB1 LEU A 219     106.806  59.204  85.264  1.00  5.17              
ATOM   3494  HB2 LEU A 219     108.138  58.245  85.905  1.00  5.17              
ATOM   3495  CG  LEU A 219     106.345  57.122  85.427  1.00  5.17              
ATOM   3496  HG  LEU A 219     106.831  56.154  85.311  1.00  5.17              
ATOM   3497  CD1 LEU A 219     105.853  57.232  86.868  1.00  5.17              
ATOM   3498 1HD1 LEU A 219     105.191  56.397  87.096  1.00  5.17              
ATOM   3499 2HD1 LEU A 219     106.706  57.201  87.547  1.00  5.17              
ATOM   3500 3HD1 LEU A 219     105.315  58.169  87.002  1.00  5.17              
ATOM   3501  CD2 LEU A 219     105.141  57.195  84.482  1.00  5.17              
ATOM   3502 1HD2 LEU A 219     104.351  56.533  84.824  1.00  5.17              
ATOM   3503 2HD2 LEU A 219     104.752  58.213  84.446  1.00  5.17              
ATOM   3504 3HD2 LEU A 219     105.439  56.888  83.478  1.00  5.17              
ATOM   3505  C   LEU A 219     108.846  59.440  83.427  1.00  5.17              
ATOM   3506  O   LEU A 219     108.997  60.357  84.229  1.00  5.17              
ATOM   3507  N   THR A 220     109.472  59.427  82.250  1.00  5.17              
ATOM   3508  H   THR A 220     109.278  58.646  81.629  1.00  5.17              
ATOM   3509  CA  THR A 220     110.575  60.319  81.878  1.00  5.17              
ATOM   3510  HA  THR A 220     111.435  60.050  82.492  1.00  5.17              
ATOM   3511  CB  THR A 220     110.965  60.124  80.403  1.00  5.17              
ATOM   3512  HB  THR A 220     110.192  60.555  79.765  1.00  5.17              
ATOM   3513  CG2 THR A 220     112.314  60.745  80.043  1.00  5.17              
ATOM   3514 1HG2 THR A 220     112.565  60.499  79.011  1.00  5.17              
ATOM   3515 2HG2 THR A 220     112.262  61.830  80.136  1.00  5.17              
ATOM   3516 3HG2 THR A 220     113.092  60.367  80.708  1.00  5.17              
ATOM   3517  OG1 THR A 220     111.069  58.752  80.105  1.00  5.17              
ATOM   3518  HG1 THR A 220     111.694  58.359  80.719  1.00  5.17              
ATOM   3519  C   THR A 220     110.319  61.804  82.121  1.00  5.17              
ATOM   3520  O   THR A 220     111.227  62.489  82.585  1.00  5.17              
ATOM   3521  N   ASN A 221     109.120  62.315  81.817  1.00  5.17              
ATOM   3522  H   ASN A 221     108.416  61.710  81.411  1.00  5.17              
ATOM   3523  CA  ASN A 221     108.816  63.747  81.933  1.00  5.17              
ATOM   3524  HA  ASN A 221     109.740  64.297  81.758  1.00  5.17              
ATOM   3525  CB  ASN A 221     107.826  64.113  80.816  1.00  5.17              
ATOM   3526  HB1 ASN A 221     106.839  63.756  81.106  1.00  5.17              
ATOM   3527  HB2 ASN A 221     108.116  63.625  79.887  1.00  5.17              
ATOM   3528  CG  ASN A 221     107.763  65.607  80.537  1.00  5.17              
ATOM   3529  OD1 ASN A 221     108.745  66.329  80.631  1.00  5.17              
ATOM   3530  ND2 ASN A 221     106.619  66.101  80.137  1.00  5.17              
ATOM   3531 1HD2 ASN A 221     105.784  65.529  80.190  1.00  5.17              
ATOM   3532 2HD2 ASN A 221     106.548  67.099  80.045  1.00  5.17              
ATOM   3533  C   ASN A 221     108.310  64.185  83.329  1.00  5.17              
ATOM   3534  O   ASN A 221     108.039  65.367  83.537  1.00  5.17              
ATOM   3535  N   LEU A 222     108.165  63.245  84.268  1.00  5.17              
ATOM   3536  H   LEU A 222     108.472  62.303  84.059  1.00  5.17              
ATOM   3537  CA  LEU A 222     107.440  63.438  85.521  1.00  5.17              
ATOM   3538  HA  LEU A 222     106.425  63.736  85.280  1.00  5.17              
ATOM   3539  CB  LEU A 222     107.391  62.098  86.268  1.00  5.17              
ATOM   3540  HB1 LEU A 222     108.408  61.825  86.555  1.00  5.17              
ATOM   3541  HB2 LEU A 222     107.017  61.347  85.578  1.00  5.17              
ATOM   3542  CG  LEU A 222     106.492  62.088  87.514  1.00  5.17              
ATOM   3543  HG  LEU A 222     106.698  62.957  88.139  1.00  5.17              
ATOM   3544  CD1 LEU A 222     105.011  62.093  87.135  1.00  5.17              
ATOM   3545 1HD1 LEU A 222     104.399  62.080  88.034  1.00  5.17              
ATOM   3546 2HD1 LEU A 222     104.767  62.992  86.572  1.00  5.17              
ATOM   3547 3HD1 LEU A 222     104.778  61.220  86.527  1.00  5.17              
ATOM   3548  CD2 LEU A 222     106.777  60.831  88.337  1.00  5.17              
ATOM   3549 1HD2 LEU A 222     106.059  60.757  89.150  1.00  5.17              
ATOM   3550 2HD2 LEU A 222     106.695  59.949  87.706  1.00  5.17              
ATOM   3551 3HD2 LEU A 222     107.785  60.881  88.749  1.00  5.17              
ATOM   3552  C   LEU A 222     108.045  64.529  86.398  1.00  5.17              
ATOM   3553  O   LEU A 222     109.204  64.430  86.793  1.00  5.17              
ATOM   3554  N   ARG A 223     107.220  65.508  86.784  1.00  5.18              
ATOM   3555  H   ARG A 223     106.266  65.503  86.442  1.00  5.18              
ATOM   3556  CA  ARG A 223     107.601  66.573  87.709  1.00  5.18              
ATOM   3557  HA  ARG A 223     108.683  66.679  87.749  1.00  5.18              
ATOM   3558  CB  ARG A 223     106.980  67.909  87.292  1.00  5.18              
ATOM   3559  HB1 ARG A 223     107.301  68.676  88.000  1.00  5.18              
ATOM   3560  HB2 ARG A 223     105.892  67.839  87.336  1.00  5.18              
ATOM   3561  CG  ARG A 223     107.379  68.350  85.897  1.00  5.18              
ATOM   3562  HG1 ARG A 223     107.017  67.633  85.159  1.00  5.18              
ATOM   3563  HG2 ARG A 223     108.466  68.417  85.838  1.00  5.18              
ATOM   3564  CD  ARG A 223     106.741  69.716  85.633  1.00  5.18              
ATOM   3565  HD1 ARG A 223     107.133  70.451  86.341  1.00  5.18              
ATOM   3566  HD2 ARG A 223     105.659  69.643  85.762  1.00  5.18              
ATOM   3567  NE  ARG A 223     107.033  70.116  84.260  1.00  5.18              
ATOM   3568  HE  ARG A 223     106.381  69.809  83.534  1.00  5.18              
ATOM   3569  CZ  ARG A 223     108.232  70.416  83.824  1.00  5.18              
ATOM   3570  NH1 ARG A 223     109.205  70.811  84.603  1.00  5.18              
ATOM   3571 1HH1 ARG A 223     109.065  70.881  85.622  1.00  5.18              
ATOM   3572 2HH1 ARG A 223     110.119  70.981  84.251  1.00  5.18              
ATOM   3573  NH2 ARG A 223     108.450  70.247  82.556  1.00  5.18              
ATOM   3574 1HH2 ARG A 223     107.667  69.827  82.043  1.00  5.18              
ATOM   3575 2HH2 ARG A 223     109.380  70.230  82.200  1.00  5.18              
ATOM   3576  C   ARG A 223     107.085  66.341  89.110  1.00  5.18              
ATOM   3577  O   ARG A 223     107.732  66.802  90.050  1.00  5.18              
ATOM   3578  N   ILE A 224     105.920  65.697  89.275  1.00  4.76              
ATOM   3579  H   ILE A 224     105.352  65.439  88.471  1.00  4.76              
ATOM   3580  CA  ILE A 224     105.374  65.572  90.626  1.00  4.76              
ATOM   3581  HA  ILE A 224     106.162  65.719  91.364  1.00  4.76              
ATOM   3582  CB  ILE A 224     104.290  66.638  90.898  1.00  4.76              
ATOM   3583  HB  ILE A 224     103.482  66.458  90.201  1.00  4.76              
ATOM   3584  CG2 ILE A 224     103.737  66.417  92.318  1.00  4.76              
ATOM   3585 1HG2 ILE A 224     103.089  67.236  92.604  1.00  4.76              
ATOM   3586 2HG2 ILE A 224     103.128  65.514  92.321  1.00  4.76              
ATOM   3587 3HG2 ILE A 224     104.529  66.305  93.052  1.00  4.76              
ATOM   3588  CG1 ILE A 224     104.816  68.080  90.659  1.00  4.76              
ATOM   3589 1HG1 ILE A 224     105.128  68.167  89.621  1.00  4.76              
ATOM   3590 2HG1 ILE A 224     105.693  68.261  91.274  1.00  4.76              
ATOM   3591  CD1 ILE A 224     103.829  69.230  90.887  1.00  4.76              
ATOM   3592  HD1 ILE A 224     104.330  70.174  90.672  1.00  4.76              
ATOM   3593  HD2 ILE A 224     102.988  69.130  90.206  1.00  4.76              
ATOM   3594  HD3 ILE A 224     103.477  69.255  91.916  1.00  4.76              
ATOM   3595  C   ILE A 224     104.860  64.155  90.809  1.00  4.76              
ATOM   3596  O   ILE A 224     104.022  63.666  90.053  1.00  4.76              
ATOM   3597  N   LEU A 225     105.387  63.505  91.832  1.00  4.83              
ATOM   3598  H   LEU A 225     106.093  63.974  92.392  1.00  4.83              
ATOM   3599  CA  LEU A 225     104.860  62.262  92.344  1.00  4.83              
ATOM   3600  HA  LEU A 225     104.055  61.898  91.706  1.00  4.83              
ATOM   3601  CB  LEU A 225     106.014  61.247  92.360  1.00  4.83              
ATOM   3602  HB1 LEU A 225     106.816  61.648  92.983  1.00  4.83              
ATOM   3603  HB2 LEU A 225     106.405  61.139  91.350  1.00  4.83              
ATOM   3604  CG  LEU A 225     105.627  59.863  92.899  1.00  4.83              
ATOM   3605  HG  LEU A 225     105.234  59.965  93.907  1.00  4.83              
ATOM   3606  CD1 LEU A 225     104.576  59.159  92.042  1.00  4.83              
ATOM   3607 1HD1 LEU A 225     104.360  58.182  92.470  1.00  4.83              
ATOM   3608 2HD1 LEU A 225     103.647  59.727  92.035  1.00  4.83              
ATOM   3609 3HD1 LEU A 225     104.942  59.043  91.023  1.00  4.83              
ATOM   3610  CD2 LEU A 225     106.879  58.988  92.956  1.00  4.83              
ATOM   3611 1HD2 LEU A 225     106.622  57.983  93.290  1.00  4.83              
ATOM   3612 2HD2 LEU A 225     107.335  58.922  91.968  1.00  4.83              
ATOM   3613 3HD2 LEU A 225     107.595  59.422  93.655  1.00  4.83              
ATOM   3614  C   LEU A 225     104.321  62.532  93.734  1.00  4.83              
ATOM   3615  O   LEU A 225     104.981  63.203  94.529  1.00  4.83              
ATOM   3616  N   ARG A 226     103.155  61.973  94.040  1.00  4.86              
ATOM   3617  H   ARG A 226     102.621  61.491  93.321  1.00  4.86              
ATOM   3618  CA  ARG A 226     102.600  62.018  95.391  1.00  4.86              
ATOM   3619  HA  ARG A 226     103.353  62.378  96.078  1.00  4.86              
ATOM   3620  CB  ARG A 226     101.358  62.940  95.421  1.00  4.86              
ATOM   3621  HB1 ARG A 226     101.047  63.090  96.456  1.00  4.86              
ATOM   3622  HB2 ARG A 226     100.541  62.444  94.895  1.00  4.86              
ATOM   3623  CG  ARG A 226     101.595  64.311  94.755  1.00  4.86              
ATOM   3624  HG1 ARG A 226     101.926  64.156  93.729  1.00  4.86              
ATOM   3625  HG2 ARG A 226     102.368  64.857  95.296  1.00  4.86              
ATOM   3626  CD  ARG A 226     100.320  65.156  94.677  1.00  4.86              
ATOM   3627  HD1 ARG A 226     100.010  65.462  95.677  1.00  4.86              
ATOM   3628  HD2 ARG A 226      99.526  64.537  94.256  1.00  4.86              
ATOM   3629  NE  ARG A 226     100.496  66.316  93.782  1.00  4.86              
ATOM   3630  HE  ARG A 226     100.410  66.142  92.776  1.00  4.86              
ATOM   3631  CZ  ARG A 226     100.792  67.563  94.075  1.00  4.86              
ATOM   3632  NH1 ARG A 226     101.103  67.960  95.278  1.00  4.86              
ATOM   3633 1HH1 ARG A 226     101.119  67.266  96.000  1.00  4.86              
ATOM   3634 2HH1 ARG A 226     101.495  68.868  95.415  1.00  4.86              
ATOM   3635  NH2 ARG A 226     100.760  68.465  93.142  1.00  4.86              
ATOM   3636 1HH2 ARG A 226     100.559  68.162  92.172  1.00  4.86              
ATOM   3637 2HH2 ARG A 226     100.983  69.416  93.309  1.00  4.86              
ATOM   3638  C   ARG A 226     102.277  60.591  95.782  1.00  4.86              
ATOM   3639  O   ARG A 226     101.613  59.942  94.993  1.00  4.86              
ATOM   3640  N   ILE A 227     102.757  60.068  96.912  1.00  5.22              
ATOM   3641  H   ILE A 227     103.425  60.607  97.454  1.00  5.22              
ATOM   3642  CA  ILE A 227     102.419  58.699  97.347  1.00  5.22              
ATOM   3643  HA  ILE A 227     101.492  58.411  96.849  1.00  5.22              
ATOM   3644  CB  ILE A 227     103.477  57.628  96.954  1.00  5.22              
ATOM   3645  HB  ILE A 227     103.191  56.715  97.481  1.00  5.22              
ATOM   3646  CG2 ILE A 227     103.387  57.240  95.472  1.00  5.22              
ATOM   3647 1HG2 ILE A 227     104.129  56.475  95.243  1.00  5.22              
ATOM   3648 2HG2 ILE A 227     102.395  56.839  95.271  1.00  5.22              
ATOM   3649 3HG2 ILE A 227     103.554  58.110  94.837  1.00  5.22              
ATOM   3650  CG1 ILE A 227     104.922  57.935  97.413  1.00  5.22              
ATOM   3651 1HG1 ILE A 227     105.418  56.986  97.620  1.00  5.22              
ATOM   3652 2HG1 ILE A 227     104.883  58.490  98.348  1.00  5.22              
ATOM   3653  CD1 ILE A 227     105.813  58.707  96.432  1.00  5.22              
ATOM   3654  HD1 ILE A 227     106.765  58.935  96.908  1.00  5.22              
ATOM   3655  HD2 ILE A 227     106.006  58.098  95.552  1.00  5.22              
ATOM   3656  HD3 ILE A 227     105.336  59.640  96.140  1.00  5.22              
ATOM   3657  C   ILE A 227     102.075  58.631  98.842  1.00  5.22              
ATOM   3658  O   ILE A 227     102.670  57.881  99.624  1.00  5.22              
ATOM   3659  N   ARG A 228     101.118  59.459  99.265  1.00  5.26              
ATOM   3660  H   ARG A 228     100.620  60.017  98.577  1.00  5.26              
ATOM   3661  CA  ARG A 228     100.922  59.782 100.682  1.00  5.26              
ATOM   3662  HA  ARG A 228     101.816  59.471 101.219  1.00  5.26              
ATOM   3663  CB  ARG A 228     100.881  61.335 100.802  1.00  5.26              
ATOM   3664  HB1 ARG A 228     101.225  61.775  99.863  1.00  5.26              
ATOM   3665  HB2 ARG A 228     101.624  61.643 101.529  1.00  5.26              
ATOM   3666  CG  ARG A 228      99.560  62.027 101.170  1.00  5.26              
ATOM   3667  HG1 ARG A 228      99.136  61.583 102.071  1.00  5.26              
ATOM   3668  HG2 ARG A 228      98.857  61.897 100.345  1.00  5.26              
ATOM   3669  CD  ARG A 228      99.781  63.535 101.404  1.00  5.26              
ATOM   3670  HD1 ARG A 228      98.818  64.038 101.315  1.00  5.26              
ATOM   3671  HD2 ARG A 228     100.434  63.921 100.620  1.00  5.26              
ATOM   3672  NE  ARG A 228     100.334  63.820 102.747  1.00  5.26              
ATOM   3673  HE  ARG A 228     100.004  63.236 103.505  1.00  5.26              
ATOM   3674  CZ  ARG A 228     101.259  64.703 103.093  1.00  5.26              
ATOM   3675  NH1 ARG A 228     101.864  65.509 102.269  1.00  5.26              
ATOM   3676 1HH1 ARG A 228     101.839  65.279 101.272  1.00  5.26              
ATOM   3677 2HH1 ARG A 228     102.729  65.959 102.524  1.00  5.26              
ATOM   3678  NH2 ARG A 228     101.596  64.763 104.349  1.00  5.26              
ATOM   3679 1HH2 ARG A 228     101.237  64.102 105.017  1.00  5.26              
ATOM   3680 2HH2 ARG A 228     102.372  65.356 104.632  1.00  5.26              
ATOM   3681  C   ARG A 228      99.763  59.001 101.306  1.00  5.26              
ATOM   3682  O   ARG A 228      98.642  59.139 100.833  1.00  5.26              
ATOM   3683  N   GLY A 229     100.015  58.103 102.265  1.00  5.30              
ATOM   3684  H   GLY A 229     100.910  58.129 102.731  1.00  5.30              
ATOM   3685  CA  GLY A 229      99.032  57.029 102.601  1.00  5.30              
ATOM   3686  HA1 GLY A 229      98.018  57.406 102.468  1.00  5.30              
ATOM   3687  HA2 GLY A 229      99.147  56.786 103.657  1.00  5.30              
ATOM   3688  C   GLY A 229      99.157  55.689 101.814  1.00  5.30              
ATOM   3689  O   GLY A 229      98.159  55.040 101.441  1.00  5.30              
ATOM   3690  N   PHE A 230     100.403  55.282 101.544  1.00  5.20              
ATOM   3691  H   PHE A 230     101.159  55.905 101.813  1.00  5.20              
ATOM   3692  CA  PHE A 230     100.786  53.880 101.298  1.00  5.20              
ATOM   3693  HA  PHE A 230     100.016  53.411 100.685  1.00  5.20              
ATOM   3694  CB  PHE A 230     102.106  53.830 100.509  1.00  5.20              
ATOM   3695  HB1 PHE A 230     102.919  54.189 101.141  1.00  5.20              
ATOM   3696  HB2 PHE A 230     102.031  54.516  99.664  1.00  5.20              
ATOM   3697  CG  PHE A 230     102.470  52.451  99.972  1.00  5.20              
ATOM   3698  CD1 PHE A 230     103.154  51.522 100.783  1.00  5.20              
ATOM   3699  HD1 PHE A 230     103.405  51.771 101.802  1.00  5.20              
ATOM   3700  CE1 PHE A 230     103.497  50.253 100.282  1.00  5.20              
ATOM   3701  HE1 PHE A 230     104.029  49.552 100.911  1.00  5.20              
ATOM   3702  CZ  PHE A 230     103.153  49.903  98.964  1.00  5.20              
ATOM   3703  HZ  PHE A 230     103.417  48.931  98.571  1.00  5.20              
ATOM   3704  CE2 PHE A 230     102.475  50.825  98.149  1.00  5.20              
ATOM   3705  HE2 PHE A 230     102.228  50.559  97.131  1.00  5.20              
ATOM   3706  CD2 PHE A 230     102.131  52.095  98.651  1.00  5.20              
ATOM   3707  HD2 PHE A 230     101.613  52.798  98.015  1.00  5.20              
ATOM   3708  C   PHE A 230     100.888  53.065 102.596  1.00  5.20              
ATOM   3709  O   PHE A 230     100.496  51.903 102.606  1.00  5.20              
ATOM   3710  N   VAL A 231     101.333  53.701 103.690  1.00  5.10              
ATOM   3711  H   VAL A 231     101.651  54.656 103.558  1.00  5.10              
ATOM   3712  CA  VAL A 231     101.395  53.154 105.060  1.00  5.10              
ATOM   3713  HA  VAL A 231     101.739  53.965 105.694  1.00  5.10              
ATOM   3714  CB  VAL A 231      99.993  52.789 105.606  1.00  5.10              
ATOM   3715  HB  VAL A 231      99.553  51.991 105.010  1.00  5.10              
ATOM   3716  CG1 VAL A 231     100.042  52.308 107.062  1.00  5.10              
ATOM   3717 1HG1 VAL A 231      99.032  52.216 107.463  1.00  5.10              
ATOM   3718 2HG1 VAL A 231     100.497  51.320 107.100  1.00  5.10              
ATOM   3719 3HG1 VAL A 231     100.619  52.994 107.678  1.00  5.10              
ATOM   3720  CG2 VAL A 231      99.064  54.013 105.528  1.00  5.10              
ATOM   3721 1HG2 VAL A 231      98.115  53.792 106.014  1.00  5.10              
ATOM   3722 2HG2 VAL A 231      99.524  54.877 106.003  1.00  5.10              
ATOM   3723 3HG2 VAL A 231      98.852  54.254 104.488  1.00  5.10              
ATOM   3724  C   VAL A 231     102.430  52.043 105.209  1.00  5.10              
ATOM   3725  O   VAL A 231     102.140  50.869 105.015  1.00  5.10              
ATOM   3726  N   PHE A 232     103.666  52.413 105.543  1.00  5.11              
ATOM   3727  H   PHE A 232     103.839  53.377 105.816  1.00  5.11              
ATOM   3728  CA  PHE A 232     104.794  51.476 105.615  1.00  5.11              
ATOM   3729  HA  PHE A 232     104.393  50.504 105.887  1.00  5.11              
ATOM   3730  CB  PHE A 232     105.443  51.328 104.234  1.00  5.11              
ATOM   3731  HB1 PHE A 232     104.687  50.977 103.533  1.00  5.11              
ATOM   3732  HB2 PHE A 232     106.195  50.541 104.296  1.00  5.11              
ATOM   3733  CG  PHE A 232     106.078  52.578 103.659  1.00  5.11              
ATOM   3734  CD1 PHE A 232     105.297  53.601 103.086  1.00  5.11              
ATOM   3735  HD1 PHE A 232     104.221  53.526 103.086  1.00  5.11              
ATOM   3736  CE1 PHE A 232     105.918  54.721 102.501  1.00  5.11              
ATOM   3737  HE1 PHE A 232     105.324  55.498 102.044  1.00  5.11              
ATOM   3738  CZ  PHE A 232     107.322  54.816 102.491  1.00  5.11              
ATOM   3739  HZ  PHE A 232     107.802  55.671 102.037  1.00  5.11              
ATOM   3740  CE2 PHE A 232     108.097  53.796 103.067  1.00  5.11              
ATOM   3741  HE2 PHE A 232     109.173  53.848 103.058  1.00  5.11              
ATOM   3742  CD2 PHE A 232     107.476  52.686 103.654  1.00  5.11              
ATOM   3743  HD2 PHE A 232     108.075  51.904 104.092  1.00  5.11              
ATOM   3744  C   PHE A 232     105.775  51.870 106.733  1.00  5.11              
ATOM   3745  O   PHE A 232     105.682  52.967 107.280  1.00  5.11              
ATOM   3746  N   GLN A 233     106.669  50.966 107.152  1.00  5.23              
ATOM   3747  H   GLN A 233     106.691  50.060 106.692  1.00  5.23              
ATOM   3748  CA  GLN A 233     107.404  51.116 108.423  1.00  5.23              
ATOM   3749  HA  GLN A 233     106.929  51.907 109.003  1.00  5.23              
ATOM   3750  CB  GLN A 233     107.271  49.834 109.264  1.00  5.23              
ATOM   3751  HB1 GLN A 233     107.839  49.959 110.187  1.00  5.23              
ATOM   3752  HB2 GLN A 233     107.662  48.976 108.719  1.00  5.23              
ATOM   3753  CG  GLN A 233     105.788  49.611 109.610  1.00  5.23              
ATOM   3754  HG1 GLN A 233     105.226  49.364 108.711  1.00  5.23              
ATOM   3755  HG2 GLN A 233     105.395  50.542 110.010  1.00  5.23              
ATOM   3756  CD  GLN A 233     105.544  48.543 110.661  1.00  5.23              
ATOM   3757  OE1 GLN A 233     105.768  48.760 111.845  1.00  5.23              
ATOM   3758  NE2 GLN A 233     105.010  47.399 110.310  1.00  5.23              
ATOM   3759 1HE2 GLN A 233     104.680  47.275 109.354  1.00  5.23              
ATOM   3760 2HE2 GLN A 233     104.820  46.724 111.027  1.00  5.23              
ATOM   3761  C   GLN A 233     108.859  51.605 108.247  1.00  5.23              
ATOM   3762  O   GLN A 233     109.425  52.285 109.114  1.00  5.23              
ATOM   3763  N   GLU A 234     109.425  51.363 107.077  1.00  5.30              
ATOM   3764  H   GLU A 234     108.925  50.748 106.442  1.00  5.30              
ATOM   3765  CA  GLU A 234     110.838  51.546 106.776  1.00  5.30              
ATOM   3766  HA  GLU A 234     111.298  52.258 107.461  1.00  5.30              
ATOM   3767  CB  GLU A 234     111.492  50.161 106.946  1.00  5.30              
ATOM   3768  HB1 GLU A 234     110.947  49.468 106.307  1.00  5.30              
ATOM   3769  HB2 GLU A 234     111.353  49.822 107.974  1.00  5.30              
ATOM   3770  CG  GLU A 234     112.985  50.056 106.603  1.00  5.30              
ATOM   3771  HG1 GLU A 234     113.578  50.263 107.495  1.00  5.30              
ATOM   3772  HG2 GLU A 234     113.256  50.798 105.851  1.00  5.30              
ATOM   3773  CD  GLU A 234     113.303  48.660 106.046  1.00  5.30              
ATOM   3774  OE1 GLU A 234     112.784  48.353 104.941  1.00  5.30              
ATOM   3775  OE2 GLU A 234     114.095  47.922 106.666  1.00  5.30              
ATOM   3776  C   GLU A 234     110.998  52.040 105.328  1.00  5.30              
ATOM   3777  O   GLU A 234     110.437  51.467 104.391  1.00  5.30              
ATOM   3778  N   LEU A 235     111.804  53.087 105.147  1.00  5.20              
ATOM   3779  H   LEU A 235     112.212  53.532 105.968  1.00  5.20              
ATOM   3780  CA  LEU A 235     112.159  53.653 103.853  1.00  5.20              
ATOM   3781  HA  LEU A 235     111.666  53.082 103.064  1.00  5.20              
ATOM   3782  CB  LEU A 235     111.672  55.115 103.771  1.00  5.20              
ATOM   3783  HB1 LEU A 235     112.195  55.679 104.535  1.00  5.20              
ATOM   3784  HB2 LEU A 235     110.619  55.135 104.049  1.00  5.20              
ATOM   3785  CG  LEU A 235     111.810  55.877 102.430  1.00  5.20              
ATOM   3786  HG  LEU A 235     111.101  56.705 102.465  1.00  5.20              
ATOM   3787  CD1 LEU A 235     113.192  56.491 102.195  1.00  5.20              
ATOM   3788 1HD1 LEU A 235     113.169  57.125 101.309  1.00  5.20              
ATOM   3789 2HD1 LEU A 235     113.464  57.098 103.055  1.00  5.20              
ATOM   3790 3HD1 LEU A 235     113.940  55.715 102.043  1.00  5.20              
ATOM   3791  CD2 LEU A 235     111.466  55.030 101.206  1.00  5.20              
ATOM   3792 1HD2 LEU A 235     111.392  55.678 100.334  1.00  5.20              
ATOM   3793 2HD2 LEU A 235     112.241  54.282 101.026  1.00  5.20              
ATOM   3794 3HD2 LEU A 235     110.511  54.532 101.352  1.00  5.20              
ATOM   3795  C   LEU A 235     113.675  53.517 103.653  1.00  5.20              
ATOM   3796  O   LEU A 235     114.472  54.276 104.213  1.00  5.20              
ATOM   3797  N   LYS A 236     114.086  52.512 102.878  1.00  5.19              
ATOM   3798  H   LYS A 236     113.387  51.967 102.370  1.00  5.19              
ATOM   3799  CA  LYS A 236     115.500  52.296 102.548  1.00  5.19              
ATOM   3800  HA  LYS A 236     116.121  52.643 103.374  1.00  5.19              
ATOM   3801  CB  LYS A 236     115.787  50.807 102.299  1.00  5.19              
ATOM   3802  HB1 LYS A 236     116.837  50.681 102.031  1.00  5.19              
ATOM   3803  HB2 LYS A 236     115.189  50.475 101.453  1.00  5.19              
ATOM   3804  CG  LYS A 236     115.494  49.936 103.529  1.00  5.19              
ATOM   3805  HG1 LYS A 236     114.489  50.144 103.889  1.00  5.19              
ATOM   3806  HG2 LYS A 236     116.192  50.200 104.324  1.00  5.19              
ATOM   3807  CD  LYS A 236     115.614  48.431 103.241  1.00  5.19              
ATOM   3808  HD1 LYS A 236     115.375  47.891 104.160  1.00  5.19              
ATOM   3809  HD2 LYS A 236     116.646  48.197 102.981  1.00  5.19              
ATOM   3810  CE  LYS A 236     114.697  47.912 102.120  1.00  5.19              
ATOM   3811  HE1 LYS A 236     114.716  46.820 102.146  1.00  5.19              
ATOM   3812  HE2 LYS A 236     115.074  48.244 101.148  1.00  5.19              
ATOM   3813  NZ  LYS A 236     113.305  48.383 102.273  1.00  5.19              
ATOM   3814  HZ1 LYS A 236     113.015  48.356 103.252  1.00  5.19              
ATOM   3815  HZ2 LYS A 236     113.206  49.344 101.933  1.00  5.19              
ATOM   3816  HZ3 LYS A 236     112.671  47.862 101.690  1.00  5.19              
ATOM   3817  C   LYS A 236     115.877  53.089 101.301  1.00  5.19              
ATOM   3818  O   LYS A 236     115.050  53.261 100.411  1.00  5.19              
ATOM   3819  N   GLN A 237     117.151  53.473 101.204  1.00  5.29              
ATOM   3820  H   GLN A 237     117.763  53.251 101.968  1.00  5.29              
ATOM   3821  CA  GLN A 237     117.725  54.184 100.054  1.00  5.29              
ATOM   3822  HA  GLN A 237     117.359  55.202 100.012  1.00  5.29              
ATOM   3823  CB  GLN A 237     119.266  54.122 100.160  1.00  5.29              
ATOM   3824  HB1 GLN A 237     119.598  53.096  99.996  1.00  5.29              
ATOM   3825  HB2 GLN A 237     119.569  54.377 101.171  1.00  5.29              
ATOM   3826  CG  GLN A 237     120.016  55.034  99.178  1.00  5.29              
ATOM   3827  HG1 GLN A 237     119.721  56.070  99.336  1.00  5.29              
ATOM   3828  HG2 GLN A 237     119.765  54.763  98.151  1.00  5.29              
ATOM   3829  CD  GLN A 237     121.524  54.911  99.386  1.00  5.29              
ATOM   3830  OE1 GLN A 237     122.092  55.420 100.344  1.00  5.29              
ATOM   3831  NE2 GLN A 237     122.220  54.164  98.561  1.00  5.29              
ATOM   3832 1HE2 GLN A 237     121.759  53.698  97.767  1.00  5.29              
ATOM   3833 2HE2 GLN A 237     123.204  54.090  98.699  1.00  5.29              
ATOM   3834  C   GLN A 237     117.274  53.616  98.715  1.00  5.29              
ATOM   3835  O   GLN A 237     116.623  54.294  97.922  1.00  5.29              
ATOM   3836  N   GLU A 238     117.544  52.332  98.502  1.00  5.30              
ATOM   3837  H   GLU A 238     118.108  51.823  99.159  1.00  5.30              
ATOM   3838  CA  GLU A 238     117.284  51.758  97.195  1.00  5.30              
ATOM   3839  HA  GLU A 238     117.577  52.496  96.446  1.00  5.30              
ATOM   3840  CB  GLU A 238     118.151  50.515  96.943  1.00  5.30              
ATOM   3841  HB1 GLU A 238     117.917  50.114  95.956  1.00  5.30              
ATOM   3842  HB2 GLU A 238     117.905  49.752  97.683  1.00  5.30              
ATOM   3843  CG  GLU A 238     119.663  50.799  97.001  1.00  5.30              
ATOM   3844  HG1 GLU A 238     120.192  49.886  96.720  1.00  5.30              
ATOM   3845  HG2 GLU A 238     119.929  51.015  98.040  1.00  5.30              
ATOM   3846  CD  GLU A 238     120.141  51.954  96.097  1.00  5.30              
ATOM   3847  OE1 GLU A 238     119.614  52.111  94.971  1.00  5.30              
ATOM   3848  OE2 GLU A 238     121.062  52.670  96.552  1.00  5.30              
ATOM   3849  C   GLU A 238     115.799  51.489  96.896  1.00  5.30              
ATOM   3850  O   GLU A 238     115.453  51.231  95.744  1.00  5.30              
ATOM   3851  N   ASP A 239     114.886  51.624  97.871  1.00  5.37              
ATOM   3852  H   ASP A 239     115.172  51.989  98.772  1.00  5.37              
ATOM   3853  CA  ASP A 239     113.443  51.481  97.592  1.00  5.37              
ATOM   3854  HA  ASP A 239     113.265  50.503  97.145  1.00  5.37              
ATOM   3855  CB  ASP A 239     112.596  51.598  98.887  1.00  5.37              
ATOM   3856  HB1 ASP A 239     111.543  51.507  98.612  1.00  5.37              
ATOM   3857  HB2 ASP A 239     112.730  52.597  99.302  1.00  5.37              
ATOM   3858  CG  ASP A 239     112.866  50.567  99.994  1.00  5.37              
ATOM   3859  OD1 ASP A 239     112.510  50.816 101.172  1.00  5.37              
ATOM   3860  OD2 ASP A 239     113.454  49.498  99.728  1.00  5.37              
ATOM   3861  C   ASP A 239     112.936  52.544  96.609  1.00  5.37              
ATOM   3862  O   ASP A 239     111.933  52.363  95.917  1.00  5.37              
ATOM   3863  N   VAL A 240     113.655  53.664  96.570  1.00  5.43              
ATOM   3864  H   VAL A 240     114.460  53.700  97.188  1.00  5.43              
ATOM   3865  CA  VAL A 240     113.387  54.851  95.764  1.00  5.43              
ATOM   3866  HA  VAL A 240     112.318  54.901  95.566  1.00  5.43              
ATOM   3867  CB  VAL A 240     113.800  56.109  96.579  1.00  5.43              
ATOM   3868  HB  VAL A 240     114.876  56.258  96.492  1.00  5.43              
ATOM   3869  CG1 VAL A 240     113.083  57.375  96.091  1.00  5.43              
ATOM   3870 1HG1 VAL A 240     113.432  58.235  96.664  1.00  5.43              
ATOM   3871 2HG1 VAL A 240     113.318  57.561  95.045  1.00  5.43              
ATOM   3872 3HG1 VAL A 240     112.006  57.263  96.214  1.00  5.43              
ATOM   3873  CG2 VAL A 240     113.449  55.987  98.078  1.00  5.43              
ATOM   3874 1HG2 VAL A 240     113.617  56.939  98.582  1.00  5.43              
ATOM   3875 2HG2 VAL A 240     112.410  55.685  98.194  1.00  5.43              
ATOM   3876 3HG2 VAL A 240     114.102  55.257  98.558  1.00  5.43              
ATOM   3877  C   VAL A 240     114.109  54.789  94.415  1.00  5.43              
ATOM   3878  O   VAL A 240     113.840  55.625  93.559  1.00  5.43              
ATOM   3879  N   ASN A 241     114.974  53.792  94.177  1.00  5.46              
ATOM   3880  H   ASN A 241     115.093  53.072  94.883  1.00  5.46              
ATOM   3881  CA  ASN A 241     115.890  53.772  93.027  1.00  5.46              
ATOM   3882  HA  ASN A 241     116.571  54.611  93.179  1.00  5.46              
ATOM   3883  CB  ASN A 241     116.757  52.502  93.106  1.00  5.46              
ATOM   3884  HB1 ASN A 241     116.138  51.611  93.037  1.00  5.46              
ATOM   3885  HB2 ASN A 241     117.264  52.480  94.069  1.00  5.46              
ATOM   3886  CG  ASN A 241     117.798  52.434  92.001  1.00  5.46              
ATOM   3887  OD1 ASN A 241     117.488  52.121  90.864  1.00  5.46              
ATOM   3888  ND2 ASN A 241     119.051  52.677  92.295  1.00  5.46              
ATOM   3889 1HD2 ASN A 241     119.330  52.732  93.283  1.00  5.46              
ATOM   3890 2HD2 ASN A 241     119.720  52.633  91.555  1.00  5.46              
ATOM   3891  C   ASN A 241     115.285  53.987  91.636  1.00  5.46              
ATOM   3892  O   ASN A 241     115.860  54.759  90.868  1.00  5.46              
ATOM   3893  N   PRO A 242     114.114  53.425  91.295  1.00  5.39              
ATOM   3894  CD  PRO A 242     113.361  52.405  92.013  1.00  5.39              
ATOM   3895  HD1 PRO A 242     112.720  52.879  92.758  1.00  5.39              
ATOM   3896  HD2 PRO A 242     114.010  51.672  92.490  1.00  5.39              
ATOM   3897  CG  PRO A 242     112.498  51.725  90.955  1.00  5.39              
ATOM   3898  HG1 PRO A 242     111.582  51.317  91.380  1.00  5.39              
ATOM   3899  HG2 PRO A 242     113.076  50.947  90.456  1.00  5.39              
ATOM   3900  CB  PRO A 242     112.215  52.865  89.980  1.00  5.39              
ATOM   3901  HB1 PRO A 242     111.367  53.440  90.354  1.00  5.39              
ATOM   3902  HB2 PRO A 242     112.008  52.497  88.975  1.00  5.39              
ATOM   3903  CA  PRO A 242     113.487  53.725  90.018  1.00  5.39              
ATOM   3904  HA  PRO A 242     114.164  53.400  89.226  1.00  5.39              
ATOM   3905  C   PRO A 242     113.119  55.192  89.756  1.00  5.39              
ATOM   3906  O   PRO A 242     112.614  55.498  88.682  1.00  5.39              
ATOM   3907  N   LEU A 243     113.303  56.089  90.726  1.00  5.30              
ATOM   3908  H   LEU A 243     113.682  55.769  91.611  1.00  5.30              
ATOM   3909  CA  LEU A 243     113.110  57.525  90.589  1.00  5.30              
ATOM   3910  HA  LEU A 243     112.495  57.702  89.711  1.00  5.30              
ATOM   3911  CB  LEU A 243     112.359  58.089  91.810  1.00  5.30              
ATOM   3912  HB1 LEU A 243     112.134  59.138  91.612  1.00  5.30              
ATOM   3913  HB2 LEU A 243     113.027  58.053  92.672  1.00  5.30              
ATOM   3914  CG  LEU A 243     111.049  57.364  92.175  1.00  5.30              
ATOM   3915  HG  LEU A 243     111.269  56.341  92.482  1.00  5.30              
ATOM   3916  CD1 LEU A 243     110.378  58.075  93.347  1.00  5.30              
ATOM   3917 1HD1 LEU A 243     109.486  57.531  93.653  1.00  5.30              
ATOM   3918 2HD1 LEU A 243     111.072  58.118  94.183  1.00  5.30              
ATOM   3919 3HD1 LEU A 243     110.109  59.092  93.062  1.00  5.30              
ATOM   3920  CD2 LEU A 243     110.045  57.316  91.024  1.00  5.30              
ATOM   3921 1HD2 LEU A 243     109.146  56.792  91.347  1.00  5.30              
ATOM   3922 2HD2 LEU A 243     109.782  58.327  90.714  1.00  5.30              
ATOM   3923 3HD2 LEU A 243     110.480  56.777  90.183  1.00  5.30              
ATOM   3924  C   LEU A 243     114.417  58.293  90.338  1.00  5.30              
ATOM   3925  O   LEU A 243     114.352  59.414  89.830  1.00  5.30              
ATOM   3926  N   THR A 244     115.577  57.695  90.630  1.00  5.28              
ATOM   3927  H   THR A 244     115.557  56.743  90.972  1.00  5.28              
ATOM   3928  CA  THR A 244     116.898  58.345  90.575  1.00  5.28              
ATOM   3929  HA  THR A 244     116.957  59.081  91.376  1.00  5.28              
ATOM   3930  CB  THR A 244     118.041  57.328  90.769  1.00  5.28              
ATOM   3931  HB  THR A 244     118.197  56.768  89.847  1.00  5.28              
ATOM   3932  CG2 THR A 244     119.356  57.994  91.171  1.00  5.28              
ATOM   3933 1HG2 THR A 244     120.106  57.226  91.364  1.00  5.28              
ATOM   3934 2HG2 THR A 244     119.708  58.638  90.367  1.00  5.28              
ATOM   3935 3HG2 THR A 244     119.209  58.586  92.075  1.00  5.28              
ATOM   3936  OG1 THR A 244     117.725  56.407  91.779  1.00  5.28              
ATOM   3937  HG1 THR A 244     117.200  55.709  91.347  1.00  5.28              
ATOM   3938  C   THR A 244     117.157  59.072  89.251  1.00  5.28              
ATOM   3939  O   THR A 244     117.654  60.195  89.232  1.00  5.28              
ATOM   3940  N   ASP A 245     116.800  58.431  88.140  1.00  5.39              
ATOM   3941  H   ASP A 245     116.585  57.443  88.235  1.00  5.39              
ATOM   3942  CA  ASP A 245     117.091  58.878  86.779  1.00  5.39              
ATOM   3943  HA  ASP A 245     118.074  59.350  86.765  1.00  5.39              
ATOM   3944  CB  ASP A 245     117.136  57.638  85.853  1.00  5.39              
ATOM   3945  HB1 ASP A 245     117.427  57.960  84.851  1.00  5.39              
ATOM   3946  HB2 ASP A 245     116.130  57.219  85.783  1.00  5.39              
ATOM   3947  CG  ASP A 245     118.092  56.523  86.312  1.00  5.39              
ATOM   3948  OD1 ASP A 245     117.828  55.966  87.404  1.00  5.39              
ATOM   3949  OD2 ASP A 245     119.053  56.219  85.567  1.00  5.39              
ATOM   3950  C   ASP A 245     116.077  59.896  86.215  1.00  5.39              
ATOM   3951  O   ASP A 245     116.220  60.360  85.079  1.00  5.39              
ATOM   3952  N   LEU A 246     115.015  60.232  86.959  1.00  5.34              
ATOM   3953  H   LEU A 246     114.965  59.882  87.910  1.00  5.34              
ATOM   3954  CA  LEU A 246     113.908  61.056  86.458  1.00  5.34              
ATOM   3955  HA  LEU A 246     113.709  60.767  85.425  1.00  5.34              
ATOM   3956  CB  LEU A 246     112.634  60.758  87.274  1.00  5.34              
ATOM   3957  HB1 LEU A 246     111.830  61.392  86.898  1.00  5.34              
ATOM   3958  HB2 LEU A 246     112.814  61.031  88.315  1.00  5.34              
ATOM   3959  CG  LEU A 246     112.169  59.287  87.216  1.00  5.34              
ATOM   3960  HG  LEU A 246     112.941  58.634  87.620  1.00  5.34              
ATOM   3961  CD1 LEU A 246     110.912  59.122  88.069  1.00  5.34              
ATOM   3962 1HD1 LEU A 246     110.600  58.078  88.049  1.00  5.34              
ATOM   3963 2HD1 LEU A 246     111.138  59.414  89.092  1.00  5.34              
ATOM   3964 3HD1 LEU A 246     110.110  59.747  87.674  1.00  5.34              
ATOM   3965  CD2 LEU A 246     111.841  58.823  85.797  1.00  5.34              
ATOM   3966 1HD2 LEU A 246     111.357  57.849  85.826  1.00  5.34              
ATOM   3967 2HD2 LEU A 246     111.178  59.542  85.320  1.00  5.34              
ATOM   3968 3HD2 LEU A 246     112.758  58.727  85.218  1.00  5.34              
ATOM   3969  C   LEU A 246     114.260  62.552  86.427  1.00  5.34              
ATOM   3970  O   LEU A 246     113.892  63.330  87.303  1.00  5.34              
ATOM   3971  N   ASN A 247     114.989  62.944  85.383  1.00  5.23              
ATOM   3972  H   ASN A 247     115.303  62.181  84.790  1.00  5.23              
ATOM   3973  CA  ASN A 247     115.674  64.231  85.201  1.00  5.23              
ATOM   3974  HA  ASN A 247     116.465  64.268  85.953  1.00  5.23              
ATOM   3975  CB  ASN A 247     116.326  64.188  83.796  1.00  5.23              
ATOM   3976  HB1 ASN A 247     115.633  64.609  83.067  1.00  5.23              
ATOM   3977  HB2 ASN A 247     116.519  63.153  83.514  1.00  5.23              
ATOM   3978  CG  ASN A 247     117.660  64.908  83.662  1.00  5.23              
ATOM   3979  OD1 ASN A 247     118.539  64.482  82.933  1.00  5.23              
ATOM   3980  ND2 ASN A 247     117.890  66.015  84.325  1.00  5.23              
ATOM   3981 1HD2 ASN A 247     117.143  66.442  84.865  1.00  5.23              
ATOM   3982 2HD2 ASN A 247     118.776  66.455  84.166  1.00  5.23              
ATOM   3983  C   ASN A 247     114.831  65.519  85.382  1.00  5.23              
ATOM   3984  O   ASN A 247     115.407  66.601  85.475  1.00  5.23              
ATOM   3985  N   ASN A 248     113.503  65.410  85.453  1.00  5.36              
ATOM   3986  H   ASN A 248     113.119  64.478  85.419  1.00  5.36              
ATOM   3987  CA  ASN A 248     112.564  66.524  85.621  1.00  5.36              
ATOM   3988  HA  ASN A 248     113.104  67.471  85.608  1.00  5.36              
ATOM   3989  CB  ASN A 248     111.561  66.494  84.438  1.00  5.36              
ATOM   3990  HB1 ASN A 248     110.829  67.289  84.578  1.00  5.36              
ATOM   3991  HB2 ASN A 248     111.019  65.548  84.462  1.00  5.36              
ATOM   3992  CG  ASN A 248     112.155  66.667  83.046  1.00  5.36              
ATOM   3993  OD1 ASN A 248     113.330  66.935  82.848  1.00  5.36              
ATOM   3994  ND2 ASN A 248     111.350  66.537  82.013  1.00  5.36              
ATOM   3995 1HD2 ASN A 248     110.359  66.356  82.124  1.00  5.36              
ATOM   3996 2HD2 ASN A 248     111.763  66.648  81.106  1.00  5.36              
ATOM   3997  C   ASN A 248     111.790  66.467  86.956  1.00  5.36              
ATOM   3998  O   ASN A 248     110.930  67.316  87.178  1.00  5.36              
ATOM   3999  N   LEU A 249     112.034  65.463  87.809  1.00  5.20              
ATOM   4000  H   LEU A 249     112.750  64.788  87.574  1.00  5.20              
ATOM   4001  CA  LEU A 249     111.273  65.240  89.039  1.00  5.20              
ATOM   4002  HA  LEU A 249     110.225  65.375  88.782  1.00  5.20              
ATOM   4003  CB  LEU A 249     111.431  63.781  89.512  1.00  5.20              
ATOM   4004  HB1 LEU A 249     112.466  63.614  89.814  1.00  5.20              
ATOM   4005  HB2 LEU A 249     111.219  63.130  88.663  1.00  5.20              
ATOM   4006  CG  LEU A 249     110.497  63.373  90.673  1.00  5.20              
ATOM   4007  HG  LEU A 249     110.803  63.893  91.578  1.00  5.20              
ATOM   4008  CD1 LEU A 249     109.025  63.688  90.429  1.00  5.20              
ATOM   4009 1HD1 LEU A 249     108.401  63.206  91.182  1.00  5.20              
ATOM   4010 2HD1 LEU A 249     108.890  64.755  90.525  1.00  5.20              
ATOM   4011 3HD1 LEU A 249     108.727  63.359  89.434  1.00  5.20              
ATOM   4012  CD2 LEU A 249     110.558  61.864  90.919  1.00  5.20              
ATOM   4013 1HD2 LEU A 249     110.029  61.616  91.839  1.00  5.20              
ATOM   4014 2HD2 LEU A 249     110.108  61.333  90.080  1.00  5.20              
ATOM   4015 3HD2 LEU A 249     111.597  61.553  91.009  1.00  5.20              
ATOM   4016  C   LEU A 249     111.605  66.298  90.105  1.00  5.20              
ATOM   4017  O   LEU A 249     112.685  66.342  90.686  1.00  5.20              
ATOM   4018  N   GLU A 250     110.639  67.177  90.342  1.00  5.24              
ATOM   4019  H   GLU A 250     109.793  67.085  89.797  1.00  5.24              
ATOM   4020  CA  GLU A 250     110.728  68.340  91.216  1.00  5.24              
ATOM   4021  HA  GLU A 250     111.772  68.624  91.349  1.00  5.24              
ATOM   4022  CB  GLU A 250     109.964  69.523  90.573  1.00  5.24              
ATOM   4023  HB1 GLU A 250     109.882  70.318  91.315  1.00  5.24              
ATOM   4024  HB2 GLU A 250     108.952  69.195  90.333  1.00  5.24              
ATOM   4025  CG  GLU A 250     110.594  70.135  89.312  1.00  5.24              
ATOM   4026  HG1 GLU A 250     110.830  69.342  88.608  1.00  5.24              
ATOM   4027  HG2 GLU A 250     111.532  70.624  89.586  1.00  5.24              
ATOM   4028  CD  GLU A 250     109.653  71.154  88.639  1.00  5.24              
ATOM   4029  OE1 GLU A 250     109.109  72.018  89.366  1.00  5.24              
ATOM   4030  OE2 GLU A 250     109.479  71.081  87.394  1.00  5.24              
ATOM   4031  C   GLU A 250     110.094  68.125  92.597  1.00  5.24              
ATOM   4032  O   GLU A 250     110.484  68.749  93.582  1.00  5.24              
ATOM   4033  N   MET A 251     109.096  67.255  92.686  1.00  4.81              
ATOM   4034  H   MET A 251     108.786  66.801  91.832  1.00  4.81              
ATOM   4035  CA  MET A 251     108.347  67.031  93.913  1.00  4.81              
ATOM   4036  HA  MET A 251     108.907  67.427  94.757  1.00  4.81              
ATOM   4037  CB  MET A 251     107.012  67.778  93.835  1.00  4.81              
ATOM   4038  HB1 MET A 251     106.421  67.320  93.053  1.00  4.81              
ATOM   4039  HB2 MET A 251     107.211  68.813  93.558  1.00  4.81              
ATOM   4040  CG  MET A 251     106.213  67.754  95.147  1.00  4.81              
ATOM   4041  HG1 MET A 251     106.803  68.237  95.923  1.00  4.81              
ATOM   4042  HG2 MET A 251     106.068  66.716  95.446  1.00  4.81              
ATOM   4043  SD  MET A 251     104.568  68.540  95.107  1.00  4.81              
ATOM   4044  CE  MET A 251     104.918  70.169  94.390  1.00  4.81              
ATOM   4045  HE1 MET A 251     103.992  70.739  94.322  1.00  4.81              
ATOM   4046  HE2 MET A 251     105.622  70.708  95.022  1.00  4.81              
ATOM   4047  HE3 MET A 251     105.333  70.056  93.388  1.00  4.81              
ATOM   4048  C   MET A 251     108.156  65.540  94.135  1.00  4.81              
ATOM   4049  O   MET A 251     107.688  64.811  93.254  1.00  4.81              
ATOM   4050  N   ILE A 252     108.464  65.118  95.361  1.00  4.80              
ATOM   4051  H   ILE A 252     108.852  65.781  96.022  1.00  4.80              
ATOM   4052  CA  ILE A 252     108.165  63.782  95.844  1.00  4.80              
ATOM   4053  HA  ILE A 252     107.430  63.351  95.164  1.00  4.80              
ATOM   4054  CB  ILE A 252     109.378  62.833  95.775  1.00  4.80              
ATOM   4055  HB  ILE A 252     109.728  62.853  94.744  1.00  4.80              
ATOM   4056  CG2 ILE A 252     110.540  63.271  96.676  1.00  4.80              
ATOM   4057 1HG2 ILE A 252     111.452  62.759  96.375  1.00  4.80              
ATOM   4058 2HG2 ILE A 252     110.695  64.343  96.584  1.00  4.80              
ATOM   4059 3HG2 ILE A 252     110.323  63.025  97.715  1.00  4.80              
ATOM   4060  CG1 ILE A 252     108.934  61.386  96.084  1.00  4.80              
ATOM   4061 1HG1 ILE A 252     108.141  61.109  95.389  1.00  4.80              
ATOM   4062 2HG1 ILE A 252     108.530  61.329  97.096  1.00  4.80              
ATOM   4063  CD1 ILE A 252     110.065  60.358  95.960  1.00  4.80              
ATOM   4064  HD1 ILE A 252     109.648  59.353  96.033  1.00  4.80              
ATOM   4065  HD2 ILE A 252     110.566  60.475  94.999  1.00  4.80              
ATOM   4066  HD3 ILE A 252     110.789  60.492  96.763  1.00  4.80              
ATOM   4067  C   ILE A 252     107.472  63.835  97.199  1.00  4.80              
ATOM   4068  O   ILE A 252     108.108  64.127  98.214  1.00  4.80              
ATOM   4069  N   ASP A 253     106.159  63.582  97.216  1.00  4.84              
ATOM   4070  H   ASP A 253     105.667  63.329  96.360  1.00  4.84              
ATOM   4071  CA  ASP A 253     105.443  63.552  98.488  1.00  4.84              
ATOM   4072  HA  ASP A 253     105.978  64.118  99.233  1.00  4.84              
ATOM   4073  CB  ASP A 253     104.060  64.227  98.304  1.00  4.84              
ATOM   4074  HB1 ASP A 253     103.493  63.685  97.560  1.00  4.84              
ATOM   4075  HB2 ASP A 253     104.232  65.229  97.907  1.00  4.84              
ATOM   4076  CG  ASP A 253     103.157  64.363  99.540  1.00  4.84              
ATOM   4077  OD1 ASP A 253     103.296  63.577 100.501  1.00  4.84              
ATOM   4078  OD2 ASP A 253     102.234  65.211  99.511  1.00  4.84              
ATOM   4079  C   ASP A 253     105.428  62.125  99.010  1.00  4.84              
ATOM   4080  O   ASP A 253     105.220  61.201  98.244  1.00  4.84              
ATOM   4081  N   LEU A 254     105.728  61.941 100.287  1.00  5.28              
ATOM   4082  H   LEU A 254     105.913  62.776 100.838  1.00  5.28              
ATOM   4083  CA  LEU A 254     105.794  60.659 100.996  1.00  5.28              
ATOM   4084  HA  LEU A 254     105.245  59.898 100.442  1.00  5.28              
ATOM   4085  CB  LEU A 254     107.289  60.257 101.113  1.00  5.28              
ATOM   4086  HB1 LEU A 254     107.426  59.553 101.934  1.00  5.28              
ATOM   4087  HB2 LEU A 254     107.853  61.154 101.368  1.00  5.28              
ATOM   4088  CG  LEU A 254     107.894  59.621  99.843  1.00  5.28              
ATOM   4089  HG  LEU A 254     107.494  60.104  98.956  1.00  5.28              
ATOM   4090  CD1 LEU A 254     109.417  59.769  99.816  1.00  5.28              
ATOM   4091 1HD1 LEU A 254     109.818  59.275  98.932  1.00  5.28              
ATOM   4092 2HD1 LEU A 254     109.680  60.826  99.770  1.00  5.28              
ATOM   4093 3HD1 LEU A 254     109.858  59.325 100.708  1.00  5.28              
ATOM   4094  CD2 LEU A 254     107.590  58.119  99.783  1.00  5.28              
ATOM   4095 1HD2 LEU A 254     107.936  57.713  98.832  1.00  5.28              
ATOM   4096 2HD2 LEU A 254     108.102  57.607 100.596  1.00  5.28              
ATOM   4097 3HD2 LEU A 254     106.519  57.949  99.877  1.00  5.28              
ATOM   4098  C   LEU A 254     105.122  60.803 102.365  1.00  5.28              
ATOM   4099  O   LEU A 254     105.386  60.023 103.284  1.00  5.28              
ATOM   4100  N   GLY A 255     104.254  61.800 102.498  1.00  5.22              
ATOM   4101  H   GLY A 255     104.062  62.400 101.695  1.00  5.22              
ATOM   4102  CA  GLY A 255     103.606  62.149 103.737  1.00  5.22              
ATOM   4103  HA1 GLY A 255     103.176  63.129 103.622  1.00  5.22              
ATOM   4104  HA2 GLY A 255     104.364  62.216 104.511  1.00  5.22              
ATOM   4105  C   GLY A 255     102.537  61.138 104.182  1.00  5.22              
ATOM   4106  O   GLY A 255     102.054  60.265 103.437  1.00  5.22              
ATOM   4107  N   THR A 256     102.138  61.275 105.444  1.00  5.32              
ATOM   4108  H   THR A 256     102.606  61.956 106.037  1.00  5.32              
ATOM   4109  CA  THR A 256     101.056  60.460 106.008  1.00  5.32              
ATOM   4110  HA  THR A 256     101.027  60.588 107.084  1.00  5.32              
ATOM   4111  CB  THR A 256      99.700  60.958 105.450  1.00  5.32              
ATOM   4112  HB  THR A 256      99.548  60.555 104.447  1.00  5.32              
ATOM   4113  CG2 THR A 256      98.510  60.578 106.331  1.00  5.32              
ATOM   4114 1HG2 THR A 256      98.402  59.494 106.366  1.00  5.32              
ATOM   4115 2HG2 THR A 256      98.654  60.954 107.345  1.00  5.32              
ATOM   4116 3HG2 THR A 256      97.598  61.005 105.915  1.00  5.32              
ATOM   4117  OG1 THR A 256      99.668  62.374 105.357  1.00  5.32              
ATOM   4118  HG1 THR A 256      99.674  62.691 106.267  1.00  5.32              
ATOM   4119  C   THR A 256     101.258  58.951 105.744  1.00  5.32              
ATOM   4120  O   THR A 256     100.361  58.240 105.281  1.00  5.32              
ATOM   4121  N   ASN A 257     102.492  58.479 105.946  1.00  5.32              
ATOM   4122  H   ASN A 257     103.202  59.137 106.244  1.00  5.32              
ATOM   4123  CA  ASN A 257     102.909  57.098 105.681  1.00  5.32              
ATOM   4124  HA  ASN A 257     102.056  56.549 105.282  1.00  5.32              
ATOM   4125  CB  ASN A 257     104.012  57.077 104.611  1.00  5.32              
ATOM   4126  HB1 ASN A 257     104.585  56.157 104.703  1.00  5.32              
ATOM   4127  HB2 ASN A 257     104.691  57.919 104.725  1.00  5.32              
ATOM   4128  CG  ASN A 257     103.409  57.060 103.228  1.00  5.32              
ATOM   4129  OD1 ASN A 257     102.552  56.246 102.944  1.00  5.32              
ATOM   4130  ND2 ASN A 257     103.816  57.904 102.319  1.00  5.32              
ATOM   4131 1HD2 ASN A 257     104.492  58.605 102.595  1.00  5.32              
ATOM   4132 2HD2 ASN A 257     103.401  57.872 101.391  1.00  5.32              
ATOM   4133  C   ASN A 257     103.248  56.315 106.951  1.00  5.32              
ATOM   4134  O   ASN A 257     103.440  55.104 106.881  1.00  5.32              
ATOM   4135  N   PHE A 258     103.235  56.979 108.111  1.00  5.28              
ATOM   4136  H   PHE A 258     103.061  57.971 108.061  1.00  5.28              
ATOM   4137  CA  PHE A 258     103.584  56.402 109.406  1.00  5.28              
ATOM   4138  HA  PHE A 258     103.703  57.236 110.096  1.00  5.28              
ATOM   4139  CB  PHE A 258     102.410  55.553 109.930  1.00  5.28              
ATOM   4140  HB1 PHE A 258     102.594  55.314 110.978  1.00  5.28              
ATOM   4141  HB2 PHE A 258     102.383  54.612 109.380  1.00  5.28              
ATOM   4142  CG  PHE A 258     101.046  56.215 109.827  1.00  5.28              
ATOM   4143  CD1 PHE A 258     100.624  57.141 110.799  1.00  5.28              
ATOM   4144  HD1 PHE A 258     101.266  57.383 111.632  1.00  5.28              
ATOM   4145  CE1 PHE A 258      99.364  57.756 110.688  1.00  5.28              
ATOM   4146  HE1 PHE A 258      99.039  58.466 111.435  1.00  5.28              
ATOM   4147  CZ  PHE A 258      98.525  57.453 109.600  1.00  5.28              
ATOM   4148  HZ  PHE A 258      97.563  57.934 109.509  1.00  5.28              
ATOM   4149  CE2 PHE A 258      98.943  56.530 108.625  1.00  5.28              
ATOM   4150  HE2 PHE A 258      98.304  56.305 107.782  1.00  5.28              
ATOM   4151  CD2 PHE A 258     100.202  55.915 108.741  1.00  5.28              
ATOM   4152  HD2 PHE A 258     100.532  55.222 107.984  1.00  5.28              
ATOM   4153  C   PHE A 258     104.940  55.669 109.420  1.00  5.28              
ATOM   4154  O   PHE A 258     105.146  54.758 110.231  1.00  5.28              
ATOM   4155  N   ILE A 259     105.861  56.095 108.546  1.00  5.33              
ATOM   4156  H   ILE A 259     105.612  56.858 107.931  1.00  5.33              
ATOM   4157  CA  ILE A 259     107.243  55.636 108.485  1.00  5.33              
ATOM   4158  HA  ILE A 259     107.220  54.571 108.257  1.00  5.33              
ATOM   4159  CB  ILE A 259     108.075  56.317 107.374  1.00  5.33              
ATOM   4160  HB  ILE A 259     108.159  57.378 107.611  1.00  5.33              
ATOM   4161  CG2 ILE A 259     109.482  55.682 107.333  1.00  5.33              
ATOM   4162 1HG2 ILE A 259     110.065  56.092 106.510  1.00  5.33              
ATOM   4163 2HG2 ILE A 259     110.029  55.891 108.249  1.00  5.33              
ATOM   4164 3HG2 ILE A 259     109.414  54.602 107.197  1.00  5.33              
ATOM   4165  CG1 ILE A 259     107.430  56.161 105.979  1.00  5.33              
ATOM   4166 1HG1 ILE A 259     106.358  56.308 106.054  1.00  5.33              
ATOM   4167 2HG1 ILE A 259     107.591  55.149 105.606  1.00  5.33              
ATOM   4168  CD1 ILE A 259     107.959  57.181 104.960  1.00  5.33              
ATOM   4169  HD1 ILE A 259     109.000  56.978 104.715  1.00  5.33              
ATOM   4170  HD2 ILE A 259     107.363  57.125 104.049  1.00  5.33              
ATOM   4171  HD3 ILE A 259     107.873  58.191 105.364  1.00  5.33              
ATOM   4172  C   ILE A 259     107.870  55.795 109.866  1.00  5.33              
ATOM   4173  O   ILE A 259     107.729  56.830 110.506  1.00  5.33              
ATOM   4174  N   LYS A 260     108.550  54.761 110.349  1.00  5.26              
ATOM   4175  H   LYS A 260     108.651  53.947 109.751  1.00  5.26              
ATOM   4176  CA  LYS A 260     109.260  54.771 111.628  1.00  5.26              
ATOM   4177  HA  LYS A 260     108.870  55.570 112.261  1.00  5.26              
ATOM   4178  CB  LYS A 260     109.079  53.427 112.356  1.00  5.26              
ATOM   4179  HB1 LYS A 260     109.694  53.455 113.257  1.00  5.26              
ATOM   4180  HB2 LYS A 260     109.452  52.619 111.726  1.00  5.26              
ATOM   4181  CG  LYS A 260     107.632  53.114 112.769  1.00  5.26              
ATOM   4182  HG1 LYS A 260     107.004  53.008 111.883  1.00  5.26              
ATOM   4183  HG2 LYS A 260     107.251  53.930 113.386  1.00  5.26              
ATOM   4184  CD  LYS A 260     107.617  51.806 113.578  1.00  5.26              
ATOM   4185  HD1 LYS A 260     108.350  51.889 114.383  1.00  5.26              
ATOM   4186  HD2 LYS A 260     107.917  50.973 112.938  1.00  5.26              
ATOM   4187  CE  LYS A 260     106.262  51.502 114.226  1.00  5.26              
ATOM   4188  HE1 LYS A 260     105.915  52.388 114.766  1.00  5.26              
ATOM   4189  HE2 LYS A 260     106.415  50.699 114.954  1.00  5.26              
ATOM   4190  NZ  LYS A 260     105.248  51.067 113.240  1.00  5.26              
ATOM   4191  HZ1 LYS A 260     104.981  51.815 112.606  1.00  5.26              
ATOM   4192  HZ2 LYS A 260     105.596  50.284 112.690  1.00  5.26              
ATOM   4193  HZ3 LYS A 260     104.412  50.738 113.698  1.00  5.26              
ATOM   4194  C   LYS A 260     110.750  55.047 111.465  1.00  5.26              
ATOM   4195  O   LYS A 260     111.318  55.803 112.275  1.00  5.26              
ATOM   4196  N   LEU A 261     111.345  54.467 110.408  1.00  5.30              
ATOM   4197  H   LEU A 261     110.806  53.850 109.813  1.00  5.30              
ATOM   4198  CA  LEU A 261     112.753  54.716 110.068  1.00  5.30              
ATOM   4199  HA  LEU A 261     113.060  55.595 110.634  1.00  5.30              
ATOM   4200  CB  LEU A 261     113.674  53.583 110.570  1.00  5.30              
ATOM   4201  HB1 LEU A 261     113.576  53.507 111.653  1.00  5.30              
ATOM   4202  HB2 LEU A 261     114.694  53.916 110.373  1.00  5.30              
ATOM   4203  CG  LEU A 261     113.505  52.178 109.953  1.00  5.30              
ATOM   4204  HG  LEU A 261     113.308  52.257 108.886  1.00  5.30              
ATOM   4205  CD1 LEU A 261     114.802  51.389 110.147  1.00  5.30              
ATOM   4206 1HD1 LEU A 261     114.686  50.382 109.743  1.00  5.30              
ATOM   4207 2HD1 LEU A 261     115.616  51.874 109.609  1.00  5.30              
ATOM   4208 3HD1 LEU A 261     115.051  51.319 111.206  1.00  5.30              
ATOM   4209  CD2 LEU A 261     112.391  51.367 110.620  1.00  5.30              
ATOM   4210 1HD2 LEU A 261     112.346  50.373 110.174  1.00  5.30              
ATOM   4211 2HD2 LEU A 261     112.586  51.268 111.687  1.00  5.30              
ATOM   4212 3HD2 LEU A 261     111.433  51.849 110.469  1.00  5.30              
ATOM   4213  C   LEU A 261     113.008  55.090 108.602  1.00  5.30              
ATOM   4214  O   LEU A 261     112.537  54.436 107.680  1.00  5.30              
ATOM   4215  N   THR A 262     113.837  56.121 108.433  1.00  5.23              
ATOM   4216  H   THR A 262     114.176  56.590 109.262  1.00  5.23              
ATOM   4217  CA  THR A 262     114.410  56.608 107.172  1.00  5.23              
ATOM   4218  HA  THR A 262     114.361  55.838 106.402  1.00  5.23              
ATOM   4219  CB  THR A 262     113.677  57.871 106.681  1.00  5.23              
ATOM   4220  HB  THR A 262     113.518  58.540 107.526  1.00  5.23              
ATOM   4221  CG2 THR A 262     114.376  58.658 105.570  1.00  5.23              
ATOM   4222 1HG2 THR A 262     113.690  59.390 105.143  1.00  5.23              
ATOM   4223 2HG2 THR A 262     115.218  59.206 105.985  1.00  5.23              
ATOM   4224 3HG2 THR A 262     114.719  57.985 104.785  1.00  5.23              
ATOM   4225  OG1 THR A 262     112.446  57.524 106.124  1.00  5.23              
ATOM   4226  HG1 THR A 262     111.921  58.330 106.131  1.00  5.23              
ATOM   4227  C   THR A 262     115.859  56.988 107.444  1.00  5.23              
ATOM   4228  O   THR A 262     116.156  57.533 108.505  1.00  5.23              
ATOM   4229  N   ASN A 263     116.761  56.775 106.485  1.00  5.20              
ATOM   4230  H   ASN A 263     116.477  56.295 105.639  1.00  5.20              
ATOM   4231  CA  ASN A 263     118.058  57.453 106.510  1.00  5.20              
ATOM   4232  HA  ASN A 263     118.255  57.824 107.518  1.00  5.20              
ATOM   4233  CB  ASN A 263     119.190  56.453 106.219  1.00  5.20              
ATOM   4234  HB1 ASN A 263     119.063  56.025 105.231  1.00  5.20              
ATOM   4235  HB2 ASN A 263     119.120  55.643 106.945  1.00  5.20              
ATOM   4236  CG  ASN A 263     120.578  57.078 106.327  1.00  5.20              
ATOM   4237  OD1 ASN A 263     120.809  58.236 106.021  1.00  5.20              
ATOM   4238  ND2 ASN A 263     121.552  56.345 106.813  1.00  5.20              
ATOM   4239 1HD2 ASN A 263     121.395  55.396 107.094  1.00  5.20              
ATOM   4240 2HD2 ASN A 263     122.451  56.791 106.893  1.00  5.20              
ATOM   4241  C   ASN A 263     118.030  58.708 105.602  1.00  5.20              
ATOM   4242  O   ASN A 263     118.182  58.603 104.397  1.00  5.20              
ATOM   4243  N   LEU A 264     117.854  59.916 106.150  1.00  5.27              
ATOM   4244  H   LEU A 264     117.650  59.968 107.137  1.00  5.27              
ATOM   4245  CA  LEU A 264     117.807  61.173 105.374  1.00  5.27              
ATOM   4246  HA  LEU A 264     116.828  61.265 104.903  1.00  5.27              
ATOM   4247  CB  LEU A 264     118.061  62.376 106.336  1.00  5.27              
ATOM   4248  HB1 LEU A 264     118.814  63.029 105.895  1.00  5.27              
ATOM   4249  HB2 LEU A 264     118.516  61.993 107.251  1.00  5.27              
ATOM   4250  CG  LEU A 264     116.897  63.294 106.750  1.00  5.27              
ATOM   4251  HG  LEU A 264     116.250  62.713 107.366  1.00  5.27              
ATOM   4252  CD1 LEU A 264     117.420  64.432 107.634  1.00  5.27              
ATOM   4253 1HD1 LEU A 264     118.040  65.110 107.057  1.00  5.27              
ATOM   4254 2HD1 LEU A 264     116.574  64.979 108.052  1.00  5.27              
ATOM   4255 3HD1 LEU A 264     118.000  64.017 108.457  1.00  5.27              
ATOM   4256  CD2 LEU A 264     116.062  63.889 105.614  1.00  5.27              
ATOM   4257 1HD2 LEU A 264     115.559  63.090 105.070  1.00  5.27              
ATOM   4258 2HD2 LEU A 264     115.290  64.542 106.023  1.00  5.27              
ATOM   4259 3HD2 LEU A 264     116.683  64.463 104.938  1.00  5.27              
ATOM   4260  C   LEU A 264     118.897  61.316 104.263  1.00  5.27              
ATOM   4261  O   LEU A 264     118.725  61.978 103.226  1.00  5.27              
ATOM   4262  N   GLY A 265     120.088  60.752 104.495  1.00  5.26              
ATOM   4263  H   GLY A 265     120.195  60.187 105.331  1.00  5.26              
ATOM   4264  CA  GLY A 265     121.221  60.791 103.567  1.00  5.26              
ATOM   4265  HA1 GLY A 265     121.982  60.114 103.956  1.00  5.26              
ATOM   4266  HA2 GLY A 265     121.660  61.786 103.556  1.00  5.26              
ATOM   4267  C   GLY A 265     120.907  60.325 102.132  1.00  5.26              
ATOM   4268  O   GLY A 265     121.412  60.878 101.143  1.00  5.26              
ATOM   4269  N   ILE A 266     119.939  59.422 102.055  1.00  5.22              
ATOM   4270  H   ILE A 266     119.567  59.076 102.932  1.00  5.22              
ATOM   4271  CA  ILE A 266     119.274  58.935 100.851  1.00  5.22              
ATOM   4272  HA  ILE A 266     119.909  58.219 100.326  1.00  5.22              
ATOM   4273  CB  ILE A 266     118.003  58.209 101.352  1.00  5.22              
ATOM   4274  HB  ILE A 266     117.492  58.897 102.025  1.00  5.22              
ATOM   4275  CG2 ILE A 266     116.975  57.899 100.256  1.00  5.22              
ATOM   4276 1HG2 ILE A 266     116.120  57.366 100.671  1.00  5.22              
ATOM   4277 2HG2 ILE A 266     116.620  58.815  99.787  1.00  5.22              
ATOM   4278 3HG2 ILE A 266     117.431  57.294  99.472  1.00  5.22              
ATOM   4279  CG1 ILE A 266     118.305  56.907 102.156  1.00  5.22              
ATOM   4280 1HG1 ILE A 266     118.081  56.089 101.531  1.00  5.22              
ATOM   4281 2HG1 ILE A 266     117.578  56.802 102.960  1.00  5.22              
ATOM   4282  CD1 ILE A 266     119.720  56.588 102.682  1.00  5.22              
ATOM   4283  HD1 ILE A 266     119.730  55.582 103.102  1.00  5.22              
ATOM   4284  HD2 ILE A 266     120.439  56.623 101.868  1.00  5.22              
ATOM   4285  HD3 ILE A 266     120.036  57.279 103.458  1.00  5.22              
ATOM   4286  C   ILE A 266     119.035  60.092  99.898  1.00  5.22              
ATOM   4287  O   ILE A 266     119.722  60.161  98.892  1.00  5.22              
ATOM   4288  N   LEU A 267     118.326  61.136 100.354  1.00  5.22              
ATOM   4289  H   LEU A 267     117.875  61.008 101.249  1.00  5.22              
ATOM   4290  CA  LEU A 267     117.930  62.327  99.593  1.00  5.22              
ATOM   4291  HA  LEU A 267     117.241  61.989  98.817  1.00  5.22              
ATOM   4292  CB  LEU A 267     117.166  63.286 100.539  1.00  5.22              
ATOM   4293  HB1 LEU A 267     117.038  64.235 100.015  1.00  5.22              
ATOM   4294  HB2 LEU A 267     117.788  63.491 101.404  1.00  5.22              
ATOM   4295  CG  LEU A 267     115.759  62.885 101.030  1.00  5.22              
ATOM   4296  HG  LEU A 267     115.104  62.803 100.168  1.00  5.22              
ATOM   4297  CD1 LEU A 267     115.660  61.577 101.817  1.00  5.22              
ATOM   4298 1HD1 LEU A 267     114.644  61.453 102.193  1.00  5.22              
ATOM   4299 2HD1 LEU A 267     115.868  60.731 101.162  1.00  5.22              
ATOM   4300 3HD1 LEU A 267     116.340  61.582 102.661  1.00  5.22              
ATOM   4301  CD2 LEU A 267     115.261  64.010 101.945  1.00  5.22              
ATOM   4302 1HD2 LEU A 267     114.264  63.779 102.323  1.00  5.22              
ATOM   4303 2HD2 LEU A 267     115.937  64.133 102.786  1.00  5.22              
ATOM   4304 3HD2 LEU A 267     115.218  64.946 101.389  1.00  5.22              
ATOM   4305  C   LEU A 267     119.037  63.093  98.874  1.00  5.22              
ATOM   4306  O   LEU A 267     118.740  64.034  98.145  1.00  5.22              
ATOM   4307  N   LYS A 268     120.310  62.742  99.080  1.00  5.25              
ATOM   4308  H   LYS A 268     120.457  61.828  99.511  1.00  5.25              
ATOM   4309  CA  LYS A 268     121.380  63.283  98.204  1.00  5.25              
ATOM   4310  HA  LYS A 268     121.232  64.362  98.095  1.00  5.25              
ATOM   4311  CB  LYS A 268     122.775  62.999  98.745  1.00  5.25              
ATOM   4312  HB1 LYS A 268     123.483  62.846  97.928  1.00  5.25              
ATOM   4313  HB2 LYS A 268     122.786  62.121  99.390  1.00  5.25              
ATOM   4314  CG  LYS A 268     123.164  64.259  99.499  1.00  5.25              
ATOM   4315  HG1 LYS A 268     123.299  65.056  98.778  1.00  5.25              
ATOM   4316  HG2 LYS A 268     124.117  64.111  99.971  1.00  5.25              
ATOM   4317  CD  LYS A 268     122.122  64.712 100.522  1.00  5.25              
ATOM   4318  HD1 LYS A 268     121.163  64.938 100.066  1.00  5.25              
ATOM   4319  HD2 LYS A 268     122.421  65.673 100.852  1.00  5.25              
ATOM   4320  CE  LYS A 268     121.942  63.747 101.691  1.00  5.25              
ATOM   4321  HE1 LYS A 268     122.358  64.187 102.600  1.00  5.25              
ATOM   4322  HE2 LYS A 268     122.489  62.825 101.483  1.00  5.25              
ATOM   4323  NZ  LYS A 268     120.507  63.447 101.866  1.00  5.25              
ATOM   4324  HZ1 LYS A 268     120.313  62.889 102.690  1.00  5.25              
ATOM   4325  HZ2 LYS A 268     119.960  64.292 101.910  1.00  5.25              
ATOM   4326  HZ3 LYS A 268     120.176  62.884 101.094  1.00  5.25              
ATOM   4327  C   LYS A 268     121.224  62.834  96.777  1.00  5.25              
ATOM   4328  O   LYS A 268     121.410  63.657  95.871  1.00  5.25              
ATOM   4329  N   GLU A 269     120.778  61.598  96.598  1.00  5.31              
ATOM   4330  H   GLU A 269     120.569  61.002  97.398  1.00  5.31              
ATOM   4331  CA  GLU A 269     120.365  61.140  95.269  1.00  5.31              
ATOM   4332  HA  GLU A 269     121.235  61.280  94.626  1.00  5.31              
ATOM   4333  CB  GLU A 269     120.090  59.614  95.236  1.00  5.31              
ATOM   4334  HB1 GLU A 269     120.738  59.112  95.957  1.00  5.31              
ATOM   4335  HB2 GLU A 269     120.429  59.283  94.252  1.00  5.31              
ATOM   4336  CG  GLU A 269     118.648  59.082  95.379  1.00  5.31              
ATOM   4337  HG1 GLU A 269     118.582  58.161  94.796  1.00  5.31              
ATOM   4338  HG2 GLU A 269     117.947  59.777  94.920  1.00  5.31              
ATOM   4339  CD  GLU A 269     118.218  58.754  96.816  1.00  5.31              
ATOM   4340  OE1 GLU A 269     118.662  57.705  97.337  1.00  5.31              
ATOM   4341  OE2 GLU A 269     117.425  59.546  97.383  1.00  5.31              
ATOM   4342  C   GLU A 269     119.272  61.992  94.599  1.00  5.31              
ATOM   4343  O   GLU A 269     119.121  61.955  93.380  1.00  5.31              
ATOM   4344  N   LEU A 270     118.588  62.848  95.369  1.00  5.32              
ATOM   4345  H   LEU A 270     118.769  62.853  96.361  1.00  5.32              
ATOM   4346  CA  LEU A 270     117.524  63.717  94.894  1.00  5.32              
ATOM   4347  HA  LEU A 270     117.248  63.412  93.883  1.00  5.32              
ATOM   4348  CB  LEU A 270     116.264  63.565  95.783  1.00  5.32              
ATOM   4349  HB1 LEU A 270     115.424  64.029  95.269  1.00  5.32              
ATOM   4350  HB2 LEU A 270     116.436  64.127  96.701  1.00  5.32              
ATOM   4351  CG  LEU A 270     115.843  62.146  96.186  1.00  5.32              
ATOM   4352  HG  LEU A 270     116.662  61.721  96.748  1.00  5.32              
ATOM   4353  CD1 LEU A 270     114.622  62.220  97.103  1.00  5.32              
ATOM   4354 1HD1 LEU A 270     114.421  61.228  97.509  1.00  5.32              
ATOM   4355 2HD1 LEU A 270     114.815  62.910  97.921  1.00  5.32              
ATOM   4356 3HD1 LEU A 270     113.763  62.559  96.529  1.00  5.32              
ATOM   4357  CD2 LEU A 270     115.500  61.225  95.015  1.00  5.32              
ATOM   4358 1HD2 LEU A 270     116.295  61.251  94.272  1.00  5.32              
ATOM   4359 2HD2 LEU A 270     115.406  60.202  95.382  1.00  5.32              
ATOM   4360 3HD2 LEU A 270     114.568  61.538  94.552  1.00  5.32              
ATOM   4361  C   LEU A 270     117.915  65.198  94.821  1.00  5.32              
ATOM   4362  O   LEU A 270     117.030  66.042  94.723  1.00  5.32              
ATOM   4363  N   LYS A 271     119.193  65.587  94.883  1.00  5.33              
ATOM   4364  H   LYS A 271     119.903  64.868  94.983  1.00  5.33              
ATOM   4365  CA  LYS A 271     119.565  67.023  95.016  1.00  5.33              
ATOM   4366  HA  LYS A 271     118.995  67.403  95.867  1.00  5.33              
ATOM   4367  CB  LYS A 271     121.043  67.089  95.425  1.00  5.33              
ATOM   4368  HB1 LYS A 271     121.199  66.343  96.203  1.00  5.33              
ATOM   4369  HB2 LYS A 271     121.242  68.073  95.852  1.00  5.33              
ATOM   4370  CG  LYS A 271     122.043  66.824  94.290  1.00  5.33              
ATOM   4371  HG1 LYS A 271     122.085  67.703  93.647  1.00  5.33              
ATOM   4372  HG2 LYS A 271     121.699  65.980  93.691  1.00  5.33              
ATOM   4373  CD  LYS A 271     123.463  66.504  94.793  1.00  5.33              
ATOM   4374  HD1 LYS A 271     124.127  66.525  93.927  1.00  5.33              
ATOM   4375  HD2 LYS A 271     123.478  65.487  95.191  1.00  5.33              
ATOM   4376  CE  LYS A 271     124.004  67.490  95.845  1.00  5.33              
ATOM   4377  HE1 LYS A 271     123.509  68.456  95.707  1.00  5.33              
ATOM   4378  HE2 LYS A 271     125.074  67.635  95.672  1.00  5.33              
ATOM   4379  NZ  LYS A 271     123.797  66.994  97.229  1.00  5.33              
ATOM   4380  HZ1 LYS A 271     123.975  67.688  97.958  1.00  5.33              
ATOM   4381  HZ2 LYS A 271     122.817  66.752  97.413  1.00  5.33              
ATOM   4382  HZ3 LYS A 271     124.355  66.183  97.443  1.00  5.33              
ATOM   4383  C   LYS A 271     119.195  67.985  93.859  1.00  5.33              
ATOM   4384  O   LYS A 271     119.619  69.136  93.908  1.00  5.33              
ATOM   4385  N   SER A 272     118.411  67.550  92.864  1.00  5.32              
ATOM   4386  H   SER A 272     118.080  66.601  92.960  1.00  5.32              
ATOM   4387  CA  SER A 272     117.788  68.391  91.815  1.00  5.32              
ATOM   4388  HA  SER A 272     118.277  69.365  91.809  1.00  5.32              
ATOM   4389  CB  SER A 272     118.021  67.746  90.442  1.00  5.32              
ATOM   4390  HB1 SER A 272     117.403  66.852  90.345  1.00  5.32              
ATOM   4391  HB2 SER A 272     119.070  67.463  90.347  1.00  5.32              
ATOM   4392  OG  SER A 272     117.707  68.653  89.405  1.00  5.32              
ATOM   4393  HG  SER A 272     116.772  68.901  89.502  1.00  5.32              
ATOM   4394  C   SER A 272     116.286  68.648  92.010  1.00  5.32              
ATOM   4395  O   SER A 272     115.658  69.327  91.193  1.00  5.32              
ATOM   4396  N   PHE A 273     115.715  68.099  93.079  1.00  5.23              
ATOM   4397  H   PHE A 273     116.284  67.557  93.717  1.00  5.23              
ATOM   4398  CA  PHE A 273     114.316  68.232  93.433  1.00  5.23              
ATOM   4399  HA  PHE A 273     113.719  68.203  92.521  1.00  5.23              
ATOM   4400  CB  PHE A 273     113.880  67.062  94.320  1.00  5.23              
ATOM   4401  HB1 PHE A 273     112.910  67.323  94.743  1.00  5.23              
ATOM   4402  HB2 PHE A 273     114.587  66.999  95.146  1.00  5.23              
ATOM   4403  CG  PHE A 273     113.751  65.679  93.669  1.00  5.23              
ATOM   4404  CD1 PHE A 273     114.726  65.159  92.784  1.00  5.23              
ATOM   4405  HD1 PHE A 273     115.581  65.737  92.490  1.00  5.23              
ATOM   4406  CE1 PHE A 273     114.607  63.863  92.258  1.00  5.23              
ATOM   4407  HE1 PHE A 273     115.356  63.483  91.576  1.00  5.23              
ATOM   4408  CZ  PHE A 273     113.529  63.052  92.630  1.00  5.23              
ATOM   4409  HZ  PHE A 273     113.461  62.045  92.242  1.00  5.23              
ATOM   4410  CE2 PHE A 273     112.557  63.547  93.513  1.00  5.23              
ATOM   4411  HE2 PHE A 273     111.733  62.916  93.801  1.00  5.23              
ATOM   4412  CD2 PHE A 273     112.654  64.860  94.010  1.00  5.23              
ATOM   4413  HD2 PHE A 273     111.886  65.235  94.667  1.00  5.23              
ATOM   4414  C   PHE A 273     114.115  69.598  94.110  1.00  5.23              
ATOM   4415  O   PHE A 273     114.981  70.095  94.834  1.00  5.23              
ATOM   4416  N   HIS A 274     112.953  70.211  93.890  1.00  5.26              
ATOM   4417  H   HIS A 274     112.257  69.709  93.351  1.00  5.26              
ATOM   4418  CA  HIS A 274     112.502  71.411  94.592  1.00  5.26              
ATOM   4419  HA  HIS A 274     113.324  72.122  94.681  1.00  5.26              
ATOM   4420  CB  HIS A 274     111.336  72.075  93.834  1.00  5.26              
ATOM   4421  HB1 HIS A 274     110.794  72.716  94.531  1.00  5.26              
ATOM   4422  HB2 HIS A 274     110.636  71.315  93.489  1.00  5.26              
ATOM   4423  CG  HIS A 274     111.690  72.950  92.668  1.00  5.26              
ATOM   4424  ND1 HIS A 274     111.150  74.222  92.456  1.00  5.26              
ATOM   4425  CE1 HIS A 274     111.597  74.600  91.248  1.00  5.26              
ATOM   4426  HE1 HIS A 274     111.336  75.528  90.757  1.00  5.26              
ATOM   4427  NE2 HIS A 274     112.386  73.653  90.717  1.00  5.26              
ATOM   4428  HE2 HIS A 274     112.777  73.674  89.786  1.00  5.26              
ATOM   4429  CD2 HIS A 274     112.452  72.597  91.596  1.00  5.26              
ATOM   4430  HD2 HIS A 274     112.940  71.644  91.439  1.00  5.26              
ATOM   4431  C   HIS A 274     111.989  71.143  96.000  1.00  5.26              
ATOM   4432  O   HIS A 274     112.122  72.009  96.865  1.00  5.26              
ATOM   4433  N   ILE A 275     111.315  70.009  96.200  1.00  4.84              
ATOM   4434  H   ILE A 275     111.195  69.373  95.418  1.00  4.84              
ATOM   4435  CA  ILE A 275     110.560  69.735  97.422  1.00  4.84              
ATOM   4436  HA  ILE A 275     111.134  70.189  98.218  1.00  4.84              
ATOM   4437  CB  ILE A 275     109.136  70.387  97.399  1.00  4.84              
ATOM   4438  HB  ILE A 275     109.254  71.401  97.781  1.00  4.84              
ATOM   4439  CG2 ILE A 275     108.564  70.537  95.975  1.00  4.84              
ATOM   4440 1HG2 ILE A 275     107.585  71.006  95.998  1.00  4.84              
ATOM   4441 2HG2 ILE A 275     109.196  71.189  95.383  1.00  4.84              
ATOM   4442 3HG2 ILE A 275     108.516  69.564  95.496  1.00  4.84              
ATOM   4443  CG1 ILE A 275     108.112  69.672  98.325  1.00  4.84              
ATOM   4444 1HG1 ILE A 275     108.518  69.642  99.336  1.00  4.84              
ATOM   4445 2HG1 ILE A 275     107.971  68.643  97.993  1.00  4.84              
ATOM   4446  CD1 ILE A 275     106.713  70.302  98.403  1.00  4.84              
ATOM   4447  HD1 ILE A 275     106.147  69.814  99.196  1.00  4.84              
ATOM   4448  HD2 ILE A 275     106.785  71.368  98.612  1.00  4.84              
ATOM   4449  HD3 ILE A 275     106.172  70.150  97.470  1.00  4.84              
ATOM   4450  C   ILE A 275     110.527  68.257  97.726  1.00  4.84              
ATOM   4451  O   ILE A 275     110.041  67.512  96.890  1.00  4.84              
ATOM   4452  N   ILE A 276     110.951  67.850  98.925  1.00  4.83              
ATOM   4453  H   ILE A 276     111.186  68.565  99.606  1.00  4.83              
ATOM   4454  CA  ILE A 276     110.979  66.451  99.377  1.00  4.83              
ATOM   4455  HA  ILE A 276     110.538  65.805  98.617  1.00  4.83              
ATOM   4456  CB  ILE A 276     112.416  65.965  99.683  1.00  4.83              
ATOM   4457  HB  ILE A 276     112.782  66.484 100.569  1.00  4.83              
ATOM   4458  CG2 ILE A 276     112.341  64.468 100.036  1.00  4.83              
ATOM   4459 1HG2 ILE A 276     113.331  64.032 100.013  1.00  4.83              
ATOM   4460 2HG2 ILE A 276     111.934  64.349 101.040  1.00  4.83              
ATOM   4461 3HG2 ILE A 276     111.716  63.930  99.326  1.00  4.83              
ATOM   4462  CG1 ILE A 276     113.483  66.228  98.606  1.00  4.83              
ATOM   4463 1HG1 ILE A 276     114.445  65.880  98.985  1.00  4.83              
ATOM   4464 2HG1 ILE A 276     113.574  67.301  98.430  1.00  4.83              
ATOM   4465  CD1 ILE A 276     113.217  65.533  97.278  1.00  4.83              
ATOM   4466  HD1 ILE A 276     112.407  66.041  96.759  1.00  4.83              
ATOM   4467  HD2 ILE A 276     114.125  65.560  96.682  1.00  4.83              
ATOM   4468  HD3 ILE A 276     112.956  64.493  97.436  1.00  4.83              
ATOM   4469  C   ILE A 276     110.186  66.330 100.662  1.00  4.83              
ATOM   4470  O   ILE A 276     110.620  66.871 101.696  1.00  4.83              
ATOM   4471  N   ASN A 277     109.040  65.628 100.577  1.00  4.87              
ATOM   4472  H   ASN A 277     108.797  65.154  99.708  1.00  4.87              
ATOM   4473  CA  ASN A 277     107.957  65.984 101.466  1.00  4.87              
ATOM   4474  HA  ASN A 277     108.303  66.824 102.008  1.00  4.87              
ATOM   4475  CB  ASN A 277     106.803  66.572 100.633  1.00  4.87              
ATOM   4476  HB1 ASN A 277     106.409  65.860  99.933  1.00  4.87              
ATOM   4477  HB2 ASN A 277     107.179  67.419 100.061  1.00  4.87              
ATOM   4478  CG  ASN A 277     105.679  67.062 101.513  1.00  4.87              
ATOM   4479  OD1 ASN A 277     104.584  66.535 101.615  1.00  4.87              
ATOM   4480  ND2 ASN A 277     105.948  68.107 102.232  1.00  4.87              
ATOM   4481 1HD2 ASN A 277     106.812  68.615 102.098  1.00  4.87              
ATOM   4482 2HD2 ASN A 277     105.181  68.457 102.792  1.00  4.87              
ATOM   4483  C   ASN A 277     107.586  64.825 102.384  1.00  4.87              
ATOM   4484  O   ASN A 277     106.628  64.124 102.062  1.00  4.87              
ATOM   4485  N   LEU A 278     108.314  64.577 103.492  1.00  5.32              
ATOM   4486  H   LEU A 278     109.111  65.160 103.737  1.00  5.32              
ATOM   4487  CA  LEU A 278     107.921  63.502 104.395  1.00  5.32              
ATOM   4488  HA  LEU A 278     107.366  62.840 103.732  1.00  5.32              
ATOM   4489  CB  LEU A 278     109.008  62.460 104.776  1.00  5.32              
ATOM   4490  HB1 LEU A 278     108.601  61.477 104.518  1.00  5.32              
ATOM   4491  HB2 LEU A 278     109.089  62.401 105.846  1.00  5.32              
ATOM   4492  CG  LEU A 278     110.424  62.519 104.168  1.00  5.32              
ATOM   4493  HG  LEU A 278     110.916  63.447 104.453  1.00  5.32              
ATOM   4494  CD1 LEU A 278     111.219  61.338 104.736  1.00  5.32              
ATOM   4495 1HD1 LEU A 278     112.277  61.462 104.503  1.00  5.32              
ATOM   4496 2HD1 LEU A 278     111.093  61.289 105.818  1.00  5.32              
ATOM   4497 3HD1 LEU A 278     110.857  60.397 104.320  1.00  5.32              
ATOM   4498  CD2 LEU A 278     110.475  62.356 102.640  1.00  5.32              
ATOM   4499 1HD2 LEU A 278     111.516  62.295 102.322  1.00  5.32              
ATOM   4500 2HD2 LEU A 278     109.956  61.446 102.343  1.00  5.32              
ATOM   4501 3HD2 LEU A 278     110.012  63.206 102.147  1.00  5.32              
ATOM   4502  C   LEU A 278     106.771  63.744 105.374  1.00  5.32              
ATOM   4503  O   LEU A 278     106.329  62.776 105.977  1.00  5.32              
ATOM   4504  N   SER A 279     106.233  64.962 105.495  1.00  5.31              
ATOM   4505  H   SER A 279     106.542  65.663 104.846  1.00  5.31              
ATOM   4506  CA  SER A 279     105.395  65.409 106.625  1.00  5.31              
ATOM   4507  HA  SER A 279     106.085  65.587 107.422  1.00  5.31              
ATOM   4508  CB  SER A 279     104.637  66.687 106.319  1.00  5.31              
ATOM   4509  HB1 SER A 279     105.353  67.466 106.107  1.00  5.31              
ATOM   4510  HB2 SER A 279     104.052  66.993 107.189  1.00  5.31              
ATOM   4511  OG  SER A 279     103.775  66.495 105.213  1.00  5.31              
ATOM   4512  HG  SER A 279     103.755  67.362 104.753  1.00  5.31              
ATOM   4513  C   SER A 279     104.349  64.425 107.146  1.00  5.31              
ATOM   4514  O   SER A 279     103.716  63.671 106.395  1.00  5.31              
ATOM   4515  N   ASP A 280     104.097  64.512 108.453  1.00  5.37              
ATOM   4516  H   ASP A 280     104.672  65.114 109.028  1.00  5.37              
ATOM   4517  CA  ASP A 280     103.114  63.617 109.099  1.00  5.37              
ATOM   4518  HA  ASP A 280     103.156  63.811 110.169  1.00  5.37              
ATOM   4519  CB  ASP A 280     101.655  63.938 108.701  1.00  5.37              
ATOM   4520  HB1 ASP A 280     101.021  63.075 108.910  1.00  5.37              
ATOM   4521  HB2 ASP A 280     101.570  64.154 107.636  1.00  5.37              
ATOM   4522  CG  ASP A 280     101.104  65.097 109.520  1.00  5.37              
ATOM   4523  OD1 ASP A 280     100.863  64.909 110.732  1.00  5.37              
ATOM   4524  OD2 ASP A 280     100.916  66.202 108.973  1.00  5.37              
ATOM   4525  C   ASP A 280     103.474  62.142 108.970  1.00  5.37              
ATOM   4526  O   ASP A 280     102.766  61.319 108.391  1.00  5.37              
ATOM   4527  N   ASN A 281     104.627  61.822 109.530  1.00  5.36              
ATOM   4528  H   ASN A 281     105.131  62.552 110.018  1.00  5.36              
ATOM   4529  CA  ASN A 281     105.120  60.455 109.642  1.00  5.36              
ATOM   4530  HA  ASN A 281     104.298  59.758 109.479  1.00  5.36              
ATOM   4531  CB  ASN A 281     106.154  60.210 108.525  1.00  5.36              
ATOM   4532  HB1 ASN A 281     106.927  59.517 108.855  1.00  5.36              
ATOM   4533  HB2 ASN A 281     106.630  61.143 108.251  1.00  5.36              
ATOM   4534  CG  ASN A 281     105.546  59.633 107.268  1.00  5.36              
ATOM   4535  OD1 ASN A 281     105.440  58.435 107.128  1.00  5.36              
ATOM   4536  ND2 ASN A 281     105.083  60.406 106.322  1.00  5.36              
ATOM   4537 1HD2 ASN A 281     105.280  61.406 106.388  1.00  5.36              
ATOM   4538 2HD2 ASN A 281     104.998  60.004 105.400  1.00  5.36              
ATOM   4539  C   ASN A 281     105.533  60.242 111.104  1.00  5.36              
ATOM   4540  O   ASN A 281     105.134  60.983 112.009  1.00  5.36              
ATOM   4541  N   LYS A 282     106.227  59.154 111.403  1.00  5.27              
ATOM   4542  H   LYS A 282     106.608  58.586 110.651  1.00  5.27              
ATOM   4543  CA  LYS A 282     106.570  58.767 112.772  1.00  5.27              
ATOM   4544  HA  LYS A 282     106.344  59.606 113.410  1.00  5.27              
ATOM   4545  CB  LYS A 282     105.712  57.574 113.233  1.00  5.27              
ATOM   4546  HB1 LYS A 282     106.236  56.650 112.981  1.00  5.27              
ATOM   4547  HB2 LYS A 282     104.758  57.565 112.702  1.00  5.27              
ATOM   4548  CG  LYS A 282     105.433  57.609 114.750  1.00  5.27              
ATOM   4549  HG1 LYS A 282     106.282  58.040 115.281  1.00  5.27              
ATOM   4550  HG2 LYS A 282     105.334  56.578 115.090  1.00  5.27              
ATOM   4551  CD  LYS A 282     104.145  58.349 115.166  1.00  5.27              
ATOM   4552  HD1 LYS A 282     104.057  58.283 116.253  1.00  5.27              
ATOM   4553  HD2 LYS A 282     103.298  57.805 114.744  1.00  5.27              
ATOM   4554  CE  LYS A 282     104.000  59.827 114.761  1.00  5.27              
ATOM   4555  HE1 LYS A 282     103.026  60.175 115.117  1.00  5.27              
ATOM   4556  HE2 LYS A 282     103.998  59.908 113.669  1.00  5.27              
ATOM   4557  NZ  LYS A 282     105.063  60.689 115.331  1.00  5.27              
ATOM   4558  HZ1 LYS A 282     105.272  60.460 116.301  1.00  5.27              
ATOM   4559  HZ2 LYS A 282     105.925  60.573 114.822  1.00  5.27              
ATOM   4560  HZ3 LYS A 282     104.837  61.676 115.259  1.00  5.27              
ATOM   4561  C   LYS A 282     108.071  58.596 112.975  1.00  5.27              
ATOM   4562  O   LYS A 282     108.492  57.922 113.921  1.00  5.27              
ATOM   4563  N   ILE A 283     108.863  59.207 112.090  1.00  5.28              
ATOM   4564  H   ILE A 283     108.474  59.786 111.353  1.00  5.28              
ATOM   4565  CA  ILE A 283     110.295  59.010 112.059  1.00  5.28              
ATOM   4566  HA  ILE A 283     110.417  57.934 112.010  1.00  5.28              
ATOM   4567  CB  ILE A 283     110.930  59.526 110.750  1.00  5.28              
ATOM   4568  HB  ILE A 283     110.674  60.568 110.599  1.00  5.28              
ATOM   4569  CG2 ILE A 283     112.452  59.444 110.815  1.00  5.28              
ATOM   4570 1HG2 ILE A 283     112.891  59.747 109.865  1.00  5.28              
ATOM   4571 2HG2 ILE A 283     112.789  60.151 111.570  1.00  5.28              
ATOM   4572 3HG2 ILE A 283     112.783  58.436 111.064  1.00  5.28              
ATOM   4573  CG1 ILE A 283     110.399  58.614 109.610  1.00  5.28              
ATOM   4574 1HG1 ILE A 283     109.322  58.516 109.698  1.00  5.28              
ATOM   4575 2HG1 ILE A 283     110.832  57.621 109.739  1.00  5.28              
ATOM   4576  CD1 ILE A 283     110.625  59.042 108.163  1.00  5.28              
ATOM   4577  HD1 ILE A 283     109.837  59.716 107.844  1.00  5.28              
ATOM   4578  HD2 ILE A 283     111.599  59.502 108.030  1.00  5.28              
ATOM   4579  HD3 ILE A 283     110.536  58.170 107.529  1.00  5.28              
ATOM   4580  C   ILE A 283     110.907  59.416 113.382  1.00  5.28              
ATOM   4581  O   ILE A 283     110.687  60.511 113.899  1.00  5.28              
ATOM   4582  N   SER A 284     111.586  58.451 114.004  1.00  5.32              
ATOM   4583  H   SER A 284     111.672  57.538 113.568  1.00  5.32              
ATOM   4584  CA  SER A 284     112.081  58.683 115.374  1.00  5.32              
ATOM   4585  HA  SER A 284     111.570  59.533 115.823  1.00  5.32              
ATOM   4586  CB  SER A 284     111.745  57.472 116.251  1.00  5.32              
ATOM   4587  HB1 SER A 284     112.169  57.611 117.247  1.00  5.32              
ATOM   4588  HB2 SER A 284     112.168  56.569 115.809  1.00  5.32              
ATOM   4589  OG  SER A 284     110.335  57.338 116.369  1.00  5.32              
ATOM   4590  HG  SER A 284     109.939  57.444 115.492  1.00  5.32              
ATOM   4591  C   SER A 284     113.562  59.049 115.410  1.00  5.32              
ATOM   4592  O   SER A 284     114.157  59.152 116.479  1.00  5.32              
ATOM   4593  N   SER A 285     114.178  59.268 114.249  1.00  6.44              
ATOM   4594  H   SER A 285     113.642  59.133 113.402  1.00  6.44              
ATOM   4595  CA  SER A 285     115.476  59.921 114.093  1.00  6.44              
ATOM   4596  HA  SER A 285     115.544  60.726 114.822  1.00  6.44              
ATOM   4597  CB  SER A 285     116.609  58.925 114.336  1.00  6.44              
ATOM   4598  HB1 SER A 285     117.551  59.349 113.985  1.00  6.44              
ATOM   4599  HB2 SER A 285     116.411  57.999 113.793  1.00  6.44              
ATOM   4600  OG  SER A 285     116.718  58.665 115.720  1.00  6.44              
ATOM   4601  HG  SER A 285     115.842  58.790 116.132  1.00  6.44              
ATOM   4602  C   SER A 285     115.583  60.490 112.670  1.00  6.44              
ATOM   4603  O   SER A 285     115.202  59.793 111.741  1.00  6.44              
ATOM   4604  N   PRO A 286     116.038  61.739 112.485  1.00  6.52              
ATOM   4605  CD  PRO A 286     116.938  62.454 113.388  1.00  6.52              
ATOM   4606  HD1 PRO A 286     117.952  62.079 113.254  1.00  6.52              
ATOM   4607  HD2 PRO A 286     116.650  62.368 114.435  1.00  6.52              
ATOM   4608  CG  PRO A 286     116.876  63.923 112.976  1.00  6.52              
ATOM   4609  HG1 PRO A 286     117.834  64.414 113.083  1.00  6.52              
ATOM   4610  HG2 PRO A 286     116.140  64.444 113.576  1.00  6.52              
ATOM   4611  CB  PRO A 286     116.403  63.880 111.531  1.00  6.52              
ATOM   4612  HB1 PRO A 286     117.235  63.652 110.866  1.00  6.52              
ATOM   4613  HB2 PRO A 286     115.915  64.808 111.234  1.00  6.52              
ATOM   4614  CA  PRO A 286     115.424  62.707 111.570  1.00  6.52              
ATOM   4615  HA  PRO A 286     114.539  63.055 112.089  1.00  6.52              
ATOM   4616  C   PRO A 286     114.966  62.363 110.161  1.00  6.52              
ATOM   4617  O   PRO A 286     115.662  61.709 109.391  1.00  6.52              
ATOM   4618  N   SER A 287     113.840  63.004 109.829  1.00  5.74              
ATOM   4619  H   SER A 287     113.273  63.338 110.598  1.00  5.74              
ATOM   4620  CA  SER A 287     113.308  63.454 108.533  1.00  5.74              
ATOM   4621  HA  SER A 287     113.999  64.143 108.051  1.00  5.74              
ATOM   4622  CB  SER A 287     113.066  62.236 107.608  1.00  5.74              
ATOM   4623  HB1 SER A 287     112.529  62.582 106.728  1.00  5.74              
ATOM   4624  HB2 SER A 287     112.449  61.516 108.139  1.00  5.74              
ATOM   4625  OG  SER A 287     114.230  61.552 107.157  1.00  5.74              
ATOM   4626  HG  SER A 287     114.807  61.473 107.943  1.00  5.74              
ATOM   4627  C   SER A 287     111.971  64.162 108.768  1.00  5.74              
ATOM   4628  O   SER A 287     111.611  64.371 109.916  1.00  5.74              
ATOM   4629  N   GLU A 288     111.288  64.611 107.713  1.00  5.50              
ATOM   4630  H   GLU A 288     111.817  64.670 106.851  1.00  5.50              
ATOM   4631  CA  GLU A 288     109.849  64.853 107.504  1.00  5.50              
ATOM   4632  HA  GLU A 288     109.642  63.996 106.910  1.00  5.50              
ATOM   4633  CB  GLU A 288     108.825  64.665 108.613  1.00  5.50              
ATOM   4634  HB1 GLU A 288     108.035  65.347 108.382  1.00  5.50              
ATOM   4635  HB2 GLU A 288     109.217  64.951 109.564  1.00  5.50              
ATOM   4636  CG  GLU A 288     108.168  63.283 108.594  1.00  5.50              
ATOM   4637  HG1 GLU A 288     107.879  63.105 107.570  1.00  5.50              
ATOM   4638  HG2 GLU A 288     107.227  63.314 109.137  1.00  5.50              
ATOM   4639  CD  GLU A 288     109.053  62.098 108.975  1.00  5.50              
ATOM   4640  OE1 GLU A 288     110.153  62.021 108.399  1.00  5.50              
ATOM   4641  OE2 GLU A 288     108.583  61.222 109.740  1.00  5.50              
ATOM   4642  C   GLU A 288     109.617  65.891 106.411  1.00  5.50              
ATOM   4643  O   GLU A 288     110.339  65.823 105.415  1.00  5.50              
ATOM   4644  N   ALA A 289     108.626  66.796 106.477  1.00  5.80              
ATOM   4645  H   ALA A 289     107.994  66.801 107.266  1.00  5.80              
ATOM   4646  CA  ALA A 289     108.661  67.926 105.550  1.00  5.80              
ATOM   4647  HA  ALA A 289     109.679  68.277 105.543  1.00  5.80              
ATOM   4648  CB  ALA A 289     108.379  67.428 104.163  1.00  5.80              
ATOM   4649  HB1 ALA A 289     108.231  68.254 103.479  1.00  5.80              
ATOM   4650  HB2 ALA A 289     109.254  66.929 103.772  1.00  5.80              
ATOM   4651  HB3 ALA A 289     107.478  66.832 104.162  1.00  5.80              
ATOM   4652  C   ALA A 289     107.792  69.169 105.747  1.00  5.80              
ATOM   4653  O   ALA A 289     108.219  70.112 106.398  1.00  5.80              
ATOM   4654  N   GLU A 290     106.644  69.173 105.064  1.00  5.98              
ATOM   4655  H   GLU A 290     106.442  68.322 104.568  1.00  5.98              
ATOM   4656  CA  GLU A 290     105.914  70.321 104.566  1.00  5.98              
ATOM   4657  HA  GLU A 290     105.941  71.105 105.327  1.00  5.98              
ATOM   4658  CB  GLU A 290     106.558  70.936 103.282  1.00  5.98              
ATOM   4659  HB1 GLU A 290     107.360  70.275 102.958  1.00  5.98              
ATOM   4660  HB2 GLU A 290     107.048  71.867 103.565  1.00  5.98              
ATOM   4661  CG  GLU A 290     105.681  71.205 102.016  1.00  5.98              
ATOM   4662  HG1 GLU A 290     104.915  70.440 101.895  1.00  5.98              
ATOM   4663  HG2 GLU A 290     106.312  71.074 101.141  1.00  5.98              
ATOM   4664  CD  GLU A 290     105.006  72.590 101.925  1.00  5.98              
ATOM   4665  OE1 GLU A 290     104.687  73.162 102.992  1.00  5.98              
ATOM   4666  OE2 GLU A 290     104.700  73.006 100.779  1.00  5.98              
ATOM   4667  C   GLU A 290     104.446  69.980 104.324  1.00  5.98              
ATOM   4668  O   GLU A 290     104.080  68.809 104.224  1.00  5.98              
ATOM   4669  N   HIS A 291     103.589  70.975 104.146  1.00  6.55              
ATOM   4670  H   HIS A 291     103.936  71.937 104.082  1.00  6.55              
ATOM   4671  CA  HIS A 291     102.160  70.752 104.041  1.00  6.55              
ATOM   4672  HA  HIS A 291     102.003  69.773 103.589  1.00  6.55              
ATOM   4673  CB  HIS A 291     101.556  70.653 105.466  1.00  6.55              
ATOM   4674  HB1 HIS A 291     101.796  69.664 105.858  1.00  6.55              
ATOM   4675  HB2 HIS A 291     100.469  70.714 105.426  1.00  6.55              
ATOM   4676  CG  HIS A 291     102.071  71.666 106.466  1.00  6.55              
ATOM   4677  ND1 HIS A 291     101.492  72.902 106.778  1.00  6.55              
ATOM   4678  CE1 HIS A 291     102.348  73.492 107.630  1.00  6.55              
ATOM   4679  HE1 HIS A 291     102.232  74.492 108.026  1.00  6.55              
ATOM   4680  NE2 HIS A 291     103.391  72.687 107.894  1.00  6.55              
ATOM   4681  HE2 HIS A 291     104.202  72.929 108.451  1.00  6.55              
ATOM   4682  CD2 HIS A 291     103.227  71.526 107.180  1.00  6.55              
ATOM   4683  HD2 HIS A 291     103.916  70.695 107.131  1.00  6.55              
ATOM   4684  C   HIS A 291     101.369  71.700 103.123  1.00  6.55              
ATOM   4685  O   HIS A 291     100.424  72.393 103.525  1.00  6.55              
ATOM   4686  N   ALA A 292     101.696  71.595 101.837  1.00  7.43              
ATOM   4687  H   ALA A 292     102.541  71.090 101.625  1.00  7.43              
ATOM   4688  CA  ALA A 292     101.000  72.198 100.710  1.00  7.43              
ATOM   4689  HA  ALA A 292     101.299  73.250 100.708  1.00  7.43              
ATOM   4690  CB  ALA A 292     101.566  71.574  99.428  1.00  7.43              
ATOM   4691  HB1 ALA A 292     101.113  72.040  98.553  1.00  7.43              
ATOM   4692  HB2 ALA A 292     102.645  71.734  99.392  1.00  7.43              
ATOM   4693  HB3 ALA A 292     101.361  70.502  99.416  1.00  7.43              
ATOM   4694  C   ALA A 292      99.464  72.145 100.746  1.00  7.43              
ATOM   4695  O   ALA A 292      98.815  71.261 101.328  1.00  7.43              
ATOM   4696  N   ALA A 293      98.867  73.139 100.099  1.00  7.44              
ATOM   4697  H   ALA A 293      99.427  73.696  99.465  1.00  7.44              
ATOM   4698  CA  ALA A 293      97.730  73.846 100.671  1.00  7.44              
ATOM   4699  HA  ALA A 293      97.134  73.205 101.314  1.00  7.44              
ATOM   4700  CB  ALA A 293      98.373  74.977 101.493  1.00  7.44              
ATOM   4701  HB1 ALA A 293      98.835  75.701 100.820  1.00  7.44              
ATOM   4702  HB2 ALA A 293      97.616  75.473 102.090  1.00  7.44              
ATOM   4703  HB3 ALA A 293      99.144  74.589 102.161  1.00  7.44              
ATOM   4704  C   ALA A 293      96.855  74.476  99.605  1.00  7.44              
ATOM   4705  O   ALA A 293      97.217  74.536  98.427  1.00  7.44              
ATOM   4706  N   ALA A 294      95.744  75.021 100.073  1.00  7.19              
ATOM   4707  H   ALA A 294      95.513  74.900 101.051  1.00  7.19              
ATOM   4708  CA  ALA A 294      94.840  75.760  99.237  1.00  7.19              
ATOM   4709  HA  ALA A 294      95.421  76.203  98.444  1.00  7.19              
ATOM   4710  CB  ALA A 294      93.895  74.723  98.596  1.00  7.19              
ATOM   4711  HB1 ALA A 294      93.243  75.212  97.872  1.00  7.19              
ATOM   4712  HB2 ALA A 294      94.468  73.956  98.072  1.00  7.19              
ATOM   4713  HB3 ALA A 294      93.277  74.252  99.362  1.00  7.19              
ATOM   4714  C   ALA A 294      94.007  76.879  99.893  1.00  7.19              
ATOM   4715  O   ALA A 294      93.122  77.424  99.246  1.00  7.19              
ATOM   4716  N   LEU A 295      94.219  77.219 101.167  1.00  8.14              
ATOM   4717  H   LEU A 295      94.888  76.675 101.689  1.00  8.14              
ATOM   4718  CA  LEU A 295      93.220  77.979 101.925  1.00  8.14              
ATOM   4719  HA  LEU A 295      92.399  78.234 101.255  1.00  8.14              
ATOM   4720  CB  LEU A 295      92.573  77.103 103.017  1.00  8.14              
ATOM   4721  HB1 LEU A 295      91.810  77.693 103.528  1.00  8.14              
ATOM   4722  HB2 LEU A 295      93.326  76.862 103.757  1.00  8.14              
ATOM   4723  CG  LEU A 295      91.917  75.797 102.527  1.00  8.14              
ATOM   4724  HG  LEU A 295      92.638  75.190 101.980  1.00  8.14              
ATOM   4725  CD1 LEU A 295      91.440  74.990 103.733  1.00  8.14              
ATOM   4726 1HD1 LEU A 295      90.984  74.061 103.391  1.00  8.14              
ATOM   4727 2HD1 LEU A 295      92.280  74.755 104.383  1.00  8.14              
ATOM   4728 3HD1 LEU A 295      90.697  75.557 104.295  1.00  8.14              
ATOM   4729  CD2 LEU A 295      90.719  76.074 101.623  1.00  8.14              
ATOM   4730 1HD2 LEU A 295      90.215  75.136 101.386  1.00  8.14              
ATOM   4731 2HD2 LEU A 295      90.011  76.736 102.120  1.00  8.14              
ATOM   4732 3HD2 LEU A 295      91.044  76.521 100.684  1.00  8.14              
ATOM   4733  C   LEU A 295      93.688  79.286 102.501  1.00  8.14              
ATOM   4734  O   LEU A 295      94.841  79.436 102.886  1.00  8.14              
ATOM   4735  N   SER A 296      92.746  80.220 102.442  1.00  8.87              
ATOM   4736  H   SER A 296      91.812  79.917 102.211  1.00  8.87              
ATOM   4737  CA  SER A 296      92.940  81.658 102.474  1.00  8.87              
ATOM   4738  HA  SER A 296      93.080  82.032 101.463  1.00  8.87              
ATOM   4739  CB  SER A 296      91.666  82.313 103.020  1.00  8.87              
ATOM   4740  HB1 SER A 296      90.843  82.150 102.323  1.00  8.87              
ATOM   4741  HB2 SER A 296      91.822  83.387 103.137  1.00  8.87              
ATOM   4742  OG  SER A 296      91.338  81.739 104.272  1.00  8.87              
ATOM   4743  HG  SER A 296      92.139  81.758 104.821  1.00  8.87              
ATOM   4744  C   SER A 296      94.134  82.110 103.314  1.00  8.87              
ATOM   4745  O   SER A 296      94.119  81.942 104.535  1.00  8.87              
ATOM   4746  N   MET A 297      95.141  82.725 102.681  1.00  9.48              
ATOM   4747  H   MET A 297      95.094  82.899 101.681  1.00  9.48              
ATOM   4748  CA  MET A 297      96.186  83.416 103.431  1.00  9.48              
ATOM   4749  HA  MET A 297      96.356  82.842 104.344  1.00  9.48              
ATOM   4750  CB  MET A 297      97.567  83.540 102.753  1.00  9.48              
ATOM   4751  HB1 MET A 297      97.536  84.363 102.046  1.00  9.48              
ATOM   4752  HB2 MET A 297      97.819  82.620 102.236  1.00  9.48              
ATOM   4753  CG  MET A 297      98.717  83.840 103.732  1.00  9.48              
ATOM   4754  HG1 MET A 297      98.469  84.722 104.318  1.00  9.48              
ATOM   4755  HG2 MET A 297      99.600  84.093 103.147  1.00  9.48              
ATOM   4756  SD  MET A 297      99.172  82.502 104.879  1.00  9.48              
ATOM   4757  CE  MET A 297     100.244  81.541 103.779  1.00  9.48              
ATOM   4758  HE1 MET A 297     100.512  80.599 104.259  1.00  9.48              
ATOM   4759  HE2 MET A 297      99.726  81.337 102.843  1.00  9.48              
ATOM   4760  HE3 MET A 297     101.152  82.103 103.558  1.00  9.48              
ATOM   4761  C   MET A 297      95.687  84.779 103.895  1.00  9.48              
ATOM   4762  O   MET A 297      96.196  85.348 104.859  1.00  9.48              
ATOM   4763  N   ALA A 298      94.713  85.312 103.155  1.00  9.96              
ATOM   4764  H   ALA A 298      94.448  84.788 102.336  1.00  9.96              
ATOM   4765  CA  ALA A 298      94.211  86.672 103.202  1.00  9.96              
ATOM   4766  HA  ALA A 298      93.469  86.749 102.407  1.00  9.96              
ATOM   4767  CB  ALA A 298      93.454  86.913 104.516  1.00  9.96              
ATOM   4768  HB1 ALA A 298      92.949  87.879 104.472  1.00  9.96              
ATOM   4769  HB2 ALA A 298      92.709  86.130 104.667  1.00  9.96              
ATOM   4770  HB3 ALA A 298      94.146  86.918 105.359  1.00  9.96              
ATOM   4771  C   ALA A 298      95.247  87.764 102.888  1.00  9.96              
ATOM   4772  O   ALA A 298      94.899  88.834 102.389  1.00  9.96              
ATOM   4773  N   ARG A 299      96.535  87.475 103.083  1.00 10.49              
ATOM   4774  H   ARG A 299      96.743  86.642 103.619  1.00 10.49              
ATOM   4775  CA  ARG A 299      97.610  88.155 102.376  1.00 10.49              
ATOM   4776  HA  ARG A 299      97.479  89.222 102.563  1.00 10.49              
ATOM   4777  CB  ARG A 299      98.995  87.757 102.928  1.00 10.49              
ATOM   4778  HB1 ARG A 299      99.750  88.246 102.314  1.00 10.49              
ATOM   4779  HB2 ARG A 299      99.133  86.678 102.843  1.00 10.49              
ATOM   4780  CG  ARG A 299      99.212  88.209 104.385  1.00 10.49              
ATOM   4781  HG1 ARG A 299      98.733  87.496 105.057  1.00 10.49              
ATOM   4782  HG2 ARG A 299      98.737  89.180 104.531  1.00 10.49              
ATOM   4783  CD  ARG A 299     100.698  88.365 104.763  1.00 10.49              
ATOM   4784  HD1 ARG A 299     100.757  88.704 105.799  1.00 10.49              
ATOM   4785  HD2 ARG A 299     101.157  89.138 104.143  1.00 10.49              
ATOM   4786  NE  ARG A 299     101.447  87.098 104.643  1.00 10.49              
ATOM   4787  HE  ARG A 299     101.381  86.459 105.417  1.00 10.49              
ATOM   4788  CZ  ARG A 299     102.061  86.634 103.568  1.00 10.49              
ATOM   4789  NH1 ARG A 299     102.260  87.340 102.497  1.00 10.49              
ATOM   4790 1HH1 ARG A 299     102.008  88.305 102.446  1.00 10.49              
ATOM   4791 2HH1 ARG A 299     102.320  86.794 101.626  1.00 10.49              
ATOM   4792  NH2 ARG A 299     102.433  85.392 103.545  1.00 10.49              
ATOM   4793 1HH2 ARG A 299     102.213  84.768 104.290  1.00 10.49              
ATOM   4794 2HH2 ARG A 299     102.526  84.945 102.621  1.00 10.49              
ATOM   4795  C   ARG A 299      97.507  88.012 100.870  1.00 10.49              
ATOM   4796  O   ARG A 299      96.750  87.217 100.320  1.00 10.49              
ATOM   4797  N   GLY A 300      98.356  88.784 100.217  1.00 11.40              
ATOM   4798  H   GLY A 300      98.929  89.420 100.750  1.00 11.40              
ATOM   4799  CA  GLY A 300      98.803  88.509  98.878  1.00 11.40              
ATOM   4800  HA1 GLY A 300      98.241  89.127  98.180  1.00 11.40              
ATOM   4801  HA2 GLY A 300      98.627  87.476  98.614  1.00 11.40              
ATOM   4802  C   GLY A 300     100.290  88.818  98.730  1.00 11.40              
ATOM   4803  O   GLY A 300     100.862  89.552  99.534  1.00 11.40              
ATOM   4804  N   PHE A 301     100.852  88.386  97.600  1.00 12.29              
ATOM   4805  H   PHE A 301     100.362  87.679  97.067  1.00 12.29              
ATOM   4806  CA  PHE A 301     101.802  89.230  96.865  1.00 12.29              
ATOM   4807  HA  PHE A 301     102.560  89.591  97.546  1.00 12.29              
ATOM   4808  CB  PHE A 301     102.524  88.338  95.815  1.00 12.29              
ATOM   4809  HB1 PHE A 301     103.176  88.995  95.236  1.00 12.29              
ATOM   4810  HB2 PHE A 301     101.756  87.963  95.139  1.00 12.29              
ATOM   4811  CG  PHE A 301     103.315  87.208  96.408  1.00 12.29              
ATOM   4812  CD1 PHE A 301     104.646  87.417  96.826  1.00 12.29              
ATOM   4813  HD1 PHE A 301     105.099  88.390  96.713  1.00 12.29              
ATOM   4814  CE1 PHE A 301     105.385  86.371  97.401  1.00 12.29              
ATOM   4815  HE1 PHE A 301     106.404  86.528  97.727  1.00 12.29              
ATOM   4816  CZ  PHE A 301     104.792  85.103  97.567  1.00 12.29              
ATOM   4817  HZ  PHE A 301     105.352  84.296  98.020  1.00 12.29              
ATOM   4818  CE2 PHE A 301     103.465  84.885  97.149  1.00 12.29              
ATOM   4819  HE2 PHE A 301     103.018  83.912  97.289  1.00 12.29              
ATOM   4820  CD2 PHE A 301     102.731  85.931  96.568  1.00 12.29              
ATOM   4821  HD2 PHE A 301     101.712  85.755  96.255  1.00 12.29              
ATOM   4822  C   PHE A 301     101.116  90.423  96.215  1.00 12.29              
ATOM   4823  O   PHE A 301     101.765  91.219  95.525  1.00 12.29              
ATOM   4824  N   PRO A 302      99.797  90.608  96.465  1.00 13.71              
ATOM   4825  CD  PRO A 302      99.560  91.716  97.374  1.00 13.71              
ATOM   4826  HD1 PRO A 302     100.470  92.258  97.640  1.00 13.71              
ATOM   4827  HD2 PRO A 302      99.082  91.366  98.289  1.00 13.71              
ATOM   4828  CG  PRO A 302      98.624  92.632  96.625  1.00 13.71              
ATOM   4829  HG1 PRO A 302      99.167  93.138  95.835  1.00 13.71              
ATOM   4830  HG2 PRO A 302      98.126  93.319  97.307  1.00 13.71              
ATOM   4831  CB  PRO A 302      97.701  91.576  96.029  1.00 13.71              
ATOM   4832  HB1 PRO A 302      97.032  91.955  95.257  1.00 13.71              
ATOM   4833  HB2 PRO A 302      97.153  91.163  96.869  1.00 13.71              
ATOM   4834  CA  PRO A 302      98.670  90.515  95.494  1.00 13.71              
ATOM   4835  HA  PRO A 302      98.190  89.537  95.518  1.00 13.71              
ATOM   4836  C   PRO A 302      99.187  90.823  94.086  1.00 13.71              
ATOM   4837  O   PRO A 302      98.866  91.856  93.523  1.00 13.71              
ATOM   4838  N   LYS A 303     100.074  89.943  93.547  1.00 14.72              
ATOM   4839  H   LYS A 303     100.258  89.076  94.038  1.00 14.72              
ATOM   4840  CA  LYS A 303     100.887  90.228  92.331  1.00 14.72              
ATOM   4841  HA  LYS A 303     101.489  91.116  92.532  1.00 14.72              
ATOM   4842  CB  LYS A 303     101.866  89.061  92.038  1.00 14.72              
ATOM   4843  HB1 LYS A 303     102.662  89.113  92.782  1.00 14.72              
ATOM   4844  HB2 LYS A 303     102.337  89.255  91.073  1.00 14.72              
ATOM   4845  CG  LYS A 303     101.349  87.599  92.032  1.00 14.72              
ATOM   4846  HG1 LYS A 303     101.096  87.305  93.047  1.00 14.72              
ATOM   4847  HG2 LYS A 303     102.175  86.965  91.706  1.00 14.72              
ATOM   4848  CD  LYS A 303     100.142  87.326  91.121  1.00 14.72              
ATOM   4849  HD1 LYS A 303     100.316  87.828  90.168  1.00 14.72              
ATOM   4850  HD2 LYS A 303      99.256  87.741  91.597  1.00 14.72              
ATOM   4851  CE  LYS A 303      99.872  85.842  90.814  1.00 14.72              
ATOM   4852  HE1 LYS A 303     100.820  85.359  90.568  1.00 14.72              
ATOM   4853  HE2 LYS A 303      99.229  85.789  89.926  1.00 14.72              
ATOM   4854  NZ  LYS A 303      99.206  85.138  91.940  1.00 14.72              
ATOM   4855  HZ1 LYS A 303      98.248  85.467  92.090  1.00 14.72              
ATOM   4856  HZ2 LYS A 303      99.169  84.138  91.828  1.00 14.72              
ATOM   4857  HZ3 LYS A 303      99.620  85.382  92.839  1.00 14.72              
ATOM   4858  C   LYS A 303     100.047  90.597  91.108  1.00 14.72              
ATOM   4859  O   LYS A 303     100.537  91.078  90.092  1.00 14.72              
ATOM   4860  N   GLN A 304      98.770  90.304  91.262  1.00 16.08              
ATOM   4861  H   GLN A 304      98.535  89.930  92.165  1.00 16.08              
ATOM   4862  CA  GLN A 304      97.678  90.392  90.358  1.00 16.08              
ATOM   4863  HA  GLN A 304      97.717  91.311  89.777  1.00 16.08              
ATOM   4864  CB  GLN A 304      97.828  89.160  89.433  1.00 16.08              
ATOM   4865  HB1 GLN A 304      97.824  88.271  90.060  1.00 16.08              
ATOM   4866  HB2 GLN A 304      98.791  89.213  88.923  1.00 16.08              
ATOM   4867  CG  GLN A 304      96.763  88.928  88.369  1.00 16.08              
ATOM   4868  HG1 GLN A 304      96.842  89.712  87.617  1.00 16.08              
ATOM   4869  HG2 GLN A 304      95.780  88.942  88.833  1.00 16.08              
ATOM   4870  CD  GLN A 304      96.900  87.581  87.668  1.00 16.08              
ATOM   4871  OE1 GLN A 304      97.658  86.698  88.063  1.00 16.08              
ATOM   4872  NE2 GLN A 304      96.155  87.377  86.609  1.00 16.08              
ATOM   4873 1HE2 GLN A 304      95.488  88.107  86.309  1.00 16.08              
ATOM   4874 2HE2 GLN A 304      96.215  86.495  86.139  1.00 16.08              
ATOM   4875  C   GLN A 304      96.400  90.315  91.208  1.00 16.08              
ATOM   4876  O   GLN A 304      95.996  89.223  91.602  1.00 16.08              
ATOM   4877  N   ASP A 305      95.749  91.441  91.515  1.00 17.69              
ATOM   4878  H   ASP A 305      96.229  92.318  91.613  1.00 17.69              
ATOM   4879  CA  ASP A 305      94.287  91.417  91.464  1.00 17.69              
ATOM   4880  HA  ASP A 305      93.960  90.550  92.024  1.00 17.69              
ATOM   4881  CB  ASP A 305      93.481  92.619  91.995  1.00 17.69              
ATOM   4882  HB1 ASP A 305      93.802  93.505  91.489  1.00 17.69              
ATOM   4883  HB2 ASP A 305      93.671  92.754  93.047  1.00 17.69              
ATOM   4884  CG  ASP A 305      91.964  92.522  91.749  1.00 17.69              
ATOM   4885  OD1 ASP A 305      91.413  91.400  91.779  1.00 17.69              
ATOM   4886  OD2 ASP A 305      91.384  93.604  91.503  1.00 17.69              
ATOM   4887  C   ASP A 305      93.900  91.106  90.037  1.00 17.69              
ATOM   4888  O   ASP A 305      93.539  89.975  89.720  1.00 17.69              
ATOM   4889  N   ASP A 306      94.242  92.039  89.153  1.00 19.79              
ATOM   4890  H   ASP A 306      94.414  92.973  89.461  1.00 19.79              
ATOM   4891  CA  ASP A 306      94.549  91.621  87.802  1.00 19.79              
ATOM   4892  HA  ASP A 306      94.992  90.647  87.914  1.00 19.79              
ATOM   4893  CB  ASP A 306      93.261  91.365  86.984  1.00 19.79              
ATOM   4894  HB1 ASP A 306      92.910  92.304  86.553  1.00 19.79              
ATOM   4895  HB2 ASP A 306      92.465  90.993  87.629  1.00 19.79              
ATOM   4896  CG  ASP A 306      93.492  90.310  85.880  1.00 19.79              
ATOM   4897  OD1 ASP A 306      92.809  90.404  84.838  1.00 19.79              
ATOM   4898  OD2 ASP A 306      94.342  89.405  86.081  1.00 19.79              
ATOM   4899  C   ASP A 306      95.581  92.370  87.020  1.00 19.79              
ATOM   4900  O   ASP A 306      95.414  92.590  85.827  1.00 19.79              
ATOM   4901  N   THR A 307      96.581  92.905  87.726  1.00 21.35              
ATOM   4902  H   THR A 307      96.722  92.610  88.675  1.00 21.35              
ATOM   4903  CA  THR A 307      97.129  94.189  87.282  1.00 21.35              
ATOM   4904  HA  THR A 307      97.907  94.536  87.947  1.00 21.35              
ATOM   4905  CB  THR A 307      97.956  93.947  85.981  1.00 21.35              
ATOM   4906  HB  THR A 307      98.700  94.702  85.944  1.00 21.35              
ATOM   4907  CG2 THR A 307      98.776  92.652  85.963  1.00 21.35              
ATOM   4908 1HG2 THR A 307      99.460  92.679  85.116  1.00 21.35              
ATOM   4909 2HG2 THR A 307      99.359  92.572  86.881  1.00 21.35              
ATOM   4910 3HG2 THR A 307      98.127  91.782  85.858  1.00 21.35              
ATOM   4911  OG1 THR A 307      97.256  94.002  84.771  1.00 21.35              
ATOM   4912  HG1 THR A 307      96.544  93.338  84.874  1.00 21.35              
ATOM   4913  C   THR A 307      95.935  95.196  87.275  1.00 21.35              
ATOM   4914  O   THR A 307      95.841  96.063  86.430  1.00 21.35              
ATOM   4915  N   SER A 308      94.955  95.030  88.204  1.00 23.06              
ATOM   4916  H   SER A 308      95.234  94.387  88.910  1.00 23.06              
ATOM   4917  CA  SER A 308      93.500  95.356  88.190  1.00 23.06              
ATOM   4918  HA  SER A 308      93.059  94.365  88.018  1.00 23.06              
ATOM   4919  CB  SER A 308      92.925  95.715  89.571  1.00 23.06              
ATOM   4920  HB1 SER A 308      93.061  96.782  89.769  1.00 23.06              
ATOM   4921  HB2 SER A 308      93.409  95.169  90.338  1.00 23.06              
ATOM   4922  OG  SER A 308      91.546  95.390  89.661  1.00 23.06              
ATOM   4923  HG  SER A 308      91.422  94.701  90.374  1.00 23.06              
ATOM   4924  C   SER A 308      92.848  96.193  86.996  1.00 23.06              
ATOM   4925  O   SER A 308      92.321  97.239  87.369  1.00 23.06              
ATOM   4926  N   PRO A 309      92.730  95.955  85.625  1.00 25.23              
ATOM   4927  CD  PRO A 309      91.433  96.258  85.010  1.00 25.23              
ATOM   4928  HD1 PRO A 309      91.570  96.916  84.155  1.00 25.23              
ATOM   4929  HD2 PRO A 309      90.713  96.708  85.695  1.00 25.23              
ATOM   4930  CG  PRO A 309      90.883  94.927  84.508  1.00 25.23
[truncated: 800,451 more chars]
