# Supplementary material for: Variation in selection constraints on teleost TLRs with emphasis on their repertoire in the Walking catfish, Clarias batrachus
Source: Sci Rep. 2020 Dec 7;10:21394. doi: 10.1038/s41598-020-78347-6 (PMC7721727; doi:10.1038/s41598-020-78347-6)
Supplement: Supplementary file 29 — Supplementary Information 29. [file 41598_2020_78347_MOESM29_ESM.zip › T7/struct/S507412_results/threading1.pdb]

Rank   :1 Template name:5gmfA
REMARK :Column 1 -  30 present Atom & Residue records of query sequence.
REMARK :Column 31 - 54 present XYZ coordinates of query sequence obtained after threading alignment.
REMARK :Column 55 - 59 present residue number in Template
REMARK :Column 60 - 59 present residue name of Template
ATOM   1001  CA  MET     1     -16.150   2.179 -25.076  128 GLN
ATOM   1002  CA  LEU     2     -16.303   1.007 -21.385  129 LEU
ATOM   1003  CA  LEU     3     -19.258  -0.305 -19.437  130 LEU
ATOM   1004  CA  SER     4     -18.931  -1.607 -15.876  131 SER
ATOM   1005  CA  LEU     5     -21.735  -3.397 -14.005  132 LEU
ATOM   1006  CA  GLU     6     -19.839  -5.273 -11.228  133 GLU
ATOM   1007  CA  VAL     7     -21.663  -6.034  -7.950  134 ALA
ATOM   1008  CA  ASN     8     -25.199  -5.685  -9.363  135 ASN
ATOM   1009  CA  SER     9     -27.850  -8.438  -9.728  136 ASN
ATOM   1010  CA  ILE    10     -27.529  -9.105 -13.448  137 ILE
ATOM   1011  CA  SER    11     -27.174 -12.855 -13.885  138 PHE
ATOM   1012  CA  SER    12     -28.630 -13.529 -17.356  139 SER
ATOM   1013  CA  ILE    13     -26.879 -12.224 -20.521  140 ILE
ATOM   1014  CA  LEU    14     -29.020 -12.212 -23.681  141 ARG
ATOM   1015  CA  LYS    15     -28.248 -10.955 -27.198  142 LYS
ATOM   1016  CA  GLU    16     -31.425  -8.751 -27.063  143 GLU
ATOM   1017  CA  ASN    17     -29.905  -6.682 -24.180  144 GLN
ATOM   1018  CA  LEU    18     -26.554  -6.169 -26.023  145 LEU
ATOM   1019  CA  THR    19     -27.960  -4.429 -29.141  146 THR
ATOM   1020  CA  GLU    20     -26.672  -0.871 -28.394  147 GLU
ATOM   1021  CA  LEU    21     -23.062  -1.901 -27.574  148 LEU
ATOM   1022  CA  THR    22     -21.495  -2.347 -31.031  149 ALA
ATOM   1023  CA  ASN    23     -18.578   0.026 -30.180  150 ASN
ATOM   1024  CA  ILE    24     -17.943  -1.547 -26.737  151 ILE
ATOM   1025  CA  GLN    25     -14.296  -2.454 -26.072  152 GLU
ATOM   1026  CA  ILE    26     -14.384  -3.122 -22.285  153 ILE
ATOM   1027  CA  LEU    27     -17.128  -4.958 -20.356  154 LEU
ATOM   1028  CA  TYR    28     -17.038  -5.762 -16.606  155 TYR
ATOM   1029  CA  LEU    29     -19.868  -8.018 -15.518  156 LEU
ATOM   1030  CA  GLY    30     -18.352  -9.727 -12.480  157 GLY
ATOM   1031  CA  GLN    31     -19.483 -10.096  -8.845  158 GLN
ATOM   1032  CA  ASN    32     -23.172 -10.435  -9.782  159 ASN
ATOM   1033  CA  CYS    33     -23.561 -13.968  -8.346  160 CYS
ATOM   1034  CA  TYR    34     -21.230 -15.151  -5.555  161 TYR
ATOM   1035  CA  PHE    35     -21.214 -15.895  -1.866  162 TYR
ATOM   1036  CA  ARG    36     -21.426 -12.128  -0.900  163 ARG
ATOM   1037  CA  ASN    37     -24.056 -11.207  -3.528  164 ASN
ATOM   1038  CA  PRO    38     -25.908 -14.403  -4.338  165 PRO
ATOM   1039  CA  CYS    39     -28.383 -14.896  -7.225  166 CYS
ATOM   1040  CA  ASN    40     -29.332 -18.456  -6.264  167 TYR
ATOM   1041  CA  ARG    41     -29.018 -19.850  -9.839  168 VAL
ATOM   1042  CA  SER    42     -26.285 -20.551 -12.394  169 SER
ATOM   1043  CA  TYR    43     -25.275 -17.610 -14.619  170 TYR
ATOM   1044  CA  HIS    44     -26.901 -17.763 -18.132  171 SER
ATOM   1045  CA  VAL    45     -25.243 -16.532 -21.282  172 ILE
ATOM   1046  CA  GLU    46     -27.051 -17.062 -24.624  173 GLU
ATOM   1047  CA  GLU    47     -25.054 -18.946 -27.249  174 LYS
ATOM   1048  CA  ASP    48     -23.122 -16.337 -29.297  175 ASP
ATOM   1049  CA  ALA    49     -24.193 -13.508 -26.866  176 ALA
ATOM   1050  CA  PHE    50     -20.964 -11.509 -27.262  177 PHE
ATOM   1051  CA  LEU    51     -20.048 -12.569 -30.835  178 LEU
ATOM   1052  CA  GLN    52     -21.613  -9.479 -32.456  179 ASN
ATOM   1053  CA  LEU    53     -19.610  -7.100 -30.201  180 LEU
ATOM   1054  CA  ASP    54     -16.958  -6.885 -32.895  181 THR
ATOM   1055  CA  LYS    55     -14.664  -4.493 -31.030  182 LYS
ATOM   1056  CA  LEU    56     -14.721  -6.280 -27.601  183 LEU
ATOM   1057  CA  THR    57     -11.186  -6.389 -26.144  184 LYS
ATOM   1058  CA  LEU    58     -11.712  -7.077 -22.419  185 VAL
ATOM   1059  CA  LEU    59     -14.461  -9.220 -20.898  186 LEU
ATOM   1060  CA  SER    60     -14.651 -10.019 -17.175  187 SER
ATOM   1061  CA  LEU    61     -17.184 -12.661 -16.024  188 LEU
ATOM   1062  CA  LYS    62     -15.557 -13.347 -12.663  189 LYS
ATOM   1063  CA  SER    63     -17.280 -14.184  -9.399  190 ASP
ATOM   1064  CA  ASN    64     -20.523 -15.094 -11.288  191 ASN
ATOM   1065  CA  ASN    65     -21.612 -18.757 -10.878  192 ASN
ATOM   1066  CA  LEU    66     -20.706 -19.360 -14.534  193 VAL
ATOM   1067  CA  SER    67     -20.736 -23.139 -15.377  194 THR
ATOM   1068  CA  TYR    68     -19.274 -23.150 -18.897  195 THR
ATOM   1069  CA  VAL    69     -17.002 -20.929 -20.935  196 VAL
ATOM   1070  CA  PRO    70     -19.371 -18.766 -23.016  197 PRO
ATOM   1071  CA  HIS    71     -19.040 -19.415 -26.782  198 THR
ATOM   1072  CA  LYS    72     -18.529 -18.182 -29.357  199 VAL
ATOM   1073  CA  LEU    73     -16.548 -15.130 -28.232  200 LEU
ATOM   1074  CA  PRO    74     -15.376 -12.274 -30.472  201 PRO
ATOM   1075  CA  SER    75     -11.933 -12.952 -31.919  202 SER
ATOM   1076  CA  SER    76     -10.935  -9.412 -31.076  203 THR
ATOM   1077  CA  LEU    77     -10.622 -10.254 -27.263  204 LEU
ATOM   1078  CA  LYS    78      -7.275  -9.479 -25.598  205 THR
ATOM   1079  CA  GLU    79      -8.217 -10.262 -21.955  206 GLU
ATOM   1080  CA  LEU    80     -10.718 -12.767 -20.570  207 LEU
ATOM   1081  CA  TYR    81     -11.390 -13.172 -16.898  208 TYR
ATOM   1082  CA  LEU    82     -13.388 -16.319 -16.051  209 LEU
ATOM   1083  CA  TYR    83     -12.069 -16.808 -12.529  210 TYR
ATOM   1084  CA  ASN    84     -14.003 -17.838  -9.378  211 ASN
ATOM   1085  CA  ASN    85     -16.848 -19.679 -11.118  212 ASN
ATOM   1086  CA  ASN    86     -18.370 -23.230 -11.295  213 MET
ATOM   1087  CA  ILE    87     -16.595 -24.209 -14.521  214 ILE
ATOM   1088  CA  GLN    88     -15.631 -27.869 -14.141  215 ALA
ATOM   1089  CA  LYS    89     -14.458 -28.595 -17.788  216 GLU
ATOM   1090  CA  VAL    90     -12.915 -26.775 -20.713  217 ILE
ATOM   1091  CA  THR    91     -13.982 -28.073 -24.190  218 GLN
ATOM   1092  CA  PRO    92     -11.180 -28.316 -26.801  219 GLU
ATOM   1093  CA  GLU    93     -13.199 -25.789 -28.891  220 ASP
ATOM   1094  CA  ASP    94     -13.750 -23.156 -26.115  221 ASP
ATOM   1095  CA  LEU    95     -10.843 -20.827 -27.057  222 PHE
ATOM   1096  CA  ASN    96     -10.625 -21.773 -30.828  223 ASN
ATOM   1097  CA  ASN    97     -10.839 -18.372 -32.381  224 ASN
ATOM   1098  CA  LEU    98      -9.127 -16.116 -29.791  225 LEU
ATOM   1099  CA  THR    99      -5.993 -15.550 -31.759  226 ASN
ATOM   1100  CA  GLU   100      -5.447 -12.104 -30.241  227 GLN
ATOM   1101  CA  LEU   101      -5.904 -13.154 -26.564  228 LEU
ATOM   1102  CA  GLU   102      -3.083 -12.021 -24.191  229 GLN
ATOM   1103  CA  ILE   103      -4.450 -12.651 -20.685  230 ILE
ATOM   1104  CA  LEU   104      -6.572 -15.612 -19.627  231 LEU
ATOM   1105  CA  ASP   105      -7.661 -16.216 -16.003  232 ASP
ATOM   1106  CA  LEU   106      -9.466 -19.476 -15.210  233 LEU
ATOM   1107  CA  SER   107      -8.448 -19.438 -11.555  234 SER
ATOM   1108  CA  GLY   108     -10.663 -20.663  -8.749  235 GLY
ATOM   1109  CA  ASN   109     -12.742 -23.107 -10.798  236 ASN
ATOM   1110  CA  CYS   110     -12.522 -26.370  -8.840  237 CYS
ATOM   1111  CA  PRO   111     -10.813 -24.582  -5.944  238 PRO
ATOM   1112  CA  ARG   112      -8.334 -25.837  -3.396  239 ARG
ATOM   1113  CA  CYS   113     -10.212 -25.169  -0.189  240 CYS
ATOM   1114  CA  TYR   114      -7.757 -25.997   2.597  241 TYR
ATOM   1115  CA  ASN   115      -7.654 -22.924   4.884  242 ASN
ATOM   1116  CA  ALA   116      -9.634 -20.803   2.443  243 ALA
ATOM   1117  CA  PRO   117     -10.809 -17.657   4.216  244 PRO
ATOM   1118  CA  PHE   118     -14.104 -17.745   2.265  245 PHE
ATOM   1119  CA  PRO   119     -16.779 -20.464   1.883  246 PRO
ATOM   1120  CA  CYS   120     -15.430 -22.882  -0.676  247 CYS
ATOM   1121  CA  VAL   121     -16.948 -25.914  -2.425  248 THR
ATOM   1122  CA  PRO   122     -14.538 -28.083  -4.368  249 PRO
ATOM   1123  CA  CYS   123     -15.415 -30.040  -7.507  250 CYS
ATOM   1124  CA  PRO   124     -16.663 -33.560  -6.548  251 LYS
ATOM   1125  CA  ASN   125     -14.006 -36.231  -5.732  252 ASN
ATOM   1126  CA  ASN   126     -10.948 -33.886  -5.465  253 ASN
ATOM   1127  CA  SER   127     -11.257 -33.303  -9.168  254 SER
ATOM   1128  CA  PRO   128      -9.182 -30.646 -11.014  255 PRO
ATOM   1129  CA  LEU   129     -10.420 -28.257 -13.596  256 LEU
ATOM   1130  CA  GLN   130     -10.329 -30.479 -16.728  257 GLN
ATOM   1131  CA  ILE   131      -8.415 -28.804 -19.506  258 ILE
ATOM   1132  CA  ASP   132      -7.868 -30.842 -22.722  259 PRO
ATOM   1133  CA  GLU   133      -4.260 -31.018 -23.841  260 VAL
ATOM   1134  CA  ASN   134      -4.978 -28.979 -27.029  261 ASN
ATOM   1135  CA  THR   135      -7.207 -26.360 -25.388  262 ALA
ATOM   1136  CA  PHE   136      -4.698 -23.489 -25.631  263 PHE
ATOM   1137  CA  LEU   137      -3.465 -24.157 -29.234  264 ASP
ATOM   1138  CA  SER   138      -5.194 -21.119 -30.717  265 ALA
ATOM   1139  CA  LEU   139      -3.662 -18.772 -28.145  266 LEU
ATOM   1140  CA  THR   140      -0.460 -17.794 -29.974  267 THR
ATOM   1141  CA  LYS   141      -0.391 -14.245 -28.546  268 GLU
ATOM   1142  CA  LEU   142      -0.912 -15.378 -24.868  269 LEU
ATOM   1143  CA  LYS   143       1.311 -13.496 -22.438  270 LYS
ATOM   1144  CA  ILE   144      -0.437 -14.336 -19.155  271 VAL
ATOM   1145  CA  LEU   145      -2.088 -17.513 -17.890  272 LEU
ATOM   1146  CA  ARG   146      -3.562 -17.805 -14.441  273 ARG
ATOM   1147  CA  LEU   147      -4.526 -21.238 -13.205  274 LEU
ATOM   1148  CA  HIS   148      -4.529 -20.432  -9.498  275 HIS
ATOM   1149  CA  SER   149      -6.628 -22.657  -7.301  276 SER
ATOM   1150  CA  ASN   150      -7.762 -25.208  -9.891  277 ASN
ATOM   1151  CA  SER   151      -6.880 -28.340  -7.868  278 SER
ATOM   1152  CA  LEU   152      -4.411 -29.384 -10.607  279 LEU
ATOM   1153  CA  THR   153      -2.264 -32.526 -10.044  280 GLN
ATOM   1154  CA  THR   154      -0.468 -32.486 -13.452  281 HIS
ATOM   1155  CA  VAL   155       0.631 -29.767 -15.804  282 VAL
ATOM   1156  CA  GLN   156       0.746 -31.508 -19.207  283 PRO
ATOM   1157  CA  PRO   157       3.633 -30.178 -21.357  284 PRO
ATOM   1158  CA  LYS   158       1.331 -30.330 -24.389  285 ARG
ATOM   1159  CA  TRP   159      -0.719 -27.286 -23.159  286 TRP
ATOM   1160  CA  PHE   160       2.180 -24.978 -24.026  287 PHE
ATOM   1161  CA  GLN   161       3.196 -26.369 -27.464  288 LYS
ATOM   1162  CA  GLY   162       1.877 -23.349 -29.443  289 ASN
ATOM   1163  CA  CYS   163       2.384 -20.677 -26.784  290 ILE
ATOM   1164  CA  ASN   164       5.918 -19.405 -27.425  291 ASN
ATOM   1165  CA  ASN   165       5.629 -15.969 -25.799  292 ASN
ATOM   1166  CA  LEU   166       4.093 -16.832 -22.416  293 LEU
ATOM   1167  CA  GLN   167       5.503 -14.367 -19.899  294 GLN
ATOM   1168  CA  VAL   168       3.560 -14.939 -16.680  295 GLU
ATOM   1169  CA  LEU   169       2.169 -18.172 -15.301  296 LEU
ATOM   1170  CA  ASP   170       0.306 -18.685 -11.969  297 ASP
ATOM   1171  CA  LEU   171      -0.045 -22.274 -10.726  298 LEU
ATOM   1172  CA  SER   172      -0.375 -21.409  -7.051  299 SER
ATOM   1173  CA  SER   173      -2.952 -23.159  -4.859  300 GLN
ATOM   1174  CA  ASN   174      -2.935 -26.460  -6.699  301 ASN
ATOM   1175  CA  PHE   175      -1.707 -29.921  -5.705  302 PHE
ATOM   1176  CA  LEU   176       1.499 -29.812  -7.748  303 LEU
ATOM   1177  CA  ALA   177       4.095 -30.802  -5.125  304 ALA
ATOM   1178  CA  LYS   178       4.980 -34.016  -7.096  305 LYS
ATOM   1179  CA  ASP   179       4.944 -32.086 -10.394  306 GLU
ATOM   1180  CA  ILE   180       7.468 -29.539  -9.108  307 ILE
ATOM   1181  CA  THR   181       9.965 -32.426  -8.892  308 GLY
ATOM   1182  CA  HIS   182       9.165 -33.426 -12.503  309 ASP
ATOM   1183  CA  THR   183       7.778 -30.407 -14.461  310 ALA
ATOM   1184  CA  SER   184       8.503 -31.302 -18.107  311 LYS
ATOM   1185  CA  PHE   185       6.229 -28.399 -19.136  312 PHE
ATOM   1186  CA  PRO   186       8.949 -25.894 -18.218  313 LEU
ATOM   1187  CA  PHE   187      11.100 -26.908 -21.252  314 HIS
ATOM   1188  CA  HIS   188       8.351 -25.242 -23.340  315 PHE
ATOM   1189  CA  LEU   189       8.627 -21.795 -21.547  316 LEU
ATOM   1190  CA  PRO   190      11.986 -20.212 -22.420  317 PRO
ATOM   1191  CA  LEU   191      10.418 -16.708 -22.490  318 ASN
ATOM   1192  CA  LEU   192       8.680 -16.968 -19.099  319 LEU
ATOM   1193  CA  GLU   193       9.385 -13.952 -16.800  320 ILE
ATOM   1194  CA  GLU   194       7.233 -14.930 -13.788  321 GLN
ATOM   1195  CA  LEU   195       6.331 -18.306 -12.413  322 LEU
ATOM   1196  CA  ASP   196       4.305 -18.850  -9.312  323 ASP
ATOM   1197  CA  LEU   197       4.072 -22.316  -7.730  324 LEU
ATOM   1198  CA  SER   198       3.212 -21.198  -4.226  325 SER
ATOM   1199  CA  PHE   199       1.023 -23.227  -1.893  326 PHE
ATOM   1200  CA  ASN   200       1.154 -26.577  -3.568  327 ASN
ATOM   1201  CA  TYR   201       1.880 -28.715  -0.487  328 PHE
ATOM   1202  CA  GLU   202       0.354 -32.174  -0.022  329 GLU
ATOM   1203  CA  LEU   203      -1.978 -31.902   2.961  330 LEU
ATOM   1204  CA  GLN   204      -0.658 -33.524   6.152  331 GLN
ATOM   1205  CA  ARG   205       2.873 -34.000   4.673  332 VAL
ATOM   1206  CA  TYR   206       6.030 -32.234   5.827  333 TYR
ATOM   1207  CA  PRO   207       8.687 -33.054   3.198  334 ARG
ATOM   1208  CA  SER   208      12.262 -33.627   4.293  335 ALA
ATOM   1209  CA  SER   209      13.583 -31.320   1.608  336 SER
ATOM   1210  CA  LEU   210      13.105 -29.426  -1.664  337 MET
ATOM   1211  CA  ASN   211      12.896 -31.563  -4.899  338 ASN
ATOM   1212  CA  LEU   212      13.239 -29.017  -7.788  339 LEU
ATOM   1213  CA  SER   213      13.244 -30.540 -11.279  340 SER
ATOM   1214  CA  SER   214      16.259 -30.247 -13.597  341 GLN
ATOM   1215  CA  ALA   215      13.629 -28.621 -15.920  342 ALA
ATOM   1216  CA  PHE   216      13.776 -25.278 -14.036  343 PHE
ATOM   1217  CA  SER   217      17.162 -24.769 -15.742  344 SER
ATOM   1218  CA  ASN   218      15.247 -24.226 -19.096  345 SER
ATOM   1219  CA  LEU   219      13.577 -21.071 -17.753  346 LEU
ATOM   1220  CA  THR   220      16.100 -18.880 -19.477  347 LYS
ATOM   1221  CA  ASN   221      14.110 -15.614 -19.351  348 SER
ATOM   1222  CA  LEU   222      12.933 -16.059 -15.719  349 LEU
ATOM   1223  CA  ARG   223      12.992 -13.018 -13.433  350 LYS
ATOM   1224  CA  ILE   224      10.614 -14.002 -10.602  351 ILE
ATOM   1225  CA  LEU   225      10.118 -17.431  -9.051  352 LEU
ATOM   1226  CA  ARG   226       7.819 -17.863  -6.040  353 ARG
ATOM   1227  CA  ILE   227       7.527 -21.176  -4.248  354 ILE
ATOM   1228  CA  ARG   228       5.905 -20.303  -0.976  355 ARG
ATOM   1229  CA  GLY   229       4.059 -23.028   0.865  356 GLY
ATOM   1230  CA  PHE   230       5.846 -26.132  -0.497  357 TYR
ATOM   1231  CA  VAL   231       6.421 -26.967   3.180  358 VAL
ATOM   1232  CA  PHE   232       9.754 -28.634   3.922  359 PHE
ATOM   1233  CA  GLN   233      12.206 -29.105   6.796  360 LYS
ATOM   1234  CA  GLU   234      15.701 -28.538   5.331  361 GLU
ATOM   1235  CA  LEU   235      17.047 -26.471   2.433  362 LEU
ATOM   1236  CA  LYS   236      20.365 -27.902   1.292  363 LYS
ATOM   1237  CA  GLN   237      22.623 -25.770  -0.955  364 SER
ATOM   1238  CA  GLU   238      22.466 -28.013  -3.990  365 PHE
ATOM   1239  CA  ASP   239      18.620 -28.263  -4.063  366 GLN
ATOM   1240  CA  VAL   240      18.373 -24.936  -5.866  367 LEU
ATOM   1241  CA  ASN   241      21.183 -25.811  -8.315  368 SER
ATOM   1242  CA  PRO   242      18.749 -25.913 -11.295  369 PRO
ATOM   1243  CA  LEU   243      18.494 -22.115 -10.867  370 LEU
ATOM   1244  CA  THR   244      22.205 -21.353 -10.581  371 HIS
ATOM   1245  CA  ASP   245      22.609 -20.470 -14.265  372 ASN
ATOM   1246  CA  LEU   246      19.402 -18.510 -14.804  373 LEU
ATOM   1247  CA  ASN   247      21.095 -15.265 -15.833  374 GLN
ATOM   1248  CA  ASN   248      18.073 -12.963 -15.396  375 ASN
ATOM   1249  CA  LEU   249      16.681 -14.217 -12.076  376 LEU
ATOM   1250  CA  GLU   250      15.869 -11.311  -9.809  377 GLU
ATOM   1251  CA  MET   251      13.496 -12.635  -7.147  378 VAL
ATOM   1252  CA  ILE   252      13.475 -15.986  -5.446  379 LEU
ATOM   1253  CA  ASP   253      10.707 -16.332  -2.911  380 ASP
ATOM   1254  CA  LEU   254      10.753 -19.297  -0.505  381 LEU
ATOM   1255  CA  GLY   255       8.632 -17.853   2.284  382 GLY
ATOM   1256  CA  THR   256       6.125 -19.718   4.425  383 THR
ATOM   1257  CA  ASN   257       7.798 -23.080   4.056  384 ASN
ATOM   1258  CA  PHE   258       8.443 -23.978   7.727  385 PHE
ATOM   1259  CA  ILE   259      12.068 -24.440   6.831  386 ILE
ATOM   1260  CA  LYS   260      14.092 -25.340   9.983  387 LYS
ATOM   1261  CA  LEU   261      17.595 -25.595   8.492  388 ILE
ATOM   1262  CA  THR   262      19.328 -23.611   5.832  389 ALA
ATOM   1263  CA  ASN   263      22.945 -22.746   5.377  390 ASN
ATOM   1264  CA  LEU   264      22.595 -19.152   4.293  391 LEU
ATOM   1265  CA  GLY   265      25.986 -19.242   2.582  392 SER
ATOM   1266  CA  ILE   266      24.283 -21.072  -0.305  393 MET
ATOM   1267  CA  LEU   267      23.115 -17.617  -1.520  394 PHE
ATOM   1268  CA  LYS   268      26.672 -16.783  -2.648  395 LYS
ATOM   1269  CA  GLU   269      25.403 -18.576  -5.800  396 GLN
ATOM   1270  CA  LEU   270      22.784 -15.841  -6.100  397 PHE
ATOM   1271  CA  LYS   271      24.736 -12.508  -5.891  398 LYS
ATOM   1272  CA  SER   272      22.941 -11.331  -9.060  399 ARG
ATOM   1273  CA  PHE   273      19.485 -11.464  -7.427  400 LEU
ATOM   1274  CA  HIS   274      17.663  -8.383  -6.239  401 LYS
ATOM   1275  CA  ILE   275      15.690 -10.176  -3.469  402 VAL
ATOM   1276  CA  ILE   276      16.004 -13.542  -1.707  403 ILE
ATOM   1277  CA  ASN   277      12.971 -13.939   0.413  404 ASP
ATOM   1278  CA  LEU   278      12.916 -16.478   3.278  405 LEU
ATOM   1279  CA  SER   279      10.274 -14.650   5.262  406 SER
ATOM   1280  CA  ASP   280       8.037 -16.672   7.608  407 VAL
ATOM   1281  CA  ASN   281      10.009 -19.828   8.176  408 ASN
ATOM   1282  CA  LYS   282      11.357 -21.670  11.229  409 LYS
ATOM   1283  CA  ILE   283      15.047 -21.125  10.652  410 ILE
ATOM   1284  CA  SER   284      17.239 -21.362  13.833  411 SER
ATOM   1285  CA  SER   285      21.065 -22.119  14.482  412 PRO
ATOM   1286  CA  PRO   286       6.388  -6.703  -2.102  413 VAL
ATOM   1287  CA  SER   287       3.111  -8.679  -1.981  414 LEU
ATOM   1288  CA  GLU   288       0.159  -7.691   0.194  415 GLU
ATOM   1335  CA  SER   335      -0.444  -9.551   3.538  416 GLN
ATOM   1336  CA  CYS   336      -3.504 -11.489   2.411  417 LEU
ATOM   1337  CA  LYS   337      -2.463 -12.504  -1.166  418 TYR
ATOM   1338  CA  SER   338      -2.419 -16.243  -1.876  419 TYR
ATOM   1339  CA  LYS   339      -5.486 -16.645   0.352  420 PHE
ATOM   1340  CA  ASP   340      -7.594 -13.661  -0.893  421 ARG
ATOM   1341  CA  LYS   341     -10.957 -14.610  -2.572  422 TYR
ATOM   1342  CA  GLU   342     -10.381 -11.991  -5.336  423 ASP
ATOM   1343  CA  LEU   343      -7.111 -10.070  -4.941  424 LYS
ATOM   1344  CA  GLY   344      -7.924  -8.007  -8.076  425 TYR
ATOM   1345  CA  ILE   345     -11.315  -6.748  -6.827  426 ALA
ATOM   1346  CA  LEU   346     -12.198  -3.093  -7.129  427 ARG
ATOM   1347  CA  SER   347     -13.134  -1.037  -4.051  428 SER
ATOM   1348  CA  PRO   348     -16.053   1.417  -4.163  429 CYS
ATOM   1349  CA  PHE   349     -13.562   4.234  -3.503  430 ARG
ATOM   1350  CA  ASN   350     -11.090   3.831  -6.457  431 PHE
ATOM   1351  CA  THR   351     -10.388   2.598 -10.037  432 LYS
ATOM   1352  CA  GLN   352      10.877  -1.360   1.900  433 SER
ATOM   1353  CA  CYS   353      14.747  -1.541   1.437  434 CYS
ATOM   1354  CA  SER   354      14.988  -3.198  -2.018  435 TYR
ATOM   1355  CA  SER   355      16.213   0.023  -3.624  436 LYS
ATOM   1356  CA  PHE   356      19.477  -0.333  -1.609  437 TYR
ATOM   1357  CA  GLY   357      20.506  -3.374  -3.737  438 GLY
ATOM   1358  CA  LYS   358      20.723  -7.081  -2.955  439 GLN
ATOM   1359  CA  THR   359      18.368  -8.139  -0.174  440 THR
ATOM   1360  CA  LEU   360      18.135 -11.115   2.081  441 LEU
ATOM   1361  CA  ASP   361      14.840 -11.289   3.889  442 ASP
ATOM   1362  CA  LEU   362      14.958 -13.532   6.987  443 LEU
ATOM   1363  CA  SER   363      12.080 -11.805   8.743  444 SER
ATOM   1364  CA  ARG   364       9.760 -13.804  10.962  445 LYS
ATOM   1365  CA  ASN   365      12.090 -16.702  11.537  446 ASN
ATOM   1366  CA  ASN   366      13.293 -18.428  14.756  447 SER
ATOM   1367  CA  ILE   367      16.830 -16.970  14.911  448 ILE
ATOM   1368  CA  PHE   368      17.769 -16.518  18.616  449 PHE
ATOM   1369  CA  PHE   369      21.538 -16.193  18.193  450 PHE
ATOM   1370  CA  LEU   370      23.639 -14.820  15.334  451 ILE
ATOM   1371  CA  HIS   371      29.781 -13.899  11.985  453 SER
ATOM   1372  CA  SER   372      30.072 -17.294  10.398  454 SER
ATOM   1373  CA  SER   373      26.283 -17.259   9.633  455 ASP
ATOM   1374  CA  PHE   374      26.935 -14.531   7.053  456 PHE
ATOM   1375  CA  LEU   375      30.191 -15.984   5.654  457 GLN
ATOM   1376  CA  ASN   376      30.107 -15.546   1.847  458 HIS
ATOM   1377  CA  LEU   377      27.306 -12.956   1.951  459 LEU
ATOM   1378  CA  CYS   378      29.535  -9.862   1.862  460 SER
ATOM   1379  CA  GLU   379      27.645  -8.652  -1.255  461 PHE
ATOM   1380  CA  LEU   380      24.346  -8.028   0.687  462 LEU
ATOM   1381  CA  ARG   381      23.088  -4.484   0.804  463 LYS
ATOM   1382  CA  CYS   382      19.895  -5.041   2.843  464 CYS
ATOM   1383  CA  LEU   383      19.297  -7.652   5.583  465 LEU
ATOM   1384  CA  ASN   384      15.881  -8.044   7.182  466 ASN
ATOM   1385  CA  LEU   385      15.985  -9.789  10.533  467 LEU
ATOM   1386  CA  SER   386      12.740  -8.269  11.683  468 SER
ATOM   1387  CA  GLY   387      10.655 -10.419  13.933  469 GLY
ATOM   1388  CA  ASN   388      13.153 -13.009  15.056  470 ASN
ATOM   1389  CA  ALA   389      14.063 -13.911  18.639  471 LEU
ATOM   1390  CA  MET   390      17.402 -12.149  18.958  472 ILE
ATOM   1391  CA  SER   391      18.118 -11.517  22.705  473 SER
ATOM   1392  CA  GLN   392      21.826 -11.092  22.450  474 GLN
ATOM   1393  CA  ALA   393      24.294  -8.462  23.635  475 THR
ATOM   1394  CA  LEU   394      25.678  -7.455  20.275  476 LEU
ATOM   1395  CA  ASN   395      29.307  -6.329  20.613  477 ASN
ATOM   1396  CA  GLY   396      30.451  -5.593  17.023  478 GLY
ATOM   1397  CA  SER   397      31.469  -9.095  15.980  479 SER
ATOM   1398  CA  GLU   398      28.166 -10.638  14.837  480 GLU
ATOM   1399  CA  PHE   399      27.934  -9.123  11.334  481 PHE
ATOM   1400  CA  ILE   400      31.667  -8.839  10.404  482 GLN
ATOM   1401  CA  TYR   401      31.320 -10.274   6.831  483 PRO
ATOM   1402  CA  LEU   402      28.593  -7.767   5.867  484 LEU
ATOM   1403  CA  LYS   403      31.051  -5.130   4.702  485 ALA
ATOM   1404  CA  ASN   404      28.728  -3.748   1.967  486 GLU
ATOM   1405  CA  LEU   405      25.485  -3.619   4.063  487 LEU
ATOM   1406  CA  LYS   406      23.496  -0.408   3.841  488 ARG
ATOM   1407  CA  TYR   407      20.174  -1.239   5.508  489 TYR
ATOM   1408  CA  LEU   408      19.588  -3.461   8.461  490 LEU
ATOM   1409  CA  ASP   409      16.088  -4.084   9.841  491 ASP
ATOM   1410  CA  PHE   410      16.395  -5.512  13.334  492 PHE
ATOM   1411  CA  SER   411      12.895  -4.520  14.459  493 SER
ATOM   1412  CA  HIS   412      10.732  -6.895  16.597  494 ASN
ATOM   1413  CA  ASN   413      13.688  -8.621  18.273  495 ASN
ATOM   1414  CA  ARG   414      14.859  -8.176  21.839  496 ARG
ATOM   1415  CA  LEU   415      17.968  -6.134  21.435  497 LEU
ATOM   1416  CA  ASP   416      20.065  -5.943  24.549  498 ASP
ATOM   1417  CA  LEU   417      22.137  -2.804  24.180  499 LEU
ATOM   1418  CA  MET   418      24.701  -3.580  26.903  500 LEU
ATOM   1419  CA  PHE   419      27.654  -2.640  24.702  501 HIS
ATOM   1420  CA  SER   420      28.262   0.603  22.823  502 SER
ATOM   1421  CA  SER   421      30.164  -1.353  20.173  503 THR
ATOM   1422  CA  ALA   422      26.869  -2.863  18.833  504 ALA
ATOM   1423  CA  PHE   423      26.626  -2.707  15.064  505 PHE
ATOM   1424  CA  ASN   424      30.052  -0.960  14.690  506 GLU
ATOM   1425  CA  GLU   425      31.261  -3.641  12.228  507 GLU
ATOM   1426  CA  LEU   426      28.577  -2.657   9.683  508 LEU
ATOM   1427  CA  SER   427      30.841   0.053   8.355  509 ARG
ATOM   1428  CA  ASN   428      28.743   1.030   5.328  510 LYS
ATOM   1429  CA  LEU   429      25.435   1.043   7.254  511 LEU
ATOM   1430  CA  VAL   430      23.121   3.901   6.249  512 GLU
ATOM   1431  CA  VAL   431      19.810   2.895   7.843  513 VAL
ATOM   1432  CA  LEU   432      19.273   0.937  11.036  514 LEU
ATOM   1433  CA  ASP   433      15.878  -0.068  12.426  515 ASP
ATOM   1434  CA  ILE   434      15.817  -1.238  16.041  516 ILE
ATOM   1435  CA  SER   435      12.141  -0.401  16.631  517 SER
ATOM   1436  CA  HIS   436       9.977  -2.697  18.762  518 SER
ATOM   1437  CA  ASN   437      12.847  -4.093  20.793  519 ASN
ATOM   1438  CA  ASN   438      11.199  -2.997  24.046  520 SER
ATOM   1439  CA  TYR   439      11.824  -6.181  26.051  521 HIS
ATOM   1440  CA  TYR   440      15.016  -5.274  28.034  522 TYR
ATOM   1441  CA  PHE   441      14.058  -1.643  28.342  523 PHE
ATOM   1442  CA  GLU   442      11.021  -2.677  30.446  524 GLN
ATOM   1443  CA  ALA   443      12.909  -4.229  33.392  525 SER
ATOM   1444  CA  GLU   444      14.636  -2.044  35.937  526 GLU
ATOM   1445  CA  GLY   445      18.349  -2.063  36.762  527 GLY
ATOM   1446  CA  LEU   446      19.545  -3.060  33.255  528 ILE
ATOM   1447  CA  THR   447      22.481  -1.166  31.717  529 THR
ATOM   1448  CA  HIS   448      21.642   0.224  28.271  530 HIS
ATOM   1449  CA  MET   449      24.076   2.154  26.068  531 MET
ATOM   1450  CA  LEU   450      22.280   4.569  23.741  532 LEU
ATOM   1451  CA  ASN   451      25.715   6.011  22.796  533 ASN
ATOM   1452  CA  PHE   452      26.407   3.183  20.231  534 PHE
ATOM   1453  CA  THR   453      25.644   5.660  17.402  535 THR
ATOM   1454  CA  LYS   454      29.140   7.250  17.562  536 LYS
ATOM   1455  CA  ASN   455      30.822   4.325  15.753  537 ASN
ATOM   1456  CA  LEU   456      28.526   4.206  12.689  538 LEU
ATOM   1457  CA  ASN   457      30.296   6.664  10.411  539 LYS
ATOM   1458  CA  LYS   458      27.891   6.779   7.430  540 VAL
ATOM   1459  CA  LEU   459      24.590   6.251   9.273  541 LEU
ATOM   1460  CA  THR   460      21.840   8.529   7.958  542 GLN
ATOM   1461  CA  LYS   461      18.671   7.257   9.533  543 LYS
ATOM   1462  CA  LEU   462      18.068   5.573  12.851  544 LEU
ATOM   1463  CA  VAL   463      14.662   4.258  13.856  545 MET
ATOM   1464  CA  MET   464      14.135   3.367  17.497  546 MET
ATOM   1465  CA  ASN   465      10.397   3.518  17.907  547 ASN
ATOM   1466  CA  HIS   466       8.178   1.720  20.454  548 ASP
ATOM   1467  CA  ASN   467      11.087   0.628  22.654  549 ASN
ATOM   1468  CA  GLN   468       9.606   2.031  25.880  550 ASP
ATOM   1469  CA  ILE   469      12.977   3.598  26.650  551 ILE
ATOM   1470  CA  SER   470      12.970   5.169  30.139  552 SER
ATOM   1471  CA  THR   471      16.605   4.898  31.190  553 SER
ATOM   1472  CA  SER   472      20.066   5.050  29.701  554 SER
ATOM   1473  CA  THR   473      23.490   4.534  31.256  555 THR
ATOM   1474  CA  ASN   474      24.902   7.041  28.737  556 SER
ATOM   1475  CA  THR   475      23.563  10.590  28.638  557 ARG
ATOM   1476  CA  GLU   476      24.412  11.561  25.108  558 THR
ATOM   1477  CA  MET   477      23.881  10.143  21.634  559 MET
ATOM   1478  CA  GLN   478      26.603  11.175  19.229  560 GLU
ATOM   1479  CA  SER   479      26.921  11.104  15.454  561 SER
ATOM   1480  CA  LEU   480      28.816  13.121  12.865  562 GLU
ATOM   1481  CA  SER   481      26.439  11.714  10.113  563 SER
ATOM   1482  CA  LEU   482      22.908  10.969  11.374  564 LEU
ATOM   1483  CA  GLU   483      20.161  13.082   9.679  565 ARG
ATOM   1484  CA  TYR   484      16.980  11.350  10.897  566 THR
ATOM   1485  CA  VAL   485      16.096   9.928  14.289  567 LEU
ATOM   1486  CA  GLU   486      12.716   8.355  14.949  568 GLU
ATOM   1487  CA  PHE   487      12.249   8.035  18.736  569 PHE
ATOM   1488  CA  LYS   488       8.451   7.717  19.029  570 ARG
ATOM   1489  CA  GLY   489       6.844   5.539  21.652  571 GLY
ATOM   1490  CA  ASN   490       9.519   5.887  24.298  572 ASN
ATOM   1491  CA  ARG   491       9.534   7.571  27.728  573 HIS
ATOM   1492  CA  LEU   492      11.359  10.830  27.363  574 LEU
ATOM   1493  CA  ASP   493       8.927  12.041  30.038  575 ASP
ATOM   1494  CA  LEU   494      10.835   9.930  32.572  576 VAL
ATOM   1495  CA  LEU   495      14.343  10.890  31.243  577 LEU
ATOM   1496  CA  TRP   496      13.330  14.542  31.286  578 TRP
ATOM   1497  CA  ARG   497      11.472  14.384  34.702  579 ARG
ATOM   1498  CA  ASP   498      11.322  17.995  36.003  580 ASP
ATOM   1499  CA  GLY   499      14.449  18.734  38.049  581 GLY
ATOM   1500  CA  ASP   500      16.608  16.090  36.345  582 ASP
ATOM   1501  CA  THR   501      19.108  17.789  33.995  583 ASN
ATOM   1502  CA  ARG   502      21.098  14.745  33.085  584 ARG
ATOM   1503  CA  TYR   503      19.418  13.901  29.759  585 TYR
ATOM   1504  CA  HIS   504      18.658  17.397  28.425  586 LEU
ATOM   1505  CA  SER   505      21.564  17.104  25.976  587 GLN
ATOM   1506  CA  TYR   506      20.575  13.555  24.848  588 LEU
ATOM   1507  CA  PHE   507      20.294  14.598  21.175  589 PHE
ATOM   1508  CA  GLN   508      22.788  17.609  21.161  590 LYS
ATOM   1509  CA  LYS   509      25.771  15.788  19.650  591 ASN
ATOM   1510  CA  LEU   510      23.809  14.416  16.661  592 LEU
ATOM   1511  CA  ARG   511      25.425  17.269  14.728  593 LEU
ATOM   1512  CA  ALA   512      23.813  16.729  11.304  594 LYS
ATOM   1513  CA  LEU   513      20.371  15.833  12.676  595 LEU
ATOM   1514  CA  LYS   514      17.615  17.485  10.646  596 GLU
ATOM   1515  CA  SER   515      14.485  15.384  11.504  597 GLU
ATOM   1516  CA  LEU   516      13.482  14.260  15.008  598 LEU
ATOM   1517  CA  ASP   517      10.302  12.369  15.900  599 ASP
ATOM   1518  CA  ILE   518       9.630  12.439  19.622  600 ILE
ATOM   1519  CA  SER   519       5.885  11.939  19.305  601 SER
ATOM   1520  CA  HIS   520       4.083   9.470  21.653  602 LYS
ATOM   1521  CA  ASN   521       6.559  10.033  24.504  603 ASN
ATOM   1522  CA  ASN   522       4.011  10.996  27.147  604 SER
ATOM   1523  CA  LEU   523       5.242  14.590  27.507  605 LEU
ATOM   1524  CA  ASN   524       2.601  16.689  29.361  606 SER
ATOM   1525  CA  PHE   525       5.215  19.397  29.402  607 PHE
ATOM   1526  CA  ILE   526       8.721  20.109  28.130  608 LEU
ATOM   1527  CA  PRO   527      11.071  21.149  30.919  609 PRO
ATOM   1528  CA  LYS   528      13.363  24.038  30.090  610 SER
ATOM   1529  CA  GLN   529      16.668  22.982  28.641  611 GLY
ATOM   1530  CA  VAL   530      15.049  20.701  26.046  612 VAL
ATOM   1531  CA  PHE   531      15.170  23.079  23.083  613 PHE
ATOM   1532  CA  GLN   532      18.535  24.523  24.073  614 ASP
ATOM   1533  CA  ASN   533      19.727  20.890  24.081  615 GLY
ATOM   1534  CA  LEU   534      18.503  20.158  20.539  616 MET
ATOM   1535  CA  PRO   535      21.185  19.860  17.908  617 PRO
ATOM   1536  CA  LYS   536      21.796  23.004  15.809  618 PRO
ATOM   1537  CA  THR   537      20.516  21.838  12.358  619 ASN
ATOM   1538  CA  LEU   538      17.142  20.504  13.527  620 LEU
ATOM   1539  CA  THR   539      14.489  21.281  10.840  621 LYS
ATOM   1540  CA  GLU   540      11.592  18.812  11.283  622 ASN
ATOM   1541  CA  PHE   541      10.396  18.237  14.867  623 LEU
ATOM   1542  CA  ASN   542       7.361  16.084  15.773  624 SER
ATOM   1543  CA  ILE   543       5.880  16.429  19.254  625 LEU
ATOM   1544  CA  THR   544       2.564  14.872  18.214  626 ALA
ATOM   1545  CA  ASN   545       0.386  12.693  20.477  627 LYS
ATOM   1546  CA  ASN   546       2.159  13.579  23.732  628 ASN
ATOM   1547  CA  LYS   547      -0.727  14.910  25.778  629 GLY
ATOM   1548  CA  LEU   548       1.091  18.278  25.910  630 LEU
ATOM   1549  CA  ARG   549      -0.917  20.818  27.982  631 LYS
ATOM   1550  CA  SER   550       1.390  23.825  27.767  632 SER
ATOM   1551  CA  PHE   551       4.163  24.980  25.552  633 PHE
ATOM   1552  CA  TYR   552       6.412  28.000  26.032  634 ILE
ATOM   1553  CA  TRP   553       6.452  29.192  22.418  635 TRP
ATOM   1554  CA  ASP   554       9.236  31.710  23.217  636 GLU
ATOM   1555  CA  GLY   555      11.647  28.760  23.654  637 LYS
ATOM   1556  CA  LEU   556      11.394  28.123  19.889  638 LEU
ATOM   1557  CA  ARG   557      14.055  30.879  19.583  639 ARG
ATOM   1558  CA  PHE   558      16.614  28.130  20.414  640 TYR
ATOM   1559  CA  LEU   559      15.723  26.112  17.245  641 LEU
ATOM   1560  CA  PRO   560      17.295  28.481  14.772  642 LYS
ATOM   1561  CA  ASN   561      16.798  26.187  11.740  643 ASN
ATOM   1562  CA  LEU   562      13.334  24.834  12.532  644 LEU
ATOM   1563  CA  MET   563      11.008  24.647   9.508  645 GLU
ATOM   1564  CA  VAL   564       8.340  22.078  10.475  646 THR
ATOM   1565  CA  LEU   565       6.834  21.787  13.940  647 LEU
ATOM   1566  CA  ASP   566       4.249  19.053  14.363  648 ASP
ATOM   1567  CA  LEU   567       2.242  19.604  17.512  649 LEU
ATOM   1568  CA  SER   568      -0.864  17.714  16.413  650 SER
ATOM   1569  CA  GLY   569      -3.024  15.641  18.819  651 HIS
ATOM   1570  CA  ASN   570      -2.160  17.366  22.043  652 ASN
ATOM   1571  CA  GLN   571      -4.005  19.599  24.528  653 GLN
ATOM   1572  CA  LEU   572      -2.568  22.972  23.680  654 LEU
ATOM   1573  CA  THR   573      -5.014  25.753  24.496  655 THR
ATOM   1574  CA  SER   574      -3.042  28.701  23.085  656 THR
ATOM   1575  CA  VAL   575      -0.981  29.930  20.186  657 VAL
ATOM   1576  CA  PRO   576       1.995  32.263  20.608  658 PRO
ATOM   1577  CA  LEU   577       1.248  35.998  21.016  659 GLU
ATOM   1578  CA  LYS   578       3.626  36.633  18.127  660 ARG
ATOM   1579  CA  LEU   579       4.813  33.739  15.986  661 LEU
ATOM   1580  CA  SER   580       7.488  35.944  14.324  662 SER
ATOM   1581  CA  ASN   581       9.061  36.754  17.757  663 ASN
ATOM   1582  CA  CYS   582       9.248  32.912  18.389  664 CYS
ATOM   1583  CA  SER   583      10.539  31.499  15.131  665 SER
ATOM   1584  CA  LYS   584      11.686  33.478  12.054  666 ARG
ATOM   1585  CA  SER   585      12.506  30.210  10.209  667 SER
ATOM   1586  CA  ILE   586       9.181  28.361  10.678  668 LEU
ATOM   1587  CA  GLU   587       7.425  27.269   7.459  669 LYS
ATOM   1588  CA  THR   588       4.926  24.543   8.557  670 ASN
ATOM   1589  CA  LEU   589       3.068  24.675  11.802  671 LEU
ATOM   1590  CA  VAL   590       0.692  21.808  12.548  672 ILE
ATOM   1591  CA  LEU   591      -1.675  22.314  15.483  673 LEU
ATOM   1592  CA  ARG   592      -4.526  20.033  14.477  674 LYS
ATOM   1593  CA  LYS   593      -6.432  18.231  17.198  675 ASN
ATOM   1594  CA  ASN   594      -5.723  20.512  20.058  676 ASN
ATOM   1595  CA  GLN   595      -7.932  22.544  22.445  677 GLN
ATOM   1596  CA  ILE   596      -7.289  26.013  21.069  678 ILE
ATOM   1597  CA  SER   597     -10.419  28.228  21.713  679 ARG
ATOM   1598  CA  ARG   598      -9.179  31.535  20.336  680 SER
ATOM   1599  CA  LEU   599      -6.173  32.930  18.582  681 LEU
ATOM   1600  CA  SER   600      -4.016  35.710  19.991  682 THR
ATOM   1601  CA  PRO   601      -4.621  39.250  18.798  683 LYS
ATOM   1602  CA  GLU   602      -1.489  39.567  16.576  684 TYR
ATOM   1603  CA  PHE   603      -0.697  35.768  16.176  685 PHE
ATOM   1604  CA  LEU   604       0.629  35.652  12.572  686 LEU
ATOM   1605  CA  GLN   605       1.804  39.287  12.328  687 GLN
ATOM   1606  CA  ASP   606       4.938  39.652  10.216  688 ASP
ATOM   1607  CA  ALA   607       5.343  35.858   9.915  689 ALA
ATOM   1608  CA  PHE   608       6.484  36.098   6.293  690 PHE
ATOM   1609  CA  SER   609       8.260  32.721   6.244  691 GLN
ATOM   1610  CA  LEU   610       5.083  30.725   7.024  692 LEU
ATOM   1611  CA  LYS   611       3.588  28.586   4.274  693 ARG
ATOM   1612  CA  LYS   612       1.428  25.885   5.874  694 TYR
ATOM   1613  CA  LEU   613      -0.793  26.163   8.945  695 LEU
ATOM   1614  CA  ASP   614      -3.140  23.494  10.279  696 ASP
ATOM   1615  CA  LEU   615      -5.633  24.699  12.883  697 LEU
ATOM   1616  CA  SER   616      -8.177  21.987  12.077  698 SER
ATOM   1617  CA  TYR   617     -10.017  20.096  14.842  699 SER
ATOM   1618  CA  ASN   618      -9.642  22.745  17.511  700 ASN
ATOM   1619  CA  GLN   619     -12.379  24.663  19.383  701 LYS
ATOM   1620  CA  ILE   620     -11.870  28.040  17.685  702 ILE
ATOM   1621  CA  LYS   621     -14.908  30.402  17.744  703 GLN
ATOM   1622  CA  TYR   622     -13.666  33.580  16.035  704 MET
ATOM   1623  CA  ILE   623     -10.766  34.709  13.944  705 ILE
ATOM   1624  CA  GLU   624     -10.163  38.483  13.570  706 GLN
ATOM   1625  CA  GLU   625      -8.141  40.281  10.871  707 LYS
ATOM   1626  CA  SER   626      -5.315  41.280  13.291  708 THR
ATOM   1627  CA  SER   627      -4.531  37.615  13.960  709 SER
ATOM   1628  CA  PHE   628      -4.664  36.822  10.220  710 PHE
ATOM   1629  CA  PRO   629      -2.995  39.578   8.187  711 PRO
ATOM   1630  CA  GLU   630      -3.403  39.319   4.414  712 GLU
ATOM   1631  CA  ALA   631       0.345  39.863   3.665  713 ASN
ATOM   1632  CA  ILE   632       0.977  36.493   5.406  714 VAL
ATOM   1633  CA  VAL   633      -2.166  34.580   4.330  715 LEU
ATOM   1634  CA  ASP   634      -1.617  35.233   0.634  716 ASN
ATOM   1635  CA  ASN   635       1.799  33.527   0.979  717 ASN
ATOM   1636  CA  LEU   636       0.150  30.347   2.425  718 LEU
ATOM   1637  CA  GLU   637       0.273  27.226   0.296  719 LYS
ATOM   1638  CA  VAL   638      -2.426  25.836   2.592  720 MET
ATOM   1639  CA  LEU   639      -4.513  26.812   5.638  721 LEU
ATOM   1640  CA  PHE   640      -6.680  24.244   7.409  722 LEU
ATOM   1641  CA  LEU   641      -9.675  25.377   9.539  723 LEU
ATOM   1642  CA  ASN   642     -12.223  22.559   9.492  724 HIS
ATOM   1643  CA  ASN   643     -13.973  20.995  12.554  725 HIS
ATOM   1644  CA  ASN   644     -13.761  24.122  14.729  726 ASN
ATOM   1645  CA  ARG   645     -16.582  25.798  16.799  727 ARG
ATOM   1646  CA  PHE   646     -17.204  28.894  14.683  728 PHE
ATOM   1647  CA  VAL   647     -19.610  31.520  16.002  729 LEU
ATOM   1648  CA  CYS   648     -21.479  33.275  13.174  730 CYS
ATOM   1649  CA  SER   649     -22.507  36.638  14.657  731 THR
ATOM   1650  CA  CYS   650     -21.716  40.072  13.287  732 CYS
ATOM   1651  CA  ASN   651     -18.365  40.012  15.197  733 ASP
ATOM   1652  CA  ALA   652     -17.307  37.199  12.788  734 ALA
ATOM   1653  CA  THR   653     -18.073  39.266   9.684  735 VAL
ATOM   1654  CA  TRP   654     -14.437  39.846   8.590  736 TRP
ATOM   1655  CA  PHE   655     -13.761  36.096   8.687  737 PHE
ATOM   1656  CA  VAL   656     -17.020  35.058   7.021  738 VAL
ATOM   1657  CA  ARG   657     -16.428  37.529   4.194  739 TRP
ATOM   1658  CA  TRP   658     -12.717  36.658   3.867  740 TRP
ATOM   1659  CA  ILE   659     -13.439  32.927   3.745  741 VAL
ATOM   1660  CA  ASN   660     -15.960  33.566   1.000  742 GLN
ATOM   1661  CA  ARG   661     -13.605  35.589  -1.197  743 HIS
ATOM   1662  CA  THR   662      -9.985  34.413  -0.561  744 THR
ATOM   1663  CA  SER   663      -8.059  32.270  -3.029  745 GLU
ATOM   1664  CA  VAL   664      -5.995  30.666  -0.227  746 VAL
ATOM   1665  CA  ASN   665      -6.388  26.894  -0.265  747 THR
ATOM   1666  CA  ILE   666      -8.691  25.788   2.547  748 ILE
ATOM   1667  CA  PRO   667      -9.622  22.132   2.313  749 PRO
ATOM   1668  CA  ARG   668     -13.104  20.906   3.196  750 TYR
ATOM   1669  CA  LEU   669     -14.393  24.476   2.825  751 LEU
ATOM   1670  CA  ALA   670     -17.742  23.491   1.341  752 ALA
ATOM   1671  CA  THR   671     -18.298  20.521   3.603  753 THR
ATOM   1672  CA  ASP   672     -16.759  21.020   7.058  754 ASP
ATOM   1673  CA  VAL   673     -16.292  24.698   7.865  755 VAL
ATOM   1674  CA  THR   674     -19.525  25.143   9.720  756 THR
ATOM   1675  CA  CYS   675     -21.193  27.392  12.293  757 CYS
ATOM   1676  CA  ALA   676     -22.218  25.985  15.641  758 VAL
ATOM   1677  CA  SER   677     -24.424  29.012  16.320  759 GLY
ATOM   1678  CA  PRO   678     -26.241  31.173  17.012  760 PRO
ATOM   1679  CA  GLY   679     -29.824  30.005  16.619  761 GLY
ATOM   1680  CA  THR   680     -30.741  28.727  13.147  762 ALA
ATOM   1681  CA  GLN   681     -27.179  29.351  11.841  763 HIS
ATOM   1682  CA  ARG   682     -26.255  26.067  13.627  764 LYS
ATOM   1683  CA  GLY   683     -25.053  23.471  11.091  765 GLY
ATOM   1684  CA  GLN   684     -24.846  25.908   8.208  766 GLN
ATOM   1685  CA  SER   685     -21.653  26.268   6.169  767 SER
ATOM   1686  CA  VAL   686     -19.889  29.620   6.696  768 VAL
ATOM   1687  CA  ILE   687     -19.193  29.790   2.918  769 ILE
ATOM   1688  CA  SER   688     -22.999  30.089   2.255  770 SER
ATOM   1689  CA  LEU   689     -23.768  32.601   5.056  771 LEU
ATOM   1690  CA  ASN   690     -25.480  35.926   4.112  772 ASP
ATOM   1691  CA  LEU   691     -24.605  38.481   6.858  773 LEU
ATOM   1692  CA  GLN   692     -26.364  41.412   5.194  774 TYR
ATOM   1693  CA  ALA   693     -26.966  43.417   8.415  775 THR
ATOM   1694  CA  CYS   694     -23.201  43.737   9.395  776 CYS
TER
