# Supplementary material for: Variation in selection constraints on teleost TLRs with emphasis on their repertoire in the Walking catfish, Clarias batrachus
Source: Sci Rep. 2020 Dec 7;10:21394. doi: 10.1038/s41598-020-78347-6 (PMC7721727; doi:10.1038/s41598-020-78347-6)
Supplement: Supplementary file 29 — Supplementary Information 29. [file 41598_2020_78347_MOESM29_ESM.zip › T7/struct/S507412_results/threading6.pdb]

Rank   :6 Template name:3j0aA
REMARK :Column 1 -  30 present Atom & Residue records of query sequence.
REMARK :Column 31 - 54 present XYZ coordinates of query sequence obtained after threading alignment.
REMARK :Column 55 - 59 present residue number in Template
REMARK :Column 60 - 59 present residue name of Template
ATOM     55  CA  LYS    55     113.511 110.730  75.556    5 ASP
ATOM     56  CA  LEU    56     115.221 113.219  77.872    6 GLY
ATOM     57  CA  THR    57     116.433 111.768  81.167    7 ARG
ATOM     58  CA  LEU    58     118.851 108.838  81.022    8 ILE
ATOM     59  CA  LEU    59     121.048 107.593  83.869    9 ALA
ATOM     60  CA  SER    60     123.925 105.109  84.074   10 PHE
ATOM     61  CA  LEU    61     124.658 104.371  87.729   11 TYR
ATOM     62  CA  LYS    62     127.725 102.112  87.888   12 ARG
ATOM     63  CA  SER    63     127.970  99.903  84.799   13 PHE
ATOM     64  CA  ASN    64     131.794  99.934  84.476   14 CYS
ATOM     65  CA  ASN    65     132.143 101.254  80.968   15 ASN
ATOM     66  CA  LEU    66     135.353 102.323  79.223   16 LEU
ATOM     67  CA  SER    67     134.061 104.788  76.605   17 THR
ATOM     68  CA  TYR    68     130.945 106.961  76.748   18 GLN
ATOM     69  CA  VAL    69     127.535 105.553  75.808   19 VAL
ATOM     70  CA  PRO    70     126.661 106.336  72.156   20 PRO
ATOM     72  CA  LYS    72     123.308 104.514  72.270   21 GLN
ATOM     73  CA  LEU    73     121.788 107.600  73.931   22 VAL
ATOM     74  CA  PRO    74     119.810 110.075  71.796   23 LEU
ATOM     75  CA  SER    75     120.887 113.591  70.917   24 ASN
ATOM     76  CA  SER    76     117.904 115.017  72.771   25 THR
ATOM     77  CA  LEU    77     119.062 113.670  76.135   26 THR
ATOM     78  CA  LYS    78     119.008 116.676  78.493   27 GLU
ATOM     79  CA  GLU    79     120.062 114.896  81.710   28 ARG
ATOM     80  CA  LEU    80     122.990 112.459  81.471   29 LEU
ATOM     81  CA  TYR    81     124.636 110.786  84.458   30 LEU
ATOM     82  CA  LEU    82     127.888 108.829  84.187   31 LEU
ATOM     83  CA  TYR    83     129.307 107.964  87.605   32 SER
ATOM     84  CA  ASN    84     131.097 105.039  89.258   33 PHE
ATOM     85  CA  ASN    85     132.916 104.345  85.979   34 ASN
ATOM     86  CA  ASN    86     136.331 104.929  84.411   35 TYR
ATOM     87  CA  ILE    87     137.503 106.740  81.273   36 ILE
ATOM     88  CA  GLN    88     140.829 108.152  82.536   37 ARG
ATOM     89  CA  LYS    89     142.215 109.767  79.371   38 THR
ATOM     90  CA  VAL    90     139.800 112.413  78.106   39 VAL
ATOM     91  CA  THR    91     140.676 113.237  74.490   40 THR
ATOM     92  CA  PRO    92     139.232 115.994  72.288   41 ALA
ATOM     93  CA  GLU    93     135.741 115.532  70.797   42 SER
ATOM     94  CA  ASP    94     134.470 113.574  73.801   43 SER
ATOM     95  CA  LEU    95     130.730 114.128  73.397   44 PHE
ATOM     96  CA  ASN    96     129.973 115.402  69.876   45 PRO
ATOM     97  CA  ASN    97     126.812 113.284  70.116   46 PHE
ATOM     98  CA  LEU    98     124.628 114.934  72.757   47 LEU
ATOM     99  CA  THR    99     124.256 118.704  72.317   48 GLU
ATOM    100  CA  GLU   100     121.118 119.373  74.357   49 GLN
ATOM    101  CA  LEU   101     122.646 118.699  77.773   50 LEU
ATOM    102  CA  GLU   102     122.048 120.601  81.000   51 GLN
ATOM    103  CA  ILE   103     122.653 118.215  83.905   52 LEU
ATOM    104  CA  LEU   104     125.931 116.546  82.922   53 LEU
ATOM    105  CA  ASP   105     127.277 115.175  86.208   54 GLU
ATOM    106  CA  LEU   106     130.638 113.878  84.988   55 LEU
ATOM    107  CA  SER   107     133.531 113.324  87.368   56 GLY
ATOM    108  CA  GLY   108     131.972 111.423  90.283   57 SER
ATOM    109  CA  ASN   109     134.819 109.022  91.155   58 GLN
ATOM    110  CA  CYS   110     135.414 108.618  87.407   59 TYR
ATOM    111  CA  PRO   111     139.120 108.738  88.327   60 THR
ATOM    112  CA  ARG   112     140.124 111.016  85.410   61 PRO
ATOM    129  CA  LEU   129     143.885 111.316  84.930   62 LEU
ATOM    130  CA  GLN   130     144.207 114.067  82.327   63 THR
ATOM    131  CA  ILE   131     141.967 116.450  80.402   64 ILE
ATOM    132  CA  ASP   132     142.577 117.553  76.810   65 ASP
ATOM    133  CA  GLU   133     141.222 120.595  74.977   66 LYS
ATOM    134  CA  ASN   134     137.981 120.668  72.968   67 GLU
ATOM    135  CA  THR   135     136.541 118.259  75.548   68 ALA
ATOM    136  CA  PHE   136     133.278 120.183  75.911   69 PHE
ATOM    137  CA  LEU   137     133.125 122.044  72.585   70 ARG
ATOM    138  CA  SER   138     129.737 120.723  71.465   71 ASN
ATOM    139  CA  LEU   139     127.923 121.615  74.700   72 LEU
ATOM    140  CA  THR   140     126.726 125.262  74.520   73 PRO
ATOM    141  CA  LYS   141     123.539 124.665  76.528   74 ASN
ATOM    142  CA  LEU   142     125.615 122.891  79.178   75 LEU
ATOM    143  CA  LYS   143     124.241 124.231  82.473   76 ARG
ATOM    144  CA  ILE   144     126.207 122.554  85.262   77 ILE
ATOM    145  CA  LEU   145     129.059 120.044  85.536   78 LEU
ATOM    146  CA  ARG   146     129.989 118.134  88.694   79 ASP
ATOM    147  CA  LEU   147     133.556 116.818  88.839   80 LEU
ATOM    148  CA  HIS   148     133.237 115.210  92.266   81 GLY
ATOM    149  CA  SER   149     135.926 113.026  93.841   82 SER
ATOM    150  CA  ASN   150     138.205 113.189  90.798   83 SER
ATOM    151  CA  SER   151     141.993 112.996  90.523   84 LYS
ATOM    152  CA  LEU   152     143.175 115.276  87.715   85 ILE
ATOM    153  CA  THR   153     146.924 115.947  87.502   86 TYR
ATOM    154  CA  THR   154     147.436 117.948  84.302   87 PHE
ATOM    155  CA  VAL   155     145.162 120.933  83.686   88 LEU
ATOM    156  CA  GLN   156     144.974 122.199  80.102   89 HIS
ATOM    157  CA  PRO   157     144.359 125.975  79.599   90 PRO
ATOM    158  CA  LYS   158     141.685 125.555  76.901   91 ASP
ATOM    159  CA  TRP   159     139.785 122.599  78.367   92 ALA
ATOM    160  CA  PHE   160     136.482 124.247  79.298   93 PHE
ATOM    161  CA  GLN   161     136.076 126.096  76.001   94 GLN
ATOM    162  CA  GLY   162     132.657 126.268  74.346   95 GLY
ATOM    163  CA  CYS   163     130.693 126.398  77.607   96 LEU
ATOM    164  CA  ASN   164     128.693 129.601  77.215   97 PHE
ATOM    165  CA  ASN   165     125.724 128.734  79.432   98 HIS
ATOM    166  CA  LEU   166     127.813 127.352  82.308   99 LEU
ATOM    167  CA  GLN   167     126.523 128.574  85.662  100 PHE
ATOM    168  CA  VAL   168     127.517 126.300  88.569  101 GLU
ATOM    169  CA  LEU   169     130.539 123.975  88.658  102 LEU
ATOM    170  CA  ASP   170     131.271 121.542  91.494  103 ARG
ATOM    171  CA  LEU   171     134.971 120.734  91.916  104 LEU
ATOM    172  CA  SER   172     134.578 118.733  95.130  105 TYR
ATOM    173  CA  SER   173     137.839 116.820  95.659  106 PHE
ATOM    174  CA  ASN   174     139.084 117.335  92.099  107 CYS
ATOM    175  CA  PHE   175     142.524 116.324  93.343  108 GLY
ATOM    176  CA  LEU   176     144.269 119.690  93.166  109 LEU
ATOM    177  CA  ALA   177     147.931 118.651  93.293  110 SER
ATOM    178  CA  LYS   178     148.465 121.992  91.555  111 ASP
ATOM    179  CA  ASP   179     146.979 124.072  94.377  112 ALA
ATOM    180  CA  ILE   180     147.427 127.652  93.108  113 VAL
ATOM    181  CA  THR   181     144.384 129.040  91.294  114 LEU
ATOM    182  CA  HIS   182     146.421 131.339  89.046  115 LYS
ATOM    183  CA  THR   183     146.698 128.557  86.473  116 ASP
ATOM    184  CA  SER   184     142.916 128.204  86.676  117 GLY
ATOM    185  CA  PHE   185     140.978 128.732  83.471  118 TYR
ATOM    186  CA  PRO   186     137.544 130.158  84.221  119 PHE
ATOM    187  CA  PHE   187     137.866 133.301  82.099  120 ARG
ATOM    188  CA  HIS   188     135.574 132.406  79.193  121 ASN
ATOM    189  CA  LEU   189     132.863 131.590  81.745  122 LEU
ATOM    190  CA  PRO   190     130.758 134.766  82.020  123 LYS
ATOM    191  CA  LEU   191     127.619 132.973  83.176  124 ALA
ATOM    192  CA  LEU   192     129.725 131.351  85.889  125 LEU
ATOM    193  CA  GLU   193     127.562 132.020  88.955  126 THR
ATOM    194  CA  GLU   194     128.266 129.416  91.632  127 ARG
ATOM    195  CA  LEU   195     131.832 128.155  91.319  128 LEU
ATOM    196  CA  ASP   196     132.449 125.599  94.078  129 ASP
ATOM    197  CA  LEU   197     135.871 124.456  95.286  130 LEU
ATOM    198  CA  SER   198     135.778 122.052  98.243  131 SER
ATOM    199  CA  PHE   199     138.115 119.382  99.618  132 LYS
ATOM    200  CA  ASN   200     140.965 120.952  97.605  133 ASN
ATOM    201  CA  TYR   201     144.495 122.001  98.669  134 GLN
ATOM    202  CA  GLU   202     144.516 125.722  97.841  135 ILE
ATOM    208  CA  SER   208     147.304 127.431  99.811  136 ARG
ATOM    209  CA  SER   209     146.797 131.041  98.708  137 SER
ATOM    210  CA  LEU   210     143.481 132.890  98.928  138 LEU
ATOM    211  CA  ASN   211     145.008 135.342  96.449  139 TYR
ATOM    212  CA  LEU   212     142.222 136.068  93.969  140 LEU
ATOM    213  CA  SER   213     143.424 135.986  90.366  141 HIS
ATOM    214  CA  SER   214     142.523 138.951  88.074  142 PRO
ATOM    215  CA  ALA   215     140.179 136.591  86.212  143 SER
ATOM    216  CA  PHE   216     137.507 137.147  88.911  144 PHE
ATOM    217  CA  SER   217     137.181 140.649  87.463  145 GLY
ATOM    218  CA  ASN   218     135.501 139.309  84.338  146 LYS
ATOM    219  CA  LEU   219     133.249 137.196  86.539  147 LEU
ATOM    220  CA  THR   220     130.238 139.493  86.914  148 ASN
ATOM    221  CA  ASN   221     127.562 136.821  87.376  149 SER
ATOM    222  CA  LEU   222     129.807 135.226  90.015  150 LEU
ATOM    223  CA  ARG   223     127.465 135.083  93.021  151 LYS
ATOM    224  CA  ILE   224     128.755 132.338  95.311  152 SER
ATOM    225  CA  LEU   225     131.838 130.201  95.944  153 ILE
ATOM    226  CA  ARG   226     132.545 127.647  98.698  154 ASP
ATOM    227  CA  ILE   227     136.218 127.570  99.732  155 PHE
ATOM    228  CA  ARG   228     136.207 124.719 102.238  156 SER
ATOM    229  CA  GLY   229     138.795 122.128 103.270  157 SER
ATOM    230  CA  PHE   230     141.791 123.657 101.484  158 ASN
ATOM    231  CA  VAL   231     144.695 125.065 103.557  159 GLN
ATOM    232  CA  PHE   232     145.264 128.865 103.375  160 ILE
ATOM    233  CA  GLN   233     147.173 130.186 106.409  161 PHE
ATOM    234  CA  GLU   234     147.698 133.933 105.938  162 LEU
ATOM    235  CA  LEU   235     145.191 136.347 104.380  163 VAL
ATOM    236  CA  LYS   236     147.037 139.490 103.289  164 CYS
ATOM    237  CA  GLN   237     145.491 142.634 101.837  165 GLU
ATOM    238  CA  GLU   238     147.041 142.107  98.416  166 HIS
ATOM    239  CA  ASP   239     145.026 138.884  98.159  167 GLU
ATOM    240  CA  VAL   240     141.806 140.907  97.912  168 LEU
ATOM    241  CA  ASN   241     142.548 143.438  95.158  169 GLU
ATOM    242  CA  PRO   242     140.036 142.183  92.523  170 PRO
ATOM    243  CA  LEU   243     137.334 142.660  95.173  171 LEU
ATOM    244  CA  THR   244     137.611 146.439  95.372  172 GLN
ATOM    245  CA  ASP   245     137.667 146.488  91.579  173 GLY
ATOM    246  CA  LEU   246     133.952 145.707  91.311  174 LYS
ATOM    247  CA  ASN   247     131.464 148.361  92.438  175 THR
ATOM    249  CA  LEU   249     128.412 146.097  92.263  176 LEU
ATOM    250  CA  GLU   250     128.792 142.337  92.736  177 SER
ATOM    251  CA  MET   251     127.455 139.960  95.399  178 PHE
ATOM    252  CA  ILE   252     129.955 137.457  96.831  179 PHE
ATOM    253  CA  ASP   253     129.177 134.591  99.196  180 SER
ATOM    254  CA  LEU   254     132.742 134.079 100.440  181 LEU
ATOM    255  CA  GLY   255     132.497 130.744 102.252  182 ALA
ATOM    256  CA  THR   256     136.209 130.428 102.998  183 ALA
ATOM    257  CA  ASN   257     138.037 129.413 106.178  184 ASN
ATOM    258  CA  PHE   258     135.676 126.458 106.584  185 SER
ATOM    259  CA  ILE   259     137.522 123.565 108.262  186 LEU
ATOM    260  CA  LYS   260     141.004 124.983 107.691  187 TYR
ATOM    261  CA  LEU   261     144.166 125.188 109.819  188 SER
ATOM    262  CA  THR   262     144.920 128.932 109.614  189 ARG
ATOM    263  CA  ASN   263     147.054 130.749 112.200  190 VAL
ATOM    264  CA  LEU   264     147.120 134.521 111.660  191 SER
ATOM    265  CA  GLY   265     146.258 137.355 109.268  192 VAL
ATOM    266  CA  ILE   266     147.137 140.992 108.515  193 ASP
ATOM    267  CA  LEU   267     145.615 144.141 110.042  194 TRP
ATOM    268  CA  LYS   268     145.997 147.919 109.866  195 GLY
ATOM    269  CA  GLU   269     147.946 148.926 106.752  196 LYS
ATOM    270  CA  LEU   270     146.670 151.685 104.440  197 CYS
ATOM    271  CA  LYS   271     143.246 150.034 104.128  198 MET
ATOM    272  CA  SER   272     141.889 146.938 105.914  199 ASN
ATOM    273  CA  PHE   273     129.932 140.736 100.627  206 LEU
ATOM    274  CA  HIS   274     126.775 138.641 100.340  207 GLU
ATOM    275  CA  ILE   275     127.670 135.762 102.657  208 ILE
ATOM    276  CA  ILE   276     130.667 135.053 104.894  209 LEU
ATOM    277  CA  ASN   277     131.088 131.630 106.519  210 ASP
ATOM    278  CA  LEU   278     133.734 130.706 109.102  211 VAL
ATOM    279  CA  SER   279     132.751 127.147 109.985  212 SER
ATOM    280  CA  ASP   280     135.713 126.128 112.141  213 GLY
ATOM    281  CA  ASN   281     138.737 128.381 111.635  214 ASN
ATOM    282  CA  LYS   282     141.454 128.301 114.285  215 GLY
ATOM    283  CA  ILE   283     142.630 125.760 116.856  216 TRP
ATOM    284  CA  SER   284     142.526 127.935 119.985  217 THR
ATOM    285  CA  SER   285     140.546 130.988 121.087  218 VAL
ATOM    286  CA  PRO   286     143.741 133.027 121.425  219 ASP
ATOM    287  CA  SER   287     144.633 132.879 117.727  220 ILE
ATOM    288  CA  GLU   288     141.037 133.401 116.601  221 THR
ATOM    289  CA  ALA   289     140.869 136.838 118.225  222 GLY
ATOM    290  CA  GLU   290     143.410 138.449 115.838  223 ASN
ATOM    291  CA  HIS   291     141.174 137.430 112.940  224 PHE
ATOM    292  CA  ALA   292     138.270 139.403 114.348  225 SER
ATOM    293  CA  ALA   293     140.548 142.440 114.337  226 ASN
ATOM    294  CA  ALA   294     141.025 142.098 110.566  227 ALA
ATOM    297  CA  MET   297     137.350 141.809 109.638  228 ILE
ATOM    298  CA  ALA   298     136.862 145.311 111.032  229 SER
ATOM    299  CA  ARG   299     135.001 147.923 108.961  230 LYS
ATOM    300  CA  GLY   300     133.233 145.458 106.658  231 SER
ATOM    301  CA  PHE   301     129.675 145.615 105.306  232 GLN
ATOM    302  CA  PRO   302     128.462 142.010 105.161  233 ALA
ATOM    303  CA  LYS   303     124.873 140.778 104.938  234 PHE
ATOM    304  CA  GLN   304     125.417 137.531 106.844  235 SER
ATOM    305  CA  ASP   305     128.065 136.108 109.170  236 LEU
ATOM    306  CA  ASP   306     127.803 132.554 110.556  237 ILE
ATOM    307  CA  THR   307     130.072 131.636 113.476  238 LEU
ATOM    308  CA  SER   308     129.367 127.904 113.507  239 ALA
ATOM    309  CA  PRO   309     131.119 124.808 114.862  240 HIS
ATOM    310  CA  MET   310     132.801 126.361 117.900  241 HIS
ATOM    311  CA  SER   311     130.656 128.430 120.291  242 ILE
ATOM    312  CA  ARG   312     129.522 126.007 123.014  243 MET
ATOM    313  CA  GLY   313     128.048 128.754 125.187  244 GLY
ATOM    314  CA  ALA   314     126.510 132.210 124.834  245 ALA
ATOM    315  CA  GLN   315     126.912 135.282 127.020  246 GLY
ATOM    316  CA  TYR   316     128.208 138.854 127.339  247 PHE
ATOM    317  CA  GLN   317     130.969 137.719 125.028  248 GLY
ATOM    318  CA  SER   318     131.839 134.162 125.986  249 PHE
ATOM    319  CA  GLY   319     133.360 131.621 123.606  250 HIS
ATOM    320  CA  GLU   320     135.969 129.410 125.277  251 ASN
ATOM    321  CA  VAL   321     138.261 131.079 127.816  252 ILE
ATOM    322  CA  ARG   322     136.845 133.934 129.910  253 LYS
ATOM    323  CA  GLU   323     139.935 136.067 129.308  254 ASP
ATOM    324  CA  ILE   324     140.554 136.254 125.522  255 PRO
ATOM    325  CA  HIS   325     136.826 136.074 124.745  256 ASP
ATOM    326  CA  TYR   326     135.522 144.205 120.232  261 ALA
ATOM    327  CA  PHE   327     136.084 144.077 116.476  262 GLY
ATOM    328  CA  ARG   328     132.540 143.200 115.429  263 LEU
ATOM    329  CA  TYR   329     131.242 146.180 117.411  264 ALA
ATOM    330  CA  ASP   330     132.322 148.733 114.795  265 ARG
ATOM    331  CA  GLU   331     131.007 146.668 111.883  266 SER
ATOM    332  CA  TYR   332     127.238 146.651 111.437  267 SER
ATOM    333  CA  ALA   333     126.211 142.996 111.279  268 VAL
ATOM    334  CA  ARG   334     122.783 142.285 109.803  269 ARG
ATOM    335  CA  SER   335     122.603 138.487 109.824  270 HIS
ATOM    336  CA  CYS   336     124.121 136.201 112.444  271 LEU
ATOM    337  CA  LYS   337     123.770 132.409 112.423  272 ASP
ATOM    338  CA  SER   338     125.110 129.753 114.793  273 LEU
ATOM    339  CA  LYS   339     124.139 126.417 113.240  274 SER
ATOM    340  CA  ASP   340     125.630 123.108 114.458  275 HIS
ATOM    341  CA  LYS   341     127.305 125.091 117.226  276 GLY
ATOM    342  CA  GLU   342     126.090 122.846 120.049  277 PHE
ATOM    343  CA  LEU   343     125.199 125.832 122.251  278 VAL
ATOM    344  CA  GLY   344     124.267 124.154 125.548  279 PHE
ATOM    345  CA  ILE   345     123.624 127.200 127.766  280 SER
ATOM    346  CA  LEU   346     122.630 130.662 126.558  281 LEU
ATOM    347  CA  SER   347     123.621 133.201 129.198  282 ASN
ATOM    348  CA  PRO   348     121.950 136.548 129.782  283 SER
ATOM    349  CA  PHE   349     122.474 139.306 127.210  284 ARG
ATOM    350  CA  ASN   350     124.287 137.793 124.213  285 VAL
ATOM    351  CA  THR   351     123.740 140.044 121.196  286 PHE
ATOM    352  CA  GLN   352     123.980 143.496 122.778  287 GLU
ATOM    353  CA  CYS   353     126.694 145.098 120.662  288 THR
ATOM    354  CA  SER   354     124.860 144.120 117.470  289 LEU
ATOM    355  CA  SER   355     121.540 145.970 117.458  290 LYS
ATOM    356  CA  PHE   356     121.531 146.313 113.672  291 ASP
ATOM    357  CA  GLY   357     120.915 142.572 113.415  292 LEU
ATOM    358  CA  LYS   358     117.892 142.582 111.096  293 LYS
ATOM    359  CA  THR   359     117.735 138.767 110.958  294 VAL
ATOM    360  CA  LEU   360     119.165 135.916 113.054  295 LEU
ATOM    361  CA  ASP   361     119.369 132.123 112.756  296 ASN
ATOM    362  CA  LEU   362     119.901 129.140 115.079  297 LEU
ATOM    363  CA  SER   363     119.579 125.684 113.501  298 ALA
ATOM    364  CA  ARG   364     120.390 122.365 115.217  299 TYR
ATOM    365  CA  ASN   365     121.307 123.347 118.770  300 ASN
ATOM    366  CA  ASN   366     120.572 122.397 122.426  301 LYS
ATOM    367  CA  ILE   367     119.528 125.523 124.285  302 ILE
ATOM    368  CA  PHE   368     118.601 125.140 127.932  303 ASN
ATOM    369  CA  PHE   369     119.505 128.379 129.685  304 LYS
ATOM    370  CA  LEU   370     117.130 131.153 128.516  305 ILE
ATOM    371  CA  HIS   371     114.830 137.213 130.537  307 ASP
ATOM    372  CA  SER   372     117.692 139.384 129.208  308 GLU
ATOM    373  CA  SER   373     118.978 136.878 126.626  309 ALA
ATOM    374  CA  PHE   374     117.372 138.223 123.421  310 PHE
ATOM    375  CA  LEU   375     118.030 141.784 124.663  311 TYR
ATOM    376  CA  ASN   376     119.885 144.047 122.239  312 GLY
ATOM    377  CA  LEU   377     117.906 142.859 119.226  313 LEU
ATOM    378  CA  CYS   378     116.004 146.109 118.689  314 ASP
ATOM    379  CA  GLU   379     114.906 145.278 115.135  315 ASN
ATOM    380  CA  LEU   380     114.606 141.546 114.436  316 LEU
ATOM    381  CA  ARG   381     112.526 140.066 111.602  317 GLN
ATOM    382  CA  CYS   382     113.547 136.463 110.901  318 VAL
ATOM    383  CA  LEU   383     114.548 133.826 113.493  319 LEU
ATOM    384  CA  ASN   384     114.618 130.071 112.905  320 ASN
ATOM    385  CA  LEU   385     114.863 128.180 116.175  321 LEU
ATOM    386  CA  SER   386     114.976 124.746 114.530  322 SER
ATOM    387  CA  GLY   387     115.599 121.811 116.881  323 TYR
ATOM    388  CA  ASN   388     117.059 123.566 119.918  324 ASN
ATOM    389  CA  ALA   389     114.434 123.376 122.673  325 LEU
ATOM    390  CA  MET   390     113.686 120.729 125.355  326 LEU
ATOM    391  CA  SER   391     114.530 121.111 129.025  327 GLY
ATOM    392  CA  GLN   392     111.724 123.248 130.470  328 GLU
ATOM    394  CA  LEU   394     110.919 126.880 129.581  329 LEU
ATOM    395  CA  ASN   395     110.141 130.129 131.412  330 TYR
ATOM    396  CA  GLY   396     107.654 132.992 130.868  331 SER
ATOM    397  CA  SER   397     107.947 135.703 128.215  332 SER
ATOM    398  CA  GLU   398     110.637 134.480 125.811  333 ASN
ATOM    399  CA  PHE   399     110.951 137.424 123.411  334 PHE
ATOM    400  CA  ILE   400     110.291 140.511 125.551  335 TYR
ATOM    401  CA  TYR   401     112.407 142.743 123.354  336 GLY
ATOM    402  CA  LEU   402     111.235 141.792 119.862  337 LEU
ATOM    403  CA  LYS   403     108.242 143.981 118.893  338 PRO
ATOM    404  CA  ASN   404     109.211 143.947 115.216  339 LYS
ATOM    405  CA  LEU   405     109.658 140.156 115.087  340 VAL
ATOM    406  CA  LYS   406     107.685 138.429 112.340  341 ALA
ATOM    407  CA  TYR   407     108.932 134.999 111.190  342 TYR
ATOM    408  CA  LEU   408     109.933 132.319 113.700  343 ILE
ATOM    409  CA  ASP   409     110.580 128.640 112.984  344 ASP
ATOM    410  CA  PHE   410     110.456 126.278 115.980  345 LEU
ATOM    411  CA  SER   411     110.277 123.029 114.024  346 GLN
ATOM    412  CA  HIS   412     111.129 119.619 115.512  347 LYS
ATOM    413  CA  ASN   413     111.375 120.121 119.282  348 ASN
ATOM    414  CA  ARG   414     110.664 118.322 122.563  349 HIS
ATOM    415  CA  LEU   415     108.881 120.972 124.641  350 ILE
ATOM    416  CA  ASP   416     106.636 119.615 127.400  351 ALA
ATOM    417  CA  LEU   417     103.942 122.166 128.264  352 ILE
ATOM    418  CA  MET   418     103.960 125.800 127.124  353 ILE
ATOM    419  CA  PHE   419     102.952 128.282 129.833  354 GLN
ATOM    420  CA  SER   420     100.315 131.023 129.500  355 ASP
ATOM    421  CA  SER   421     102.460 134.137 129.062  356 GLN
ATOM    422  CA  ALA   422     104.925 132.839 126.490  357 THR
ATOM    423  CA  PHE   423     104.705 134.981 123.341  358 PHE
ATOM    424  CA  ASN   424     104.692 138.226 125.336  359 LYS
ATOM    425  CA  GLU   425     105.794 141.671 124.105  360 PHE
ATOM    426  CA  LEU   426     105.135 141.032 120.415  361 LEU
ATOM    427  CA  SER   427     103.031 142.668 117.696  362 GLU
ATOM    428  CA  ASN   428     104.428 142.418 114.142  363 LYS
ATOM    429  CA  LEU   429     104.428 138.599 114.237  364 LEU
ATOM    430  CA  VAL   430     102.871 137.556 110.926  365 GLN
ATOM    431  CA  VAL   431     104.033 133.950 110.519  366 THR
ATOM    432  CA  LEU   432     104.291 131.345 113.276  367 LEU
ATOM    433  CA  ASP   433     105.599 127.957 112.133  368 ASP
ATOM    434  CA  ILE   434     105.327 125.431 114.968  369 LEU
ATOM    435  CA  SER   435     105.747 121.988 113.412  370 ARG
ATOM    436  CA  HIS   436     106.056 119.318 116.121  371 ASP
ATOM    437  CA  ASN   437     106.730 122.205 118.506  372 ASN
ATOM    438  CA  ASN   438     104.760 121.608 121.728  373 ALA
ATOM    439  CA  TYR   439     101.320 120.912 123.213  374 LEU
ATOM    440  CA  TYR   440     100.473 124.453 122.058  375 THR
ATOM    441  CA  PHE   441      98.666 126.885 124.380  376 THR
ATOM    453  CA  THR   453      97.393 130.033 122.629  377 ILE
ATOM    454  CA  LYS   454      96.602 133.044 124.823  378 HIS
ATOM    455  CA  ASN   455      98.763 136.060 123.995  379 PHE
ATOM    456  CA  LEU   456      99.506 135.339 120.309  380 ILE
ATOM    457  CA  ASN   457      99.597 138.583 118.201  381 PRO
ATOM    458  CA  LYS   458      98.175 139.227 114.727  382 SER
ATOM    459  CA  LEU   459      99.553 136.218 112.843  383 ILE
ATOM    460  CA  THR   460      97.737 135.511 109.529  384 PRO
ATOM    461  CA  LYS   461      99.224 132.017 109.087  385 ASP
ATOM    462  CA  LEU   462     100.250 129.412 111.666  386 ILE
ATOM    463  CA  VAL   463     101.276 125.757 111.336  387 PHE
ATOM    464  CA  MET   464     100.493 123.399 114.219  388 LEU
ATOM    465  CA  ASN   465     101.124 119.732 113.389  389 SER
ATOM    466  CA  HIS   466     102.487 116.700 115.220  390 GLY
ATOM    467  CA  ASN   467     100.868 117.557 118.549  391 ASN
ATOM    468  CA  GLN   468      98.242 116.361 121.043  392 LYS
ATOM    469  CA  ILE   469      95.146 117.789 122.784  393 LEU
ATOM    470  CA  SER   470      94.925 121.561 122.302  394 VAL
ATOM    471  CA  THR   471      93.506 124.067 124.827  395 THR
ATOM    472  CA  SER   472      91.308 127.120 124.309  396 LEU
ATOM    473  CA  THR   473      92.592 129.081 121.348  397 PRO
ATOM    474  CA  ASN   474      92.920 132.863 121.197  398 LYS
ATOM    475  CA  THR   475      93.252 134.469 117.753  399 ILE
ATOM    476  CA  GLU   476      91.798 137.359 115.741  400 ASN
ATOM    477  CA  MET   477      90.501 138.246 112.253  401 LEU
ATOM    481  CA  SER   481      93.996 138.498 110.849  402 THR
ATOM    482  CA  LEU   482      94.313 134.739 110.737  403 ALA
ATOM    483  CA  GLU   483      93.521 133.754 107.166  404 ASN
ATOM    484  CA  TYR   484      95.578 130.545 107.093  405 LEU
ATOM    485  CA  VAL   485      95.962 127.702 109.602  406 ILE
ATOM    486  CA  GLU   486      96.994 124.037 109.484  407 HIS
ATOM    487  CA  PHE   487      96.447 121.079 111.809  408 LEU
ATOM    488  CA  LYS   488      97.731 117.655 110.750  409 SER
ATOM    489  CA  GLY   489      98.522 114.516 112.740  410 GLU
ATOM    490  CA  ASN   490      96.923 115.637 116.011  411 ASN
ATOM    491  CA  ARG   491      94.279 114.872 118.635  412 ARG
ATOM    492  CA  LEU   492      91.646 117.628 118.895  413 LEU
ATOM    493  CA  ASP   493      88.186 118.063 120.411  414 GLU
ATOM    500  CA  ASP   500      85.085 120.134 119.652  415 ASN
ATOM    501  CA  THR   501      86.207 123.152 121.706  416 LEU
ATOM    502  CA  ARG   502      89.489 124.415 120.266  417 ASP
ATOM    503  CA  TYR   503      88.038 124.345 116.740  418 ILE
ATOM    504  CA  HIS   504      84.820 126.261 117.438  419 LEU
ATOM    505  CA  SER   505      86.279 129.309 119.199  420 TYR
ATOM    506  CA  TYR   506      89.253 129.355 116.778  421 PHE
ATOM    507  CA  PHE   507      86.874 129.705 113.826  422 LEU
ATOM    508  CA  GLN   508      84.618 132.253 115.520  423 LEU
ATOM    509  CA  LYS   509      86.988 135.045 114.508  424 ARG
ATOM    510  CA  LEU   510      88.581 134.016 111.194  425 VAL
ATOM    511  CA  ARG   511      86.107 134.667 108.330  426 PRO
ATOM    512  CA  ALA   512      89.167 135.541 106.233  427 HIS
ATOM    513  CA  LEU   513      90.303 131.909 106.500  428 LEU
ATOM    514  CA  LYS   514      90.860 130.155 103.180  429 GLN
ATOM    515  CA  SER   515      92.932 126.979 103.460  430 ILE
ATOM    516  CA  LEU   516      92.501 124.516 106.329  431 LEU
ATOM    517  CA  ASP   517      93.743 120.950 106.772  432 ILE
ATOM    518  CA  ILE   518      92.756 118.233 109.257  433 LEU
ATOM    519  CA  SER   519      94.241 114.905 108.194  434 ASN
ATOM    520  CA  HIS   520      94.613 112.146 110.789  435 GLN
ATOM    521  CA  ASN   521      93.388 114.195 113.759  436 ASN
ATOM    522  CA  ASN   522      91.172 111.452 115.223  437 ARG
ATOM    523  CA  LEU   523      88.243 113.693 116.158  438 PHE
ATOM    524  CA  ASN   524      86.643 112.643 119.460  439 SER
ATOM    525  CA  PHE   525      83.153 114.187 119.576  440 SER
ATOM    526  CA  ILE   526      81.250 116.037 116.855  441 CYS
ATOM    527  CA  PRO   527      78.750 118.695 117.920  442 SER
ATOM    528  CA  LYS   528      75.581 119.462 115.995  443 GLY
ATOM    529  CA  GLN   529      76.572 122.928 114.810  444 ASP
ATOM    530  CA  VAL   530      79.138 124.150 117.317  445 GLN
ATOM    531  CA  PHE   531      82.451 123.423 115.582  446 THR
ATOM    532  CA  GLN   532      82.677 124.823 112.047  447 PRO
ATOM    533  CA  ASN   533      80.700 128.036 112.669  448 SER
ATOM    534  CA  LEU   534      81.447 131.501 111.258  449 GLU
ATOM    535  CA  PRO   535      83.666 130.968 108.209  450 ASN
ATOM    536  CA  LYS   536      82.057 132.042 104.899  451 PRO
ATOM    537  CA  THR   537      85.322 132.337 102.948  452 SER
ATOM    538  CA  LEU   538      86.102 128.743 103.954  453 LEU
ATOM    539  CA  THR   539      87.698 127.310 100.808  454 GLU
ATOM    540  CA  GLU   540      89.665 124.170 101.676  455 GLN
ATOM    541  CA  PHE   541      88.484 121.912 104.490  456 LEU
ATOM    542  CA  ASN   542      89.811 118.373 104.844  457 PHE
ATOM    543  CA  ILE   543      88.423 115.989 107.461  458 LEU
ATOM    544  CA  THR   544      90.261 112.778 106.678  459 GLY
ATOM    545  CA  ASN   545      90.876 110.030 109.226  460 GLU
ATOM    546  CA  ASN   546      88.744 110.933 112.256  461 ASN
ATOM    547  CA  LYS   547      85.838 109.799 114.419  462 MET
ATOM    548  CA  LEU   548      82.505 111.393 115.353  463 LEU
ATOM    549  CA  ARG   549      79.846 110.937 118.041  464 GLN
ATOM    550  CA  SER   550      74.650 119.328 109.617  470 GLU
ATOM    551  CA  PHE   551      77.838 121.170 110.569  471 LEU
ATOM    552  CA  TYR   552      78.418 123.112 107.353  472 CYS
ATOM    553  CA  TRP   553      75.298 125.277 107.368  473 TRP
ATOM    554  CA  ASP   554      77.080 128.607 106.916  474 ASP
ATOM    555  CA  GLY   555      79.854 127.443 104.593  475 VAL
ATOM    556  CA  LEU   556      79.014 128.253 100.992  476 PHE
ATOM    557  CA  ARG   557      82.222 127.281  99.181  477 GLU
ATOM    558  CA  PHE   558      83.096 124.488 101.593  478 GLY
ATOM    559  CA  LEU   559      85.143 121.763  99.913  479 LEU
ATOM    560  CA  PRO   560      84.925 118.926 102.423  480 SER
ATOM    561  CA  ASN   561      87.017 115.759 102.534  481 HIS
ATOM    562  CA  LEU   562      85.322 112.718 104.061  482 LEU
ATOM    563  CA  MET   563      87.847 109.889 104.004  483 GLN
ATOM    564  CA  VAL   564      87.105 106.889 106.262  484 VAL
ATOM    565  CA  LEU   565      85.179 108.582 109.078  485 LEU
ATOM    566  CA  ASP   566      84.208 105.246 110.621  486 TYR
ATOM    567  CA  LEU   567      80.554 106.171 109.990  487 LEU
ATOM    568  CA  SER   568      78.004 103.506 110.932  488 ASN
ATOM    569  CA  GLY   569      75.535 103.052 108.102  489 HIS
ATOM    570  CA  ASN   570      72.697 102.540 110.611  490 ASN
ATOM    571  CA  GLN   571      72.635 106.274 111.365  491 TYR
ATOM    572  CA  LEU   572      73.530 107.053 107.758  492 LEU
ATOM    573  CA  THR   573      70.307 105.409 106.566  493 ASN
ATOM    574  CA  SER   574      68.433 108.443 107.874  494 SER
ATOM    575  CA  VAL   575      71.174 110.894 106.907  495 LEU
ATOM    576  CA  PRO   576      70.075 114.545 107.416  496 PRO
ATOM    577  CA  LEU   577      69.382 116.030 103.943  497 PRO
ATOM    578  CA  LYS   578      70.338 119.394 105.421  498 GLY
ATOM    579  CA  LEU   579      74.060 118.623 105.334  499 VAL
ATOM    580  CA  SER   580      74.656 118.891 101.579  500 PHE
ATOM    581  CA  ASN   581      71.947 121.552 101.325  501 SER
ATOM    582  CA  CYS   582      73.908 124.740 102.028  502 HIS
ATOM    583  CA  SER   583      76.914 123.668  99.978  503 LEU
ATOM    584  CA  LYS   584      76.261 125.137  96.533  504 THR
ATOM    585  CA  SER   585      79.788 125.836  95.258  505 ALA
ATOM    586  CA  ILE   586      81.238 122.373  95.924  506 LEU
ATOM    587  CA  GLU   587      84.039 121.314  93.587  507 ARG
ATOM    588  CA  THR   588      84.011 117.671  94.623  508 GLY
ATOM    589  CA  LEU   589      83.086 115.499  97.579  509 LEU
ATOM    590  CA  VAL   590      85.285 112.479  98.249  510 SER
ATOM    591  CA  LEU   591      83.520 109.699 100.142  511 LEU
ATOM    592  CA  ARG   592      86.129 106.926  99.949  512 ASN
ATOM    593  CA  LYS   593      87.418 104.243 102.333  513 SER
ATOM    594  CA  ASN   594      84.108 104.756 104.159  514 ASN
ATOM    595  CA  GLN   595      81.606 102.133 105.321  515 ARG
ATOM    596  CA  ILE   596      78.070 102.721 104.059  516 LEU
ATOM    597  CA  SER   597      75.470 100.349 102.591  517 THR
ATOM    598  CA  ARG   598      72.980 102.639 100.872  518 VAL
ATOM    599  CA  LEU   599      74.303 105.388  98.591  519 LEU
ATOM    600  CA  SER   600      71.880 108.314  98.918  520 SER
ATOM    601  CA  PRO   601      71.819 111.020  96.245  521 HIS
ATOM    602  CA  GLU   602      70.894 114.626  97.054  522 ASN
ATOM    603  CA  PHE   603      71.622 116.470  93.794  523 ASP
ATOM    604  CA  LEU   604      70.734 119.868  95.257  524 LEU
ATOM    607  CA  ALA   607      74.223 121.284  94.501  525 PRO
ATOM    608  CA  PHE   608      74.737 122.310  90.866  526 ALA
ATOM    609  CA  SER   609      78.487 123.032  90.841  527 ASN
ATOM    610  CA  LEU   610      79.654 119.556  91.880  528 LEU
ATOM    611  CA  LYS   611      82.165 118.302  89.325  529 GLU
ATOM    612  CA  LYS   612      83.360 115.079  90.962  530 ILE
ATOM    613  CA  LEU   613      82.435 112.525  93.637  531 LEU
ATOM    614  CA  ASP   614      84.999 109.900  94.640  532 ASP
ATOM    615  CA  LEU   615      83.409 106.682  95.902  533 ILE
ATOM    616  CA  SER   616      85.757 103.741  96.503  534 SER
ATOM    617  CA  TYR   617      86.451 101.085  99.157  535 ARG
ATOM    618  CA  ASN   618      82.830 100.960 100.337  536 ASN
ATOM    619  CA  GLN   619      79.902  98.568 100.734  537 GLN
ATOM    620  CA  ILE   620      77.271 100.483  98.773  538 LEU
ATOM    621  CA  LYS   621      74.523  98.788  96.749  539 LEU
ATOM    622  CA  TYR   622      71.655 101.280  96.460  540 ALA
ATOM    623  CA  ILE   623      70.549 103.286  93.381  541 PRO
ATOM    624  CA  GLU   624      68.813 106.704  93.193  542 ASN
ATOM    625  CA  GLU   625      67.058 108.496  90.270  543 PRO
ATOM    626  CA  SER   626      68.381 111.868  91.440  544 ASP
ATOM    632  CA  ILE   632      71.556 112.672  89.507  545 VAL
ATOM    633  CA  VAL   633      73.600 115.885  89.501  546 PHE
ATOM    634  CA  ASP   634      73.845 118.080  86.391  547 VAL
ATOM    635  CA  ASN   635      77.527 119.079  86.360  548 SER
ATOM    636  CA  LEU   636      78.705 115.616  87.397  549 LEU
ATOM    637  CA  GLU   637      81.311 114.194  85.030  550 SER
ATOM    638  CA  VAL   638      83.774 111.920  86.832  551 VAL
ATOM    639  CA  LEU   639      82.016 109.563  89.223  552 LEU
ATOM    640  CA  PHE   640      84.530 107.260  90.913  553 ASP
ATOM    641  CA  LEU   641      82.816 103.976  91.789  554 ILE
ATOM    642  CA  ASN   642      85.459 101.235  91.893  555 THR
ATOM    643  CA  ASN   643      86.233  98.438  94.349  556 HIS
ATOM    644  CA  ASN   644      83.032  98.091  96.360  557 ASN
ATOM    645  CA  ARG   645      80.982  95.221  97.751  558 LYS
ATOM    646  CA  PHE   646      78.562  94.976  94.794  559 PHE
ATOM    647  CA  VAL   647      75.943  92.180  94.927  560 ILE
ATOM    648  CA  CYS   648      75.778  90.728  91.440  561 CYS
ATOM    649  CA  SER   649      72.518  88.617  91.548  562 GLU
ATOM    650  CA  CYS   650      68.882  88.836  90.565  563 CYS
ATOM    651  CA  ASN   651      67.807  90.810  93.666  564 GLU
ATOM    652  CA  ALA   652      69.102  94.285  92.735  565 LEU
ATOM    653  CA  THR   653      68.772  94.744  88.985  566 SER
ATOM    654  CA  TRP   654      67.832  98.433  89.140  567 THR
ATOM    655  CA  PHE   655      71.249  99.469  90.505  568 PHE
ATOM    656  CA  VAL   656      73.241  97.545  87.886  569 ILE
ATOM    657  CA  ARG   657      70.891  99.121  85.345  570 ASN
ATOM    658  CA  TRP   658      71.595 102.714  86.415  571 TRP
ATOM    659  CA  ILE   659      75.380 102.433  86.119  572 LEU
ATOM    660  CA  ASN   660      74.950 101.157  82.540  573 ASN
ATOM    661  CA  ARG   661      72.551 103.949  81.582  574 HIS
ATOM    662  CA  THR   662      75.017 106.540  82.917  575 THR
ATOM    663  CA  SER   663      77.202 105.689  79.900  576 ASN
ATOM    664  CA  VAL   664      80.987 105.605  80.123  577 VAL
ATOM    665  CA  ASN   665      81.155 109.409  80.239  578 THR
ATOM    666  CA  ILE   666      79.778 109.226  83.792  579 ILE
ATOM    667  CA  PRO   667      81.763 106.418  85.393  580 ALA
ATOM    668  CA  ARG   668      85.127 105.465  86.873  581 GLY
ATOM    669  CA  LEU   669      87.672 102.794  85.779  582 PRO
ATOM    670  CA  ALA   670      85.642  99.635  84.997  583 PRO
ATOM    671  CA  THR   671      88.877  97.684  85.486  584 ALA
ATOM    672  CA  ASP   672      88.751  98.054  89.276  585 ASP
ATOM    673  CA  VAL   673      85.149  96.735  89.637  586 ILE
ATOM    674  CA  THR   674      84.598  93.047  90.531  587 TYR
ATOM    675  CA  CYS   675      81.664  91.140  92.127  588 CYS
ATOM    676  CA  ALA   676      82.184  90.070  95.740  589 VAL
ATOM    677  CA  SER   677      79.179  88.016  97.004  590 TYR
ATOM    678  CA  PRO   678      79.040  85.683  93.959  591 PRO
ATOM    679  CA  GLY   679      81.121  82.601  94.784  592 ASP
ATOM    680  CA  THR   680      81.097  81.119  91.281  593 SER
ATOM    681  CA  GLN   681      81.797  84.314  89.348  594 PHE
ATOM    682  CA  ARG   682      84.464  86.424  91.049  595 SER
ATOM    683  CA  GLY   683      86.449  89.048  89.162  596 GLY
ATOM    684  CA  GLN   684      83.998  90.370  86.572  597 VAL
ATOM    685  CA  SER   685      83.109  93.981  85.835  598 SER
ATOM    686  CA  VAL   686      79.530  95.180  86.249  599 LEU
ATOM    687  CA  ILE   687      79.540  96.023  82.527  600 PHE
ATOM    688  CA  SER   688      79.615  92.285  81.645  601 SER
ATOM    689  CA  LEU   689      77.075  90.588  83.947  602 LEU
ATOM    690  CA  ASN   690      73.914  89.221  82.324  603 SER
ATOM    691  CA  LEU   691      70.588  90.496  83.592  604 THR
ATOM    692  CA  GLN   692      68.783  87.138  83.561  605 GLU
ATOM    693  CA  ALA   693      66.090  86.186  86.058  606 GLY
ATOM    694  CA  CYS   694      66.734  83.608  88.810  607 CYS
ATOM    714  CA  VAL   714      76.421  75.602  76.488  608 PHE
ATOM    715  CA  LEU   715      78.752  78.063  78.219  609 SER
ATOM    716  CA  THR   716      81.442  77.441  75.592  610 LEU
ATOM    717  CA  LEU   717      78.973  78.774  73.000  611 PHE
ATOM    718  CA  SER   718      78.133  81.842  75.072  612 ILE
ATOM    719  CA  ILE   719      81.794  82.846  75.471  613 VAL
ATOM    720  CA  SER   720      82.387  82.083  71.776  614 CYS
ATOM    721  CA  SER   721      79.538  84.185  70.386  615 THR
ATOM    722  CA  HIS   722      80.071  87.158  72.691  616 VAL
ATOM    723  CA  LEU   723      83.760  87.292  71.756  617 THR
ATOM    724  CA  PHE   724      82.575  87.340  68.132  618 LEU
ATOM    725  CA  LEU   725      80.093  90.143  68.752  619 THR
ATOM    726  CA  TRP   726      82.905  91.890  70.567  620 LEU
ATOM    727  CA  ASP   727      85.176  91.233  67.605  621 PHE
ATOM    728  CA  VAL   728      82.369  92.488  65.306  622 LEU
ATOM    729  CA  TRP   729      82.205  95.978  66.896  623 MET
ATOM    730  CA  TYR   730      85.732  96.642  68.357  624 THR
ATOM    731  CA  ILE   731      87.171  96.605  64.847  625 ILE
ATOM    732  CA  TYR   732      84.256  98.723  63.578  626 LEU
ATOM    733  CA  HIS   733      84.141 101.555  66.007  627 THR
ATOM    734  CA  PHE   734      87.759 102.440  66.405  628 VAL
ATOM    735  CA  CYS   735      87.734 103.488  62.823  629 THR
ATOM    736  CA  LEU   736      84.599 105.564  63.086  630 LYS
ATOM    737  CA  ALA   737      85.346 107.144  66.488  631 PHE
ATOM    738  CA  LYS   738      89.005 107.947  65.813  632 ARG
ATOM    739  CA  ILE   739      91.923 117.356  63.908  633 ASP
ATOM    740  CA  LYS   740      93.286 117.352  60.341  634 HIS
ATOM    741  CA  GLY   741      96.167 114.807  60.208  635 PRO
ATOM    742  CA  TYR   742      99.438 116.542  59.382  636 GLN
ATOM    743  CA  ARG   743     100.919 113.266  58.091  637 GLY
ATOM    744  CA  ARG   744      98.220 112.881  55.427  638 THR
ATOM    745  CA  LEU   745      98.714 116.429  54.088  639 GLU
ATOM    747  CA  SER   747     100.143 116.803  50.538  640 PRO
ATOM    748  CA  GLU   748     103.223 118.755  51.571  641 ASP
ATOM    749  CA  SER   749     105.164 118.931  54.834  642 MET
ATOM    750  CA  MET   750     103.435 121.352  57.175  643 TYR
ATOM    751  CA  ALA   751     104.639 121.644  60.773  644 LYS
ATOM    752  CA  TYR   752     101.785 123.668  62.226  645 TYR
ATOM    753  CA  ASP   753      97.975 123.702  62.105  646 ASP
ATOM    754  CA  ALA   754      97.261 127.436  62.533  647 ALA
ATOM    755  CA  PHE   755      99.431 130.533  62.880  648 TYR
ATOM    756  CA  ILE   756      98.188 132.809  65.637  649 LEU
ATOM    757  CA  VAL   757      98.730 136.467  64.684  650 CYS
ATOM    758  CA  TYR   758      98.039 138.962  67.489  651 PHE
ATOM    759  CA  ASP   759      99.193 142.119  69.308  652 SER
ATOM    760  CA  LYS   760     101.401 142.478  72.387  653 SER
ATOM    761  CA  THR   761      98.902 144.527  74.403  654 LYS
ATOM    762  CA  ASP   762      96.335 141.743  73.932  655 ASP
ATOM    766  CA  SER   766      98.471 138.939  75.372  656 PHE
ATOM    767  CA  ASP   767      96.180 138.366  78.372  657 THR
ATOM    768  CA  TRP   768      93.608 136.691  76.116  658 TRP
ATOM    769  CA  VAL   769      95.851 134.880  73.619  659 VAL
ATOM    770  CA  MET   770      97.763 133.334  76.531  660 GLN
ATOM    771  CA  GLN   771      94.840 132.348  78.789  661 ASN
ATOM    772  CA  GLU   772      91.877 131.566  76.539  662 ALA
ATOM    773  CA  LEU   773      92.941 131.160  72.904  663 LEU
ATOM    774  CA  ARG   774      96.091 129.055  73.296  664 LEU
ATOM    775  CA  VAL   775      94.870 127.035  76.299  665 LYS
ATOM    776  CA  GLN   776      91.567 126.173  74.574  666 HIS
ATOM    777  CA  LEU   777      93.287 125.133  71.328  667 LEU
ATOM    778  CA  GLU   778      96.173 123.302  73.004  668 ASP
ATOM    779  CA  ASP   779      94.114 121.398  75.584  669 THR
ATOM    780  CA  ARG   780      92.804 119.098  72.850  670 GLN
ATOM    781  CA  GLY   781      99.774 114.897  74.404  673 ASP
ATOM    782  CA  GLU   782      99.080 113.882  70.815  674 GLN
ATOM    783  CA  PRO   783     100.688 117.149  69.654  675 ASN
ATOM    784  CA  ARG   784      98.261 117.500  66.732  676 ARG
ATOM    785  CA  LEU   785      96.706 120.928  67.260  677 PHE
ATOM    786  CA  ASN   786      99.914 122.966  67.077  678 ASN
ATOM    787  CA  LEU   787      99.978 126.752  66.936  679 LEU
ATOM    788  CA  CYS   788     102.619 128.902  65.242  680 CYS
ATOM    789  CA  LEU   789     103.791 132.095  66.929  681 PHE
ATOM    790  CA  GLU   790     106.253 134.909  66.231  682 GLU
ATOM    791  CA  ASP   791     107.893 135.252  69.649  683 GLU
ATOM    792  CA  ARG   792     107.850 131.659  70.904  684 ARG
ATOM    793  CA  ASP   793     109.296 130.139  67.764  685 ASP
ATOM    794  CA  TRP   794     111.373 132.505  65.664  686 PHE
ATOM    795  CA  VAL   795     114.776 132.757  64.028  687 VAL
ATOM    796  CA  PRO   796     117.214 135.331  65.254  688 PRO
ATOM    797  CA  GLY   797     118.942 134.718  61.816  689 GLY
ATOM    798  CA  CYS   798     115.944 135.963  60.074  690 GLU
ATOM    799  CA  PRO   799     114.147 139.388  59.446  691 ASN
ATOM    800  CA  LEU   800     110.838 140.605  61.315  692 ARG
ATOM    801  CA  ILE   801     108.527 140.737  58.319  693 ILE
ATOM    802  CA  GLU   802     109.841 137.493  56.967  694 ALA
ATOM    803  CA  ASN   803     109.388 135.693  60.278  695 ASN
ATOM    804  CA  LEU   804     105.674 135.844  59.640  696 ILE
ATOM    805  CA  SER   805     106.219 134.895  55.991  697 GLN
ATOM    806  CA  GLN   806     107.685 131.505  56.893  698 ASP
ATOM    807  CA  SER   807     104.987 130.994  59.526  699 ALA
ATOM    808  CA  ILE   808     102.433 131.283  56.712  700 ILE
ATOM    809  CA  GLN   809     103.947 128.494  54.641  701 TRP
ATOM    810  CA  LEU   810     104.413 126.139  57.609  702 ASN
ATOM    811  CA  SER   811     100.982 126.739  59.159  703 SER
ATOM    812  CA  LYS   812      97.916 125.068  57.600  704 ARG
ATOM    813  CA  ARG   813      95.752 128.127  58.291  705 LYS
ATOM    814  CA  THR   814      96.202 131.677  59.597  706 ILE
ATOM    815  CA  ILE   815      93.970 132.739  62.502  707 VAL
ATOM    816  CA  PHE   816      94.613 136.391  63.347  708 CYS
ATOM    817  CA  ILE   817      92.888 138.294  66.135  709 LEU
ATOM    818  CA  LEU   818      91.936 141.702  64.816  710 VAL
ATOM    819  CA  THR   819      91.590 144.356  67.504  711 SER
ATOM    820  CA  THR   820      91.868 148.076  68.241  712 ARG
ATOM    821  CA  HIS   821      95.551 147.358  68.901  713 HIS
ATOM    822  CA  PHE   822      96.222 144.729  66.211  714 PHE
ATOM    823  CA  ILE   823      95.734 147.524  63.658  715 LEU
ATOM    824  CA  ARG   824      98.188 149.864  65.374  716 ARG
ATOM    825  CA  SER   825     101.280 147.734  64.777  717 ASP
ATOM    826  CA  GLY   826     100.161 144.223  63.880  718 GLY
ATOM    827  CA  HIS   827      98.635 145.052  60.505  719 TRP
ATOM    828  CA  PHE   828     101.377 147.501  59.540  720 CYS
ATOM    829  CA  LYS   829     103.506 144.524  58.518  721 LEU
ATOM    830  CA  THR   830     100.786 142.385  56.927  722 GLU
ATOM    831  CA  ALA   831      99.169 144.898  54.544  723 ALA
ATOM    832  CA  PHE   832     102.594 145.806  53.164  724 PHE
ATOM    833  CA  TYR   833     103.246 142.157  52.283  725 SER
ATOM    834  CA  LEU   834      99.925 141.686  50.464  726 TYR
ATOM    835  CA  ALA   835     100.817 144.642  48.193  727 ALA
ATOM    836  CA  HIS   836     103.951 143.123  46.661  728 GLN
ATOM    837  CA  GLN   837     103.256 139.413  46.897  729 GLY
ATOM    838  CA  ARG   838      99.797 137.884  47.152  730 ARG
ATOM    839  CA  LEU   839      98.965 134.760  49.143  731 CYS
ATOM    840  CA  MET   840      95.604 135.141  50.907  732 LEU
ATOM    841  CA  ASP   841      92.652 135.798  48.696  733 SER
ATOM    842  CA  GLU   842      89.165 137.018  49.678  734 ASP
ATOM    843  CA  LYS   843      86.691 134.205  49.930  735 LEU
ATOM    844  CA  ASP   844      89.186 131.502  50.975  736 ASN
ATOM    845  CA  ASP   845      89.097 129.381  54.101  737 SER
ATOM    846  CA  VAL   846      92.880 129.745  54.229  738 ALA
ATOM    847  CA  ILE   847      92.501 132.964  56.230  739 LEU
ATOM    848  CA  ILE   848      90.308 133.278  59.335  740 ILE
ATOM    849  CA  LEU   849      89.468 136.658  60.901  741 MET
ATOM    850  CA  ILE   850      88.602 136.861  64.607  742 VAL
ATOM    851  CA  PHE   851      87.323 140.068  66.211  743 VAL
ATOM    852  CA  LEU   852      88.152 140.045  69.926  744 VAL
ATOM    853  CA  GLU   853      87.044 143.662  70.220  745 GLY
ATOM    854  CA  ARG   854      84.983 146.142  68.211  746 SER
ATOM    855  CA  PHE   855      87.267 148.195  65.979  747 LEU
ATOM    856  CA  SER   856      86.186 151.747  65.106  748 SER
ATOM    857  CA  SER   857      86.492 153.391  61.687  749 GLN
ATOM    858  CA  SER   858      88.803 156.289  62.574  750 TYR
ATOM    859  CA  HIS   859      91.479 153.782  63.565  751 GLN
ATOM    860  CA  SER   860      94.176 154.429  58.178  753 MET
ATOM    861  CA  LYS   861      94.698 154.354  54.398  754 LYS
ATOM    862  CA  TYR   862      95.121 150.574  54.391  755 HIS
ATOM    863  CA  LEU   863      93.148 148.991  51.555  756 GLN
ATOM    864  CA  ARG   864      93.636 145.376  52.639  757 SER
ATOM    865  CA  LEU   865      92.187 145.842  56.137  758 ILE
ATOM    866  CA  ARG   866      88.739 146.826  54.877  759 ARG
ATOM    867  CA  LYS   867      88.858 144.000  52.341  760 GLY
ATOM    868  CA  ARG   868      88.521 141.116  54.799  761 PHE
ATOM    869  CA  LEU   869      85.762 142.995  56.619  762 VAL
ATOM    870  CA  TYR   870      83.705 143.523  53.454  763 GLN
ATOM    871  CA  ARG   871      83.300 139.770  53.060  764 LYS
ATOM    872  CA  ARG   872      82.099 139.621  56.673  765 GLN
ATOM    873  CA  SER   873      83.312 136.104  57.496  766 GLN
ATOM    874  CA  VAL   874      84.858 136.778  60.909  767 TYR
ATOM    875  CA  LEU   875      84.173 135.101  64.257  768 LEU
ATOM    876  CA  GLU   876      83.393 137.774  66.847  769 ARG
ATOM    877  CA  TRP   877      83.960 137.089  70.540  770 TRP
ATOM    878  CA  PRO   878      80.551 136.610  72.239  771 PRO
ATOM    879  CA  ARG   879      79.849 138.996  75.122  772 GLU
ATOM    880  CA  ASN   880      77.776 136.639  77.270  773 ASP
ATOM    881  CA  PRO   881      79.196 133.578  79.044  774 PHE
ATOM    882  CA  GLN   882      76.445 131.239  77.858  775 GLN
ATOM    883  CA  ALA   883      77.584 131.732  74.263  776 ASP
ATOM    884  CA  GLN   884      81.119 130.657  75.175  777 VAL
ATOM    885  CA  GLN   885      81.253 127.352  73.315  778 GLY
ATOM    886  CA  TYR   886      79.582 128.209  70.032  779 TRP
ATOM    887  CA  PHE   887      82.725 130.203  69.330  780 PHE
ATOM    888  CA  TRP   888      85.096 127.375  70.233  781 LEU
ATOM    889  CA  PHE   889      83.101 125.139  67.913  782 HIS
ATOM    890  CA  SER   890      83.621 127.230  64.778  783 LYS
ATOM    891  CA  LEU   891      87.121 128.173  65.913  784 LEU
ATOM    892  CA  ARG   892      87.843 124.446  65.853  785 SER
ATOM    893  CA  SER   893      85.888 123.929  62.631  786 GLN
ATOM    894  CA  VAL   894      87.084 126.528  60.086  787 GLN
ATOM    895  CA  MET   895      90.652 125.468  60.856  788 ILE
ATOM    896  CA  ALA   896      89.897 121.765  60.440  789 LEU
ATOM    897  CA  THR   897      87.979 122.664  57.267  790 LYS
ATOM    898  CA  GLU   898      89.523 121.514  54.002  791 LYS
ATOM    899  CA  SER   899      91.172 124.442  52.181  792 GLU
ATOM    900  CA  GLN   900      89.526 125.566  48.948  793 LYS
ATOM    901  CA  GLN   901      91.204 124.141  45.839  794 GLU
ATOM    902  CA  HIS   902      92.838 126.133  43.004  795 LYS
ATOM    903  CA  TYR   903      90.752 124.817  40.128  796 LYS
ATOM    904  CA  ASN   904      87.473 126.497  39.089  797 LYS
TER
