# Supplementary material for: Variation in selection constraints on teleost TLRs with emphasis on their repertoire in the Walking catfish, Clarias batrachus
Source: Sci Rep. 2020 Dec 7;10:21394. doi: 10.1038/s41598-020-78347-6 (PMC7721727; doi:10.1038/s41598-020-78347-6)
Supplement: Supplementary file 29 — Supplementary Information 29. [file 41598_2020_78347_MOESM29_ESM.zip › T7/struct/S507412_results/threading9.pdb]

Rank   :9 Template name:6if5A0
REMARK :Column 1 -  30 present Atom & Residue records of query sequence.
REMARK :Column 31 - 54 present XYZ coordinates of query sequence obtained after threading alignment.
REMARK :Column 55 - 59 present residue number in Template
REMARK :Column 60 - 59 present residue name of Template
ATOM      1  CA  MET     1     -98.550   5.101  -2.506  125 GLN
ATOM      2  CA  LEU     2     -96.152   3.636  -2.903  126 LEU
ATOM      3  CA  LEU     3     -93.608   2.339  -0.868  127 LEU
ATOM      4  CA  SER     4     -90.356   2.180   0.135  128 SER
ATOM      5  CA  LEU     5     -87.988   0.548   2.009  129 LEU
ATOM      6  CA  GLU     6     -85.526  -0.765   2.136  130 GLU
ATOM      7  CA  VAL     7     -82.432  -2.125   3.467  131 ALA
ATOM      8  CA  ASN     8     -82.432  -1.063   6.006  132 ASN
ATOM      9  CA  SER     9     -82.864  -1.326   9.589  133 ASN
ATOM     10  CA  ILE    10     -85.068  -2.860  10.296  134 ILE
ATOM     11  CA  SER    11     -86.754  -5.447  11.539  135 PHE
ATOM     12  CA  SER    12     -88.975  -6.735  12.516  136 SER
ATOM     13  CA  ILE    13     -92.227  -7.157  11.742  137 ILE
ATOM     14  CA  LEU    14     -95.220  -5.787  12.492  138 ARG
ATOM     15  CA  LYS    15     -98.767  -5.946  12.463  139 LYS
ATOM     16  CA  GLU    16    -100.076  -3.657  13.407  140 GLU
ATOM     17  CA  ASN    17     -98.424  -1.518  12.710  141 GLN
ATOM     18  CA  LEU    18     -98.703  -1.318  10.023  142 LEU
ATOM     19  CA  THR    19    -101.188  -0.300   9.419  143 THR
ATOM     20  CA  GLU    20    -101.505   2.247   8.513  144 GLU
ATOM     21  CA  LEU    21    -100.908   1.949   5.792  145 LEU
ATOM     22  CA  THR    22    -102.910   1.617   3.923  146 ALA
ATOM     23  CA  ASN    23    -103.560   2.110   1.161  147 ASN
ATOM     24  CA  ILE    24    -101.315   1.190  -0.148  148 ILE
ATOM     25  CA  GLN    25     -99.373  -0.155  -2.829  149 GLU
ATOM     26  CA  ILE    26     -96.826  -1.130  -3.552  150 ILE
ATOM     27  CA  LEU    27     -94.191  -2.538  -1.801  151 LEU
ATOM     28  CA  TYR    28     -91.159  -2.562  -0.374  152 TYR
ATOM     29  CA  LEU    29     -89.050  -4.301   1.687  153 LEU
ATOM     30  CA  GLY    30     -86.722  -5.673   2.111  154 GLY
ATOM     31  CA  GLN    31     -83.222  -6.800   2.736  155 GLN
ATOM     32  CA  ASN    32     -82.875  -6.148   5.361  156 ASN
ATOM     33  CA  CYS    33     -81.962  -7.848   7.281  157 CYS
ATOM     34  CA  TYR    34     -79.248  -9.578   7.058  158 TYR
ATOM     35  CA  PHE    35     -76.009 -10.931   5.941  159 TYR
ATOM     36  CA  ARG    36     -74.467  -8.663   5.276  160 ARG
ATOM     37  CA  ASN    37     -75.687  -6.735   6.756  161 ASN
ATOM     38  CA  PRO    38     -76.525  -7.299   9.595  162 PRO
ATOM     39  CA  CYS    39     -79.060  -8.538  11.824  163 CYS
ATOM     40  CA  ASN    40     -79.142 -10.411  13.827  164 TYR
ATOM     41  CA  ARG    41     -81.106 -12.099  14.844  165 VAL
ATOM     42  CA  SER    42     -83.960 -14.169  14.046  166 SER
ATOM     43  CA  TYR    43     -86.155 -13.049  11.493  167 TYR
ATOM     44  CA  HIS    44     -89.290 -11.595  12.189  168 SER
ATOM     45  CA  VAL    45     -92.752 -11.770  11.543  169 ILE
ATOM     46  CA  GLU    46     -95.991 -10.801  12.092  170 GLU
ATOM     47  CA  GLU    47     -98.897 -12.850  12.165  171 LYS
ATOM     48  CA  ASP    48    -101.171 -12.585   9.547  172 ASP
ATOM     49  CA  ALA    49    -100.267  -9.998   8.928  173 ALA
ATOM     50  CA  PHE    50    -100.032  -8.534   6.502  174 PHE
ATOM     51  CA  LEU    51    -102.515  -8.881   5.346  175 LEU
ATOM     52  CA  GLN    52    -104.832  -7.152   5.292  176 ASN
ATOM     53  CA  LEU    53    -103.910  -5.181   3.627  177 LEU
ATOM     54  CA  ASP    54    -105.189  -4.188   1.006  178 THR
ATOM     55  CA  LYS    55    -104.746  -3.366  -1.605  179 LYS
ATOM     56  CA  LEU    56    -102.218  -4.162  -2.252  180 LEU
ATOM     57  CA  THR    57     -99.686  -5.025  -4.472  181 LYS
ATOM     58  CA  LEU    58     -97.001  -5.764  -4.864  182 VAL
ATOM     59  CA  LEU    59     -94.587  -7.350  -3.011  183 LEU
ATOM     60  CA  SER    60     -91.637  -7.475  -1.315  184 SER
ATOM     61  CA  LEU    61     -89.497  -9.345   0.494  185 LEU
ATOM     62  CA  LYS    62     -86.904 -10.138   0.639  186 LYS
ATOM     63  CA  SER    63     -83.590 -11.303   1.469  187 ASP
ATOM     64  CA  ASN    64     -83.532 -11.326   4.311  188 ASN
ATOM     65  CA  ASN    65     -83.585 -13.036   6.535  189 ASN
ATOM     66  CA  LEU    66     -85.834 -14.583   7.082  190 VAL
ATOM     67  CA  SER    67     -88.095 -17.053   8.253  191 THR
ATOM     68  CA  TYR    68     -90.484 -18.468   7.807  192 THR
ATOM     69  CA  VAL    69     -93.019 -18.599   5.215  193 VAL
ATOM     70  CA  PRO    70     -94.957 -15.747   5.247  194 PRO
ATOM     71  CA  HIS    71     -98.311 -15.635   6.334  195 THR
ATOM     72  CA  LYS    72    -101.856 -14.836   6.413  196 VAL
ATOM     73  CA  LEU    73    -101.554 -13.774   3.069  197 LEU
ATOM     74  CA  PRO    74    -102.388 -10.952   0.988  198 PRO
ATOM     75  CA  SER    75    -104.683 -11.299  -1.751  199 SER
ATOM     76  CA  SER    76    -104.432  -9.867  -3.918  200 THR
ATOM     77  CA  LEU    77    -101.715  -9.671  -4.597  201 LEU
ATOM     78  CA  LYS    78     -99.216  -9.587  -7.201  202 THR
ATOM     79  CA  GLU    79     -96.486 -10.047  -7.438  203 GLU
ATOM     80  CA  LEU    80     -94.060 -11.685  -5.580  204 LEU
ATOM     81  CA  TYR    81     -91.424 -11.719  -3.462  205 TYR
ATOM     82  CA  LEU    82     -89.154 -13.712  -1.888  206 LEU
ATOM     83  CA  TYR    83     -86.649 -14.560  -1.576  207 TYR
ATOM     84  CA  ASN    84     -83.329 -15.630  -0.612  208 ASN
ATOM     85  CA  ASN    85     -83.423 -16.266   2.211  209 ASN
ATOM     86  CA  ASN    86     -84.265 -18.098   5.223  210 MET
ATOM     87  CA  ILE    87     -86.011 -20.156   4.900  211 ILE
ATOM     88  CA  GLN    88     -87.153 -23.319   5.304  212 ALA
ATOM     89  CA  LYS    89     -89.144 -25.006   4.592  213 GLU
ATOM     90  CA  VAL    90     -92.071 -25.059   2.576  214 ILE
ATOM     91  CA  THR    91     -95.403 -24.759   3.468  215 GLN
ATOM     92  CA  PRO    92     -98.534 -26.453   2.529  216 GLU
ATOM     93  CA  GLU    93    -100.617 -24.716   2.249  217 ASP
ATOM     94  CA  ASP    94     -99.567 -22.168   1.888  218 ASP
ATOM     95  CA  LEU    95     -99.569 -20.510  -0.414  219 PHE
ATOM     96  CA  ASN    96    -102.190 -20.517  -1.295  220 ASN
ATOM     97  CA  ASN    97    -104.304 -18.589  -1.857  221 ASN
ATOM     98  CA  LEU    98    -103.485 -16.903  -3.864  222 LEU
ATOM     99  CA  THR    99    -104.159 -15.903  -6.532  223 ASN
ATOM    100  CA  GLU   100    -103.692 -14.051  -8.394  224 GLN
ATOM    101  CA  LEU   101    -100.992 -13.870  -8.677  225 LEU
ATOM    102  CA  GLU   102     -98.018 -13.356 -10.481  226 GLN
ATOM    103  CA  ILE   103     -95.203 -13.419 -10.487  227 ILE
ATOM    104  CA  LEU   104     -92.944 -15.348  -8.644  228 LEU
ATOM    105  CA  ASP   105     -90.485 -15.823  -6.268  229 ASP
ATOM    106  CA  LEU   106     -88.347 -17.949  -4.726  230 LEU
ATOM    107  CA  SER   107     -85.815 -18.527  -4.332  231 SER
ATOM    108  CA  GLY   108     -82.549 -19.377  -2.997  232 GLY
ATOM    109  CA  ASN   109     -83.163 -20.376  -0.526  233 ASN
ATOM    110  CA  CYS   110     -82.358 -22.912   1.570  234 CYS
ATOM    111  CA  PRO   111     -79.640 -23.007   0.326  235 PRO
ATOM    112  CA  ARG   112     -77.360 -23.993  -2.375  236 ARG
ATOM    113  CA  CYS   113     -74.085 -24.297  -1.638  237 CYS
ATOM    114  CA  TYR   114     -71.539 -24.650  -2.585  238 TYR
ATOM    115  CA  ASN   115     -68.530 -23.164  -3.621  239 ASN
ATOM    116  CA  ALA   116     -69.509 -20.613  -3.096  240 ALA
ATOM    117  CA  PRO   117     -69.446 -17.064  -3.146  241 PRO
ATOM    118  CA  PHE   118     -70.113 -15.625  -0.928  242 PHE
ATOM    119  CA  PRO   119     -70.920 -15.700   2.642  243 PRO
ATOM    120  CA  CYS   120     -72.371 -18.709   3.313  244 CYS
ATOM    121  CA  VAL   121     -74.927 -20.650   4.449  245 THR
ATOM    122  CA  PRO   122     -76.006 -23.951   4.440  246 PRO
ATOM    123  CA  CYS   123     -79.140 -25.790   4.400  247 CYS
ATOM    124  CA  PRO   124     -79.773 -28.088   7.018  248 LYS
ATOM    125  CA  ASN   125     -78.965 -31.658   7.202  249 ASN
ATOM    126  CA  ASN   126     -78.503 -32.157   4.630  250 ASN
ATOM    127  CA  SER   127     -80.825 -31.117   3.200  251 SER
ATOM    128  CA  PRO   128     -83.203 -30.326   0.599  252 PRO
ATOM    129  CA  LEU   129     -85.094 -27.292  -0.201  253 LEU
ATOM    130  CA  GLN   130     -88.312 -27.731   0.920  254 GLN
ATOM    131  CA  ILE   131     -91.086 -28.410  -0.838  255 ILE
ATOM    132  CA  ASP   132     -94.377 -28.991  -1.051  256 PRO
ATOM    133  CA  GLU   133     -96.262 -31.122  -3.323  257 VAL
ATOM    134  CA  ASN   134     -98.501 -29.986  -4.383  258 ASN
ATOM    135  CA  THR   135     -98.354 -27.235  -3.869  259 ALA
ATOM    136  CA  PHE   136     -98.408 -25.075  -5.623  260 PHE
ATOM    137  CA  LEU   137    -100.831 -24.915  -6.841  261 ASP
ATOM    138  CA  SER   138    -102.964 -22.990  -6.798  262 ALA
ATOM    139  CA  LEU   139    -101.931 -21.028  -8.485  263 LEU
ATOM    140  CA  THR   140    -102.530 -19.760 -11.078  264 THR
ATOM    141  CA  LYS   141    -102.159 -17.750 -12.808  265 GLU
ATOM    142  CA  LEU   142     -99.390 -17.534 -12.885  266 LEU
ATOM    143  CA  LYS   143     -96.269 -16.526 -14.215  267 LYS
ATOM    144  CA  ILE   144     -93.470 -16.323 -13.930  268 VAL
ATOM    145  CA  LEU   145     -91.247 -18.324 -12.263  269 LEU
ATOM    146  CA  ARG   146     -88.817 -18.694  -9.860  270 ARG
ATOM    147  CA  LEU   147     -86.467 -20.726  -8.642  271 LEU
ATOM    148  CA  HIS   148     -83.795 -20.890  -7.718  272 HIS
ATOM    149  CA  SER   149     -80.785 -22.031  -6.307  273 SER
ATOM    150  CA  ASN   150     -81.739 -23.785  -4.205  274 ASN
ATOM    151  CA  SER   151     -81.137 -26.316  -3.397  275 SER
ATOM    152  CA  LEU   152     -82.336 -28.470  -4.699  276 LEU
ATOM    153  CA  THR   153     -83.191 -31.829  -5.637  277 GLN
ATOM    154  CA  THR   154     -84.975 -33.235  -7.135  278 HIS
ATOM    155  CA  VAL   155     -87.509 -32.468  -9.505  279 VAL
ATOM    156  CA  GLN   156     -90.763 -32.481  -9.148  280 PRO
ATOM    157  CA  PRO   157     -93.302 -33.420 -11.513  281 PRO
ATOM    158  CA  LYS   158     -95.973 -32.799 -10.838  282 ARG
ATOM    159  CA  TRP   159     -95.983 -30.350  -9.633  283 TRP
ATOM    160  CA  PHE   160     -96.541 -28.512 -11.655  284 PHE
ATOM    161  CA  GLN   161     -99.150 -28.848 -12.596  285 LYS
ATOM    162  CA  GLY   162    -101.502 -27.120 -12.553  286 ASN
ATOM    163  CA  CYS   163    -100.529 -24.731 -13.628  287 ILE
ATOM    164  CA  ASN   164    -100.168 -23.609 -16.718  288 ASN
ATOM    165  CA  ASN   165     -99.352 -21.467 -18.044  289 ASN
ATOM    166  CA  LEU   166     -96.784 -20.622 -17.484  290 LEU
ATOM    167  CA  GLN   167     -93.769 -18.892 -18.118  291 GLN
ATOM    168  CA  VAL   168     -91.063 -18.338 -17.605  292 GLU
ATOM    169  CA  LEU   169     -88.602 -20.174 -15.958  293 LEU
ATOM    170  CA  ASP   170     -86.357 -20.759 -13.460  294 ASP
ATOM    171  CA  LEU   171     -84.007 -22.911 -12.445  295 LEU
ATOM    172  CA  SER   172     -81.420 -22.992 -11.662  296 SER
ATOM    173  CA  SER   173     -78.278 -23.799  -9.937  297 GLN
ATOM    174  CA  ASN   174     -78.892 -26.018  -8.241  298 ASN
ATOM    175  CA  PHE   175     -79.169 -29.484  -7.387  299 PHE
ATOM    176  CA  LEU   176     -79.623 -31.053  -9.762  300 LEU
ATOM    177  CA  ALA   177     -78.607 -32.758 -11.711  301 ALA
ATOM    178  CA  LYS   178     -79.030 -35.534 -12.445  302 LYS
ATOM    179  CA  ASP   179     -81.809 -35.468 -12.865  303 GLU
ATOM    180  CA  ILE   180     -82.009 -33.960 -15.175  304 ILE
ATOM    181  CA  THR   181     -81.734 -35.673 -17.243  305 GLY
ATOM    182  CA  HIS   182     -84.116 -36.969 -17.339  306 ASP
ATOM    183  CA  THR   183     -86.685 -35.535 -16.380  307 ALA
ATOM    184  CA  SER   184     -89.543 -35.230 -16.676  308 LYS
ATOM    185  CA  PHE   185     -91.312 -33.320 -15.904  309 PHE
ATOM    186  CA  PRO   186     -91.118 -31.348 -17.771  310 LEU
ATOM    187  CA  PHE   187     -92.849 -31.868 -19.846  311 HIS
ATOM    188  CA  HIS   188     -95.150 -30.575 -18.971  312 PHE
ATOM    189  CA  LEU   189     -94.954 -27.900 -19.650  313 LEU
ATOM    190  CA  PRO   190     -95.548 -26.217 -22.043  314 PRO
ATOM    191  CA  LEU   191     -95.745 -23.531 -22.913  315 ASN
ATOM    192  CA  LEU   192     -93.403 -22.420 -22.023  316 LEU
ATOM    193  CA  GLU   193     -90.870 -20.034 -22.225  317 ILE
ATOM    194  CA  GLU   194     -88.202 -19.295 -21.334  318 GLN
ATOM    195  CA  LEU   195     -85.686 -21.295 -19.833  319 LEU
ATOM    196  CA  ASP   196     -83.530 -22.155 -17.264  320 ASP
ATOM    197  CA  LEU   197     -81.067 -24.273 -16.260  321 LEU
ATOM    198  CA  SER   198     -78.548 -24.219 -15.182  322 SER
ATOM    199  CA  PHE   199     -75.388 -24.893 -13.432  323 PHE
ATOM    200  CA  ASN   200     -75.817 -27.406 -12.017  324 ASN
ATOM    201  CA  TYR   201     -74.319 -29.578 -11.505  325 PHE
ATOM    202  CA  GLU   202     -72.901 -32.625 -10.139  326 GLU
ATOM    203  CA  LEU   203     -70.795 -32.708  -7.432  327 LEU
ATOM    204  CA  GLN   204     -67.387 -33.410  -7.837  328 GLN
ATOM    205  CA  ARG   205     -67.747 -35.134  -9.947  329 VAL
ATOM    206  CA  TYR   206     -67.236 -35.780 -13.311  330 TYR
ATOM    207  CA  PRO   207     -68.868 -35.887 -16.083  331 ARG
ATOM    208  CA  SER   208     -69.116 -37.955 -19.072  332 ALA
ATOM    209  CA  SER   209     -70.674 -37.129 -21.205  333 SER
ATOM    210  CA  LEU   210     -73.382 -34.997 -22.335  334 MET
ATOM    211  CA  ASN   211     -76.689 -35.429 -21.217  335 ASN
ATOM    212  CA  LEU   212     -79.619 -34.988 -22.140  336 LEU
ATOM    213  CA  SER   213     -82.999 -35.340 -21.567  337 SER
ATOM    214  CA  SER   214     -85.585 -36.676 -23.674  338 GLN
ATOM    215  CA  ALA   215     -87.836 -35.292 -23.217  339 ALA
ATOM    216  CA  PHE   216     -87.376 -32.584 -23.472  340 PHE
ATOM    217  CA  SER   217     -88.004 -31.954 -26.017  341 SER
ATOM    218  CA  ASN   218     -90.670 -31.290 -25.867  342 SER
ATOM    219  CA  LEU   219     -90.933 -28.644 -25.204  343 LEU
ATOM    220  CA  THR   220     -92.211 -26.466 -26.727  344 LYS
ATOM    221  CA  ASN   221     -92.539 -23.702 -27.128  345 SER
ATOM    222  CA  LEU   222     -90.031 -22.722 -26.410  346 LEU
ATOM    223  CA  ARG   223     -87.371 -20.328 -26.173  347 LYS
ATOM    224  CA  ILE   224     -84.933 -19.514 -24.975  348 ILE
ATOM    225  CA  LEU   225     -82.434 -21.513 -23.677  349 LEU
ATOM    226  CA  ARG   226     -80.403 -22.275 -21.008  350 ARG
ATOM    227  CA  ILE   227     -77.722 -24.104 -19.867  351 ILE
ATOM    228  CA  ARG   228     -75.243 -24.023 -18.296  352 ARG
ATOM    229  CA  GLY   229     -72.367 -25.268 -16.444  353 GLY
ATOM    230  CA  PHE   230     -72.846 -27.979 -16.167  354 TYR
ATOM    231  CA  VAL   231     -70.932 -29.788 -16.653  355 VAL
ATOM    232  CA  PHE   232     -68.927 -31.663 -18.351  356 PHE
ATOM    233  CA  GLN   233     -67.266 -33.848 -20.769  357 LYS
ATOM    234  CA  GLU   234     -67.366 -34.269 -23.577  358 GLU
ATOM    235  CA  LEU   235     -69.199 -32.997 -26.224  359 LEU
ATOM    236  CA  LYS   236     -71.578 -34.237 -28.362  360 LYS
ATOM    237  CA  GLN   237     -73.250 -34.455 -31.569  361 SER
ATOM    238  CA  GLU   238     -75.683 -35.919 -31.430  362 PHE
ATOM    239  CA  ASP   239     -76.537 -35.698 -28.842  363 GLN
ATOM    240  CA  VAL   240     -77.861 -33.348 -28.615  364 LEU
ATOM    241  CA  ASN   241     -80.195 -33.748 -29.987  365 SER
ATOM    242  CA  PRO   242     -82.940 -33.761 -28.933  366 PRO
ATOM    243  CA  LEU   243     -83.554 -30.997 -28.993  367 LEU
ATOM    244  CA  THR   244     -83.859 -30.423 -31.623  368 HIS
ATOM    245  CA  ASP   245     -86.265 -29.901 -32.989  369 ASN
ATOM    246  CA  LEU   246     -87.320 -27.621 -31.756  370 LEU
ATOM    247  CA  ASN   247     -88.651 -24.671 -32.541  371 GLN
ATOM    248  CA  ASN   248     -88.633 -22.021 -32.024  372 ASN
ATOM    249  CA  LEU   249     -86.353 -21.624 -30.642  373 LEU
ATOM    250  CA  GLU   250     -83.732 -19.538 -29.712  374 GLU
ATOM    251  CA  MET   251     -81.461 -18.958 -28.145  375 VAL
ATOM    252  CA  ILE   252     -78.809 -20.920 -27.072  376 LEU
ATOM    253  CA  ASP   253     -77.084 -21.815 -24.384  377 ASP
ATOM    254  CA  LEU   254     -74.214 -23.227 -23.446  378 LEU
ATOM    255  CA  GLY   255     -72.042 -22.632 -21.793  379 GLY
ATOM    256  CA  THR   256     -69.129 -22.758 -19.539  380 THR
ATOM    257  CA  ASN   257     -68.518 -25.530 -18.929  381 ASN
ATOM    258  CA  PHE   258     -66.387 -27.189 -19.041  382 PHE
ATOM    259  CA  ILE   259     -65.865 -28.579 -21.434  383 ILE
ATOM    260  CA  LYS   260     -64.083 -30.620 -23.515  384 LYS
ATOM    261  CA  LEU   261     -64.082 -31.585 -26.185  385 ILE
ATOM    262  CA  THR   262     -65.758 -30.857 -29.072  386 ALA
ATOM    263  CA  ASN   263     -67.401 -31.122 -32.056  387 ASN
ATOM    264  CA  LEU   264     -67.744 -28.548 -34.133  388 LEU
ATOM    265  CA  GLY   265     -69.331 -28.515 -36.318  389 SER
ATOM    266  CA  ILE   266     -71.794 -29.600 -35.908  390 MET
ATOM    267  CA  LEU   267     -73.532 -27.497 -35.404  391 PHE
ATOM    268  CA  LYS   268     -74.746 -26.738 -37.659  392 LYS
ATOM    269  CA  GLU   269     -77.328 -27.645 -37.820  393 GLN
ATOM    270  CA  LEU   270     -78.597 -25.714 -36.337  394 PHE
ATOM    271  CA  LYS   271     -79.129 -23.201 -37.396  395 LYS
ATOM    272  CA  SER   272     -81.109 -21.320 -37.139  396 ARG
ATOM    273  CA  PHE   273     -80.768 -20.136 -34.659  397 LEU
ATOM    274  CA  HIS   274     -79.920 -17.230 -32.607  398 LYS
ATOM    275  CA  ILE   275     -77.787 -16.859 -30.797  399 VAL
ATOM    276  CA  ILE   276     -75.216 -19.108 -30.057  400 ILE
ATOM    277  CA  ASN   277     -73.599 -20.341 -27.331  401 ASP
ATOM    278  CA  LEU   278     -70.530 -21.185 -26.197  402 LEU
ATOM    279  CA  SER   279     -68.645 -20.359 -24.419  403 SER
ATOM    280  CA  ASP   280     -65.967 -20.254 -22.063  404 VAL
ATOM    281  CA  ASN   281     -64.810 -23.035 -21.790  405 ASN
ATOM    282  CA  LYS   282     -63.055 -26.075 -22.508  406 LYS
ATOM    283  CA  ILE   283     -62.265 -26.541 -25.103  407 ILE
ATOM    284  CA  SER   284     -60.340 -27.724 -27.799  408 SER
ATOM    285  CA  GLY   319     -58.264 -28.579 -30.707  409 PRO
ATOM    286  CA  GLU   320     -75.580 -10.257 -22.719  410 VAL
ATOM    287  CA  VAL   321     -74.964 -11.833 -19.604  411 LEU
ATOM    288  CA  ARG   322     -74.201 -10.513 -16.329  412 GLU
ATOM    289  CA  GLU   323     -70.743 -10.516 -15.099  413 GLN
ATOM    290  CA  ILE   324     -70.377 -11.861 -12.693  414 LEU
ATOM    291  CA  HIS   325     -73.072 -13.781 -12.190  415 TYR
ATOM    292  CA  TYR   326     -74.408 -16.323 -11.785  416 TYR
ATOM    293  CA  PHE   327     -73.343 -16.925  -9.324  417 PHE
ATOM    294  CA  ARG   328     -73.497 -14.780  -7.568  418 ARG
ATOM    295  CA  TYR   329     -74.787 -13.174  -4.653  419 TYR
ATOM    296  CA  ASP   330     -77.172 -11.589  -4.601  420 ASP
ATOM    297  CA  GLU   331     -78.431 -10.608  -7.394  421 LYS
ATOM    298  CA  TYR   332     -80.135  -8.615  -8.048  422 TYR
ATOM    299  CA  LEU   346     -79.744  -6.572  -6.309  423 ALA
ATOM    300  CA  SER   347     -79.982  -3.199  -5.250  424 ARG
ATOM    301  CA  PRO   348     -77.855  -0.373  -5.486  425 SER
ATOM    302  CA  PHE   349     -75.852   1.668  -3.141  426 CYS
ATOM    303  CA  ASN   350     -73.350   3.026  -3.288  427 ARG
ATOM    304  CA  THR   351     -71.970   5.701  -5.120  428 PHE
ATOM    305  CA  GLN   352     -70.575  -5.731 -28.053  429 SER
ATOM    306  CA  CYS   353     -71.631  -8.389 -30.318  430 CYS
ATOM    307  CA  SER   354     -73.963  -9.580 -31.225  431 TYR
ATOM    308  CA  SER   355     -76.027  -8.260 -32.627  432 LYS
ATOM    309  CA  PHE   356     -75.315  -8.474 -35.281  433 TYR
ATOM    310  CA  GLY   357     -76.219 -10.824 -36.335  434 GLY
ATOM    311  CA  LYS   358     -76.342 -14.445 -36.553  435 GLN
ATOM    312  CA  THR   359     -74.431 -15.928 -34.090  436 THR
ATOM    313  CA  LEU   360     -71.557 -17.569 -32.950  437 LEU
ATOM    314  CA  ASP   361     -70.082 -18.272 -29.991  438 ASP
ATOM    315  CA  LEU   362     -67.016 -18.829 -29.012  439 LEU
ATOM    316  CA  SER   363     -65.256 -17.998 -27.099  440 SER
ATOM    317  CA  ARG   364     -62.687 -17.928 -24.558  441 LYS
ATOM    318  CA  ASN   365     -61.634 -20.577 -24.577  442 ASN
ATOM    319  CA  ASN   366     -59.563 -23.416 -25.339  443 SER
ATOM    320  CA  ILE   367     -58.300 -23.241 -27.827  444 ILE
ATOM    321  CA  PHE   368     -55.670 -23.781 -29.932  445 PHE
ATOM    322  CA  PHE   369     -54.877 -23.933 -32.592  446 PHE
ATOM    323  CA  LEU   370     -56.177 -23.357 -35.794  447 ILE
ATOM    324  CA  HIS   371     -58.089 -24.404 -38.598  448 LYS
ATOM    325  CA  SER   372     -61.547 -26.710 -42.047  450 SER
ATOM    326  CA  SER   373     -62.547 -26.989 -39.520  451 ASP
ATOM    327  CA  PHE   374     -64.675 -25.227 -39.430  452 PHE
ATOM    328  CA  LEU   375     -66.515 -26.185 -41.197  453 GLN
ATOM    329  CA  ASN   376     -69.618 -26.347 -42.734  454 HIS
ATOM    330  CA  LEU   377     -70.736 -24.151 -41.517  455 LEU
ATOM    331  CA  CYS   378     -71.451 -21.736 -42.735  456 SER
ATOM    332  CA  GLU   379     -73.404 -19.883 -42.526  457 PHE
ATOM    333  CA  LEU   380     -72.900 -18.290 -40.284  458 LEU
ATOM    334  CA  ARG   381     -72.659 -15.048 -38.697  459 LYS
ATOM    335  CA  CYS   382     -71.305 -13.701 -36.695  460 CYS
ATOM    336  CA  LEU   383     -68.246 -14.500 -35.084  461 LEU
ATOM    337  CA  ASN   384     -66.795 -15.395 -32.091  462 ASN
ATOM    338  CA  LEU   385     -63.652 -15.616 -30.927  463 LEU
ATOM    339  CA  SER   386     -62.091 -14.774 -28.842  464 SER
ATOM    340  CA  GLY   387     -59.690 -14.900 -26.301  465 GLY
ATOM    341  CA  ASN   388     -58.399 -17.352 -26.568  466 ASN
ATOM    342  CA  ALA   389     -55.756 -19.633 -27.591  467 LEU
ATOM    343  CA  MET   390     -54.462 -18.938 -29.893  468 ILE
ATOM    344  CA  SER   391     -51.744 -18.956 -31.906  469 SER
ATOM    345  CA  GLN   392     -50.817 -18.804 -34.460  470 GLN
ATOM    346  CA  ALA   393     -49.473 -18.326 -37.818  471 THR
ATOM    347  CA  LEU   394     -51.522 -16.802 -39.571  472 LEU
ATOM    348  CA  ASN   395     -52.833 -17.069 -42.859  473 ASN
ATOM    349  CA  GLY   396     -54.828 -16.672 -44.586  474 GLY
ATOM    350  CA  SER   397     -56.281 -18.869 -45.334  475 SER
ATOM    351  CA  GLU   398     -57.740 -20.144 -43.343  476 GLU
ATOM    352  CA  PHE   399     -60.359 -19.741 -42.447  477 PHE
ATOM    353  CA  ILE   400     -62.125 -20.457 -44.437  478 GLN
ATOM    354  CA  TYR   401     -64.814 -21.450 -44.977  479 PRO
ATOM    355  CA  LEU   402     -66.474 -19.419 -43.810  480 LEU
ATOM    356  CA  LYS   403     -68.212 -17.440 -45.189  481 ALA
ATOM    357  CA  ASN   404     -70.143 -15.564 -44.854  482 GLU
ATOM    358  CA  LEU   405     -69.380 -14.072 -42.646  483 LEU
ATOM    359  CA  LYS   406     -69.541 -11.216 -40.608  484 ARG
ATOM    360  CA  TYR   407     -68.359 -10.137 -38.330  485 TYR
ATOM    361  CA  LEU   408     -65.469 -10.626 -36.442  486 LEU
ATOM    362  CA  ASP   409     -64.147 -11.430 -33.471  487 ASP
ATOM    363  CA  PHE   410     -61.060 -11.652 -32.425  488 PHE
ATOM    364  CA  SER   411     -59.553 -11.026 -30.211  489 SER
ATOM    365  CA  HIS   412     -57.123 -11.150 -27.493  490 ASN
ATOM    366  CA  ASN   413     -55.458 -13.350 -28.106  491 ASN
ATOM    367  CA  ARG   414     -52.589 -14.850 -29.645  492 ARG
ATOM    368  CA  LEU   415     -51.825 -13.580 -32.164  493 LEU
ATOM    369  CA  ASP   416     -49.776 -14.072 -34.963  494 ASP
ATOM    370  CA  LEU   417     -48.578 -12.054 -37.170  495 LEU
ATOM    371  CA  MET   418     -47.308 -12.551 -39.721  496 LEU
ATOM    372  CA  PHE   419     -48.054 -12.713 -42.383  497 HIS
ATOM    373  CA  SER   420     -49.421 -10.736 -45.058  498 SER
ATOM    374  CA  SER   421     -51.823 -11.468 -45.977  499 THR
ATOM    375  CA  ALA   422     -53.478 -12.457 -44.073  500 ALA
ATOM    376  CA  PHE   423     -56.677 -13.070 -42.839  501 PHE
ATOM    377  CA  ASN   424     -57.952 -12.422 -45.194  502 GLU
ATOM    378  CA  GLU   425     -59.751 -14.152 -46.495  503 GLU
ATOM    379  CA  LEU   426     -62.218 -13.745 -45.336  504 LEU
ATOM    380  CA  SER   427     -64.570 -12.409 -46.696  505 ARG
ATOM    381  CA  ASN   428     -66.858 -10.905 -46.366  506 LYS
ATOM    382  CA  LEU   429     -66.279  -9.423 -44.042  507 LEU
ATOM    383  CA  VAL   430     -66.816  -6.833 -41.708  508 GLU
ATOM    384  CA  VAL   431     -66.029  -5.909 -39.130  509 VAL
ATOM    385  CA  LEU   432     -63.083  -6.304 -37.278  510 LEU
ATOM    386  CA  ASP   433     -61.426  -7.455 -34.528  511 ASP
ATOM    387  CA  ILE   434     -58.387  -7.474 -33.199  512 ILE
ATOM    388  CA  SER   435     -57.171  -6.863 -30.836  513 SER
ATOM    389  CA  HIS   436     -55.081  -6.941 -27.885  514 SER
ATOM    390  CA  ASN   437     -53.210  -8.900 -28.616  515 ASN
ATOM    391  CA  ASN   438     -50.538  -8.928 -28.128  516 SER
ATOM    392  CA  TYR   439     -48.278 -10.531 -28.045  517 HIS
ATOM    393  CA  TYR   440     -46.194 -11.525 -30.019  518 TYR
ATOM    394  CA  PHE   441     -45.300  -9.156 -30.933  519 PHE
ATOM    395  CA  GLU   442     -43.637  -8.240 -29.061  520 GLN
ATOM    396  CA  ALA   443     -41.051  -9.132 -29.274  521 SER
ATOM    397  CA  GLU   444     -37.849  -8.687 -30.652  522 GLU
ATOM    398  CA  GLY   445     -36.888  -8.497 -34.120  523 GLY
ATOM    399  CA  LEU   446     -38.821  -9.970 -35.416  524 ILE
ATOM    400  CA  THR   447     -40.807 -10.474 -38.237  525 THR
ATOM    401  CA  HIS   448     -43.605  -8.461 -39.099  526 HIS
ATOM    402  CA  MET   449     -46.664  -7.771 -40.753  527 MET
ATOM    403  CA  LEU   450     -48.310  -5.066 -41.182  528 LEU
ATOM    404  CA  ASN   451     -49.703  -3.989 -43.248  529 ASN
ATOM    405  CA  PHE   452     -51.691  -5.685 -43.989  530 PHE
ATOM    406  CA  THR   453     -54.369  -4.852 -44.136  531 THR
ATOM    407  CA  LYS   454     -55.147  -4.090 -46.645  532 LYS
ATOM    408  CA  ASN   455     -56.249  -6.134 -48.218  533 ASN
ATOM    409  CA  LEU   456     -58.827  -6.537 -47.142  534 LEU
ATOM    410  CA  ASN   457     -61.854  -5.939 -48.043  535 LYS
ATOM    411  CA  LYS   458     -64.367  -4.845 -47.450  536 VAL
ATOM    412  CA  LEU   459     -64.097  -3.966 -44.831  537 LEU
ATOM    413  CA  THR   460     -64.973  -2.027 -42.030  538 GLN
ATOM    414  CA  LYS   461     -64.258  -1.297 -39.412  539 LYS
ATOM    415  CA  LEU   462     -61.480  -1.535 -37.324  540 LEU
ATOM    416  CA  VAL   463     -59.842  -2.891 -34.627  541 MET
ATOM    417  CA  MET   464     -56.928  -2.633 -32.854  542 MET
ATOM    418  CA  ASN   465     -55.765  -2.570 -30.313  543 ASN
ATOM    419  CA  HIS   466     -53.635  -2.334 -27.448  544 ASP
ATOM    420  CA  ASN   467     -51.420  -3.860 -28.276  545 ASN
ATOM    421  CA  GLN   468     -48.748  -3.478 -28.122  546 ASP
ATOM    422  CA  ILE   469     -47.270  -2.490 -30.274  547 ILE
ATOM    423  CA  SER   470     -44.322  -1.759 -31.911  548 SER
ATOM    424  CA  THR   471     -42.841  -1.940 -34.168  549 SER
ATOM    425  CA  SER   472     -42.711  -2.668 -37.673  550 SER
ATOM    426  CA  THR   473     -42.805  -4.395 -40.699  551 THR
ATOM    427  CA  ASN   474     -43.814  -3.540 -43.112  552 SER
ATOM    428  CA  THR   475     -44.643  -0.194 -44.330  553 ARG
ATOM    429  CA  GLU   476     -46.901   1.199 -44.535  554 THR
ATOM    430  CA  MET   477     -50.414   1.315 -44.065  555 MET
ATOM    431  CA  GLN   478     -53.287   0.424 -45.861  556 GLU
ATOM    432  CA  SER   479     -56.585   1.004 -47.034  557 SER
ATOM    433  CA  LEU   480     -59.685   1.120 -48.666  558 GLU
ATOM    434  CA  SER   481     -62.082   1.111 -47.502  559 SER
ATOM    435  CA  LEU   482     -62.027   1.285 -44.633  560 LEU
ATOM    436  CA  GLU   483     -63.344   2.860 -41.783  561 ARG
ATOM    437  CA  TYR   484     -62.966   3.242 -39.018  562 THR
ATOM    438  CA  VAL   485     -60.204   3.150 -36.879  563 LEU
ATOM    439  CA  GLU   486     -58.786   1.782 -34.083  564 GLU
ATOM    440  CA  PHE   487     -55.971   2.159 -32.188  565 PHE
ATOM    441  CA  LYS   488     -54.793   2.162 -29.751  566 ARG
ATOM    442  CA  GLY   489     -52.518   1.908 -26.906  567 GLY
ATOM    443  CA  ASN   490     -50.073   1.047 -27.985  568 ASN
ATOM    444  CA  ARG   491     -46.818   1.507 -29.527  569 HIS
ATOM    445  CA  LEU   492     -46.250   3.944 -31.061  570 LEU
ATOM    446  CA  ASP   493     -44.576   6.035 -30.468  571 ASP
ATOM    447  CA  LEU   494     -42.012   4.856 -30.658  572 VAL
ATOM    448  CA  LEU   495     -42.057   3.880 -33.331  573 LEU
ATOM    449  CA  TRP   496     -42.229   6.278 -34.669  574 TRP
ATOM    450  CA  ARG   497     -39.829   7.557 -33.977  575 ARG
ATOM    451  CA  ASP   498     -37.772  10.365 -33.552  576 ASP
ATOM    452  CA  GLY   499     -36.265  11.691 -36.377  577 GLY
ATOM    453  CA  ASP   500     -36.468   9.401 -37.826  578 ASP
ATOM    454  CA  THR   501     -38.258   8.976 -40.600  579 ASN
ATOM    455  CA  ARG   502     -39.791   7.037 -41.777  580 ARG
ATOM    456  CA  TYR   503     -42.223   5.848 -41.125  581 TYR
ATOM    457  CA  HIS   504     -44.106   7.796 -40.996  582 LEU
ATOM    458  CA  SER   505     -46.306   8.067 -42.626  583 GLN
ATOM    459  CA  TYR   506     -47.985   6.027 -42.011  584 LEU
ATOM    460  CA  PHE   507     -50.811   5.738 -41.582  585 PHE
ATOM    461  CA  GLN   508     -51.864   7.095 -43.718  586 LYS
ATOM    462  CA  LYS   509     -53.002   6.226 -46.136  587 ASN
ATOM    463  CA  LEU   510     -55.355   5.033 -45.497  588 LEU
ATOM    464  CA  ARG   511     -58.048   5.773 -46.694  589 LEU
ATOM    465  CA  ALA   512     -60.727   6.443 -46.347  590 LYS
ATOM    466  CA  LEU   513     -60.881   6.767 -43.606  591 LEU
ATOM    467  CA  LYS   514     -62.287   8.044 -40.661  592 GLU
ATOM    468  CA  SER   515     -62.121   8.106 -37.859  593 GLU
ATOM    469  CA  LEU   516     -59.592   7.874 -35.486  594 LEU
ATOM    470  CA  ASP   517     -57.952   6.394 -32.921  595 ASP
ATOM    471  CA  ILE   518     -55.201   7.004 -31.163  596 ILE
ATOM    472  CA  SER   519     -54.407   7.097 -28.524  597 SER
ATOM    473  CA  HIS   520     -52.459   6.597 -25.452  598 LYS
ATOM    474  CA  ASN   521     -49.876   5.860 -26.449  599 ASN
ATOM    475  CA  ASN   522     -47.412   6.554 -25.631  600 SER
ATOM    476  CA  LEU   523     -46.638   9.072 -26.589  601 LEU
ATOM    477  CA  ASN   524     -44.843  11.605 -26.153  602 SER
ATOM    478  CA  PHE   525     -44.191  13.886 -27.491  603 PHE
ATOM    479  CA  ILE   526     -45.161  15.062 -30.753  604 LEU
ATOM    480  CA  PRO   527     -43.632  14.221 -33.773  605 PRO
ATOM    481  CA  LYS   528     -42.785  16.437 -36.507  606 SER
ATOM    482  CA  GLN   529     -44.742  16.077 -39.391  607 GLY
ATOM    483  CA  VAL   530     -46.424  14.062 -38.727  608 VAL
ATOM    484  CA  PHE   531     -49.103  15.070 -38.721  609 PHE
ATOM    485  CA  GLN   532     -49.547  15.929 -41.402  610 ASP
ATOM    486  CA  ASN   533     -49.328  13.450 -42.510  611 GLY
ATOM    487  CA  LEU   534     -51.708  12.198 -41.896  612 MET
ATOM    488  CA  PRO   535     -54.753  10.585 -42.853  613 PRO
ATOM    489  CA  LYS   536     -57.162  11.974 -45.228  614 PRO
ATOM    490  CA  THR   537     -59.944  12.532 -44.673  615 ASN
ATOM    491  CA  LEU   538     -60.137  12.467 -41.863  616 LEU
ATOM    492  CA  THR   539     -61.940  12.788 -38.864  617 LYS
ATOM    493  CA  GLU   540     -62.339  12.444 -36.052  618 ASN
ATOM    494  CA  PHE   541     -59.972  12.442 -33.597  619 LEU
ATOM    495  CA  ASN   542     -58.057  10.936 -31.170  620 SER
ATOM    496  CA  ILE   543     -55.526  11.685 -28.925  621 LEU
ATOM    497  CA  THR   544     -55.198  11.121 -26.281  622 ALA
ATOM    498  CA  ASN   545     -53.773  10.597 -22.961  623 LYS
ATOM    499  CA  ASN   546     -50.942  10.309 -23.372  624 ASN
ATOM    500  CA  LYS   547     -48.746  11.402 -22.250  625 GLY
ATOM    501  CA  LEU   548     -48.137  13.927 -23.423  626 LEU
ATOM    502  CA  ARG   549     -46.200  16.754 -23.754  627 LYS
ATOM    503  CA  SER   550     -45.891  18.994 -25.231  628 SER
ATOM    504  CA  PHE   551     -47.264  20.706 -28.091  629 PHE
ATOM    505  CA  TYR   552     -47.796  21.608 -31.334  630 ILE
ATOM    506  CA  TRP   553     -50.022  23.630 -32.304  631 TRP
ATOM    507  CA  ASP   554     -50.723  24.841 -34.737  632 GLU
ATOM    508  CA  GLY   555     -50.398  23.015 -36.690  633 LYS
ATOM    509  CA  LEU   556     -52.684  21.542 -36.873  634 LEU
ATOM    510  CA  ARG   557     -53.984  22.660 -39.017  635 ARG
ATOM    511  CA  PHE   558     -53.574  21.013 -41.217  636 TYR
ATOM    512  CA  LEU   559     -55.435  19.022 -40.929  637 LEU
ATOM    513  CA  PRO   560     -58.227  18.925 -42.350  638 LYS
ATOM    514  CA  ASN   561     -60.867  18.093 -42.182  639 ASN
ATOM    515  CA  LEU   562     -61.215  17.809 -39.443  640 LEU
ATOM    516  CA  MET   563     -63.092  17.336 -36.549  641 GLU
ATOM    517  CA  VAL   564     -63.437  16.541 -33.791  642 THR
ATOM    518  CA  LEU   565     -61.116  16.700 -31.264  643 LEU
ATOM    519  CA  ASP   566     -59.257  14.979 -28.940  644 ASP
ATOM    520  CA  LEU   567     -57.327  15.628 -26.285  645 LEU
ATOM    521  CA  SER   568     -56.993  14.795 -23.642  646 SER
ATOM    522  CA  GLY   569     -55.676  14.186 -20.335  647 HIS
ATOM    523  CA  ASN   570     -52.803  14.681 -20.359  648 ASN
ATOM    524  CA  GLN   571     -49.753  16.562 -20.511  649 GLN
ATOM    525  CA  LEU   572     -50.022  19.232 -21.208  650 LEU
ATOM    526  CA  THR   573     -49.343  22.714 -21.218  651 THR
ATOM    527  CA  SER   574     -50.125  25.061 -22.373  652 THR
ATOM    528  CA  VAL   575     -52.528  26.821 -24.418  653 VAL
ATOM    529  CA  PRO   576     -53.455  27.575 -27.847  654 PRO
ATOM    530  CA  LEU   577     -52.492  30.785 -29.309  655 GLU
ATOM    531  CA  LYS   578     -54.480  31.724 -31.021  656 ARG
ATOM    532  CA  LEU   579     -57.162  29.902 -31.660  657 LEU
ATOM    533  CA  SER   580     -58.961  29.874 -33.795  658 SER
ATOM    534  CA  ASN   581     -57.352  30.282 -36.028  659 ASN
ATOM    535  CA  CYS   582     -56.003  27.875 -36.206  660 CYS
ATOM    536  CA  SER   583     -57.711  25.828 -36.925  661 SER
ATOM    537  CA  LYS   584     -60.460  25.516 -39.132  662 ARG
ATOM    538  CA  SER   585     -62.535  23.843 -38.781  663 SER
ATOM    539  CA  ILE   586     -62.910  22.686 -36.287  664 LEU
ATOM    540  CA  GLU   587     -65.011  21.437 -33.790  665 LYS
ATOM    541  CA  THR   588     -65.233  20.183 -31.220  666 ASN
ATOM    542  CA  LEU   589     -63.266  20.245 -28.442  667 LEU
ATOM    543  CA  VAL   590     -61.294  18.632 -26.276  668 ILE
ATOM    544  CA  LEU   591     -59.566  19.118 -23.397  669 LEU
ATOM    545  CA  ARG   592     -59.184  18.241 -20.827  670 LYS
ATOM    546  CA  LYS   593     -57.599  17.535 -17.645  671 ASN
ATOM    547  CA  ASN   594     -54.821  18.379 -17.757  672 ASN
ATOM    548  CA  GLN   595     -52.047  20.652 -17.626  673 GLN
ATOM    549  CA  ILE   596     -52.686  23.324 -17.676  674 ILE
ATOM    550  CA  SER   597     -52.324  26.768 -16.990  675 ARG
ATOM    551  CA  ARG   598     -53.043  29.355 -17.548  676 SER
ATOM    552  CA  LEU   599     -54.972  31.154 -20.029  677 LEU
ATOM    553  CA  SER   600     -54.434  32.058 -23.439  678 THR
ATOM    554  CA  PRO   601     -54.450  35.487 -24.591  679 LYS
ATOM    555  CA  GLU   602     -56.327  36.071 -26.710  680 TYR
ATOM    556  CA  PHE   603     -57.513  33.664 -27.218  681 PHE
ATOM    557  CA  LEU   604     -60.132  32.201 -27.977  682 LEU
ATOM    558  CA  GLN   605     -61.171  33.928 -29.886  683 GLN
ATOM    559  CA  ASP   606     -63.144  34.603 -32.621  684 ASP
ATOM    560  CA  ALA   607     -63.670  31.919 -33.115  685 ALA
ATOM    561  CA  PHE   608     -65.956  30.478 -34.325  686 PHE
ATOM    562  CA  SER   609     -67.042  28.078 -35.000  687 GLN
ATOM    563  CA  LEU   610     -66.810  26.411 -32.838  688 LEU
ATOM    564  CA  LYS   611     -68.166  24.152 -30.406  689 ARG
ATOM    565  CA  LYS   612     -68.046  22.560 -28.112  690 TYR
ATOM    566  CA  LEU   613     -66.174  22.564 -25.208  691 LEU
ATOM    567  CA  ASP   614     -63.779  21.355 -23.068  692 ASP
ATOM    568  CA  LEU   615     -62.076  22.218 -20.322  693 LEU
ATOM    569  CA  SER   616     -61.626  21.218 -17.821  694 SER
ATOM    570  CA  TYR   617     -60.088  20.101 -14.688  695 SER
ATOM    571  CA  ASN   618     -57.502  21.354 -14.783  696 ASN
ATOM    572  CA  GLN   619     -55.094  23.981 -14.138  697 LYS
ATOM    573  CA  ILE   620     -56.062  26.545 -13.993  698 ILE
ATOM    574  CA  LYS   621     -56.193  29.937 -13.179  699 GLN
ATOM    575  CA  TYR   622     -57.414  32.415 -13.774  700 MET
ATOM    576  CA  ILE   623     -59.802  33.872 -16.001  701 ILE
ATOM    577  CA  GLU   624     -60.380  35.928 -18.732  702 GLN
ATOM    578  CA  GLU   625     -62.494  38.145 -20.666  703 LYS
ATOM    579  CA  SER   626     -61.445  38.730 -23.222  704 THR
ATOM    580  CA  SER   627     -60.162  36.393 -23.948  705 SER
ATOM    581  CA  PHE   628     -62.258  34.632 -23.915  706 PHE
ATOM    582  CA  PRO   629     -64.601  35.394 -25.605  707 PRO
ATOM    583  CA  GLU   630     -68.007  36.469 -25.701  708 GLU
ATOM    584  CA  ALA   631     -69.548  36.116 -27.928  709 ASN
ATOM    585  CA  ILE   632     -68.635  33.812 -28.975  710 VAL
ATOM    586  CA  VAL   633     -68.670  31.958 -26.707  711 LEU
ATOM    587  CA  ASP   634     -71.408  31.814 -26.158  712 ASN
ATOM    588  CA  ASN   635     -72.488  30.232 -28.053  713 ASN
ATOM    589  CA  LEU   636     -71.819  27.626 -27.286  714 LEU
ATOM    590  CA  GLU   637     -72.439  24.165 -26.622  715 LYS
ATOM    591  CA  VAL   638     -71.629  22.873 -24.335  716 MET
ATOM    592  CA  LEU   639     -69.493  23.800 -21.646  717 LEU
ATOM    593  CA  PHE   640     -66.822  22.979 -19.772  718 LEU
ATOM    594  CA  LEU   641     -65.355  23.406 -16.676  719 LEU
ATOM    595  CA  ASN   642     -64.584  22.790 -14.145  720 HIS
ATOM    596  CA  ASN   643     -62.681  21.947 -11.191  721 HIS
ATOM    597  CA  ASN   644     -60.439  23.602 -11.349  722 ASN
ATOM    598  CA  ARG   645     -58.187  26.363 -10.515  723 ARG
ATOM    599  CA  PHE   646     -59.306  28.759  -9.505  724 PHE
ATOM    600  CA  VAL   647     -58.928  32.185  -8.839  725 LEU
ATOM    601  CA  CYS   648     -60.448  34.457  -6.837  726 CYS
ATOM    602  CA  SER   649     -60.690  37.411  -7.149  727 THR
ATOM    603  CA  CYS   650     -61.085  40.982  -7.608  728 CYS
ATOM    604  CA  ASN   651     -60.251  41.248 -10.147  729 ASP
ATOM    605  CA  ALA   652     -61.484  39.100 -11.345  730 ALA
ATOM    606  CA  THR   653     -64.127  39.653 -11.832  731 VAL
ATOM    607  CA  TRP   654     -65.635  39.803 -14.266  732 TRP
ATOM    608  CA  PHE   655     -65.675  37.086 -15.209  733 PHE
ATOM    609  CA  VAL   656     -66.908  35.736 -13.086  734 VAL
ATOM    610  CA  ARG   657     -69.395  37.022 -12.947  735 TRP
ATOM    611  CA  TRP   658     -70.291  36.285 -15.515  736 TRP
ATOM    612  CA  ILE   659     -70.340  33.410 -15.499  737 VAL
ATOM    613  CA  ASN   660     -72.279  33.147 -13.502  738 GLN
ATOM    614  CA  ARG   661     -74.539  34.114 -14.676  739 HIS
ATOM    615  CA  THR   662     -74.909  32.966 -17.224  740 THR
ATOM    616  CA  SER   663     -76.652  30.875 -19.708  741 GLU
ATOM    617  CA  VAL   664     -75.379  28.753 -20.992  742 VAL
ATOM    618  CA  ASN   665     -74.466  25.347 -20.608  743 THR
ATOM    619  CA  ILE   666     -72.747  24.219 -17.785  744 ILE
ATOM    620  CA  PRO   667     -71.299  21.834 -16.036  745 PRO
ATOM    621  CA  ARG   668     -71.147  20.625 -12.529  746 TYR
ATOM    622  CA  LEU   669     -71.141  22.882 -10.979  747 LEU
ATOM    623  CA  ALA   670     -72.172  23.215  -8.385  748 ALA
ATOM    624  CA  THR   671     -70.520  21.898  -6.812  749 THR
ATOM    625  CA  ASP   672     -67.786  21.731  -7.596  750 ASP
ATOM    626  CA  VAL   673     -66.695  23.941  -8.888  751 VAL
ATOM    627  CA  THR   674     -64.879  26.175  -7.796  752 THR
ATOM    628  CA  CYS   675     -63.568  28.794  -5.687  753 CYS
ATOM    629  CA  ALA   676     -60.126  29.172  -4.920  754 VAL
ATOM    630  CA  SER   677     -58.874  31.032  -3.523  755 GLY
ATOM    631  CA  PRO   678     -58.860  34.642  -2.924  756 PRO
ATOM    632  CA  GLY   679     -58.124  34.630   0.711  757 GLY
ATOM    633  CA  THR   680     -60.562  35.343   2.163  758 ALA
ATOM    634  CA  GLN   681     -62.528  34.187   0.454  759 HIS
ATOM    635  CA  ARG   682     -61.853  31.547   0.009  760 LYS
ATOM    636  CA  GLY   683     -62.481  28.218  -0.945  761 GLY
ATOM    637  CA  GLN   684     -65.108  28.821  -1.516  762 GLN
ATOM    638  CA  SER   685     -67.953  28.398  -3.579  763 SER
ATOM    639  CA  VAL   686     -68.035  29.595  -6.924  764 VAL
ATOM    640  CA  ILE   687     -70.501  30.295  -7.952  765 ILE
ATOM    641  CA  SER   688     -72.061  31.370  -5.917  766 SER
ATOM    642  CA  LEU   689     -70.757  33.644  -5.191  767 LEU
ATOM    643  CA  ASN   690     -70.315  36.905  -3.970  768 ASP
ATOM    644  CA  LEU   691     -69.282  39.898  -5.117  769 LEU
ATOM    645  CA  GLN   692     -69.587  42.552  -4.548  770 TYR
ATOM    646  CA  ALA   693     -67.953  44.383  -3.215  771 THR
ATOM    647  CA  CYS   694     -66.011  45.098  -5.024  772 CYS
ATOM    648  CA  GLN   695     -67.284  46.959  -6.599  773 GLU
ATOM    649  CA  HIS   696     -67.695  49.423  -5.191  774 LEU
TER
