# Supplementary material for: Variation in selection constraints on teleost TLRs with emphasis on their repertoire in the Walking catfish, Clarias batrachus
Source: Sci Rep. 2020 Dec 7;10:21394. doi: 10.1038/s41598-020-78347-6 (PMC7721727; doi:10.1038/s41598-020-78347-6)
Supplement: Supplementary file 29 — Supplementary Information 29. [file 41598_2020_78347_MOESM29_ESM.zip › T7/t7cln]

>CbTLR7_3321_bp
---------------------------------------------------------------------------------------------------------------------------------------------------------------------------------------------------------------------------------------------------------------------------------------------------------------------------------------------------------------------------------------------------------------------------------------------------------------------------------------------------------------------------------------------------------------------------ATGCTCCTCAGCCTTGAGGTCAACAGCATTTCCTCAATTCTGAAGGAAAACCTCACAGAGCTTACCAACATCCAGATACTGTACCTCGGCCAGAATTGTTACTTCCGTAACCCGTGCAACAGGTCGTATCATGTCGAGGAGGACGCTTTTTTGCAGCTTGACAAACTCACTTTGCTGTCGCTTAAGTCAAACAATTTGTCTTATGTCCCTCACAAACTACCATCGAGTCTCAAGGAGCTGTATTTATACAACAATAACATACAGAAGGTGACGCCGGAGGACTTAAACAACTTGACCGAGTTAGAGATCCTGGATTTGAGTGGAAATTGTCCCCGCTGCTATAACGCACCCTTTCCTTGCGTTCCCTGTCCGAACAATTCTCCTCTTCAGATTGACGAAAACACCTTCCTCAGTTTGACCAAACTTAAAATTCTGCGGCTTCACAGCAACTCTCTCACTACCGTGCAACCGAAATGGTTTCAGGGCTGCAATAACCTTCAAGTGTTGGACCTCTCAAGCAACTTTTTGGCAAAAGACATAACGCACACTTCATTTCCTTTCCATTTGCCTTTGCTAGAAGAACTAGATCTCTCGTTTAATTATGAGCTCCAGCGGTATCCTTCTTCACTGAATCTGTCTTCGGCTTTCTCCAACCTAACGAATCTCAGGATCCTGAGAATCAGGGGCTTTGTGTTTCAGGAACTCAAACAAGAAGATGTTAATCCGCTGACTGATTTGAATAATCTTGAAATGATCGACCTCGGGACAAACTTCATCAAGTTAACTAATCTTGGCATCCTCAAAGAGCTGAAAAGTTTCCACATCATCAATTTATCAGACAACAAAATCTCTTCGCCATCGGAGGCCGAGCATGCAGCTGCACTGTCGATGGCACGTGGC---TTTCCCAAGCAGGACGACACT--------TCCCCAATGTCACGAGGCGCTCAGTACCAAAGTGGAGAAG---GAGAGATTCACTATTTTAGATACGATGAATATGCACGAAGCTGCAAAAGTAAAGATAAAGAACTTGGGATTT---GTCCTT---TCAACACACAATGTAGCTCCTTTGGAAAAACTTTGGATCTCAGCAGAAACAACATTTTCTTTTTACATTCAAGCTTCT---ATCTCTGTGAGCTCCGGTGTCTCAATCTATCAGGAAATGCCA---GCCAAGCTT---ATGGTTCAGAATTTATTTATCTTAAGAATC---AATACCTTGACTTCTCCCACAATCGCCTGGATT---TGTTCTCCTCAGCCTTCAATGAAC---GCAATT---TCGTGCTGGACATCAGTCACAACAACTACTACTTCGAAGCCGAGGGGT---CTCACATGC---ATTTTACCAAAAATC---ACAAAC---CCAAGC---------ACCACAATCAAATATCCACATCCACCAACACGGAGATGCAGAGTTTATCTCTGGAATATGTGGAATTTAAAGGCAACCGCCTTGATCTGTTATGGAGAGATGGCGATACAAGGTATCACAGTTATTTTCAAAAAC---GAGCCT---AATCGCTCGACATCTCTCACAACAACCTTAACTTTATTCCCAAGCAGGTTTTCCAAAACCTTCCGAAAACACTTACAGAATTTAACATCACAAACAACAAGT---GA------TCGTTCTACTGGGACGGTCTTAGGTTTCTTCCAAACC---TGGTGT---ATCTCAGCGGTAACCAAT---CGAGCGTTCCTC---AGCTTT---CCAACTGTTCGAAATCTATCGAGACATTGGTTTTGCGCAAAAATCAAATATCACGCC---GCCCAGAGTTCCTCCAAGATGCATTTAGCC---AGAAACTCGATC---GTTACAATCAAATCAAGTACATCGAAGAGTCAAGCTTCCCCGAAGCCATCG---ACAACCTGGAGGTTCTGTTCT---ACAACAACCGGTTTGTGTGCTCCTGCAACGCCACGTGGTTCGTCCGATGGATCAATCGCACGTCTG---ACATTCCTCGAC---CCACTGACGTCACCTGTGCTTCACCTGGCACACAGCGAGGCCAGAGTG---TTTCTCTCAAT------CTCCAAGCCTGCCAGCATAACTCTCTGTCCATCATTCTTAGTATCCTGGGTACATCTG---TCC---GCGTCCTCACCCTGTCCATCTCCAGCCATCTCTTTCTCTGGGATGTGTGGTACATCTACCACTTCTGCCTCGCCAAAATCAAGGGCTATCGACGCC---TT---TCAGAAAGCATGGCCTATGACGCCTTTA---TCTACGATAAGACTGACTCAGCAGTCAGCGACTGGG---TGCAGGAGCTTCGCGTTCAGCTGGAGGACCGTGGTGAGCCAAGGCTCAATCTTTGCTTGGAAGATCGTGACTGGGTTCCAGGTTGCCCTCTCATCGAGAACCTTTCGCAAAGCATTCAGCTTAGCAAGCGTACCATATTCATCC---CCACTCACTTCATCCGGAGCGGCCACTTCAAAACCGCATTCTACCTGGCACACCAGCGGCTCATGGACGAGAAAGACGATGTCATCATCC---TTTTCCTGGAGAGATTTTCCTCCAGCCACTCCAAGTACC---GACTCAGGAAGAGATTGTACAGAAGATCTGTGCTTGAATGGCCAAGGAACCCTCAAGCGCAGCAATATTTCTGGTTTTCTCTCAGGAGTGTCATGGCCACTGAAAGCCAGCAGCACTACAACAAGCTGTTCCAGGAGA-CCCTG

>IpTLR7_3321_bp
------------------------------------------------------------------------------------------------------------------ATGGCAGGAAGGATCATCATCCTTAAAATAGCCTTCCTTCTCCTTTTCTGTCCATCTGTGTGCTCGGAAACTGAATGGTATCCCAAAAGTCTGCAATGTGACGTGTCCAGGATTAGCAATGACACAGAAGTGAAAGTGGACTGCACCAGCAGAGGATTAACATCAATTCCTCCAGGAATTCCATCCAACACCACCAACCTGACGCTTACCATCAACCACATTCCTCACATCAACGAGACCTCTTTCCTCGGCCTGAACAACATCACCGAGATCGACATGCGCTGCAACTGCGTGCCCATCAAGATCGGCCCGAAAGACCATGTGTGCGCGAAAAGTGTGCAGATCGATAATGGAAGCTTCTGGCAACTTAAGACTCTCAAATCACTTTACCTGGATGGAAATCAGCTCTCCAGCATCCCTAAAGGACTTCCTCCGAACATCGTGCTCCTCAGCCTTGAGGTCAACAGCATTTCTTCAATTCTGAAGGAAAATCTCACGGAGCTTACCAACATCGAGATTCTGTACCTTGGCCAGAACTGTTACTTCCGAAACCCATGCAATAGATCCTATCATGTTGAGGAGGACGCTTTTTTGCAGTTTGGCAAATTGACTCTGCTGTCGCTCAAGTCAAACAATTTGTCTTATGTCCCTCACAAACTACCGTCGAGTCTCAAGGAGCTCTACTTATACAACAATAACATACAGAAGGTAGCACCGGAGGATTTTCACAACTTGACCAAGTTAGAGATCTTGGATTTGAGCGGAAACTGTCCCCGCTGTTATAATGCGCCCTTTCCGTGCGTTCCATGTGCTGACGGCGCTCCTCTTCAGATTCACGAAAACTCTTTCCTCAATTTGACCAAACTTAAAATTCTCCGGCTTCACAGCAACTCTCTCACTACCGTGCAGCCGCAGTGGTTTCAGGGCTGCAGAGAACTTCAAGTGTTAGACCTCTCGAGCAACTTTTTAGCGAATGACATCACACACACCTCCTTTCCTCATTCACTGCCTTTACTAGAAGAACTAGATCTCTCTTTTAATTATGAGCTCCAGAGGTATCCTTCATCACTAAACCTGTCTCCGTCTTTCTCCTCACTGAAGTCTCTCAGGATCCTGAGAATCAGAGGCTTTGTGTTCCAAGAACTCAAACAACAAGATATTCAGCCTCTAACTTGTTTGGAGAATCTGGAAATGATTGACCTCGGGACAAACTTCATCAAGTTAACTAATCTAAGCATCCTCACAGGGCTAAAAAGTTTCCGCATCATCAATTTATCGGACAACAAAATCTCATCGCCTTCAGAAGCTGAGTACGCAGCTGCGATGGCAACGGCACGTGGT---GTTCTCAAGCAGGACGGCACT--------TCCCCAATGTCACGAGGCACTCAGTACCAAAGTGGAGAAG---GAGAGATTCACTATTTCAGATACGATGAATATGCCCGAAGCTGCAAAAGTAAAGATAAAGAACTTGGGACTT---GTCCTT---TCAACACACAGTGTAGCTCCTTTGGGAAAACTCTGGATCTCAGCAGAAACAACATTTTTTTTTTACACTCGAGATTCT---ATC---GTGAGCTCCGGTGTCTCAATCTATCAGGAAATGCCA---GCCAAGCTT---ATGGTTCTGAATTTGTTTGTCTTAAAAATC---AATACCTCGACTTCTCCCACAATCGCCTTGATT---TGTTCTCCTCAGCGTTCAAGGAAC---GCAATT---TTGTGCTGGACATCAGTCACAACAATTACTACTTTGAAGCAGAGGGCT---CTCACATGC---ATTTTACCAACAATCTCAACAAAC---CCAAGT---------ACCACAATCAAATATCTACATCCACCAACACGGAGATACAGAGTTTATCTCTGGAGCATTTGGAATTTAAAGGCAATCGCCTTGATATGTTATGGAGAGATGGTGATAACAGATATCACAACTATTTTAGAAAAC---TGGTCT---AATCCCTTGACATCTCTCACAACAACCTTAACTTCATTCCCAAGCAGGTTTTTCAAAGCCTTCCAGAAACGCTCACAGAACTCAACATTACAAACAACAAGT---AA------TCGTTCTACTGGGACGGTCTTAGGTTTCTTCCAAACCTGGAGGTCT---ACCTTAGTGGTAACCTGT---CAAGCGTGCCTCCAAAGCTTT---CCAACTGTTCGAAATCTATTG---CACTGGTTTTGCGCAAGAATCAAATCTCGAGGC---GCCCAGAGTTCCTCCAAGATGCATTTAGCC---AAAAAC---ATC---GTTATAATCAAATCAAGTACATTGAAGAGTCAAGCTTCCCCGAAGACGTCA---ACAAGCTGGAGGTCCTGTTCT---ACAACAACCGGTTTGTGTGCTCGTGCAATGCGACATGGTTCGTCCGGTGGATCAATCGCACGTCTGTGTACATTCCCCGAC---CCACTGATGTCACCTGTGCGTCCCCTGGCACTCAGCGAGGCCAGAGTG---TTTCTCTCAAC------CTTCAAGCCTGCCTGCATAACTCTCTGTCCATTATTCTCAGCATCC---CCACTTCTGTCATCC---GTGTCCTCACCCTGTCCATCTCAAGCCATCTCTTTCTCTGGGATGTGTGGTACATCTACCACTTCTGCCTTGCCAAAATCAAGGGCTACCGCCGCCTTCTC---TCGGAAAGCACGCCCTACGACGCCTTTG---TCTACGATAGAACTGACACGGCAG---GCGAATGGGTGT---AGGAGCTCCGAGTTCAACTGGAAGATCGTGGCGAATCAAGGCTCCATCTTTGCTTGGAAGATCGTGACTGGGTTCCAGGTTGTCCCCTCATTGAGAACCTTTCTCAAAGCATTCAGCTTAGCAAGCGTACCGTATTCATTC---CCACTCGCTTTATACGGAGCGGCCACTTCAAGACCGCGTTCTACCTGGCTCACCAGCGGCTCATGGACGAGAAGGACGACGTCATCATCT---TTTTCCTCGAGAGATTTTCGTCCAGTCACTCCAAGTACC---GACTCAGGAAGAGGCTGTACAAAAGATCCGTGCTGGAATGGCCAAGGAATCCTCAAGCACAGCAGTATTTCTGGTTTTGTCTCAGGAGCGTCATGGCCACTGAAAGCCAGAAGCACTACAACAAGCTCTTCCAGGAAA-CCTTG

>PhTLR7_3321_bp
-------------------------------ATGCCA--------------------------------------GAGCCCAATAAAAA------------------------GATGGCAAGAAGGATCATCGTCCTTAAAATAGCCATCCTTCTCCTTTTCTGTCCATCTGCTTGCTCGGAAACCGAATGGTACCCCAAAAGTCTGCAATGTGACGTGTCAAGGCTTAGCAATGACAGCGAAGTGAAAGTGGACTGCACCAGCAGAGGATTAACGTCGATTCCTCCAGGAATTCCGTCCAATACCACCAACCTGACGCTTACCATCAACCACATTCCTCACATCAACGGCACCTCTTTCCTCGGCCTGAGCAACATCACCGAGATCGACATGCGCTGCAACTGCGTGCCCATCAAGATCGGCCCGAAAGACCACGTGTGCACAAAAAGTGTGCAAATCGATAATGGAAGCTTCTGGCAACTTAAGACTCTCAAGTCGCTTTACCTGGACGGAAATCAGCTCTTCAGCATCCCTAAAGGACTTCCTCCGAACGTCGTGCTCCTCAGCCTTGAGGTCAACAGCATTTCTTCAATTCTGAAGGAAAATCTCACGGAGCTTACCAACATCGAGATCCTGTACCTTGGCCAGAACTGTTACTTCCGAAACCCATGCAATAGATCTTATTATGTTGAGGAGGACGCTTTTTTGCAGCTTGACAAATTGACTTTGCTGTCGCTTAAGTCAAACAATTTGTCTTATGTGCCTCACAAACTACCGTCGAGTCTCAGGGAGCTCTACTTATACAACAATAACATACAGAAGGTAGTAGCGGAGGATTTTCACAACTTGACCGAGTTAGAGATCCTGGATTTGAGTGGAAACTGTCCCCGCTGTTATAACGCGCCTTTCCCGTGCGTTCCTTGTGCTAACGATGCTCCTCTTCAGATTCATGAACACTCCTTCCTCAATTTGACCAAACTTAAAATTCTGCGGCTTCACAGCAACTCTCTCACTACCGTGCAATCACAATGGTTTCAAGGCTGCAAAGAACTTCAAGTGTTAGACCTCTCCAGCAACTTTTTAGCAAAAGACATAACACACACTTCCTTTCCTCATTCACTGCCTTTCCTAGAAGAACTAGATCTCTCTTTTAATTATGAGCTCCAGAGGTATCCTTCATCACTAAACCTGTCTCAGTCTTTCTCCTCTCTGAAGTCTCTCAGGATCCTGAGAATCAGAGGCTTTGTGTTCCAAGAACTCAAACAACAAGATATTCAACCTCTGACTTTTTTGGAGAATCTCGAAATGATTGACCTCGGGACAAACTTCATCAAGTTAACTAACCTAAGCATCCTCAAAGGGCTGAAAAATTTCCGCATCATCAATTTATCGGACAACAAAATCTCATCGCCTTCAGAGGCTGAGCATGCAGCTGCACTGGCAATGGCACGTGGC---TTTCCCAAGCAGGACGACACT--------TCCCCAATGTCACGAGGCGCTCAGTACCGCAGTGGAGAAG---GAGAGATTCACTATTTCAGATATGATGAATATGCGCGAAGCTGCAAAAGTAAAGATAAAGAACTTGGAACTC---GTCCTT---TCAACACACAGTGTAGCTCCTTTGGAAAAACCCTGGATCTCAGCAGAAACAACATTTTTTTTTTACATTCAAGATTCT---ATCTCGGTGAGCTCCGGTGTCTCAATCTATCAGGAAATGCCA---GCCAAGCTT---ATGGTACTGAATTTATTTATCTTAAAAATC---AATACCTCGACTTCTCCCACAATCGTCTTGATT---TGTTCTCCTCAGCGTTCAAGGAAC---GCAATT---TCGTGTTGGACATCAGTCACAACAATTATTACTTTGAAGCAGAGGGCT---CTCACATGC---ATTTTACCAAAAATCTCCACAAAC---CCAAGT---------ACCACAATCAAATATCCACATCCACCAACATGGAGATGCAGAGTTTATCTCTGGAATATTTGGAATTTAAAGGCAACCGCCTTGATCTATTATGGCGAGATGGTGATACGAGATATCACAGCTATTTTAGAAAAT---TGGTCT---AATCCCTCGACATCTCTCACAACAACCTTAACTTCATTCCCAAGCAGGTTTTTCAAAGCCTTCCGGAAACACTCACAGAATTCCACATTACAAACAACATAT---AA------TCGTTCTACTGGGACGGTCTTAGGTTTCTACCAAACCTGGAGCTCT---ACCTTAGTGGTAATCACT---CAATCGTGCCTCCAAAGCTTT---CCAACTGTTCGAAATCTATTGCGACGCTGGTTTTGCGCAAGAATCAAATCT---GGC---GCCCAGAGTTCCTCCAAGATGCGTTTAGCC---CAAGGCTGGATC---GTTATAATCAAATCAAGTACATTGAAGAGTCAAGCTTCCCTGAAAACGTCA---ACAAGCTGGAGGTTCTGTTCT---ACAACAACCGGTTTGTGTGCTCGTGCAACGCCACGTGGTTCGTCCGATGGATCAATCGCACGTCTGTGTACATTCCCCGAC---CCACTGACGTCACCTGTGCTTCCCCTGGCACGCAGCGAGGCCAGAGTG---TTTCTCTCAAC------CTCCAAGCCTGCCAGCATAACTCTCTGTCCA---TTCTCAGTATCC---CCACTTCTG---TCC---GTGTCCTCATCCTGTCCATCTCCAGCCATCTCTTTCTCTGGGATGTGTGGTACATCTACCACTTCTGCCTCGCCAAAATCAAGGGCTACCGTCGCCTTCTC---TCGGAAAGCACGGCATACGACGCCTTTG---TCTACGATAAAACTGACACGGCGG---GCGACTGGGTGTTGCAGGAGCTCCGTGTTCAGCTGGAAGACCGTGGTGAACCAAGGCTCCACCTTTGCTTGGAAGAACGTGACTGGGTTCCGGGTTGTCCCCTCATTGAGAACCTTTCTCAAAGCATTCAGCTTAGCAAGCGCACCATATTCCTCC---CCACTCACTTCATCCGGAGTGGCCACTTCAAGACCGCGTTCTACCTGGCACACCAGCGGCTCATGGATGAGAAGGACGACGTCATCATTC---TTTTCCTGGAGAGATTTTCATCCAGTCACTCCAAGTACC---GGCTCAGGAAGAGGCTGTACAAAAGATCCGTGCTGGAATGGCCAAGGAATCCTCAAGCGCAACAGTATTTCTGGTTTTGTCTCAGGAGCGTCATGGCCACTGAAAGCCAGCAGCACTACAACAAGCTCTTCCAGGAAA-CCCTG

>TfTLR7_3321_bp
-------------------------------ATGTCG--------------------------------------AAGCCCGATAAAAA------------------------GATGGCACAGAGGATCGTCATTCTTAAAATAGCCGTACTTCTCATTTTCTGCCCATCTGTGTGCTCGGAAAGCAAATGGTACCCAAAAAGTCTGCAATGTGACGTGTCGAGGATTAGCAACGACACCGAGGTAAAAGTGGACTGTACCAGCAGAGGTTTAAAGTCGGTTCCTCCAGGAATTCCATCCAACACCACCAACCTGACGCTGACCATTAACCACATTTCTCACATAAACAACACCTCCTTCCTCGGCCTCGGTAACATCACGGAGATCGACATGCGCTGCAACTGCGTACCCATCAAGATCGGCCCAAAGGACCACGTGTGCATGCAAAGTGTGCAGATCGATAACGGAAGCTTCTGGGAGCTTAAGACTCTCAAGTCGCTTTACCTGGACGGTAATCAGCTCTCCAGCATCCCTAAAGGACTCCCACAGAACGTTGTGCTCCTCAGCCTTGAGGTCAACAGCATTTCCTCAATTCTGAAGGAGAACCTCACAGAGCTTACCAACATCCAGATTCTCTACCTTGGCCAGAATTGTTATTTCAGAAACCCGTGCAACAGGTCGTATTACATCGAGCCGGACGCTTTTTTGCAGCTTGACAAATTGACTTTGCTGTCGCTTAAATCAAACAATCTGTCTTACGTGCCTCACAGGCTACCATCAAGTCTCAAGGAGCTCTACTTATACAACAATAACATACAAAAGGTAACAGAGGAGGATTTTAACAACTTGACCAGTTTAGAGATCCTGGATTTGAGTGGAAACTGTCCCCGATGTCACAACGCGCCTTTTCCGTGCGTTCCGTGTGCTAACAACGCTCCTCTTCAGATTCACAATCTCTCCTTCCTCAACTTGAACAGACTTAAAGTTCTTCGTCTTCATAGCAACTCTCTCACCACCGTGAACCCGCTGTGGTTTCAGGGCTGCAAAGAACTTCAGGTGCTAGACCTCTCCAGCAACTTTTTAGCAAAAGACATAACACACACATCCTTTCCTCATTCACTGCCTTTTCTAGAGGAACTTGATCTCTCTTTTAATTATGAGCTCCAGAGGTATCCTTCATCACTAAACCTGTCTCGGGCTTTCTCCTCATTGAAGTCACTCAGGATCCTGAGAATCAGAGGCTTTGTATTCCAGGAGCTCAAACAAGAAGATATTCAGCCTCTAACGTTTTTGGGGAAACTCCAAGTGATTGACCTCGGGACAAACTTCATCAAGTTAACTAATCTAAGCATCCTCAAAGGCCTGAAAAACTTCCACATCATCAATCTGTCAGACAACAAGATCTCATCACCTTCAGAGGCCGAGCATGCAGCTGCACTCTCGATGGCACGTGGC---TTTCCCAAGCAGGACGACACT--------TCCCCAATGTCACGAGGCGCTCAGTACAGAAGTGATGAAG---GAGAGATTCACTATTTTAGATATGATGAATACGCACGAAGCTGCAAAAATAAAGACAAAGAACTTGGAACTT---GTCCTT---TCAACACAAAGTGTAGCTCCTTCGGGAAAACTCTGGATCTCAGCAGAAACAACATTTTCTTTTTACATTCAAGATTCT---ATCTCGGTGAGCTCCGGTGTCTCAATTTATCGGGAAATGCCA---GCCAAGCTT---ATGGTTCAGAATTTGTTCATC---AAAATC---AATACCTCGACTTCTCCAACAATCGTCTCGATC---TGTTCTCCTCGGCATTCAAGGAAC---GCAATT---TGGTGCTGGACATCAGCCACAACAACTACTACTTTGAAGCAGAAGGTT---CTCACATGC---ATTTTACCAAAAATCTTCACAATA---AGAAAT---------ACCACAATCAAATATCCACATCCACCAATACGGAGATGGAGAGTTCTTCTCTGGAATATTTGGAATTTAAAAACAATCGCCTCGATATGTTATGGAGAGACGGTGACACACGATATCACGACTATTTTAAAAAACTTGAAAAAT---AATCCCTTGACATCTCTCACAACAACCTTAACTTCTTTCCCGAGCCGATTTTTCAAAAGCTTCCCAAAACAATCAGAGAATTCAACATCACAAACAACAAGT---AA------TCGTTCTACTGGGAAGGCCTTAGGTTTCTGCCAAACCTGGAGGTCTTGGACCTCAGTGCAAACCTCT---CAAGTGTGCCTCCTAAGCTTT---CCAACTGTTCCACATCTATTACAACACTGGTTTTGCGTAAGAATCAGATCTTTAGGC---GCCCAGAGTTCCTCCAAGATGCATTTAGCC---AAAAACTGGACC---GTTACAATCAAATCAAATACATCGAGGAGTCGAGCTTCCCTGAAGATG------ACAAGCTGGAGATTTTATTCT---ACAACAACCGGTTTGTTTGCTCCTGCAATGCCACATGGTTCATCCGGTGGGCCAATCGCACGTCTGTGTACATTCCCCGAT---CCACGGACG---CCTGCGCGTCCCCTGGCACACAACGGGGCCAGAGTG---TTTCTC---AC------CTCCAAGCCTGCCAGCATAACTCTCTCTCCA---TTTTCAGCATCC---CCACGTCTG---CCC---GTGTCCTCACCCTGTCCATCTCCAGCCATCTCTTTCTCTGGGATGTGTGGTACATCTACCACTTCTGCCTCGCCAAACTCAAAGGCTACCGTCGGCTTCTC---TCGGAGAACACGGCCTACGACGCCTTTA---TCTACGATAAAACTGACACGGCAG---GCGACTGGGTGCTGCAGGAGCTCCGGGCTCAACTGGAAGACTGTGGTGAACCAAGACTCCATCTTTGCTTGGAAGATCGCGACTGGGTCGTGGGTTGTCCCATCATCGAGAACCTTTCTCAAAGCATACAGCTTAGCAAGCGTACCGTATTCATCC---CCGCTCACTTCATCCAGAGCGGCTACTTCAAGATGGCTTTCTATT---CGCACCAGCGGCTCATGGATGAGAAGAATGACGTCATCGTAT---TTTTCCTGGAGAGGTTTTCGTCCAGTCATTCTAAGTACC---GACTCAGGAAGAGGTTGTACAAAAGATCTGTGCTGGAATGGCCAAAGAATCCTCAAGCGCAGCAGTATTTCTGGTTTTGTCTCAGGAGCGTCATGGCCACCGAGAGCCAGCGGCACTACAACAAGCTCTTCCAGGAAA-CACTG

>DrTLR7_3321_bp
------------------------------------------------------------------------------------------------------------------ATGACTGAGAAGACCATGATCAT-------------CTTTGC---TTTCATCTCTTTGCTGGTT--GCAGCCGAATGGTACCCCAAAAGTTTAAAGTGCGACGTTTCTCTGGCGAGTAACGGGACGGAAGTGAGCGTAGACTGCACCGAACGAAGTCTAACCGAAGTTCCTCTGGGAATCCCAACAAACACTACCAACCTGACCCTCACCATCAACCATATTCCCCATGTTATGAATAATTCCTTTGATAATCTGCACAACATCACAGAGATTGACCTGCGCTGCAATTGTGTGCCAGTCAAAGTTGGTCCCAAAGATCGCGTCTGTAGCCAAAGTGTGAGTATTGATAACGGCACCTTCTGGAAGCTCAAAAACCTCAAGTCGCTTTACCTGGATGGTAACCAGCTGTCCAGCATTCCCAAGGGCCTTCCTGCCAATATTGTGCTTCTGAGTCTGGAGATCAATAGTATTTATTCGATTCTGCAGGAGAATCTGACAGAACTGACCAATATCCGAACTCTATATCTCGGACAGAATTGCTACTTCCGGAATCCATGCAACCAATCCTATTACATTGAAAAGGATGCGTTTATGCTGCTTGACAAGATGACTTTGCTTTCTCTGAAGTCCAACAACTTGTCCTACATCCCCAACCAGCTACCTTCTAGCCTGAAAGAGCTCTACCTGTACAACAACAACATTGAGAAAATAACCGAAAACGATTTTTGCAATCTGACAGAGTTGGAAGTACTGGATTTGAGCGGGAATTGCCCACGTTGTTATAATGCACCTTTCCCATGCATTCCATGCCCAAATAATGCTCCCCTTCAGATACATCCAAACTCCTTCAAGACCCTGAGGAACCTTAAGACTCTTCGACTTCATAGTAACTCTTTAACAAATATACCTCCTGAGTGGTTTCAAAGCCTGGCCGATCTTACTCTTCTAGACCTCTCGAGCAATTTTTTGGCTAAGGAGATCACGTGCACCAGCTTTCCGTCTTTGTTGCCCAAACTTGAAGAATTGGATTTATCTTTCAATTACGAGCTCCAAGTGTATCCTGCTTCTCTCAGCTTGTCAGAATCTTTCAGTCAGCTTAAATCTCTTAGAGTGCTAAGAATCAGAGGATATGTGTTTCAAGAACTCAAATTGCAAGACATCCAACCGCTAACTAACTTGACATACCTGGAGTTCCTAGATCTTGGCACAAACTTTATAAAAATAGCCCAACTCAGCATCCTAAAGAATCTGAAAAACTTCAAAATCATCAATTTGTCTGACAACAAAATCTCAGTGCCTTCTGAAGGAGAA------TTTA-----------------GTT---TTTCTAACCACAGAGAAGCCTATTACGGTTCCCCAATGTCACAAGGTGCACAGTACCATAACGGAGAAG---AGGACATGCACTATTTCCTTTATGATGAATTTGCACGCAGCTGCAAATACAAGGACAAGGAACTCTGGATTCCCAGTCCTT---TCAACAACGATTGTAGCTCATTTGGAAAAACGTTGGATATTAGCAGGAACAACATATTTTTCCTTCACTCCAAATTTCTCAATCTTGGTGAGC---GGTGCT---ATCTATCTGGGAATGCAA---GCCAGAGTT---ACGGTTCTGAGTTTGTCCAGT---CGAATTTACAATATC---ACTTTACAGACAATCGTTTGGACT---TGTACCCCTCGGCATTTCAGGAAC---GCAACCTGGTCGTTCTGGATATCAGTCGTAATAGCCATTACTTCG---CTGAGGGTT---CCCACATGC---ACTTTACAGAGAACC---GTAAGC---GAAAGT---TCA---ACGATAATCAGATATCGACATCCACAAATACAGAAA---AGAGCTATAAATTGGAGCATTTGGAGTTTAAAGGGAACCGTCTTGACATGCTGTGGAGAGACGGAGACACAAGATACGTCAACTACTTTAAAAATC---TGTCTT---AAACTCTTGACATTTCTCGCAACAACC---ACTTCATCCCACTGGTGGTTTTCCAAGGTCTCCCAAACACCCTCACAAAACTGTACATCACAGATAACAAGT---AA------TTATTTAAATGGGAGGGCCTTGTGTACCTTAAAAGCCTACTACTAT---ACCTCACCGGGAATCTCC---CAGAGGTCCCGTCATGCTTAT---CCAACTACACAAAGTCAATCCAAACTC---TTC---GTAAGAACAAGATTG---AGTTGTCTCCAAATTTCCTCAAGGATGCATTCAGCCTCAAAATCC---ATCTCAGTTACAATTCCATCCAGTTTATCGATGAATCAAGCTTCCCGGAAAATGTTA---ACCATCTGCAAACTCTTTACCTCAACAACAACATGTTTGTGTGTTCCTGCAATGCAACCTGGTTGGTCCGATGGATCAACCGCACCTCTG---ATATCCCGCGACTTGCATCAGATGTTACCTGTGCTTCCCCCAGTGCTCAAAAGGGCCAAAGTG---TTTTCCTCAAC------CTCCAAGCATGCCAACACAACTCCCTATCCATCATACTCTGTATTTTCCAAACCACTC---TTT---CCATCC---CCCTCACCATCTCCAGCCATCTCTTCCTATGGGATGTTTGGTACATCTACCACTTCTGTCTGGCCAAACTCAAGGGATACCGTCGATTATCC---TCCAACAGCGCTGTCTACGATGCTTTTG---TCTACGATACGACAGATCCTGCAGTTCAAGAGTGGGTCATGCAAGAGC---GAGTCCACC---AGGACAAGGGTGATCCCAGGA---ACCTTTGTTTGGAGGAACGGGATTGGGTTCCTGGATGTCCACTTATTGAGAATCTTTCCCAAAGTATACAGT---GCCAGCGTACGGTTTTCATCC---CTGAGAGGTATA---GGAGCGGGAGTTTCAGGACAGCCTTTTATTTGGCCCACCAGAGACTCATGGATGAGAGGAATGATGTTATCGTACTCATTTTCTTGGAGAGAAT---GCCTTGTCACTCCAAATATCTCAGAC---GGAAGAGGTTGTGTA---AG-----------------GA-----------ACTTAAAGGTACTTCTGGTTCAGTCTCAGGAGCCCTATGGCGACTTAGAGT------CAATATAATCCACTCTTCCAGGAGAGTCCTA

>CaTLR7_3321_bp
-------------------------------ATGAAG--------------------------------------AT------------------------------------GATGACAGAGAAGAAATTCATCAT-------------CTTTGCTGGTCTCATCTTTTTGCTGGAT--GCAGCCGAGTGGTACCCCAAAAGTCTGAAGTGTGACGTTTCTCTGGCTAGTAATGGGAGCGAGGTCACCGTCAACTGCACTGAACGAGAACTAACCGAAATTCCTTTGGGAATCCCAGCGAATACCACCAACCTGACACTAACGATCAACCACATACCCCATATCACAAACGATTCGTTTCACAAACTGCAGAACATCACTGAGATCGACCTGCGCTGCAATTGCGTACCAATCAAGGTCGGACCCAAAGACCGCGTCTGCACCAAGAGCTTGACAATTGACAACGGCACCTTCTGGAAGCTAAAGAACCTCAAGTCGCTTTATTTGGATGGTAACCAGCTGTCCAGCATACCAAAGGGCCTGCCTTCCAACATAGTGCTTCTGAGTCTCGAGGTCAATAGTATTTATTCAATCCTTAAGGAGAATCTGACAGAACTAACAAATATCCAAAAACTGTATCTCGGCCAGAACTGCTACTTCCGGAACCCGTGTAACACATCATATTATATCGAAAAGGATGCATTTTTGAAGCTTGACAAGATGACTTTGCTCTCTCTGAAGTCTAACAACTTGTCCTACATCCCCCACCAACTCCCATCCAGCCTCAAAGAGCTGTACCTGTACAACAACAATATTCAGACAATAACAGAGATGGACTTTCACAACCTGACGGAGCTGGAGATACTGGACTTGAGTGGGAATTGTCCACGTTGTTATAATGCACCTTTCCCATGCGTTCCATGCCCAAATAACGCTCCCCTTCAGATTCATCCAAACTCCTTCAAGACCCTGAAGAACCTGAATACTCTTCGGCTTCATAGTAATTCTTTAACACACATTCCTTCTGAGTGGTTTCAAAATCTGACTCAACTTATTCTTCTAGACCTCTCGAGCAACTTTTTGGCTAAGGAGATAACATGCACCTCCTTTCCTTCGTTGTTGCCTAATCTAGAAGAGTTGGATCTGTCTTTCAATTACGAGCTCCAGGTGTATCCTACAGCCCTCAACCTTTCAAGATCATTCCATCACCTTAAATCTCTGAAGGTCCTAAGAATCAGAGGCTATGTGTTTCAAGAACTCAAGCAGGAAGACATCCAACCATTGGCTAAACTGAACAAACTGGAGCTCATTGATCTCGGCACAAACTTCATAAAGATAGCACATCTCAGCGTCCTGAGGACCCTGAAAAACTTCAAAATCATCAACTTGTCCGACAACAAAATCTCAATGCCTTCTCAAGGAGAA------ACTT-----------------TGC---TTGCTAATCACAGAG---ACCATTATGGTTCTCCAA---CGCAAGGTGCACAGTACCACAGTGGAGAAG---AGGATATGCACTACTTCCTTTACGACGAATATGCACGCAGCTGCAAATACAAAGACAAGGAACTCTGGATTTCAAGTCCTT---TCAACAACGAATGTAGTTCCTTTGGAAAAACATTGGATATTAGTAGGAATAACATATTTTTCCTTCATTCTAGATTTTTGGATCTCGATGAGC---GTTGTC---ATCTCTCTGGGAACGCCA---GCCAGAGTT---ACGGTTCTGAGTTTGTCCATT---AGAATTTACAATATC---ACTTTTCGGACAATCGTC---ATT---TGTTCTCCTCAGCATTTCAGGAAC---GCAGCCTGGTGGTTCTGGATATCAGCCGTAACAGCCATTACTTCGTGGCTGAGGGTT---CCCATATGC---ATTTTACAAAGAACCTGGGTAAGC---ACAAAT---TCC---ACGATAATCAAATCTCGACATCCACCAACACAGAAATGGAGAGTTTTTCTCTGGAGCATTTGGAGTTCAAAGGCAACCGTCTTGATATGTTGTGGAGAGACGGAGACA---GGTATGCCAACTACTTTAAGAAACTTTTGTCCT---AGTCTCTTGATATCTCTCGCAACAACC---ACTTCATCCCAC---AAGTTTTTGAAGGTCTTCCAGACACCCTCACAGACCTGTACATTACTAACAACCGGT---AG------TCATTCAATTGGGAGGGACTTGCAAACCTTAAAAACC---AACTGT---ATCTCAGTGGGAATCAAC---CGGATGTTCCTGAATGCTTGT---CTAACTATACAAAATCAATCCAAACGCTGGTTCTACACAAGAACAACATTG---AAC---CCCCCAATTTTCTCAAGGATGCATTCAGCCTCAAAGTCCTGGATCTCAGTTACAATCGCATCCAGTTCATTGATGAGTCGAGTTTCCCAGCAAATG---TCGACCAGCTGCAGACCCTTTACT---ACAACAACCGGTTTGTGTGCTCCTGCAATGCCACGTGGTTTGTCCGATGGATTAACCGGACGTCCG---ACATCCCACGTCTTGCAATGGACGTCACCTGCGCTTCACCAAGTGCCCAAAAAGGTCAAAGTGTGCTTTTCCTCAAC------ATCCAAGCCTGCCAACACAATTCCCTATCCATCATCCTCTGCATTT------CCTCTG---TTCTTAGCATCC---CGCTCACCATCTCCAGCCATCTCTTTCTTTGGGATGTTTGGTACATCTACCACTTCTGCTTGGCCAAACTCAAGGGATACCGTCGGCTTTCC---TCCAACAGCACTGTCTACGATGCCTTTGTCGTCTACGATA---CTGATCCAGCCGTTCATGAGTGGGTCATGCAAGAGCTTCGTGTTCAACTGGAAGACCAGGGTGACCCAGGGATGCAACTCTGTTTGGAAGAGCGGGATTGGGTTCCTGGATGTCCCCTCATTGAAAACCTTTCCCAAAGCATACAGT---GTAAACGCACTGTTTTCATTT---CAAATCGATACATCAGGAGCGGCAGCTTCAGGACAGCGTTTTATCTGGCCCACCAGCGACTCATGGATGAAAGGGATGATGTTATTGTAC---TATTCTTGGAGAAAAT---GCCTTGTCATTCCAAGTACCTCAGAC---GAAAGAGGTTGTATAAAAAATCAGTTCTGGAGTGGCCAAGGAACCCTCAAGCGCAGAGGTACTTCTGGTTCAGTCTCAGAAGTGTCATGTCAGCTGGGAGTCAA---CAATACAACAAACTCTTCCAGGAAA-CTCTG

>CcTLR7_3321_bp
-------------------------------ATGAAG--------------------------------------AT------------------------------------GATGACAGAGAAGACATTCATCAT-------------CTTTGCGGGTCTAATTTCTTTGCTGGAT--GCAGCCGAATGGTACCCCAAAAGTCTGAAGTGTGACGTTTCTCTGGCTAGTAATGGGAGCGAGGTCACCGTCAACTGCACTGAACGAGAACTAATTGAAATTCCTTTGGGAATCCCAACGAATACCACCAACCTGACCCTAACAATCAACCACATACCCCATATTACGAACGATTCGTTTCACAAACTGCAGAACATCACTGAGATCGACTTGCGCTGCAACTGTGTACCAATCAAGGTCGGACCCAAAGACCGCGTCTGCACCCAGAGCTTGATGATTGACAACGGCACCTTCTGGAAGCTAAAGAACCTCAAGTCGCTTTATTTGGATGGTAACCAGCTATCCAGCATACCCAAGGGCCTGCCTCCCAACATAGTGCTTCTGAGTCTCGAGGTCAATAGTATTTATTCAATCCTTAAGGAAAATCTGACAGAACTGACGAATATCCAAACACTGTATCTCGGCCAGAACTGCTACTTCCGGAACCCATGCAACACATCATATTATATCGAAAAAGATGCATTTGTGCAGCTTGACAAGATGACTTTGCTTTCTCTGAAGTCTAACAACTTGTCTTACATCCCCCACCAACTACCATCCAGCCTCAAAGAGCTGTACCTGTACAACAACAATATTCAGACAATAACAGAGATGGACTTTCACAACCTGACGGAGCTGGAGATACTGGACTTGAGTGGGAATTGTCCACGTTGTTATAATGCACCTTTTCCATGCGTTCCATGCCCAAATAATGCTCCCCTTCAGATACATCCAAACTCCTTCAAGACCCTGAAGAACCTAAAGACTCTTCGTCTTCATAGTAATTCTTTAACGCACATACCTTCAGAGTGGTTTCAAAATCTGACTCAACTTGGTCTTCTAGACCTCTCCAGCAACTTTTTGGCTAAGGAGATAACATGCACCTCCTTTCCTTCATTGTTGCCTAATCTAGAAGAGTTGGATCTGTCTTTCAATTACGAGCTCCAGGTGTATCCTACATCCCTCAACCTTTCAAGATCATTCCGTCACCTTAAATCGCTGAAGGTCCTAAGAATCAGAGGGTATGTGTTTCAAGAACTCAAGCAGGAAGACATCCAACCGTTGGCTAAATTGAACAAACTGGAGCTCATTGATCTCGGCACAAACTTCATAAAGATAGCACATCTCAGCATCCTGAGGAACCTGAAAAACTTCAAAATCATCAACTTGTCTGACAACAAAATCTCAATGCCTTCTCAAGGAGAA------ACTT-----------------TGC---TTTCTAACCACAGAGAAAGCCATTATAGTTCTCCAATGTCGCAAGGTGCACAGTACCACAATGGAGAAG---AGGATATGCACTATTTCCTTTATGACGAATATGCACGCAGCTGCAAATACAAAGACAAGGAACTCTGGATTTCAAGTCCTT---TCAACAACGAATGTAGTTCCTTTGGAAAAACATTGGATATTAGTAGGAATAACATATTTTTCCTTCATTCTAGATTTTTGGATCTTGATGAGC---GTTGTC---ATCTCTCTGGGAATGCCA---GCCAGAGTT---ACGGTTCTGAGTTTGTACAGT---AGAATTTACAATATC---ACTTCTCAGACAATCGACTGGATT---TGTTCTCTTCAGCATTTCAGGAAC---GCAGCCTGGTGGTTCTGGATATCAGCCGTAACAGCCATTACTTTGTGGCTGAGGGTT---CTCACATGC---ATTTTACAAAGAACCTGGGTAAGC---GCAAAT---TCC---ATGATAATCAAATCTCGACATCTACCAACACAGAAATGGAGAGTTTTTCTCTGGAGCATTTGGAGTTTAAAGGCAACCGTCTTGATATGTTGTGGAGAGATGGAGACACAAGGTATGCCAACTACTTTAAGAAACTTTTGGCCT---AGTCTCTTGATATCTCTCGCAACAACC---ACTTCATCCCAC---AAGTTTTTGAAGGTCTTCCAGACACCCTCACAGACCTGTACATTACTAACAACCAGT---AG------TCATTTCATTGGGAGGGCCTTG---ACCTTNAAAACC---AACTGT---ACCTCAGTGGGAATCACT---CTGATGTTCCTGAATGCTTGT---CTAACTATACAAAATCAATCCAAACTCTGGTTCTACACAAGAACAACATTG---AAC---CTCCCAATTTTCTCAAGGATGCATTCAGCCTCAAGGTCCTGGATCTCAGTTACAATCGCATCCAGTTCATCGATGAGTCAAGTTTCCCAGGAAATGTTA---ACCAGCTGCAGACCCTATACT---ACAACAACCGGTTTGTGTGCTCCTGCAATGCCACGTGGTTTGTCCGATGGATTAACCGGACGTCCG---ACATCCCACGCCTTGCAATGGACGTCACCTGTGCTTCACCAAGTGCCCAAAAAGGTCAAAGTG---TTTTCCTCAAC------ATCCAGGCCTGCCAGCACAATTCCCTATCCATCATCCTCTGCATTTTAC---CCTCTG---TTCTTAGCATCCTCACACTCACCATCTCCAGCCATCTCTTTCTTTGGGATGTTTGGTACATCTACCACTTCTGCTTGGCCAAACTCAAGGGATACCGTCGGCTTTCC---TCCAACAGCACCGTCTATGATGCCTTTGTTGTCTACGATACGACTGATCCAGCCGTTCACGAGTGGGTCATGCAAGAGCTTCGCGTTCACCTGGAAGACAAGGGCGACCCGAGGATGCAACTCTGTTTGGAAGAGCGGGATTGGGTTCCTGGATGTCCCCTTATTGAAAACCTTTCCCAAAGCATACAGT---GTAAACGCACTGTTTTCATTC---CCGGTCGATACATCAGGAGCGGCAGCTTCAGGACAGCGTTTTATTTGGCCCACCAGCGACTCATGGATGAAAGGAATGATGTTATTGTAC---TATTCTTGGAGAAAAT---GCCTTGTCATTCCAAGTACCTCAGAC---GAAAGAGGTTGTATAAAAAATCAGTTCTCGAGTGGCCAAGGAACCCTCAAGCACAGAGGTACTTCTGGTTTAGTCTCAGAAGTGTCATGGCAACTGGGAGTCAG---CAATACAACAAACTCTTCCAGGAAA-CTCTG

>MaTLR7_3321_bp
---------------------------------------------------------------------------ATGTTCCTCTTTCA------------------------GGTGACTGAGAAGATATTAATCAT-------------CTTTGCCGGTCTCGTCTCTTTGCGGGAT--GCGGCAGAATGGTACCCCAAAAGTCTGAAGTGTGACGTTTCTCTGGCTAGTAACGGGACCGAGGTCAGCGTCAACTGCACCGAACGAGACCTCACCGAAGTTCCTCTGGGAATCCCAATGAACACTACCAACCTGACACTAACCATCAACCACATACCCCACATCATGAATGATTCATTCCACGAACTGCACAACATCACTGAGATCGACCTCCGCTGCAACTGTGTACCGATCAAGATCGGTCCCAAAGACCGCGTCTGCACCCAGAGCGTCACGATTGACAACGGAACCTTCTGGAAGCTAAAGAACCTCAAGTCGCTTTACCTGGATGGTAACCAGCTCTCCAGCATACCCAAGGGCCTTCCTCCCAACATAGTGCTTCTGAGTCTCGAGGTCAACAGTATTTATTCAATTCTTAAGGAGAATCTGACAGAGCTGACTAACATCCAGAGGCTGTATCTTGGCCAGAACTGTTACTTCCGGAACCCGTGCAACAAGTCATACTACATTGAAAAGGATGCATTTGTGCAGCTCAACAAGATGACTTTGCTTTCTCTGAAGTCTAACAACTTGTCCTATGTCCCACGCCAACTGCCATCTAGCCTCAAAGAGCTGTACCTGTACAACAACAATATTCAGACAATCACGGAGGAGGACTTTCACAACCTGACAGAGTTGGAAATACTGGACTTGAGTGGGAATTGTCCACGCTGTTATAATGCACCATTCCCATGCAACCCATGCCCAAATAACGCTCCCCTTCAGATACACGCCGACTCCTTCAACACCCTGAAGAACCTCAAGACTCTTCGACTTCATAGCAACTCTTTAACGAATATACCTTTAAAATGGTTTCAAAACCTGACGGGACTTAGTCTTCTAGACCTCTCAAGCAATTTTTTGGGTAAGGAGATAACATGCACCAATTTTCCTTTTAAGTTGCCCAATCTGGAAGAGTTGGATCTGTCTTTCAACTTCGAGCTCCAGGTGTATCCCACATCTCTCAACCTTTCGAGTTCATTCAGCAGCCTTAAATCTCTGAGGGTCCTGAGAATCAGAGGGTACGTGTTTCAAAAACTCACAGAGCAAGACCTCAAACCACTGATTAATTTGAGCAACCTGGAATTCATTGATCTTGGCACAAACTTCATAAAAATAGCAGACCTCAGTCTCCTGAAGGAACTGAAAAGCTTCAGAATCATCAACTTGTCCGACAACAAAATCTCAATGCCCTCTGAAGGAGGATACGCGACTT-----------------GGC---ATTCTAACCACAGAGAAAAACATTACGGTTCCCCGATGTCGCAAGGTGCCCAGTACCACAATGGAGAAG---AGGATGTCCACTATTTCCTCTATGACGAATTTGCACGCAGCTGCAAATACAAGGACAAGGAACTCTGGATTACAAGTCCTT---TCAACAACGAATGTAGTTCCTTCGGAAAAACATTGGATATTAGCAGGAATAACATCTTTTTCCTTCATTCCAGATTTCTGGATCTTGGTGAGC---GGTGTT---ATCTCTCCGGGAACGCCA---GCCAGAGTT---ACGGTTCTGAGTTTGTCCAGT---AGAATTTACAATACC---ACTTTTCCGACAATCGTCTGGATT---TGTACTCTTCAGCGTTCCAAGAAC---GCAGCT---TCGTTCTGGATATCAGCCGTAACAGCCATTTCTTCGTGGCTGAGGGTT---CTCACATGT---ACTTTACAAAAAGCC---ATAAGCTGCGAAAAT---TCA---ACGACAACCAGATATCCACATCCACAAACACAGAAATGGAGAGTTTTACTCTGGAACATTTGGAGTTTAGAGGCAACCGTCTTGATATGTTGTGGAGGGATGGAGACACGAGGTACGTCAGCTACTTTAAGAAACTTGTGGCCT---AGACTCTTGACATTTCTCAAAACAACC---ACTTCATCCCACAAGGTGTTTTCGAAGGTCTTCCAGACACCCTCACAGAACTCTACATCACTAACAACAAGTTTAAG------TCATTTAAATGGGAAGGCCTTG---ACCTTAAAAACCTACAGCTGTTGGACCTCAGCGAGAATTACC---CGGAGGTTCCTACGTGCT------CCAACTACACGAAATCGATCCAAACTCTTGTCCTACACAAGAACTACATTGCAAAAC---CTCCGAATTTCC---AGGATGCATTCAGCCTCAAGGTCTTGGATCTCAGTTACAACCTCATCCAGTTCATCGACGAATCGAGCTTCCCGGAAAATGTTGTTGACCATCTGGAGACCTTGTACT---ACAACAACAGGTTTGTGTGCTCTTGCAACGCCACGTGGTTCGTCCGATGGATCAACCGCACCTCCG---ATATCCCACGCCTCGCGACGGACGTCACCTGCTCTTCGCCGAGTGCCCAAAAAGGTCAAAGCGTCATTTTCC---AC------GTCCAGGCCTGCCAACACAACTCCCTGTCCATCATCCTGTGTATTTTCC---CCTCTG---TTCTTAGCATCCTCACACTCACCATCTCCAGCCATCTCTTCCTTTGGGATGTGTGGTACATCTACCACTTCTGCCTGGCCAAACTCAAGGGATACCGCCGGCTGTCC---TCCAACAGCACCGTCTACGATGCCTTCGTGGTCTACGACACGGCGGATCCAGCCGTTCACGAGTGGGTCATGCAGGAGCTCCGCGTTCACCTGGAGGACCGGGGCGATCCGCGGATGCAACTCTGTCTGGAGGAGCGGGATTGGGTGCCTGGTTGTCCCCTCATCGAAAACCTTTCCCAGAGCATACAGT---GTAAACGCACCGTTTTCATCC---CGGGGCAGTACATCAAGAGCGGCAGCTTCAGGACAGCATTTTATTTGGCCCACCAGCGACTCATGGACGAGAGGAATGATGTTATCGTCC---TATTCTTGGAGAAAAT---GCCTTGTCACTCCAAGTACCTCAAGC---GGAAGAGGTTGTATAAAAAATCAATCCTGGAGTGGCCGAGGAACCCTCAAGCACAGAGGTACTTCTGGTTCAGTCTCAGAGGCCTCATGTCAACAGACAGTCGG---CAGTACAACAAACTCTTCCAGGAAA-CGCTG

>EcTLR7_3321_bp
---------------------------------------------------------------------------ATGTTCTTCCACCA------------------------GATTTATGTGGCGCTCCTGGGTCT-------GTGGTGTT-----------GCCTCTCCACATCAACAGCTAGCGTTTCTTACCCCAAAACCCTGCCATGTGATGTCAGCGAGGCCAACAACGGGAGCATGGTGACGGTAGACTGCACAGAGAGGAGCCTCAAAGACATCCCCCGTGGCATCCCCGGAGACACTACCAACCTGACGCTCACCATCAACCATATTCCTAAATTAAACTCCACCTCCTTTCACGGTCTGGAGAACCTGACTGAGATTGACATGGGGTGCAACTGTGTGCCCATTAAAATTGGGCCCAAGGACCGAATGTGCAACGAGAGTGTGATAATAGAGGAAAACACCTTTACCAGCCTGACAAACCTGCGAGCACTGTATCTAGATGGTAATCAGCTCTCTAGTATACCAAAAGGCCTGCCTCCAAATCTGATCCTGCTGAGTTTGGAAGTGAATCACATTTATAACATTTCTAAAGCAAATCTCTCTGACATCAGAAATATTGAGGTGCTTTACCTCGGTCAAAACTGCTATTACCGTAACCCATGTGATAATAACTATACTATAGAGGACGATGCATTTTTACAGCTTAACAATTTAAAACTGTTGAGTCTTAAATCAAACAACTTATCCTTTATTCCACATCAACTTCCCACAAGTCTGAAGGAATTATACCTTTACAACAACAAAATCCAAGAAGTTACTGACGAGGATTTCAAAAATTTAACTAACCTTGAGATTCTAGATATTAGCGGAAACTGTCCTAGATGTTACAACGCTCCTTTCCCATGCATCCCGTGCCCAAATGATTCCCCTATGAAAATCAGCAGGGATGCTTTTAAAATGTTGACAAAACTAAAGACGCTCCGCCTGCACAGCAACTCCCTGACATACGTGCTGCCTAAGTGGTTCATCAACATGACAGACCTGAGAGTTCTCGATCTCTCGTCAAACTTTTTAGCAACAGATATAGGATACACAATCTTCCCACAATTCCTGGGCAAACTGGAAGAACTGGATCTTTCATTTAACTATGAGCTTCAAAGGTACCCTCAAACGCTGAGGCTGAGCTGCAGTTTCTCCTTACTCAAATCCCTTCGAATTCTCAGACTAAAAGGCTATGTGTTTCAGCAGCTGAAGCCAGAGAGCATTGCTCCTTTGATAAAGCTCACAAAGCTGGAGGTTGTAGATCTGGGGACAAACTTTATTAAAATGGCAAACCTTAGTATTCTGATGGAGTTAAAGAGCTTTCAAATAATCAGCCTGTCTGACAACAAAATATCCTCCCCCTCTGACAGCCAAGATGCTGTTG-----------------GTT---TCTCT---GGGGGAGAGCCCTTGCACTGGTCTCCCATGTCGGCTGCAGCTCAGTACGGAAATAAGGAAG---GAGAGATTCACTACTTCAGATATGATGAATATGCACGCAGCTGCAAGTACAAATACAAAGAACTTGGAACTGTCACATCCTTTGTCAACAAGAAATGCAGTGAGTTTGGAAAAACCCTGGATG---GCAGGAACAACATATTCTTCTTGCATTCCAGATTTT---ATC---CAGAGC---GATGCCTCAATCTGTCTGGAAATGCAA---GCCAAAGCCTTAATGGCTCTGAATTTACTTATC---CTAATT---ATTATT---ACTTCTCCTGGAATCGGCTGGACCTGCTCTACTCAACTGCGTTTCAAGAGC---AAAATC---TTGTCTTGGATA---GTAACAACAACCATTACTTTGAGTCCGAGGGCT---CTCACATGCTTAACTTCACTAGCAATT---AAAAGCTCAAGATATTGCGCA---ACCACAACAAGATCTCTACTTCCACCAATACAGAGCTGGAGAGTCAGTCTC---AGAGGT---AGTTCAGAGATAACCGGT---ATATGTTGTGGAGAGACGGGGACACCAGGTATATCAATTATTTTAAGAAAT---TTAATCTGTCTGTCCTTGACATCTCTCATAACAACCTCAATTTCATTCCGCCGGGAGTGTTCAGCGGTCTGCCGGACAAACTGTCTGAGCTCTACATCAAAAACAACAAAC---AAGATGGATCCTTTGATTGGAAGAAACTACAACTTATACAGTCTTTGGAGGTCT---ATCTCAGTGGCAACATCT---CTACCGTTCCAGCCATGCTGTCAACAACCTGTCCCAAATCTCTCAAAAAGCTCCTTTTACAGAAAAACCAGATTGTGGAACTCACCCCAGATTTCCTTAAGGATGCCTTCCACT---AACATCTTGATCTTAGTTTTAATCACATACAACACATTGTCCAATCTAGCTTTCCAGATGATGTCATTGATCAGATGGACATGCTGCTTCTGCACAACAACCCATTCCTGTGCACTTGTAACGCCACTTGGTTTATCAAGTGGCTCAACAGCACCACAGTCACCATCCCTAAACTGGCCACGGATGTTACTTGCGCTAGTCCAGAGGCGCAAAAAGGTAATCTTG---TCTCAGTGGAC------CTGTTGGCCTGCCAGTACAACTACCTGTCAATCATCCTCTACACCCTCA---CTACCCTCGTCCTCAGCTTCCTCACCCTGTCAATCTCCAGCCATCTCTTCCTGTGGGACGTCTGGTACATCTACCATTTCTGCAGGGCAAAGCTCAAAGGTTACGGCCGCCTGTAC---TCCCAAAGCTCAGCCTATGATGCCTTTG---TATACGACAAGGAGGATGCTGCGGTGTCAGAGTGGG------AGGAAATGTGCCCTCATCTTGAGGACAGCGGAGACCGTCAGCTCACATTGTGTC---AGGAACGGGACTGGATTCCCGGATGCCCCC------ACAACCTCTCCAGGAGCATCAACAACAGCAAGAGGACCGTGTTCATTCTCACCAACAGGTATCTCAAAAGTGGCAACTTCAAGACAGCTTTCTACATGGCCCACCAAAGGC---TGGATGAAAAAGATGACGTTATCATAT---TCTTCTTGGAGAAAGT---ACCTTGCAATTCAAAGTACC---GATTACGGAAGAGACTGTACAAGCGCTCTGTGCTGGATTGGCCAACAAACCCTCAAGCCCAGTTGTACTTCTGGTTCAGCC---GAAGTGTAT---CAACTGAGAGTCACAAACAATACAATAACCTCTTCAAAGAAA-CACTG

>ToTLR7_3321_bp
------------------------------------------------------------------------------------------------------------------ATGTGTGCGGCACTGCTGGCCCT-------GTGGTGCT-----------GTCTCTGCATTTCGACAGCTACCATTTCTTACCCCAAAACTCTGCCATGTGATGTTAGTGAGGTCACCAATGGGAGTGTGGTGAAAGTGGACTGCACAGAGAGAAGCCTCAAAGAAGTCCCCCTTGGCATCCCCAGAGAGACTACCAATCTGACGCTCACCATCAATCATATTCCTAAATTAAACTCCTCCTCCTTCCACGGTTTGGAGAACCTGACTGAGATTGACATGAGGTGCAACTGTGTGCCCATCAAAATTGGCCCCAAAGACCGCATGTGCACGGAGAGTGTGACAATAGAGGAAAACACCTTTACCAGCCTGAGGAGTCTGCGTGCACTGTATCTGGATGGCAACCAGCTCTACAGCATACCCAAAGGCCTGCCTTCAAATCTGGTCTTGCTGAGTTTGGAAGTGAATCACATTTGTAGTATTTCTAAAGCAAACCTCTCTGTGCTCAGGAATGTTGAGATGCTTTACCTTGGTCAAAACTGCTATTATCGTAACCCCTGTAATAACTCCTACGGAATAGAGAACGGTGCATTTTCAGACCTTAACAATTTAACATTGTTATCTCTTAAATCTAATAACTTATCTTTTATTCCACATCAGCTACCCACATGTCTGAAGGAGTTGTATCTCTACAACAATAATATCGAAAAAGTCACTGATGAGGATTTCAAAAACTTAACTAACCTTGAGATTCTAGATATAAGTGGAAACTGTCCTCGATGTTACAATGCCCCTTTCCCATGTACTCCGTGCCCAAATAATTCACCACTAAAAATCAGCGAAGCGGCTTTTAAAATGTTATCAAAGCTCAAGACGCTCCGCTTGCACAGGA---CTACTGAATGTGTGTCATCTGAGTGGTTTACCAACACAACAGAGCTCAGAGTGCTTGATCTCTCATCAAACTTTTTGGCAAAAGAAATAGGAGCCACCAGCTTCCCACATTTCCTGGGCAAACTGGAAGAACTGGACCTTTCATTTAACTATGAGCTTCAGCAGTATCCTCGGACACTGACACTAAATCGCAGTTTCTCCGACCTCAAATCCCTTAAAATTCTCAGACTAAAGGGTTTTGTGTTTCAAGAGCTAAAACTAGGCAGCATCGCTCCTTTGAAGCCTCTCAAACACCTGGAGGTTCTAGATCTGGGTACAAACTTCATTAAAATAACAAACCTTAGTATTCTGATGGAATTAAAAAGCTTTAAAATAATTAGTCTGTCAGACAACAAGATATCTTCCCCCTCCGAAAACCAAGATGCTGTTG-----------------GTT---TCTCC---GGAGGAGAGCCCT---ACTGGTCTCCAATGTCAGCTGCTGCTGAGTACCAAAGTAAGGAAG---GAGAGATTCATTACTTCAGATATGATGAATACGCACGCAGCTGCAAATACAAAGACAAAGAACGTGGTGTTGTTACATCTTTTGTCAAAAGACAATGTAGTCACTTTGGCAAAACCCTGGATG---GTAGAAACAACATATTCTTCTTGCATTCAAGATTTT---ATCTCAGAGAGC---GATGCCTCAATCTGTCTGGAAATT------GCCAAAGTC---ATGGCTCTGAATTTACCCATCTGTCTAATT---AATATCTGGACTTCTCATCGAATCGCCTGGACTTGCTCTACTCCACTGCATTTAAAGAAC---CAAGTCTGGTCATCCTGGATA---GTAACAACAACCATTATTTTGAATCTGAGGGCT---CTCATATGCTTAATTTCACTAGAAATT---ATAATCTTAAGATAC---------ACCACAACAAGATCTCTACTTCCACTAACACAGAGCTGGAGAGTCAATCTC---AAAAGT---AGTTCAGAGATAACCGGT---ATGTATTGTGGAGAGATGGGGACACCAGATATTTCAATTTTTTCAAGAAATTACTTAATC---CTGTCCTTGACATCTCTCACAACAACCTCCATTTCATTCCAGCAGAGGTG-TCAGCTGTCTGCCAGACAGCTCA--TAGACTCTACATCAAAAACAACAAAC---CA------TCCTTTAAATGGGAGAAACTACAACTTCTACGTTCTTTGGAGGTAT---ATCTCAGTGGAAACAGTT---ATACTGTTCCACCCATGCTGT---CAGACTGTAGCAAATCTCTCAAGAAACTCATTTTACATAAAAACCAAATCC---AACTTGAGCCAGATTTCCTCAAGGGTGCCTACAACT---AATATCTGGATCTCAGTTTTAATTACA---AGCACATTGAACAATCCAACTTTCCAGATGATGTCGTTAATCAGATGGAAAAGTTGCTTCTGCACAAAAACAGCTTCTCTTGCACTTGCAATGCCACTTGGTTCG---CATGGCTCAACAGGACCACAG---CCATCCCCAGACTGGCCACAGATG---CCTGTGCCACACCAGGGGCACAAA---GTCATCCTG---TCTCAGTGGAC------CTGCTGGCCTGCCAGCACCACTACCTGTCAATCTTCCTCTACACCCTCA---CTTCTATCGTCATCAGCTTCCTCACCCTGTCCATCTCCAGCCATCTCTTCCTGTGGGACGTCTGGTACATCTACTACTTCTGCAGGGCCAAACTCAAAGGCTATAGCCGTCTGTAC---TCCCAGAGCTCCGTGTATGATGCCTTTGTCATATACGACAAGGAGGACACCGCCGTGTCAGAGTGGG------ACGAAATGTGCATTCATCTGGAGGACCGTGGAGACCACTGCTTTACACTGTGTCTGGAGGAACGGGACTGGATCCCTGGGTGTCCCC---TCGACAACCTCTCCCAGAGCATCCACAGGAGCAAGAGGACTGTGTTCATTCTCACCAACAAATACATTAAAAGCGGCAACTTCAAGACAGCATTCTACATGGCCAACCAAAGGC---TGGATGAAAAAAATGATGTTATCATCC---TCTTCCTGGAGAAGGT---ACGTTGCAACTCAAAGTACC---GACTGCGCAAGAGACTGTATAAGCGGTCTGTGCTGGAGTGGCCAACAAACCCTCAAGCCCAGCCATACTTCTGGTTCAGCC---GAAGTGTAC---CTACGGAGAGTCACAAACAATACAACAATCTCTTTAAAGAGA-CACTG

>SdTLR7_3321_bp
------------------------------------------------------------------------------------------------------------------ATGTGTGTGGCCCTGCTGGCCCT-------GTGGTGCT-----------GTCTCTGCATATCAACAGCTACCGTTTCTTACCCCAAAACTCTGCCATGTGATGTTAGTGA---CCTCAACGGGAGTGCAGTGATAGTGGACTGTACCGAGAGAAGCCTCAAAGAAATCCCTGGTGGCATCCCCAGAGAGACTACTAATCTGACGCTCACCATCAATCATATTCCTGGATTAAACTCCTCCTCCTTCCACGGCCTGGAGAACTTGACTGAAATTGACATGAGGTGCAACTGTGTGCCCATCAAAATTGGCCCCAAGGACCACGTGTGCACTAAGAGTGTGACAATAAAGGAAAACACCTTTACCAGTCTGAGGAGTCTGCGCGCACTGTATCTGGATGGCAATCAGCTCTCTAGTATACCCAAAGGCCTGCCTTCAAATCTGGTCCTGCTGAGTTTGGAAGTGAATAACATTTGTACAATTTTTAAAGCAAACCTCTCTGAGCTCAGGAATGTTGAGGCACTTTACCTTGGTCAAAACTGCTATTATCGTAACCCCTGTAATAAGTCCTATGAAATAGAGAACGGTACATTTTCACACCTTTACAATTTAACATTGTTATCTCTTAAATCAAATAACTTATCTTTTATTCCGCCTCAACTACCCACAAGTCTGAAGGAGTTGTATCTCTACAACAATAACATTCAAAAAGTAACTGATGAGGATTTCAAAAACTTAACTAACCTTGAGATTCTAGATATTAGTGGAAACTGTCCTCGATGTTACAATGCCCCTTTCCCATGTAACCCATGCCCAAATAATTCACCACTAAAAATCAGTGAAGCCGCTTTTAAAATGTTAGCAAAGCTTAGGACGCTCCGCTTGCACAGCAACTCTCTGAGATGTGTGTCATCTGAGTGGTTTACCAACACAACAGAGCTGAGAGTGCTTGATCTCTCATCAAACTTTTTGGGAAAAGAAATAGGAACCACCAGCTTCCCACTTTTCCTGGGCAAACTGGAAGAACTGGACCTTTCGTTTAACTATGAGCTTCAGGAGTATCCTCGGACACTGATACTTAATCGTAGTTTCTCCAACCTCAGATCCCTTAAAATTCTCAGACTGAAGGGTTTTGTGTTTCAGGAGCTAAAACCAGGGAGTATTGCTCCTTTAAAACCTCTCGCACACCTGGAGGTTCTAGATCTGGGTACAAACTTCATTAAAATAACAAACCTTAGTATTCTGATGGAATTAAAAAGCTTTAAAATAATTAGTCTGTCAGACAACAAGATATCTTCCCCCTCTGAAGGCCAAGATGCTGTTG-----------------GTT---TCTCA---GGAGCAGAGCCCT---ACTGGTCTCCAATGTCAGCTGCTGCTGAGTACCAAAGTAAGGAAG---GAGAGATTCATTACTTCAGATATGATGAATATGCACGCAGCTGCAAACACAAAGACAAAGAACTTGGAGTTGTTACATCCTTTGTCAAAAGACAATGCAGTCACTTTGGCAAAACCCTGGATG---GTAGAAACAACATATTCTTCTTGCATTCGAGATTTT---ATCTCGGAGAGC---GATGTCTCAATCTTTCTGGAAATT------GCCAAAGTC---ATGGTTCTGAATTTACCTATC---CTAATT---AATATCTGGACTTCTCATGGAATCGCCTGGACTTGCTCTACTCCACTGCATTTCAAGAGC---AAAGTCTGGTCGTCCTGGATA---GTAACAACAATCATTACTTTGAATCTGAGGGTT---CTCATATGCTTAATTTCACTAGAAATT---AGAATCTCAAGATATTGC------ATCACAACAAGATCTCTACTTCCACTAACACAGAGCTGGAGAGTCAATCACTTGAGAGGT---AGTTCAGAGATAACCGGT---ATATACTGTGGAGAGATGGGGACAAAAGATATTACAATTATTTCAAGAAATTACTTAATC---CTGTCCTCGACATCTCTCAAAACAACCTCAATTTCATTCCAGAAGAAGTGTTCAGCAGTCTGCCAGACAACCTGGCAGAGCTCCACATCAAAAACAACAAAC---AA------TTGTTTAAATGGGAGAAACTACAAC---TCCATTCAT---AAGTAT---ATCTCAGTGGAAACAGTT---CTACTGTTCCACACATGCTGT---CAGACTGTAGCAAATCTCTGGAGAAACTCATTTTACATAAAAACCAAATCC---AACTTGAGCAAGATTTCC---AGGGTGCCTACAATT---AATATCTGGATCTTAGTTTTAATTACA---GGCACATTGAACAATCCAACTTTCCAGATGATGTTGTTAATCAGATGGACAAGCTGCTTCTGCACAACAACAGATTCTCCTGCACTTGCAATGCCACTTGGTTTG---CATGGCTCAACAGGACCACAG---CCATCCCCAGATTGGCCACAGACG---CCTGTGCCGCACCAGGGGCACAAA---GTAATCCTG---TCTCAGTGGAC------CTGCTGGCCTGCCAGCACCACTACC---CAATCATCCTCTACATCCTCA---CTTCCCTCGTCATCAGCTTCCTCACCGTGTCAATCTCCAGCCACCTCTTCCTGTGGGACGTCTGGTACATCTACCACTTCTGCAGGGCCAAGCTCAAAAACTACAGCCGTCTGTAC---TCCCAGAGCTCTGTCTATGATGCCTTCGTCATATACGACAAGGAGGATCCTGCCGTGTCAGAGTGGG------ACGAAATGTGCGTTCATCTGGAGGACCGCGGAGACCACTGCCTTACACTGTGCCTGGAGGAACGGGACTGGATCCCTGGATGTCCTC---TCGACAACCTCTCCCAGAGCATCCACAGGAGCAAGAGGACCCTGTTCATTCTCACCAACAAATACATTAAAAGCGGCAACTTCAAGACAGCTTTCTACATCGCCAACCAGAGGC---TGGATGAAAAAAATGATGTTATCGTCC---TCTTCCTGGAGAAAGT---ACCTTGCAACTCAAAGTACC---GACTGCGCAAGAGACTGTATAAGCGGTCTGTGCTTGAGTGGCCAACAAACCCTCAAGCCCAGCCATACTTCTGGTTCAGCC---GAAGTGTACTGGCGACTGAAAGTCACAAACAATACAACAATCTCTTCAAAGAGA-CACTG

>LcTLR7_3321_bp
---------------------------------------------------------------------------ATGCTCTACCACTTGAGAACCGCCTGTGTTTCTGTACAGATGTGTGTGGCTCTGCTGGTCCT-------GTGGTGCT-----------GCCGCTGCATATCGACAGCTGATGTTTCCTACCCCAAAACTCTGCCATGTGATGTTAGTGAGGAGAACAACGGGAGTGTGGTGAAAGTAGACTGCACTGAGAGAAGCCTCAAAGAAATCCCCTACGGCATCCCCAGAGACACTACCAATCTGACGCTCACCATCAACCACATTCCTGAATTAAACTCCTCCTCCTTCCACGGTCTGGAGAACCTGACAGAGATTGACATGAGGTGCAACTGCGTGCCCATCAAAATTGGCCCCAAAGACCACATGTGCACTCAGAGTGTGACGATAGAGGAAAACACCTTCACCAGCCTGAAGAGTCTGCGAGCACTGTATTTGGATGGCAATCAGCTCATCAGTATACCTAAAGGCCTGCCTTCAAATCTGATCCTGCTGAGTTTGGAAGTGAATCACATCTACAATATTTCAAAAGCAAACCTCTCTGAGCTCAGAAATGTTGGGCTTCTTTACCTTGGGCAAAACTGCTATTATCGTAACCCCTGTAACAACTCCTACAGTATAGAGAATGGTACATTTTCACAGCTTATTAATTTGACATTGTTATCTCTTAAATCAAATAACTTATCTTTTATCCCACCTCAACTACCCACAAGTCTGAAAGAGTTGTATCTCTACAACAATAATATTCAAAATGTCACCAATGAGGATTTCAAAAGTTTAACTAATCTTGAGATTCTAGATATTAGTGGAAACTGTCCTAGATGTTACAATGCCCCTTTCCCATGCACCCCATGCCCAAATAATTCACCACTAAAAATCAGCAAAATGGCTTTTAAAATGTTAACAAAACTAAAGACACTCCGTTTGCACAGCAACTCTCTGACATTTGTACAATCTGAGTGGTTTACCAACACAAAAGAGCTGAAAGTGCTTGATCTTTCTACAAACTTTTTGGCAAGTGATATAGGAGACACCAGATTCCCACATTTCCTAGGAAAACTGGAAGAACTGGACCTTTCATTTAACTATGAGCTTCAACGGTATCCTCAAACACTGACACTGAGTCGCAGTTTCTCCTCCCTCAGATCCCTTAAAATTCTGAGACTAAAGGGTTTTGTGTTTCAGCAGCTGAGACCAGAGAGTATTGATCCTTTAAAACCTCTCCCAAACCTGGAGGTTTTAGACCTGGGTACAAACTTCATTAAAATGGCAAACCTTAGTATTCTGATGGAATTAAAAAGCTTTAAAATAATCAGTCTGTCTGACAACAAAATATCTTCCCCCTCTGATGGCCAAGACACTGTTG-----------------GTT---TCTCT---GGGCGAGAGCCCTTGGACTGGTCTCCAATGTCAGCTGCAACTCAGTACCAAAG---GGAAG---GAGAGATTCATTACTTCAGATATGATGAGTATGCACGCAGCTGCAAATACAAAGACAAAGAACTTGGAGTTATCACATCCTTTG---AAAGAAAATGCAGTCGGTTTGGCAAAACCCTGGATG---GCAGAAACAACATATTCTTCTTGCATTCAAGATTTT---ATCTCAGAGAGC---GATGCCTCAATCTCTCTGGAAATT------GTCAAAGTC---ACGGCTCTGAATTTACCTATC---CTAATT---AATATCTGGACTTCTCATCAAATCGCCTGGACCTGCTCTACTCCACTGCATTTCAAGAGC---AAAGTCTGGTCATCCTGGATA---GTAACAACAACCATTATTTTGAATCTGAGGGGT---CTCATATGCTTAATTTCACTAGAAATT---AGAATCTCAAGATACTAC------ACCACAACAAGATCTCTACTTCCACTAACACAGAGC---AGAGTCAATCTC---AGAGGT---AGTTCAAAGATAACCGGC---ATGTGCTGTGGAGAGATGGGGACACCAGATATTTCAATTATTTCAAGAAATTATTTAATC---CTTTCCTTGACATCTCTCAAAACAACCTCAATTTTATTCCAGAGGAAGTGTTCAGCAGTTTGCCAGACAAGCTGTCTGAGCTCCACATTAAAAACAACAAAC---AA------TCCTTTCATTGGGAAAAACTGCAATTTCTACATTCTT---AAATCT---ATCTCAGTGGAAACAGTT---CTACTGTTCCAGAGAAGTTGT---CAAACTGTACCAAATCTCTCAAAAAAC---TTTTGCATAGAAACCATATCC---AAC---CACCAGATTTCCTCACGGATGCCAACAACT---AATATCTGGATCTTAGTTTTAATGATATACAGTATATTGAAAAATCAAGCATTCCAGATAATATTGATGAGAATA---AAAAGCTGCTGCTGCACAATAACAAATTCCTGTGCACTTGTAATGCCACTTGGTTTG---CATGGCTCAACAAAACCAACATTACCATTCCCAGACTGGCCACAGATG---CCTGTGATGCACCAGGCGCACAAAAAGGTCATCCTG---TCTCAGTGGAC------CTGCTGGCCTGCCAGCACAACTACCTGTCAATCATCCTCTACATCCTCA---CTTCGCTCATCC---GCTTGCTCACCCTGTCCATCTCCAGCCACCTCTTCCTGTGGGACGTCTGGTACATCTACCACTTCTGCAGGGCCAAGCTCAAGGGCTACAACCGCCTATAC---TCCCAGAGCTGTGTCTATGATGCATTTGTCATATATGATAAAGAGGATCCTGCTGTGTCGGAGTGGG------AGGAAATGTGTGTTCATCTGGAGGACCGTGAAGACCACTGCCTTAGACTATGTC---AGGAACGGGATTGGATCCCTGGATGTCCCC---TCGACAACCTCTCCCAGAGCATCCACAGGAGCAAAAGGACCGTGTTCATTCTCACCAAAAAATATATCAAAAGTGGCAACTTCAAGACAGCTTTCTACA---CCCACCAAAGGC---TGGATGAAAAAAATGACGTCA---TAC---TCTTCCTGGAGAAAGT---ACCTAGCAATTCAAAGTACC---AACTGCGAAAAAGACTTTATAAGCGGTCTGTGCTGGAGTGGCCAACAAACCCCCAAGCCCAGCCATACTTCTGGTTCAGCC---GAAATGTAT---CAACTGAAGGTCACAAACAATACAGTAATCTCTTCAAAGAGA-CACTG

>MmTLR7_3321_bp
------------------------------------------------------------------------------------------------------------------ATGTGTGTGCCGCTGCTGGGCCT-------GTGGTGCT-----------TTCTCTCCATATCAACAGCTAGCATCTCATACCCAAAAACTCTGCCATGTGATGTTAGCGAGGAAAGCAACGGGACTGAGGTGAAAGTGAACTGCACTGAGAGAAACCTCAAAAATATCCCCAACGGCATCCCCAGAGACACTACCAATCTGACGCTCACCATCAACCATATCCCTCAATTAAACTCCACCTCCTTCCGAGATCTGGTGAACCTGACTGAGATTGACATGAGGTGCAACTGTGTGCCCGTCAAAATCGGGCCCAAGGACCGCATATGCACCAAGAGTGTGACAATAGAGGAGCATGCCTTTGCCAGCCTGAAGAATCTGCGAGCGCTGTATCTAGATGGCAATCAGCTGGACAGTATACCCAAAGGCCTGCCTTCAAACCTGATCCTGCTCAGCTTGGAAGTGAATAACATTTTTCATATTTCTAAAGCAAACCTCTCTGGGATCAGAAATGTTGAGATGCTTTACCTCAGTCAAAACTGCTATTATCGTAACCCATGCAATTATTCCTATTATATAGAGGAAGGTGCGTTTTTGCAGCTTAAAAATTTAACGTTGTTATGCCTTAAGTCAAATAACTTATCCTATATTCCACATCAGCTACCCACAAGCCTCAAGGAGTTGTATCTCTACAACAACAACATTGAAGAAGTCACAGATGAGGATTTCAAAAACCTAACAAACCTTGAGATTCTGGATATTAGCGGAAACTGTCCCCGATGTTACAATTCTCCTTACCCATGCAACCCGTGCCCGAACAATTCGCCGCTTAAAATCAGCAAGACGGCTTTTAAAATGCTCACGAAACTGAAGACACTCCGCATGCACAGCAACTCTCTGGTATCCGTACCATCTGACTGGTTTGCAAACACGCGGGAGCTCAGAGTGCTTGATCTCTCGTCAAACTTTTTGGCAAGAGAGATGGGAGTCACTGCCTTCCCACGTTTCCTTGGCAAACTCGAAGAACTGGACCTGTCATTTAACTATGAGCTGCAGAAGTATCCTAAAACATTGAGACTGAACTGCAGTTTCACTTCCCTCAAATCCCTTAAAATTCTCAGACTAAAGGGCTATGTGTTTCAGCTGCTAAAGCCAGAGAGCATTGCTCCTTTAAAGGCTCTCCCAGACTTGCAGGTTGTAGATCTGGGTACAAACTTCATTAAAATGGCAAACCTTAGTATTCTGATGGAATTAAAAAGCTTTCAAATAATCAGCCTCTCTGATAATAAGATATCTTCCCCCTCTGACGGCCAAGACGCTTTTG-----------------GTT---TCTCT---GGAGGAGAGCTGTTTCAGTGGTCACCCATGTCAGCTGCTGCTCCGTATCAAAATAAGGAAG---GAGAGATTCATTACTTCAGATATGATGAATATGCACGCAGCTGCAAATACAAAAGTAAAGAACTTGGCGTTATTACGTCCTTTGTCAAAAGGGAGTGCAGTCAGTTTGGCAAAACCCTGGATG---GCAGAAACAACATATTCTTCTTGCATCCGAGTTTTT---ATCTTGGGGAGC---GATGTCTCAATTTGTCTGGAAATGCAA---GCCAAAGTC---ATGGATCTGAATTCACCCATC---CTAATTTACAATATCTGGACTTCTCCTCAAATCGCCTGGACCTGCTCTACTCCACTGCATTTCAAGAGC---GCAATCTGGTCATCTTGGATA---GTAAAAACAACTATTATTTTGAGTCAGAGGGAT---CTCACATGCTTAATTTCACTCAAAATT---AAAAGCTCAAGATAT---------ACCACAACAAGATCTCTACTTCCACTAACACAGAGCTGGAGAGTGAATCTC---AGAGGT---AGTTCAGAGATAACCGGT---ATG---TGTGGAGAGATGGGGACAGCAGATATTTCAATTATTTCAAGAAATTATTTAATC---CCGTCCTCGACATCTCGGAGAACAACCTCGATAACATTCCAAAGCCGGTGTTCAGCGGTCTGCCAGACAAGCTGTCTGAGCTCTACATCAGAAAGAACAGACTACAT------TCATTTTACTGGGGGGAATTACAGTTTATACATTCTTTGCGAGTCT---ATCTCAGCGGAAACAGCT---CTACTGTTCCACGCATGCTGT---CAAACTGTACCAAATCTCTCGAAAAACTCGTTTTACACCATAACCAAATCC---AACTCACACCAGATTTTCTCAAGGATGCCTACAACT---GGTATTTGGATCTTAGTTATAACCGCA---AGAACATTGACAAATCGAGCTTTCCAGATGATGTTGTTGGTCAGATGCAGATGCTGCTTCTGCACAACAACAGATTTGTGTGCAGTTGCAATACCACTTTCTTTG---TGTGGCTCAACAGGACTACGGTGCCCATCCCCAGACTGGCTACAGATGTCACCTGTGCCTCTCCAGGAGCACAGAGGGGTAAACCTGTGGTCTCAGTGGAC------CTGCAGGCCTGCCAGCACAGCTACCTGTCAATCATCCTCTACACCCTCA---CTTCTC---CCCTCAGCTTCCTCGCCCTGTCCATCTCCAGCCACCTCTTCCTGTGGGACGTCTGGTACATCTACCACTTCTGCAGGGCCAAGCTCAAAGGATATGGACGCCTGTAC---TCCCAAAGCTCTGTCTATGATGCCTTTG---TGTACGACAAGGAGGATCCTGCAG---CGGAGTGGG------AGGAAATGTGCTTTCATCTGGAGGAACGCGGAGACCGTCCTC---CGCTGTGTCTGGAGGAACGCGACTGGATCCCTGGATGTCCTC---TCGACAACCTCTCCCAGAGCATCCACAAGAGCAAGAGGACCATGTTCATTCTCACCAGCAGATATATTAAAAGTGGCAACTTCAAGACAGCTTTCTACATGGCTCACCAGAGGC---TGGATGAAAAAAATGACGTCATCGTAC---TCTTCCTGGAGAAAGT---ACCTTGCAATTCAAAGTACT---GAT---GAAAGAGACTGTATAAGAGGTCTGTGCTGGAGTGGCCAACAAATCCTCAAGCCCAGCCGTACTTCTGGTTCAGCC---GAAGTGTAT---CGACAGAAAGCCACAAACAATACAGCAATCTCTTCAAAGAGA-CACTG

>LmTLR7_3321_bp
---------------------------------------------------------------------------ATGTTCTTCAACCT------------------------GATGTGTGTGGCACTGCTGGGCCT-------GTGGTGTG-----------GTCGCTCCATATCGACAGCCACCATTTCTTACCCCAAAACTCTGCCATGTGATGTTAGCGAGGTCGACAACGGGAGCGGGGTGAAGGTGGACTGCACTGAGAGAAGCCTCAAAGATATCCCGCGTGGCATCCCCAGAGAAACTACCAATCTGACTCTCACCATCAACCATATTCCTCAATTAAACTCCACCTCCTTCCACGGACTGGGGAACCTGACCGAGATTGACATGAGGTGCAACTGCGTGCCCATCAAAATCGGCCCCAAGGACCGCATGTGCACTGAGAGTGTGACAATAGAGGAAAATACCTTTTCCAGCCTGAGGAATCTACGAGCACTGTATCTAGATGGCAATCAGCTCTACAGCATACCCAAAGGCCTGCCTTCAAATCTGATCCTGCTGAGTTTGGAAGTGAATCACATTTATTACATTTCTAAAGCAAACCTCTCTGAGATCAGAAATGTTGAGATGCTTTACTTGAGTTCAAACTGCTATTATCGTAACCCATGTAACGTTTCCTATGAGATAGAGGAAGGTGCATTTTTACAGCTTAAAAATTTAACATTGTTATGTCTTAAGTCAAATAACTTGTCCTATATTCCACATCAACTACCAACTAGTCTGAAAGAGTTATATCTCTACAACAATAACATTCAAGAAGTCACTGATGAGGATTTCAAAAACCTAACTAACCTTGAGATTCTAGATATTAGTGGAAACTGTCCCCGTTGTTACAATGCTCCCTTCCCATGCAACCCATGCCCAAATAATTCACCACTTAAAATCAGCAAGACAGCTTTTAAAATGTTGACAAAACTAAAGACGCTCCGCCTGCACAGTAACTCTCTGACGTGTGTGCCGGCTGAGTGGTTTGCCAACACAACAGAGCTGAGAGTGCTTGATCTCTCATCCAACTTTTTAGCCAGAGAGATCGGAGTCACCACCTTCCCACATTTCCTGGGGAAGCTGGAAGAACTGGACCTTTCATTTAACTATGAGCTTCAGAGGTACCCTCAGACACTGAGACTGAGCTGCAGTTTCTCCTCCCTCAAATCACTTAAAGTTCTCAGACTAAAGGGCTTTGTGTTTCAGCAGCTAAAGCCGGAGAGCATTGCTCCTTTAAAACCTCTCACAAACTTGGAGGTTGTAGATCTGGGTACAAACTTCATTAAAATGACAAACCTTAGTATTCTGATGGAATTGAAAAGCTTTAAAATAATCAGTCTGTCTGACAACAAAATATCTTCCCCCTCTGACGGCCAAGATAGTGTTG-----------------GTT---TCTCT---GGAGGAGAGCCCTTGTACTGGTCTCCCA---CATCTGCTGCTCAGTACCAAAATAAGGAAG---GAGAGATTCATTACTTCAGATATGATGAATATGCACGCAGCTGCAAATACAAAGACAAAGAACTGGGAACTATTACATCTTTTGTCAACAAAGAATGCAGTCAGTTTGGCAAAACCCTGGATG---GCAGAAACAACATATTCTTCTTGCATTCGAGATTTT---ATCTCGGAGAGC---GATGCCTTAACCTGTCCGGAAATGCAA---GCCAAAGTC---ATGGCTCTGAATTTACCTATC---CTAATTTACAATATCTGGACTTCTCCTCAAATCGCCTGGACCTGCTCTACTCCACTGCATTTCAAGAGC---AAAATCTGGTCATTTTGGATA---GTAACAACAACCATTATTTTGAGTCAGAGGGCT---CTCACATGCTTAATTTCACTAGAAATT---AAAAACTCAAGATACTGC------ACCACAACAAGATCTCTACTTCCACTAACACAGAGCTGGAGAGTCAATCTC---AGAGGT---AGTTCAGGGATAACCGGT---ATATGTTGTGGAGAGATGGTGACACCAGATATGTCAACTATTTCAAAAAATTACTTAATC---CTGTCCTCGACATCTCTCATAACAACCTCAATTTCATTCCACTGCAACTGTTCAGCGGTCTTCCGGACAAACTGTCTGAGCTCTACATCAAAAACAACAAAC---AA------TCCTTTTCTTGGGGGAAACTACAACTTTTACAGTCTTTGCAAGTCT---ATCTCAGTGGAAACAGCT---CTACTGTTCCACGCATGCTGT---CAAACTGTACCATATCTCTCAAGAAGCTCATTTTACATAAGAACAATATTC---AACTCACGCCAGATTTCCTCAAAGACGCCAACAACT---AATATCTGGATCTCAGTTTTAATCACCTACAGACCATTGAAAAATCTAGCTTTCCAGATGATGTTGTTAATCAGATGGAAATGCTGCTTCTGCACAAAAACAGATTCCTGTGCACTTGTAATGCCACTTGGTTCATTACATGGCTCAACAAGACCAAAG---CCATCCCCAGACTGGCCACAGATGTCACCTGCGCCACTCCAGTGGCACAAAGAGGTCATCCTG---TCTCAGTGGAC------CTGCTGGCCTGCCAGCACAGCTACCTGTCAATCATCCTCTACATCCTCA---CTTCCCTCGTCCTCAGCTTCCTCACCCTGTCCATCTCCAGCCATCTCTTCCTGTGGGACGTCTGGTACATCTACCATTTCTGCAGGGCCAAGCTCAAAGGGTATGGCCGCCTGTAC---TCCCAAAGCTCTGTGTATGATGCCTTTG---TATATGACAAGGAGGATCCTGCGGTGTCAGAGTGGG------AGGAAATGTGTGCTCATCTGGAGGACTGTGGCGACCGCTGCC---CACTGTGTCTGGAGGAACGGGACTGGATCCCTGGATGTCCCC---TCGACAACCTCTCCCAGAGCATCCACAAGAGCAAGAGGACCGTGTTCATCCTCACCAGCAAATACATTAAAAGTGGCAACTTCAAGACAGCTTTCTACATGGCCCACCAAAGGT---TGGATGAAAAAAATGACGTTATTGTAC---TCTTCTTGGAGAAACT---ACCTTGCAATTCAAGGTACC---GAT---GGAAAAGACTGTATAAGCGGTCTCTCCTGGAGTGGCCAACAAACCCTCAAGCCCAGCCATACTTCTGGTTCAGCC---GAAGTGTTT---CAACGGAAAGTCACAAACAATACAACAACCTCTTTAAAGAGA-CACTG

>PfTLR7_3321_bp
---------------------------------------------------------------------------ATGTTCTTCCATCT------------------------GATGTGTGTGGCACTGCTGGGCCT-------GTGGTGTT-----------GTCTCACCACATCAACAGCTAGCGTTTCCTACCCCAAAACTCTGCCCTGTGAAGTTAGAGAGACCGACAACGGGAGTGTGGTGACAGTGGACTGCACTGAGAGAAGCCTCAAAGATATCCCCCTTGGCATCCCCAGAGACACTACCAATCTGACGCTCACCATCAACCATATTCCTAACTTAAACTCCACCTCCTTTCATGGTCTGGAGAACCTGACTGAGATTGACATGAGGTGCAACTGTGTGCCCATCAAAATCGGGCCCAAGGACCGCATGTGCACAAAGAGTGTGATCATAGAGGACAACACCTTTTCCAGCCTGAGGAACCTGCGAGCACTGTATCTAGATGGCAATCAGCTCTACAGTATACCTAAAGGCCTCCCTCCAAACCTGATCCTGCTGAGTTTGGAAGTGAATCACATTTTTTATATTTCATCAGCAAACCTCTCTGAGATTAGAAATATTGAGATGCTTTACCTCAGTCAAAACTGTTATTTCCGTAACCCATGTAATGTTTCCTATGAAATAGAGGATGGCGCATTTTTACAGCTTAACAATTTAACATTGTTATGTCTTAAGTCAAATAACCTATCCTTTATTCCACATCGACTACCCACAAGTCTGAAGGAGTTGTACCTCTATAACAACAACATTCAAGAAGTCACTGATGAGGATTTCAAAAACTTAACTAACCTTGAGATTCTAGATATTAGCGGAAATTGTCCTCGATGTTACAACGCTCCTTTCCCATGCAACCCGTGCCCAAATAATTCCCCACTTAAAATCAGTAAGACGGCTTTTAAAATGTTGACAAAGCTAAAGACTCTGCGTCTGCACAGTAACTCTCTGACATGTGTGCCATCTGAGTGGTTTGCCAGCACAACAGAGCTAAGAGTTCTTGATCTCTCCTCCAACTTTTTAGCAAGAGAGATAGGAGTCACACACTTTCCACATTTCCTGGGCAAACTGGAAGAACTGGACCTTTCATTTAACTATGAGCTTCAGAGGTACCCTGAAACACTGAGACTGAGCCGCAATTTCTCATCCCTCAAATCCCTTCGAATTCTCAGACTGAAGGGCTTTGTGTTTCAGCAGTTAAAGCCAGAGAGCATTGCTCCATTAAAACCTCTAACAAACTTGGAGGTTGTGGATCTGGGTACAAACTTTATTAAAATGGCAAACCTTAGTATTCTGATGGAATTAAAAAGCTTTAAAATAATCAGTCTGTCTGACAACAAAATATCATCCCCCTCTGACGGCCAAGAAGCTGTCG-----------------GTT---TCTCT---GGGGGAGAGCCCTTGTACTGGTCTCCCATGTCGCCTGCAGATCAGTACCAAAGTAAGGAAG---GAGAGATTCATTACTTTAGATATGATGAATATGCTCGCAGCTGCAAATACAAAGATAAAGAACTTGGAACGATTACATCCTTTGTCAACAAGAACTGCAGTCAGTTCGGCAAAACCTTGGATG---GCAGAAACAACATATTCTTCTTGCATTCAAGATTTC---ATCTCGGAGAGCTTAGATGCC---ATCTGTCTGGAAATGCAA---GCCAAAGTC---ATGGCTCTGAATTTAGCTATCTGGCTAATTTACAATATC---ACTTCTCCTCAAACCGCCTGGACCTGCTCTACTCCACAGCATTTCAAGAGT---AAAGTCTGGTCATCTTGGATA---GTTACAACAACCATTACTTTGAGTCAGAGGGCT---CTCACATGCTTAATTTCACTAGAAATT---AAAATCTCAAGATATTGCTCA---ACCACAACCAGATCTCCACTTCCACTAACACGGAGC---AGAGTGAATCTC---AGAGGT---AGTTCACAGGTAACCGGT---ATATGTTGTGGAGGGACGGGGACATTAGGTATGTCAATTATTTCAAGAAATTACATAATC---CTGTCCTCGACATCTCTCATAACAACCTTAATTTCATTCCACAGGAAGTGTTCAGTGGTTTGCCAGACAAACTGTCTGAGCTCTATATCAAAAATAACAAAC---AGGATAACTCCTTTGATTGGGAGAAAC---AACTTT---GTTCTTTGCAAGTCT---ATCTCAGTGGGAACAGCT---CTACTGTTCCGCCCATGCTGT---CAATCTGTACCAAATCTC---AGAAGCTCCTGTTACATAAAAACCAGATCC---AACTCACGCCAGATTTCCTCAAGGATGCCTACAACTTACAATATCTGGATCTTAGTTTTAATCACATACAGTACATTGACAAATCTAGCTTTCCAGATGACGTCGTCAATAAGA---AAATGCTGCTTCTGCACAAAAACAGATTTGTGTGCACTTGCAACGCCACTTGGTTTGTCACATGGCTCAACAGGACCACAGTGCCCATCCCCAGACTGGCCACGGATGTTACTTGCGCTAGTCCAGGGGCACAAAGAGGTCATCCTGTACTCTCAGTGGAC------CTGCTGGCCTGCCAGCACAGCTACCTGTCAATCATCCTCTACACACTCA---CTTCCCTCGTCCTCAGCTTCCTCACCCTGTCAATCTCCAGCCATCTCTTCCTGTGGGACGTCTGGTACATCTACCACTTCTGCAGGGCAAAGCTCAAAGGTTATGGGCGCC---AC---TCCCAAAGCTCCACCTATGATGCCTTTG---TATATGACAAGGAGGATCTGGCGG---CAGAGTGGG------AGGAAATGGTTGCTCATCTGGAGGACCATGGAGACTGCCGGC---CGCTTTGTCTGGAGGAACGGGACTGGATCCCTGGATGCCCCC---TCGACAACCTCTCGCAGAGCATCCACAACAGCAAGAGGACCGTGTTCATTCTCACCAGCAAATATATCAAAAGTGGCAACTTCAAGACAGCTTTCTACATGGCCCACCAAAGAC---TGGATGAAAAAGATGACGTCATCGTAC---TCTTTTTGGAGAAAGT---ACCTTGCGATTCAAAGTACC---GAT---GGAAGAGACTGTATAAGCGCTCTG---TGGAGTGGCCTACAAACCCTCAAGCCCAGTTCTACTTCTGGTTCAGCC---GAAGTGTAT---CAACTGAAAGTCACAAACAATACAACAATCTCTTCAAAGAGA-CACTG

>SmTLR7_3321_bp
------------------------------------------------------------------------------------------------------------------ATGTGCGCAGCAGCGCTGGCCCT-------GTGGTGTT-----------GTCTCTGCGCGTCAACAGGCAGCATTTCCTACCCAAAGACTCTGCCATGTGATGTTAGCGAGGCCAACAACGGGAGTATGGTGAAAGTGGACTGCACTGACAGGAGCCTGAAGGAAATCCCCCAGGGCATCCCCAGGGACACCACCAACCTGACGCTCACCATCAACCACATTCCCAACTTAAACTCCTCCTCCTTCTACGGTCTGAAGAACCTGACTGAGATTGACATGAGGTGCAACTGTGTGCCCATCAAGATCGGGCCCAAAGACCACATGTGCACCAAGAGCGTGACGATCGAGGAAAACACCTTTACCAGCATGAGGGGTCTGCGCGCACTGTATCTGGATGGCAATCAGATCTACACTATACCCAAAGGCCTGCCGTCAAATTTGATCCTGGTGAGTTTGGAAGTGAATCACATTTATACTATTTCTAAAGCAAACCTCTTTGGGCCCAATCTTCACCGGATGCTATACCTTGGTCAAAACTGCTATTATCGTAACCCCTGTAACATGTCCTATGAAATCGAGAATGGCTCATTTTCACAGCTTAACAATTTGACTCTGTTATCTCTCAAATCAAACAACTTGTCTTTTATCCCACATCATCTTCCCACAAGTCTGAAGGAGTTGTATCTCTACAACAATAATATTCAGGAGGTAACTGATGAGGATTTCAAAAACTTAACAAACCTTGAGATTCTTGATATTAGTGGAAACTGTCCTCGGTGTTACAATGCCCCTTTCCCTTGCAACCCATGCCCACATAATTCACAACTAAAAATCAGCAAAAAGGCATTTCAAATGTTAACAAAACTCAAGACGCTCCGCCTGCACAGCAACTCTCTAACTCGTGTGCCATATGAGTGGTTTGCCAACACAACAGAACTGAAAGTGCTTGATCTCTCGTCAAACTTTTTAGCAAGAGAGATAGGAGTCACCCGCTTCCCATCTTTTCTGGGCAAACTGGAAGAACTGGACCTTTCATTTAACTATGAGCTTCAGCGGTATCCTCAAACACTGAGACTGAGTCAAACATTCTCCTCCCTCAAATCCCTCAAAATTCTCAGACTCAAGGGTTATGTGTTTCAGCAGCTAAAAGCAGCGAGTATTGCTCCTTTAATATCTCTCGCATACCTGGAAGTTGTAGATCTTGGCACAAACTTCATCAAAATGACAAACTTTAGTATTCTGATGGAATTAAAAAGCTTTAAAATAATAAGTCTGTCTGACAACAAAATAACCAACCCCTCTGATGGCCAAGACACTGTTG-----------------GTT---TCACT---GGAGGAGAGCCCTTGCACTGGTCTCCAATGTCAGCTGCTGCTCAGTATGAAAGTAAGGAAG---GAGAGATTCATTACTTCAGATATGATGAATATGCACGCAGCTGCAAACACAAAGACAAAGAACTTGGAGTTGTCACATCCTTCGTCAAAACAGAATGCAGCCAGTTCGGCAAAACCCTGGATG---GTCGAAACAACATTTTCTTCTTGCATTCGAAATTTT---ATCTCGGAGAGCTTAGATGCCTCAATCTGTCTGGAAACGCAA---GCCAAAGTC---ATGGCTCTGAATTTACCTTTC---CTAACTTACAATATCTGGACTTCTCAA---ATCGCCTGGACCTGCTCTACTCCACTGCCTTTCAAGAGC---GAAGTCTGGTCGTCCTGGATA---GTCACAACAACCATTATTTTGAATCCGAGGGCT---CTCACATGCTTAATTTCACCAGAAATC---AGAATCTCAAAACATTGC------ATCACAACAAGATCTCCACTTCGACGAACACGGAGCTGGAGAGTCAATCTCTCGAGAGGT---AGTTCAGGGATAACCGGT---ATATGTTGTGGAGAGATGGGGACAACAGATATT---ATTACTTCAGGAAATTACACAACC---CTGTCCTCGACATCTCTCATAACAACT---ATTTCATTCCAGACGACGTGTTCAGCAGTCTGCCAGACAAGCTGTCTGAGCTCTACATCAAAAACAACAGAC---AA------TCCTTTGCTTGGGAGAATCTACAACTTCTACGTTCTTTGCAAGTCT---ATCTCAGCGGAAACAGTT---ATACGGTTCCA---GTGCTGT---CACACTGCACCAAATCCCTCAAGAAAC---TTTTACATAAAAACCAAATCGTCAAACTTGCGCAAGATTTCCTCAGAGATGCTTCCAACT---AATATCTGGATCTTAGTTTCAACCGCATACAGCACATTGAAAAATCCAGCTTTCCGAATGATATTGTTGATCAGATGGACATGCTGCTCCTGCATAACAACAGATTCATGTGCACCTGCAATGCCACTTGGTTTG---AATGGCTCAACGAGACCAGAG---TCATCCCCCGGCTGGCCACAGACG---CATGTGCAGCACCGGGGGCACAAAGGGGTCACCCTG---TCTCGGTGGAC------CTGCTGGCCTGCCAGCACAACTACCTGTCAATCATTCTCTACACGCTCA---CTTCCCTCATCCTCAGCTTCCTCATCCTGTTCATCTCCAGTCATCTCTTCCTGTGGGACGTCTGGTACATATACCATTTCTGCAGGGCCAAGGTCAAAGGCTACAGCCGCTTGTAC---TCCCAGAGCTCTGTCTATGATGCCTTTGTCATATATGATAAGGAGGACCACGCCGTGTCAGAGTGGGTGC---AAGAAATGTGCGTTCATCTGGAGGCCCGCGGAGACCACTTGCTCACGCTGTGTTTGGAGGAACGGGACTGGTTACCCGGGTGTCCCC---TCGACAACCTCTGCCAGAGCATCCACAGGAGCAAGAGGACCGTGTTCATCCTCACCGACAAGTACATCAAGAGCGGCAACTTCAAGACAGCGTTCTACATGGCCCACCAGAGGC---TGGATGAAAAAAATGACGTCATCGTAC---TCTTCCTGGAGAAAGT---ACCGTGCAATTCAAGGTACC---GACTGCGGAAGAGACTGTACAAGCGGTCTGTGCTGGAGTGGCCAACTAACGCTCAGGCCCAGCCCTACTTCTGGTTCAGCC---GAAGTGTGT---CAACTGAAAGTCACAAACAATACAACAACCTCTTCAAAGAGA-CACTC

>AtTLR7_3321_bp
---------------------------------------------------------------------------ATGCTCTCCAACCT------------------------GATGTGTGTTATACTGCTGGCCGT-------GTGGTGTT-----------CCCACTCCATGTTGACAGCTACCATCTTTTACCCAAAAACGCTGCCATGTGATGTTAGTGATGACATCAACGGGAGTGTGGTGAAAGTGGACTGCACTGAAAGAAACCTCAAAGAAATCCCCAGTGGCATCCCCAAAGAAACTACCAATCTGACTCTCACCATCAACCACATTCCTCAATTAAACTCCTCCTCCTTCCTTGGCCTTGAGTATCTGACCGAGATTGACATGAGGTGCAACTGTGTGCCCATAAAAATTGGCCCCAAGGATCGCATGTGTACTGAGAGCGTGACGATACAGGAAAATACCTTTACCAGCCTAAGGAGTCTGCGCGCACTGTATCTAGATGGCAATCAACTCTCCAGTATACCAAAAGGTCTGCCGTCACAACTGATCCTGCTGAGTTTGGAAGTAAATCACATTTTCTATCTTTCTAAAGCAAACTTCTCTGAGATAAGGAACATTGAGATGCTCTACCTTGGTCAAAACTGTTACTATCGAAATCCCTGTAATGTCTCCTATGCTATAGAAAACGGTGCATTTTTACAGCTTAACTCTTTAAGATTGCTATCTCTTAAATCTAATAACTTATCCTTCATTCCACACCAACTACCCACAAGTCTGAAGGAGTTGTATCTGTACAACAATAACTTTCAAAAAGTCACTGATGAGGATTTCAAAAATTTAACTAACCTTGAGATTCTAGATATCAGTGGAAACTGTCCTCGATGTTACAATGCCCCTTTCCCATGCATACCATGCCCAAATAATTCACCACTAAAAATCAGTAAAATGGCTTTTAAAATGTTAACCAAACTGAAGACACTGCGTCTGCACAGTAACTCTCTGACTTATGTGCCACCTGAGTGGTTTACCAATACAAAAGAGCTGAGAGTGCTTGATCTGTCCTCAAACTTTTTAGCAAGAGAGATAGGAGTCACTTCCTTCCCACAGTTCCTAGGTAAGCTGGAAGAAGTGGACCTCTCATTTAACTATGAGCTTCAGCGTTATCCTCAAACACTGAGACTGAGCCACAGCTTTTCCTTCCTCAAAGCACTTAAAATACTCAGACTAAAGGGTTTTGTGTTTCAGCAACTAGAACCAGAGAGTATTGCTCCTTTAACATCTCTAAAAAACCTGGAGGTTGTAGATCTGGGTACGAACTTCATTAAAATGACAAACCTGAGTATTTTGATGCAATTAAAAAGCTTTAAAATAATCAGCCTGTCTGACAACAAAATATCCTCCCCCTCCGACGGCCAAGGTGCTGTTG-----------------GTT---TCTCT---GGAAGAGAGCTCTCAGGCTGGTCTCCTATGTCAGGTAGTGATGAGTATAAACACAAAGAAG---GAGAAATCCATTACTTCAGATATGATGAATATGCACGGAGCTGCAAATACAAAGACAAAGAACTTGGAGTTATTACATCCTTTG---ACAGAAAATGCAGTCAGTTTGGCAAAACCCTGGATG---GTAGAAACAACATATTCTTTTTGCATTCAAGATTTT---ACCTTGGAGAGC---AATGCCTCAATCTGTCAGGGAACGCAA---GCCAAAGTC---ATGGCTCTGAATTTACTTATC---CTAAGT---AATATCTGGACTTCTCATCGAATCGCCTGGACCTGCTCTATCCGACTGCATTTCAGGAGC---AAAGTCTGG---TCCTGGATA---GCAACAACAACCATTATTTTGAATCTGAAGGCT---CCCACATGCTTAATTTCACTAGAAATT---AGAATCTTAAAATAT---AGA---ACCACAACAAGATCTCCACTTCTACTAACACAGAGATGGAAAGTGACTCTT---AAAGGT---AGTTTAAGGATAACCGCTTGGATATGTTGTGGAGAGATGGGGACACCAGATATG---ACTATTTCAAGAAGTTACGTAATCTGGTGGTCCTCGACATCTCTCATAATAACC---ATTTCATTCCAGAGGAAGTGTTCAGTAGTATGCCAGACAAGCTGTCTGAGCTCTACATTAGGAACAACAAAC---AA------TCATTCATCTGGGCGAAAC---TATTTCTACATTCTCTGCAAGTCT---ATC---GTGGAAACAGTT---GCAGTGTTCCGCACAAGCTAT---CGAACGTTGCTAAATCCCTCAAGAAGCTCATTTTACATAATAACCAAATCC---AACTCACACCAGATTTCCTCAAGGGTGCCTATAACC---AGTATCTGGATCTCAGTTTTAACAACATACAGCACATTGAAAAATCTAGCTTTCCAGATGATGTTGTCAATCAAATGGACATGCTGCTTCTGCACAACAACAAATTCCTGTGCACTTGCAATGCCACTTGGTTTGTCACGTGGCTCAACTCAACCACAG---CCATACCGAGACTGGCCACAGACG---CTTGTGCTGCTCCAGGGGCACAAAAAGGTCACGCTG---TCTCAGTTGAT------CTGCAAGCTTGCCAGCACCACTACCTGTCAATCATACTGTACACTCTCA---ATTCTCTTGTCCTCTGCTTCATCACCTTGTCCATCTCCAGTCATCTCTTCCTGTGGGACGTCTGGTACATTTACCATTTTTGCAGGGCCAAGCTCAAAGGCTATAGGCGCCTGTAC---TCCCAAAGCTCTGCTTATGATGCCTTTG---TATATGACAAGGATGATTCTGCAGTGTCAGAGTGGG------AGGAAATGTGTGTTCATC---AGGACAGTGGAGACCGTCGTC---CACTGTGTCTGGAGGAGAGGGACTGGATTCCTGGCTGTCCCCTTATTGACAACCTCTGCCAGAGCATTCACAAAAGCAAGAGAACAGTTTTCATTCTTACTAATAAATATA---AAAGTGGTAACTTTAAGACAGCTTTCTACATTGCCCACCAAAGGC---TGGACGAAAAAAATGATGTTATTGTATTGCTCTTCCTGGAAAAAGT---GTCTTGCAGTTCAAAGTATC---GACTACGGAAAAGACTCTATAAGCAGTCTGTGCTGGAGTGGCCAACAAACCCGCAAGCCCAGCCATACTTCTGGTTCAGTC---GAAGCGTAT---CAACTGAAAGTCACAAACAATACAACAATCTCTTCAAAGAGA-CACTG

>SaTLR7_3321_bp
ATGTTCTTTAAGCACTTGATCCAACTTGACAGCAGGACTCACAGCAGGACCTCTCTACCATCTCCAGAGCGAACAATGTTCTTCCACCT------------------------GATGTGTGTGTCACTGCTGGGCCT-------GTGGTGTT-----------TCCTCCCCCTGTCAACAGCCAAGGTTTCCTACCCAAAAACTCTGCCATGTGATGTTATTGAGACCAACAATGGGAGCATGGTGACAGTGGACTGCACTGAGAAAAGCCTCAAAAATATTCCCAGCGACATCCCCAGAGACACCACCAACCTGACTCTCACCATCAACCACATTCATGAACTAAACTCCACCTCCTTCCGAGGTCTGGAGAACCTGACTGAGATTGACATGAGGTGCAACTGTGTGCCCATCAAAATCGGCCCTAAGGACCGCATGTGCCTTCAGAGTGTGACAATAGAGGATAATACCTTTACCAGCCTGAGGAATCTGCGAGCGCTGTTTCTGGATGGCAATCAACTCGAAAGTATACCCAAAGGCCTGCCTTCAAACCTGATGCTGCTGAGTCTGGAAGTGAATCACATTAGCTCTATTTCTAAAGCAAACCTCTCTGAGATCAGAAATGTTCAGATACTTTACCTCGGCCAAAACTGCTATTTTCGTAACCCGTGTAATTATTCCTATTCTATAGAGGAGGGTGCCTTTCTTCAGCTTAGCAATTTAACATTGTTAAGTCTTAAATCAAATAACTTATCCTTTATTCCACCTCACCTACCCACAAGTCTGAAGGAGTTGTATCTCTACAATAATAACATTTTAAAAGTCACAGATGAGGATTTCAAAAACCTGACAAACCTTGAGATTCTGGACATCAGCGGAAACTGTCCTCGATGTTACAATGCACCTTTCCCATGCAACCCATGCCCAAACGATTCACCGCTGAATGTCAGCAAGAACGCCTTCAAAATGTTGACAAAGCTGAAGACGCTCCGCATGCACAGCAACTCCCTGACATTTGTGCTGGCTGAGTGGTTTGCCAGCACAACGGAGCTCAAACAGCTCGACCTCTCATCAAACTTTTTAGGGAGAGCGATAGGAGACACCACCTTCCCACGTTACCTGGGCAAACTGGAGGAACTGGACCTTTCCTTCAACTATGACCTGCAGAGGTACCCGCAAACACTGAGACTGAGCTGCAGCTTCTCTGACCTCAATTCACTTAAAATTCTCAGGCTGAGGGGCTTTGTGTTTCAGCAGCTACAACCAGAAAGCATTGAGCATTTAAAACCTCTCAGAGGCTTAGAGGTTCTAGATTTGGGTACAAACTTCATTAAAATGGCAAACCTTAGTAGTCTGATGGAATTAAAGAGCTTTAAAATAATCAGTCTGTCTGACAACAAAATATCCTCCCCTTCTGACGGTGAAGTACCTGTTG-----------------GTG---TCTCTGGGGGAGGAGAGCCCCTGGACTGGTCGCCCATGTCGGCTGCTGATCAGTACCAAAATGGGGAAGCGAGAGAGATTCATTACTTCAGATATGATGAATATGCACGCAGCTGTAAATACAGAGATAAAGAACTTGGAGTCATTACAACCCTTGTCAAAGGGAAATGCAGCCATTTTGGCAAAACCCTGGATG---GCAGAAACAACATCTTCTTCTTGCATTCAAGATTTT---ACCTTGGCGAGC---GATGCCTCAATCTGTCAGGAAATGCAA---GTCAAAGTC---ATGGCTCCGAATTCACCTACC---CTAATC---AATATCTGGACTTCTCCTCTAACCGGCTGGACCTGCTCCACTCCACTGCATTTCAAGAGC---AAAGTCTGGTCGTCTTGGATA---GCAACAACAACCATTATTTTGAATCGGAGGGCT---CTCACATGCTTAATTTCACTAGAAATC---AAAATCTCAAGATTTTGT------ACAACAACAAGATTTCTACCTCCACTAACACGGAGCTGGAGAGTCAATCTC---AGAGGT---AGTTCA---ATAACCGGT---ATATTTTGTGGAGGGATGGGAATGACAAATATTTCAACTATTTCAAGAAAT---TTAATC---GTGTCCTTGACATCTCTAGCAACAACC---ATTTCATTCCAAAAGATGTGTTCAATGGCTTTCCAGACAAACTGTCTGAGCTTTACATTAAAGACAACAGAC---AC------TACTTTTCTTGGGGCCAATTACAACTTCTACATTCTT---AAGTCT---ATCTCAGTGGAAACTGCC---CCACTGTTCCACGCATGCTGT---CAAACTGCACAACGTCGC---AGAAGTTCATTTTACACAATAACCATATCC---AAC---CGCCAGATTTTCTCAAGGATGCCTTCAACT---AACATCTGGATCTCAGTAACAATATCA---AGCACATCGAAAAATCTAGCTTCCCAGACAATGTTGTTAATAAGATGGACACGCTGCTTCTGCACAAAAATGCTTTCCAATGCAATTGCAATGCCACTTGGTTTGTCATGTGGCTCAACAGTACCAACG---CCATCCCGAGACTGGGCACAGAAG---CCTGTGCCTCTCCGGGGGCGCAAAAAGACCGTCCTGTGGTCTCAGTGGAC------CTGCTGGCCTGCCAGCACAACTACCTGTCGATCATCTTCTGCATCCTCA---CTTCTCTTGTCCTCGGCTTCCTCACCCTGTCCATCTCCAGCCACCTCTTCCTGTGGGATGTCTGGTACATCTACTACTTCTGCAGGGCCAAGCTCAAAGGCTACATCCGCCTACAG---TCCCAAAGCTCCATCTATGATGCTTTTG---TATACGACAAGGAGGATACTGCAG---CGGAGTGGG------AGGAAATGTGCGTTCATCTGGAGGAACGCGGAGACCGTCCCC---CACTGTGCCTGGAGGAACGGGACTGGATCCCTGGATGCCCCC---TCGACAACCTCTGCCAAAGCATCCACAGGAGCAAGAGGACCGTGTTCATTC---CCAGCAGGTATATTAAGAGTGGCAACTTCAAGACAGCTTTCTACATGGCCCATCAAAGGC---TGGATGAAAAAGATGATGTCATCGTAC---TCTTCCTGGAGAAAGT---ACAATGCAATTCGAAGTACC---GAT---GGAAGAGGCTGTATAAGAGGTCTGTGCTGGAGTGGCCAACAAACCCTCTGGCCCAGCCATACTTCTGGTTCAGCCTTAGAAGTGTGCTCGCCACTGAAAGCCACAAACAATACAACAACCTCTTCAAAGAGA-CTCTG

>OnTLR7_3321_bp
---------------------------------------------------------------------------ATGTTTCTCCACCT------------------------GATGTGTGTGGCACTGCTCACCCT-------GTGGTCTT-----------GTCTCCCTATTTTGGCAACTGGCATCTATTACCCGAAAACTCTGCCATGTGATGTTAATGAGATCAACAATGGGAGTGAAGTGAGGGTGGACTGCACTGAGAGAAACCTCAAAAAAATCCCCCATGGAATCCCGAGAGACACTACAAACCTGACGCTCACCATCAACCATATTCCGAGTTTAAACTCCACCTCCTTTCATGGTTTGGAGAACTTGACTGAGATTGACATGAGGTGCAACTGTGTGCCCATCAAAATCGGACCCAAGGACAAGATGTGCCTGAAGAGTGTGACAATTGAGGAAAATACTTTCAGCAGACTGAGCAATCTGCGAGCGCTGTATCTAGATGGCAATCAGCTCTATAGTATACCTAAAGGCCTGCCTTCAAATCTGATCCTGCTGAGCTTGGAAGTGAATCATATTTATTATCTTTCTAAAGCAAACCTCTCTGAGCTTAGAAATGTTGAGGTGCTTTACCTTGGTCAAAACTGCTATTTTCGTAACCCCTGCAATGATTCCTATGATATAGAAGACGATGCATTTTTACAGTTTAACAATTTAAAATTGCTATCTCTTAAATCAAATAACTTGTCTTTCATTCCACATCAGCTACCCACTACTCTGAAGGAGCTATATCTCTACAACAATAACATTCAAGAAGTCACTGATGAAGACTTTAAAAATTTAACTAATCTTGAGATTCTAGACATTAGCGGAAACTGCCCCCGGTGTTACAACGCTCCTTTTCCATGTAGCCCATGTCCAAATAATGCGCCACTGAAAATCAGCAAAACAGCTTTTAAAATGCTGACCAAACTAAAAACATTACGGCTGCATAGCAACTCCCTTACAAGTGTGCCTTCTGAATGGTTTGACACCACAACTGAGCTCAGAGTGCTGGATCTCTCATCAAACTTTTTAGCAAGGGAGCTAGAAATCACTGCTTTCCCCAAATTCCTGGGTAAACTAGAAGAACTGGACCTTTCATTCAACTACGAGCTTCAGAAGTACCCTCAAACGCTGAGACTGAGTTGCAGTTTCTCCTCTCTGAAGTCTCTCAAAATTTTCAGAATGAAAGGTTTTGTGTTTCAGCAGTTAACTACAGAGAGTATCGCTCATTTAAAACCTCTACCGAACCTGGAGGTTGTAGATTTGGGTACAAACTTCATTAAAATGACAAAGCTTAGTATTCTGATGGAACTGAAAAGCTTTAAAATAATCAGCCTGTCTGACAACAAAATATCGTCTCCCTCTGATGGCCGAGATGCACTTG-----------------GTT---TGTCC---GGAGGAGAAACCTCGGACTGGTCTCCGATGTCTTCCGCTGCTGAGTACCAAAACAAAGAAG---GAGAGATTCATTATTTCAGATATGATGAGTATGCACGAAGCTGCAAATACAAGGACAAGGAACTTGGAGTTATTACATCCTTCGTCAAAAAAGAATGCAGTCAGTTTGGCAAAACCCTGGACGTCAGCAGAAACAATATATTCTTCCTGCATTCACGATTTT---ACCTTACAGAGC---GATGCCTCAATCTGTCTGGAAATGCAA---GTCAAAGTC---ATGGTTCTGAATTTACTTACCTGGCTAATTTACAATATCTGGACTTCTCATGGAACCGTTTGGACCTGCTCTACTCTACCGCATTCCAAGAGC---AAAATCTGGTCATCTTGGATA---GTAACAACAACCACTATTTTGAATCAGAAGGTC---CTCACATGCTTAATTTCACTAGGAATT---AAAACCTCAAGGTACTCC------ATCACAACAAGATCTCTACTTCCACTAACACAGAGCTGGAGAGTCAATCCC---AAAGGT---AGTTCAGAGATAACCGGT---ATGTACTCTGGCGAGATGGGAACACCAGATATGTCAACTATTTTAAGAATT---TTAATC---CTGTCCTTGACATCTCCCATAACAACCTCCCTTTTATCCCATCGGACGTATTCAGTGGTCTACCAGAGAAGCTATCTGAGCTGTATATCAAAAACAACAAAC---AA------TCCTTTAACTGGAATAAACTGCAGCTTCTACATTCATTGCGAGTCTTGGATCTCAGTGGAAACAGCT---CTACTGTTCCACATGTGTTAT---CAAACTGCACCACATCTCTTGAGAAAC---TTTTACACAAAAACCAAATCC---AGCTTACACCAGATTTCCTTAAGGGTGCCTACCACT---AATATC---ACC---GTTTTAATCACATCCAGTACATTGAAAAATCCAGCCTTCCAGATGATGTTCTTAATCATATGGACATGTTACTTCTGCACAAAAACAGATTCTTGTGCACTTGCAATGCCACCTGGTTTGTCACATGGCTCAACAGGACTACAG---CCATACCTAAATTGGGCACGGATGTTACCTGCGTTGCCCCAGGGGCACAAAGAGGTCGTCCAGTCGTCTCAGTGGAC------CTTTTGGCCTGCCAGCACCACTACCTGTCAATCATCCTCTCCACCC------CTTCCCTCGTCCTCATCTTGGTCACGCTGTCCATCTCCAGCCATCTCTTCCTGTGGGATGTCTGGTACATCTACCATTTCTGCAGGGCCAAGCTCAAAGGCTACCGCCGCCTGTAT---TCCCAGAGCGCTGTTTACGATGCCTTTG---TCTATGATAAGGAGGATCCTGCAGTATCAGAGTGGG---CGAAGGAAATGTGCGCTCATCTTGAGGAGTGTGGAGACCGTCGAC---CGCTTTGCCTTGAAGACCGGGATTGGATGCCCGGATGCCCCT---TTGACAACCTCTCTCAAAGCATCCACAGGAGCAAGAGGACTGTGTTTATTCTCACCAAAAAATACATTAAAGGGGGAAACTTCAAGACGGCGTTCTACATGGCTCACCAAAGGC---TGGATGAAAAAAATGATGTTATCGTGCTTATTTTCT---AGAAAGT---GCCTTGCAATTCAAAGTACT---GATTACGAAAGAGGCTGTATAAGAGGTCTGTGC---AGTGGCCAACAAATCCTCAAGCCCAGCCATACTTTTGGTTCAGCT---GGAGTGTAT---CAACCGAAGGTCACAAACAATACAACAATCTCTTCAAAGAGA-CACTG

>TrTLR7_3321_bp
---------------------------------------------------------------------------ATGTTTCTCCTCTT------------------------GATTT------------TGGGCCT-------TTGGTGCC-----------CTCTCTGCATACTGACAGCTAATGTTTCATACCCCAAAACACTGCCATGTGACGT------GACCAACAACGGGAGCGTGGTGAATGTGGACTGCACCGAGCGAAGTCTCAAAGGTGTCCCCGTTGGCATCCCCAGAGACGTCACCAATCTGACACTCACCATCAACCATATTCCTAATTTCAACTCCAGCTCCTTCCAAGGCCTGGACAACCTGAGGGAGATTGACATGAGGTGCAACTGCGTGCCCGTTAAAATCGGCCCCAAGGACCGTATTTGCACAGAGAGCGTGACGATAGAGGAGAATACCTTCACCAGCCTGAGGAATCTGCAGTCGCTTTATTTAGACGGCAATCAGCTGTACATTATACCTGAAGGCCTGCCCTCCAGTCTCATCCTTCTGAGTTTAGAAGTGAATCACATTTATTATATTTCAAAAGCAAACCTCTCTGAGATCAGAAACATTGAGAGTCTTTACCTGGGTCAAAATTGTTACTATCGTAACCCCTGTAATTTTTCCTATGGCATAGAGGAGGGTGCTTTTCTGGAGCTCCACAATTTAAAACTGCTCAGTCTTAAATCAAACAACCTCTCCTTTATTCCACATCACCTCCCCTCCAGTCTTAAGGAGCTGTATCTCTACAACAACAACTTTCAACAAGTCACCGATGAGGATTTTAAAAACCTAACAAACCTTGAGATCCTGGACATTAGTGGAAACTGTCCCCGCTGTTACAATGTCCCCTTCCCATGCAACCCATGTCCCAATAACTCGCCGCTTCAAATCAGCAAGTCAGCCTTTAAAACACTGACGAAACTGAAGACATTGCGCATGCACAGTAACTCTCTCAGGTATGTCGTACCCGAGTGGTTTGCCAGCACAAAGGAGCTCAGAGTGCTCGATCTGTCCTCAAATCATTTAGCCAGAGACATAGGAGTCACTCTGTTCCCACATCATCTGGGCAAACTGCAAGAACTGGATCTTTCCTTTAACTATGAGCTGCAGAGGTACCCTCGGACGCTGAGACTGAGCTGCAGTTTTAAATCTCTGAATTCTCTAAGAATTCTCAGGCTCCAAGGGTTTGTCTTTCAGCAGTTAAAGCCAGAGAGCATCACTCCCTTAAAAAGCCTGACAAATTTGGAGGTCCTGGATCTTGGCACGAATTTCATCAAAATGACAAACCTCAGTATCCTGATGGAGTTGAAGAGCTTCAAAATAATCAATCTCTCCAACAATAGAATATCGTCCCCTTCTGATGGACAAGCGGCCGTTG-----------------GTT---TCTCA---GGGGGACAGGCCTGGGAATGGTCTCCCATGTTGCCTGCTGATCAGTACCAAAATGAGGAAG---GAGAGATCCATTACTTCAGATATGATGAATACGCACGCAGCTGCAAATATAAAGACAAAGAACTCGGAGTCATTGCATCCTTTG---AGAGGGAATGCAGCCAGTTTGGAAAAACCCTGGACG---GCAGAAATAACATATTCTTCTTACATTCCAGGTTTT---ATCTCAGAGAGC---AGTGTCTTAACCTGTCTGGAAATGCAA---GCCAAAGCC---ATGGCTCTGAATTCACCTATC---CAGGTTTGCAGTATCTGGATTTCTCTTCAAATCGCTTGGACCTGCTCTACTCCACCGCCTTCCAAGAGC---AAAATCTGGTCATCT---ATATTAGTAACAACAACCATTATTTTGAATCTGAGGGCT---CTCACATGCTTAATTTCACCCAAAACC---AAAATCTCAAAATAC---------ACCACAACAAAATCTCCACTTCCACTAACACGGAGCTGGAGAGCCAGTCTCTGGAGAGGTTGGAGTTCAGAGGCAATCGCT---ATATGTTGTGGAGAGATGGCAACACAAGATATCTTAATTATTTTAAGAAATTATCCAATCTGGCTGTCCTTGATATCTCACATAACAACC---ATTCCATTCAACAGCAAGTGTTTAGCGGCTTGCCAGACACACTCTCTGAGCTCTATG---ATAACAACAAACTTAAA------TCCTTTGCTTGGGGAGAACTTTCGCTCTTGCCTTCTCTGCTCGTCT---ATCTCAGTGGAAACTACT---CTACAGTTCCACACATGCTGT---CAAACTGCTCCAAATCTCTCAAAAAGCTCATTTTACATAAGAACGAAATCC---AGC---CTCCAGATTTCCTTAAGTATGCCTACAACT---AATATCTGGATC---GTTTTAATCGCA---GGCAAATTGAGAAATCAAATTTCCCAGATGACGTTG---ATGGGATGGACATGCTGCTTCTTCATAAAAACAGATTCCAGTGCAGCTGCAGTGCTATTTGGTTTGTCATGTGGCTCAACCAGACTACAG---CCATCCCCAGACTCGCTACAGATG---CCTGTGCTTCTCCAGGGGCACAGAGGGGTCATCCAG---TCTCAGTGGAT------CTGTTGGCCTGTCAGCACAACTTCCTGTCAATCATTCTCTACTTTCTCA---CTTCCTTCACCC---TTTTCTTCACACTGGCCATCTCCAGTCACCTCTTCCTGTGGGACGTCTGGTACATCTACCACTTCTGCAGGGCCAAGCTCAAGGGCTACAGTCAACTCTCC---TCTCAAAGCTCTGTCTACGATGCATTTG---TGTATGACAAAGAGGATTCTGCGGTGTCGGAGTGGG------AGGAAATGTGCGTGCAGCTGGAGGGTCGAGAAGACCGGCGTC---CGCTGTGTCTGGAGGAACGGGACTGGATACCCGGCACTCCCGTCATCGATAACCTTTCCCAGAGCATCCACAGAAGCAAGAGGACTGTATTCATTCTTACAAACACATACATCAAAAGCGGCAGCTTCAAAACCGCCTTCTACATGGCCCACCAAAGGC---TGGATGAAAAGAACGATGTTATTGTTC---TCTTCCTGGAGAACAT---ACCTTATAATTCCAGGTATC---GAC---GGAGAAGACTGTATAGACGGTCTGTGCTGGAGTGGCCGACGAACCCTCAGGCCCGTCCATATTTCTGGTTCAGCG---GAAGTGTGTTGGCAACAGAAAGCCACAAACAATACAACAACCTCTTTAAAGAGA-CACTG

>SsTLR7_3321_bp
ATGCTGTCT---CGCATGACGAGGTCAGAATGT------------------------------------------GCATCTTTCCACGT------------------------GTGTGGGGTGATACTGCTGGGCCT-------GTGGTGCT--------------CCTCTGTGCTGGCAGCTGGAAGCTGGTACCCCAAAACCTTACCCTGTGACGTCACCCTGGACAGCAACGACACCATGGTCAACGTAGATTGCACTGAGAGAGGACTTCTGGAGGTCCCAAAGGACATCCCCAGAAACACCACCAACCTGACCCTCACCATCAACCACATCCCTCACATTAACTCAACGTCCTTCCAGGGCCTGGAGAACCTCACCGAGATCGACATGCGCTGTAACTGCGTGCCCATCAAGATCGGCCCCAAGGACCGCATGTGCACTGAGAGTGTGACTATCAAGACGAACACCTTCAAAGACCTGAGGAATCTGAAGGCTCTATATTTGGATGGGAATCAGCTTTCCAGCATCCCAAAGGGTCTCCCTCCGAACCTCATTCTGCTCAGTCTAGAGGTGAATAAAATATATACCATTCTGAAAAGGAACCTCTCTGACATCACTAACGTACAGATTCTTTACCTGGGTCAAAATTGTTACTATCGTAACCCATGTAATGTTTCCTATCAAATTGAGGAGGGAGCATTTCTACAGCTTGGTAACATGACTCTCCTATCCCTCAAGTCAAATAACCTGTCCTACATTCCCCCAAGATTACCGACAAGTCTCAGAGAGTTGTATCTCTATAATAACAAGATTGAAATGGTTACTGACAAAGATTTTCATAACCTAACCCAATTGGAGATACTTGACCTGAGCGGAAACTGCCCGCGCTGTTACAATGCACCATTTCCTTGTATTCCATGTCCTAACAATTCAC---TTCAGATAGACCCAAGCACCTTTAAAACGTTGACCAAACTGAGGATACTACGCCTGCATAGTAACTCCCTCACTTATGTGCTTAGAGAGTGGTTTCAGAACTGTAAAGAGCTGCGAGTACTTGATCTCTCAACCAACTTTTTAGCTCGAGAGATAGCAATTACTTACTTTCCACGAGCTCTACCCAACCTGGAAGAATTGGACCTGTCTTTTAACTACGAGCTGCAGAGGTATCCAGCTACACTGCACCTTAGTCCCTCCTTTTCCTCCCTGAAATCCTTGAAAGTACTCCGCATCAGGGCCTTCGTCTTCCAGCAACTCACCCTGGAAGACATCAGCCCACTGATTCATCTAAAGAACCTGGAGGTCATTGACTTGGGCACCAACTTCATCAAAATAACCAACCTCAGCATTCTAATGGAACTGAAAAGCTTCAAAATAATCAATTTATCTGACAACAAAATATCGTCCCCCTCTGAAAGTGGTCAGTCTGTTG-----------------CCT---TTTCA---GGAGGAGAAGCCATACATGGCTCCCCAATGTCAGATGCTGGGCATAACCGCAATGGAGAAG---GAGAGATTCATTATTTTAGATATGATGAGTACGCTCGCAGCTGCAAATACAAGGACAAGGAGGATGGGACGC---ATTCATTCGTCAATACCCAGTGCAGCAAGTTTGGAAAAACCCTGGATATCAGCAGGAATAATATATTTTTCCTTCACTCTAGATTCT---ACCTTGCTGACCTTAGATGCC---ATCTCTCTGGAAATGCCA---GCCAAAGTC---ATGGTTCTGAGTTTACTTTCCTCACTAAATTACAGTATCTTGACTTCTCATTCAATCGTCTGGACCTTCTCTATTCCTCAGCATTTCAGGAACTGGAAAATT---TTATCT---ACA---GCAACAACAACCATTACTTTGAATCCGAGGGTT---CCCACATGCTTAATTTCACAAAAAATC---CCAAGC---AGATATTAC------ACTATAATAAGATTTCCACCTCCACCAACACAGAGCTGGAGAGTCGCTCTCTGGAGAAGT---AGTTCAAAGGTAACCGTT---ATATGCTTTGGAGAGATGGTGATACAAGATACATTGACTACTTCAAAAAACTGC---ATC---GGGTCC---ACATCTCTCACAACAACCTCAACTTCATCCCTCAGCAAGTTTTCCAAGGCCTGCCAGACAAACTCACTAATCTCTACATCAACAACAACAGAC---AG------ATATTTAGTTGGGAGAAGC------TTCTTCAGTACT---AGGTCC---ATCTCAGTAGTAATAGCATATCAACAGTTCCCCCAGAGCTCT---CCAACTGCACCAAATCTCTCAAGACACTCCTCTTACGCAGAAATCAAATATCCAAACTCTCTGCGTATTTCCTCAAGGACGCCTTTAGTT---AGTATCTGGATCTCAGCTTCAATCACATTCAAAACATTGAGCAGACCAGCATCCCTGATGATGTTGTCGATCAAATGGACACGT---TCC---ACAACAACAAGTTCATGTGCAACTGTAACGCCCTCATGTTTG---TGTGGC---ACCGCACCATGG---ACATCCCCAGACTGGCCACCGCTGTGGTCTGTGCTGCTCCAGGAGCCCAGAGGGGTCATCCGGTCATCTCCCTGGACC---AACTGCAGGCCTGCCAGCATAACTACCTATCCATCATCCTCTACATCCTCCTCACATCCCTGGTGCTCAGCTTCGTCACCCTCCCCATCTCCAGCCACCTCTTCCTCTGGGACGTGTGGTACCTCTACCACTTCCTCCTGGCCAAGTTCAAAGGCTACAGACGCCTGTCC---TCGCCGAGCGCTGCCTACGACGCCTTCGTGGTGTACGACAAGAAGGACCCGGAGGTATCTGAGTGGGTGC---AGGAGCTGCTTGTTCAGCTGGAAGAGCATGGGGACCACCCCTTACAGCTGTGTCTGGAGGAACGAGACTGGATCCCTGGCTGCCCCC---TTGACAATCTCTCCCAGAGCATTCACCAGAGCAAGAGGACCGTGTTCATAC---CGAACAAGTACATCAAGAGCGGGGACTTCAAGACCGCATTCTACATGGCCCATCAGAGGCTTATGGATGAGAGAGATGATG---TTGTCT---TTTTCCTGGAAAAAGT---CCCCAGTCACTCAAAGTACC---GACTCAGGAAGAGGTTGTATAGGCGGTCAG---TTGAGTGGCCAACAAATCCTCAAGCGCAGCAATACTTTTGGTTTAGCC---GGAGTGTACTGG---CAGACAGTCAAAAACAATACAGTAATCTCTTCAAGGAGA-CTCTT

>OmTLR7_3321_bp
---------------ATGATGAGGTCAGAATGT------------------------------------------GCATCTTTCCACAT------------------------GTGTGGGGTGATACTGCTGGGCCT-------GTGGTGCT--------------CCTCTTTGCTGGAAGCTGGAAGCTGGTACCCCAAAACCCTACCCTGTGACGTCACCCTGGCCAGCAACAACACCATGGTCAACGTAGATTGCACTGAGAGAGGACTTCTAGAGGTCCCAAAGGACATCCCCAGAAACACCACCAACCTGACCCTCACCATCAACCACATCCCTCACATTAACTCAACGTCCTTCCAGGGCCTGGAGAACCTCACCGAGATCGACATGCGCTGTAACTGCGTGCCCATCAAGATCGGCCCCAAGGACCGCATGTGCACAGAGAGTGTGACTATCAAGACGAACACCTTCAAAGACCTGAGGAATCTGAAGGCTCTGTATTTGGATGGGAATCAGCTTTCCACCATCCCAAAGGGTCTCCCTCCGAACCTCATTCTGCTCAGTCTAGAGGTGAATAAAATATATACCATTCTGAAAACGAACCTCTCTGACATCACTAACGTACAGATTCTTTACCTGGGTCAAAATTGTTACTATCGTAACCCATGTAATGTTTCCTATCAAATTGAGGAGGGAGCGTTTTTACAGCTTGGTAACATGACTCTCCTATCCCTCAAGTCAAATAACTTATCCTACATTCCCCCAAGATTACCGACAAGTCTCAGAGAGTTGTATCTCTATAATAACAAGATTGAAATGGTTACTGACAAAGATTTTCATAACTTAACCCAATTGGAGATACTTGACCTGAGCGGAAACTGCCCACGCTGTTACAATGCACCGTTTCCTTGTATTCCGTGTCCTAACAATTCAC---TTCAGATAGACAAAAACACCTTTAAAACGTTGACCAAACTGAGGATACTACGCCTGCATAGTAACTCCCTGACGTATGTGCTTAGAGAGTGGTTTCAGAACTGTAAAGAGCTGCGAGTACTTGATCTCTCAACCAACTTTTTAGCTCGAGAGATAGCATTTACTTACTTCCCACGAGCTCTACCCAACCTGGAAGAACTGGACCTGTCTTTTAACTACGAGCTGCAGAGGTATCCAGCTACACTGCACCTTAGTTCCTCATTTTCCTCCCTGAAATCCTTGAAAGTACTCCGCATCAGGGCCTTCGTCTTCCAGCAACTCACCCTCGAAGACATCAGCCCACTGATTCATCTAAAGAACCTGGAGGTCATTGACTTGGGCACCAACTTCATCAAAATAACCAACCTCAGCATTCTAATGGAACTGAAAAGCTTCAAAATAATAAATTTATCTGACAACAAAATATCATCCCCCTCTGAAAGTGGTCAGTCTGTTG-----------------CCT---TTTCA---GGAGGAGAAGCCATACATGGCTCCCCAATGTCAGATTCTGGACATAACAGCAATGGAGAAG---GAGAGATTCATTATTTTAGATACGATGAGTACGCTCGCAGCTGCAAATACAAGGACAAGGAGGATGGGACGC---ATTCATTCGTCAAAACCCAGTGCAGCCAGTTTGGAAAAACCCTGGATATCAGCAGGAATAATATATTTTTCCTTCACTCCAGATTCT---ACCTTGCTGACCTTAGATGCC---ATCTCTCTGGAAATGCAA---GCCAAAGTC---ATGGTTCTGAGTTTACTTTCCTCACTAACTTACAGTATCTTGACTTCTCATTTAATCGTCTGGACCTTCTCTATTCCTCAGCGTTTCAGGAAC---GAAGTT---TTATCT---ACA---GCAATAACAACCATTACTTTGAATCAGAGGGTT---CCCACATGCTTAATTTCACAAAAAATC---CCAATC---AGATATTAC------ACTATAACAAGATTTCTACATCCACCAACACAGAGCTGGAAAGTCTCTCTCTGGAGAAGT---AGTTCAAAGGTAACCGTT---ATATGCTTTGGAGAGATGGTGATACAAGATACATCGACTACTTCAAAAAACTGC---ATC---GGGTCC---ACATCTCTCACAACAACCTCAACTTCATCCCTCAGCAAGTCTTCCAAGGCCTGCCAGACAAACTCACTAATCTCTACATCAACAACAACAGAT---AG------ATATTTAGTTGGGAGAAGC---TTATTCTTCAGTACT---AGGTCT---ATCTCAGTAGTAATAGCATATCAACAGTTCCCCCAGAGCTCT---CCAACTGCACCAAATCTCTCAAGACTCTCCTCTTACGCAAAAATCAAATATCCAAACTCTCTACGTATTTCCTCAAGGACGCCTTTAGTT---AGAATCTGGATCTCAGCTTCAATAACATTCAAAACATTGAGCAGACCAGCATCCCTGATGATGTTGTCGATCAAATGGACACGT---TCC---ACAACAACAAGTTCATGTGCAACTGTAACGCCCTCATGTTTG---TGTGGC---ACCGCACCATGG---ACATCCCCAGACTGGCCACCGCTG---CCTGTGCTGCTCCAGGAGCCCAGAGGGGTCATCCGGTCATCTCCCTGGACC---AACTGCAGGCCTGCCAGCATAACTACCTATCCATCATCCTTTACATCCTACTCACATCCCTGGTGCTCAGCTTCATCGCCCTCTCCATCTCCAGCCACCTCTTCCTCTGGGACGTGTGGTACCTCTACCACTTCCTCCAGGCCAAGTTCAAAGGCTACAGACGCCTGTCC---TCGCCGAGCACTGCCTACGACGCCTTCGTGGTATACGACAAGAAGGACCCGGAGGTATCTGAGTGGGTGC---AGGAGCTGCTTGTTCAGCTGGAGAACCAAGGGGACCACCCCTTACAGCTGTGTCTGGAGGAACGAGACTGGATCCCTGGCTGCCCCC---TCGACAACCTGTCCCAGAGCATTCACCAGAGCAAGAGGACCGTGTTCATAC---CGAACAAGTACATCAAGAGCGGGGACTTCAAGACCGCATTCTACATGGCCCATCAGCGACTTATGGATGAGAGAGATGATG---TTGTCT---TTTTCCTGGAAAAAGT---CCCCAGTCACTCAAAATACC---GACTCAGGAAGAGGTTGTATAGGCGGTCAG---TGGAGTGGCCAACAAATCCTCAAGCGCAGCAATACTTTTGGTTTAGCC---GGAGTGTACTGG---CAGACAGTCAAAAACAATACAGTAATCTCTTCAAGGAGA-CTCTT

>GmTLR7_3321_bp
------------------ATGGACCTGGAGAAAGGA---------------------------------------GGCGTCTTCATCCT------------------------GCTGTGTCTCTACATGCCAAGCCT-------GAGGCCTCT--------CAGTCTTGACGCGTCGACGTCCATGCGATGGTACCCCAAAACCCTCCCGTGTAACGTCAGCTTGGCCAGCAACGGCAGTGCGGTCATGGTGGACTGCACCGAGAAAAGTCTCACATCCATCCCGAGTGGCATCCCAGGGAATGCCACCAACCTCACACTCACTATCAACCACATTCCTGAGCTCAACCCCACCTCCTTCCGCGGTCTGGAGAACCTCACGGAGATCGACATGCGATGCAACTGCGTGCCTATGAAGATTGGCCCCAAGGATCGTGTGTGCACCAAGGGCCTGACCATTAAGGAAGACACGTTCAGCGACCTGAAAAAGCTGCAAGCGCTGTACCTGGATGGCAACCAGCTGGAGGGCATACCTAGGGGCCTGCCTCGAAACCTCCGCCTTCTGAGTCTTGAAGTAAACAACATATTCTACATTTCTAAAGAAAACCTCTCAGAGATCCCAAACGTTGAGATCCTCTACCTAGGTCAGAACTGTTATTTCCGAAACCCATGCAATGTGTCTTATAGCATAGAGGCTGGGGCATTTTTACAGCTTAGCAATTTGACATTGTTATCTGTTAAGTCCAACAATTTGTCTTATATCCCATCCCTGTTGCCTTTAAGTTTGAGGGAGCTGTATCTCTATAACAACAATATTGAAAAAGTCACAGAAAAAGATTTTAAAAACTTAACTAATTTGGAAATCTTGGATATTAGCGGAAACTGTCCCCGGTGCTACAACGCACCTTTCCCTTGTGATCCTTGTCCAAACAACTCCC---TTAAGTTACACAAGAATGCGTTCAAAACATTGGCCAAACTCAAGATCCTACGCATGCACAGTAACTCCTTGACCACCGTGCTTCCTGAATGGTTTGCCAACTTAAAAGAGTTGAAGGTGCTCGACCTCTCGTCCAACTTTTTGGCCGGGGAGGTGGCGCACTTTAACCTTCCAAAAGCCCTCTGCAACCTAGAGGAGCTGGATCTATCATTCAACTACGAACTGCAGAAATACCCAGCCACTTTGAATCTGAACCAATCGTTCTCCGTCCTCCAATCACTGAAAGTGCTTAGGCTTCGGGGCTTTGTGTTCCAATCGCTGACCATACAGGGCATCCAACCGCTGATGTCTTTACCCCACCTGGAGGTTCTAGATCTGGGCACAAACTTTATTCAAATGGCCAATCTCAGTGTTCTGATGGAGCTGAAAAGCTTTAAAATAATCAATCTGTCGGATAACAAAATATCCTCCCCGTCCGACGGCCCAGAGCCATATA-----------------ACTCGGTCTCT---GCTCACCAGGCTCGGCGTTGGTCACCTA---CCGGTGCTCAACAATTTGGGGATGAGGGCG---GAGAGATACATTACTTCAGGTATGATGAGTATGCACGTAGTTGCAAACACAAAGATAAGGAGCTGGGGGTTTTTAACTCCTTTGTCAATGCACAGTGCAGTCATTTCGGCAAGACCTTGGACG---GCAGGAACAATATATTCTTCCTCCACTCAAAATTTT---ATCTTGGCGATC---AATGCC---ATCTATCTGGAAACGCAA---GCCAAAGTT---ATGGCAGTGAATTCACTTATCTCAAAAATT---AATATCTTGACTTCTCAGCAAACCGTCTGGACCTTCTTCATCCCACTGCGTTTCAAGAGCTCCAAAATCTGGTCATCC---ACA---GCCTCAACAATCATTACTTTGAATCAGAGGGGT---CCCACATGCTTAACTTCACTAAACATCTACCCAACCTTAAGATACTTC------ATCATAACAAGATCTCAACATCTACTAACACAGAGA---GCAGTTTCTCCCTGGAGAGACTGGAGTTCA---ACAACCGTT---ATATGCTTTGGAGAGACGGCGATACAAGGTACATCGGATATTTCAAACACCTTG---ATCTACGCATTCTCGACATTTCTGAGAACAACCTTAACTTCATTCCCCGTGAGGTGCTCCATAACCTGCCAGAAGGACTATCCGAACTATACATTAAAAAAAATAAACTCACG------AAATTTTTCTGGGGAGATA---ACAAGTTACCTTTGT---AGATTT---ATC---GTGGGAACCGTCTCACAAGAGTTCCTATGGTGCTTT---CAAACTGCACCATATCTCTCCAAAAAC---TTT---CAGGAAACCAAA---AATATCTCTCCCCAGATTTCC---AGGATGCGTTCAGCT---AGTATCTGGATCTCAGCTTCAACAAAC---AATACATGGAACACTCCAGTCTCCCTGATAACATTG---ATAATATGGACATGCTCCTCCTACACAACAACATATTCACCTGCACCTGCAACACCACTTGGTTCATTAAGTGGCTCAACAGCACCACAGCCACCATCCCCCTTCTGGCCACAGACG---CCTGCGACACCCCGGTGGCCCAGCGAGGTCGCTTGGTCCTCACGGTGGAC------ATGCTGGCCTGCCAGTACCACTACCTGTCCCTTGTGCTCTACATCCTGC---CGTCCACGCTGCTCGTCTTCGTCACCC---CCGTCTCCAGTCACCTCTTCCTCTGGGACGTCTGGTATATCTACCACTTCTGCGTGGCCAAACTCAAAGGCTACGGCCGCCAGACCTCGTCGCAGAGCTGCCCGTACGACGCCTTCGTGGTGTACGAGAAGAAGGACCCGGCGG---GCGAATGGG------ACGAGCTGTGCGTTCAGCTGGAGGAGCGGGGGGACCGGCCCCTCCGGCTCTGCCTGGAGGAGCGGGACTGGATCCCTGGGTGTCCGGTGGTGGACAACCTGTGCCAGAGCATCCATCAGAGCAAGAGGACGGTGTTCGTCCTCACCAACCGCGACA---AGAGCGGGAACTTCAAGACGGCGTTCTACATGGCGCACCAGCGGCTCATGGATGAGAAGAACGACGTCATCGTGC---TCTTTCTGGAGAAGGC---AGCAAGTAACTCAAAGTACC---GACTCAGGAAGAGACTGTACAGGCGGTCGGTCCTGGAGTGGCCGACCAATCCTCAGGCTCAGCCATACTTTTGGTTTGGCCTCAGAAGCGTGCTGGCTACAGAGAGCAACAAGCAGTACAGTGACATGTTCAGGGAGA-CGCTG
