# Supplementary material for: Variation in selection constraints on teleost TLRs with emphasis on their repertoire in the Walking catfish, Clarias batrachus
Source: Sci Rep. 2020 Dec 7;10:21394. doi: 10.1038/s41598-020-78347-6 (PMC7721727; doi:10.1038/s41598-020-78347-6)
Supplement: Supplementary file 30 — Supplementary Information 30. [file 41598_2020_78347_MOESM30_ESM.zip]

Archive with 120 entries (111 files):
- T8/absrel/
- T8/absrel/labelled tree.png
- T8/absrel/labelledtree.pdf
- T8/absrel/labelledtree.svg
- T8/absrel/log.txt
- T8/absrel/result.json
- T8/absrel/tree.new
- T8/absrel/tree.png
- T8/bis2/
- T8/bis2/analysis.xlsx
- T8/bis2/cB mapping_on_sEQUENCE.tar
- T8/bis2/cB mapping_on_structure.tar
- T8/bis2/cluster.out
- T8/bis2/consensus.fasta
- T8/bis2/fasta_mapping.txt
- T8/bis2/README.txt
- T8/bis2/reference.fasta
- T8/bis2/summary.tar
- T8/bis2/summary.tgz
- T8/bis2/summary/
- T8/bis2/summary/alignment.fasta
- T8/bis2/summary/PF00000-NONREDUNDANT-5DD-dim0.html
- T8/bis2/summary/PF00000-NONREDUNDANT-5DD-dim0-table.html
- T8/bis2/summary/PF00000-NONREDUNDANT-5DD-dim0-table.txt
- T8/bis2/summary/PF00000-NONREDUNDANT-5DD-dim1.html
- T8/bis2/summary/PF00000-NONREDUNDANT-5DD-dim1-table.html
- T8/bis2/summary/PF00000-NONREDUNDANT-5DD-dim1-table.txt
- T8/bis2/summary/README.txt
- T8/bis2/summary/stats.txt
- T8/bis2/summary/summary.txt
- T8/bis2/summary/tree.txt
- T8/bis2/T8.png
- T8/busted/
- T8/busted/busted-chart (1).png
- T8/busted/busted-chart.png
- T8/busted/datamonkey-table.csv
- T8/busted/log.txt
- T8/busted/result.json
- T8/busted/tree.new
- T8/busted/tree.png
- T8/fubar/
- T8/fubar/datamonkey-chart.png
- T8/fubar/datamonkey-table.csv
- T8/fubar/log.txt
- T8/fubar/result.json
- T8/fubar/tree.new
- T8/fubar/tree.png
- T8/meme/
- T8/meme/datamonkey-chart.png
- T8/meme/datamonkey-table.csv
- T8/meme/log.txt
- T8/meme/result.json
- T8/meme/tree.new
- T8/meme/tree.png
- T8/parris.docx
- T8/slac/
- T8/slac/datamonkey-chart.png
- T8/slac/datamonkey-table.csv
- T8/slac/log.txt
- T8/slac/result.json
- T8/slac/tree.new
- T8/slac/tree.png
- T8/struct/
- T8/struct/S514316_results.tar
- T8/struct/S514316_results.tar.bz2
- T8/struct/S514316_results/
- T8/struct/S514316_results/BFP.png
- T8/struct/S514316_results/Bsites.clr
- T8/struct/S514316_results/Bsites.inf
- T8/struct/S514316_results/CH_CF_2p1oB_BS03_NLA.pdb
- T8/struct/S514316_results/CH_CF_3fxiA_BS02_NAG.pdb
- T8/struct/S514316_results/CH_complex1.pdb
- T8/struct/S514316_results/CH_complex2.pdb
- T8/struct/S514316_results/CH_complex3.pdb
- T8/struct/S514316_results/CH_complex4.pdb
- T8/struct/S514316_results/CH_complex5.pdb
- T8/struct/S514316_results/CH_FN_2Z7XA03.pdb
- T8/struct/S514316_results/CH_FN_3CIYC03.pdb
- T8/struct/S514316_results/CH_TM_1jqvA_BS01_MG.pdb
- T8/struct/S514316_results/cscore.txt
- T8/struct/S514316_results/index.html
- T8/struct/S514316_results/lscore.html
- T8/struct/S514316_results/lscore.txt
- T8/struct/S514316_results/model1.gif
- T8/struct/S514316_results/model1.pdb
- T8/struct/S514316_results/model1_2a0zA.pdb
- T8/struct/S514316_results/model1_2z64A.pdb
- T8/struct/S514316_results/model1_2z7xA.pdb
- T8/struct/S514316_results/model1_2z7xB.pdb
- T8/struct/S514316_results/model1_3a79A.pdb
- T8/struct/S514316_results/model1_3a79B.pdb
- T8/struct/S514316_results/model1_3ciyB.pdb
- T8/struct/S514316_results/model1_3fxiA.pdb
- T8/struct/S514316_results/model1_3j0aA.pdb
- T8/struct/S514316_results/model1_3w3gA.pdb
- T8/struct/S514316_results/model2.gif
- T8/struct/S514316_results/model2.pdb
- T8/struct/S514316_results/model3.gif
- T8/struct/S514316_results/model3.pdb
- T8/struct/S514316_results/model4.gif
- T8/struct/S514316_results/model4.pdb
- T8/struct/S514316_results/model5.gif
- T8/struct/S514316_results/model5.pdb
- T8/struct/S514316_results/prob.txt
- T8/struct/S514316_results/RSQ_1.png
- T8/struct/S514316_results/RSQ_2.png
- T8/struct/S514316_results/RSQ_3.png
- T8/struct/S514316_results/RSQ_4.png
- T8/struct/S514316_results/RSQ_5.png
- T8/struct/S514316_results/threading1.pdb
- T8/struct/S514316_results/threading10.pdb
- T8/struct/S514316_results/threading2.pdb
- T8/struct/S514316_results/threading3.pdb
- T8/struct/S514316_results/threading4.pdb
- T8/struct/S514316_results/threading5.pdb
- T8/struct/S514316_results/threading6.pdb
- T8/struct/S514316_results/threading7.pdb
- T8/struct/S514316_results/threading8.pdb
- T8/struct/S514316_results/threading9.pdb
- T8/t8cln
