# Supplementary material for: Variation in selection constraints on teleost TLRs with emphasis on their repertoire in the Walking catfish, Clarias batrachus
Source: Sci Rep. 2020 Dec 7;10:21394. doi: 10.1038/s41598-020-78347-6 (PMC7721727; doi:10.1038/s41598-020-78347-6)
Supplement: Supplementary file 30 — Supplementary Information 30. [file 41598_2020_78347_MOESM30_ESM.zip › T8/absrel/log.txt]

Analysis Description
--------------------
aBSREL (Adaptive branch-site random effects likelihood) uses an adaptive
random effects branch-site model framework to test whether each branch
has evolved under positive selection, using a procedure which infers an
optimal number of rate categories per branch.

- __Requirements__: in-frame codon alignment and a phylogenetic tree

- __Citation__: Less Is More: An Adaptive Branch-Site Random Effects Model for Efficient
Detection of Episodic Diversifying Selection (2015). Mol Biol Evol 32
(5): 1342-1353

- __Written by__: Sergei L Kosakovsky Pond, Ben Murrell, Steven Weaver and Temple iGEM /
UCSD viral evolution group

- __Contact Information__: spond@temple.edu

- __Analysis Version__: 2.1


>code –> Universal

>Loaded a multiple sequence alignment with **22** sequences, **1100** codons, and **1** partitions from `/home/datamonkey/datamonkey-js-server/production/app/absrel/output/5dfb49f1c27e2160748fb147`

>branches –> FG


### * Selected 22 branches for testing: `CBTLR8_3302_BP, IPTLR8_3302_BP, PHTLR8_3302_BP, TFTLR8_3302_BP, DRTLR8A_3302_BP, CATLR8_3302_BP, CCTLR8_3302_BP, MATLR8_3302_BP, DRTLR8B_3302_BP, CITLR8_3302_BP, OMTLR8_3302_BP, SSTLR8_3302_BP, GMTLR8_3302_BP, TRTLR8_3302_BP, ONTLR8_3302_BP, ATTLR8_3302_BP, LMTLR8_3302_BP, MMTLR8_3302_BP, SLTLR8_3302_BP, TOTLR8_3302_BP, SMTLR8_3302_BP, LCTLR8_3302_BP`


### Obtaining branch lengths and nucleotide substitution biases under the nucleotide GTR model
* Log(L) = -44246.74, AIC-c = 88591.55 (49 estimated parameters)

### Fitting the baseline model with a single dN/dS class per branch, and no site-to-site variation. 
* Log(L) = -43535.59, AIC-c = 87263.95 (96 estimated parameters)
* Branch-level non-synonymous/synonymous rate ratio distribution has median  1.29, and 95% of the weight in  0.97 - 40.50

### Determining the optimal number of rate classes per branch using a step up procedure

|              Branch               |  Length  |  Rates   |     Max. dN/dS     |    Log(L)     |     AIC-c     |Best AIC-c so far|
|-----------------------------------|----------|----------|--------------------|---------------|---------------|-----------------|
|          OMTLR8_3302_BP           |   0.32   |    2     |   >1000 ( 6.62%)   |   -43529.01   |   87254.82    |    87254.82     |
|          OMTLR8_3302_BP           |   0.32   |    3     |   >1000 ( 6.65%)   |   -43529.01   |   87258.85    |    87254.82     |
|          GMTLR8_3302_BP           |   0.32   |    2     |    4.18 (20.71%)   |   -43524.03   |   87248.90    |    87248.90     |
|          GMTLR8_3302_BP           |   0.32   |    3     |    4.69 (17.83%)   |   -43524.03   |   87252.93    |    87248.90     |
|              Node24               |   0.27   |    2     |   1.19 (100.00%)   |   -43523.95   |   87252.78    |    87248.90     |
|              Node23               |   0.26   |    2     |    8.59 (21.37%)   |   -43513.32   |   87231.52    |    87231.52     |
|              Node23               |   0.26   |    3     |    9.37 (19.69%)   |   -43513.32   |   87235.55    |    87231.52     |
|          TRTLR8_3302_BP           |   0.23   |    2     |    2.03 (60.75%)   |   -43512.29   |   87233.49    |    87231.52     |
|               Node9               |   0.19   |    2     |    2.73 (60.77%)   |   -43510.34   |   87229.58    |    87229.58     |
|               Node9               |   0.19   |    3     |    2.74 (60.74%)   |   -43510.34   |   87233.62    |    87229.58     |
|          ONTLR8_3302_BP           |   0.18   |    2     |    2.32 (50.68%)   |   -43506.81   |   87226.56    |    87226.56     |
|          ONTLR8_3302_BP           |   0.18   |    3     |    3.45 (23.04%)   |   -43506.74   |   87230.45    |    87226.56     |
|          SSTLR8_3302_BP           |   0.18   |    2     |   13.61 ( 4.60%)   |   -43503.51   |   87223.99    |    87223.99     |
|          SSTLR8_3302_BP           |   0.18   |    3     |   14.67 ( 4.31%)   |   -43503.50   |   87228.02    |    87223.99     |
|          ATTLR8_3302_BP           |   0.16   |    2     |    2.11 (25.44%)   |   -43503.11   |   87227.24    |    87223.99     |
|          DRTLR8A_3302_BP          |   0.16   |    2     |    2.68 (32.79%)   |   -43503.15   |   87227.32    |    87223.99     |
|              Node16               |   0.16   |    2     |    2.41 (67.37%)   |   -43502.51   |   87226.03    |    87223.99     |
|          TFTLR8_3302_BP           |   0.13   |    2     |   32.57 ( 1.72%)   |   -43499.89   |   87220.79    |    87220.79     |
|          TFTLR8_3302_BP           |   0.13   |    3     |   33.17 ( 1.69%)   |   -43499.89   |   87224.83    |    87220.79     |
|          SMTLR8_3302_BP           |   0.13   |    2     |    2.63 (67.55%)   |   -43498.00   |   87221.06    |    87220.79     |
|          CITLR8_3302_BP           |   0.12   |    2     |    2.18 (49.67%)   |   -43498.73   |   87222.52    |    87220.79     |
|          CBTLR8_3302_BP           |   0.12   |    2     |    1.37 (58.63%)   |   -43499.89   |   87224.83    |    87220.79     |
|               Node7               |   0.11   |    2     |   1.41 (100.00%)   |   -43499.87   |   87224.78    |    87220.79     |
|          DRTLR8B_3302_BP          |   0.11   |    2     |   21.28 ( 1.85%)   |   -43497.73   |   87220.52    |    87220.52     |
|          DRTLR8B_3302_BP          |   0.11   |    3     |   22.12 ( 1.75%)   |   -43497.73   |   87224.55    |    87220.52     |
|               Node8               |   0.11   |    2     |   22.24 ( 3.80%)   |   -43495.52   |   87220.13    |    87220.13     |
|               Node8               |   0.11   |    3     |   >1000 ( 2.49%)   |   -43495.33   |   87223.79    |    87220.13     |
|          MMTLR8_3302_BP           |   0.11   |    2     |    2.53 (47.14%)   |   -43492.89   |   87218.91    |    87218.91     |
|          MMTLR8_3302_BP           |   0.11   |    3     |    3.53 (24.64%)   |   -43492.84   |   87222.86    |    87218.91     |
|          MATLR8_3302_BP           |   0.11   |    2     |    2.46 (47.59%)   |   -43492.24   |   87221.65    |    87218.91     |
|          LCTLR8_3302_BP           |   0.10   |    2     |    3.13 (45.74%)   |   -43488.77   |   87214.71    |    87214.71     |
|          LCTLR8_3302_BP           |   0.10   |    3     |    3.16 (45.60%)   |   -43488.77   |   87218.75    |    87214.71     |
|          CATLR8_3302_BP           |   0.09   |    2     |    1.98 (48.38%)   |   -43488.47   |   87218.15    |    87214.71     |
|               Node6               |   0.09   |    2     |    4.32 (40.97%)   |   -43487.22   |   87215.64    |    87214.71     |
|               Node5               |   0.09   |    2     |    1.98 (70.60%)   |   -43488.76   |   87218.72    |    87214.71     |
|          PHTLR8_3302_BP           |   0.07   |    2     |  712.72 ( 1.20%)   |   -43482.15   |   87205.50    |    87205.50     |
|          PHTLR8_3302_BP           |   0.07   |    3     |  824.00 ( 1.22%)   |   -43482.14   |   87209.54    |    87205.50     |
|          IPTLR8_3302_BP           |   0.06   |    2     |    1.51 (86.31%)   |   -43482.15   |   87209.54    |    87205.50     |
|          LMTLR8_3302_BP           |   0.06   |    2     |    2.05 (53.61%)   |   -43481.54   |   87208.32    |    87205.50     |
|              Node19               |   0.05   |    2     |    8.72 ( 1.75%)   |   -43481.95   |   87209.14    |    87205.50     |
|          TOTLR8_3302_BP           |   0.05   |    2     |    2.65 (57.85%)   |   -43482.01   |   87209.26    |    87205.50     |
|          SLTLR8_3302_BP           |   0.05   |    2     |    4.99 (28.85%)   |   -43481.68   |   87208.61    |    87205.50     |
|              Node18               |   0.04   |    2     |   11.70 (10.31%)   |   -43481.16   |   87207.56    |    87205.50     |
|          CCTLR8_3302_BP           |   0.04   |    2     |    2.73 (42.94%)   |   -43482.00   |   87209.24    |    87205.50     |
|               Node4               |   0.04   |    2     |   1.32 (100.00%)   |   -43482.14   |   87209.53    |    87205.50     |
|              Node11               |   0.04   |    2     |    9.39 (41.15%)   |   -43481.91   |   87209.06    |    87205.50     |
|              Node37               |   0.03   |    2     |   86.62 ( 0.67%)   |   -43480.18   |   87205.61    |    87205.50     |
|              Node33               |   0.03   |    2     |    1.34 (74.42%)   |   -43482.14   |   87209.53    |    87205.50     |
|              Node12               |   0.02   |    2     |  159.22 ( 0.89%)   |   -43480.21   |   87205.66    |    87205.50     |
|               Node3               |   0.02   |    2     |  127.33 ( 1.76%)   |   -43477.44   |   87200.12    |    87200.12     |
|               Node3               |   0.02   |    3     |  155.22 ( 1.53%)   |   -43477.42   |   87204.13    |    87200.12     |
|               Node1               |   0.01   |    2     |    5.49 (23.27%)   |   -43477.46   |   87204.20    |    87200.12     |
|               Node2               |   0.01   |    2     |   20.17 (71.70%)   |   -43477.41   |   87204.10    |    87200.12     |
|              Node36               |   0.00   |    2     |    0.24 ( 5.82%)   |   -43480.95   |   87211.20    |    87200.12     |

### Rate class analyses summary
*  13 branches with **2** rate classes
*  28 branches with **1** rate classes

### Improving parameter estimates of the adaptive rate class model
* Log(L) = -43467.85, AIC-c = 87180.96 (122 estimated parameters)

### Testing selected branches for selection

|              Branch               |  Rates   |     Max. dN/dS     |      Test LRT      |Uncorrected p-value |
|-----------------------------------|----------|--------------------|--------------------|--------------------|
|          OMTLR8_3302_BP           |     2    |  718.25 ( 6.28%)   |       14.13        |       0.00029      |
|          GMTLR8_3302_BP           |     2    |    5.40 (16.89%)   |       13.64        |       0.00037      |
|              Node24               |     1    |   1.20 (100.00%)   |    Not selected    |    for testing     |
|              Node23               |     2    |   10.53 (19.78%)   |    Not selected    |    for testing     |
|          TRTLR8_3302_BP           |     1    |   1.42 (100.00%)   |        7.42        |       0.00865      |
|               Node9               |     2    |    2.86 (59.79%)   |    Not selected    |    for testing     |
|          ONTLR8_3302_BP           |     2    |    2.38 (50.51%)   |        9.03        |       0.00381      |
|          SSTLR8_3302_BP           |     2    |   16.13 ( 4.76%)   |        9.50        |       0.00300      |
|          ATTLR8_3302_BP           |     1    |   1.14 (100.00%)   |        1.08        |       0.23513      |
|          DRTLR8A_3302_BP          |     1    |   1.52 (100.00%)   |        7.42        |       0.00862      |
|              Node16               |     1    |   1.48 (100.00%)   |    Not selected    |    for testing     |
|          TFTLR8_3302_BP           |     2    |   33.83 ( 1.73%)   |        8.73        |       0.00445      |
|          SMTLR8_3302_BP           |     1    |   1.69 (100.00%)   |       12.66        |       0.00061      |
|          CITLR8_3302_BP           |     1    |   1.20 (100.00%)   |        1.05        |       0.23810      |
|          CBTLR8_3302_BP           |     1    |   1.20 (100.00%)   |        0.91        |       0.25814      |
|               Node7               |     1    |   1.48 (100.00%)   |    Not selected    |    for testing     |
|          DRTLR8B_3302_BP          |     2    |   23.14 ( 1.85%)   |        5.69        |       0.02081      |
|               Node8               |     2    |   25.88 ( 4.08%)   |    Not selected    |    for testing     |
|          MMTLR8_3302_BP           |     2    |    2.72 (44.68%)   |        8.27        |       0.00562      |
|          MATLR8_3302_BP           |     1    |   1.45 (100.00%)   |        4.66        |       0.03531      |
|          LCTLR8_3302_BP           |     2    |    3.21 (45.69%)   |        9.47        |       0.00305      |
|          CATLR8_3302_BP           |     1    |   1.24 (100.00%)   |        1.79        |       0.15840      |
|               Node6               |     1    |   1.54 (100.00%)   |    Not selected    |    for testing     |
|               Node5               |     1    |   1.69 (100.00%)   |    Not selected    |    for testing     |
|          PHTLR8_3302_BP           |     2    |  440.39 ( 1.26%)   |       14.78        |       0.00021      |
|          IPTLR8_3302_BP           |     1    |   1.48 (100.00%)   |        3.63        |       0.06005      |
|          LMTLR8_3302_BP           |     1    |   1.08 (100.00%)   |        0.14        |       0.41985      |
|              Node19               |     1    |   0.90 (100.00%)   |    Not selected    |    for testing     |
|          TOTLR8_3302_BP           |     1    |   1.76 (100.00%)   |        5.92        |       0.01850      |
|          SLTLR8_3302_BP           |     1    |   2.04 (100.00%)   |        7.27        |       0.00933      |
|              Node18               |     1    |   1.43 (100.00%)   |    Not selected    |    for testing     |
