# Supplementary material for: Variation in selection constraints on teleost TLRs with emphasis on their repertoire in the Walking catfish, Clarias batrachus
Source: Sci Rep. 2020 Dec 7;10:21394. doi: 10.1038/s41598-020-78347-6 (PMC7721727; doi:10.1038/s41598-020-78347-6)
Supplement: Supplementary file 30 — Supplementary Information 30. [file 41598_2020_78347_MOESM30_ESM.zip › T8/absrel/result.json]

{
  "analysis": {
    "authors": "Sergei L Kosakovsky Pond, Ben Murrell, Steven Weaver and Temple iGEM / UCSD viral evolution group",
    "citation": "Less Is More: An Adaptive Branch-Site Random Effects Model for Efficient Detection of Episodic Diversifying Selection (2015). Mol Biol Evol 32 (5): 1342-1353",
    "contact": "spond@temple.edu",
    "info": "aBSREL (Adaptive branch-site random effects likelihood)\n                            uses an adaptive random effects branch-site model framework\n                            to test whether each branch has evolved under positive selection,\n                            using a procedure which infers an optimal number of rate categories per branch.",
    "requirements": "in-frame codon alignment and a phylogenetic tree",
    "version": "2.1"
  },
  "branch attributes": {
    "0": {
      "ATTLR8_3302_BP": {
        "Baseline MG94xREV": 0.1643610094736578,
        "Baseline MG94xREV omega ratio": 1.10799835531328,
        "Corrected P-value": 0.9405035356878566,
        "Full adaptive model": 0.1649452609015794,
        "LRT": 1.075754079749458,
        "Nucleotide GTR": 0.1622116975739203,
        "Rate Distributions": [
          [
            1.141490992686403,
            1
          ]
        ],
        "Rate classes": 1,
        "Uncorrected P-value": 0.2351258839219642,
        "original name": "ATTLR8_3302_BP"
      },
      "CATLR8_3302_BP": {
        "Baseline MG94xREV": 0.09249163534257249,
        "Baseline MG94xREV omega ratio": 1.219487964608523,
        "Corrected P-value": 0.7919837285764831,
        "Full adaptive model": 0.09298545006102327,
        "LRT": 1.794333829646348,
        "Nucleotide GTR": 0.09159241027651163,
        "Rate Distributions": [
          [
            1.244741403142562,
            1
          ]
        ],
        "Rate classes": 1,
        "Uncorrected P-value": 0.1583967457152966,
        "original name": "CATLR8_3302_BP"
      },
      "CBTLR8_3302_BP": {
        "Baseline MG94xREV": 0.1188628927160681,
        "Baseline MG94xREV omega ratio": 1.199713495809119,
        "Corrected P-value": 0.5162845073171348,
        "Full adaptive model": 0.1184337918854564,
        "LRT": 0.9114512899686815,
        "Nucleotide GTR": 0.1163483991579804,
        "Rate Distributions": [
          [
            1.199983862239806,
            1
          ]
        ],
        "Rate classes": 1,
        "Uncorrected P-value": 0.2581422536585674,
        "original name": "CBTLR8_3302_BP"
      },
      "CCTLR8_3302_BP": {
        "Baseline MG94xREV": 0.03970580214381628,
        "Baseline MG94xREV omega ratio": 1.437499559850119,
        "Corrected P-value": 0.9179131455032717,
        "Full adaptive model": 0.03943956780892398,
        "LRT": 1.858852259931155,
        "Nucleotide GTR": 0.03961812990519314,
        "Rate Distributions": [
          [
            1.459983725360464,
            1
          ]
        ],
        "Rate classes": 1,
        "Uncorrected P-value": 0.1529855242505453,
        "original name": "CCTLR8_3302_BP"
      },
      "CITLR8_3302_BP": {
        "Baseline MG94xREV": 0.121390461836903,
        "Baseline MG94xREV omega ratio": 1.093033285136154,
        "Corrected P-value": 0.7142943198512139,
        "Full adaptive model": 0.1251611832822045,
        "LRT": 1.053490212740144,
        "Nucleotide GTR": 0.1205297178818976,
        "Rate Distributions": [
          [
            1.202551831684223,
            1
          ]
        ],
        "Rate classes": 1,
        "Uncorrected P-value": 0.2380981066170713,
        "original name": "CITLR8_3302_BP"
      },
      "DRTLR8A_3302_BP": {
        "Baseline MG94xREV": 0.1617919308639895,
        "Baseline MG94xREV omega ratio": 1.492156404873816,
        "Corrected P-value": 0.1120229910803255,
        "Full adaptive model": 0.1628306912214013,
        "LRT": 7.423685761765228,
        "Nucleotide GTR": 0.1607996699210757,
        "Rate Distributions": [
          [
            1.517753464155174,
            1
          ]
        ],
        "Rate classes": 1,
        "Uncorrected P-value": 0.008617153160025037,
        "original name": "DRTLR8A_3302_BP"
      },
      "DRTLR8B_3302_BP": {
        "Baseline MG94xREV": 0.110035109900833,
        "Baseline MG94xREV omega ratio": 1.219468172355433,
        "Corrected P-value": 0.1873201296207068,
        "Full adaptive model": 0.04132958567397727,
        "LRT": 5.693688871600898,
        "Nucleotide GTR": 0.107917718826357,
        "Rate Distributions": [
          [
            1,
            0.9815002375465303
          ],
          [
            23.14402480515615,
            0.01849976245346974
          ]
        ],
        "Rate classes": 2,
        "Uncorrected P-value": 0.02081334773563409,
        "original name": "DRTLR8B_3302_BP"
      },
      "GMTLR8_3302_BP": {
        "Baseline MG94xREV": 0.3168583503480654,
        "Baseline MG94xREV omega ratio": 1.157490175541753,
        "Corrected P-value": 0.00744659855260843,
        "Full adaptive model": 0.1272920218178127,
        "LRT": 13.63717211753828,
        "Nucleotide GTR": 0.3106789794946413,
        "Rate Distributions": [
          [
            0.8452764284633612,
            0.8311056108156996
          ],
          [
            5.400820907820609,
            0.1688943891843004
          ]
        ],
        "Rate classes": 2,
        "Uncorrected P-value": 0.0003723299276304215,
        "original name": "GMTLR8_3302_BP"
      },
      "IPTLR8_3302_BP": {
        "Baseline MG94xREV": 0.06384452775116084,
        "Baseline MG94xREV omega ratio": 1.412156218460434,
        "Corrected P-value": 0.4203360243247144,
        "Full adaptive model": 0.06386402009898047,
        "LRT": 3.634894556191284,
        "Nucleotide GTR": 0.06428903658007955,
        "Rate Distributions": [
          [
            1.480056251146877,
            1
          ]
        ],
        "Rate classes": 1,
        "Uncorrected P-value": 0.0600480034749592,
        "original name": "IPTLR8_3302_BP"
      },
      "LCTLR8_3302_BP": {
        "Baseline MG94xREV": 0.09538359716736235,
        "Baseline MG94xREV omega ratio": 1.203732774903979,
        "Corrected P-value": 0.05186234892698538,
        "Full adaptive model": 0.03411326709941533,
        "LRT": 9.471118053494138,
        "Nucleotide GTR": 0.09465898786334949,
        "Rate Distributions": [
          [
            0,
            0.5430511187350124
          ],
          [
            3.21062095815897,
            0.4569488812649876
          ]
        ],
        "Rate classes": 2,
        "Uncorrected P-value": 0.003050726407469728,
        "original name": "LCTLR8_3302_BP"
      },
      "LMTLR8_3302_BP": {
        "Baseline MG94xREV": 0.0620689992086634,
        "Baseline MG94xREV omega ratio": 1.067341824950894,
        "Corrected P-value": 0.4198516966105531,
        "Full adaptive model": 0.06200205509294605,
        "LRT": 0.1445219339220785,
        "Nucleotide GTR": 0.06188621719064857,
        "Rate Distributions": [
          [
            1.07973246711516,
            1
          ]
        ],
        "Rate classes": 1,
        "Uncorrected P-value": 0.4198516966105531,
        "original name": "LMTLR8_3302_BP"
      },
      "MATLR8_3302_BP": {
        "Baseline MG94xREV": 0.1078286335594951,
        "Baseline MG94xREV omega ratio": 1.419417911800771,
        "Corrected P-value": 0.2825178459154407,
        "Full adaptive model": 0.1083697060486375,
        "LRT": 4.662675324871088,
        "Nucleotide GTR": 0.105986902716294,
        "Rate Distributions": [
          [
            1.448609632848053,
            1
          ]
        ],
        "Rate classes": 1,
        "Uncorrected P-value": 0.03531473073943009,
        "original name": "MATLR8_3302_BP"
      },
      "MMTLR8_3302_BP": {
        "Baseline MG94xREV": 0.1079887295295257,
        "Baseline MG94xREV omega ratio": 1.23427406721038,
        "Corrected P-value": 0.07864974659646828,
        "Full adaptive model": 0.03787778223930018,
        "LRT": 8.266161332110642,
        "Nucleotide GTR": 0.106687883709795,
        "Rate Distributions": [
          [
            0.3250922488912997,
            0.5531598958301894
          ],
          [
            2.720564698266943,
            0.4468401041698106
          ]
        ],
        "Rate classes": 2,
        "Uncorrected P-value": 0.005617839042604877,
        "original name": "MMTLR8_3302_BP"
      },
      "Node1": {
        "Baseline MG94xREV": 0.01000566820844499,
        "Baseline MG94xREV omega ratio": 1.968447549779624,
        "Corrected P-value": null,
        "Full adaptive model": 0.01007823467869079,
        "LRT": null,
        "Nucleotide GTR": 0.01108821883479764,
        "Rate Distributions": [
          [
            2.110524211348398,
            1
          ]
        ],
        "Rate classes": 1,
        "Uncorrected P-value": null
      },
      "Node11": {
        "Baseline MG94xREV": 0.03718007811988373,
        "Baseline MG94xREV omega ratio": 3.626211065800864,
        "Corrected P-value": null,
        "Full adaptive model": 0.03712071650473631,
        "LRT": null,
        "Nucleotide GTR": 0.03684450984193757,
        "Rate Distributions": [
          [
            3.439894887961778,
            1
          ]
        ],
        "Rate classes": 1,
        "Uncorrected P-value": null
      },
      "Node12": {
        "Baseline MG94xREV": 0.02284001055433344,
        "Baseline MG94xREV omega ratio": 1.16804815455559,
        "Corrected P-value": null,
        "Full adaptive model": 0.02250921901696755,
        "LRT": null,
        "Nucleotide GTR": 0.02286671017871714,
        "Rate Distributions": [
          [
            1.267987192176266,
            1
          ]
        ],
        "Rate classes": 1,
        "Uncorrected P-value": null
      },
      "Node16": {
        "Baseline MG94xREV": 0.1593303847582604,
        "Baseline MG94xREV omega ratio": 1.451473105192176,
        "Corrected P-value": null,
        "Full adaptive model": 0.1609338761595462,
        "LRT": null,
        "Nucleotide GTR": 0.1563271920995071,
        "Rate Distributions": [
          [
            1.481797237072895,
            1
          ]
        ],
        "Rate classes": 1,
        "Uncorrected P-value": null
      },
      "Node18": {
        "Baseline MG94xREV": 0.04188365883758821,
        "Baseline MG94xREV omega ratio": 1.369864647390181,
        "Corrected P-value": null,
        "Full adaptive model": 0.04207080908093425,
        "LRT": null,
        "Nucleotide GTR": 0.03971279549951758,
        "Rate Distributions": [
          [
            1.429982635518674,
            1
          ]
        ],
        "Rate classes": 1,
        "Uncorrected P-value": null
      },
      "Node19": {
        "Baseline MG94xREV": 0.05201755504624267,
        "Baseline MG94xREV omega ratio": 0.8863921595260602,
        "Corrected P-value": null,
        "Full adaptive model": 0.0521306607398821,
        "LRT": null,
        "Nucleotide GTR": 0.05216327785173611,
        "Rate Distributions": [
          [
            0.9003423557029065,
            1
          ]
        ],
        "Rate classes": 1,
        "Uncorrected P-value": null
      },
      "Node2": {
        "Baseline MG94xREV": 0.006130223031491993,
        "Baseline MG94xREV omega ratio": 40.5000719742777,
        "Corrected P-value": null,
        "Full adaptive model": 0.005313673432241856,
        "LRT": null,
        "Nucleotide GTR": 0.006253265275176063,
        "Rate Distributions": [
          [
            33.04346672955033,
            1
          ]
        ],
        "Rate classes": 1,
        "Uncorrected P-value": null
      },
      "Node23": {
        "Baseline MG94xREV": 0.2634424838059292,
        "Baseline MG94xREV omega ratio": 1.25761609277452,
        "Corrected P-value": null,
        "Full adaptive model": 0.1314975407315945,
        "LRT": null,
        "Nucleotide GTR": 0.2486279249967322,
        "Rate Distributions": [
          [
            0.6689281539805341,
            0.8022039478922377
          ],
          [
            10.52949184133619,
            0.1977960521077623
          ]
        ],
        "Rate classes": 2,
        "Uncorrected P-value": null
      },
      "Node24": {
        "Baseline MG94xREV": 0.2721134882631516,
        "Baseline MG94xREV omega ratio": 1.141338434461784,
        "Corrected P-value": null,
        "Full adaptive model": 0.2755289298323191,
        "LRT": null,
        "Nucleotide GTR": 0.2649918790912074,
        "Rate Distributions": [
          [
            1.1987101974092,
            1
          ]
        ],
        "Rate classes": 1,
        "Uncorrected P-value": null
      },
      "Node3": {
        "Baseline MG94xREV": 0.01763286319899416,
        "Baseline MG94xREV omega ratio": 1.805270441226746,
        "Corrected P-value": null,
        "Full adaptive model": 0.0105147616283877,
        "LRT": null,
        "Nucleotide GTR": 0.0170311113025379,
        "Rate Distributions": [
          [
            0.9973875571543881,
            0.9830534770316455
          ],
          [
            164.7579897587617,
            0.01694652296835453
          ]
        ],
        "Rate classes": 2,
        "Uncorrected P-value": null
      },
      "Node33": {
        "Baseline MG94xREV": 0.02653317710132361,
        "Baseline MG94xREV omega ratio": 1.293462866968434,
        "Corrected P-value": null,
        "Full adaptive model": 0.02617237828776299,
        "LRT": null,
        "Nucleotide GTR": 0.02543714588392334,
        "Rate Distributions": [
          [
            1.259721924318729,
            1
          ]
        ],
        "Rate classes": 1,
        "Uncorrected P-value": null
      },
      "Node36": {
        "Baseline MG94xREV": 0.004274968730910393,
        "Baseline MG94xREV omega ratio": 10000000000,
        "Corrected P-value": null,
        "Full adaptive model": 0.004527198004667663,
        "LRT": null,
        "Nucleotide GTR": 0.004356876913203413,
        "Rate Distributions": [
          [
            10000000000,
            1
          ]
        ],
        "Rate classes": 1,
        "Uncorrected P-value": null
      },
      "Node37": {
        "Baseline MG94xREV": 0.02994984860535249,
        "Baseline MG94xREV omega ratio": 1.391342290778527,
        "Corrected P-value": null,
        "Full adaptive model": 0.03024248436902029,
        "LRT": null,
        "Nucleotide GTR": 0.03002300998412729,
        "Rate Distributions": [
          [
            1.466242458172819,
            1
          ]
        ],
        "Rate classes": 1,
        "Uncorrected P-value": null
      },
      "Node4": {
        "Baseline MG94xREV": 0.03732824891872597,
        "Baseline MG94xREV omega ratio": 1.288732877439865,
        "Corrected P-value": null,
        "Full adaptive model": 0.0380825836064226,
        "LRT": null,
        "Nucleotide GTR": 0.04037865189562908,
        "Rate Distributions": [
          [
            1.347329005916086,
            1
          ]
        ],
        "Rate classes": 1,
        "Uncorrected P-value": null
      },
      "Node5": {
        "Baseline MG94xREV": 0.08741115138110452,
        "Baseline MG94xREV omega ratio": 1.611196592753452,
        "Corrected P-value": null,
        "Full adaptive model": 0.08986314350530938,
        "LRT": null,
        "Nucleotide GTR": 0.08509584328099411,
        "Rate Distributions": [
          [
            1.693126221360078,
            1
          ]
        ],
        "Rate classes": 1,
        "Uncorrected P-value": null
      },
      "Node6": {
        "Baseline MG94xREV": 0.08946002575400493,
        "Baseline MG94xREV omega ratio": 1.485378255732205,
        "Corrected P-value": null,
        "Full adaptive model": 0.08897237335088766,
        "LRT": null,
        "Nucleotide GTR": 0.08430477095706362,
        "Rate Distributions": [
          [
            1.535830542134141,
            1
          ]
        ],
        "Rate classes": 1,
        "Uncorrected P-value": null
      },
      "Node7": {
        "Baseline MG94xREV": 0.1133070046982019,
        "Baseline MG94xREV omega ratio": 1.384682408874905,
        "Corrected P-value": null,
        "Full adaptive model": 0.1156427237530672,
        "LRT": null,
        "Nucleotide GTR": 0.1083545202150914,
        "Rate Distributions": [
          [
            1.479668213909589,
            1
          ]
        ],
        "Rate classes": 1,
        "Uncorrected P-value": null
      },
      "Node8": {
        "Baseline MG94xREV": 0.1099323529432492,
        "Baseline MG94xREV omega ratio": 0.9671561085625215,
        "Corrected P-value": null,
        "Full adaptive model": 0.05326198706776609,
        "LRT": null,
        "Nucleotide GTR": 0.107572955066073,
        "Rate Distributions": [
          [
            0.7613378251646311,
            0.95917296117092
          ],
          [
            25.88102831675925,
            0.04082703882908001
          ]
        ],
        "Rate classes": 2,
        "Uncorrected P-value": null
      },
      "Node9": {
        "Baseline MG94xREV": 0.186104724440228,
        "Baseline MG94xREV omega ratio": 1.422766964754221,
        "Corrected P-value": null,
        "Full adaptive model": 0.06837077912642142,
        "LRT": null,
        "Nucleotide GTR": 0.1805113396047322,
        "Rate Distributions": [
          [
            0,
            0.4021442271874503
          ],
          [
            2.858757857485065,
            0.5978557728125498
          ]
        ],
        "Rate classes": 2,
        "Uncorrected P-value": null
      },
      "OMTLR8_3302_BP": {
        "Baseline MG94xREV": 0.322814080560146,
        "Baseline MG94xREV omega ratio": 1.195935795967983,
        "Corrected P-value": 0.00608609749133654,
        "Full adaptive model": 2.974835323583303,
        "LRT": 14.13447869689844,
        "Nucleotide GTR": 0.311526551307534,
        "Rate Distributions": [
          [
            1,
            0.9371533502280949
          ],
          [
            718.2455255984258,
            0.06284664977190513
          ]
        ],
        "Rate classes": 2,
        "Uncorrected P-value": 0.0002898141662541209,
        "original name": "OMTLR8_3302_BP"
      },
      "ONTLR8_3302_BP": {
        "Baseline MG94xREV": 0.1849683979949202,
        "Baseline MG94xREV omega ratio": 1.200841478076889,
        "Corrected P-value": 0.06099926217665885,
        "Full adaptive model": 0.06575860573206956,
        "LRT": 9.030930089778849,
        "Nucleotide GTR": 0.1836595995661977,
        "Rate Distributions": [
          [
            0.3871493753764816,
            0.4948573019847338
          ],
          [
            2.383270471216281,
            0.5051426980152662
          ]
        ],
        "Rate classes": 2,
        "Uncorrected P-value": 0.003812453886041178,
        "original name": "ONTLR8_3302_BP"
      },
      "PHTLR8_3302_BP": {
        "Baseline MG94xREV": 0.06668620479593906,
        "Baseline MG94xREV omega ratio": 1.20239934932373,
        "Corrected P-value": 0.004617821339351735,
        "Full adaptive model": 0.09449141420200641,
        "LRT": 14.77507192741905,
        "Nucleotide GTR": 0.06525838348314474,
        "Rate Distributions": [
          [
            0.9999999999998624,
            0.987441771332419
          ],
          [
            440.3929715560836,
            0.01255822866758105
          ]
        ],
        "Rate classes": 2,
        "Uncorrected P-value": 0.0002099009699705334,
        "original name": "PHTLR8_3302_BP"
      },
      "SLTLR8_3302_BP": {
        "Baseline MG94xREV": 0.04749758405053564,
        "Baseline MG94xREV omega ratio": 1.985986859017723,
        "Corrected P-value": 0.1026374255706319,
        "Full adaptive model": 0.04772957384885596,
        "LRT": 7.267220692679984,
        "Nucleotide GTR": 0.04691736660015657,
        "Rate Distributions": [
          [
            2.039074513065314,
            1
          ]
        ],
        "Rate classes": 1,
        "Uncorrected P-value": 0.009330675051875625,
        "original name": "SLTLR8_3302_BP"
      },
      "SMTLR8_3302_BP": {
        "Baseline MG94xREV": 0.1266624158264233,
        "Baseline MG94xREV omega ratio": 1.67828832381356,
        "Corrected P-value": 0.01158329739780978,
        "Full adaptive model": 0.126400195578207,
        "LRT": 12.65894368155568,
        "Nucleotide GTR": 0.1256714707422303,
        "Rate Distributions": [
          [
            1.694822521850836,
            1
          ]
        ],
        "Rate classes": 1,
        "Uncorrected P-value": 0.0006096472314636725,
        "original name": "SMTLR8_3302_BP"
      },
      "SSTLR8_3302_BP": {
        "Baseline MG94xREV": 0.1824460076338642,
        "Baseline MG94xREV omega ratio": 1.130179951744528,
        "Corrected P-value": 0.05398613043624956,
        "Full adaptive model": 0.07847388852772945,
        "LRT": 9.50475226083654,
        "Nucleotide GTR": 0.1820985642807681,
        "Rate Distributions": [
          [
            1,
            0.952398337874279
          ],
          [
            16.12947877261866,
            0.04760166212572103
          ]
        ],
        "Rate classes": 2,
        "Uncorrected P-value": 0.002999229468680531,
        "original name": "SSTLR8_3302_BP"
      },
      "TFTLR8_3302_BP": {
        "Baseline MG94xREV": 0.1296680984194297,
        "Baseline MG94xREV omega ratio": 1.154229417448658,
        "Corrected P-value": 0.06668513490082906,
        "Full adaptive model": 0.05602763720524206,
        "LRT": 8.727670343665523,
        "Nucleotide GTR": 0.1288913105111009,
        "Rate Distributions": [
          [
            1,
            0.9827169754062385
          ],
          [
            33.8259303861855,
            0.01728302459376152
          ]
        ],
        "Rate classes": 2,
        "Uncorrected P-value": 0.00444567566005527,
        "original name": "TFTLR8_3302_BP"
      },
      "TOTLR8_3302_BP": {
        "Baseline MG94xREV": 0.05195092173536633,
        "Baseline MG94xREV omega ratio": 1.739985036290525,
        "Corrected P-value": 0.1849961609224077,
        "Full adaptive model": 0.05179009151231933,
        "LRT": 5.924232887802646,
        "Nucleotide GTR": 0.05177449714399229,
        "Rate Distributions": [
          [
            1.764413534129582,
            1
          ]
        ],
        "Rate classes": 1,
        "Uncorrected P-value": 0.01849961609224077,
        "original name": "TOTLR8_3302_BP"
      },
      "TRTLR8_3302_BP": {
        "Baseline MG94xREV": 0.2278705198622503,
        "Baseline MG94xREV omega ratio": 1.380534667844366,
        "Corrected P-value": 0.1038488814816443,
        "Full adaptive model": 0.2287777164762079,
        "LRT": 7.415275239705807,
        "Nucleotide GTR": 0.2213235511637363,
        "Rate Distributions": [
          [
            1.415165671379483,
            1
          ]
        ],
        "Rate classes": 1,
        "Uncorrected P-value": 0.00865407345680369,
        "original name": "TRTLR8_3302_BP"
      }
    },
    "attributes": {
      "Baseline MG94xREV": {
        "attribute type": "branch length",
        "display order": 1
      },
      "Baseline MG94xREV omega ratio": {
        "attribute type": "branch label",
        "display order": 1
      },
      "Corrected P-value": {
        "attribute type": "branch label",
        "display order": 6
      },
      "Full adaptive model": {
        "attribute type": "branch length",
        "display order": 2
      },
      "LRT": {
        "attribute type": "branch label",
        "display order": 4
      },
      "Nucleotide GTR": {
        "attribute type": "branch length",
        "display order": 0
      },
      "Rate Distributions": {
        "attribute type": "branch label",
        "display order": 3
      },
      "Rate classes": {
        "attribute type": "branch label",
        "display order": 2
      },
      "Uncorrected P-value": {
        "attribute type": "branch label",
        "display order": 5
      },
      "original name": {
        "attribute type": "node label",
        "display order": -1
      }
    }
  },
  "data partitions": {
    "0": {
      "coverage": [
        [
          0,
          1,
          2,
          3,
          4,
          5,
          6,
          7,
          8,
          9,
          10,
          11,
          12,
          13,
          14,
          15,
          16,
          17,
          18,
          19,
          20,
          21,
          22,
          23,
          24,
          25,
          26,
          27,
          28,
          29,
          30,
          31,
          32,
          33,
          34,
          35,
          36,
          37,
          38,
          39,
          40,
          41,
          42,
          43,
          44,
          45,
          46,
          47,
          48,
          49,
          50,
          51,
          52,
          53,
          54,
          55,
          56,
          57,
          58,
          59,
          60,
          61,
          62,
          63,
          64,
          65,
          66,
          67,
          68,
          69,
          70,
          71,
          72,
          73,
          74,
          75,
          76,
          77,
          78,
          79,
          80,
          81,
          82,
          83,
          84,
          85,
          86,
          87,
          88,
          89,
          90,
          91,
          92,
          93,
          94,
          95,
          96,
          97,
          98,
          99,
          100,
          101,
          102,
          103,
          104,
          105,
          106,
          107,
          108,
          109,
          110,
          111,
          112,
          113,
          114,
          115,
          116,
          117,
          118,
          119,
          120,
          121,
          122,
          123,
          124,
          125,
          126,
          127,
          128,
          129,
          130,
          131,
          132,
          133,
          134,
          135,
          136,
          137,
          138,
          139,
          140,
          141,
          142,
          143,
          144,
          145,
          146,
          147,
          148,
          149,
          150,
          151,
          152,
          153,
          154,
          155,
          156,
          157,
          158,
          159,
          160,
          161,
          162,
          163,
          164,
          165,
          166,
          167,
          168,
          169,
          170,
          171,
          172,
          173,
          174,
          175,
          176,
          177,
          178,
          179,
          180,
          181,
          182,
          183,
          184,
          185,
          186,
          187,
          188,
          189,
          190,
          191,
          192,
          193,
          194,
          195,
          196,
          197,
          198,
          199,
          200,
          201,
          202,
          203,
          204,
          205,
          206,
          207,
          208,
          209,
          210,
          211,
          212,
          213,
          214,
          215,
          216,
          217,
          218,
          219,
          220,
          221,
          222,
          223,
          224,
          225,
          226,
          227,
          228,
          229,
          230,
          231,
          232,
          233,
          234,
          235,
          236,
          237,
          238,
          239,
          240,
          241,
          242,
          243,
          244,
          245,
          246,
          247,
          248,
          249,
          250,
          251,
          252,
          253,
          254,
          255,
          256,
          257,
          258,
          259,
          260,
          261,
          262,
          263,
          264,
          265,
          266,
          267,
          268,
          269,
          270,
          271,
          272,
          273,
          274,
          275,
          276,
          277,
          278,
          279,
          280,
          281,
          282,
          283,
          284,
          285,
          286,
          287,
          288,
          289,
          290,
          291,
          292,
          293,
          294,
          295,
          296,
          297,
          298,
          299,
          300,
          301,
          302,
          303,
          304,
          305,
          306,
          307,
          308,
          309,
          310,
          311,
          312,
          313,
          314,
          315,
          316,
          317,
          318,
          319,
          320,
          321,
          322,
          323,
          324,
          325,
          326,
          327,
          328,
          329,
          330,
          331,
          332,
          333,
          334,
          335,
          336,
          337,
          338,
          339,
          340,
          341,
          342,
          343,
          344,
          345,
          346,
          347,
          348,
          349,
          350,
          351,
          352,
          353,
          354,
          355,
          356,
          357,
          358,
          359,
          360,
          361,
          362,
          363,
          364,
          365,
          366,
          367,
          368,
          369,
          370,
          371,
          372,
          373,
          374,
          375,
          376,
          377,
          378,
          379,
          380,
          381,
          382,
          383,
          384,
          385,
          386,
          387,
          388,
          389,
          390,
          391,
          392,
          393,
          394,
          395,
          396,
          397,
          398,
          399,
          400,
          401,
          402,
          403,
          404,
          405,
          406,
          407,
          408,
          409,
          410,
          411,
          412,
          413,
          414,
          415,
          416,
          417,
          418,
          419,
          420,
          421,
          422,
          423,
          424,
          425,
          426,
          427,
          428,
          429,
          430,
          431,
          432,
          433,
          434,
          435,
          436,
          437,
          438,
          439,
          440,
          441,
          442,
          443,
          444,
          445,
          446,
          447,
          448,
          449,
          450,
          451,
          452,
          453,
          454,
          455,
          456,
          457,
          458,
          459,
          460,
          461,
          462,
          463,
          464,
          465,
          466,
          467,
          468,
          469,
          470,
          471,
          472,
          473,
          474,
          475,
          476,
          477,
          478,
          479,
          480,
          481,
          482,
          483,
          484,
          485,
          486,
          487,
          488,
          489,
          490,
          491,
          492,
          493,
          494,
          495,
          496,
          497,
          498,
          499,
          500,
          501,
          502,
          503,
          504,
          505,
          506,
          507,
          508,
          509,
          510,
          511,
          512,
          513,
          514,
          515,
          516,
          517,
          518,
          519,
          520,
          521,
          522,
          523,
          524,
          525,
          526,
          527,
          528,
          529,
          530,
          531,
          532,
          533,
          534,
          535,
          536,
          537,
          538,
          539,
          540,
          541,
          542,
          543,
          544,
          545,
          546,
          547,
          548,
          549,
          550,
          551,
          552,
          553,
          554,
          555,
          556,
          557,
          558,
          559,
          560,
          561,
          562,
          563,
          564,
          565,
          566,
          567,
          568,
          569,
          570,
          571,
          572,
          573,
          574,
          575,
          576,
          577,
          578,
          579,
          580,
          581,
          582,
          583,
          584,
          585,
          586,
          587,
          588,
          589,
          590,
          591,
          592,
          593,
          594,
          595,
          596,
          597,
          598,
          599,
          600,
          601,
          602,
          603,
          604,
          605,
          606,
          607,
          608,
          609,
          610,
          611,
          612,
          613,
          614,
          615,
          616,
          617,
          618,
          619,
          620,
          621,
          622,
          623,
          624,
          625,
          626,
          627,
          628,
          629,
          630,
          631,
          632,
          633,
          634,
          635,
          636,
          637,
          638,
          639,
          640,
          641,
          642,
          643,
          644,
          645,
          646,
          647,
          648,
          649,
          650,
          651,
          652,
          653,
          654,
          655,
          656,
          657,
          658,
          659,
          660,
          661,
          662,
          663,
          664,
          665,
          666,
          667,
          668,
          669,
          670,
          671,
          672,
          673,
          674,
          675,
          676,
          677,
          678,
          679,
          680,
          681,
          682,
          683,
          684,
          685,
          686,
          687,
          688,
          689,
          690,
          691,
          692,
          693,
          694,
          695,
          696,
          697,
          698,
          699,
          700,
          701,
          702,
          703,
          704,
          705,
          706,
          707,
          708,
          709,
          710,
          711,
          712,
          713,
          714,
          715,
          716,
          717,
          718,
          719,
          720,
          721,
          722,
          723,
          724,
          725,
          726,
          727,
          728,
          729,
          730,
          731,
          732,
          733,
          734,
          735,
          736,
          737,
          738,
          739,
          740,
          741,
          742,
          743,
          744,
          745,
          746,
          747,
          748,
          749,
          750,
          751,
          752,
          753,
          754,
          755,
          756,
          757,
          758,
          759,
          760,
          761,
          762,
          763,
          764,
          765,
          766,
          767,
          768,
          769,
          770,
          771,
          772,
          773,
          774,
          775,
          776,
          777,
          778,
          779,
          780,
          781,
          782,
          783,
          784,
          785,
          786,
          787,
          788,
          789,
          790,
          791,
          792,
          793,
          794,
          795,
          796,
          797,
          798,
          799,
          800,
          801,
          802,
          803,
          804,
          805,
          806,
          807,
          808,
          809,
          810,
          811,
          812,
          813,
          814,
          815,
          816,
          817,
          818,
          819,
          820,
          821,
          822,
          823,
          824,
          825,
          826,
          827,
          828,
          829,
          830,
          831,
          832,
          833,
          834,
          835,
          836,
          837,
          838,
          839,
          840,
          841,
          842,
          843,
          844,
          845,
          846,
          847,
          848,
          849,
          850,
          851,
          852,
          853,
          854,
          855,
          856,
          857,
          858,
          859,
          860,
          861,
          862,
          863,
          864,
          865,
          866,
          867,
          868,
          869,
          870,
          871,
          872,
          873,
          874,
          875,
          876,
          877,
          878,
          879,
          880,
          881,
          882,
          883,
          884,
          885,
          886,
          887,
          888,
          889,
          890,
          891,
          892,
          893,
          894,
          895,
          896,
          897,
          898,
          899,
          900,
          901,
          902,
          903,
          904,
          905,
          906,
          907,
          908,
          909,
          910,
          911,
          912,
          913,
          914,
          915,
          916,
          917,
          918,
          919,
          920,
          921,
          922,
          923,
          924,
          925,
          926,
          927,
          928,
          929,
          930,
          931,
          932,
          933,
          934,
          935,
          936,
          937,
          938,
          939,
          940,
          941,
          942,
          943,
          944,
          945,
          946,
          947,
          948,
          949,
          950,
          951,
          952,
          953,
          954,
          955,
          956,
          957,
          958,
          959,
          960,
          961,
          962,
          963,
          964,
          965,
          966,
          967,
          968,
          969,
          970,
          971,
          972,
          973,
          974,
          975,
          976,
          977,
          978,
          979,
          980,
          981,
          982,
          983,
          984,
          985,
          986,
          987,
          988,
          989,
          990,
          991,
          992,
          993,
          994,
          995,
          996,
          997,
          998,
          999,
          1000,
          1001,
          1002,
          1003,
          1004,
          1005,
          1006,
          1007,
          1008,
          1009,
          1010,
          1011,
          1012,
          1013,
          1014,
          1015,
          1016,
          1017,
          1018,
          1019,
          1020,
          1021,
          1022,
          1023,
          1024,
          1025,
          1026,
          1027,
          1028,
          1029,
          1030,
          1031,
          1032,
          1033,
          1034,
          1035,
          1036,
          1037,
          1038,
          1039,
          1040,
          1041,
          1042,
          1043,
          1044,
          1045,
          1046,
          1047,
          1048,
          1049,
          1050,
          1051,
          1052,
          1053,
          1054,
          1055,
          1056,
          1057,
          1058,
          1059,
          1060,
          1061,
          1062,
          1063,
          1064,
          1065,
          1066,
          1067,
          1068,
          1069,
          1070,
          1071,
          1072,
          1073,
          1074,
          1075,
          1076,
          1077,
          1078,
          1079,
          1080,
          1081,
          1082,
          1083,
          1084,
          1085,
          1086,
          1087,
          1088,
          1089,
          1090,
          1091,
          1092,
          1093,
          1094,
          1095,
          1096,
          1097,
          1098,
          1099
        ]
      ],
      "name": "absrel.filter.default"
    }
  },
  "fits": {
    "Baseline MG94xREV": {
      "AIC-c": 87263.9459508329,
      "Equilibrium frequencies": [
        [
          0.02583745317816828
        ],
        [
          0.02023895543858455
        ],
        [
          0.01914320520264266
        ],
        [
          0.01869755681206872
        ],
        [
          0.02958714076146693
        ],
        [
          0.02317615514567949
        ],
        [
          0.02192138300360098
        ],
        [
          0.02141105942135359
        ],
        [
          0.02324745731017061
        ],
        [
          0.01821016372304445
        ],
        [
          0.01722425359262213
        ],
        [
          0.01682327785156234
        ],
        [
          0.03112626153856532
        ],
        [
          0.02438177694622966
        ],
        [
          0.02306173165423893
        ],
        [
          0.02252486107866046
        ],
        [
          0.0150557290269449
        ],
        [
          0.0117934312941189
        ],
        [
          0.01115492723879306
        ],
        [
          0.01089524369477238
        ],
        [
          0.01724070754632723
        ],
        [
          0.01350496542184823
        ],
        [
          0.01277379779354437
        ],
        [
          0.01247642740191194
        ],
        [
          0.01354651386937556
        ],
        [
          0.01061123511902949
        ],
        [
          0.01003673593498837
        ],
        [
          0.009803083567545449
        ],
        [
          0.01813756782121355
        ],
        [
          0.01420749267996816
        ],
        [
          0.01343828976811539
        ],
        [
          0.01312545019167915
        ],
        [
          0.01159537796648312
        ],
        [
          0.009082874242245041
        ],
        [
          0.008591121512012904
        ],
        [
          0.008391122638547079
        ],
        [
          0.01327816939661195
        ],
        [
          0.01040103592528535
        ],
        [
          0.00983791706256757
        ],
        [
          0.00960889314211522
        ],
        [
          0.01043303503686193
        ],
        [
          0.008172389505427617
        ],
        [
          0.007729931012154329
        ],
        [
          0.007549980409402675
        ],
        [
          0.01396889874301684
        ],
        [
          0.01094209701074184
        ],
        [
          0.01034968474828083
        ],
        [
          0.01010874702117638
        ],
        [
          0.01933782857454865
        ],
        [
          0.01786505976021638
        ],
        [
          0.02826979177816219
        ],
        [
          0.02214425129717256
        ],
        [
          0.02094534710188123
        ],
        [
          0.02045774535874799
        ],
        [
          0.0173993675444016
        ],
        [
          0.01645735444743758
        ],
        [
          0.01607423190108401
        ],
        [
          0.0297403841629012
        ],
        [
          0.02329619353922774
        ],
        [
          0.0220349224403008
        ],
        [
          0.02152195569215217
        ]
      ],
      "Log Likelihood": -43535.58663346732,
      "display order": 1,
      "estimated parameters": 96,
      "branch-annotations": {
        "ATTLR8_3302_BP": {
          "LRT": 1.075754079749458,
          "omegas": [
            {
              "omega": 1.10799835531328,
              "prop": 1
            }
          ],
          "p": 0.9405035356878566,
          "uncorrected p": 0.2351258839219642,
          "tested": true
        },
        "CATLR8_3302_BP": {
          "LRT": 1.794333829646348,
          "omegas": [
            {
              "omega": 1.219487964608523,
              "prop": 1
            }
          ],
          "p": 0.7919837285764831,
          "uncorrected p": 0.1583967457152966,
          "tested": true
        },
        "CBTLR8_3302_BP": {
          "LRT": 0.9114512899686815,
          "omegas": [
            {
              "omega": 1.199713495809119,
              "prop": 1
            }
          ],
          "p": 0.5162845073171348,
          "uncorrected p": 0.2581422536585674,
          "tested": true
        },
        "CCTLR8_3302_BP": {
          "LRT": 1.858852259931155,
          "omegas": [
            {
              "omega": 1.437499559850119,
              "prop": 1
            }
          ],
          "p": 0.9179131455032717,
          "uncorrected p": 0.1529855242505453,
          "tested": true
        },
        "CITLR8_3302_BP": {
          "LRT": 1.053490212740144,
          "omegas": [
            {
              "omega": 1.093033285136154,
              "prop": 1
            }
          ],
          "p": 0.7142943198512139,
          "uncorrected p": 0.2380981066170713,
          "tested": true
        },
        "DRTLR8A_3302_BP": {
          "LRT": 7.423685761765228,
          "omegas": [
            {
              "omega": 1.492156404873816,
              "prop": 1
            }
          ],
          "p": 0.1120229910803255,
          "uncorrected p": 0.008617153160025037,
          "tested": true
        },
        "DRTLR8B_3302_BP": {
          "LRT": 5.693688871600898,
          "omegas": [
            {
              "omega": 1.219468172355433,
              "prop": 1
            }
          ],
          "p": 0.1873201296207068,
          "uncorrected p": 0.02081334773563409,
          "tested": true
        },
        "GMTLR8_3302_BP": {
          "LRT": 13.63717211753828,
          "omegas": [
            {
              "omega": 1.157490175541753,
              "prop": 1
            }
          ],
          "p": 0.00744659855260843,
          "uncorrected p": 0.0003723299276304215,
          "tested": true
        },
        "IPTLR8_3302_BP": {
          "LRT": 3.634894556191284,
          "omegas": [
            {
              "omega": 1.412156218460434,
              "prop": 1
            }
          ],
          "p": 0.4203360243247144,
          "uncorrected p": 0.0600480034749592,
          "tested": true
        },
        "LCTLR8_3302_BP": {
          "LRT": 9.471118053494138,
          "omegas": [
            {
              "omega": 1.203732774903979,
              "prop": 1
            }
          ],
          "p": 0.05186234892698538,
          "uncorrected p": 0.003050726407469728,
          "tested": true
        },
        "LMTLR8_3302_BP": {
          "LRT": 0.1445219339220785,
          "omegas": [
            {
              "omega": 1.067341824950894,
              "prop": 1
            }
          ],
          "p": 0.4198516966105531,
          "uncorrected p": 0.4198516966105531,
          "tested": true
        },
        "MATLR8_3302_BP": {
          "LRT": 4.662675324871088,
          "omegas": [
            {
              "omega": 1.419417911800771,
              "prop": 1
            }
          ],
          "p": 0.2825178459154407,
          "uncorrected p": 0.03531473073943009,
          "tested": true
        },
        "MMTLR8_3302_BP": {
          "LRT": 8.266161332110642,
          "omegas": [
            {
              "omega": 1.23427406721038,
              "prop": 1
            }
          ],
          "p": 0.07864974659646828,
          "uncorrected p": 0.005617839042604877,
          "tested": true
        },
        "Node1": {
          "LRT": "test not run",
          "omegas": [
            {
              "omega": 1.968447549779624,
              "prop": 1
            }
          ],
          "p": 1,
          "uncorrected p": 1,
          "tested": false
        },
        "Node11": {
          "LRT": "test not run",
          "omegas": [
            {
              "omega": 3.626211065800864,
              "prop": 1
            }
          ],
          "p": 1,
          "uncorrected p": 1,
          "tested": false
        },
        "Node12": {
          "LRT": "test not run",
          "omegas": [
            {
              "omega": 1.16804815455559,
              "prop": 1
            }
          ],
          "p": 1,
          "uncorrected p": 1,
          "tested": false
        },
        "Node16": {
          "LRT": "test not run",
          "omegas": [
            {
              "omega": 1.451473105192176,
              "prop": 1
            }
          ],
          "p": 1,
          "uncorrected p": 1,
          "tested": false
        },
        "Node18": {
          "LRT": "test not run",
          "omegas": [
            {
              "omega": 1.369864647390181,
              "prop": 1
            }
          ],
          "p": 1,
          "uncorrected p": 1,
          "tested": false
        },
        "Node19": {
          "LRT": "test not run",
          "omegas": [
            {
              "omega": 0.8863921595260602,
              "prop": 1
            }
          ],
          "p": 1,
          "uncorrected p": 1,
          "tested": false
        },
        "Node2": {
          "LRT": "test not run",
          "omegas": [
            {
              "omega": 40.5000719742777,
              "prop": 1
            }
          ],
          "p": 1,
          "uncorrected p": 1,
          "tested": false
        },
        "Node23": {
          "LRT": "test not run",
          "omegas": [
            {
              "omega": 1.25761609277452,
              "prop": 1
            }
          ],
          "p": 1,
          "uncorrected p": 1,
          "tested": false
        },
        "Node24": {
          "LRT": "test not run",
          "omegas": [
            {
              "omega": 1.141338434461784,
              "prop": 1
            }
          ],
          "p": 1,
          "uncorrected p": 1,
          "tested": false
        },
        "Node3": {
          "LRT": "test not run",
          "omegas": [
            {
              "omega": 1.805270441226746,
              "prop": 1
            }
          ],
          "p": 1,
          "uncorrected p": 1,
          "tested": false
        },
        "Node33": {
          "LRT": "test not run",
          "omegas": [
            {
              "omega": 1.293462866968434,
              "prop": 1
            }
          ],
          "p": 1,
          "uncorrected p": 1,
          "tested": false
        },
        "Node36": {
          "LRT": "test not run",
          "omegas": [
            {
              "omega": 10000000000,
              "prop": 1
            }
          ],
          "p": 1,
          "uncorrected p": 1,
          "tested": false
        },
        "Node37": {
          "LRT": "test not run",
          "omegas": [
            {
              "omega": 1.391342290778527,
              "prop": 1
            }
          ],
          "p": 1,
          "uncorrected p": 1,
          "tested": false
        },
        "Node4": {
          "LRT": "test not run",
          "omegas": [
            {
              "omega": 1.288732877439865,
              "prop": 1
            }
          ],
          "p": 1,
          "uncorrected p": 1,
          "tested": false
        },
        "Node5": {
          "LRT": "test not run",
          "omegas": [
            {
              "omega": 1.611196592753452,
              "prop": 1
            }
          ],
          "p": 1,
          "uncorrected p": 1,
          "tested": false
        },
        "Node6": {
          "LRT": "test not run",
          "omegas": [
            {
              "omega": 1.485378255732205,
              "prop": 1
            }
          ],
          "p": 1,
          "uncorrected p": 1,
          "tested": false
        },
        "Node7": {
          "LRT": "test not run",
          "omegas": [
            {
              "omega": 1.384682408874905,
              "prop": 1
            }
          ],
          "p": 1,
          "uncorrected p": 1,
          "tested": false
        },
        "Node8": {
          "LRT": "test not run",
          "omegas": [
            {
              "omega": 0.9671561085625215,
              "prop": 1
            }
          ],
          "p": 1,
          "uncorrected p": 1,
          "tested": false
        },
        "Node9": {
          "LRT": "test not run",
          "omegas": [
            {
              "omega": 1.422766964754221,
              "prop": 1
            }
          ],
          "p": 1,
          "uncorrected p": 1,
          "tested": false
        },
        "OMTLR8_3302_BP": {
          "LRT": 14.13447869689844,
          "omegas": [
            {
              "omega": 1.195935795967983,
              "prop": 1
            }
          ],
          "p": 0.00608609749133654,
          "uncorrected p": 0.0002898141662541209,
          "tested": true
        },
        "ONTLR8_3302_BP": {
          "LRT": 9.030930089778849,
          "omegas": [
            {
              "omega": 1.200841478076889,
              "prop": 1
            }
          ],
          "p": 0.06099926217665885,
          "uncorrected p": 0.003812453886041178,
          "tested": true
        },
        "PHTLR8_3302_BP": {
          "LRT": 14.77507192741905,
          "omegas": [
            {
              "omega": 1.20239934932373,
              "prop": 1
            }
          ],
          "p": 0.004617821339351735,
          "uncorrected p": 0.0002099009699705334,
          "tested": true
        },
        "SLTLR8_3302_BP": {
          "LRT": 7.267220692679984,
          "omegas": [
            {
              "omega": 1.985986859017723,
              "prop": 1
            }
          ],
          "p": 0.1026374255706319,
          "uncorrected p": 0.009330675051875625,
          "tested": true
        },
        "SMTLR8_3302_BP": {
          "LRT": 12.65894368155568,
          "omegas": [
            {
              "omega": 1.67828832381356,
              "prop": 1
            }
          ],
          "p": 0.01158329739780978,
          "uncorrected p": 0.0006096472314636725,
          "tested": true
        },
        "SSTLR8_3302_BP": {
          "LRT": 9.50475226083654,
          "omegas": [
            {
              "omega": 1.130179951744528,
              "prop": 1
            }
          ],
          "p": 0.05398613043624956,
          "uncorrected p": 0.002999229468680531,
          "tested": true
        },
        "TFTLR8_3302_BP": {
          "LRT": 8.727670343665523,
          "omegas": [
            {
              "omega": 1.154229417448658,
              "prop": 1
            }
          ],
          "p": 0.06668513490082906,
          "uncorrected p": 0.00444567566005527,
          "tested": true
        },
        "TOTLR8_3302_BP": {
          "LRT": 5.924232887802646,
          "omegas": [
            {
              "omega": 1.739985036290525,
              "prop": 1
            }
          ],
          "p": 0.1849961609224077,
          "uncorrected p": 0.01849961609224077,
          "tested": true
        },
        "TRTLR8_3302_BP": {
          "LRT": 7.415275239705807,
          "omegas": [
            {
              "omega": 1.380534667844366,
              "prop": 1
            }
          ],
          "p": 0.1038488814816443,
          "uncorrected p": 0.00865407345680369,
          "tested": true
        }
      },
      "annotation-tag": "ω"
    },
    "Full adaptive model": {
      "AIC-c": 87180.95551099408,
      "Log Likelihood": -43467.85450509209,
      "display order": 2,
      "estimated parameters": 122,
      "branch-annotations": {
        "ATTLR8_3302_BP": {
          "LRT": 1.075754079749458,
          "omegas": [
            {
              "omega": 1.141490992686403,
              "prop": 1
            }
          ],
          "p": 0.9405035356878566,
          "uncorrected p": 0.2351258839219642,
          "tested": true
        },
        "CATLR8_3302_BP": {
          "LRT": 1.794333829646348,
          "omegas": [
            {
              "omega": 1.244741403142562,
              "prop": 1
            }
          ],
          "p": 0.7919837285764831,
          "uncorrected p": 0.1583967457152966,
          "tested": true
        },
        "CBTLR8_3302_BP": {
          "LRT": 0.9114512899686815,
          "omegas": [
            {
              "omega": 1.199983862239806,
              "prop": 1
            }
          ],
          "p": 0.5162845073171348,
          "uncorrected p": 0.2581422536585674,
          "tested": true
        },
        "CCTLR8_3302_BP": {
          "LRT": 1.858852259931155,
          "omegas": [
            {
              "omega": 1.459983725360464,
              "prop": 1
            }
          ],
          "p": 0.9179131455032717,
          "uncorrected p": 0.1529855242505453,
          "tested": true
        },
        "CITLR8_3302_BP": {
          "LRT": 1.053490212740144,
          "omegas": [
            {
              "omega": 1.202551831684223,
              "prop": 1
            }
          ],
          "p": 0.7142943198512139,
          "uncorrected p": 0.2380981066170713,
          "tested": true
        },
        "DRTLR8A_3302_BP": {
          "LRT": 7.423685761765228,
          "omegas": [
            {
              "omega": 1.517753464155174,
              "prop": 1
            }
          ],
          "p": 0.1120229910803255,
          "uncorrected p": 0.008617153160025037,
          "tested": true
        },
        "DRTLR8B_3302_BP": {
          "LRT": 5.693688871600898,
          "omegas": [
            {
              "omega": 1,
              "prop": 0.9815002375465303
            },
            {
              "omega": 23.14402480515615,
              "prop": 0.01849976245346974
            }
          ],
          "p": 0.1873201296207068,
          "uncorrected p": 0.02081334773563409,
          "tested": true
        },
        "GMTLR8_3302_BP": {
          "LRT": 13.63717211753828,
          "omegas": [
            {
              "omega": 0.8452764284633612,
              "prop": 0.8311056108156996
            },
            {
              "omega": 5.400820907820609,
              "prop": 0.1688943891843004
            }
          ],
          "p": 0.00744659855260843,
          "uncorrected p": 0.0003723299276304215,
          "tested": true
        },
        "IPTLR8_3302_BP": {
          "LRT": 3.634894556191284,
          "omegas": [
            {
              "omega": 1.480056251146877,
              "prop": 1
            }
          ],
          "p": 0.4203360243247144,
          "uncorrected p": 0.0600480034749592,
          "tested": true
        },
        "LCTLR8_3302_BP": {
          "LRT": 9.471118053494138,
          "omegas": [
            {
              "omega": 0,
              "prop": 0.5430511187350124
            },
            {
              "omega": 3.21062095815897,
              "prop": 0.4569488812649876
            }
          ],
          "p": 0.05186234892698538,
          "uncorrected p": 0.003050726407469728,
          "tested": true
        },
        "LMTLR8_3302_BP": {
          "LRT": 0.1445219339220785,
          "omegas": [
            {
              "omega": 1.07973246711516,
              "prop": 1
            }
          ],
          "p": 0.4198516966105531,
          "uncorrected p": 0.4198516966105531,
          "tested": true
        },
        "MATLR8_3302_BP": {
          "LRT": 4.662675324871088,
          "omegas": [
            {
              "omega": 1.448609632848053,
              "prop": 1
            }
          ],
          "p": 0.2825178459154407,
          "uncorrected p": 0.03531473073943009,
          "tested": true
        },
        "MMTLR8_3302_BP": {
          "LRT": 8.266161332110642,
          "omegas": [
            {
              "omega": 0.3250922488912997,
              "prop": 0.5531598958301894
            },
            {
              "omega": 2.720564698266943,
              "prop": 0.4468401041698106
            }
          ],
          "p": 0.07864974659646828,
          "uncorrected p": 0.005617839042604877,
          "tested": true
        },
        "Node1": {
          "LRT": "test not run",
          "omegas": [
            {
              "omega": 2.110524211348398,
              "prop": 1
            }
          ],
          "p": 1,
          "uncorrected p": 1,
          "tested": false
        },
        "Node11": {
          "LRT": "test not run",
          "omegas": [
            {
              "omega": 3.439894887961778,
              "prop": 1
            }
          ],
          "p": 1,
          "uncorrected p": 1,
          "tested": false
        },
        "Node12": {
          "LRT": "test not run",
          "omegas": [
            {
              "omega": 1.267987192176266,
              "prop": 1
            }
          ],
          "p": 1,
          "uncorrected p": 1,
          "tested": false
        },
        "Node16": {
          "LRT": "test not run",
          "omegas": [
            {
              "omega": 1.481797237072895,
              "prop": 1
            }
          ],
          "p": 1,
          "uncorrected p": 1,
          "tested": false
        },
        "Node18": {
          "LRT": "test not run",
          "omegas": [
            {
              "omega": 1.429982635518674,
              "prop": 1
            }
          ],
          "p": 1,
          "uncorrected p": 1,
          "tested": false
        },
        "Node19": {
          "LRT": "test not run",
          "omegas": [
            {
              "omega": 0.9003423557029065,
              "prop": 1
            }
          ],
          "p": 1,
          "uncorrected p": 1,
          "tested": false
        },
        "Node2": {
          "LRT": "test not run",
          "omegas": [
            {
              "omega": 33.04346672955033,
              "prop": 1
            }
          ],
          "p": 1,
          "uncorrected p": 1,
          "tested": false
        },
        "Node23": {
          "LRT": "test not run",
          "omegas": [
            {
              "omega": 0.6689281539805341,
              "prop": 0.8022039478922377
            },
            {
              "omega": 10.52949184133619,
              "prop": 0.1977960521077623
            }
          ],
          "p": 1,
          "uncorrected p": 1,
          "tested": false
        },
        "Node24": {
          "LRT": "test not run",
          "omegas": [
            {
              "omega": 1.1987101974092,
              "prop": 1
            }
          ],
          "p": 1,
          "uncorrected p": 1,
          "tested": false
        },
        "Node3": {
          "LRT": "test not run",
          "omegas": [
            {
              "omega": 0.9973875571543881,
              "prop": 0.9830534770316455
            },
            {
              "omega": 164.7579897587617,
              "prop": 0.01694652296835453
            }
          ],
          "p": 1,
          "uncorrected p": 1,
          "tested": false
        },
        "Node33": {
          "LRT": "test not run",
          "omegas": [
            {
              "omega": 1.259721924318729,
              "prop": 1
            }
          ],
          "p": 1,
          "uncorrected p": 1,
          "tested": false
        },
        "Node36": {
          "LRT": "test not run",
          "omegas": [
            {
              "omega": 10000000000,
              "prop": 1
            }
          ],
          "p": 1,
          "uncorrected p": 1,
          "tested": false
        },
        "Node37": {
          "LRT": "test not run",
          "omegas": [
            {
              "omega": 1.466242458172819,
              "prop": 1
            }
          ],
          "p": 1,
          "uncorrected p": 1,
          "tested": false
        },
        "Node4": {
          "LRT": "test not run",
          "omegas": [
            {
              "omega": 1.347329005916086,
              "prop": 1
            }
          ],
          "p": 1,
          "uncorrected p": 1,
          "tested": false
        },
        "Node5": {
          "LRT": "test not run",
          "omegas": [
            {
              "omega": 1.693126221360078,
              "prop": 1
            }
          ],
          "p": 1,
          "uncorrected p": 1,
          "tested": false
        },
        "Node6": {
          "LRT": "test not run",
          "omegas": [
            {
              "omega": 1.535830542134141,
              "prop": 1
            }
          ],
          "p": 1,
          "uncorrected p": 1,
          "tested": false
        },
        "Node7": {
          "LRT": "test not run",
          "omegas": [
            {
              "omega": 1.479668213909589,
              "prop": 1
            }
          ],
          "p": 1,
          "uncorrected p": 1,
          "tested": false
        },
        "Node8": {
          "LRT": "test not run",
          "omegas": [
            {
              "omega": 0.7613378251646311,
              "prop": 0.95917296117092
            },
            {
              "omega": 25.88102831675925,
              "prop": 0.04082703882908001
            }
          ],
          "p": 1,
          "uncorrected p": 1,
          "tested": false
        },
        "Node9": {
          "LRT": "test not run",
          "omegas": [
            {
              "omega": 0,
              "prop": 0.4021442271874503
            },
            {
              "omega": 2.858757857485065,
              "prop": 0.5978557728125498
            }
          ],
          "p": 1,
          "uncorrected p": 1,
          "tested": false
        },
        "OMTLR8_3302_BP": {
          "LRT": 14.13447869689844,
          "omegas": [
            {
              "omega": 1,
              "prop": 0.9371533502280949
            },
            {
              "omega": 718.2455255984258,
              "prop": 0.06284664977190513
            }
          ],
          "p": 0.00608609749133654,
          "uncorrected p": 0.0002898141662541209,
          "tested": true
        },
        "ONTLR8_3302_BP": {
          "LRT": 9.030930089778849,
          "omegas": [
            {
              "omega": 0.3871493753764816,
              "prop": 0.4948573019847338
            },
            {
              "omega": 2.383270471216281,
              "prop": 0.5051426980152662
            }
          ],
          "p": 0.06099926217665885,
          "uncorrected p": 0.003812453886041178,
          "tested": true
        },
        "PHTLR8_3302_BP": {
          "LRT": 14.77507192741905,
          "omegas": [
            {
              "omega": 0.9999999999998624,
              "prop": 0.987441771332419
            },
            {
              "omega": 440.3929715560836,
              "prop": 0.01255822866758105
            }
          ],
          "p": 0.004617821339351735,
          "uncorrected p": 0.0002099009699705334,
          "tested": true
        },
        "SLTLR8_3302_BP": {
          "LRT": 7.267220692679984,
          "omegas": [
            {
              "omega": 2.039074513065314,
              "prop": 1
            }
          ],
          "p": 0.1026374255706319,
          "uncorrected p": 0.009330675051875625,
          "tested": true
        },
        "SMTLR8_3302_BP": {
          "LRT": 12.65894368155568,
          "omegas": [
            {
              "omega": 1.694822521850836,
              "prop": 1
            }
          ],
          "p": 0.01158329739780978,
          "uncorrected p": 0.0006096472314636725,
          "tested": true
        },
        "SSTLR8_3302_BP": {
          "LRT": 9.50475226083654,
          "omegas": [
            {
              "omega": 1,
              "prop": 0.952398337874279
            },
            {
              "omega": 16.12947877261866,
              "prop": 0.04760166212572103
            }
          ],
          "p": 0.05398613043624956,
          "uncorrected p": 0.002999229468680531,
          "tested": true
        },
        "TFTLR8_3302_BP": {
          "LRT": 8.727670343665523,
          "omegas": [
            {
              "omega": 1,
              "prop": 0.9827169754062385
            },
            {
              "omega": 33.8259303861855,
              "prop": 0.01728302459376152
            }
          ],
          "p": 0.06668513490082906,
          "uncorrected p": 0.00444567566005527,
          "tested": true
        },
        "TOTLR8_3302_BP": {
          "LRT": 5.924232887802646,
          "omegas": [
            {
              "omega": 1.764413534129582,
              "prop": 1
            }
          ],
          "p": 0.1849961609224077,
          "uncorrected p": 0.01849961609224077,
          "tested": true
        },
        "TRTLR8_3302_BP": {
          "LRT": 7.415275239705807,
          "omegas": [
            {
              "omega": 1.415165671379483,
              "prop": 1
            }
          ],
          "p": 0.1038488814816443,
          "uncorrected p": 0.00865407345680369,
          "tested": true
        }
      },
      "annotation-tag": "ω"
    },
    "Nucleotide GTR": {
      "AIC-c": 88591.55418949832,
      "Equilibrium frequencies": [
        [
          0.2818238457502623
        ],
        [
          0.2505738457502623
        ],
        [
          0.1960257082896117
        ],
        [
          0.2715766002098636
        ]
      ],
      "Log Likelihood": -44246.74332493524,
      "display order": 0,
      "estimated parameters": 49
    }
  },
  "input": {
    "file name": "/home/datamonkey/datamonkey-js-server/production/app/absrel/output/5dfb49f1c27e2160748fb147",
    "number of sequences": 22,
    "number of sites": 1100,
    "partition count": 1,
    "trees": {
      "0": "((((((((((CBTLR8_3302_BP:0.1046103894274829,((IPTLR8_3302_BP:0.05959613512551504,PHTLR8_3302_BP:0.06886978749946182)Node12:0.02808671501436588,TFTLR8_3302_BP:0.1113260168856865)Node11:0.03372743971049309)Node9:0.1260985863536478,(DRTLR8A_3302_BP:0.1532176413698713,((CATLR8_3302_BP:0.07327169856186733,CCTLR8_3302_BP:0.05780448223302087)Node19:0.03660167802589075,MATLR8_3302_BP:0.1091716195222282)Node18:0.03085333826949427)Node16:0.1294753220460012)Node8:0.04903579844657457,((DRTLR8B_3302_BP:0.1156746614891823,CITLR8_3302_BP:0.116084799491085)Node24:0.2134839236639628,OMTLR8_3302_BP:0.3417193721487262)Node23:0.148927515469166)Node7:0.07649901912407998,SSTLR8_3302_BP:0.2145012278676608)Node6:0.02546129527149631,GMTLR8_3302_BP:0.2656970698945073)Node5:0.06603224393207059,TRTLR8_3302_BP:0.196706518565049)Node4:0.03036202245470132,ONTLR8_3302_BP:0.1699134784283118)Node3:0.006166598176518101,ATTLR8_3302_BP:0.1463386552287271)Node2:0.003434486509656723,(LMTLR8_3302_BP:0.06581758471435235,MMTLR8_3302_BP:0.1017163557792604)Node33:0.01645932237653934)Node1:0.003913247295002531,((SLTLR8_3302_BP:0.04679087500946438,TOTLR8_3302_BP:0.05259047228353289)Node37:0.02866047672554425,SMTLR8_3302_BP:0.1158045001973523)Node36:0.001030026467106739,LCTLR8_3302_BP:0.08053434900142006)"
    }
  },
  "test results": {
    "P-value threshold": 0.05,
    "positive test results": 4,
    "tested": 22
  },
  "tested": {
    "0": {
      "ATTLR8_3302_BP": "test",
      "CATLR8_3302_BP": "test",
      "CBTLR8_3302_BP": "test",
      "CCTLR8_3302_BP": "test",
      "CITLR8_3302_BP": "test",
      "DRTLR8A_3302_BP": "test",
      "DRTLR8B_3302_BP": "test",
      "GMTLR8_3302_BP": "test",
      "IPTLR8_3302_BP": "test",
      "LCTLR8_3302_BP": "test",
      "LMTLR8_3302_BP": "test",
      "MATLR8_3302_BP": "test",
      "MMTLR8_3302_BP": "test",
      "Node1": "background",
      "Node11": "background",
      "Node12": "background",
      "Node16": "background",
      "Node18": "background",
      "Node19": "background",
      "Node2": "background",
      "Node23": "background",
      "Node24": "background",
      "Node3": "background",
      "Node33": "background",
      "Node36": "background",
      "Node37": "background",
      "Node4": "background",
      "Node5": "background",
      "Node6": "background",
      "Node7": "background",
      "Node8": "background",
      "Node9": "background",
      "OMTLR8_3302_BP": "test",
      "ONTLR8_3302_BP": "test",
      "PHTLR8_3302_BP": "test",
      "SLTLR8_3302_BP": "test",
      "SMTLR8_3302_BP": "test",
      "SSTLR8_3302_BP": "test",
      "TFTLR8_3302_BP": "test",
      "TOTLR8_3302_BP": "test",
      "TRTLR8_3302_BP": "test"
    }
  },
  "timers": {
    "Baseline model fitting": {
      "order": 2,
      "timer": 19
    },
    "Complexity analysis": {
      "order": 3,
      "timer": 380
    },
    "Full adaptive model fitting": {
      "order": 4,
      "timer": 61
    },
    "Overall": {
      "order": 0,
      "timer": 909
    },
    "Preliminary model fitting": {
      "order": 1,
      "timer": 2
    },
    "Testing for selection": {
      "order": 5,
      "timer": 446
    }
  },
  "trees": {
    "branchLengths": {
      "Baseline MG94xREV": {
        "ATTLR8_3302_BP": 0.1643610094736578,
        "CATLR8_3302_BP": 0.09249163534257249,
        "CBTLR8_3302_BP": 0.1188628927160681,
        "CCTLR8_3302_BP": 0.03970580214381628,
        "CITLR8_3302_BP": 0.121390461836903,
        "DRTLR8A_3302_BP": 0.1617919308639895,
        "DRTLR8B_3302_BP": 0.110035109900833,
        "GMTLR8_3302_BP": 0.3168583503480654,
        "IPTLR8_3302_BP": 0.06384452775116084,
        "LCTLR8_3302_BP": 0.09538359716736235,
        "LMTLR8_3302_BP": 0.0620689992086634,
        "MATLR8_3302_BP": 0.1078286335594951,
        "MMTLR8_3302_BP": 0.1079887295295257,
        "Node1": 0.01000566820844499,
        "Node11": 0.03718007811988373,
        "Node12": 0.02284001055433344,
        "Node16": 0.1593303847582604,
        "Node18": 0.04188365883758821,
        "Node19": 0.05201755504624267,
        "Node2": 0.006130223031491993,
        "Node23": 0.2634424838059292,
        "Node24": 0.2721134882631516,
        "Node3": 0.01763286319899416,
        "Node33": 0.02653317710132361,
        "Node36": 0.004274968730910393,
        "Node37": 0.02994984860535249,
        "Node4": 0.03732824891872597,
        "Node5": 0.08741115138110452,
        "Node6": 0.08946002575400493,
        "Node7": 0.1133070046982019,
        "Node8": 0.1099323529432492,
        "Node9": 0.186104724440228,
        "OMTLR8_3302_BP": 0.322814080560146,
        "ONTLR8_3302_BP": 0.1849683979949202,
        "PHTLR8_3302_BP": 0.06668620479593906,
        "SLTLR8_3302_BP": 0.04749758405053564,
        "SMTLR8_3302_BP": 0.1266624158264233,
        "SSTLR8_3302_BP": 0.1824460076338642,
        "TFTLR8_3302_BP": 0.1296680984194297,
        "TOTLR8_3302_BP": 0.05195092173536633,
        "TRTLR8_3302_BP": 0.2278705198622503
      },
      "Full adaptive model": {
        "ATTLR8_3302_BP": 0.1649452609015794,
        "CATLR8_3302_BP": 0.09298545006102327,
        "CBTLR8_3302_BP": 0.1184337918854564,
        "CCTLR8_3302_BP": 0.03943956780892398,
        "CITLR8_3302_BP": 0.1251611832822045,
        "DRTLR8A_3302_BP": 0.1628306912214013,
        "DRTLR8B_3302_BP": 0.04132958567397727,
        "GMTLR8_3302_BP": 0.1272920218178127,
        "IPTLR8_3302_BP": 0.06386402009898047,
        "LCTLR8_3302_BP": 0.03411326709941533,
        "LMTLR8_3302_BP": 0.06200205509294605,
        "MATLR8_3302_BP": 0.1083697060486375,
        "MMTLR8_3302_BP": 0.03787778223930018,
        "Node1": 0.01007823467869079,
        "Node11": 0.03712071650473631,
        "Node12": 0.02250921901696755,
        "Node16": 0.1609338761595462,
        "Node18": 0.04207080908093425,
        "Node19": 0.0521306607398821,
        "Node2": 0.005313673432241856,
        "Node23": 0.1314975407315945,
        "Node24": 0.2755289298323191,
        "Node3": 0.0105147616283877,
        "Node33": 0.02617237828776299,
        "Node36": 0.004527198004667663,
        "Node37": 0.03024248436902029,
        "Node4": 0.0380825836064226,
        "Node5": 0.08986314350530938,
        "Node6": 0.08897237335088766,
        "Node7": 0.1156427237530672,
        "Node8": 0.05326198706776609,
        "Node9": 0.06837077912642142,
        "OMTLR8_3302_BP": 2.974835323583303,
        "ONTLR8_3302_BP": 0.06575860573206956,
        "PHTLR8_3302_BP": 0.09449141420200641,
        "SLTLR8_3302_BP": 0.04772957384885596,
        "SMTLR8_3302_BP": 0.126400195578207,
        "SSTLR8_3302_BP": 0.07847388852772945,
        "TFTLR8_3302_BP": 0.05602763720524206,
        "TOTLR8_3302_BP": 0.05179009151231933,
        "TRTLR8_3302_BP": 0.2287777164762079
      }
    }
  }
}
