# Supplementary material for: Variation in selection constraints on teleost TLRs with emphasis on their repertoire in the Walking catfish, Clarias batrachus
Source: Sci Rep. 2020 Dec 7;10:21394. doi: 10.1038/s41598-020-78347-6 (PMC7721727; doi:10.1038/s41598-020-78347-6)
Supplement: Supplementary file 30 — Supplementary Information 30. [file 41598_2020_78347_MOESM30_ESM.zip › T8/absrel/tree.new]

((((((((((CBTLR8_3302_BP:0.1184337918854564,((IPTLR8_3302_BP:0.06386402009898047,PHTLR8_3302_BP:0.09449141420200641):0.02250921901696755,TFTLR8_3302_BP:0.05602763720524206):0.03712071650473631):0.06837077912642142,(DRTLR8A_3302_BP:0.1628306912214013,((CATLR8_3302_BP:0.09298545006102327,CCTLR8_3302_BP:0.03943956780892398):0.0521306607398821,MATLR8_3302_BP:0.1083697060486375):0.04207080908093425):0.1609338761595462):0.05326198706776609,((DRTLR8B_3302_BP:0.04132958567397727,CITLR8_3302_BP:0.1251611832822045):0.2755289298323191,OMTLR8_3302_BP:2.974835323583303):0.1314975407315945):0.1156427237530672,SSTLR8_3302_BP:0.07847388852772945):0.08897237335088766,GMTLR8_3302_BP:0.1272920218178127):0.08986314350530938,TRTLR8_3302_BP:0.2287777164762079):0.0380825836064226,ONTLR8_3302_BP:0.06575860573206956):0.0105147616283877,ATTLR8_3302_BP:0.1649452609015794):0.005313673432241856,(LMTLR8_3302_BP:0.06200205509294605,MMTLR8_3302_BP:0.03787778223930018):0.02617237828776299):0.01007823467869079,((SLTLR8_3302_BP:0.04772957384885596,TOTLR8_3302_BP:0.05179009151231933):0.03024248436902029,SMTLR8_3302_BP:0.126400195578207):0.004527198004667663,LCTLR8_3302_BP:0.03411326709941533):0
