# Supplementary material for: Variation in selection constraints on teleost TLRs with emphasis on their repertoire in the Walking catfish, Clarias batrachus
Source: Sci Rep. 2020 Dec 7;10:21394. doi: 10.1038/s41598-020-78347-6 (PMC7721727; doi:10.1038/s41598-020-78347-6)
Supplement: Supplementary file 30 — Supplementary Information 30. [file 41598_2020_78347_MOESM30_ESM.zip › T8/bis2/analysis.xlsx]

## Sheet: Sheet1
d	cluster_id	residues				0	256
0	3	772	499			1	257
0	9	758	485			2	258
0	10	752	479			3	259
0	2	751	478			4	260
0	4	748				5	261
		738	466			6	262
		727	455			7	263
		713	441			8	264
		648	378			9	265
		647	377			10	266
		631	361			11	267
		558	288			12	268
		423	156			13	269
		358	96			14	270
		349	91			15	271
		317	59			16	272
		311	53			17	273
		310	52			18	274
		296				19	275
		288	32			20	276
		284	28			21	277
		262	6			22	278
		194				23	279
		114				24	280
		112				25	281
		110				26	282
		90				27	283
		88				28	284
		85				29	285
		83				30	286
		80				31	287
		73				32	288
		65				33	289
		64				34	290
		63				35	291
		59				36	292
		56				37	293
		53				38	294
		50				39	297
		45				40	298
						41	299
						42	300
						43	301
						44	302
						45	303
						46	304
						47	305
						48	306
						49	307
						50	308
						51	309
						52	310
						53	311
						54	312
						55	313
						56	314
						57	315
						58	316
						59	317
						60	318
						61	319
						62	320
						63	321
						64	322
						65	323
						66	324
						67	325
						68	326
						69	327
						70	328
						71	329
						72	330
						73	331
						74	332
						75	333
						76	334
						77	335
						78	336
						79	337
						80	338
						81	339
						82	340
						83	341
						84	342
						85	343
						86	344
						87	345
						88	346
						89	347
						90	348
						91	349
						92	350
						93	351
						94	352
						95	356
						96	358
						97	359
						98	360
						99	361
						100	362
						101	363
						102	364
						103	365
						104	366
						105	367
						106	368
						107	369
						108	370
						109	371
						110	372
						111	373
						112	374
						113	375
						114	376
						115	377
						116	378
						117	379
						118	381
						119	382
						120	383
						121	388
						122	389
						123	390
						124	391
						125	392
						126	393
						127	394
						128	395
						129	396
						130	397
						131	398
						132	399
						133	400
						134	401
						135	402
						136	403
						137	404
						138	405
						139	406
						140	407
						141	408
						142	409
						143	410
						144	411
						145	412
						146	413
						147	414
						148	415
						149	416
						150	417
						151	418
						152	419
						153	420
						154	421
						155	422
						156	423
						157	424
						158	425
						159	426
						160	427
						161	428
						162	429
						163	430
						164	431
						165	432
						166	433
						167	434
						168	435
						169	436
						170	437
						171	438
						172	439
						173	440
						174	441
						175	442
						176	443
						177	444
						178	445
						179	446
						180	447
						181	448
						182	449
						183	450
						184	451
						185	454
						186	455
						187	456
						188	457
						189	458
						190	459
						191	460
						192	461
						193	462
						194	463
						195	464
						196	465
						197	466
						198	467
						199	468
						200	469
						201	470
						202	471
						203	472
						204	473
						205	474
						206	475
						207	476
						208	477
						209	478
						210	479
						211	480
						212	482
						213	483
						214	484
						215	485
						216	486
						217	487
						218	488
						219	489
						220	490
						221	491
						222	492
						223	493
						224	494
						225	495
						226	496
						227	497
						228	498
						229	499
						230	500
						231	501
						232	502
						233	503
						234	504
						235	505
						236	506
						237	507
						238	508
						239	509
						240	510
						241	511
						242	512
						243	513
						244	514
						245	515
						246	516
						247	517
						248	518
						249	519
						250	520
						251	521
						252	522
						253	523
						254	524
						255	525
						256	526
						257	527
						258	528
						259	529
						260	530
						261	531
						262	532
						263	533
						264	534
						265	535
						266	536
						267	537
						268	538
						269	539
						270	540
						271	541
						272	542
						273	543
						274	544
						275	545
						276	546
						277	547
						278	548
						279	549
						280	550
						281	551
						282	552
						283	553
						284	554
						285	555
						286	556
						287	557
						288	558
						289	559
						290	560
						291	561
						292	562
						293	563
						294	564
						295	565
						296	566
						297	567
						298	568
						299	569
						300	570
						301	571
						302	572
						303	573
						304	574
						305	575
						306	576
						307	577
						308	578
						309	579
						310	580
						311	581
						312	582
						313	583
						314	584
						315	585
						316	586
						317	587
						318	588
						319	589
						320	590
						321	591
						322	592
						323	593
						324	594
						325	595
						326	596
						327	597
						328	598
						329	599
						330	600
						331	601
						332	602
						333	603
						334	604
						335	605
						336	606
						337	607
						338	608
						339	609
						340	610
						341	611
						342	612
						343	613
						344	614
						345	615
						346	616
						347	617
						348	618
						349	619
						350	620
						351	621
						352	622
						353	623
						354	624
						355	625
						356	626
						357	627
						358	628
						359	629
						360	630
						361	631
						362	632
						363	633
						364	634
						365	635
						366	636
						367	637
						368	638
						369	639
						370	640
						371	641
						372	642
						373	643
						374	644
						375	645
						376	646
						377	647
						378	648
						379	649
						380	650
						381	651
						382	652
						383	653
						384	654
						385	655
						386	656
						387	657
						388	658
						389	659
						390	660
						391	663
						392	664
						393	665
						394	666
						395	667
						396	668
						397	669
						398	670
						399	671
						400	672
						401	673
						402	674
						403	675
						404	676
						405	677
						406	678
						407	679
						408	680
						409	681
						410	682
						411	683
						412	684
						413	685
						414	686
						415	687
						416	688
						417	689
						418	690
						419	691
						420	692
						421	693
						422	694
						423	695
						424	696
						425	697
						426	698
						427	699
						428	700
						429	701
						430	702
						431	703
						432	704
						433	705
						434	706
						435	707
						436	708
						437	709
						438	710
						439	711
						440	712
						441	713
						442	714
						443	715
						444	716
						445	717
						446	718
						447	719
						448	720
						449	721
						450	722
						451	723
						452	724
						453	725
						454	726
						455	727
						456	728
						457	729
						458	730
						459	731
						460	732
						461	733
						462	734
						463	735
						464	736
						465	737
						466	738
						467	739
						468	740
						469	741
						470	742
						471	743
						472	744
						473	745
						474	746
						475	747
						476	749
						477	750
						478	751
						479	752
						480	753
						481	754
						482	755
						483	756
						484	757
						485	758
						486	759
						487	760
						488	761
						489	762
						490	763
						491	764
						492	765
						493	766
						494	767
						495	768
						496	769
						497	770
						498	771
						499	772
						500	773
						501	774
						502	775
						503	776
						504	777
						505	778
						506	779
						507	780
						508	781
						509	782
						510	783
						511	784
						512	785
						513	786
						514	787
						515	788
						516	789
						517	790
						518	791
						519	792
						520	793
						521	794
						522	795
						523	796
						524	797
						525	798
						526	799
						527	800
						528	801
						529	802
						530	803
						531	804
						532	805
						533	806
						534	807
						535	808
						536	809
						537	810
						538	811
						539	812
						540	813
						541	814
						542	815
						543	816
						544	817
						545	818
						546	819
						547	820
						548	821
						549	822
						550	823
						551	824
						552	826
						553	827
						554	828
						555	829
						556	830
						557	831
						558	832
						559	833
						560	834
						561	835
						562	836
						563	837
						564	838
						565	839
						566	840
						567	841
						568	842
						569	843
						570	844
						571	845
						572	846
						573	847
						574	848
						575	849
						576	850
						577	851
						578	852
						579	853
						580	854
						581	855
						582	856
						583	857
						584	859
						585	860
						586	861
						587	862
						588	863
						589	864
						590	865
						591	866
						592	867
						593	869
						594	870
						595	871
						596	872
						597	873
						598	874
						599	875
						600	876
						601	877
						602	878
						603	879
						604	880
						605	881
						606	882
						607	883
						608	884
						609	885
						610	886
						611	887
						612	888
						613	889
						614	890
						615	891
						616	892
						617	893
						618	894
						619	895
						620	896
						621	897
						622	898
						623	899
						624	900
						625	901
						626	902
						627	903
						628	904
						629	905
						630	906
						631	907
						632	908
						633	909
						634	910
						635	911
						636	912
						637	913
						638	916
						639	917
						640	918
						641	919
						642	920
						643	921
						644	922
						645	923
						646	924
						647	925
						648	926
						649	927
						650	928
						651	929
						652	930
						653	931
						654	932
						655	933
						656	934
						657	935
						658	936
						659	937
						660	938
						661	939
						662	940
						663	941
						664	942
						665	943
						666	944
						667	945
						668	946
						669	947
						670	948
						671	949
						672	950
						673	951
						674	952
						675	953
						676	954
						677	955
						678	956
						679	957
						680	958
						681	959
						682	960
						683	961
						684	962
						685	963
						686	964
						687	965
						688	966
						689	967
						690	968
						691	969
						692	970
						693	971
						694	972
						695	973
						696	974
						697	975
						698	976
						699	977
						700	978
						701	979
						702	980
						703	981
						704	982
						705	983
						706	984
						707	985
						708	986
						709	987
						710	988
						711	989
						712	990
						713	991
						714	992
						715	993
						716	994
						717	995
						718	996
						719	997
						720	998
						721	999
						722	1000
						723	1001
						724	1002
						725	1003
						726	1004
						727	1005
						728	1006
						729	1007
						730	1008
						731	1009
						732	1010
						733	1011
						734	1012
						735	1013
						736	1014
						737	1015
						738	1016
						739	1017
						740	1018
						741	1019
						742	1020
						743	1021
						744	1022
						745	1024
						746	1025
						747	1026
						748	1027
						749	1028
						750	1029
						751	1030
						752	1031
						753	1032
						754	1033
						755	1034
						756	1035
						757	1036
						758	1037
						759	1038
						760	1039
						761	1040
						762	1041
						763	1042
						764	1043
						765	1044
						766	1045
						767	1046
						768	1047
						769	1048
						770	1051
						771	1052
						772	1053
						773	1054
						774	1055
						775	1056
						776	1057
						777	1058
						778	1059
						779	1060
						780	1061
						781	1062
						782	1063
						783	1064
						784	1065
						785	1066
						786	1067
						787	1068
						788	1069
						789	1070
						790	1071
						791	1072
						792	1073
						793	1074
						794	1075
						795	1076
						796	1077
						797	1078
						798	1079
						799	1080
						800	1081
						801	1082
						802	1083
						803	1084
						804	1085
						805	1086
						806	1087
						807	1088
						808	1089
						809	1090
						810	1091
						811	1092
						812	1093
						813	1094
						814	1095
						815	1096
						816	1097
						817	1098
						818	1099
						819	1100
						820	1101
						821	1102
						822	1103
						823	1104
						824	1105
						825	1106
						826	1107
						827	1108
						828	1109
						829	1110
						830	1111
						831	1112
						832	1113
						833	1114
						834	1115
						835	1116
						836	1117
						837	1118
						838	1119
						839	1120
						840	1121
						841	1122
						842	1123
						843	1124
						844	1125
						845	1126
						846	1127
						847	1128
						848	1129
						849	1130
						850	1132
						851	1135
						852	1136
						853	1137
						854	1138
						855	1140
						856	1141
						857	1142
						858	1143
						859	1144
						860	1145
						861	1146
						862	1147
						863	1148
						864	1149
						865	1150
						866	1151
						867	1152
						868	1154
						869	1155
						870	1156
						871	1157
						872	1158
						873	1159
						874	1160
						875	1162
						876	1163
						877	1164
						878	1165
						879	1166
						880	1167
						881	1168
						882	1170
						883	1171
						884	1172
						885	1173
						886	1174
						887	1175
						888	1176
						889	1177
						890	1178
						891	1179
						892	1180
						893	1181
						894	1182
						895	1183
						896	1184
						897	1185
						898	1186
						899	1187
						900	1188
						901	1189
						902	1190
						903	1191
						904	1192
						905	1194
						906	1195
						907	1196
						908	1197
						909	1198
						910	1199
						911	1200
						912	1201
						913	1202
						914	1203
						915	1204
						916	1205
						917	1206
						918	1207
						919	1208
						920	1209
						921	1210
						922	1211
						923	1212
						924	1213
						925	1214
						926	1215
						927	1217
						928	1218
						929	1219
						930	1220
						931	1221
						932	1222
						933	1223
						934	1224
						935	1225
						936	1226
						937	1227
						938	1228
						939	1232
						940	1233
						941	1234
						942	1235
						943	1236
						944	1237
						945	1238
						946	1239
						947	1240
						948	1241
						949	1242
						950	1243
						951	1244
						952	1245
						953	1246
						954	1247
						955	1248
						956	1249
						957	1250
						958	1251
						959	1252
						960	1253
						961	1254
						962	1255
						963	1256
						964	1257
						965	1258
						966	1259
						967	1260
						968	1261
						969	1262
						970	1263
						971	1264
						972	1265
						973	1266
						974	1267
						975	1268
						976	1269
						977	1270
						978	1271
						979	1272
						980	1274
						981	1275
						982	1276
						983	1277
						984	1278
						985	1279
						986	1280
						987	1281
						988	1282
						989	1283
						990	1284
						991	1285
						992	1286
						993	1288
						994	1289
						995	1290
						996	1291
						997	1292
						998	1293
						999	1294
						1000	1295
						1001	1296
						1002	1297
						1003	1298
						1004	1299
						1005	1301
						1006	1302
						1007	1303
						1008	1304
						1009	1305
						1010	1306
						1011	1307
						1012	1308
						1013	1309
						1014	1310
						1015	1311
						1016	1312
						1017	1313
						1018	1314
						1019	1315
						1020	1316
						1021	1317
						1022	1319
						1023	1320
						1024	1321
						1025	1322
						1026	1323
						1027	1325
						1028	1326
						1029	1327
						1030	1328
						1031	1331
						1032	1332
						1033	1333
						1034	1334
						1035	1337
						1036	1338
						1037	1339
						1038	1342
						1039	1343
						1040	1348
