# Supplementary material for: Variation in selection constraints on teleost TLRs with emphasis on their repertoire in the Walking catfish, Clarias batrachus
Source: Sci Rep. 2020 Dec 7;10:21394. doi: 10.1038/s41598-020-78347-6 (PMC7721727; doi:10.1038/s41598-020-78347-6)
Supplement: Supplementary file 30 — Supplementary Information 30. [file 41598_2020_78347_MOESM30_ESM.zip › T8/bis2/cluster.out]

# BIS2 clusters on reference sequence CBTLR8
d	cluster_id	list_of_positions	p-value
0	3	262/288	1.675311e-07
0	9	349/631/647/772	0.0001367054
0	10	284/296/310/358/558/648/713/727/738/751/752	0.0006493506
0	2	194/311/317/423/748/758	0.004329004
0	4	45/50/53/56/59/63/64/65/73/80/83/85/88/90/110/112/114	0.004329004
0	1	195/250/253/258/259/276/277/278/279/280/282/289/290/292/293/297/299/301/302/303/304/305/307/316/320/323/326/327/329/331/333/334/335/339/346/350/353/356/357/359/361/363/366/373/375/378/379/381/384/386/390/399/404/408/409/411/413/427/438/440/445/459/462/478/481/483/486/488/505/510/533/536/537/540/542/547/550/559/561/567/586/592/613/615/616/617/618/621/628/646/649/650/651/660/664/668/669/679/680/683/684/685/688/695/698/702/704/705/707/708/709/710/717/722/728/729/730/736/739/743/745/746/747/755/756/759/760/763/767/768/773/776/777/778/786	1
