# Supplementary material for: Variation in selection constraints on teleost TLRs with emphasis on their repertoire in the Walking catfish, Clarias batrachus
Source: Sci Rep. 2020 Dec 7;10:21394. doi: 10.1038/s41598-020-78347-6 (PMC7721727; doi:10.1038/s41598-020-78347-6)
Supplement: Supplementary file 30 — Supplementary Information 30. [file 41598_2020_78347_MOESM30_ESM.zip › T8/bis2/fasta_mapping.txt]

0	256
1	257
2	258
3	259
4	260
5	261
6	262
7	263
8	264
9	265
10	266
11	267
12	268
13	269
14	270
15	271
16	272
17	273
18	274
19	275
20	276
21	277
22	278
23	279
24	280
25	281
26	282
27	283
28	284
29	285
30	286
31	287
32	288
33	289
34	290
35	291
36	292
37	293
38	294
39	297
40	298
41	299
42	300
43	301
44	302
45	303
46	304
47	305
48	306
49	307
50	308
51	309
52	310
53	311
54	312
55	313
56	314
57	315
58	316
59	317
60	318
61	319
62	320
63	321
64	322
65	323
66	324
67	325
68	326
69	327
70	328
71	329
72	330
73	331
74	332
75	333
76	334
77	335
78	336
79	337
80	338
81	339
82	340
83	341
84	342
85	343
86	344
87	345
88	346
89	347
90	348
91	349
92	350
93	351
94	352
95	356
96	358
97	359
98	360
99	361
100	362
101	363
102	364
103	365
104	366
105	367
106	368
107	369
108	370
109	371
110	372
111	373
112	374
113	375
114	376
115	377
116	378
117	379
118	381
119	382
120	383
121	388
122	389
123	390
124	391
125	392
126	393
127	394
128	395
129	396
130	397
131	398
132	399
133	400
134	401
135	402
136	403
137	404
138	405
139	406
140	407
141	408
142	409
143	410
144	411
145	412
146	413
147	414
148	415
149	416
150	417
151	418
152	419
153	420
154	421
155	422
156	423
157	424
158	425
159	426
160	427
161	428
162	429
163	430
164	431
165	432
166	433
167	434
168	435
169	436
170	437
171	438
172	439
173	440
174	441
175	442
176	443
177	444
178	445
179	446
180	447
181	448
182	449
183	450
184	451
185	454
186	455
187	456
188	457
189	458
190	459
191	460
192	461
193	462
194	463
195	464
196	465
197	466
198	467
199	468
200	469
201	470
202	471
203	472
204	473
205	474
206	475
207	476
208	477
209	478
210	479
211	480
212	482
213	483
214	484
215	485
216	486
217	487
218	488
219	489
220	490
221	491
222	492
223	493
224	494
225	495
226	496
227	497
228	498
229	499
230	500
231	501
232	502
233	503
234	504
235	505
236	506
237	507
238	508
239	509
240	510
241	511
242	512
243	513
244	514
245	515
246	516
247	517
248	518
249	519
250	520
251	521
252	522
253	523
254	524
255	525
256	526
257	527
258	528
259	529
260	530
261	531
262	532
263	533
264	534
265	535
266	536
267	537
268	538
269	539
270	540
271	541
272	542
273	543
274	544
275	545
276	546
277	547
278	548
279	549
280	550
281	551
282	552
283	553
284	554
285	555
286	556
287	557
288	558
289	559
290	560
291	561
292	562
293	563
294	564
295	565
296	566
297	567
298	568
299	569
300	570
301	571
302	572
303	573
304	574
305	575
306	576
307	577
308	578
309	579
310	580
311	581
312	582
313	583
314	584
315	585
316	586
317	587
318	588
319	589
320	590
321	591
322	592
323	593
324	594
325	595
326	596
327	597
328	598
329	599
330	600
331	601
332	602
333	603
334	604
335	605
336	606
337	607
338	608
339	609
340	610
341	611
342	612
343	613
344	614
345	615
346	616
347	617
348	618
349	619
350	620
351	621
352	622
353	623
354	624
355	625
356	626
357	627
358	628
359	629
360	630
361	631
362	632
363	633
364	634
365	635
366	636
367	637
368	638
369	639
370	640
371	641
372	642
373	643
374	644
375	645
376	646
377	647
378	648
379	649
380	650
381	651
382	652
383	653
384	654
385	655
386	656
387	657
388	658
389	659
390	660
391	663
392	664
393	665
394	666
395	667
396	668
397	669
398	670
399	671
400	672
401	673
402	674
403	675
404	676
405	677
406	678
407	679
408	680
409	681
410	682
411	683
412	684
413	685
414	686
415	687
416	688
417	689
418	690
419	691
420	692
421	693
422	694
423	695
424	696
425	697
426	698
427	699
428	700
429	701
430	702
431	703
432	704
433	705
434	706
435	707
436	708
437	709
438	710
439	711
440	712
441	713
442	714
443	715
444	716
445	717
446	718
447	719
448	720
449	721
450	722
451	723
452	724
453	725
454	726
455	727
456	728
457	729
458	730
459	731
460	732
461	733
462	734
463	735
464	736
465	737
466	738
467	739
468	740
469	741
470	742
471	743
472	744
473	745
474	746
475	747
476	749
477	750
478	751
479	752
480	753
481	754
482	755
483	756
484	757
485	758
486	759
487	760
488	761
489	762
490	763
491	764
492	765
493	766
494	767
495	768
496	769
497	770
498	771
499	772
500	773
501	774
502	775
503	776
504	777
505	778
506	779
507	780
508	781
509	782
510	783
511	784
512	785
513	786
514	787
515	788
516	789
517	790
518	791
519	792
520	793
521	794
522	795
523	796
524	797
525	798
526	799
527	800
528	801
529	802
530	803
531	804
532	805
533	806
534	807
535	808
536	809
537	810
538	811
539	812
540	813
541	814
542	815
543	816
544	817
545	818
546	819
547	820
548	821
549	822
550	823
551	824
552	826
553	827
554	828
555	829
556	830
557	831
558	832
559	833
560	834
561	835
562	836
563	837
564	838
565	839
566	840
567	841
568	842
569	843
570	844
571	845
572	846
573	847
574	848
575	849
576	850
577	851
578	852
579	853
580	854
581	855
582	856
583	857
584	859
585	860
586	861
587	862
588	863
589	864
590	865
591	866
592	867
593	869
594	870
595	871
596	872
597	873
598	874
599	875
600	876
601	877
602	878
603	879
604	880
605	881
606	882
607	883
608	884
609	885
610	886
611	887
612	888
613	889
614	890
615	891
616	892
617	893
618	894
619	895
620	896
621	897
622	898
623	899
624	900
625	901
626	902
627	903
628	904
629	905
630	906
631	907
632	908
633	909
634	910
635	911
636	912
637	913
638	916
639	917
640	918
641	919
642	920
643	921
644	922
645	923
646	924
647	925
648	926
649	927
650	928
651	929
652	930
653	931
654	932
655	933
656	934
657	935
658	936
659	937
660	938
661	939
662	940
663	941
664	942
665	943
666	944
667	945
668	946
669	947
670	948
671	949
672	950
673	951
674	952
675	953
676	954
677	955
678	956
679	957
680	958
681	959
682	960
683	961
684	962
685	963
686	964
687	965
688	966
689	967
690	968
691	969
692	970
693	971
694	972
695	973
696	974
697	975
698	976
699	977
700	978
701	979
702	980
703	981
704	982
705	983
706	984
707	985
708	986
709	987
710	988
711	989
712	990
713	991
714	992
715	993
716	994
717	995
718	996
719	997
720	998
721	999
722	1000
723	1001
724	1002
725	1003
726	1004
727	1005
728	1006
729	1007
730	1008
731	1009
732	1010
733	1011
734	1012
735	1013
736	1014
737	1015
738	1016
739	1017
740	1018
741	1019
742	1020
743	1021
744	1022
745	1024
746	1025
747	1026
748	1027
749	1028
750	1029
751	1030
752	1031
753	1032
754	1033
755	1034
756	1035
757	1036
758	1037
759	1038
760	1039
761	1040
762	1041
763	1042
764	1043
765	1044
766	1045
767	1046
768	1047
769	1048
770	1051
771	1052
772	1053
773	1054
774	1055
775	1056
776	1057
777	1058
778	1059
779	1060
780	1061
781	1062
782	1063
783	1064
784	1065
785	1066
786	1067
787	1068
788	1069
789	1070
790	1071
791	1072
792	1073
793	1074
794	1075
795	1076
796	1077
797	1078
798	1079
799	1080
800	1081
801	1082
802	1083
803	1084
804	1085
805	1086
806	1087
807	1088
808	1089
809	1090
810	1091
811	1092
812	1093
813	1094
814	1095
815	1096
816	1097
817	1098
818	1099
819	1100
820	1101
821	1102
822	1103
823	1104
824	1105
825	1106
826	1107
827	1108
828	1109
829	1110
830	1111
831	1112
832	1113
833	1114
834	1115
835	1116
836	1117
837	1118
838	1119
839	1120
840	1121
841	1122
842	1123
843	1124
844	1125
845	1126
846	1127
847	1128
848	1129
849	1130
850	1132
851	1135
852	1136
853	1137
854	1138
855	1140
856	1141
857	1142
858	1143
859	1144
860	1145
861	1146
862	1147
863	1148
864	1149
865	1150
866	1151
867	1152
868	1154
869	1155
870	1156
871	1157
872	1158
873	1159
874	1160
875	1162
876	1163
877	1164
878	1165
879	1166
880	1167
881	1168
882	1170
883	1171
884	1172
885	1173
886	1174
887	1175
888	1176
889	1177
890	1178
891	1179
892	1180
893	1181
894	1182
895	1183
896	1184
897	1185
898	1186
899	1187
900	1188
901	1189
902	1190
903	1191
904	1192
905	1194
906	1195
907	1196
908	1197
909	1198
910	1199
911	1200
912	1201
913	1202
914	1203
915	1204
916	1205
917	1206
918	1207
919	1208
920	1209
921	1210
922	1211
923	1212
924	1213
925	1214
926	1215
927	1217
928	1218
929	1219
930	1220
931	1221
932	1222
933	1223
934	1224
935	1225
936	1226
937	1227
938	1228
939	1232
940	1233
941	1234
942	1235
943	1236
944	1237
945	1238
946	1239
947	1240
948	1241
949	1242
950	1243
951	1244
952	1245
953	1246
954	1247
955	1248
956	1249
957	1250
958	1251
959	1252
960	1253
961	1254
962	1255
963	1256
964	1257
965	1258
966	1259
967	1260
968	1261
969	1262
970	1263
971	1264
972	1265
973	1266
974	1267
975	1268
976	1269
977	1270
978	1271
979	1272
980	1274
981	1275
982	1276
983	1277
984	1278
985	1279
986	1280
987	1281
988	1282
989	1283
990	1284
991	1285
992	1286
993	1288
994	1289
995	1290
996	1291
997	1292
998	1293
999	1294
1000	1295
1001	1296
1002	1297
1003	1298
1004	1299
1005	1301
1006	1302
1007	1303
1008	1304
1009	1305
1010	1306
1011	1307
1012	1308
1013	1309
1014	1310
1015	1311
1016	1312
1017	1313
1018	1314
1019	1315
1020	1316
1021	1317
1022	1319
1023	1320
1024	1321
1025	1322
1026	1323
1027	1325
1028	1326
1029	1327
1030	1328
1031	1331
1032	1332
1033	1333
1034	1334
1035	1337
1036	1338
1037	1339
1038	1342
1039	1343
1040	1348
