# Supplementary material for: Variation in selection constraints on teleost TLRs with emphasis on their repertoire in the Walking catfish, Clarias batrachus
Source: Sci Rep. 2020 Dec 7;10:21394. doi: 10.1038/s41598-020-78347-6 (PMC7721727; doi:10.1038/s41598-020-78347-6)
Supplement: Supplementary file 30 — Supplementary Information 30. [file 41598_2020_78347_MOESM30_ESM.zip › T8/bis2/summary/PF00000-NONREDUNDANT-5DD-dim0-table.txt]

# list_of_positions	number_of_sequences	aa_type	p_value	cluster_id	Ssymm	Senv
532/558	15/4/3	FLH/LPF	1.675311e-07	3	1	1
98/116/119	17/3/2	S-A/L-V/L-I	3.797372e-06	8	1	1
619/907/925/1053	18/4	NY/KT/VI/AS	0.0001367054	9	1	1
203/216/227/230/232/235/241/244/245/253	19/3	N-/I-/L-/L-/L-/N-/P-/L-/P-/L-	0.0006493506	5	1	1
76/81/85/91/93/100/102/121/143	19/3	C-/L-/P-/N-/T-/N-/I-/L-/F-	0.0006493506	7	1	1
554/566/580/628/832/926/991/1005/1016/1030/1031	19/3	FI/LF/DY/ML/IL/TM/YF/HQ/IM/HR/FI	0.0006493506	10	1	1
463/581/587/695/1027/1037	20/2	ED/LM/FL/YF/QR/RC	0.004329004	2	1	1
303/308/311/314/317/321/322/323/331/338/341/343/346/348/372/374/376	20/2	I-/F-/L-/L-/L-/G-/N-/S-/W-/L-/L-/L-/N-/L-/D-/S-/N-	0.004329004	4	1	1
149/152/154/163/167/178/256	20/2	L-/L-/L-/P-/P-/N-/N-	0.004329004	6	1	1
464/520/523/528/529/546/547/548/549/550/552/559/560/562/563/567/569/571/572/573/574/575/577/586/590/593/596/597/599/601/603/604/605/609/616/620/623/626/627/629/631/633/636/643/645/648/649/651/654/656/660/671/676/680/681/683/685/699/710/712/717/731/734/751/754/756/759/761/778/783/806/809/810/813/815/820/823/833/835/841/861/867/889/891/892/893/894/897/904/924/927/928/929/938/942/946/947/957/958/961…	22	N/G/L/N/N/C/L/N/L/S/N/N/G/E/F/P/L/Y/L/D/L/S/N/A/L/L/L/D/S/N/H/Y/F/G/F/L/L/L/N/S/N/I/L/S/S/E/L/F/N/L/W/F/N/L/D/S/N/P/N/L/W/L/N/L/L/L/N/I/L/N/L/N/P/C/C/F/W/P/L/C/C/A/H/F/Y/W/D/Y/A/F/Y/D/T/V/L/L/E/C/L/R/D/W/G/L/S/S/K/T/F/V/L/T/G/A/Q/R/L/D/V/L/P/V/L/L/R/L/C/S/W/P/A/W/F/W/R	1	1	1	1
