# Supplementary material for: Variation in selection constraints on teleost TLRs with emphasis on their repertoire in the Walking catfish, Clarias batrachus
Source: Sci Rep. 2020 Dec 7;10:21394. doi: 10.1038/s41598-020-78347-6 (PMC7721727; doi:10.1038/s41598-020-78347-6)
Supplement: Supplementary file 30 — Supplementary Information 30. [file 41598_2020_78347_MOESM30_ESM.zip › T8/bis2/summary/stats.txt]

Job_name T8A
SequenceLength 1434
NumberOfSequences 22
AveragePairwiseIdentity 58.6100092376243
AverageNumOfExceptions 1.33682008368201
MaxNumOfExceptions 9
