# Supplementary material for: Variation in selection constraints on teleost TLRs with emphasis on their repertoire in the Walking catfish, Clarias batrachus
Source: Sci Rep. 2020 Dec 7;10:21394. doi: 10.1038/s41598-020-78347-6 (PMC7721727; doi:10.1038/s41598-020-78347-6)
Supplement: Supplementary file 30 — Supplementary Information 30. [file 41598_2020_78347_MOESM30_ESM.zip › T8/bis2/summary/tree.txt]

(DRTLR8B:0.12118791,CITLR8:0.17236780,(OMTLR8:0.56766564,((SSTLR8:0.30308395,(GMTLR8:0.57146277,(ONTLR8:0.28946573,((LMTLR8:0.08404554,(MMTLR8:0.16617806,TRTLR8:0.36771014)0.942000:0.03407725)0.861000:0.01643505,(ATTLR8:0.26435992,((SMTLR8:0.19798765,LCTLR8:0.17333115)0.192000:0.01096780,(SLTLR8:0.05688965,TOTLR8:0.07959484)1.000000:0.06715940)0.142000:0.00789965)0.096000:0.02518001)0.989000:0.06096240)0.988000:0.09303117)1.000000:0.16227243)0.980000:0.11675141,((MATLR8:0.15611073,(DRTLR8A:0.26353377,(CATLR8:0.15112042,CCTLR8:0.06417693)0.998000:0.06273608)0.403000:0.02131291)1.000000:0.24590656,(TFTLR8:0.18607018,(CBTLR8:0.22816414,(IPTLR8:0.09385567,PHTLR8:0.12301282)0.969000:0.05157638)0.521000:0.04520488)1.000000:0.24254491)1.000000:0.21005243)1.000000:0.59234925)1.000000:0.50261721);
