# Supplementary material for: Variation in selection constraints on teleost TLRs with emphasis on their repertoire in the Walking catfish, Clarias batrachus
Source: Sci Rep. 2020 Dec 7;10:21394. doi: 10.1038/s41598-020-78347-6 (PMC7721727; doi:10.1038/s41598-020-78347-6)
Supplement: Supplementary file 30 — Supplementary Information 30. [file 41598_2020_78347_MOESM30_ESM.zip › T8/busted/datamonkey-table.csv]

Site index	Unconstrained likelihood	Constrained likelihood	Optimized Null Likelihood	Constrained Statistic	Optimized Null Statistic
1	-3.77	-3.77	-3.77	0	0
2	-4.56	-4.56	-4.56	0	0
3	-3.66	-3.66	-3.66	0	0
4	-3.76	-3.76	-3.76	0	0
5	-4.02	-4.02	-4.02	0	0
6	-4.52	-4.52	-4.52	0	0
7	-3.76	-3.76	-3.76	0	0
8	-4.52	-4.52	-4.52	0	0
9	-6.89	-6.87	-6.88	-0.03	-0.03
10	-6.96	-6.83	-6.93	-0.25	-0.07
11	-8.69	-8.77	-8.61	0.16	-0.16
12	-11.15	-10.97	-11.06	-0.36	-0.19
13	-20.94	-20.86	-20.91	-0.16	-0.05
14	-25.09	-25.27	-25.09	0.37	0.01
15	-22.75	-23.03	-22.82	0.58	0.16
16	-40.32	-40.72	-40.21	0.8	-0.23
17	-33.74	-34.97	-34.25	2.47	1.02
18	-36.26	-36.5	-36.11	0.48	-0.3
19	-38.4	-38.86	-38.55	0.92	0.29
20	-45.28	-46.33	-45.29	2.1	0.02
21	-49.84	-51.12	-50.16	2.56	0.65
22	-21.38	-21.63	-21.36	0.51	-0.03
23	-20.87	-20.7	-20.84	-0.34	-0.06
24	-13.06	-12.74	-12.96	-0.63	-0.2
25	-7.47	-7.46	-7.46	-0.03	-0.02
26	-13.6	-14.03	-13.61	0.85	0.02
27	-27.13	-26.89	-26.63	-0.47	-0.99
28	-45.6	-45.41	-45.29	-0.37	-0.62
29	-41.27	-41.69	-41.1	0.84	-0.34
30	-54.28	-55.61	-54.44	2.66	0.31
31	-40.7	-40.63	-39.96	-0.14	-1.48
32	-41.63	-40.94	-41.41	-1.39	-0.44
33	-28.86	-28.51	-28.69	-0.7	-0.33
34	-56.11	-56.42	-56.12	0.61	0.01
35	-7.3	-7.25	-7.18	-0.09	-0.23
36	-20.88	-21.42	-21.03	1.1	0.3
37	-36.81	-37.74	-36.91	1.85	0.19
38	-38.88	-38.59	-38.49	-0.58	-0.76
39	-37.5	-39.15	-37.79	3.3	0.58
40	-35.36	-35.82	-35.32	0.91	-0.09
41	-49.73	-49.94	-49.48	0.43	-0.5
42	-38.3	-38.76	-38.55	0.93	0.51
43	-43.67	-43.66	-43.75	-0.01	0.15
44	-36.29	-37.08	-36.49	1.57	0.39
45	-52.91	-53.35	-53.21	0.88	0.59
46	-55.19	-56.47	-55.15	2.56	-0.08
47	-31.22	-31.28	-31.1	0.13	-0.24
48	-45.17	-46.16	-45.36	1.99	0.38
49	-55.27	-56.93	-55.78	3.32	1.02
50	-34.87	-35.01	-34.71	0.28	-0.33
51	-30.22	-30.42	-30.32	0.41	0.2
52	-37.08	-37.31	-37.23	0.47	0.3
53	-16.97	-16.96	-17.08	-0.01	0.22
54	-35.35	-35.34	-35.43	-0.03	0.14
55	-31.8	-31.4	-31.93	-0.82	0.25
56	-27.87	-27.82	-27.91	-0.11	0.08
57	-26.18	-26.05	-26.15	-0.26	-0.05
58	-65.24	-66.49	-65.36	2.5	0.24
59	-53.96	-54.72	-53.91	1.51	-0.1
60	-19.48	-19.72	-19.53	0.48	0.1
61	-4.01	-4.01	-4.01	0	0
62	-22.27	-22.55	-22.38	0.56	0.22
63	-37.04	-36.84	-37.15	-0.39	0.23
64	-49.63	-49.38	-49.25	-0.49	-0.74
65	-51.12	-51.63	-50.79	1.03	-0.66
66	-38.63	-39.31	-38.65	1.37	0.05
67	-34.13	-34.47	-34.46	0.68	0.65
68	-39.31	-39.12	-39.31	-0.38	0.01
69	-51.78	-52.75	-51.91	1.95	0.26
70	-33.59	-33.58	-33.54	-0.03	-0.1
71	-13.98	-13.38	-14.02	-1.2	0.07
72	-45.63	-44.91	-45.23	-1.43	-0.8
73	-49.6	-50.39	-50.03	1.58	0.84
74	-47.78	-48.27	-47.98	0.98	0.4
75	-54.21	-53.97	-53.81	-0.48	-0.79
76	-55.63	-56.02	-55.59	0.78	-0.09
77	-29.62	-29.97	-29.69	0.7	0.15
78	-62.02	-62.41	-61.87	0.78	-0.3
79	-58.68	-60.21	-58.8	3.06	0.25
80	-27.03	-27.03	-27.07	-0.02	0.07
81	-71.61	-71.32	-71.45	-0.58	-0.34
82	-46.93	-47.44	-46.88	1	-0.11
83	-47.03	-48.2	-47.04	2.35	0.02
84	-20.64	-20.65	-20.31	0	-0.67
85	-67.22	-68.63	-67.22	2.83	0
86	-40.03	-40.88	-40.38	1.7	0.7
87	-29.5	-29.36	-29.52	-0.27	0.05
88	-28.1	-27.74	-28.09	-0.72	-0.02
89	-45.9	-45.5	-45.55	-0.8	-0.69
90	-46.03	-46.48	-46.19	0.91	0.32
91	-34.49	-34.93	-34.82	0.9	0.66
92	-36.82	-36.57	-36.59	-0.51	-0.46
93	-39.72	-39.78	-39.69	0.12	-0.05
94	-38.18	-38.23	-38.21	0.09	0.05
95	-22.82	-23.08	-23.02	0.52	0.4
96	-42.45	-42.42	-42.35	-0.06	-0.19
97	-42.23	-42.68	-42.37	0.89	0.28
98	-31.41	-31.57	-31.41	0.31	-0.01
99	-50.05	-49.81	-50.19	-0.48	0.28
100	-50.59	-50.25	-50.26	-0.68	-0.66
101	-24.69	-24.63	-24.7	-0.11	0.02
102	-58.6	-57.74	-58.33	-1.71	-0.54
103	-59.49	-61.01	-59.78	3.04	0.57
104	-57.77	-58.81	-57.92	2.08	0.3
105	-58.39	-58.72	-58.59	0.65	0.39
106	-22.3	-21.93	-22.18	-0.72	-0.22
107	-60.99	-61.8	-61.06	1.62	0.15
108	-50.96	-51.59	-51.28	1.27	0.64
109	-35.69	-35.57	-35.35	-0.24	-0.69
110	-37.81	-38.17	-37.75	0.72	-0.14
111	-25.03	-25.08	-24.89	0.11	-0.28
112	-13.94	-13.76	-13.91	-0.36	-0.06
113	-67.82	-67.53	-67.32	-0.58	-1
114	-60.11	-60.77	-60.14	1.33	0.06
115	-14.21	-13.86	-14.29	-0.7	0.17
116	-34.43	-34	-34.47	-0.85	0.08
117	-9.7	-9.42	-9.76	-0.56	0.12
118	-34.91	-35.03	-34.94	0.23	0.05
119	-35.05	-33.99	-34.57	-2.12	-0.94
120	-16.7	-17.69	-16.86	1.98	0.32
121	-28.72	-28.67	-28.59	-0.1	-0.26
122	-49.83	-50.68	-49.96	1.7	0.26
123	-11.61	-12.05	-11.71	0.89	0.2
124	-11.8	-11.99	-11.78	0.38	-0.05
125	-13.82	-14.2	-13.77	0.76	-0.1
126	-16.75	-16.7	-16.63	-0.1	-0.24
127	-63.3	-63.56	-63.11	0.52	-0.38
128	-63.01	-62.74	-62.79	-0.54	-0.44
129	-26.63	-26.61	-26.54	-0.05	-0.19
130	-14.27	-14.31	-14.29	0.06	0.03
131	-52.93	-53.62	-53	1.38	0.14
132	-29.01	-29.41	-28.99	0.8	-0.04
133	-48.46	-49.69	-48.86	2.47	0.82
134	-19.18	-19.29	-19.13	0.23	-0.09
135	-63.99	-64.69	-64.37	1.39	0.76
136	-62.31	-63.64	-62.44	2.68	0.27
137	-52.76	-52.76	-52.94	0.01	0.37
138	-41.13	-41.56	-41.32	0.86	0.37
139	-31.97	-31.93	-31.82	-0.09	-0.3
140	-29.46	-29.25	-29.51	-0.41	0.11
141	-38.63	-38.5	-38.47	-0.26	-0.32
142	-8.63	-8.46	-8.58	-0.34	-0.11
143	-34.99	-35.07	-35.12	0.17	0.26
144	-51.52	-52.08	-51.76	1.13	0.49
145	-36.83	-36.68	-36.83	-0.31	0
146	-55.57	-56.67	-55.69	2.21	0.25
147	-63.03	-64.66	-63.3	3.26	0.53
148	-22.36	-22.05	-22.35	-0.62	-0.02
149	-51.75	-52.82	-52.15	2.14	0.79
150	-22.05	-22.21	-21.89	0.32	-0.31
151	-46.75	-47.3	-46.89	1.09	0.29
152	-38.79	-39.17	-38.81	0.77	0.05
153	-49.79	-51.13	-49.87	2.7	0.17
154	-54.25	-54.75	-54.65	0.99	0.8
155	-24.33	-24.27	-24.2	-0.12	-0.25
156	-76.67	-78.12	-77.02	2.91	0.71
157	-54.66	-54.81	-54.53	0.3	-0.26
158	-36.46	-36.27	-36.46	-0.38	0
159	-54.92	-54.68	-54.52	-0.47	-0.8
160	-59.39	-60.04	-59.44	1.31	0.11
161	-52.75	-52.22	-52.63	-1.05	-0.24
162	-22.57	-22.15	-22.66	-0.83	0.19
163	-56.04	-56.31	-56.01	0.56	-0.05
164	-58.93	-60.64	-59.09	3.42	0.33
165	-53.79	-54.21	-53.86	0.85	0.14
166	-12.86	-12.57	-12.85	-0.59	-0.03
167	-55.94	-55.42	-55.72	-1.04	-0.44
168	-54.29	-54.92	-54.6	1.26	0.61
169	-17.34	-17.37	-17.22	0.07	-0.23
170	-48.27	-48.64	-48.2	0.74	-0.14
171	-21.88	-21.5	-21.67	-0.77	-0.41
172	-43.64	-44.19	-43.72	1.1	0.16
173	-43.56	-43.94	-43.72	0.77	0.33
174	-23.8	-22.88	-23.62	-1.83	-0.35
175	-50.4	-51.02	-50.62	1.24	0.45
176	-26.47	-26.94	-26.78	0.94	0.61
177	-77.22	-78.59	-77.53	2.73	0.62
178	-56.82	-57.72	-56.77	1.81	-0.1
179	-31.24	-31.43	-31.32	0.4	0.17
180	-13.77	-14	-13.79	0.47	0.05
181	-26.14	-26.72	-26.03	1.16	-0.23
182	-54.03	-54.78	-54.06	1.51	0.05
183	-54.11	-55.06	-54.17	1.9	0.11
184	-51.74	-51.69	-51.73	-0.11	-0.03
185	-40.53	-40.64	-40.67	0.22	0.28
186	-57.86	-59.45	-58.31	3.17	0.89
187	-64.15	-65.4	-64.03	2.49	-0.23
188	-25.1	-25.62	-25.24	1.04	0.28
189	-45.15	-45.35	-45.23	0.4	0.15
190	-50.1	-50.48	-50.26	0.76	0.31
191	-12.53	-12.94	-12.47	0.83	-0.11
192	-57.12	-56.97	-56.97	-0.29	-0.29
193	-66.91	-68.52	-66.86	3.22	-0.11
194	-30.22	-30.46	-30.27	0.47	0.09
195	-54.58	-55.34	-54.7	1.52	0.25
196	-25.64	-25.63	-25.74	-0.03	0.19
197	-43.14	-43.4	-43.34	0.53	0.41
198	-28.83	-28.47	-28.85	-0.7	0.06
199	-26	-26.1	-26.21	0.19	0.43
200	-20.54	-19.8	-20.54	-1.48	0
201	-41.62	-41.41	-41.36	-0.44	-0.52
202	-59.75	-60.45	-59.98	1.4	0.47
203	-23.07	-22.5	-23.06	-1.13	0
204	-35.26	-34.71	-35.21	-1.11	-0.1
205	-35.69	-35.82	-35.65	0.25	-0.09
206	-45.06	-44.17	-44.65	-1.79	-0.82
207	-52.92	-53.48	-52.98	1.12	0.12
208	-81.12	-81.68	-81.06	1.12	-0.11
209	-43.4	-44	-43.45	1.18	0.09
210	-29.84	-30.26	-30.02	0.83	0.35
211	-50.9	-52.23	-51.38	2.67	0.97
212	-24.73	-24.45	-24.53	-0.55	-0.39
213	-55.61	-55.99	-55.38	0.75	-0.46
214	-56.2	-56.13	-56.28	-0.13	0.18
215	-38.77	-39.09	-38.93	0.64	0.32
216	-55.53	-56.12	-55.57	1.19	0.08
217	-28.77	-28.43	-28.7	-0.67	-0.13
218	-59.2	-59.51	-59.34	0.62	0.3
219	-58.98	-60.08	-58.99	2.2	0.01
220	-40.43	-40.89	-40.38	0.92	-0.1
221	-46.7	-46.41	-46.71	-0.58	0.01
222	-45.58	-45.12	-45.33	-0.91	-0.48
223	-25.13	-25.67	-25.17	1.09	0.1
224	-49.88	-50.77	-50.32	1.79	0.89
225	-49.24	-49.49	-49.31	0.5	0.16
226	-19.78	-20.31	-19.75	1.06	-0.04
227	-41.5	-43.41	-41.99	3.82	0.99
228	-21.89	-21.15	-21.83	-1.47	-0.1
229	-40.04	-39.93	-39.94	-0.22	-0.19
230	-48.56	-49.38	-48.72	1.65	0.34
231	-20.08	-20.22	-20.17	0.27	0.17
232	-50.14	-50.05	-50.03	-0.18	-0.24
233	-22.91	-22.96	-22.72	0.11	-0.38
234	-45.28	-45.41	-45.15	0.28	-0.25
235	-45.56	-46.24	-45.8	1.37	0.48
236	-27.77	-27.81	-27.84	0.07	0.14
237	-41.75	-41.59	-41.64	-0.32	-0.22
238	-38.56	-39.21	-38.92	1.3	0.72
239	-49.01	-49.78	-49.24	1.53	0.46
240	-19.08	-18.82	-19.12	-0.52	0.07
241	-58.5	-58.8	-58.29	0.59	-0.42
242	-55.97	-56.99	-56.27	2.05	0.6
243	-47.72	-47.59	-47.46	-0.26	-0.52
244	-25.89	-25.74	-25.89	-0.31	-0.01
245	-65.27	-66.22	-65.35	1.91	0.16
246	-61.12	-61.24	-61.01	0.25	-0.23
247	-31.28	-31.69	-31.32	0.82	0.07
248	-44.01	-44.11	-44.01	0.19	-0.02
249	-29.13	-29.24	-29.25	0.22	0.24
250	-60.34	-60.58	-60.3	0.48	-0.08
251	-36.77	-37.72	-37.04	1.9	0.55
252	-32.83	-32.19	-32.93	-1.29	0.21
253	-39.32	-40.37	-39.66	2.08	0.66
254	-38.72	-38.67	-38.45	-0.11	-0.54
255	-55.4	-55.05	-55.31	-0.71	-0.18
256	-39.74	-39.7	-39.59	-0.08	-0.3
257	-28.73	-29.41	-28.9	1.36	0.34
258	-45.36	-46.05	-45.89	1.39	1.06
259	-42.29	-42.71	-42.29	0.84	0
260	-33.71	-32.92	-33.53	-1.58	-0.37
261	-25.75	-25.12	-25.69	-1.25	-0.11
262	-44.44	-43.9	-44.29	-1.09	-0.31
263	-65.79	-66.25	-65.91	0.92	0.23
264	-48.25	-48.55	-48.42	0.59	0.33
265	-33.64	-33.19	-33	-0.91	-1.3
266	-68.45	-69.9	-68.74	2.91	0.58
267	-43.19	-42.76	-43.06	-0.85	-0.24
268	-7.05	-7.02	-7.05	-0.06	0.01
269	-47.72	-47.4	-47.6	-0.64	-0.25
270	-52.49	-53.27	-52.8	1.55	0.63
271	-30.37	-30.43	-30.26	0.12	-0.22
272	-51.7	-51.66	-51.67	-0.07	-0.05
273	-32.23	-32.33	-32.29	0.2	0.12
274	-33.5	-33.93	-33.72	0.86	0.44
275	-46.08	-46.2	-46.25	0.23	0.33
276	-35.75	-35.37	-35.91	-0.75	0.34
277	-32.44	-32.04	-32.53	-0.79	0.19
278	-45.77	-45.68	-45.77	-0.18	-0.01
279	-38.92	-39.55	-39.13	1.27	0.42
280	-39.3	-38.25	-39.03	-2.1	-0.53
281	-34.67	-35.55	-35	1.75	0.66
282	-56.11	-56.36	-56.34	0.51	0.47
283	-28.33	-27.67	-28.29	-1.32	-0.09
284	-38.24	-37.84	-38.23	-0.8	-0.03
285	-32.53	-32.5	-32.62	-0.07	0.18
286	-34.35	-34.6	-34.52	0.52	0.34
287	-33.73	-32.99	-33.51	-1.48	-0.44
288	-41.48	-41.71	-41.54	0.47	0.13
289	-36.24	-36.91	-36.51	1.33	0.53
290	-39.56	-38.78	-39.19	-1.56	-0.74
291	-10.14	-10.24	-10.16	0.21	0.04
292	-8.07	-8.01	-8.02	-0.1	-0.09
293	-56.14	-57.37	-56.36	2.46	0.45
294	-36.26	-36.13	-36.3	-0.26	0.08
295	-55.26	-56.35	-55.44	2.19	0.37
296	-57.36	-57.28	-57.26	-0.15	-0.2
297	-32.54	-33.12	-32.92	1.15	0.76
298	-46.98	-48.04	-47.28	2.13	0.6
299	-28.77	-28.34	-28.82	-0.86	0.1
300	-27.36	-26.93	-27.36	-0.85	0
301	-55.44	-55.88	-55.29	0.88	-0.29
302	-28.78	-28.88	-29.11	0.21	0.67
303	-34.58	-34.62	-34.74	0.09	0.32
304	-47.79	-48.42	-47.69	1.26	-0.2
305	-63.81	-63.94	-63.72	0.25	-0.19
306	-57.19	-57.95	-57.59	1.53	0.81
307	-33.68	-34.15	-33.74	0.94	0.12
308	-53.11	-53.52	-53.08	0.82	-0.06
309	-42.94	-42.52	-42.88	-0.83	-0.11
310	-43.69	-45.03	-44.13	2.68	0.89
311	-59.26	-60.39	-59.59	2.25	0.65
312	-57.39	-57.82	-57.52	0.86	0.25
313	-22.58	-22.19	-22.56	-0.78	-0.03
314	-30.92	-31.5	-31.44	1.16	1.06
315	-26.88	-27.45	-27.09	1.14	0.43
316	-41.89	-42.53	-42.24	1.27	0.7
317	-29.58	-29.34	-29.63	-0.47	0.11
318	-18.7	-18.54	-18.83	-0.32	0.25
319	-44.48	-45.02	-44.49	1.08	0.01
320	-32.39	-33.14	-32.18	1.5	-0.42
321	-69.73	-71.52	-69.77	3.59	0.1
322	-62.11	-63.17	-62.29	2.12	0.37
323	-36.05	-35.57	-35.68	-0.94	-0.73
324	-37.96	-38.32	-37.74	0.73	-0.44
325	-50.5	-51.48	-50.51	1.96	0.02
326	-48.49	-48.51	-48.59	0.03	0.2
327	-17.42	-16.69	-17.42	-1.46	-0.01
328	-38.73	-39.04	-38.94	0.62	0.41
329	-37.12	-37.57	-37.43	0.89	0.63
330	-59.63	-59.7	-59.7	0.14	0.13
331	-38.98	-39.1	-39.03	0.24	0.09
332	-67.68	-68.74	-67.9	2.12	0.44
333	-48.93	-48.92	-48.78	-0.02	-0.29
334	-27.61	-28.33	-27.67	1.45	0.13
335	-63.91	-63.96	-63.72	0.1	-0.39
336	-39.29	-39.46	-39.14	0.33	-0.32
337	-22.11	-21.8	-22.18	-0.62	0.14
338	-35.74	-35.82	-35.86	0.17	0.25
339	-49.32	-49.96	-49.46	1.28	0.28
340	-39.61	-39.79	-39.66	0.36	0.1
341	-34.3	-34.61	-34.51	0.61	0.41
342	-27.52	-27.42	-27.69	-0.21	0.34
343	-51.71	-52.08	-51.75	0.74	0.08
344	-39.61	-39.62	-39.49	0.02	-0.23
345	-46.92	-47.8	-46.99	1.77	0.15
346	-62.26	-63.63	-62.41	2.73	0.3
347	-50.12	-51.34	-50.22	2.44	0.2
348	-29.29	-29.37	-29.34	0.17	0.1
349	-18.51	-18.51	-18.5	0.01	-0.02
350	-3.71	-3.71	-3.71	0	0
351	-25.74	-25.62	-25.69	-0.25	-0.1
352	-75.01	-75.68	-74.87	1.34	-0.3
353	-42.81	-43.2	-42.92	0.78	0.22
354	-62.91	-63.32	-62.84	0.83	-0.13
355	-55.1	-56.32	-55.47	2.45	0.74
356	-4.5	-4.5	-4.5	0	0
357	-3.52	-3.52	-3.52	0	0
358	-3.96	-3.96	-3.96	0	0
359	-42.93	-42.39	-42.82	-1.09	-0.23
360	-23.23	-23.35	-23.13	0.25	-0.2
361	-60.41	-60.39	-60.17	-0.02	-0.47
362	-42.34	-43	-42.58	1.33	0.48
363	-30.43	-30.43	-30.44	0	0.03
364	-57.2	-57.84	-57.31	1.29	0.23
365	-57.68	-58.57	-58	1.77	0.64
366	-14.2	-14.25	-14.19	0.11	-0.02
367	-42.02	-42.07	-42.05	0.11	0.06
368	-45.48	-46.07	-45.79	1.19	0.63
369	-35.23	-35.56	-35.47	0.67	0.49
370	-32.7	-31.79	-32.49	-1.82	-0.44
371	-35.87	-36.32	-36.04	0.9	0.33
372	-41.98	-42.6	-42.14	1.24	0.33
373	-35.28	-36.07	-35.63	1.58	0.7
374	-25.45	-25.34	-25.41	-0.23	-0.09
375	-49.02	-49.67	-49.23	1.31	0.43
376	-78.76	-79.3	-78.58	1.08	-0.37
377	-54.93	-56.13	-55.01	2.38	0.15
378	-31.92	-32.1	-31.99	0.36	0.14
379	-34.39	-34.63	-34.2	0.48	-0.38
380	-70.53	-70.97	-70.55	0.87	0.03
381	-27.85	-28.29	-27.9	0.88	0.11
382	-52.83	-52.79	-52.27	-0.09	-1.12
383	-49.95	-50.74	-50.31	1.58	0.72
384	-70.74	-71.55	-70.7	1.61	-0.09
385	-26.61	-27.35	-26.64	1.49	0.08
386	-61.76	-62.89	-62.11	2.26	0.7
387	-33.21	-33.28	-33.29	0.13	0.16
388	-54.09	-54.07	-54.07	-0.03	-0.04
389	-52.65	-52.78	-52.47	0.24	-0.37
390	-46.92	-47.54	-47.08	1.24	0.32
391	-36.34	-36.19	-36.42	-0.29	0.16
392	-26.8	-26.57	-26.59	-0.45	-0.42
393	-57.61	-56.99	-57.18	-1.23	-0.86
394	-39.34	-38.66	-39.23	-1.37	-0.23
395	-74.65	-75.73	-74.69	2.15	0.08
396	-54.47	-54.56	-54.43	0.17	-0.08
397	-49.15	-47.87	-48.36	-2.56	-1.58
398	-50.23	-50.75	-50.09	1.04	-0.27
399	-55.72	-54.78	-55.32	-1.88	-0.79
400	-31.98	-31.33	-31.75	-1.3	-0.46
401	-31.47	-30.14	-31.04	-2.67	-0.86
402	-52.19	-52.02	-51.91	-0.34	-0.57
403	-57.36	-57.46	-57.37	0.21	0.02
404	-37.5	-36.49	-37.42	-2.03	-0.15
405	-33.33	-33.71	-33.76	0.76	0.87
406	-40.89	-40.2	-40.74	-1.38	-0.3
407	-21.74	-20.65	-21.5	-2.18	-0.48
408	-49.94	-50.52	-49.9	1.16	-0.08
409	-52.37	-52.76	-52.3	0.78	-0.15
410	-29.01	-28.41	-28.89	-1.21	-0.23
411	-60.62	-61.28	-60.83	1.33	0.43
412	-58.5	-59.77	-58.88	2.54	0.75
413	-46.89	-46.3	-46.91	-1.18	0.05
414	-46.48	-46.64	-46.3	0.32	-0.37
415	-48.76	-48.21	-48.67	-1.1	-0.19
416	-63.74	-64.65	-64.01	1.83	0.54
417	-46.25	-45.66	-46.32	-1.17	0.15
418	-34.09	-32.98	-33.46	-2.22	-1.26
419	-51.34	-50.78	-51.16	-1.13	-0.36
420	-62.98	-62.74	-62.95	-0.47	-0.06
421	-38.29	-37.83	-38.14	-0.92	-0.29
422	-52.71	-53.03	-52.9	0.65	0.39
423	-30.2	-29.4	-30.19	-1.61	-0.03
424	-33.61	-32.93	-33.64	-1.35	0.06
425	-42.11	-41.03	-41.45	-2.17	-1.32
426	-63.25	-63.19	-63.23	-0.13	-0.05
427	-40.88	-40.01	-40.5	-1.74	-0.76
428	-36.38	-35.68	-36.3	-1.4	-0.17
429	-47.47	-47.44	-47.38	-0.06	-0.17
430	-31.98	-30.99	-31.75	-1.99	-0.46
431	-52.91	-52.95	-52.6	0.09	-0.61
432	-21.49	-20.39	-21.24	-2.19	-0.5
433	-17.78	-16.65	-17.3	-2.24	-0.94
434	-27.39	-26.69	-27.09	-1.4	-0.59
435	-50.9	-51.29	-50.9	0.77	0
436	-72.53	-72.73	-72.41	0.41	-0.23
437	-48.21	-48.1	-47.7	-0.21	-1.01
438	-43.87	-44	-44.01	0.25	0.29
439	-60.33	-59.95	-59.98	-0.75	-0.69
440	-69.33	-70.14	-69.4	1.63	0.16
441	-47.68	-47.28	-47.64	-0.8	-0.07
442	-25.41	-24.19	-24.83	-2.44	-1.16
443	-56.14	-56.87	-56.28	1.46	0.28
444	-43.37	-43.13	-43.37	-0.49	0
445	-40.75	-39.93	-40.49	-1.64	-0.53
446	-71.19	-71.1	-70.99	-0.17	-0.4
447	-56.86	-56.47	-56.6	-0.77	-0.52
448	-41.53	-41.12	-41.31	-0.84	-0.45
449	-4.08	-4.08	-4.08	0	0
450	-4.25	-4.25	-4.25	0	0
451	-36.94	-37.28	-37.19	0.68	0.51
452	-42.59	-43.06	-42.5	0.93	-0.19
453	-34.41	-34.35	-34.03	-0.13	-0.77
454	-35.97	-35.61	-35.72	-0.73	-0.5
455	-45.13	-44.19	-44.67	-1.89	-0.92
456	-48.05	-48.68	-48.11	1.24	0.11
457	-21.03	-20.17	-20.78	-1.72	-0.49
458	-14.9	-14.1	-14.86	-1.61	-0.08
459	-30.77	-30.2	-30.44	-1.13	-0.66
460	-44.18	-43.1	-43.64	-2.15	-1.07
461	-30.38	-30.54	-30.54	0.34	0.33
462	-39.7	-39.04	-39.41	-1.31	-0.58
463	-59.57	-59.7	-59.42	0.26	-0.32
464	-42.12	-42	-41.78	-0.24	-0.69
465	-34.33	-33.95	-34.19	-0.78	-0.28
466	-34.06	-33.93	-34.05	-0.25	-0.02
467	-57.34	-58.27	-57.4	1.86	0.13
468	-62.68	-63.85	-62.88	2.34	0.41
469	-76.76	-77.23	-76.69	0.95	-0.15
470	-89.23	-91.61	-89.75	4.76	1.05
471	-58.44	-59.24	-58.55	1.59	0.23
472	-64.06	-63.89	-63.81	-0.33	-0.51
473	-79.51	-80.53	-79.55	2.04	0.08
474	-55.14	-54.4	-54.52	-1.47	-1.23
475	-58.89	-60	-59.15	2.22	0.53
476	-42.9	-42.75	-42.64	-0.29	-0.51
477	-51.85	-52.46	-51.87	1.22	0.04
478	-63.47	-62.97	-63.24	-1.02	-0.47
479	-71.87	-72.04	-71.76	0.33	-0.23
480	-53.17	-54.03	-53.22	1.71	0.1
481	-58.35	-58.98	-58.3	1.27	-0.1
482	-59.85	-60.83	-59.89	1.97	0.08
483	-47.07	-47.51	-47.22	0.89	0.3
484	-57.37	-57.67	-57.1	0.61	-0.55
485	-64.2	-63.62	-63.49	-1.16	-1.42
486	-74.03	-75.48	-74.14	2.89	0.2
487	-57.13	-58.56	-57.22	2.86	0.17
488	-52.79	-53.82	-53.07	2.07	0.57
489	-28.18	-27.92	-27.98	-0.52	-0.41
490	-23.86	-24.21	-23.86	0.69	-0.01
491	-14.41	-14.74	-14.42	0.67	0.03
492	-27.61	-27.41	-27.51	-0.39	-0.19
493	-57.12	-56.23	-56.53	-1.79	-1.19
494	-65.73	-66.01	-65.66	0.56	-0.13
495	-53.05	-54.52	-53.35	2.94	0.59
496	-15.31	-15.52	-15.34	0.41	0.06
497	-29.34	-29.17	-29.29	-0.33	-0.1
498	-47.5	-48.05	-47.16	1.1	-0.68
499	-55.78	-57.09	-55.95	2.63	0.34
500	-60.35	-60.65	-60.67	0.6	0.65
501	-64.27	-65.39	-64.27	2.24	-0.01
502	-65.12	-66.78	-65.38	3.31	0.5
503	-40.89	-41.32	-40.73	0.86	-0.31
504	-51.2	-52.69	-51.61	2.99	0.82
505	-57.33	-57.89	-57.63	1.11	0.59
506	-64.32	-65.44	-64.61	2.25	0.57
507	-50.45	-50.37	-50.38	-0.15	-0.13
508	-30.51	-30.54	-30.64	0.05	0.26
509	-42.26	-42.59	-42.39	0.65	0.25
510	-36.74	-36.79	-36.85	0.1	0.22
511	-31.58	-30.83	-31.6	-1.51	0.04
512	-41.87	-41.07	-41.72	-1.59	-0.29
513	-53.76	-54.19	-54.12	0.85	0.72
514	-67.6	-68.51	-67.58	1.82	-0.04
515	-37.8	-38.23	-38.18	0.85	0.75
516	-48.94	-49.46	-49.09	1.03	0.3
517	-54.63	-54.92	-54.81	0.57	0.35
518	-35	-34.27	-34.63	-1.46	-0.74
519	-21.22	-20.89	-21.01	-0.65	-0.41
520	-37.86	-38.38	-38.22	1.03	0.71
521	-16.78	-17.1	-17.01	0.65	0.46
522	-35.24	-34.39	-34.79	-1.71	-0.91
523	-26.54	-26.31	-26.55	-0.47	0.03
524	-13.08	-12.48	-13.08	-1.21	-0.01
525	-29.92	-29.85	-30.03	-0.13	0.22
526	-35.22	-34.96	-35.19	-0.51	-0.05
527	-28.33	-28.44	-28.34	0.21	0.02
528	-22.6	-22.47	-22.73	-0.25	0.25
529	-22.77	-22.44	-22.76	-0.66	-0.01
530	-47.72	-47.78	-47.85	0.12	0.27
531	-48.79	-48.42	-48.71	-0.74	-0.17
532	-36.78	-36.82	-36.72	0.06	-0.12
533	-46.25	-46.02	-46.35	-0.46	0.19
534	-30.42	-29.89	-30.37	-1.07	-0.12
535	-55.83	-56.06	-55.72	0.46	-0.23
536	-45.57	-45.88	-45.68	0.62	0.22
537	-33.07	-33.61	-33.36	1.09	0.6
538	-48.56	-49.16	-48.52	1.2	-0.09
539	-26.18	-25.81	-26.31	-0.73	0.26
540	-49.76	-50.27	-49.73	1.01	-0.06
541	-32.45	-32.49	-32.59	0.07	0.27
542	-28.14	-28.03	-28.31	-0.23	0.33
543	-15.56	-15.02	-15.61	-1.08	0.09
544	-27.55	-27.52	-27.8	-0.06	0.48
545	-28.82	-29.08	-28.91	0.53	0.18
546	-57.82	-57.48	-57.13	-0.69	-1.38
547	-28.33	-28.54	-28.7	0.43	0.75
548	-33	-32.35	-32.94	-1.3	-0.12
549	-37.7	-37.96	-37.68	0.53	-0.03
550	-41.34	-41.75	-41.43	0.81	0.18
551	-60.47	-60.88	-60.29	0.83	-0.35
552	-37.46	-37.3	-37.37	-0.31	-0.17
553	-45.72	-45.98	-45.59	0.51	-0.26
554	-27.32	-27.95	-27.57	1.26	0.51
555	-23.08	-22.38	-23.09	-1.41	0.01
556	-38.9	-39.73	-39.07	1.67	0.33
557	-26.56	-26.31	-26.74	-0.5	0.36
558	-17.64	-17.19	-17.68	-0.91	0.07
559	-37.15	-36.59	-36.84	-1.12	-0.62
560	-59.45	-59.09	-59.35	-0.72	-0.19
561	-52.66	-53.2	-52.64	1.08	-0.04
562	-30.73	-31.18	-30.83	0.89	0.19
563	-39.8	-40.13	-39.82	0.67	0.04
564	-44.11	-44.29	-44.38	0.37	0.54
565	-8.36	-8.13	-8.41	-0.45	0.11
566	-29.8	-29.57	-29.82	-0.46	0.04
567	-35.78	-35.45	-35.69	-0.67	-0.19
568	-15.84	-15.54	-15.79	-0.61	-0.1
569	-40.71	-40.07	-40.68	-1.28	-0.05
570	-25.67	-25.04	-25.66	-1.26	-0.02
571	-36.54	-36.46	-36.38	-0.16	-0.34
572	-46.36	-46.77	-46.52	0.81	0.32
573	-23.19	-22.89	-23.33	-0.61	0.28
574	-49.27	-49.53	-49.54	0.51	0.55
575	-26.62	-26.62	-26.84	0.01	0.44
576	-39.57	-39.15	-39.44	-0.84	-0.27
577	-21.91	-21.39	-21.78	-1.05	-0.26
578	-38.51	-38.89	-38.79	0.76	0.55
579	-41.77	-42.36	-42.18	1.17	0.81
580	-51.32	-50.91	-51.15	-0.82	-0.34
581	-40.15	-40.7	-40.54	1.1	0.78
582	-43.25	-42.91	-43.23	-0.68	-0.03
583	-30.32	-30.07	-30.25	-0.5	-0.13
584	-44.48	-45.08	-44.76	1.21	0.58
585	-39.59	-38.85	-39.25	-1.48	-0.67
586	-18.33	-17.9	-18.32	-0.86	-0.03
587	-24.53	-23.73	-24.2	-1.6	-0.67
588	-38.95	-39.14	-39.02	0.38	0.13
589	-29.06	-29.66	-29.16	1.21	0.21
590	-29.89	-29.61	-30.07	-0.55	0.36
591	-31.62	-31.49	-31.65	-0.27	0.05
592	-16.22	-15.95	-16.19	-0.53	-0.05
593	-26.64	-26.58	-26.85	-0.12	0.41
594	-14.65	-14.65	-14.82	0.01	0.33
595	-36.24	-35.54	-35.93	-1.42	-0.63
596	-37.15	-37.28	-37.39	0.27	0.5
597	-66.25	-66.16	-66.09	-0.19	-0.33
598	-64.17	-67.13	-65.02	5.91	1.69
599	-14.02	-13.67	-14.14	-0.7	0.24
600	-25.88	-26.02	-26.12	0.28	0.5
601	-41.07	-40.56	-40.58	-1.01	-0.97
602	-51.7	-52.69	-52.06	1.98	0.72
603	-52.12	-52.66	-52.11	1.07	-0.01
604	-58.88	-60.53	-59.45	3.3	1.13
605	-51.68	-51.43	-51.56	-0.49	-0.24
606	-12.7	-12.56	-12.58	-0.29	-0.25
607	-64.66	-65.02	-64.76	0.73	0.2
608	-35.4	-35.26	-35.42	-0.29	0.04
609	-45.43	-44.88	-45.3	-1.09	-0.27
610	-14.58	-15	-14.63	0.83	0.09
611	-43.56	-44.62	-44.08	2.13	1.05
612	-52.31	-52.59	-52.31	0.57	0.01
613	-49.02	-49.64	-48.83	1.24	-0.39
614	-25.45	-25.36	-25.51	-0.19	0.1
615	-32.05	-31.41	-31.87	-1.28	-0.36
616	-30.26	-29.91	-30.3	-0.71	0.07
617	-53.62	-54.28	-53.39	1.34	-0.45
618	-70.04	-71.27	-70.39	2.46	0.7
619	-9.66	-9.46	-9.68	-0.4	0.02
620	-39.9	-40.21	-40.14	0.64	0.48
621	-34.62	-34.26	-34.25	-0.72	-0.74
622	-7.75	-7.56	-7.79	-0.37	0.09
623	-24.88	-24.64	-24.84	-0.47	-0.06
624	-8.78	-8.94	-8.7	0.32	-0.16
625	-49.15	-49.13	-49.15	-0.04	0.01
626	-34.94	-35.87	-35.44	1.87	1
627	-56.05	-56.66	-56.13	1.22	0.15
628	-53.22	-53.77	-53.48	1.1	0.53
629	-27.77	-27.78	-27.85	0.03	0.16
630	-47.6	-49.04	-48.07	2.87	0.93
631	-60.88	-60.48	-60.5	-0.81	-0.76
632	-8.55	-8.7	-8.51	0.29	-0.08
633	-40.04	-40.89	-40.38	1.7	0.69
634	-34.23	-34.92	-34.57	1.38	0.67
635	-46.96	-47.39	-47.05	0.86	0.19
636	-51.17	-51.54	-51.12	0.75	-0.1
637	-38.18	-37.24	-38.03	-1.88	-0.29
638	-41.35	-42.65	-41.84	2.61	0.99
639	-45.24	-44.07	-45.04	-2.34	-0.4
640	-46.81	-47.13	-46.94	0.65	0.27
641	-46.08	-45.99	-45.88	-0.18	-0.39
642	-29.14	-29.53	-28.89	0.79	-0.51
643	-49.84	-51.03	-50.26	2.39	0.84
644	-30.1	-29.91	-30.27	-0.39	0.33
645	-36.17	-36.36	-36.24	0.37	0.14
646	-39.94	-40.1	-40	0.32	0.12
647	-37.46	-37.65	-37.61	0.38	0.29
648	-67.72	-68.58	-67.64	1.73	-0.16
649	-37.73	-37.82	-37.89	0.19	0.32
650	-49.77	-48.81	-49.36	-1.92	-0.83
651	-56.25	-56.63	-56.39	0.77	0.29
652	-26.31	-26.75	-26.45	0.89	0.29
653	-48.54	-49.01	-48.73	0.93	0.38
654	-58.08	-58.93	-58.22	1.71	0.29
655	-21.14	-21.38	-21.26	0.47	0.23
656	-11.96	-11.27	-11.99	-1.39	0.04
657	-28.57	-28.88	-28.91	0.62	0.68
658	-33.07	-33.15	-33.11	0.16	0.08
659	-55.53	-55.66	-55.67	0.27	0.28
660	-46.19	-46.24	-46.2	0.1	0.03
661	-59.03	-59.22	-58.9	0.39	-0.26
662	-46.45	-46.99	-46.59	1.07	0.27
663	-53.3	-53.04	-53.2	-0.52	-0.19
664	-50.96	-51.65	-51.03	1.36	0.14
665	-43.83	-45.45	-44.54	3.26	1.43
666	-23.98	-23.6	-24.02	-0.75	0.09
667	-31.53	-31.46	-31.36	-0.13	-0.34
668	-41.71	-43.07	-41.92	2.72	0.43
669	-42.9	-43.12	-42.91	0.45	0.02
670	-27.01	-26.93	-26.88	-0.17	-0.27
671	-38.15	-38.41	-38.2	0.53	0.1
672	-43.04	-42.33	-42.95	-1.42	-0.18
673	-5.91	-5.89	-5.96	-0.05	0.09
674	-75.79	-75.58	-75.55	-0.43	-0.48
675	-33.73	-33.71	-33.66	-0.05	-0.14
676	-25.32	-25.17	-25.39	-0.31	0.14
677	-22.26	-21.82	-22.32	-0.89	0.12
678	-20.41	-19.87	-20.39	-1.07	-0.04
679	-56.77	-56.64	-56.68	-0.24	-0.16
680	-62.6	-63.46	-62.89	1.72	0.58
681	-44.76	-44.1	-44.88	-1.33	0.23
682	-64.1	-64.89	-64.43	1.58	0.67
683	-53.15	-53.31	-53.2	0.33	0.1
684	-46.39	-46.93	-46.44	1.07	0.11
685	-47.19	-46.65	-47.19	-1.08	0.01
686	-30.07	-30.12	-30.23	0.09	0.31
687	-65.34	-65.03	-64.75	-0.64	-1.19
688	-66.61	-69.05	-67.02	4.88	0.82
689	-59.17	-59.42	-58.95	0.52	-0.44
690	-39.19	-38.81	-39.2	-0.75	0.02
691	-36.64	-37.2	-36.77	1.11	0.26
692	-58.28	-58.12	-58.3	-0.33	0.03
693	-45.94	-45.8	-45.81	-0.28	-0.27
694	-29.4	-29.71	-29.5	0.62	0.2
695	-47.16	-47.17	-47.05	0.01	-0.23
696	-65.93	-67.01	-66.35	2.17	0.84
697	-56.12	-57.1	-56.26	1.96	0.28
698	-18.12	-18.32	-18.2	0.41	0.17
699	-43.63	-44.01	-43.73	0.77	0.2
700	-63.04	-63.6	-62.89	1.12	-0.31
701	-49.11	-49.16	-48.64	0.09	-0.95
702	-60.09	-60.08	-60.03	-0.03	-0.13
703	-3.52	-3.52	-3.52	0	0
704	-59.5	-59.89	-59.63	0.79	0.26
705	-56.67	-57.24	-56.98	1.13	0.62
706	-53.95	-53.52	-53.53	-0.86	-0.85
707	-73.76	-74.97	-74.2	2.42	0.88
708	-33.71	-33.99	-33.72	0.56	0.01
709	-58.25	-58.44	-58.24	0.38	-0.03
710	-58.46	-58.29	-58.26	-0.34	-0.4
711	-34.31	-33.86	-34.33	-0.9	0.06
712	-51.23	-52.53	-51.8	2.58	1.14
713	-29.84	-28.66	-29.48	-2.36	-0.72
714	-72.08	-73.71	-72.21	3.27	0.27
715	-54.86	-55.42	-54.84	1.12	-0.04
716	-17.39	-17.29	-17.33	-0.21	-0.13
717	-69.74	-70.24	-69.6	1.01	-0.27
718	-61.93	-63.07	-62.25	2.28	0.64
719	-31.65	-32.03	-31.84	0.76	0.39
720	-50.84	-51.66	-51.02	1.63	0.37
721	-36.04	-36.15	-36.12	0.23	0.16
722	-36.11	-36.37	-35.94	0.52	-0.34
723	-42.42	-42.12	-42.24	-0.6	-0.37
724	-42.98	-44.07	-43.34	2.18	0.72
725	-19.65	-19.24	-19.42	-0.82	-0.46
726	-33.93	-33.85	-33.84	-0.16	-0.19
727	-19.79	-20.04	-19.62	0.5	-0.34
728	-50.25	-49.91	-49.94	-0.67	-0.62
729	-41.92	-42.05	-42.04	0.25	0.22
730	-35.61	-35.18	-35.54	-0.86	-0.13
731	-68.29	-68.82	-68.14	1.07	-0.3
732	-39.49	-39.44	-39.19	-0.1	-0.61
733	-71.31	-72.24	-71.21	1.86	-0.2
734	-61.56	-61.77	-61.6	0.42	0.09
735	-37.21	-37.64	-37.15	0.87	-0.11
736	-56.98	-56.76	-56.94	-0.45	-0.08
737	-57.2	-57.23	-57.23	0.05	0.06
738	-41.98	-42.62	-41.69	1.27	-0.58
739	-26.19	-26.74	-26.36	1.11	0.33
740	-26.97	-26.78	-27.03	-0.38	0.12
741	-49.52	-50.24	-49.2	1.44	-0.64
742	-49.36	-49.87	-49.56	1.01	0.4
743	-66.11	-66.81	-66.31	1.41	0.41
744	-51.86	-53.99	-52.18	4.27	0.65
745	-12.65	-12.33	-12.66	-0.63	0.02
746	-34.74	-35.49	-35	1.51	0.52
747	-12.97	-13.25	-13.07	0.57	0.2
748	-55.11	-56.7	-55.4	3.18	0.59
749	-42.28	-42	-42.21	-0.56	-0.14
750	-43.8	-43.48	-43.84	-0.65	0.08
751	-29.35	-28.86	-29.37	-0.97	0.05
752	-20.85	-21.03	-20.77	0.36	-0.15
753	-48.59	-49.15	-49.02	1.12	0.86
754	-24.44	-24.47	-24.67	0.07	0.48
755	-56.82	-56.72	-56.56	-0.2	-0.53
756	-57.55	-58.12	-57.79	1.14	0.47
757	-28.83	-29.04	-29.02	0.42	0.38
758	-51.87	-51.75	-51.51	-0.24	-0.71
759	-49.27	-49.06	-49.09	-0.42	-0.37
760	-34.73	-35.32	-34.7	1.18	-0.06
761	-67.3	-67.44	-67.28	0.3	-0.02
762	-58.05	-58.08	-58.05	0.05	-0.01
763	-36.51	-35.88	-36.46	-1.24	-0.09
764	-45.76	-45.82	-45.93	0.12	0.34
765	-36.85	-36.69	-36.65	-0.33	-0.39
766	-54.45	-54.34	-54.55	-0.22	0.21
767	-52.87	-52.7	-52.65	-0.34	-0.43
768	-64.02	-64.89	-64.13	1.75	0.22
769	-30.31	-31.05	-30.69	1.49	0.76
770	-36.39	-36.54	-36.7	0.3	0.63
771	-32.19	-31.91	-32.13	-0.57	-0.13
772	-52.06	-51.64	-52.13	-0.83	0.14
773	-60.3	-61.72	-60.66	2.86	0.74
774	-40.49	-40.43	-40.26	-0.12	-0.46
775	-39.88	-40.04	-40.09	0.32	0.43
776	-21.43	-21.32	-21.45	-0.22	0.05
777	-66.27	-65.77	-65.77	-1.01	-1
778	-34.01	-33.9	-34.08	-0.23	0.13
779	-50.74	-50.05	-50.34	-1.39	-0.8
780	-54.92	-54.57	-54.73	-0.72	-0.4
781	-13.17	-12.98	-13.1	-0.39	-0.15
782	-43.67	-44.83	-44.09	2.3	0.83
783	-63.95	-64.44	-64.33	0.98	0.75
784	-28.96	-28.8	-29.01	-0.32	0.1
785	-43.72	-43.96	-43.69	0.48	-0.07
786	-58.93	-58.8	-58.92	-0.26	-0.02
787	-41.53	-41.4	-41.57	-0.25	0.09
788	-45.21	-44.81	-45.29	-0.8	0.17
789	-42.94	-42.58	-43.07	-0.73	0.25
790	-64.97	-65.36	-65.11	0.79	0.29
791	-63.99	-64.18	-63.98	0.38	-0.03
792	-61.81	-62.36	-61.68	1.1	-0.26
793	-66.6	-67.21	-66.8	1.23	0.4
794	-58.6	-59.6	-58.69	2.01	0.19
795	-58.43	-58.19	-58.35	-0.49	-0.17
796	-52.4	-52.6	-52.23	0.4	-0.34
797	-33.66	-34.25	-33.75	1.19	0.17
798	-44.34	-44.64	-44.46	0.6	0.25
799	-52.4	-52.66	-52.15	0.52	-0.5
800	-31.19	-30.82	-31.21	-0.73	0.04
801	-59.11	-59.9	-59.28	1.57	0.34
802	-35.51	-35.36	-35.44	-0.3	-0.13
803	-44.98	-45.16	-44.7	0.35	-0.55
804	-54.7	-54.67	-54.83	-0.06	0.26
805	-25.2	-24.68	-25.28	-1.04	0.17
806	-47.62	-48.11	-47.53	0.97	-0.19
807	-41.05	-41.77	-41.54	1.44	0.99
808	-36.28	-36.88	-36.67	1.19	0.78
809	-30.4	-29.9	-30.56	-1.01	0.3
810	-47.58	-47.64	-47.69	0.12	0.21
811	-39.75	-39.24	-39.72	-1.01	-0.06
812	-42.83	-42.27	-42.48	-1.12	-0.7
813	-52.64	-53.02	-52.39	0.76	-0.5
814	-19.58	-19.7	-19.67	0.25	0.19
815	-40.67	-40.82	-40.75	0.29	0.16
816	-38.26	-38.13	-38.51	-0.25	0.51
817	-43.49	-43.05	-43.6	-0.89	0.21
818	-37.95	-37.96	-38	0.02	0.11
819	-21.49	-20.48	-21.26	-2.01	-0.46
820	-29.66	-29.95	-29.65	0.58	-0.04
821	-60.59	-62.13	-60.59	3.08	-0.02
822	-54.78	-55.03	-54.87	0.5	0.18
823	-32.42	-33.08	-32.56	1.32	0.29
824	-25.42	-25.24	-25.24	-0.36	-0.36
825	-60.62	-61.07	-60.76	0.88	0.28
826	-16.26	-16.48	-16.3	0.44	0.08
827	-40.59	-41.81	-41	2.46	0.82
828	-19.58	-19.1	-19.6	-0.95	0.04
829	-62.91	-63.38	-63.06	0.94	0.29
830	-52.49	-52.58	-52.51	0.17	0.04
831	-19.38	-18.84	-19.24	-1.08	-0.27
832	-27.7	-28.22	-27.92	1.04	0.44
833	-60.13	-59.76	-60.05	-0.74	-0.15
834	-60.9	-60.5	-60.7	-0.79	-0.39
835	-11.36	-11.26	-11.29	-0.21	-0.16
836	-53.68	-53.68	-53.62	0	-0.12
837	-45.23	-44.6	-44.87	-1.25	-0.71
838	-57.6	-57.31	-57.35	-0.58	-0.51
839	-31.09	-31.65	-31.28	1.13	0.38
840	-46.09	-46.21	-46.23	0.23	0.27
841	-63	-63.09	-62.81	0.18	-0.37
842	-52.99	-53.99	-53.1	2	0.23
843	-48.06	-49.22	-48.55	2.32	0.99
844	-38.49	-38.94	-38.76	0.91	0.56
845	-54.45	-54.17	-54.19	-0.56	-0.53
846	-62.12	-62.87	-62.19	1.5	0.14
847	-76.09	-77.17	-76.16	2.17	0.16
848	-22.18	-21.77	-22.15	-0.82	-0.07
849	-37.12	-36.77	-36.69	-0.71	-0.88
850	-64.12	-64.87	-64.22	1.5	0.21
851	-31.07	-30.86	-31.24	-0.41	0.36
852	-35.99	-35.09	-35.76	-1.8	-0.46
853	-36.98	-36.76	-37.04	-0.45	0.12
854	-56.75	-57.2	-56.84	0.9	0.19
855	-9.54	-9.13	-9.49	-0.82	-0.11
856	-22.44	-22.52	-22.6	0.15	0.32
857	-38.17	-37.4	-37.8	-1.54	-0.74
858	-31.47	-31.49	-31.43	0.03	-0.09
859	-38.73	-38.5	-38.72	-0.46	-0.02
860	-48.87	-48.75	-48.68	-0.23	-0.38
861	-65.97	-66.93	-65.89	1.92	-0.17
862	-30.78	-31.68	-31	1.8	0.42
863	-40.22	-39.95	-40.11	-0.55	-0.22
864	-55.68	-56.2	-55.68	1.03	-0.01
865	-44.53	-44.75	-44.68	0.44	0.3
866	-48.3	-48.98	-48.64	1.35	0.68
867	-45.4	-44.5	-45	-1.79	-0.78
868	-49.73	-49.9	-49.5	0.34	-0.45
869	-35.15	-34.42	-34.94	-1.44	-0.42
870	-52.9	-52.44	-52.73	-0.92	-0.33
871	-53.25	-53.05	-53.07	-0.4	-0.36
872	-57.29	-57.95	-57.25	1.32	-0.08
873	-39.75	-39.65	-39.93	-0.2	0.36
874	-33.44	-33.15	-33.17	-0.58	-0.54
875	-55.3	-56.15	-55.18	1.71	-0.24
876	-47.72	-48.53	-47.88	1.63	0.34
877	-36.71	-36.76	-36.69	0.09	-0.04
878	-37.36	-37.95	-37.78	1.18	0.84
879	-40.22	-40.28	-40.15	0.13	-0.14
880	-36.83	-36.94	-36.93	0.22	0.2
881	-42.75	-42.96	-42.77	0.43	0.06
882	-54.05	-54.48	-53.95	0.87	-0.21
883	-37.07	-37.61	-37.14	1.09	0.15
884	-27.26	-27.81	-27.4	1.08	0.27
885	-47.05	-46.33	-46.46	-1.43	-1.17
886	-32.69	-32.78	-32.81	0.18	0.24
887	-20.15	-19.86	-20.28	-0.58	0.25
888	-17.83	-17.19	-17.87	-1.28	0.07
889	-12.79	-12.12	-12.84	-1.35	0.11
890	-45.74	-45.42	-45.72	-0.63	-0.04
891	-38.01	-38.97	-38.37	1.93	0.73
892	-31.5	-31.35	-31.54	-0.3	0.09
893	-38.3	-38.02	-38.14	-0.54	-0.32
894	-40.68	-40.79	-40.55	0.21	-0.26
895	-42.33	-43.14	-42.44	1.63	0.21
896	-22.49	-21.86	-22.56	-1.27	0.12
897	-56.84	-56.7	-56.34	-0.29	-1
898	-19.73	-20.03	-19.87	0.6	0.27
899	-38.86	-39.27	-39.07	0.82	0.43
900	-27.94	-27.55	-28.06	-0.78	0.24
901	-56.3	-56.25	-56.2	-0.11	-0.21
902	-19.74	-19.55	-19.84	-0.38	0.19
903	-34.42	-34.93	-34.73	1.02	0.62
904	-48.33	-48.48	-48.42	0.3	0.18
905	-26.78	-26.59	-26.63	-0.38	-0.3
906	-52.89	-53.26	-52.85	0.74	-0.09
907	-44.75	-44.61	-44.67	-0.29	-0.15
908	-12	-11.79	-11.96	-0.41	-0.07
909	-47.28	-47.8	-47.5	1.04	0.44
910	-55.81	-56.32	-55.77	1.03	-0.08
911	-37.53	-38.21	-37.51	1.35	-0.04
912	-4.2	-4.2	-4.2	0	0
913	-10.33	-10.26	-10.36	-0.13	0.06
914	-39.12	-38.89	-38.84	-0.46	-0.57
915	-60.98	-61.26	-60.98	0.56	0.01
916	-41.67	-41.49	-41.79	-0.36	0.25
917	-42.67	-42.1	-42.74	-1.13	0.14
918	-35.65	-34.85	-35.57	-1.59	-0.16
919	-27.59	-27.38	-27.7	-0.42	0.22
920	-25.26	-25.02	-25.25	-0.48	-0.01
921	-15.51	-15.56	-15.68	0.11	0.34
922	-33.32	-33.84	-33.76	1.05	0.88
923	-35.3	-34.94	-35.43	-0.72	0.27
924	-10.75	-10.1	-10.79	-1.31	0.07
925	-26.85	-26.11	-26.94	-1.48	0.17
926	-39.18	-39.48	-39.36	0.59	0.35
927	-34.85	-34.64	-34.77	-0.42	-0.16
928	-43.65	-43.04	-43.44	-1.22	-0.41
929	-39.42	-39.6	-39.56	0.35	0.27
930	-40.71	-41.07	-40.8	0.74	0.2
931	-42	-42.31	-42.21	0.63	0.42
932	-35.61	-35.41	-35.65	-0.4	0.08
933	-24.01	-23.33	-23.98	-1.35	-0.05
934	-30.13	-30.22	-30.22	0.17	0.17
935	-15.25	-15.34	-15.09	0.17	-0.33
936	-47.76	-48.92	-48.17	2.32	0.82
937	-32.04	-32.12	-32.22	0.15	0.35
938	-24.71	-24.28	-24.7	-0.87	-0.02
939	-58.41	-58.54	-58.39	0.25	-0.04
940	-32.04	-32.6	-32.15	1.13	0.23
941	-26.03	-25.46	-26.13	-1.15	0.2
942	-9.06	-8.31	-8.98	-1.51	-0.17
943	-33.21	-33.11	-33.39	-0.18	0.37
944	-42.87	-43.26	-42.88	0.77	0.02
945	-41.67	-41.98	-41.89	0.62	0.43
946	-46.23	-46.16	-46.25	-0.15	0.03
947	-35.66	-36.16	-35.83	1	0.34
948	-61.02	-61.82	-60.97	1.58	-0.1
949	-45.9	-46.52	-46.23	1.23	0.66
950	-46.62	-47.22	-46.67	1.2	0.12
951	-61.27	-61.24	-60.89	-0.07	-0.76
952	-30.94	-30.9	-31.07	-0.07	0.25
953	-28.93	-28.34	-28.88	-1.17	-0.1
954	-14.32	-13.57	-14.22	-1.51	-0.2
955	-28.84	-28.41	-28.99	-0.88	0.28
956	-36.08	-36.61	-36.22	1.07	0.29
957	-27.8	-28.02	-27.96	0.45	0.32
958	-18.07	-18.07	-18.31	-0.01	0.46
959	-37.11	-35.89	-36.72	-2.44	-0.78
960	-37.96	-38.72	-38.26	1.52	0.61
961	-44.03	-44.67	-44.4	1.29	0.74
962	-46.85	-46.45	-46.49	-0.8	-0.71
963	-38.33	-39.16	-38.66	1.67	0.67
964	-64.5	-64	-64.1	-0.99	-0.79
965	-40.53	-40.48	-40.17	-0.09	-0.71
966	-12.16	-11.41	-12.06	-1.5	-0.2
967	-26.14	-25.97	-26.26	-0.34	0.23
968	-22.37	-22.52	-22.64	0.31	0.55
969	-14.64	-14.51	-14.41	-0.25	-0.46
970	-35.46	-35.86	-35.77	0.79	0.61
971	-22.08	-21.43	-22.06	-1.29	-0.04
972	-23.5	-22.59	-23.45	-1.82	-0.09
973	-27.06	-27.4	-27.25	0.68	0.4
974	-49.1	-49.68	-49.2	1.16	0.19
975	-20.93	-21.28	-21.08	0.7	0.31
976	-31.99	-31.81	-31.88	-0.34	-0.21
977	-31.27	-30.72	-31.29	-1.1	0.04
978	-13.66	-13.26	-13.75	-0.8	0.18
979	-56.39	-56.22	-56.05	-0.34	-0.68
980	-32.07	-32.58	-32.25	1.02	0.35
981	-18.57	-18.4	-18.76	-0.33	0.37
982	-40.2	-40.23	-40.11	0.07	-0.19
983	-5.89	-5.61	-5.92	-0.56	0.06
984	-55.54	-55.59	-55.24	0.1	-0.6
985	-34.16	-34.92	-34.53	1.51	0.74
986	-53.68	-53.7	-53.7	0.03	0.03
987	-38.49	-38.99	-38.87	1	0.75
988	-26.24	-27.05	-26.25	1.62	0.02
989	-32.75	-33.23	-33.02	0.96	0.53
990	-44.62	-45.23	-44.99	1.23	0.75
991	-45.03	-44.37	-44.61	-1.32	-0.84
992	-38.21	-38.97	-38.47	1.53	0.53
993	-25.33	-25.08	-25.38	-0.49	0.09
994	-40.57	-40.66	-40.6	0.19	0.06
995	-15	-14.24	-14.91	-1.52	-0.18
996	-48.55	-48.86	-48.48	0.63	-0.15
997	-32.97	-33.16	-33.23	0.38	0.52
998	-35.16	-35.79	-35.53	1.26	0.75
999	-9.07	-8.39	-8.99	-1.36	-0.15
1000	-38.11	-38.13	-38.25	0.05	0.29
1001	-23.36	-23.03	-23.45	-0.66	0.18
1002	-36.13	-36.41	-36.31	0.57	0.36
1003	-36.62	-36.14	-36.72	-0.96	0.19
1004	-49.58	-49.98	-49.65	0.79	0.14
1005	-26.72	-25.97	-26.55	-1.49	-0.34
1006	-28.43	-28.31	-28.42	-0.24	-0.01
1007	-30.32	-30.35	-30.31	0.04	-0.02
1008	-49.72	-50.2	-49.98	0.96	0.51
1009	-18.76	-18.4	-18.76	-0.72	0.01
1010	-28.96	-28.47	-29	-0.98	0.07
1011	-4.06	-4.06	-4.06	0	0
1012	-28.24	-28.8	-28.56	1.12	0.64
1013	-45.99	-45.21	-45.93	-1.57	-0.11
1014	-23.6	-23.04	-23.51	-1.12	-0.19
1015	-29.71	-29.02	-29.4	-1.39	-0.62
1016	-36.54	-36.03	-36.47	-1.01	-0.13
1017	-19.45	-19.2	-19.44	-0.5	-0.01
1018	-29.27	-28.49	-29.22	-1.56	-0.09
1019	-39.91	-39.81	-39.82	-0.19	-0.18
1020	-7.69	-7.48	-7.79	-0.41	0.21
1021	-40.48	-40.34	-40.26	-0.27	-0.44
1022	-32.38	-31.89	-32.36	-0.98	-0.05
1023	-41.34	-41.34	-41.37	-0.01	0.06
1024	-25.84	-25.47	-25.95	-0.74	0.22
1025	-34.85	-34.46	-34.77	-0.78	-0.17
1026	-29.12	-29.5	-29.13	0.76	0.03
1027	-35.92	-35.15	-35.78	-1.55	-0.28
1028	-27.72	-27.21	-27.63	-1.02	-0.19
1029	-43.49	-43.82	-43.65	0.67	0.32
1030	-13.25	-12.55	-13.23	-1.41	-0.04
1031	-40.57	-40.19	-40.51	-0.77	-0.12
1032	-33	-32.19	-32.61	-1.63	-0.79
1033	-49.97	-49.85	-49.97	-0.24	0
1034	-25.8	-25.99	-25.93	0.39	0.27
1035	-37.12	-36.69	-37.04	-0.86	-0.17
1036	-59.31	-59.47	-59.28	0.33	-0.06
1037	-37.69	-38.1	-37.87	0.82	0.38
1038	-34.28	-33.7	-34.3	-1.16	0.03
1039	-37.19	-37.72	-37.26	1.06	0.13
1040	-18.74	-18.79	-18.84	0.11	0.2
1041	-15.75	-14.98	-15.67	-1.54	-0.15
1042	-12.65	-11.95	-12.69	-1.39	0.08
1043	-49.35	-49.13	-49.06	-0.44	-0.59
1044	-39.1	-39.65	-39.21	1.09	0.21
1045	-3.77	-3.77	-3.77	0	0
1046	-11.14	-11.18	-11.16	0.08	0.03
1047	-48.71	-49.44	-48.35	1.46	-0.71
1048	-51.32	-51.71	-51.32	0.77	0.01
1049	-41.89	-41.61	-41.98	-0.56	0.17
1050	-42.78	-42.93	-42.93	0.3	0.3
1051	-37.7	-38.04	-37.87	0.68	0.35
1052	-35.75	-35.27	-35.8	-0.96	0.11
1053	-12.62	-11.89	-12.64	-1.45	0.05
1054	-14.39	-14.01	-14.52	-0.77	0.25
1055	-12.65	-11.95	-12.69	-1.39	0.08
1056	-30.43	-30.46	-30.34	0.05	-0.17
1057	-40.18	-41.36	-40.7	2.37	1.05
1058	-27.32	-27.28	-27.35	-0.07	0.08
1059	-33.5	-33.37	-33.57	-0.27	0.14
1060	-42.16	-41.88	-42.33	-0.54	0.34
1061	-47.29	-47.9	-47.15	1.24	-0.27
1062	-24.03	-24.73	-24.22	1.4	0.39
1063	-45.08	-44.69	-44.98	-0.79	-0.19
1064	-27.68	-27.94	-27.75	0.51	0.14
1065	-28.68	-28.82	-28.81	0.28	0.26
1066	-30.82	-31.07	-30.88	0.49	0.13
1067	-25.1	-24.61	-25.25	-0.98	0.3
1068	-43.32	-43.73	-43.38	0.82	0.12
1069	-31.96	-31.67	-31.92	-0.59	-0.08
1070	-32.03	-31.6	-32.14	-0.84	0.23
1071	-45.53	-45.15	-45.38	-0.76	-0.3
1072	-51.68	-52.77	-51.91	2.2	0.46
1073	-40.73	-41.33	-41.09	1.19	0.73
1074	-40.55	-40.67	-40.54	0.25	-0.01
1075	-4.65	-4.65	-4.65	0	0
1076	-35.71	-36.05	-35.62	0.67	-0.18
1077	-46.45	-46.43	-46.38	-0.03	-0.14
1078	-19.83	-18.92	-19.55	-1.82	-0.56
1079	-43.07	-42.43	-42.94	-1.27	-0.26
1080	-46.44	-45.94	-46.32	-0.99	-0.23
1081	-12.86	-12.86	-12.87	-0.01	0.01
1082	-4.81	-4.81	-4.81	0	0
1083	-4.59	-4.59	-4.59	0	0
1084	-4.81	-4.81	-4.81	0	0
1085	-3.82	-3.82	-3.82	0	0
1086	-4.31	-4.31	-4.31	0	0
1087	-4.13	-4.13	-4.13	0	0
1088	-3.89	-3.89	-3.89	0	0
1089	-4.52	-4.52	-4.52	0	0
1090	-4.11	-4.11	-4.11	0	0
1091	-4.31	-4.31	-4.31	0	0
1092	-4.02	-4.02	-4.02	0	0
1093	-47.22	-47.85	-47.37	1.26	0.3
1094	-42.13	-42.89	-42.14	1.52	0.01
1095	-13.28	-13.45	-13.33	0.33	0.11
1096	-13.18	-13.39	-13.13	0.41	-0.11
1097	-17.8	-17.73	-17.56	-0.13	-0.48
1098	-8.96	-8.8	-8.99	-0.32	0.06
1099	-8.99	-8.72	-9	-0.54	0.02
1100	-7.87	-7.75	-7.89	-0.24	0.04
