# Supplementary material for: Variation in selection constraints on teleost TLRs with emphasis on their repertoire in the Walking catfish, Clarias batrachus
Source: Sci Rep. 2020 Dec 7;10:21394. doi: 10.1038/s41598-020-78347-6 (PMC7721727; doi:10.1038/s41598-020-78347-6)
Supplement: Supplementary file 30 — Supplementary Information 30. [file 41598_2020_78347_MOESM30_ESM.zip › T8/busted/result.json]

{
  "Evidence Ratios": {
    "constrained": [
      [
        0.9999999999999996,
        1,
        1,
        1,
        1,
        1,
        1,
        1,
        0.9830646762838046,
        0.8828087306826866,
        1.084258838383836,
        0.83686742551595,
        0.9220548283377248,
        1.200842121686592,
        1.333405174997706,
        1.489852422514691,
        3.433094675152124,
        1.271307925569373,
        1.581097780376649,
        2.863797412451015,
        3.59752856985583,
        1.287254606670719,
        0.8441380393764367,
        0.7291944046528459,
        0.9839904968837381,
        1.532105163320987,
        0.7892217491491587,
        0.8314175570523766,
        1.520477880334498,
        3.774437575574988,
        0.9320679785528134,
        0.499812366391485,
        0.704670229867939,
        1.359315197576427,
        0.9554138676337504,
        1.729892273980398,
        2.52285460319437,
        0.7489665861778889,
        5.204020425857204,
        1.573667677011348,
        1.23820527302016,
        1.593089814197883,
        0.9936383427157252,
        2.192715264732122,
        1.550620550478566,
        3.599416541534344,
        1.069319453445512,
        2.698216121385888,
        5.257148187048578,
        1.152952706598183,
        1.22719024679937,
        1.265556836253013,
        0.9929763182107083,
        0.9859621558846573,
        0.6643615679573608,
        0.9478818447817657,
        0.8784375083345011,
        3.495307026069504,
        2.129674870028997,
        1.270327451903327,
        1,
        1.326409585234826,
        0.8210769559107374,
        0.7828683896994385,
        1.672461934922246,
        1.986843100087891,
        1.405100170761113,
        0.8279383344773903,
        2.645509000544758,
        0.983248361613657,
        0.5478133150864946,
        0.4883186633527627,
        2.198786809978813,
        1.628584259885324,
        0.7864367750664617,
        1.476877201846585,
        1.416425261401778,
        1.478090058821233,
        4.618525222066537,
        0.9915697855974303,
        0.7474219659879653,
        1.650993880185107,
        3.231754654592088,
        1.000840349424663,
        4.12026635926045,
        2.338208130379473,
        0.8734237308799712,
        0.6988244807533553,
        0.6715053337074111,
        1.578641184975065,
        1.566157321916914,
        0.7731851088663695,
        1.060129008793245,
        1.045608991289158,
        1.298349529356603,
        0.9687614637025495,
        1.559026293614605,
        1.165077033877977,
        0.7850305078124445,
        0.7130120832475377,
        0.9481043637344325,
        0.4260288074161155,
        4.568666686300999,
        2.835438877424211,
        1.385931860972266,
        0.6960162885913088,
        2.2436291133429,
        1.884324317352692,
        0.8878131622524686,
        1.430370014056663,
        1.056572323469696,
        0.836017429644086,
        0.749769971664991,
        1.943192698573625,
        0.7049957459985692,
        0.6532331074719911,
        0.7560142033138175,
        1.123910635784618,
        0.3467717186365543,
        2.691617343613879,
        0.951999150516062,
        2.336683988194186,
        1.557143289822717,
        1.208079197813718,
        1.46285526356145,
        0.9493213112978842,
        1.299526860405954,
        0.763811319866481,
        0.9748032770463901,
        1.032547490048115,
        1.995808573765697,
        1.491233444048738,
        3.444417575043425,
        1.122737823165892,
        2.004561041317691,
        3.816492548734322,
        1.006207914964371,
        1.538143352762641,
        0.9580231222443641,
        0.815312915826801,
        0.8800067897775327,
        0.8438105332771898,
        1.087529279615871,
        1.761528123550763,
        0.8556382115151047,
        3.018888322334562,
        5.099901397201813,
        0.734043353434477,
        2.908862143654934,
        1.173983665896535,
        1.724808466137542,
        1.470918316306109,
        3.855076141788979,
        1.641488269342711,
        0.9441034181613609,
        4.292939641435487,
        1.160776585676956,
        0.8249745805503089,
        0.7907644205182454,
        1.920389341221621,
        0.5911058152867471,
        0.6605897135789183,
        1.321572647694572,
        5.538468415642718,
        1.528676019468636,
        0.7428325577285756,
        0.5935919568514211,
        1.880415351601448,
        1.035262085981901,
        1.444364060322744,
        0.6806451246679044,
        1.735756349423644,
        1.467401314220663,
        0.4002807482498664,
        1.857832463798734,
        1.602744469139467,
        3.912682606156998,
        2.475078499857166,
        1.218728386351349,
        1.264176450016397,
        1.784164884494141,
        2.123457680217851,
        2.584913666942922,
        0.9477803234041117,
        1.118598157824692,
        4.888305990164194,
        3.477463700532927,
        1.680004004074648,
        1.221169024248756,
        1.462154769568456,
        1.511497811868767,
        0.865001879058785,
        4.994730623139332,
        1.263263987506707,
        2.139161752032927,
        0.9826655400501026,
        1.30175315527156,
        0.7034523774117105,
        1.10168248073102,
        0.4773218352649963,
        0.8036231298120544,
        2.01022655230752,
        0.5689858218003577,
        0.57507034441037,
        1.130931552796445,
        0.4095719746111036,
        1.750395267005319,
        1.752633775899677,
        1.806899804370704,
        1.513323322815961,
        3.802735130220752,
        0.7595298177165547,
        1.452682481208131,
        0.9382538657884186,
        1.379703316996775,
        1.810630790743532,
        0.7139818625615258,
        1.364131321225792,
        2.998026110552766,
        1.580476189022525,
        0.7485254398943381,
        0.6351493308011992,
        1.726222700500291,
        2.447033619285834,
        1.285916113429531,
        1.698721442253148,
        6.765357432792817,
        0.4803931995169127,
        0.8966019789737752,
        2.286794481693557,
        1.145246278006192,
        0.9129231448790402,
        1.056470689095163,
        1.148107082206265,
        1.98095818759203,
        1.036928759375195,
        0.8541092096964129,
        1.919693834390887,
        2.153937096137131,
        0.7717919885205133,
        1.343184219893276,
        2.785989944724268,
        0.8777472406384231,
        0.854825864412575,
        2.599188110659679,
        1.131141908255713,
        1.503700930529295,
        1.098911452976516,
        1.114997131055449,
        1.272464070085707,
        2.589668669706849,
        0.5259611159257405,
        2.833512036698075,
        0.9477497363824485,
        0.7023708474568076,
        0.9593350631443809,
        1.97627754630467,
        2.004847438892432,
        1.519272187210315,
        0.4537867956526451,
        0.5351474488473259,
        0.5805934032264265,
        1.580593533230607,
        1.344986735728415,
        0.6359105883960312,
        4.284795348278223,
        0.6523324439161218,
        0.9709298926336137,
        0.725080564780999,
        2.172956324547301,
        1.059566170915312,
        0.9642182541346385,
        1.103347370652847,
        1.534940583624661,
        1.124103783269905,
        0.6881078385502748,
        0.6746789739226979,
        0.914624548643722,
        1.888254844245392,
        0.3501549252346566,
        2.400043727496703,
        1.293153890552727,
        0.5171208294134673,
        0.6696133787517837,
        0.9666170770588179,
        1.294947074074122,
        0.4780223020237395,
        1.265326431421766,
        1.949026856875633,
        0.4586907529484597,
        1.112720760985387,
        0.9495585925902266,
        3.426873376530552,
        0.8783365019857272,
        2.98414382420198,
        0.9270232093511875,
        1.780750630608565,
        2.893751365567045,
        0.6490581457492653,
        0.6541790561826194,
        1.54967036682872,
        1.10943765420322,
        1.046450463591916,
        1.875531175957376,
        1.135320440134392,
        2.145208683127561,
        1.596245759627111,
        1.510527746087651,
        0.6597852862209723,
        3.820235619219038,
        3.082854867964425,
        1.533901749122192,
        0.6782608530848445,
        1.789751632862753,
        1.765837793117788,
        1.883521359553779,
        0.7905566723333257,
        0.8515028387345499,
        1.712569340768284,
        2.114936160262797,
        6.021177321650857,
        2.879914585993963,
        0.6238633874186538,
        1.441326856797216,
        2.667570866110924,
        1.016370485623314,
        0.481184081099755,
        1.363155898513373,
        1.563740506437221,
        1.0719978545859,
        1.128121786848642,
        2.884890868676389,
        0.9922916992944217,
        2.066143150509971,
        1.050531784740136,
        1.181277839917104,
        0.7349942329473791,
        1.089088389640176,
        1.90084207603791,
        1.196533998328028,
        1.354103243524866,
        0.9004785298178628,
        1.445563641017176,
        1.010957504297612,
        2.417144732208756,
        3.923014141793204,
        3.393543161910181,
        1.087883248028793,
        1.005130898686132,
        1.000000000000001,
        0.8840511736823026,
        1.950878725555116,
        1.480641491450319,
        1.510958092029255,
        3.408474846089471,
        1,
        1,
        1,
        0.5796455130693192,
        1.132525449832307,
        0.9876987367651237,
        1.939748768620076,
        1.001459829907319,
        1.906769358926637,
        2.424580258019207,
        1.058408773203754,
        1.056647758080072,
        1.808641668694232,
        1.395127620125312,
        0.4021657494884043,
        1.570666848644891,
        1.859312543394603,
        2.202469082229491,
        0.8920384197473399,
        1.92306209817933,
        1.716522808042027,
        3.292955951982329,
        1.194664258157617,
        1.269067562756091,
        1.541611832339103,
        1.554670519292314,
        0.958303361410368,
        2.200849257349438,
        2.241226209574372,
        2.105886015065707,
        3.094320246970984,
        1.068257739720382,
        0.984471311704673,
        1.129932152711295,
        1.857055930542018,
        0.8637446893112868,
        0.7979099974185223,
        0.540311829675214,
        0.5048999402487506,
        2.929554063695842,
        1.090786014900689,
        0.2783219558097931,
        1.682709035933049,
        0.3909661111265,
        0.5233224112986974,
        0.263234523934429,
        0.8430473813688194,
        1.10820486758561,
        0.3620164185277618,
        1.465738267941014,
        0.5027092523873299,
        0.3363632364084954,
        1.784163500137479,
        1.480572118602606,
        0.5472311078051525,
        1.945451976186885,
        3.554376729591141,
        0.554241586697064,
        1.172664775599398,
        0.5777100172677758,
        2.492128396455475,
        0.5568164613451455,
        0.3294665549188799,
        0.569756042717502,
        0.7914935562703103,
        0.6328371618153003,
        1.380795061258781,
        0.4459789007789633,
        0.5099801378220764,
        0.3378350128901713,
        0.9354797632005538,
        0.4187777801377777,
        0.4962871774606876,
        0.9720465267820726,
        0.3690739530969965,
        1.047375785726646,
        0.3349290472746165,
        0.3259401963320861,
        0.4954087858823028,
        1.467609953717418,
        1.227764349985055,
        0.8994862132624287,
        1.135200990239981,
        0.6885171047031308,
        2.25952735685663,
        0.6692622637048533,
        0.294537332761283,
        2.076701939006623,
        0.7826651503512746,
        0.4395255048738995,
        0.9174770846620361,
        0.6793803362659048,
        0.6586395290715886,
        1.000000000000001,
        1.000000000000001,
        1.40819461141789,
        1.590460498635295,
        0.9388916174386062,
        0.6937958173893564,
        0.3896212312635638,
        1.8618257547964,
        0.4233475615044363,
        0.4473584949676838,
        0.5673084671996367,
        0.3406966517188041,
        1.184707845556913,
        0.518169095912394,
        1.136535087370076,
        0.8856998649038227,
        0.6782512689541005,
        0.8817642295947524,
        2.531798017676071,
        3.220787643769652,
        1.604942268168531,
        10.79934737345161,
        2.219701767072594,
        0.8463841439270227,
        2.768301575337281,
        0.479179189437664,
        3.030731596851111,
        0.866002164209437,
        1.840021171158077,
        0.6008802860920062,
        1.177251634793039,
        2.348818685757446,
        1.888018779268112,
        2.673956554311872,
        1.558895775055491,
        1.353977565936402,
        0.5602971805805016,
        4.244101249289684,
        4.170563163991488,
        2.816644472313033,
        0.7728968222334074,
        1.415190163556188,
        1.394599810580748,
        0.8212252115695033,
        0.4080438816610919,
        1.325857576358774,
        4.355780501944129,
        1.228520765132547,
        0.8466968283550804,
        1.730359811701549,
        3.728417833147979,
        1.349918996325151,
        3.058899661643429,
        5.225309576228296,
        1.538053352621335,
        4.458208063750331,
        1.74176040747728,
        3.077662873597759,
        0.9267600897189388,
        1.024718641269105,
        1.384337086326357,
        1.049071582946656,
        0.470298921179123,
        0.451822845007045,
        1.528514544300298,
        2.478642150022777,
        1.530712642412452,
        1.670127127744109,
        1.330929796063772,
        0.4814822596324781,
        0.7226568585269818,
        1.675096779219202,
        1.385159206094445,
        0.424713168125058,
        0.7918660452465083,
        0.5472128503262838,
        0.9359223967126573,
        0.7756413988440735,
        1.112346396837556,
        0.881381366827852,
        0.7204468193092189,
        1.063071227484664,
        0.6922228845200394,
        1.032612873262479,
        0.7931866686076027,
        0.5851723007563453,
        1.256744727210898,
        1.361545590704255,
        1.728805121182106,
        1.821511306082324,
        0.6951971210728792,
        1.658948111449498,
        1.036475427962259,
        0.8923824623236191,
        0.581900277314357,
        0.9684263899545668,
        1.300736849892682,
        0.7082726786462324,
        1.239410832047068,
        0.5217900680231218,
        1.305849634808608,
        1.500805585388778,
        1.51479504635467,
        0.8544126878017847,
        1.292997708798018,
        1.873263554850256,
        0.494061764536333,
        2.304900282023592,
        0.7793198903663969,
        0.6353434339823785,
        0.5716177859922726,
        0.6963779912812117,
        1.712316775284402,
        1.55783057342549,
        1.399945592112022,
        1.20222121615264,
        0.7972563469706941,
        0.7941678508874312,
        0.7164163733342259,
        0.7388335713675803,
        0.5267294570506816,
        0.5333670622914815,
        0.9210811056408182,
        1.498942486392343,
        0.735396726665725,
        1.293008776869116,
        1.005731761857532,
        0.6555128805960299,
        0.5908475156888502,
        1.465088670823476,
        1.793346969756418,
        0.663304589994787,
        1.730361555822948,
        0.7109968373191912,
        0.7785410755110177,
        1.834472954258789,
        0.4772714103354153,
        0.6490142130319514,
        0.4491821780928384,
        1.206714766265977,
        1.834706059074909,
        0.7577144126782533,
        0.8740760399755051,
        0.7660184351746855,
        0.9420626306938189,
        1.003131773192374,
        0.4927870781983128,
        1.146311365340598,
        0.9096322498303656,
        19.15749647952524,
        0.7035640624628675,
        1.150045138062753,
        0.6028128336606904,
        2.695746041952718,
        1.706600493962797,
        5.210182036349165,
        0.7818336638553622,
        0.8644759420507899,
        1.438268996419309,
        0.8667473841795404,
        0.5800219279387973,
        1.514993752375327,
        2.897293318483242,
        1.327844045320512,
        1.862014735809277,
        0.9108757269882682,
        0.5275194304937901,
        0.7025938836954004,
        1.952704588841355,
        3.413218049301669,
        0.8193630738457999,
        1.374003488014308,
        0.6987606562758112,
        0.8296836170599762,
        0.7924018512116234,
        1.174739769448881,
        0.9814438488686156,
        2.551433507629154,
        1.836933198647187,
        1.736920902556616,
        1.015195776587085,
        4.206858613967809,
        0.6665871693163229,
        1.153297245188861,
        2.339037350155857,
        1.993224563491108,
        1.539162696338636,
        1.452406960876375,
        0.3910540190228035,
        3.68534284143565,
        0.3105055436528568,
        1.382912272491927,
        0.9123601814748181,
        1.480930260524443,
        3.301766332494609,
        0.8208753958885352,
        1.201330445209498,
        1.172156526572769,
        1.210335004615417,
        2.375931488825985,
        1.097397925361774,
        0.3821776374843344,
        1.472311629368791,
        1.558749818988647,
        1.59338627085413,
        2.348191509954573,
        1.262686294415469,
        0.500024230221753,
        1.363426525469494,
        1.084611177177446,
        1.144902895038089,
        1.050562518421118,
        1.214540666638292,
        1.711228002296829,
        0.7705170871573161,
        1.978601671888214,
        5.091497821803487,
        0.687974777234723,
        0.9371282587050451,
        3.894674532808049,
        1.249276599547716,
        0.9180668184031392,
        1.300890802575632,
        0.491299176093326,
        0.9760473647427669,
        0.8079249276382391,
        0.9734163053899861,
        0.8574683883545857,
        0.6421755132242142,
        0.5858907698786828,
        0.8855125388693145,
        2.365398785932544,
        0.5149896232127268,
        2.199231693268243,
        1.18120859774757,
        1.711569576005518,
        0.5833864167991681,
        1.047146222304693,
        0.7267703511544812,
        11.47863061976988,
        1.294291806149362,
        0.6864230877836196,
        1.74408195463838,
        0.8490221235380127,
        0.8693377712572059,
        1.363282777414852,
        1.00482064834404,
        2.9656020943604,
        2.669221523380438,
        1.226622029012712,
        1.468526546145346,
        1.747579297849887,
        1.047506073193745,
        0.9871065960966654,
        1,
        1.482057695239748,
        1.761813387296614,
        0.6511961602314208,
        3.353028040421453,
        1.321267032459123,
        1.208032871617353,
        0.8436530188368262,
        0.6384721037350409,
        3.641008700184056,
        0.3071190726107845,
        5.129352866833488,
        1.750241840174988,
        0.9000384986273248,
        1.655137655640094,
        3.125808504885121,
        1.46212762038148,
        2.264638117124634,
        1.122810776268829,
        1.297870042215226,
        0.7404931548965404,
        2.979499928701131,
        0.6624854742933965,
        0.9247743306983233,
        1.281601866703981,
        0.7159659225700596,
        1.133914719539822,
        0.6516691618435416,
        1.704540152803323,
        0.9515480817131594,
        2.535250971121952,
        1.235791703299898,
        1.544247197790708,
        0.7989991927389749,
        1.026028704363276,
        1.889262789958586,
        1.737870327544647,
        0.8253106742138531,
        2.058850831302321,
        1.660054674617516,
        2.020435057408463,
        8.466561637867983,
        0.729914218668764,
        2.122937929094987,
        1.327745453958132,
        4.900719288537832,
        0.7555635831323332,
        0.7237034909594225,
        0.6172169708960004,
        1.19927597358457,
        1.754750551091339,
        1.036684933843493,
        0.9039461857887234,
        1.766796665121366,
        1.234150007517282,
        0.8877098175190323,
        0.8114659634779642,
        1.801278696197304,
        1.159363210851529,
        1.027626108406277,
        0.5373763044730974,
        1.062038504544551,
        0.8497095856710001,
        0.8973553267472661,
        0.844872913003503,
        2.39766783677273,
        2.103013097961448,
        1.159274290082073,
        0.7519922333646865,
        0.6603810017666683,
        4.169902780427548,
        0.9421786224721704,
        1.174647062052905,
        0.897053491798472,
        0.6022123842266576,
        0.8905491168938657,
        0.5002272652512089,
        0.6989522663329039,
        0.8236222812794749,
        3.166036228492046,
        1.634318411065156,
        0.8512886538443555,
        1.268621000176684,
        0.8789173925356187,
        0.8807084797130927,
        0.6704070046869096,
        0.6932924323313039,
        1.482508096792472,
        1.207531334688071,
        1.734058513444309,
        1.845136764607384,
        2.738104375933395,
        0.7830669515522604,
        1.22172173202764,
        1.808778515681788,
        1.351010345829568,
        1.295684883459063,
        0.6942775754590624,
        2.196490434393075,
        0.8589925902328193,
        1.191355149111818,
        0.9691296249309654,
        0.5937688142934102,
        1.623832640352327,
        2.057757182997033,
        1.814010529696899,
        0.6038331793761214,
        1.059592141654242,
        0.6029114447860997,
        0.5725577536858127,
        1.465048871713206,
        1.132377972535934,
        1.15596088454418,
        0.8826377428188092,
        0.6409880271673505,
        1.009761120779689,
        0.3662130015297819,
        1.336540512419896,
        4.660245543871572,
        1.284392253272114,
        1.934554344225887,
        0.8356825404633791,
        1.554125157087425,
        1.247458445173459,
        3.415071092408974,
        0.6219903436268807,
        1.598137517305935,
        1.090354591268686,
        0.5832526700916768,
        1.679028646231638,
        0.6917989486235718,
        0.6735307291095454,
        0.900678042295453,
        1.000711810367355,
        0.535517803600729,
        0.7482481119500647,
        1.762748884618204,
        1.122805699074535,
        1.091972650994454,
        2.718754580605767,
        3.18688462097564,
        1.579338779131242,
        0.7565961291645744,
        2.116494824537824,
        2.955896519325891,
        0.6638840740434957,
        0.6999528840679385,
        2.115399402981503,
        0.8149776145939325,
        0.4058756602314877,
        0.797239488042122,
        1.571253111576674,
        0.6651249389437379,
        1.079125601372463,
        0.4637746880562355,
        1.015289370400503,
        0.7958769029788271,
        0.8917735069697306,
        2.613275693463422,
        2.456098580911418,
        0.7601630738464887,
        1.671906662554555,
        1.248938036224025,
        1.964121897242149,
        0.4088815762007992,
        1.188018947689271,
        0.4856033891511406,
        0.6325960858978326,
        0.8181865990671828,
        1.936233658371581,
        0.9028605130783957,
        0.7476720804040523,
        2.349533148773485,
        2.263559405333512,
        1.04718615273713,
        1.805853347846041,
        1.065132528183784,
        1.117183607593273,
        1.23943404938239,
        1.54581959179389,
        1.72271465488908,
        1.719552814559332,
        0.4885587348948568,
        1.096801069452654,
        0.747169105198373,
        0.528103428267834,
        0.509212250053976,
        0.7290100153390361,
        2.620567297103698,
        0.8608564136451116,
        0.7619643879836882,
        1.111048722180839,
        2.258127185172809,
        0.5300101185014139,
        0.865022792146011,
        1.350735373304202,
        1.50480039276912,
        0.6755095401830875,
        0.9454424487524987,
        0.8288315856117121,
        1.665842417707356,
        1.161043587366541,
        0.8277340470696656,
        1.446922801787009,
        0.8663537965582099,
        0.8165761590685163,
        1.680863103205717,
        1.669664670622856,
        1.967187759215948,
        1,
        0.9373289592391049,
        0.7937293297603438,
        1.320331331716771,
        0.8340834161297368,
        0.5695619768670577,
        0.4519441502514402,
        0.8116230612504098,
        0.7865637429248622,
        1.056895581854889,
        1.689606043914375,
        0.6971484444913358,
        0.5186731914325047,
        0.476686749355741,
        1.340888380247467,
        0.8119637528727796,
        0.5435261256337282,
        1.188718487007866,
        1.444425716322756,
        1.370591288688901,
        0.8170693904161436,
        0.5097490655582707,
        1.086562948953998,
        1.091178984376989,
        3.191018346241296,
        1.076939906770922,
        0.6487648945979843,
        1.13125388143874,
        1.763320315865404,
        0.5638823742080822,
        0.471179197519327,
        0.9124419941247809,
        1.468258451984181,
        1.363137630760581,
        0.9299245059028443,
        1.6492440329882,
        2.207025367971841,
        1.853856432204169,
        1.824746539053616,
        0.9651017745501164,
        0.966641488266063,
        0.5578589044697008,
        0.470667206465034,
        0.6445945954952595,
        1.71116233736013,
        1.250423261569445,
        0.9944244776465417,
        0.2952540821112853,
        2.13743448022363,
        1.908789784539777,
        0.671360278353805,
        2.300603032882128,
        0.6107072859504086,
        0.955407865950983,
        0.4723758778934842,
        0.8439704714221775,
        1.169848615192904,
        0.8816409286709871,
        1.484736961918117,
        0.5253263047216978,
        0.4034476043478278,
        1.404296035761225,
        1.784554934122392,
        1.41968871477711,
        0.8417728739523408,
        0.5766921451769761,
        0.6693501152222903,
        0.8442873838879074,
        1.664900735239456,
        0.8464291760815571,
        1.034341594771559,
        0.755291671456928,
        1.050560211763807,
        2.126416157499591,
        1.014891766569075,
        1.647838128967088,
        2.251662584587596,
        1.619513724600529,
        1.850097858421544,
        0.5163923183956856,
        2.147496142943733,
        0.782159197189562,
        1.096997580635384,
        0.4667372267605458,
        1.370133481068348,
        1.208298710755793,
        1.878136655418834,
        0.5076954029394442,
        1.02678697011979,
        0.7179491258944618,
        1.332656715761931,
        0.617322948676393,
        1.48485464564227,
        0.4747838101033965,
        0.886032128499898,
        1.020600927504638,
        1.616147028598261,
        0.6978317448888722,
        0.6111322031106151,
        1,
        1.754175820199326,
        0.456603281954273,
        0.5712939773058441,
        0.4996726135911114,
        0.6040217969479427,
        0.7788642977343887,
        0.4593019293758701,
        0.9075988508708569,
        0.8146276590206064,
        0.8724352100848485,
        0.6126387097513601,
        0.992811040590563,
        0.6911762992488756,
        0.6786308081743316,
        1.465597310840274,
        0.4596785660325244,
        0.601939741740146,
        1.39557446416421,
        0.4946859536723705,
        0.6790805724226294,
        0.443179933822967,
        0.8874044826786128,
        1.218038376371291,
        0.6501340524247038,
        1.177259600864382,
        1.508489350095782,
        0.5596019036312475,
        1.699079894015343,
        1.056322492730557,
        0.4625695659622547,
        0.4983000438237691,
        0.801859774972233,
        1.724477544194079,
        1,
        1.038406628008817,
        2.079082316212809,
        1.473217571685633,
        0.7550168847033376,
        1.163249123173033,
        1.403625516825998,
        0.6201360846122369,
        0.4850531030889442,
        0.678991232567335,
        0.4983000438237691,
        1.026218204414744,
        3.266973155511932,
        0.964582748997577,
        0.8742023860924758,
        0.7623562400806518,
        1.856095758675772,
        2.01252979244086,
        0.6729607779387844,
        1.293000629614615,
        1.15140600380454,
        1.277185916203487,
        0.6139586063350067,
        1.510140695118757,
        0.7441848637156171,
        0.6562828415415574,
        0.682976894263513,
        3.00147757804824,
        1.815485002827838,
        1.133662433889238,
        1,
        1.397032340333991,
        0.9836703784036039,
        0.4034750497914188,
        0.5298896490170918,
        0.608393392405342,
        0.9949999159987554,
        1.000000000000001,
        1,
        1.000000000000001,
        1,
        1,
        1.000000000000001,
        1,
        1.000000000000001,
        1.000000000000001,
        1,
        1,
        1.873903931797249,
        2.135124593496493,
        1.179478036441925,
        1.227996907520737,
        0.9385649559390691,
        0.8531958859000742,
        0.7626711632732422,
        0.888806785890697
      ]
    ],
    "optimized null": [
      [
        1,
        0.9999999999999991,
        1.000000000000001,
        1,
        1.000000000000001,
        1,
        1.000000000000001,
        1,
        0.9847950283289442,
        0.9677397522329548,
        0.9251456610963102,
        0.9105553421801713,
        0.9730812368830163,
        1.006520133831997,
        1.081379683043768,
        0.8912574956696118,
        1.664946088529787,
        0.860744479708276,
        1.155094178819922,
        1.00835015651182,
        1.38088111864594,
        0.9846699867118521,
        0.9723972339785072,
        0.9042647311439367,
        0.9896203215735887,
        1.010309036489162,
        0.6081477694734916,
        0.7334624325969573,
        0.8446246040704757,
        1.165024307529188,
        0.4768896144468727,
        0.8009118791475524,
        0.8467399293656204,
        1.004442985684578,
        0.8907808197796201,
        1.160159086145821,
        1.099734634157982,
        0.6829713370280882,
        1.337625311975735,
        0.9545605560734324,
        0.7803179239907201,
        1.292299142511558,
        1.080542784384625,
        1.21393884050956,
        1.342999450040014,
        0.9605776878502671,
        0.8882455000640359,
        1.21148040070436,
        1.666063179441579,
        0.8493147210672848,
        1.106258658761507,
        1.164300658608771,
        1.115988251429898,
        1.073941857848086,
        1.130839162069908,
        1.039954920941758,
        0.9736763207751244,
        1.124947476500227,
        0.9494516693608722,
        1.051205876868783,
        1.000000000000002,
        1.115456062287087,
        1.122905195745412,
        0.6896315567740168,
        0.7207126269461633,
        1.02392151763503,
        1.385721030378655,
        1.003194974483225,
        1.13700759690441,
        0.9507856254485566,
        1.035561899495326,
        0.6699386672395485,
        1.523613477833616,
        1.219155164258842,
        0.6721428542544962,
        0.9568993661452789,
        1.076335489449964,
        0.860864926532762,
        1.132070143809514,
        1.035573968516251,
        0.8453005153072577,
        0.944832716332233,
        1.012366370700219,
        0.7167733385688505,
        1.001026800007369,
        1.419211068020134,
        1.025588147432887,
        0.9911256556785837,
        0.708116487640553,
        1.172824025820064,
        1.392906044596064,
        0.792862501338656,
        0.9731178947867779,
        1.027297804726724,
        1.221089695703757,
        0.910629888484718,
        1.150405872031875,
        0.9972690962313503,
        1.152994021377717,
        0.7190019975937175,
        1.012105709906486,
        0.7630457114758028,
        1.326604027532899,
        1.162865806262149,
        1.213014849748448,
        0.894211412092924,
        1.0768409587502,
        1.375609857253925,
        0.7081183143004824,
        0.9342879476565256,
        0.8676643194811957,
        0.9691159576597264,
        0.6079304437441836,
        1.031293145515483,
        1.091389225981211,
        1.041702222926168,
        1.061427164111454,
        1.026219489197374,
        0.6234674076235958,
        1.173041545752981,
        0.8781307789485304,
        1.139345578157097,
        1.107901146936617,
        0.977569749423998,
        0.949645415548577,
        0.8884983123839072,
        0.8253233211079363,
        0.8010050659144271,
        0.9114136202158345,
        1.014419819916994,
        1.07097184685927,
        0.9815058395302798,
        1.503903564961855,
        0.954143412789579,
        1.459237734454532,
        1.142748494731412,
        1.201962896812966,
        1.201905964688358,
        0.8617886495011797,
        1.057062329127382,
        0.8537397210980004,
        0.9481763881803921,
        1.13657572494197,
        1.275919583848523,
        0.999959434698759,
        1.132430093890271,
        1.304976467936335,
        0.990282527199283,
        1.486049202738728,
        0.8566359188856864,
        1.154124660438921,
        1.024296463972213,
        1.089410085104921,
        1.492732844087934,
        0.8814647468367226,
        1.427107161306842,
        0.876251450668418,
        0.9978113133661449,
        0.669689318137744,
        1.058035104950299,
        0.8856898635512331,
        1.099392835508412,
        0.9773721174722839,
        1.179308515783488,
        1.070108580715922,
        0.9856024808016298,
        0.8041085516186247,
        1.355624355978508,
        0.8903141426329557,
        0.9340349304488222,
        0.8136264369440248,
        1.083223936507864,
        1.178944289641185,
        0.8395117712369091,
        1.253439527906062,
        1.3590770854453,
        1.363834715873871,
        0.952713964121484,
        1.089729364676431,
        1.027619992542397,
        0.893226285424933,
        1.02637485373435,
        1.058616589905975,
        0.9844828051228206,
        1.150488601775178,
        1.559122129214179,
        0.8893481712434259,
        1.147655443793255,
        1.079073555794409,
        1.165667598851302,
        0.9452121065727963,
        0.8629959884843695,
        0.9486975518481902,
        1.043714222883336,
        1.130547118565827,
        1.101120704700116,
        1.225526582110741,
        1.029520882784034,
        1.240815768708972,
        0.9975047601675857,
        0.7718608822276205,
        1.263999289853032,
        0.9980370668758224,
        0.9507183381345188,
        0.9542979826512068,
        0.6647217762652847,
        1.062575064197645,
        0.9442719027886328,
        1.045878560698972,
        1.192212560902367,
        1.628187504593575,
        0.8227467819130164,
        0.7948482145318276,
        1.091878231737449,
        1.1758125308826,
        1.041397441215907,
        0.9367178556510517,
        1.159020112693804,
        1.006014972194302,
        0.9494798696794176,
        1.003591445845342,
        0.7847993428011962,
        1.049074855218731,
        1.558934834821889,
        1.082391491306564,
        0.978832509232746,
        1.636416263457816,
        0.9497350183770098,
        0.9108321983492587,
        1.183909693782911,
        1.087304147044471,
        0.8877421006934253,
        0.8273424235701902,
        0.8805128163733832,
        1.269872490753988,
        1.07366228626372,
        0.8965834714445747,
        1.430225803016652,
        1.2555837094114,
        1.037493198727318,
        0.8088387980563932,
        1.346787808001747,
        0.7695532004143101,
        0.9965745371026233,
        1.080918430546733,
        0.8907711601713326,
        1.035721940752045,
        0.9913897519302248,
        1.12655328836498,
        0.9606676066317822,
        1.31434822943377,
        1.110743869443155,
        1.392157278248337,
        0.7646972829162352,
        0.9131391582158431,
        0.8588909794724704,
        1.184444913679273,
        1.698669952861492,
        1.000547055627542,
        0.8309352820106422,
        0.947082669855056,
        0.8564479598720752,
        1.121247807299297,
        1.180921545222656,
        0.5232231158112073,
        1.336918505742003,
        0.8852404242329323,
        1.003814750426914,
        0.8840020578256055,
        1.368815418387068,
        0.896167828342044,
        0.9754136990694071,
        1.059686141899876,
        1.244570371265549,
        1.182265899259098,
        1.184307072215829,
        1.100244493026368,
        0.9943959920192135,
        1.23375141226341,
        0.7656989180720014,
        1.393548726456351,
        1.262330788523327,
        0.9555807743579281,
        0.9844762658926114,
        1.094864595857802,
        1.188162614840601,
        0.8045261076667868,
        1.067812175819877,
        1.303566275057758,
        0.6918736484604238,
        1.022334680753652,
        0.9554134855720435,
        1.254163563496772,
        1.039764113230558,
        1.203723953117284,
        0.9030504232891268,
        1.464852089580563,
        1.352879226750394,
        1.052214479720593,
        0.9986354780104378,
        0.8633907264257635,
        1.398064919400142,
        1.172630579584435,
        0.9064432073360325,
        0.9087249519399864,
        1.495878570569993,
        1.061887907241432,
        0.9714840121146121,
        0.9443557939462657,
        1.55920576182982,
        1.386887842141089,
        1.135029045183056,
        0.983645553311148,
        1.69505391295889,
        1.237134701041515,
        1.421207059656938,
        1.058268233166288,
        1.133347182240104,
        1.004843009097857,
        0.8101043107031872,
        1.049092809375735,
        1.202310627740607,
        0.6942430374971535,
        0.8024670207627782,
        1.01202510851412,
        1.102873752818784,
        0.9939797325703651,
        1.229053612084003,
        1.369013621138898,
        1.065400683340793,
        1.04532210375722,
        1.246916275786822,
        0.8645315743680264,
        1.067978554086326,
        0.8224908034116378,
        0.8534969973408418,
        1.07494388957097,
        1.132781745362438,
        1.148908589264401,
        1.051344103178033,
        1.228658718359325,
        1.185866653629845,
        1.04109820639632,
        0.8896237861806233,
        1.079964850212342,
        1.164387733572183,
        1.10613376211766,
        1.049316619048263,
        0.9913907718658905,
        1.000000000000001,
        0.9512672499433851,
        0.8626511713100462,
        1.114000963437924,
        0.9385416585274639,
        1.450275786259499,
        1,
        1.000000000000001,
        1,
        0.8911134451814923,
        0.9056467909050586,
        0.7892880824454723,
        1.273812682300985,
        1.014952186137426,
        1.121660684619374,
        1.376037042093246,
        0.992345858540213,
        1.02850175244553,
        1.367997527602003,
        1.278278404195503,
        0.8031305699214611,
        1.181681442658263,
        1.177092346246156,
        1.417931564545057,
        0.9565455680750813,
        1.238452385414027,
        0.8323525904621705,
        1.075596116910124,
        1.07342235620293,
        0.8276544976111967,
        1.014641462617411,
        1.056904430053192,
        0.5721730422295689,
        1.432689347328166,
        0.9552165684294488,
        1.038448845575827,
        1.41893138883817,
        1.082960367067456,
        0.9791216025326195,
        0.8314364199220254,
        1.17401981785103,
        1.085615765000578,
        0.8101688460543067,
        0.6507754209348797,
        0.8906425425041462,
        1.038971436537059,
        0.9607301749023381,
        0.4532405401298841,
        0.8725207914277228,
        0.6729728447650023,
        0.7959280845577146,
        0.6491415436342938,
        0.7530601488178023,
        1.010246177312602,
        0.9256532281547412,
        1.542807830279497,
        0.8626163639550508,
        0.7858796395359658,
        0.9618009956918311,
        0.9297657114079976,
        0.8893300521729707,
        1.23734150108,
        1.454299780748652,
        1.024825423567358,
        0.8330471404093658,
        0.911574178771849,
        1.309026630566354,
        1.07631705117181,
        0.5323695270720235,
        0.8360553002704194,
        0.9714476121353975,
        0.8659843847566603,
        1.214623308790127,
        0.9839602236293691,
        1.030273150396628,
        0.5171350573975271,
        0.9751399611167525,
        0.6843685956510499,
        0.9168249469690176,
        0.9194809030368325,
        0.7943416212111103,
        0.7385373867915798,
        0.7786826143425909,
        0.6247044185051598,
        0.7436370819563007,
        1.001253920807317,
        0.8897446690521937,
        0.602951325870865,
        1.154217750725214,
        0.7064765857945019,
        1.081022413872369,
        0.9667175445898447,
        0.5585972723896595,
        1.152167304317552,
        0.9978344351486411,
        0.7664352616938025,
        0.817738989358127,
        0.7715040847288273,
        0.7988796188278382,
        0.9999999999999991,
        1.000000000000001,
        1.29281238104463,
        0.9088340707987421,
        0.6821068757481901,
        0.7784497851495162,
        0.6315989502754951,
        1.055688627486484,
        0.7823317709378114,
        0.961352075751373,
        0.7206623104409626,
        0.5848776249469856,
        1.177369404122943,
        0.7495090271407769,
        0.8541123112494485,
        0.7098093290520204,
        0.8685259332875407,
        0.9892088228274409,
        1.066501081045416,
        1.228536978571545,
        0.9283707878149656,
        1.692011276171514,
        1.120829276996119,
        0.7759208448230247,
        1.041727993673581,
        0.541364526431424,
        1.300384810306492,
        0.7731560952109812,
        1.01938188856476,
        0.7912803961581927,
        0.8901100546136518,
        1.051293723133571,
        0.9523531579849162,
        1.038701096726891,
        1.162843105254771,
        0.7583528282304061,
        0.4913176837608294,
        1.106240396894999,
        1.089130908624761,
        1.332336211495269,
        0.8141556093942655,
        0.9951479563543373,
        1.015307053534941,
        0.9093122687373362,
        0.5519033115698181,
        0.9359406615612808,
        1.346316791263622,
        1.030425026786691,
        0.9534228897198913,
        0.7122317753651396,
        1.185378906300822,
        1.385135619763293,
        0.9961883383095284,
        1.286931976196326,
        0.8544998449746356,
        1.508389343375305,
        1.345557478677203,
        1.331072499680073,
        0.937961147618361,
        1.140153494947445,
        1.135118022917376,
        1.116829641064877,
        1.01930271400999,
        0.8658157609210829,
        1.432707722116435,
        0.9791126555473805,
        1.454744341114313,
        1.15930091630641,
        1.191759784779853,
        0.6920321225649309,
        0.8141706333313175,
        1.423648714951916,
        1.256912785173425,
        0.6336755595872802,
        1.014059359878111,
        0.9934599698741672,
        1.113707408308913,
        0.9766767615043983,
        1.012142340969484,
        1.1347533231733,
        0.992667963989133,
        1.144245033992315,
        0.9180515977036208,
        0.9397136715854063,
        1.098005191401937,
        0.9427607032190192,
        0.890617296147684,
        1.118434386339739,
        1.347325360330724,
        0.9540028813694049,
        1.141262842203806,
        0.9712034499867774,
        1.146200039120233,
        1.17695297411216,
        1.047663479480174,
        1.273306448597991,
        1.096225940633232,
        0.5009370510160426,
        1.457807536947351,
        0.9394821857826092,
        0.9856628869862961,
        1.094511224039915,
        0.8373671539721254,
        0.9165117258015633,
        0.8788452384185883,
        1.287963472271426,
        1.00281675603424,
        1.181537800759048,
        1.195410666199838,
        1.035885285526791,
        0.7339547068647861,
        0.9088220259401015,
        0.9803127141889881,
        1.101994505958049,
        1.021921731351744,
        1.307460519661913,
        1.056528564312077,
        1.020553476527314,
        0.9096843529253418,
        0.9494329972999911,
        0.9764571694036603,
        0.9883402883766619,
        0.8447994300024482,
        1.172172643718855,
        1.149755460710463,
        1.314661084635342,
        1.248552820160088,
        0.8719379826393694,
        0.8783686605112567,
        1.315987645809274,
        1.496936066820498,
        0.8434408009935476,
        1.477962032839737,
        0.986224539273441,
        0.9353892526231307,
        1.334693914292032,
        0.7151222208133852,
        0.9858343649927979,
        0.7165581843432495,
        1.069567860741576,
        1.113258919188828,
        1.195057303811816,
        1.02662361398187,
        0.9761100959947113,
        1.227599153169009,
        1.181756455975189,
        0.7281746750134761,
        1.280826592448938,
        0.8480347876844861,
        2.32887946198773,
        1.125504687610951,
        1.281120330421955,
        0.6153163878204159,
        1.431340390708619,
        0.9940062200045277,
        1.760820148239801,
        0.8888225420704123,
        0.8823591895427575,
        1.105846288184589,
        1.019539925699496,
        0.8752172521984847,
        1.046745200762471,
        1.686910555370191,
        1.002989535798121,
        0.8245792086953938,
        1.053876297245591,
        0.8340922254685191,
        1.035404841223376,
        0.7994475802008694,
        1.420371403810099,
        1.012472820366121,
        1.270065233813511,
        0.6896079375200392,
        1.043687417223865,
        0.9687811138246798,
        0.9248422229588087,
        1.005058472412469,
        1.650127351111373,
        1.076689531567015,
        1.305002094130278,
        1.085631131151644,
        1.591563948973016,
        0.6851593732100959,
        0.9591770847967834,
        1.410237451639649,
        1.398358329739276,
        1.097169867418073,
        0.9494475926864235,
        0.8653876377085178,
        1.638389657468583,
        0.8206903860129122,
        1.142847636953173,
        0.8217037380015055,
        0.7750288568178343,
        1.524308232252063,
        1.178183693143192,
        1.072108257885906,
        1.059903744923047,
        1.157846545425588,
        0.9214299180926541,
        1.17522774591031,
        0.6615915916029684,
        1.153504575688466,
        1.157955369168868,
        1.212063763722022,
        1.155762237776535,
        1.12033034796004,
        1.020373884830623,
        1.406821355595938,
        1.040741714623006,
        1.151356164510267,
        1.013824440392862,
        0.8775780090992583,
        1.147162155033786,
        0.9071257587423472,
        1.072299906256567,
        2.044912574816069,
        1.047938987105306,
        0.8433273663793031,
        1.238411086250447,
        1.009917034980032,
        0.8745929343933178,
        1.050125878697412,
        0.9159160508025203,
        1.048535587633094,
        0.787842528938999,
        0.9330233523342292,
        1.069932415520068,
        1.063316752687722,
        0.9792244412997209,
        0.9212210065479665,
        1.337081925909496,
        1.121824274657717,
        1.40115440950112,
        1.048847630858143,
        1.055349452131257,
        1.005355616114133,
        1.168254463771334,
        0.551454714887336,
        1.507516304087405,
        0.8040059618407783,
        1.011836357722527,
        1.13914303321407,
        1.014422260504089,
        0.8724052523203857,
        1.107123809457076,
        0.8930483883222791,
        1.521480427164263,
        1.14760171550539,
        1.091274201412028,
        1.103615567641555,
        0.858002501025877,
        0.6218048157522634,
        0.9377013499768502,
        1.000000000000001,
        1.139130902644812,
        1.362901631503981,
        0.6548095946843525,
        1.556565261221655,
        1.003765284145896,
        0.9868761907219163,
        0.8182932044584841,
        1.028731836463373,
        1.764441209677181,
        0.697387424468348,
        1.14721348414733,
        0.9810261525371897,
        0.9376098889888979,
        0.8750451581543048,
        1.374891005692839,
        1.212773190484332,
        1.20187046955468,
        1.083225414783229,
        0.8445783088216395,
        0.8315128719137259,
        1.436904739269679,
        0.794523586755602,
        0.9114033368705501,
        0.8443305614280375,
        0.7342681181517754,
        1.116857078415865,
        0.9363738315135266,
        0.8586163037525024,
        0.73734379099493,
        0.9028254685679551,
        1.04522549413796,
        0.9472101278048365,
        0.960730838336417,
        1.028757893455293,
        0.7483733815267112,
        1.179205593473472,
        1.061807411876632,
        0.7270053679241473,
        1.221688809182234,
        1.224531121628916,
        1.383499297430978,
        1.010997219597784,
        1.294921564487896,
        1.106403652707828,
        1.34381489110071,
        0.9303762829671437,
        1.039888831733245,
        1.027716476484562,
        0.9258752656682862,
        1.537961738352964,
        1.268888794750004,
        0.7690617516273496,
        1.261992790687006,
        1.211498017014753,
        0.7027599515409756,
        0.8331819551303525,
        0.9683117338266566,
        0.9879032923376503,
        0.9927869334618018,
        0.9581395776453759,
        1.186688506408063,
        0.8214234459428196,
        1.108355046310807,
        0.8084048745715275,
        1.116688766945964,
        1.463453363339066,
        1.369490904458017,
        0.9383029728050014,
        1.070424249448462,
        1.444579399312947,
        0.7955072679956762,
        1.236769053930909,
        1.026959323829014,
        0.6051950415889829,
        1.066416420544656,
        0.6696656027759905,
        0.8197125369744666,
        0.9291600670238427,
        1.514321233259105,
        1.453366407985916,
        1.048775979468341,
        0.9673094960892975,
        0.988270343465134,
        1.047495344040548,
        1.086041502940132,
        1.13365679692244,
        1.155899320717024,
        0.9848140772994447,
        0.8760652142538459,
        1.224152444266255,
        1.101454636388306,
        0.9193884849213717,
        0.8439812256565912,
        1.091361250768453,
        1.132289992859285,
        0.7779304517408333,
        1.020913907231872,
        1.185018001735624,
        0.9353453210656278,
        0.7577544029180354,
        1.136010518192196,
        1.086904832079786,
        0.9077571732722912,
        1.639355830341431,
        1.477337860746772,
        1.163407299464579,
        1.108719665814242,
        0.9721052517424291,
        0.7040377258764512,
        0.7773195583644248,
        1.098785957385341,
        1.083168820383969,
        1.28776817316658,
        1.11348819445738,
        1.05623920633563,
        0.7940905232373315,
        0.9807564316188953,
        0.9921444854415704,
        1.095417632410372,
        1.153324692873708,
        0.834324811939435,
        1.148241845294765,
        1.0421854053027,
        1.508950929356287,
        1.021278210422396,
        1.157946409785496,
        1.01958328786594,
        0.8758728643706926,
        1.246575574477817,
        0.925432268935072,
        0.8233284389909707,
        0.9242076338924373,
        0.9404864088881687,
        0.7019819333346264,
        0.7751918334816816,
        1.209305754338792,
        1.143253946800771,
        0.8309931948358894,
        1.119771147796511,
        1.638363191667959,
        1.32057208513737,
        0.7674578181084387,
        1.070268931979075,
        1.081058724073455,
        0.9672744732385293,
        0.6446900845134832,
        1.110807124589297,
        1.194573844177484,
        0.795180453172568,
        1.059643810353999,
        1.098619466905922,
        0.9482504706854541,
        1.171964370673716,
        0.6893391219638924,
        0.9557858775339697,
        0.9923961588756981,
        0.8268330344079443,
        0.9202755175889208,
        1.235564019260985,
        0.8959179570791085,
        0.9960531769880736,
        1.162329470300784,
        1.402990856165249,
        0.6764861498313736,
        0.7986528863315474,
        0.8121488089718185,
        0.846359539236161,
        0.8349704036746773,
        0.9618111121099958,
        1.1987674144132,
        0.7651139046065445,
        0.8888126987415186,
        1.182947012021825,
        0.9822055029793957,
        1.523350496927135,
        0.9333080698264579,
        1.106626052074905,
        1.028427800522907,
        0.9015612996694865,
        1.076942359046259,
        1.144395425004333,
        0.5584064767717343,
        1.125167927703411,
        1.134551198766339,
        1.036782477734607,
        1.05423039014287,
        0.9815486702626666,
        1.439192986259489,
        1.044267652054796,
        0.852313414634093,
        0.8760010578737717,
        1.112231603912009,
        1.06435234065074,
        0.6059409865185091,
        1.145700214778146,
        1.237777830609168,
        1.125445844463525,
        0.900595345434548,
        1.097986222101916,
        1.363068122602703,
        1.095933369507801,
        0.86237113541875,
        0.9563305373423404,
        0.926021998537783,
        0.9631950242373335,
        1.243405418552989,
        0.9620590646041836,
        0.9777998034548369,
        1.000000000000001,
        1.032064311250094,
        0.7538221554816041,
        1.004779899340037,
        1.131304881771199,
        1.072998540527763,
        0.9226245045793228,
        1.113649922220058,
        0.9930112934264373,
        1.183059285475252,
        1.553495289456655,
        1.142674246952655,
        1.036276768173828,
        1.090181522156589,
        1.192374161560676,
        0.9215750884079322,
        0.8162317579395564,
        1.147134180256106,
        1.102602390583463,
        1.233544637687414,
        1.041563015136777,
        0.977307258303154,
        1.089710462738393,
        0.8492746373109245,
        1.503429489018161,
        1.189438152763125,
        0.9892849427956663,
        0.9804421126999616,
        1.123372854430706,
        1.107498219856384,
        0.9203121954237624,
        1.202094566551857,
        1.010235133493482,
        1.2390624479828,
        1.016299746873214,
        1.185543604774498,
        0.9488787487055695,
        1.38876104298664,
        1.05952809660454,
        0.6845178573480029,
        1.135257313862713,
        0.9504710371163502,
        0.9039571711171026,
        1.152724975888461,
        1.155504004917515,
        1.170777501355116,
        1.261510372405585,
        0.6770233532808352,
        1.354227702981132,
        1.444600915855109,
        0.7010477856651239,
        1.397086505411403,
        0.6732507786177029,
        0.7026066152680773,
        0.9068513681362892,
        1.122832660342088,
        1.318836265127427,
        0.7943893581925502,
        1.355611156248557,
        0.9813618032321552,
        0.95833219668122,
        1.21845805583738,
        1.100247503968389,
        1.167585060400442,
        0.9018222914282839,
        1.018893566531174,
        1.096899616792685,
        0.7107101592770873,
        1.193468488171056,
        1.206168285390741,
        0.9113359747393006,
        1.031451380951693,
        0.742346059105717,
        1.450659732835786,
        1.015089780157047,
        1.452858812798356,
        1.011298926274744,
        1.305174544941611,
        1.452986026549721,
        0.6574828401561871,
        1.306137787383978,
        1.047817904091548,
        1.029151104068854,
        0.9122184050393067,
        0.929837499071211,
        1.297138915537551,
        1.453505811654377,
        0.926615681163435,
        1.156851014447103,
        1.091889721882245,
        1.199812020799227,
        1.100180950275224,
        1.073913087501611,
        0.8443467171550866,
        0.9935346340162193,
        0.9885958589479067,
        1.288500991402082,
        1.006016684140851,
        1.034783766991038,
        1.000000000000001,
        1.379422316759763,
        0.9447001484869814,
        0.9111162409782148,
        0.7331216710067899,
        0.9358771469700246,
        0.9971182825891751,
        0.9579887747716778,
        0.9119770424970689,
        1.109452223952975,
        0.8024234919270198,
        0.9747969083663172,
        1.031674006000079,
        1.115375645574883,
        0.9195595486445174,
        1.012680395485004,
        0.8699949586061789,
        0.91151406741146,
        1.172545555942847,
        0.9782322654790029,
        0.9421294852066467,
        0.6750811777529104,
        0.9981433739431689,
        1.145546609029859,
        0.9206775067404609,
        0.9724402603463547,
        1.208485381068256,
        1.017392609805494,
        1.069586503819697,
        1.103467672527174,
        0.9259616239680208,
        1.041694162171339,
        0.7443049346601945,
        1.110420017462569,
        1.000000000000001,
        1.017296172996612,
        0.7017110978960851,
        1.005559442334475,
        1.090329062431113,
        1.161989950410963,
        1.18933883440296,
        1.056950824496185,
        1.02505317520757,
        1.132253077873948,
        1.041694162171339,
        0.9166865110384836,
        1.68802891008196,
        1.039256321949569,
        1.073169359197094,
        1.186351265807702,
        0.8730929544171371,
        1.212941402499084,
        0.908141183602491,
        1.070507238264004,
        1.139666824754349,
        1.065635095166459,
        1.163331483598264,
        1.063846528440158,
        0.9618742961774004,
        1.120197481935075,
        0.8590895778727169,
        1.25973256692933,
        1.441010041305308,
        0.9935350514985288,
        1.000000000000002,
        0.915384629037183,
        0.9322865364431173,
        0.7559761876046027,
        0.8777163388939935,
        0.8911269012801085,
        1.006673905196477,
        1,
        1.000000000000001,
        1,
        1,
        1,
        1,
        1,
        1.000000000000001,
        1,
        1,
        1.000000000000001,
        1.164504424951409,
        1.004898018655946,
        1.05394210784392,
        0.9475255734134626,
        0.7874312197942654,
        1.028390161082617,
        1.009994192217748,
        1.019390877104291
      ]
    ]
  },
  "Site Log Likelihood": {
    "constrained": [
      [
        -3.769580673541733,
        -4.562778061228971,
        -3.655930166141609,
        -3.764631324298648,
        -4.024908442412086,
        -4.519428943256782,
        -3.759465299171511,
        -4.519428943256782,
        -6.873749266415806,
        -6.834044187314273,
        -8.77054962082751,
        -10.97479713393123,
        -20.85537666022062,
        -25.27060117355768,
        -23.03446415258789,
        -40.71909525098918,
        -34.96950195530594,
        -36.49812477441524,
        -38.86016758451396,
        -46.33382458551026,
        -51.1157216776428,
        -21.63286345022908,
        -20.69800006690335,
        -12.74375193579884,
        -7.458169609938648,
        -14.02923654005931,
        -26.89069578640199,
        -45.41083996629155,
        -41.6895871565057,
        -55.61054518961812,
        -40.62750990379655,
        -40.94029393619854,
        -28.50721885525977,
        -56.41947914249675,
        -7.254264379761898,
        -21.4245260489149,
        -37.73913553649822,
        -38.58711216715576,
        -39.15148762223775,
        -35.81666453247261,
        -49.94093854307587,
        -38.76282917223363,
        -43.66176692451783,
        -37.07893183524813,
        -53.35002570712212,
        -56.46985963906053,
        -31.28395697589512,
        -46.16258653159859,
        -56.93355645949676,
        -35.01431215217702,
        -30.42066508165857,
        -37.31367614728827,
        -16.95850303611025,
        -35.34063312429328,
        -31.39553198948604,
        -27.81898205438876,
        -26.05032508884876,
        -66.49234537003552,
        -54.72065987103537,
        -19.71691513375964,
        -4.009769921497579,
        -22.55332475900615,
        -36.84074325085172,
        -49.38041230002382,
        -51.63445798377047,
        -39.3124643818055,
        -34.46994562473134,
        -39.12099217561356,
        -52.75208114158054,
        -33.57562737633999,
        -13.3831360269762,
        -44.91355230432118,
        -50.39248817617813,
        -48.27052494301132,
        -53.97075081960681,
        -56.02040448476541,
        -29.96678811631652,
        -62.4101755336639,
        -60.20870790909193,
        -27.02528624626575,
        -71.32367568175344,
        -47.43625741237992,
        -48.20264433497789,
        -20.64580676687985,
        -68.63324455656586,
        -40.88047759912928,
        -29.36040731536226,
        -27.74126379673405,
        -45.49743062730951,
        -46.48385530101524,
        -34.93421031514821,
        -36.56613879334993,
        -39.77934891138094,
        -38.22571094060004,
        -23.08306215188858,
        -42.41628045119161,
        -42.678178724567,
        -31.56651299739381,
        -49.80754511042491,
        -50.25495748553822,
        -24.63404178099969,
        -57.74418696340663,
        -61.01412862843084,
        -58.81044339656621,
        -58.72099247880892,
        -21.93291779596672,
        -61.79856663751776,
        -51.59141902664415,
        -35.5719199809112,
        -38.17108103527598,
        -25.08278181708824,
        -13.76149014324025,
        -67.53409993674754,
        -60.77299096126804,
        -13.85654396019599,
        -34.00309435452948,
        -9.416347163386535,
        -35.02640779699307,
        -33.98685805597633,
        -17.69113228397386,
        -28.67414407815179,
        -50.67856048740831,
        -12.04911944369361,
        -11.99289648483258,
        -14.19833258927657,
        -16.69752383525687,
        -63.56410273133827,
        -62.74373905133672,
        -26.6061794999568,
        -14.30630923206172,
        -53.62103450578552,
        -29.41160692352933,
        -49.69360647074429,
        -19.29267900723169,
        -64.68636135707115,
        -63.64493899238746,
        -52.76197216377423,
        -41.56259109264095,
        -31.92647729331672,
        -29.25470356399566,
        -38.49850606834971,
        -8.463959914811827,
        -35.07214101258999,
        -52.08228978363201,
        -36.67595471280174,
        -56.67081463954003,
        -64.6639218945523,
        -22.05238905584234,
        -52.82220833660252,
        -22.20739910251251,
        -47.29572758439018,
        -39.1745137706218,
        -51.13440610436057,
        -54.7467672600671,
        -24.27082399257586,
        -78.12292067529847,
        -54.80887758348114,
        -36.27064449757989,
        -54.6835264804362,
        -60.04032625339493,
        -52.22188083378329,
        -22.15197162214293,
        -56.31462289624054,
        -60.64101919866434,
        -54.21189737485631,
        -12.5662391011534,
        -55.41903910074342,
        -54.92344584547627,
        -17.3704717551494,
        -48.64078666045877,
        -21.49587517482764,
        -44.18714987351326,
        -43.94162087678207,
        -22.88138985366473,
        -51.01558765881065,
        -26.94208415753429,
        -78.58800615364822,
        -57.72350920689359,
        -31.43459397406385,
        -14.00058530425849,
        -26.72371320789815,
        -54.78263477959933,
        -55.06323758366771,
        -51.68730997568883,
        -40.64040479236658,
        -59.449302992187,
        -65.39699968732178,
        -25.62031460816901,
        -45.34922534850629,
        -50.48439193969403,
        -12.93848656365052,
        -56.97095380834368,
        -68.51873479998412,
        -30.45676604004935,
        -55.33779920509558,
        -25.62524570748965,
        -43.40220907737744,
        -28.47328080683273,
        -26.09538613101818,
        -19.80013146291185,
        -41.40501509129789,
        -60.44617815879035,
        -22.5018986243935,
        -34.70963478683112,
        -35.81766857207238,
        -44.16680893759419,
        -53.48261422596935,
        -81.68264202255884,
        -43.99650134349518,
        -30.25876004885397,
        -52.23171404491558,
        -24.45081895084773,
        -55.985833984495,
        -56.13271608368801,
        -39.08987092434207,
        -56.11932223830999,
        -28.43025489581476,
        -59.50742190531437,
        -60.07938316776072,
        -40.88580668342866,
        -46.41356109607028,
        -45.12250282486077,
        -25.67110954095205,
        -50.77454442666976,
        -49.48729656164549,
        -20.30533739718232,
        -43.41361577378714,
        -21.15334018923827,
        -39.92650595888705,
        -49.38325109944452,
        -20.21775224808189,
        -50.05370737917887,
        -22.96044177533285,
        -45.41356395567901,
        -46.24196267982929,
        -27.80581851093722,
        -41.59233801757124,
        -39.21292374268993,
        -49.78227198429227,
        -18.82462248609315,
        -58.79631976190086,
        -56.99196596972435,
        -47.58778552501232,
        -25.7369421579413,
        -66.22364221621056,
        -61.24471614538846,
        -31.68979277813494,
        -44.10832396393283,
        -29.24372870168813,
        -60.58115489212762,
        -37.72312021270466,
        -32.18562152556799,
        -40.3657798228862,
        -38.66850259763736,
        -55.04960395865818,
        -39.70126747609999,
        -29.40853521522101,
        -46.05360267481485,
        -42.70698549813949,
        -32.92449386468092,
        -25.12070374573738,
        -43.89782677466305,
        -66.25035507082059,
        -48.54872580480038,
        -33.19222353515686,
        -69.90328233346115,
        -42.75880353319282,
        -7.016684720656341,
        -47.39823858853782,
        -53.26571359633049,
        -30.43133128407867,
        -51.65999848453683,
        -32.32738706636142,
        -33.92847611314571,
        -46.20176913514264,
        -35.37196110361781,
        -32.04410186922182,
        -45.68167257126903,
        -39.55156264222965,
        -38.24994795132936,
        -35.5460395823749,
        -56.36273605411742,
        -27.67428364776069,
        -37.84325657008141,
        -32.4977165042126,
        -34.60381169525818,
        -32.99206066275278,
        -41.71064069818027,
        -36.91051725123145,
        -38.77959269845387,
        -10.24398404067478,
        -8.013942451529532,
        -57.36796928019388,
        -36.13092979749449,
        -56.34931415859418,
        -57.28294245973052,
        -33.11672081383617,
        -48.04318675332709,
        -28.33711951229772,
        -26.93349148903938,
        -55.87591993653258,
        -28.88226297168395,
        -34.62497477348827,
        -48.42180361477531,
        -63.93995863178706,
        -57.95234774952262,
        -34.15012990906438,
        -53.52408267952645,
        -42.52130227334995,
        -45.02612591147444,
        -60.38952078120007,
        -57.82275003500771,
        -22.19318658063535,
        -31.49775268647639,
        -27.44800506501581,
        -42.52634046047255,
        -29.3401742290974,
        -18.53960457015119,
        -45.01883971236141,
        -33.13601437256591,
        -71.52196335422323,
        -63.16622046276717,
        -35.57456836656942,
        -38.32186191340691,
        -51.48384999042659,
        -48.50608116721962,
        -16.68954148762096,
        -39.04199898318745,
        -37.56677444034526,
        -59.70220969145433,
        -39.10362194212111,
        -68.73785487861522,
        -48.91787342572606,
        -28.33448015952987,
        -63.96107377404619,
        -39.46099037006169,
        -21.79847659233952,
        -35.82089339394374,
        -49.96195624927432,
        -39.78905938103261,
        -34.60537399303998,
        -27.41825893858355,
        -52.07721928740371,
        -39.62059538127054,
        -47.80064824210421,
        -63.62755967211985,
        -51.33926925235249,
        -29.3743972308454,
        -18.51122888596727,
        -3.713919272177737,
        -25.62016998566621,
        -75.68136964750452,
        -43.20120565932893,
        -63.31872979579628,
        -56.32360098853412,
        -4.495873973862701,
        -3.515249420652883,
        -3.955807446024233,
        -42.38846103065394,
        -23.35047363362892,
        -60.39362412047237,
        -42.99756871650014,
        -30.42800387158848,
        -57.84087083935633,
        -58.56615804231928,
        -14.25295079779243,
        -42.0741408111605,
        -46.06953624144232,
        -35.56168922509556,
        -31.79389416850805,
        -36.31975117399548,
        -42.59667767930942,
        -36.06658644899817,
        -25.33565443226696,
        -49.67131208783141,
        -79.30319531122962,
        -56.12586472593404,
        -32.10190046383366,
        -34.62774062890822,
        -70.96640351316456,
        -28.28742539816488,
        -52.79055714033646,
        -50.73648233155138,
        -71.55074410229928,
        -27.35087670050121,
        -62.88649187949679,
        -33.27795246061478,
        -54.07338780415869,
        -52.77611409413474,
        -47.53657731655863,
        -36.18946468216684,
        -26.57230707424086,
        -56.99373576904612,
        -38.66129512736092,
        -75.72931211177394,
        -54.55804956675532,
        -47.86939369601178,
        -50.74993977899179,
        -54.77907123487197,
        -31.33171007640821,
        -30.13963832705701,
        -52.0234862447285,
        -57.46060689548834,
        -36.48614872487302,
        -33.71346124998912,
        -40.20382914988052,
        -20.65159284748318,
        -50.51803860490846,
        -52.76230218036102,
        -28.40819617021569,
        -61.28439807113521,
        -59.77200438856618,
        -46.30002133427983,
        -46.64278082871144,
        -48.21499017332751,
        -64.65207664327997,
        -45.66194388896598,
        -32.9812306114893,
        -50.77565966746906,
        -62.74395364644995,
        -37.82908388001682,
        -53.0308539608336,
        -29.39727776039891,
        -32.93448015143188,
        -41.02518326348629,
        -63.18716464038855,
        -40.00735154162584,
        -35.68374826524255,
        -47.43823840115756,
        -30.98781899690273,
        -52.95382227658094,
        -20.39146479231352,
        -16.65424508912982,
        -26.68787985354902,
        -51.28716773299886,
        -72.73042151794168,
        -48.10162586035702,
        -43.99586772835641,
        -59.95184727142796,
        -70.14090472296803,
        -47.27533154260405,
        -24.18960566426903,
        -56.87049005902533,
        -43.12762645756944,
        -39.93231023951799,
        -71.10316665425893,
        -56.46962756311091,
        -41.11529678229773,
        -4.08499176520946,
        -4.253985800016206,
        -37.27858547585571,
        -43.05800112771595,
        -34.34901311346538,
        -35.60846969733614,
        -44.19180489494773,
        -48.676159177922,
        -20.16888724912232,
        -14.0980117993293,
        -30.20339966651418,
        -43.09916123324596,
        -30.54492049974603,
        -39.04252431709877,
        -59.70075768786543,
        -41.99945937732509,
        -33.94673623160375,
        -33.93341968865848,
        -58.26614806841495,
        -63.84749798784956,
        -77.23331716196301,
        -91.60776700556751,
        -59.23604461054755,
        -63.8946448415947,
        -80.52866772423387,
        -54.39987429232836,
        -59.9989896372589,
        -42.75496803415621,
        -52.45637002032468,
        -62.96549651728584,
        -72.03717995088152,
        -54.02654998681125,
        -58.98454374246596,
        -60.83472516613509,
        -47.50952293646818,
        -57.6746820111119,
        -63.62267660576398,
        -75.47998367190803,
        -58.55955514018406,
        -53.82135911716822,
        -27.92369423508279,
        -24.21029488534743,
        -14.74054481165346,
        -27.41244716795669,
        -56.22854494339462,
        -66.01155135698086,
        -54.52222625313912,
        -15.51795133060602,
        -29.17347492447281,
        -48.04626694451292,
        -57.09305434196819,
        -60.64791787754859,
        -65.39020841396766,
        -66.77789490589872,
        -41.31676825295312,
        -52.69041958310215,
        -57.88792356677899,
        -65.44470874653942,
        -50.37292573544207,
        -30.53802181185333,
        -42.58971886755329,
        -36.78861344156694,
        -30.82579737607766,
        -41.0718356466498,
        -54.18694498994958,
        -68.50583836784133,
        -38.22651274712481,
        -49.45546062212109,
        -54.91582907117396,
        -34.26702026292352,
        -20.89311648143999,
        -38.37814542280339,
        -17.10313570687209,
        -34.38594460791363,
        -26.30722843122945,
        -12.48069543216235,
        -29.85219694623231,
        -34.96236036070268,
        -28.43820484808804,
        -22.47470872454451,
        -22.43816267367184,
        -47.77712655922296,
        -48.42491203308703,
        -36.81656356905469,
        -46.02262560503479,
        -29.88849776388816,
        -56.05954151732055,
        -45.88143604124674,
        -33.61345679328357,
        -49.16259269352538,
        -25.81354805038047,
        -50.27037115201185,
        -32.48980491252442,
        -28.03011000296818,
        -15.02291024453844,
        -27.52247805285453,
        -29.08240833999411,
        -57.47751809977355,
        -28.53997354545548,
        -32.34860946797544,
        -37.96219112326386,
        -41.74720863301891,
        -60.88457146186085,
        -37.29910914417516,
        -45.97608486987377,
        -27.94611934279447,
        -22.37970119678133,
        -39.73389663930333,
        -26.31342732990296,
        -17.18913986283823,
        -36.59095600864865,
        -59.08642525052776,
        -53.19531136511396,
        -31.17764408457522,
        -40.13179089002388,
        -44.29208344602433,
        -8.130452919327583,
        -29.56658228713043,
        -35.44962024836176,
        -15.53560820354421,
        -40.06532565489688,
        -25.04186999479728,
        -36.46173310114879,
        -46.76517356578645,
        -22.88630896003617,
        -49.52694407228745,
        -26.62271438650427,
        -39.15163865864007,
        -21.38736355764564,
        -38.89239828273001,
        -42.35879774793596,
        -50.90707192354702,
        -40.69819181963417,
        -42.90619238003674,
        -30.06678425457149,
        -45.08267499392986,
        -38.84709379115598,
        -17.90256797012748,
        -23.73237334327781,
        -39.14208477793103,
        -29.66245801326533,
        -29.61418636207539,
        -31.48911099099004,
        -15.95031851241464,
        -26.58266656247307,
        -14.65448564526593,
        -35.53536877093396,
        -37.28270063540822,
        -66.15837445978237,
        -67.12528335440884,
        -13.66816867966744,
        -26.01586564894661,
        -40.5620334371465,
        -52.69095651382924,
        -52.65514835144385,
        -60.53226065260932,
        -51.43012397900366,
        -12.55697434842832,
        -65.02233876325126,
        -35.25524101418829,
        -44.88362534525133,
        -14.99629901157495,
        -44.62199709858388,
        -52.58918920859884,
        -49.64411796928673,
        -25.36036231543309,
        -31.41451954910103,
        -29.91130594984161,
        -54.2846377231342,
        -71.26642476985208,
        -9.464001701032576,
        -40.21418136296145,
        -34.26188742767505,
        -7.564700644778476,
        -24.64314123010465,
        -8.943568904810203,
        -49.12864594425568,
        -35.87302784806833,
        -56.66135488628993,
        -53.76744705941975,
        -27.78393213104065,
        -49.03839038583867,
        -60.47742644621685,
        -8.695824263689394,
        -40.8880144722307,
        -34.9245958235496,
        -47.38989044183256,
        -51.54283212006475,
        -37.23808462869371,
        -42.65050702407085,
        -44.06745061160371,
        -47.13488910573937,
        -45.98768946633351,
        -29.53379552283265,
        -51.0348541739927,
        -29.90631216058497,
        -36.35553052115454,
        -40.09918154978595,
        -37.65227396448797,
        -68.5844905163902,
        -37.82221444652245,
        -48.81015407758851,
        -56.63320352637606,
        -26.75201609227119,
        -49.0055802745831,
        -58.92985544338649,
        -21.37700801019555,
        -11.27186526491819,
        -28.87575220903317,
        -33.14961895013036,
        -55.66239595513601,
        -46.235922823397,
        -59.22365484125093,
        -46.98501541314694,
        -53.04001153953664,
        -51.64510853575431,
        -45.45483053948684,
        -23.60358567532797,
        -31.46350353558074,
        -43.06775957163591,
        -43.11853686797554,
        -26.92539844954205,
        -38.41135146369162,
        -42.33117421065733,
        -5.889186262620807,
        -75.5786626189804,
        -33.70647080166091,
        -25.17057586027218,
        -21.81908850356421,
        -19.87398672856726,
        -56.64486689464258,
        -63.46467804349348,
        -44.09934115768326,
        -64.88510853254702,
        -53.3142103159329,
        -46.92552255531331,
        -46.65010098535129,
        -30.11907182584289,
        -65.02507680959967,
        -69.04914814965096,
        -59.42389061063215,
        -38.81380552307209,
        -37.19731578394281,
        -58.11854971489973,
        -45.80457359983639,
        -29.71025081484581,
        -47.16788486325851,
        -67.01261960663966,
        -57.09983783252769,
        -18.32028066590865,
        -44.0134518218954,
        -63.60152310870403,
        -49.15916895234095,
        -60.07726061262972,
        -3.515249420652883,
        -59.89108145647984,
        -57.23783472072932,
        -53.52434089975697,
        -74.96897872851208,
        -33.98995210930955,
        -58.44335636606204,
        -58.29041353275399,
        -33.85635380774116,
        -52.52528307799419,
        -28.65523559533736,
        -73.71194038436408,
        -55.42220934695673,
        -17.28560960710396,
        -70.24222386138145,
        -63.07123083055955,
        -32.02992232070424,
        -51.65787378701066,
        -36.15298832663535,
        -36.36906967979574,
        -42.12277746659953,
        -44.0736116813764,
        -19.2358196349331,
        -33.85042232708502,
        -20.03942385929838,
        -49.91088980384419,
        -42.05066334794004,
        -35.17984247315413,
        -68.82134574907083,
        -39.4408404148062,
        -72.23946213915012,
        -61.76962186934956,
        -37.64005188236511,
        -56.75532418645744,
        -57.2266438339479,
        -42.6203929420553,
        -26.74291290681372,
        -26.78085383128111,
        -50.23807189915351,
        -49.86520944717148,
        -66.81366207102526,
        -53.99201757628764,
        -12.33492346354477,
        -35.49066663701062,
        -13.25178339514333,
        -56.69605249862266,
        -42.00230056988573,
        -43.47855457334103,
        -28.86445376755926,
        -21.03105147516295,
        -49.15483396991374,
        -24.4718493217454,
        -56.72023819478321,
        -58.12220047757307,
        -29.03642895025509,
        -51.74622837555443,
        -49.06138727419533,
        -35.31953407322934,
        -67.44369368325052,
        -58.08093047601059,
        -35.88474426463216,
        -45.81586267106613,
        -36.68878688641872,
        -54.34170749048464,
        -52.69865539318516,
        -64.89386126189241,
        -31.05060526705708,
        -36.53587693852021,
        -31.9075824275716,
        -51.64484382676101,
        -61.72338324933662,
        -40.43117633386767,
        -40.03599448162221,
        -21.31901070644902,
        -65.76644434912367,
        -33.89559206707091,
        -50.0482686463702,
        -54.56641867155142,
        -12.98037193221324,
        -44.82561450819776,
        -64.44355648179264,
        -28.79718379050417,
        -43.95919302011624,
        -58.80093198609076,
        -41.40125568715987,
        -44.81020697097215,
        -42.57605545685507,
        -65.35878299895181,
        -64.18143180417199,
        -62.3632657129614,
        -67.21209249295441,
        -59.6039108201284,
        -58.1854356944563,
        -52.60072992382473,
        -34.25355045778871,
        -44.63690602229509,
        -52.66074107212097,
        -30.82129237395861,
        -59.9015974932728,
        -35.35940339445789,
        -45.15571438388006,
        -54.66932043600386,
        -24.67720336434699,
        -48.10686587552162,
        -41.76918078646024,
        -36.876597386283,
        -29.89976747475795,
        -47.64112530635599,
        -39.24458316425221,
        -42.27003502193394,
        -53.01995077046904,
        -19.70133499224836,
        -40.81969598664276,
        -38.13319245468961,
        -43.04591616670221,
        -37.95914782529505,
        -20.48339476041361,
        -29.95476266445301,
        -62.13346280791574,
        -55.03349488245649,
        -33.07703107592833,
        -25.24287950487502,
        -61.0651477817801,
        -16.47847709747029,
        -41.81467254756744,
        -19.10142057135819,
        -63.38362841361922,
        -52.57634154387115,
        -18.83702637361655,
        -28.21605742928267,
        -59.76334603439938,
        -60.4999271993604,
        -11.26027658441613,
        -53.67725517118763,
        -44.60300998485712,
        -57.31343111759958,
        -31.65407360148848,
        -46.20862175174789,
        -63.08520372645942,
        -53.98826960748548,
        -49.21697593483404,
        -38.94254858786628,
        -54.17172878153399,
        -62.86804094927787,
        -77.1699697087808,
        -21.7734678822334,
        -36.76764979876685,
        -64.86507012037974,
        -30.86187245010802,
        -35.08532343292657,
        -36.75638660585621,
        -57.19991022536159,
        -9.130772800330654,
        -22.5195739372798,
        -37.39984147456522,
        -31.48794232358312,
        -38.50061466947002,
        -48.75096397260761,
        -66.9289920723741,
        -31.68301098375927,
        -39.950412241784,
        -56.19697862678088,
        -44.74737086310665,
        -48.97792033983389,
        -44.50144035234963,
        -49.90184045990322,
        -34.42487574937732,
        -52.44384615307982,
        -53.04807011747415,
        -57.94941256148286,
        -39.65075876958916,
        -33.14609794574972,
        -56.15060890215918,
        -48.53352260083486,
        -36.75511429861087,
        -37.94903545908508,
        -40.27959087571983,
        -36.93960264337784,
        -42.96029947622537,
        -54.48478550276121,
        -37.61072705545557,
        -27.80644887085906,
        -46.33114117045838,
        -32.78026254809703,
        -19.8628883176,
        -17.19398584280086,
        -12.11709648916937,
        -45.4190328804744,
        -38.97329416513155,
        -31.3465246866394,
        -38.02498285929237,
        -40.78790966135445,
        -43.14334527545545,
        -21.85860374117622,
        -56.69573886742957,
        -20.0297691868481,
        -39.26943779006241,
        -27.5506262315029,
        -56.24509769024244,
        -19.55434564469336,
        -34.9265188858536,
        -48.48073218993567,
        -26.58691460124356,
        -53.26044035235569,
        -44.60752534949881,
        -11.79248300989178,
        -47.80182862970778,
        -56.32220920226107,
        -38.2083029946704,
        -4.195996693980079,
        -10.26102773343657,
        -38.89210638778595,
        -61.25803100470495,
        -41.48509484527892,
        -42.10250113705781,
        -34.85322042394179,
        -27.37961041099394,
        -25.016051662811,
        -15.5636306837878,
        -33.84291530585379,
        -34.93564040230908,
        -10.09658337327238,
        -26.10779530188854,
        -39.47715672900886,
        -34.6385060173664,
        -43.03590247130249,
        -39.59543367578561,
        -41.07277491032302,
        -42.31254757467757,
        -35.40536944658295,
        -23.33354349213064,
        -30.21517928757211,
        -15.34192176421966,
        -48.92098195335567,
        -32.11785531189148,
        -24.28183107025773,
        -58.53548688382001,
        -32.6033475327577,
        -25.45927389078899,
        -8.308698063005195,
        -33.11429476217798,
        -43.25769334936527,
        -41.98110332222206,
        -46.15633116877103,
        -36.16143683046045,
        -61.81542422920481,
        -46.51983272742984,
        -47.21764516149536,
        -61.23631706693178,
        -30.9047706486024,
        -28.34381557093524,
        -13.5681471204729,
        -28.4053046006417,
        -36.61320631731957,
        -28.02278524570072,
        -18.06889207641304,
        -35.89225988226031,
        -38.72116868173944,
        -44.67366321828969,
        -46.45153637017278,
        -39.16269741429412,
        -64.00354192774691,
        -40.4815951424531,
        -11.40959825652212,
        -25.96997467581746,
        -22.52350024744418,
        -14.50965976239265,
        -35.85759042439202,
        -21.43315540326032,
        -22.58955972837269,
        -27.3959602627023,
        -49.68203632920424,
        -21.27916246129644,
        -31.81289383596168,
        -30.72016963352449,
        -13.25504016603009,
        -56.2191455871836,
        -32.58411330517023,
        -18.40181274592201,
        -40.23394748765167,
        -5.609079298273354,
        -55.5897918652033,
        -34.91504851587869,
        -53.69583396573106,
        -38.99121103231619,
        -27.04956212567467,
        -33.2319286174009,
        -45.23181971304381,
        -44.36879977770462,
        -38.97086023087361,
        -25.08490702513353,
        -40.66202783310106,
        -14.23556783804525,
        -48.86430501153765,
        -33.16380000411097,
        -35.78829806058344,
        -8.391899220437885,
        -38.1319480532053,
        -23.03044159695733,
        -36.41354533389051,
        -36.13744963832377,
        -49.97845507617429,
        -25.97463968756123,
        -28.31028280367302,
        -30.34514882034921,
        -50.20233226529668,
        -18.39748465885013,
        -28.47121595299243,
        -4.060481973618491,
        -28.79903551120909,
        -45.20735604510357,
        -23.04086520718152,
        -29.02032457267869,
        -36.03195787181914,
        -19.19658784068143,
        -28.48799721247006,
        -39.81220081312385,
        -7.48115709044312,
        -40.34083527103643,
        -31.89146244597681,
        -41.33529414545828,
        -25.47100717954348,
        -34.46423096613018,
        -29.50280587401354,
        -35.14699874349399,
        -27.21275292200668,
        -43.82392090050659,
        -12.55047580402748,
        -40.18513232157446,
        -32.19077840012952,
        -49.85053025843528,
        -25.9941497765742,
        -36.69403863151247,
        -59.47250289146621,
        -38.09667883787924,
        -33.70213884793449,
        -37.72497814905982,
        -18.79290507649203,
        -14.97531824724625,
        -11.95390331221879,
        -49.13141818656145,
        -39.64749211326639,
        -3.769580673541733,
        -11.17943432391271,
        -49.4402893619278,
        -51.70570367821131,
        -41.61283022671758,
        -42.9330885328505,
        -38.04060399735327,
        -35.27120242511067,
        -11.89171371386202,
        -14.00637612343164,
        -11.95390331221879,
        -30.45692190585277,
        -41.36152878576764,
        -27.27941342568684,
        -33.36970436581145,
        -41.88380123707773,
        -47.90436572453687,
        -24.73111848870305,
        -44.68527603262876,
        -27.93883252087203,
        -28.82061495437723,
        -31.06526737747688,
        -24.61020044764518,
        -43.73422980476757,
        -31.6666972310305,
        -31.60465767794613,
        -45.15082650838016,
        -52.77446929503213,
        -41.32541734875726,
        -40.67373935637484,
        -4.645066240352938,
        -36.04738935287416,
        -46.42872294052558,
        -18.92427838137737,
        -42.43406504441293,
        -45.94317485557684,
        -12.85795964214841,
        -4.806993939747598,
        -4.594354188232028,
        -4.806993939747598,
        -3.815126700535507,
        -4.309647201380201,
        -4.130537792203233,
        -3.889393722050499,
        -4.519428943256782,
        -4.106982822809154,
        -4.309647201380201,
        -4.024908442412086,
        -47.84735110807796,
        -42.89332553859491,
        -13.44726624797421,
        -13.38748297525279,
        -17.73190000219401,
        -8.803515597644168,
        -8.71720117684101,
        -7.74888038891426
      ]
    ],
    "optimized null": [
      [
        -3.769580673541733,
        -4.56277806122897,
        -3.65593016614161,
        -3.764631324298649,
        -4.024908442412087,
        -4.519428943256782,
        -3.759465299171512,
        -4.519428943256782,
        -6.875507880088358,
        -6.925898823348351,
        -8.611848883105186,
        -11.05918614794752,
        -20.90923954153309,
        -25.09407706452052,
        -22.82496591048649,
        -40.20529628422877,
        -34.24583260689295,
        -36.10812095110152,
        -38.5462300617819,
        -45.28999156160927,
        -50.15819636350128,
        -21.36490297878047,
        -20.83944842982469,
        -12.9589337279994,
        -7.463874726577977,
        -13.61285008740521,
        -26.63006634849084,
        -45.28548420187533,
        -41.10169947022875,
        -54.4350357562513,
        -39.95738920126298,
        -41.41181210289155,
        -28.69088251928116,
        -56.11693124551864,
        -7.184218167604609,
        -21.02502405066367,
        -36.90881340606589,
        -38.49487068828439,
        -37.79295202316108,
        -35.31675134243289,
        -49.47922172488165,
        -38.55357667536862,
        -43.74561239639552,
        -36.48766152536086,
        -53.20627600920415,
        -55.14886746120279,
        -31.09842744442514,
        -45.36183875616056,
        -55.78443121539662,
        -34.70866046425657,
        -30.31692162202104,
        -37.23028454893126,
        -17.07529183657314,
        -35.4261062894045,
        -31.92742071555647,
        -27.91168484215532,
        -26.15325924713947,
        -65.35866049798904,
        -53.9128198949717,
        -19.52757838974,
        -4.009769921497581,
        -22.38011237288653,
        -37.15380094207602,
        -49.25360518212156,
        -50.7926464335843,
        -38.6495572653161,
        -34.45605763229743,
        -39.31299865965026,
        -51.90761755229526,
        -33.54205424832251,
        -14.0199009204153,
        -45.22977027966653,
        -50.0256672195558,
        -47.98097198837223,
        -53.81370938671618,
        -55.58641757632385,
        -29.69221404659638,
        -61.86960711348338,
        -58.80268041331878,
        -27.06870802786386,
        -71.44673797881444,
        -46.87813256726853,
        -47.04190964026031,
        -20.31197115726097,
        -67.21835301819705,
        -40.38119385066565,
        -29.52100803337511,
        -28.09070550966935,
        -45.55051727912901,
        -46.18670537130952,
        -34.81697750591017,
        -36.59127012140547,
        -39.69370826639393,
        -38.20804332244484,
        -23.02171194012472,
        -42.35439858230395,
        -42.37423208125196,
        -31.41099114957264,
        -50.19193986492276,
        -50.26332325422793,
        -24.69936549729804,
        -58.32699793606208,
        -59.7775295337238,
        -57.91913414555023,
        -58.58772861366127,
        -22.18348695882566,
        -61.06450365943363,
        -51.27674688767172,
        -35.34576985325186,
        -37.74517728025487,
        -24.8858014378069,
        -13.90922495359502,
        -67.32439395539254,
        -60.13947211586049,
        -14.29355887440831,
        -34.46977171660066,
        -9.755656662716186,
        -34.9354752051744,
        -34.57348785438192,
        -16.86059001547348,
        -28.59337546918535,
        -49.96028170546151,
        -11.70873389242481,
        -11.78117919160613,
        -13.76627579254369,
        -16.63130926332805,
        -63.11012242160317,
        -62.79128552773205,
        -26.53894063944565,
        -14.28859703513408,
        -52.99855174176314,
        -28.99333601553836,
        -48.86491574885025,
        -19.12996752888815,
        -64.36885045198292,
        -62.43904349351026,
        -52.93973940629665,
        -41.31592361932342,
        -31.82061543408979,
        -29.51438053072907,
        -38.46820281635394,
        -8.580572480483953,
        -35.11625259723114,
        -51.75977526015156,
        -36.831821788959,
        -55.69029183032846,
        -63.3008856972703,
        -22.35181124777204,
        -52.15056740441985,
        -21.8922540116526,
        -46.89395376109021,
        -38.81263286022156,
        -49.87065168951379,
        -54.65177251199224,
        -24.20217328808783,
        -77.02159837711338,
        -54.52768614685404,
        -36.46085611684715,
        -54.51734028247822,
        -59.44421181939442,
        -52.62625263611314,
        -22.66135201931479,
        -56.01291264723074,
        -59.09422945853438,
        -53.85525548146307,
        -12.84902155137544,
        -55.72258123327701,
        -54.59621528885873,
        -17.2196362280323,
        -48.20487608974266,
        -21.67433545164619,
        -43.71564833972931,
        -43.72274722209905,
        -23.6220441802709,
        -50.62206858752487,
        -26.77717256025402,
        -77.5340833024042,
        -56.76879653130241,
        -31.32271534129148,
        -13.79340986337759,
        -26.03184742289366,
        -54.05562207282583,
        -54.17050842583795,
        -51.72530365898625,
        -40.66851525907238,
        -58.30658009717988,
        -64.03343000449377,
        -25.23923954815785,
        -45.22551958625048,
        -50.25777469154512,
        -12.4690395507956,
        -56.96863217182656,
        -66.85768608551948,
        -30.26585292140374,
        -54.70008684872661,
        -25.73906065193199,
        -43.34186775503007,
        -28.85412943702612,
        -26.21431663311422,
        -20.53719741333194,
        -41.36468900544625,
        -59.98221146437952,
        -23.06383352510732,
        -35.21236025967691,
        -35.64784759044169,
        -44.65106485912326,
        -52.98346786465537,
        -81.06418122952834,
        -43.44974604217205,
        -30.02026281602021,
        -51.38346090174353,
        -24.53076784635315,
        -55.38281804246736,
        -56.28435016615916,
        -38.92996186022373,
        -55.56621045525407,
        -28.7017794587004,
        -59.34447899166499,
        -58.98742601325816,
        -40.37623954641588,
        -46.70679619593916,
        -45.33407075784088,
        -25.17308261518637,
        -50.32367069318038,
        -49.31499810546482,
        -19.75406678726681,
        -41.99430932354887,
        -21.8349182726719,
        -39.94225260525776,
        -48.72492231356273,
        -20.16583391733243,
        -50.02573695445491,
        -22.71597134649372,
        -45.14819858958704,
        -45.79729851350231,
        -27.84063078463891,
        -41.6408703485997,
        -38.91859036663399,
        -49.24257518081913,
        -19.12047011393661,
        -58.28912104080764,
        -56.26508505928529,
        -47.4562369408747,
        -25.89036831285559,
        -65.34625416348537,
        -61.00582076531132,
        -31.31696213261747,
        -44.00535633188056,
        -29.2540396539582,
        -60.30007284613234,
        -37.04493117167264,
        -32.9331794621642,
        -39.65511742104821,
        -38.45389216829889,
        -55.31203070900651,
        -39.59066907248192,
        -28.89659440466841,
        -45.88788027145227,
        -42.28930100820512,
        -33.52941830221466,
        -25.69154781744085,
        -44.28656964199722,
        -65.90699681918161,
        -48.41863675791361,
        -32.99717354674596,
        -68.73857688576992,
        -43.06410849181893,
        -7.04999322787322,
        -47.59641520651304,
        -52.80357070210403,
        -30.26384415732126,
        -51.67154249859103,
        -32.28701121480805,
        -33.71877482763297,
        -46.25221590482048,
        -35.91492866924013,
        -32.53315258614523,
        -45.76529442918925,
        -39.12596905900991,
        -39.03236128638211,
        -35.0024061596835,
        -56.33861178748653,
        -28.28832638428726,
        -38.22866586090165,
        -32.62230005566995,
        -34.51774996313473,
        -33.51265669234293,
        -41.54092242046952,
        -36.50829084800273,
        -39.19061980632797,
        -10.15926480291016,
        -8.020089430253984,
        -56.36278985387968,
        -36.29964916982756,
        -55.44142132473468,
        -57.25674224902412,
        -32.92144011046295,
        -47.28286812447354,
        -28.82024945735158,
        -27.35650021402753,
        -55.29098975809946,
        -29.11349878264142,
        -34.73882043067339,
        -47.69468480039502,
        -63.71733088087412,
        -57.59182462055626,
        -33.74252380567464,
        -53.08269312183317,
        -42.87989081066961,
        -44.12999037491439,
        -59.59072698277277,
        -57.52159362400158,
        -22.56492024973624,
        -31.44339037622337,
        -27.09217779773486,
        -42.24470392457847,
        -29.63182599205923,
        -18.82553237773459,
        -44.48567625052345,
        -32.17639748383513,
        -69.77460634528626,
        -62.29270505516787,
        -35.68145904991204,
        -37.73623327529697,
        -50.51463510143833,
        -48.58776250904238,
        -17.41500840241944,
        -38.93844091021861,
        -37.43378422454459,
        -59.69603658702105,
        -39.02739289899203,
        -67.8990413304553,
        -48.7800441376855,
        -27.67456416239866,
        -63.71635929876034,
        -39.1359803475219,
        -22.17863768293914,
        -35.86022871662056,
        -49.45847170229625,
        -39.65969978206042,
        -34.50815767220751,
        -27.69356175629875,
        -51.7489961026068,
        -39.4927408576708,
        -46.99498975575207,
        -62.41289479834317,
        -50.21826553430393,
        -29.33830251024684,
        -18.49746460386532,
        -3.713919272177737,
        -25.6934500789093,
        -74.8653448735909,
        -42.91668823164208,
        -62.84255781261987,
        -55.46908979226782,
        -4.495873973862701,
        -3.515249420652885,
        -3.955807446024233,
        -42.81851604112791,
        -23.1269176787825,
        -60.16937776923481,
        -42.57702476770105,
        -30.44138661032736,
        -57.31027080574319,
        -57.99970728166288,
        -14.18850059015021,
        -42.04714254065521,
        -45.79030814907532,
        -35.47421750593514,
        -32.48554715607642,
        -36.03518927605686,
        -42.1395181444319,
        -35.62620657283711,
        -25.40547365732836,
        -49.2312558532433,
        -78.57939554855423,
        -55.0069541341317,
        -31.99488728145278,
        -34.20029871555459,
        -70.54811031100297,
        -27.90150604626206,
        -52.27483421832204,
        -50.30719236011559,
        -70.69790378023468,
        -26.64386851728391,
        -62.10682767213272,
        -33.29162179170946,
        -54.06793889224868,
        -52.46935605747372,
        -47.07801851776521,
        -36.41809008585248,
        -26.5875539462039,
        -57.17975394096189,
        -39.2288780159486,
        -74.69269311745593,
        -54.4310893310323,
        -48.35703811621461,
        -50.09316596743168,
        -55.32215533025233,
        -31.75102117281154,
        -31.04224375413717,
        -51.91060818616701,
        -57.3680594667788,
        -37.42495883990217,
        -33.76470622000086,
        -40.74378722850162,
        -21.50020486104795,
        -49.90014121198976,
        -52.29705095286921,
        -28.89379338536399,
        -60.83186886988067,
        -58.87834919731907,
        -46.91469822411181,
        -46.30083703639799,
        -48.67109110257444,
        -64.00822335115215,
        -46.32100857072701,
        -33.46109361319916,
        -51.15914615303483,
        -62.94881925096838,
        -38.14273761622478,
        -52.90262849102196,
        -30.18859159026271,
        -33.63768761254446,
        -41.45092968799047,
        -63.22868613753509,
        -40.49850777506775,
        -36.29751007575752,
        -47.38264400575558,
        -31.75433558017475,
        -52.60445093946143,
        -21.23514961791978,
        -17.30480977890344,
        -27.09404972447896,
        -50.90478567251856,
        -72.40840585791591,
        -47.7016386077166,
        -44.01248085161069,
        -59.97759717058499,
        -69.4036563385188,
        -47.64306189407758,
        -24.82962867317885,
        -56.28135381113415,
        -43.37050886856649,
        -40.48836472762427,
        -70.98808225225767,
        -56.59678841691488,
        -41.30833066392804,
        -4.084991765209458,
        -4.253985800016206,
        -37.1930969949953,
        -42.4983847897903,
        -34.02949941918101,
        -35.72359647851034,
        -44.67488445000618,
        -48.10879486450919,
        -20.78297265913356,
        -14.86299222980343,
        -30.44266714165366,
        -43.63957137350395,
        -30.53870693069749,
        -39.41164104981122,
        -59.41508086901184,
        -41.77807762037819,
        -34.19401585423697,
        -34.04840043653271,
        -57.40160161173207,
        -62.88369606145243,
        -76.6859053058544,
        -89.7541992272131,
        -58.55274060006055,
        -63.80772202509813,
        -79.5513146084994,
        -54.5218925272994,
        -59.15284582437013,
        -42.64156158900745,
        -51.86578939471168,
        -63.24075318187284,
        -71.7575871850553,
        -53.22265899496227,
        -58.30019637943474,
        -59.88913692215588,
        -47.2164131615822,
        -57.09502887645237,
        -63.49130021552823,
        -74.1354208309275,
        -57.21688410884133,
        -53.07274679545085,
        -27.97570018652781,
        -23.85816711905147,
        -14.4231283942151,
        -27.51433834754347,
        -56.53054309241811,
        -65.66328867918143,
        -53.34809500023928,
        -15.34211187942674,
        -29.29219078072072,
        -47.1585856806419,
        -55.94713284734809,
        -60.67367134487272,
        -64.26833420578335,
        -65.37664193343292,
        -40.72901173501177,
        -51.60671509875716,
        -57.62983564603724,
        -64.60652325287958,
        -50.38493953396252,
        -30.64476663130016,
        -42.39123411100579,
        -36.85120186899821,
        -31.59930293982088,
        -41.72221761819386,
        -54.12221477804599,
        -67.57701890674919,
        -38.17560951541765,
        -49.09037803928226,
        -54.80538230390744,
        -34.62978325075754,
        -21.01235194708148,
        -38.21549757417595,
        -17.00597916747664,
        -34.78606765315411,
        -26.55455291126112,
        -13.07705135150247,
        -30.02611411904276,
        -35.19282581152003,
        -28.34380240692718,
        -22.72738888267018,
        -22.75868730325088,
        -47.85070951658242,
        -48.70725763756146,
        -36.7222911540097,
        -46.34781736574231,
        -30.3654039180778,
        -55.715176223812,
        -45.68474536106842,
        -33.36414771748062,
        -48.51583756182564,
        -26.30924330218572,
        -49.7349681119068,
        -32.59043112391927,
        -28.30689934529915,
        -15.61092886225763,
        -27.79617787611607,
        -28.91135074598422,
        -57.1311693874122,
        -28.70227103423291,
        -32.93667298681515,
        -37.68089635073283,
        -41.43151450502394,
        -60.29179866499772,
        -37.36926968743186,
        -45.58997507978408,
        -27.57149948379358,
        -23.08760873337604,
        -39.06567603638992,
        -26.74125078505774,
        -17.67798585766275,
        -36.84093276636727,
        -59.35268193065548,
        -52.63758041011184,
        -30.83147161443598,
        -39.81704242197924,
        -44.37599930799797,
        -8.412020525816619,
        -29.81738783227989,
        -35.68845639784145,
        -15.78640047731579,
        -40.68256949041928,
        -25.65868719532296,
        -36.37528424442449,
        -46.5192727026194,
        -23.33320339815769,
        -49.54355108662851,
        -26.83898412543276,
        -39.43693900615065,
        -21.78387197640324,
        -38.78506996110939,
        -42.17813445549665,
        -51.14732734404443,
        -40.54052557515067,
        -43.23340845459283,
        -30.25032525793205,
        -44.7646197599462,
        -39.25146193395599,
        -18.32060170743659,
        -24.19940424628371,
        -39.02143787844069,
        -29.16286540741487,
        -30.06982922789973,
        -31.64997426884567,
        -16.19268765948052,
        -26.84741043608961,
        -14.8183606196001,
        -35.92583253786837,
        -37.39365700137295,
        -66.08825572117924,
        -65.01797648860908,
        -14.13799657001963,
        -26.12379941011101,
        -40.58256326780212,
        -52.05789286471132,
        -52.1146331600856,
        -59.44742555148308,
        -51.55837956752006,
        -12.57745008992107,
        -64.7595093720679,
        -35.41760019887931,
        -45.29503157940053,
        -14.62657323747965,
        -44.08111891810059,
        -52.30861767621555,
        -48.82957680366128,
        -25.50618619849353,
        -31.87267782771143,
        -30.29907469545235,
        -53.39158802828936,
        -70.38968760349121,
        -9.67562535634246,
        -40.13552089493943,
        -34.24870238244598,
        -7.794171515743533,
        -24.84411127672271,
        -8.704390128759616,
        -49.1524221419886,
        -35.4372249544219,
        -56.12714853018144,
        -53.48153775548106,
        -27.85101215938455,
        -48.0663913376293,
        -60.50490700130005,
        -8.511519688610287,
        -40.38203311195664,
        -34.57014103950222,
        -47.05138589348533,
        -51.11773502195037,
        -38.03241646481057,
        -41.83985730899555,
        -45.03939477662774,
        -46.94422056275337,
        -45.8830345324323,
        -28.88627006238749,
        -50.26193728539372,
        -30.26767012230671,
        -36.24172791856174,
        -39.99851440977703,
        -37.6079386333464,
        -67.63727239322193,
        -37.89073454650559,
        -49.3589169919209,
        -56.38917458915194,
        -26.45478782748817,
        -48.73204328950927,
        -58.22097005416564,
        -21.25739017433354,
        -11.98513310009608,
        -28.90708397565951,
        -33.10833103550709,
        -55.66801665061875,
        -46.20032682532303,
        -58.89869945975269,
        -46.58509537169797,
        -53.20323080233274,
        -51.03252395368342,
        -44.54261352254746,
        -24.02441414383797,
        -31.35803859800944,
        -41.9219786319481,
        -42.90584038844149,
        -26.8768868349129,
        -38.197212242596,
        -42.95404566135589,
        -5.960824939173365,
        -75.55349170963075,
        -33.66408918326743,
        -25.39194230919995,
        -22.32337516605826,
        -20.38761422781344,
        -56.68440024845336,
        -62.89422098808553,
        -44.87790586218866,
        -64.43429693856893,
        -53.19536423330781,
        -46.44198367141838,
        -47.19434781579883,
        -30.22851396883942,
        -64.74902599028539,
        -67.01912451474236,
        -58.94777833829992,
        -39.20183347433267,
        -36.77136372169009,
        -58.29653899852466,
        -45.80809591534803,
        -29.50212070652817,
        -47.0499612837099,
        -66.34522335366886,
        -56.25572526689314,
        -18.20336259807275,
        -43.72778394285106,
        -62.89014327217527,
        -48.63762774521509,
        -60.02591408702261,
        -3.515249420652884,
        -59.62791560525917,
        -56.98110708795074,
        -53.52987447977338,
        -74.20159653648362,
        -33.71511917322714,
        -58.24115236790091,
        -58.2598929508478,
        -34.33335791944292,
        -51.80085636447446,
        -29.47534116633852,
        -72.21429682471266,
        -54.84329921347076,
        -17.32650603433887,
        -69.60485989576094,
        -62.24991231866019,
        -31.84293930173402,
        -51.02433788040194,
        -36.11709624908966,
        -35.93942736908335,
        -42.23870785569475,
        -43.34434751760882,
        -19.41756367599046,
        -33.83585812623105,
        -19.62210190482032,
        -49.93613147769231,
        -42.03550590930674,
        -35.54232024987842,
        -68.13561724520473,
        -39.18580445376418,
        -71.20694348079815,
        -61.6021426953571,
        -37.15128101883342,
        -56.93965853579233,
        -57.22930025646867,
        -41.69435299491013,
        -26.35509347880176,
        -27.03282178163625,
        -49.19710250307867,
        -49.55859308017731,
        -66.31290722071958,
        -52.1805091084091,
        -12.66068891384607,
        -34.99631581742626,
        -13.06941584149576,
        -55.4021830134796,
        -42.21042574103787,
        -43.84104190157244,
        -29.37432775774716,
        -20.77231770009608,
        -49.02296525246867,
        -24.67396281600834,
        -56.55863963264532,
        -57.78572441585268,
        -29.01790409462385,
        -51.51259883858187,
        -49.08779688268972,
        -34.6988360692843,
        -67.28365231675193,
        -58.04643987643342,
        -36.46303912660137,
        -45.92683915257328,
        -36.65493100422607,
        -54.55288783382674,
        -52.65453219136318,
        -64.12973257992468,
        -30.68803310224484,
        -36.70252180937029,
        -32.12892932722696,
        -52.12783722658015,
        -60.6633087338984,
        -40.26196144093109,
        -40.08752912932808,
        -21.45425281441273,
        -65.77138495718302,
        -34.07581297618397,
        -50.33998460817193,
        -54.72578993428824,
        -13.10094092822549,
        -44.08810141153237,
        -64.32621316454815,
        -29.00581155505302,
        -43.68802575948202,
        -58.91819735904254,
        -41.57468621997253,
        -45.29261668943916,
        -43.0678073566617,
        -65.10992635914894,
        -63.97755133827482,
        -61.6804863450734,
        -66.80178781335482,
        -58.69327667568118,
        -58.34592625440422,
        -52.2308437750884,
        -33.74832446452905,
        -44.4602954298521,
        -52.15058349678575,
        -31.20687402138128,
        -59.28449462958982,
        -35.44455888699652,
        -44.70322699136364,
        -54.82819991941141,
        -25.281802654573,
        -47.52529832659923,
        -41.54186752118945,
        -36.67129895527992,
        -30.55557781376617,
        -47.6864471396626,
        -39.72227691832798,
        -42.47675335440797,
        -52.38615842788786,
        -19.67122106540118,
        -40.75465489189937,
        -38.51094349623423,
        -43.59815827276963,
        -38.00414871727845,
        -21.25737708876269,
        -29.6452469599361,
        -60.58650813769187,
        -54.87434492065539,
        -32.55980289767973,
        -25.24125348949115,
        -60.76246693675476,
        -16.29868871951918,
        -40.99788889767846,
        -19.59730627267247,
        -63.06143761392073,
        -52.50923258995493,
        -19.24362683317828,
        -27.91824224133682,
        -60.05431160378794,
        -60.70074877494384,
        -11.28606548281456,
        -53.61518553274872,
        -44.87368351653935,
        -57.34880701995425,
        -31.27724558282512,
        -46.22666964629923,
        -62.8120842210405,
        -53.10122003891529,
        -48.55162979266178,
        -38.76360736318119,
        -54.18598270327213,
        -62.18618956878664,
        -76.16410857432537,
        -22.14984263041846,
        -36.68540648666064,
        -64.22091337304904,
        -31.24425658901232,
        -35.75784564983796,
        -37.04091958799283,
        -56.84209112563094,
        -9.485416576152426,
        -22.60210414267222,
        -37.79617597071783,
        -31.42754728923794,
        -38.72129252135304,
        -48.67535456976545,
        -65.885305404863,
        -30.99596439705639,
        -40.11472810369262,
        -55.6790593052351,
        -44.67550339940785,
        -48.64148134977633,
        -45.00492675710341,
        -49.50472442711694,
        -34.93916711600185,
        -52.73495828615449,
        -53.0683759701886,
        -57.24973069184999,
        -39.93423985190611,
        -33.16915817673355,
        -55.17852350058921,
        -47.88459286118709,
        -36.69105286353073,
        -37.77891439343441,
        -40.14747170479485,
        -36.93010755481045,
        -42.77367584142022,
        -53.94560401170521,
        -37.14095159791322,
        -27.39926108983418,
        -46.46476862118806,
        -32.80579701735186,
        -20.28058921110021,
        -17.86857111652909,
        -12.84479785701272,
        -45.71647701021877,
        -38.37398587546649,
        -31.5396680703665,
        -38.13703735636545,
        -40.55021731688233,
        -42.43517793588374,
        -22.55582940561278,
        -56.3397656108878,
        -19.86513601312028,
        -39.07409522989229,
        -28.06109349337915,
        -56.19650071214215,
        -19.83556173767556,
        -34.72592606515779,
        -48.42301933740634,
        -26.62790842717789,
        -52.84634958132631,
        -44.67412997419054,
        -11.95761873546778,
        -47.50037513700523,
        -55.7709069595451,
        -37.50924767536481,
        -4.19599669398008,
        -10.35730969691781,
        -38.84052035129012,
        -60.98491680262179,
        -41.7898884366918,
        -42.73584591573456,
        -35.56688414425597,
        -27.6959725070491,
        -25.24911993430234,
        -15.67639846730911,
        -33.75892733183611,
        -35.42976866279354,
        -10.78869891528652,
        -26.93503523212121,
        -39.35977077769537,
        -34.76513457628924,
        -43.4425230283749,
        -39.55982466557499,
        -40.80273629120857,
        -42.20719717452763,
        -35.64812318522237,
        -23.98442601002589,
        -30.21807186160448,
        -15.09129035379045,
        -48.16839068115948,
        -32.21721276723883,
        -24.70374307927768,
        -58.39240856304745,
        -32.15248459495288,
        -26.13428711197533,
        -8.97817253485279,
        -33.38999103316078,
        -42.88379948665654,
        -41.88566920155875,
        -46.24515137344397,
        -35.83132121696671,
        -60.97130435170412,
        -46.23097671375328,
        -46.67402768393049,
        -60.89279823785073,
        -31.06555758072663,
        -28.8766671901573,
        -14.22077782639509,
        -28.98656697823725,
        -36.22057006495299,
        -27.95697120162555,
        -18.30679291135299,
        -36.72212936889223,
        -38.26479374385009,
        -44.39502689833303,
        -46.49480650235766,
        -38.66391513814258,
        -64.10104204529581,
        -40.17425396358052,
        -12.06180180111799,
        -26.2554671006638,
        -22.64337562614742,
        -14.40544861623784,
        -35.7666051883147,
        -22.05807700314262,
        -23.45470758050257,
        -27.25401029834937,
        -49.19840243979073,
        -21.0836623934411,
        -31.88180108850465,
        -31.28933363211754,
        -13.74897585072003,
        -56.04691734278676,
        -32.25121156556504,
        -18.7559901222936,
        -40.10733875170141,
        -5.920697500899252,
        -55.24252855069551,
        -34.53262894952695,
        -53.69602905478389,
        -38.86528003879044,
        -26.24912882604441,
        -33.01613946596023,
        -44.99020194648528,
        -44.61035165923118,
        -38.47363218071301,
        -25.37731382248434,
        -40.59818514886673,
        -14.90568086295196,
        -48.47665140472323,
        -33.23474766292134,
        -35.53199635537604,
        -8.993556449380256,
        -38.25121524414049,
        -23.44970804963762,
        -36.30853574860949,
        -36.71528727923373,
        -49.65444725913092,
        -26.55034333631337,
        -28.42479851330461,
        -30.31328755499568,
        -49.97576684682642,
        -18.76326057346876,
        -28.99785040861356,
        -4.060481973618492,
        -28.55870118319983,
        -45.93440869717727,
        -23.50763176983563,
        -29.40368314010284,
        -36.46983180149929,
        -19.44362041201261,
        -29.2231254810043,
        -39.81701314339437,
        -7.790047622256947,
        -40.25718339079621,
        -32.35591621448616,
        -41.37369180145069,
        -25.94955878093907,
        -34.76804851913374,
        -29.13314366643863,
        -35.78495868468485,
        -27.62770260573915,
        -43.64979184199841,
        -13.23229981192793,
        -40.51253526058039,
        -32.61163548837074,
        -49.96812629528744,
        -25.93279001098076,
        -37.04196987477538,
        -59.28136689169999,
        -37.87493794254754,
        -34.29991157193557,
        -37.26216341209112,
        -18.83656919787343,
        -15.66935407970158,
        -12.69130458782339,
        -49.05693524743455,
        -39.20730631945097,
        -3.769580673541733,
        -11.15889517094849,
        -48.35412925857648,
        -51.32379889080394,
        -41.98032493567471,
        -42.93200548474636,
        -37.8749430046125,
        -35.80440694097869,
        -12.63995510649135,
        -14.51773270903048,
        -12.69130458782339,
        -30.34405177802978,
        -40.70122639289735,
        -27.35397846361026,
        -33.57476402119292,
        -42.32602499658033,
        -47.15017724557446,
        -24.22477427568475,
        -44.98498883918271,
        -27.74999952473934,
        -28.81036710748257,
        -30.88417917768183,
        -25.24931607466008,
        -43.38391812303399,
        -31.92329152719908,
        -32.13932609294103,
        -45.38023867727892,
        -51.90626405156578,
        -41.09440898283094,
        -40.54179993594159,
        -4.64506624035294,
        -35.62462818059243,
        -46.3750722908596,
        -19.55217360785499,
        -42.93871973395122,
        -46.32483999886828,
        -12.86962400168066,
        -4.806993939747597,
        -4.594354188232029,
        -4.806993939747597,
        -3.815126700535507,
        -4.309647201380201,
        -4.130537792203232,
        -3.889393722050499,
        -4.519428943256782,
        -4.106982822809154,
        -4.309647201380201,
        -4.024908442412087,
        -47.37162279949865,
        -42.13968659839549,
        -13.33473177182348,
        -13.12819731185679,
        -17.55632396299583,
        -8.990276341160191,
        -8.998074076665898,
        -7.885961064313675
      ]
    ],
    "unconstrained": [
      [
        -3.769580673541733,
        -4.562778061228971,
        -3.655930166141609,
        -3.764631324298648,
        -4.024908442412086,
        -4.519428943256782,
        -3.759465299171511,
        -4.519428943256782,
        -6.890829632619834,
        -6.958690902199834,
        -8.689652965516755,
        -11.15288674742336,
        -20.93652725067051,
        -25.08757809481563,
        -22.74672820033937,
        -40.32041818122928,
        -33.73603986324615,
        -36.25807854123642,
        -38.40204818102853,
        -45.2816760747898,
        -49.8354745763089,
        -21.3803517115998,
        -20.86743931089944,
        -13.05956684527408,
        -7.474308649553644,
        -13.60259382663143,
        -27.12740373313952,
        -45.59546310122278,
        -41.27056247610234,
        -54.28229380461939,
        -40.69785943239158,
        -41.63381645440588,
        -28.8572441999156,
        -56.112498100757,
        -7.299875042890637,
        -20.87646691171952,
        -36.81374449703958,
        -38.87617307486026,
        -37.50205613656499,
        -35.36325553754457,
        -49.72727557236447,
        -38.29715376235651,
        -43.66814890337557,
        -36.29379121248554,
        -52.91137050116424,
        -55.18908787852953,
        -31.21693455458817,
        -45.16999567272696,
        -55.27396774953694,
        -34.8719859294259,
        -30.21593787758263,
        -37.07816393520128,
        -16.965551500062,
        -35.35477043086509,
        -31.80446073713817,
        -27.87250747518978,
        -26.17993559724217,
        -65.2409241509779,
        -53.96469054614406,
        -19.47764043037882,
        -4.009769921497579,
        -22.27084902712943,
        -37.03788169041279,
        -49.62520298181801,
        -51.12016123039801,
        -38.62591738457054,
        -34.12983702857169,
        -39.30980877825271,
        -51.77921765601496,
        -33.59252091030842,
        -13.98495674295069,
        -45.63033939188734,
        -49.60458241792797,
        -47.78281385782027,
        -54.2109937670314,
        -55.63047462492533,
        -29.61865184028506,
        -62.01942478009759,
        -58.67863247096147,
        -27.03375219590462,
        -71.61480105424724,
        -46.93487995418102,
        -47.02961910852716,
        -20.64496677035108,
        -67.21732674498823,
        -40.03109271934883,
        -29.49574178297282,
        -28.0996194655093,
        -45.89566394738534,
        -46.02729083350616,
        -34.48558526163126,
        -36.82337558428013,
        -39.72095830425387,
        -38.181111458142,
        -22.82196828683944,
        -42.4480173160768,
        -42.23411726894109,
        -31.4137257890618,
        -50.04957780892446,
        -50.59321439719842,
        -24.68733247545862,
        -58.59743527536321,
        -59.49490721963771,
        -57.76824666451626,
        -58.39461974160739,
        -22.29530001173985,
        -60.99047194277639,
        -50.95784972233636,
        -35.69091394190779,
        -37.81314787338588,
        -25.02775180563582,
        -13.94059596049845,
        -67.82208876068943,
        -60.10865861999331,
        -14.20610747042865,
        -34.42891558865384,
        -9.696042278913481,
        -34.909593554212,
        -35.04594664286833,
        -16.70099002805512,
        -28.72333521465803,
        -49.82982766213549,
        -11.60626652564607,
        -11.80386482636492,
        -13.81794240339613,
        -16.74953179411638,
        -63.30210248665183,
        -63.0131735351784,
        -26.63169909543072,
        -14.27428019206243,
        -52.92998523742243,
        -29.01200333122384,
        -48.45685164441964,
        -19.17690881984842,
        -63.99093625229285,
        -62.30560717251492,
        -52.75578343853612,
        -41.13201501864313,
        -31.96936065866481,
        -29.45888685762551,
        -38.62633172423307,
        -8.633787211037305,
        -34.98823260518702,
        -51.51610809927722,
        -36.83186235508304,
        -55.56592598110782,
        -63.03470068889092,
        -22.36157624332958,
        -51.75444634781192,
        -22.04699629440907,
        -46.75061157419476,
        -38.78862685990794,
        -49.78501534610351,
        -54.25116394843668,
        -24.32834355827597,
        -76.66594894591834,
        -54.65978833194705,
        -36.4630472021562,
        -54.91828166089144,
        -59.38779830602645,
        -52.74764106690746,
        -22.56659395962035,
        -56.03580046902715,
        -58.92930119539732,
        -53.78749536083313,
        -12.86352372053438,
        -55.94060223774279,
        -54.29195316133332,
        -17.33581713731673,
        -48.2731175324278,
        -21.88058939263622,
        -43.63570661883981,
        -43.55812785387297,
        -23.79697896111021,
        -50.39617719266825,
        -26.47036670451168,
        -77.22378292637089,
        -56.81723709426191,
        -31.236785965167,
        -13.76616442174456,
        -26.14476275396737,
        -54.02958903828605,
        -54.11354547396603,
        -51.74094250563562,
        -40.52832853582054,
        -57.86245717199793,
        -64.15069648094098,
        -25.10151843137892,
        -45.14941673196025,
        -50.10448072243145,
        -12.52538547606966,
        -57.115977408074,
        -66.91035131863927,
        -30.22306720228534,
        -54.57738515745564,
        -25.64273216832037,
        -43.13849714045044,
        -28.82503590535174,
        -25.99854759181303,
        -20.53969577146362,
        -41.62363995501074,
        -59.74793073048014,
        -23.06579838730957,
        -35.26289769439361,
        -35.69462689595946,
        -45.05945156655149,
        -52.92277259667782,
        -81.12152235122333,
        -43.40488878202746,
        -29.84445194037002,
        -50.89599346598351,
        -24.72587464889838,
        -55.61242215014088,
        -56.19645080445203,
        -38.76800243596961,
        -55.52564695057216,
        -28.76715261535485,
        -59.19690407396889,
        -58.98142905879444,
        -40.42808049633997,
        -46.70321118393552,
        -45.57639796598149,
        -25.125173929673,
        -49.87966790332288,
        -49.23582516857234,
        -19.77546152187609,
        -41.50180067796623,
        -21.88649053399131,
        -40.03564919895223,
        -48.55610005215259,
        -20.08213254424247,
        -50.14481095977406,
        -22.90550796104632,
        -45.27544938494852,
        -45.55838201905343,
        -27.76955528282,
        -41.75003423073422,
        -38.56075803062028,
        -49.01497460926345,
        -19.08366269627893,
        -58.50127668333246,
        -55.96736270358924,
        -47.71818213262682,
        -25.89379965608341,
        -65.26844308507893,
        -61.1214884846349,
        -31.28186342176257,
        -44.01400386229734,
        -29.1348768698238,
        -60.34019965877275,
        -36.77159027193066,
        -32.82814951864049,
        -39.32426287827119,
        -38.72216740037403,
        -55.40289770037093,
        -39.74278235316586,
        -28.72732016710252,
        -45.3580347072793,
        -42.28875410215796,
        -33.71462166902437,
        -25.74591671047358,
        -44.44153136411295,
        -65.79255464037857,
        -48.25234165370716,
        -33.64492084496474,
        -68.44820954258037,
        -43.18600449688769,
        -7.046185735155007,
        -47.71971109500322,
        -52.48962499440807,
        -30.37347173245104,
        -51.69643608983012,
        -32.22903844307541,
        -33.49998444059209,
        -46.08478305406363,
        -35.74577081487048,
        -32.43762016465081,
        -45.77091419853489,
        -38.91590960255329,
        -39.29932753023819,
        -34.67055262539669,
        -56.10565194319424,
        -28.33376236694235,
        -38.24431134987315,
        -32.53166935679847,
        -34.34534187038269,
        -33.73015855337843,
        -41.47531056073483,
        -36.24318705097765,
        -39.55897173529385,
        -10.13717588846171,
        -8.065700493274116,
        -56.13632098676415,
        -36.2606552966019,
        -55.25600127895507,
        -57.35871913640393,
        -32.53968583583465,
        -46.98063304257258,
        -28.76935248575496,
        -27.35786566782496,
        -55.43787769478028,
        -28.77840970256882,
        -34.5795708470206,
        -47.79291170162912,
        -63.81304369459061,
        -57.18911091370347,
        -33.68247543716243,
        -53.11162358904047,
        -42.93714309414854,
        -43.68581381033429,
        -59.26366470834267,
        -57.39493538292599,
        -22.58140990660699,
        -30.9156758288414,
        -26.87937981692917,
        -41.89319737203448,
        -29.57519216224348,
        -18.70035701523162,
        -44.48084493106732,
        -32.38698974479613,
        -69.72668054564296,
        -62.1084598267001,
        -36.04639223156972,
        -37.95629779574209,
        -50.50268172009613,
        -48.48984323332837,
        -17.42104686472112,
        -38.73219645806051,
        -37.11969372858807,
        -59.63268563012684,
        -38.98306782780887,
        -67.67836780651919,
        -48.92561158893997,
        -27.60879650250579,
        -63.91177727642791,
        -39.29439360232981,
        -22.10636921846969,
        -35.73555238740958,
        -49.31965926337042,
        -39.60963033825344,
        -34.30223457069992,
        -27.52308789574601,
        -51.70871997890644,
        -39.60969747545133,
        -46.91806126124526,
        -62.26069940005743,
        -50.11739469627651,
        -29.29016339696671,
        -18.5061111054888,
        -3.713919272177736,
        -25.74341031490531,
        -75.01308974794159,
        -42.80873022529183,
        -62.9059858481456,
        -55.09733605650023,
        -4.495873973862701,
        -3.515249420652883,
        -3.955807446024233,
        -42.93379957730816,
        -23.22602358324825,
        -60.4060016705074,
        -42.33501025252215,
        -30.42654510619696,
        -57.1954604645062,
        -57.68049962238816,
        -14.19618417488898,
        -42.01903940666097,
        -45.47696013718507,
        -35.22870333004583,
        -32.70478513168825,
        -35.86825090045382,
        -41.97647086022882,
        -35.27700740784876,
        -25.44990050813101,
        -49.01739332940121,
        -78.76289468987416,
        -54.9340790988873,
        -31.92403527344222,
        -34.38945820065067,
        -70.53357499971332,
        -27.84616175968389,
        -52.83314803029438,
        -49.94763901960808,
        -70.7437209712207,
        -26.6061404121546,
        -61.75692362689394,
        -33.21192341986582,
        -54.08903832545101,
        -52.65395650506149,
        -46.9175849158791,
        -36.3359427344955,
        -26.79806654732374,
        -57.60934461277566,
        -39.34469013482094,
        -74.65446189701889,
        -54.47115101580467,
        -49.14837041697676,
        -50.22953476290457,
        -55.71820562993575,
        -31.97926761606376,
        -31.47434824522637,
        -52.1942183616313,
        -57.35786542571191,
        -37.50221443800883,
        -33.33110219729267,
        -40.89157245294793,
        -21.7411564896879,
        -49.93908892689095,
        -52.36987360065924,
        -29.01108023544621,
        -60.61890374255825,
        -58.50382466287829,
        -46.89017594449815,
        -46.48350208368681,
        -48.7636734097597,
        -63.7389395202248,
        -46.24746349516746,
        -34.09151104420297,
        -51.33820667247116,
        -62.97778718730611,
        -38.28662601826587,
        -52.70819449621749,
        -30.20476139615052,
        -33.60786365090095,
        -42.11038089370231,
        -63.25386040595834,
        -40.87776639904161,
        -36.38434879823205,
        -47.4665900097651,
        -31.98457723702771,
        -52.90753449244335,
        -21.48530136108345,
        -17.77528645040777,
        -27.39025188070724,
        -50.90353253721337,
        -72.5252266040377,
        -48.20755741317839,
        -43.86905800918867,
        -60.32506238911769,
        -69.32574906568966,
        -47.67691081480397,
        -25.41195518160194,
        -56.1397090299629,
        -43.37267678164418,
        -40.7543697714912,
        -71.18929432946943,
        -56.8562017295792,
        -41.53287567329118,
        -4.084991765209459,
        -4.253985800016205,
        -36.93627700933457,
        -42.5939775316329,
        -34.41206834328911,
        -35.97404727035462,
        -45.13438510861661,
        -48.05460158303974,
        -21.02844902803173,
        -14.90240680296492,
        -30.77025175583954,
        -44.17592401526193,
        -30.37542429938969,
        -39.69997796710605,
        -59.57277345085065,
        -42.1208365160221,
        -34.33497368812475,
        -34.05925026075305,
        -57.33721833916486,
        -62.677872048339,
        -76.76022937601643,
        -89.22828130164731,
        -58.43867176284417,
        -64.06142679319386,
        -79.5104337417855,
        -55.13555495317,
        -58.89018559577627,
        -42.89883590549193,
        -51.8465929427058,
        -63.47485607276864,
        -71.87399735208686,
        -53.17263747195633,
        -58.34901572814587,
        -59.85116593503989,
        -47.06554520234416,
        -57.37163540549142,
        -64.20196456216951,
        -74.03445359439806,
        -57.13150406217505,
        -52.78581284415047,
        -28.18130395144534,
        -23.86303097207614,
        -14.40793731167205,
        -27.60940506137697,
        -57.1249255006651,
        -65.72949187946344,
        -53.050722439158,
        -15.31214051493498,
        -29.33988750870356,
        -47.49793757398631,
        -55.77707037171823,
        -60.3478732896206,
        -64.27215315036875,
        -65.12438086076409,
        -40.88625069286059,
        -51.19567267723333,
        -57.33302723656961,
        -64.32053824486735,
        -50.44898628524579,
        -30.5136037332668,
        -42.26449748052925,
        -36.74070787525633,
        -31.5801841600108,
        -41.86630075845175,
        -53.76264861223864,
        -67.59812747776044,
        -37.80077934080746,
        -48.94256087419207,
        -54.62995127840843,
        -34.99790615530786,
        -21.21793725877181,
        -37.86227448055715,
        -16.77732062359036,
        -35.24228584434716,
        -26.54059146749182,
        -13.08361286132847,
        -29.91841966166906,
        -35.21642534120125,
        -28.33173319282073,
        -22.60097359176898,
        -22.76604635075158,
        -47.71596445600761,
        -48.79275932085382,
        -36.7844712088256,
        -46.25432229461338,
        -30.42434670779682,
        -55.83101668931398,
        -45.57281552303173,
        -33.06602630480179,
        -48.56292614906069,
        -26.17710789656948,
        -49.7641874182972,
        -32.4539789666534,
        -28.14397047184455,
        -15.56436643529104,
        -27.55456085605509,
        -28.81947742849163,
        -57.82244421987824,
        -28.32533741419706,
        -32.99909940850448,
        -37.69533723318155,
        -41.34120661214835,
        -60.46929131498529,
        -37.45645010510636,
        -45.71912154209025,
        -27.31843721655129,
        -23.0847959369653,
        -38.8988592253855,
        -26.56276100498597,
        -17.64272944821228,
        -37.15024072590754,
        -59.4482879256747,
        -52.65746407221848,
        -30.7343498892367,
        -39.79535751693497,
        -44.10791258678417,
        -8.357031931371663,
        -29.79704272810452,
        -35.78311400240145,
        -15.83829079483356,
        -40.70639388138439,
        -25.67041541442281,
        -36.54394028516787,
        -46.36041371538582,
        -23.1936541212547,
        -49.26997218453228,
        -26.61699898869363,
        -39.57397598457943,
        -21.91356086319092,
        -38.51048251593325,
        -41.77471405850589,
        -51.31759290608372,
        -40.14986144115505,
        -43.24727967744045,
        -30.31711778129378,
        -44.475917772066,
        -39.58676374665185,
        -18.33486863275018,
        -24.53270007495378,
        -38.95418318000952,
        -29.05557373038015,
        -29.89163509068536,
        -31.62369889584081,
        -16.2168675551381,
        -26.64235008215289,
        -14.6513587658604,
        -36.24304685922906,
        -37.14615135651387,
        -66.25308934199806,
        -64.17258925431126,
        -14.01976502374943,
        -25.87606445685238,
        -41.06818195952216,
        -51.69928152330485,
        -52.12064497488091,
        -58.88164585765612,
        -51.67623724613294,
        -12.70260615141836,
        -64.65889845856796,
        -35.39824872657403,
        -45.42831471461663,
        -14.58088769646679,
        -43.55822013587705,
        -52.30563260019334,
        -49.02245887649471,
        -25.45371112030431,
        -32.05408912835203,
        -30.26428219427414,
        -53.61542234287451,
        -70.03876921409785,
        -9.663229680787055,
        -39.89645263058059,
        -34.62033443182,
        -7.751411479904248,
        -24.87582785805661,
        -8.782522254552267,
        -49.1473764206651,
        -34.93637248699608,
        -56.05325744509093,
        -53.21533311001016,
        -27.76885065380947,
        -47.60167418912381,
        -60.88301080746091,
        -8.553199254076098,
        -40.03827501632697,
        -34.23484211255447,
        -46.95865187694367,
        -51.16960996684649,
        -38.1769942011646,
        -41.34614346573263,
        -45.23700413541724,
        -46.81069748782941,
        -46.07940989738029,
        -29.14112507810581,
        -49.84039659644557,
        -30.10369611277982,
        -36.17210087417809,
        -39.9403363124526,
        -37.46137677988037,
        -67.71910094997473,
        -37.72927259138471,
        -49.77202383645967,
        -56.24636982374143,
        -26.30813199038505,
        -48.53971879291432,
        -58.0762099817337,
        -21.14376657898103,
        -11.9649639862088,
        -28.56575117389265,
        -33.0683973894134,
        -55.52707612955319,
        -46.18659707085099,
        -59.0292888880877,
        -46.44780417036619,
        -53.30070498729157,
        -50.96271816686223,
        -43.82725848466772,
        -23.97758877804484,
        -31.52843865940271,
        -41.70814945605922,
        -42.89597220454642,
        -27.01088355362102,
        -38.14830220113841,
        -43.0418762274593,
        -5.913430426917811,
        -75.79194875509678,
        -33.73341423241831,
        -25.32434682578636,
        -22.26198213113484,
        -20.40860863487136,
        -56.76645555628829,
        -62.60373141591968,
        -44.76294968530615,
        -64.09700046351048,
        -53.1476721662472,
        -46.38811172508866,
        -47.1890064899971,
        -30.07300324534412,
        -65.34422154657035,
        -66.60866104986661,
        -59.16592693290573,
        -39.19006661839776,
        -36.6410874672216,
        -58.28221974956137,
        -45.94459713947934,
        -29.40035521672758,
        -47.16307579703241,
        -65.92553952756742,
        -56.11805096690565,
        -18.11601659244984,
        -43.62919227335401,
        -63.04329153672512,
        -49.11275678174528,
        -60.09023785791203,
        -3.515249420652883,
        -59.49764999970262,
        -56.67149110841745,
        -53.95328526051868,
        -73.75911489827696,
        -33.71136096001975,
        -58.25436305531588,
        -58.4604275167934,
        -34.30503110251833,
        -51.23302231929975,
        -29.83575534326298,
        -72.07696087995467,
        -54.86245537418356,
        -17.39092734742408,
        -69.73833968039797,
        -61.9315378592706,
        -31.65002967154375,
        -50.84045881252942,
        -36.03715316350141,
        -36.10834518808625,
        -42.42321635581047,
        -42.98185620410131,
        -19.64757628189011,
        -33.9286278651321,
        -19.79131310542568,
        -50.24501251117422,
        -41.92498734869005,
        -35.60806073947632,
        -68.288050379813,
        -39.49050547578744,
        -71.30916950459242,
        -61.55791004935423,
        -37.20551534138146,
        -56.97971953001301,
        -57.20094811062841,
        -41.98420624729922,
        -26.19025249291242,
        -26.97284922001039,
        -49.51592392088997,
        -49.35835890882885,
        -66.11034920784732,
        -51.85589309598442,
        -12.64975172396208,
        -34.73786569207208,
        -12.96830103869767,
        -55.10667051070005,
        -42.28259191036236,
        -43.80192808669676,
        -29.34698842983936,
        -20.84933345580728,
        -48.5925072592285,
        -24.43582126330672,
        -56.82122364413986,
        -57.55303236435932,
        -28.82604647015243,
        -51.86533874702246,
        -49.27030010982831,
        -34.73103727375619,
        -67.29582278502632,
        -58.05367908291133,
        -36.50580094130957,
        -45.75567249227035,
        -36.85164753821338,
        -54.45001085792256,
        -52.86722445493358,
        -64.01936473165676,
        -30.30723414212888,
        -36.38808274117699,
        -32.19261171062972,
        -52.05978216187798,
        -60.29549052784384,
        -40.49073673579035,
        -39.87502675186794,
        -21.4276504910384,
        -66.27358944729677,
        -34.01150908831001,
        -50.74096139969543,
        -54.92459149913952,
        -13.17441518288719,
        -43.67313410381892,
        -63.9523306383258,
        -28.95818780471947,
        -43.72126253621509,
        -58.92999635071685,
        -41.52828429199828,
        -45.21007725232234,
        -42.94235884537989,
        -64.9650476854969,
        -63.99285374791187,
        -61.81280109039482,
        -66.59953909105073,
        -58.59664497275667,
        -58.42997277465066,
        -52.4004688042047,
        -33.66089869354139,
        -44.33605330544142,
        -52.40170164923466,
        -31.18617580776005,
        -59.11473666378003,
        -35.51139837753161,
        -44.98062294390936,
        -54.70067734018331,
        -25.1984686012513,
        -47.6220766930628,
        -41.04756414289129,
        -36.28105722992283,
        -30.4042247870395,
        -47.58324124430006,
        -39.7505681150263,
        -42.82767669077516,
        -52.63806216902523,
        -19.57701517019896,
        -40.67476405386455,
        -38.25803287452968,
        -43.49066066730419,
        -37.94943403649526,
        -21.48793490388121,
        -29.66467809599242,
        -60.59439466934842,
        -54.78320923063968,
        -32.41715408903427,
        -25.42238597917836,
        -60.62423499441141,
        -16.25736885986375,
        -40.58647423707207,
        -19.57625128243729,
        -62.91478951409167,
        -52.48983858744239,
        -19.37616116375361,
        -27.69784198984881,
        -60.13180593664895,
        -60.89514885753511,
        -11.36488400339418,
        -53.67654361403712,
        -45.22753112781741,
        -57.60345177313967,
        -31.08719914462266,
        -46.0927911104852,
        -62.99721789432721,
        -52.98809570681153,
        -48.05793210307407,
        -38.48554232264129,
        -54.45065446442258,
        -62.1182796135948,
        -76.08616771330155,
        -22.18311561426513,
        -37.12439205344528,
        -64.11582648269284,
        -31.06646708298243,
        -35.98703185480026,
        -36.98298676430683,
        -56.74803676412195,
        -9.538553178192934,
        -22.44342285242855,
        -38.16819790534191,
        -31.4727686577303,
        -38.72892541906543,
        -48.86550706720507,
        -65.9683875829958,
        -30.78443683547234,
        -40.22463453965215,
        -55.68301393750759,
        -44.52507724390321,
        -48.30287506602204,
        -45.39577006195645,
        -49.72955328985656,
        -35.14723880933222,
        -52.90176930853514,
        -53.24873496964904,
        -57.28866788860345,
        -39.75294597765268,
        -33.43688873806239,
        -55.29639225383503,
        -47.71658406838434,
        -36.70900758621583,
        -37.35800221013046,
        -40.21649164469122,
        -36.82879176115593,
        -42.74564461258438,
        -54.04923125294085,
        -37.06682572109112,
        -27.26438460537263,
        -47.04743674998605,
        -32.68786472376529,
        -20.15435205795492,
        -17.83244897038916,
        -12.79198684430678,
        -45.73510068907993,
        -38.00990334518473,
        -31.49635224206367,
        -38.29683831860952,
        -40.68260529731035,
        -42.32880948484269,
        -22.49346292228233,
        -56.84073829052522,
        -19.7291200217383,
        -38.86077753004692,
        -27.94291423004153,
        -56.30119995156404,
        -19.74208394284371,
        -34.41618793379308,
        -48.33141294497327,
        -26.77597797662717,
        -52.89100125665683,
        -44.7509872622884,
        -11.99511810577526,
        -47.28252121630977,
        -55.80958639202885,
        -37.53169800520995,
        -4.195996693980079,
        -10.32574871469727,
        -39.12311915814708,
        -60.98014829072779,
        -41.6665167075637,
        -42.66538881226609,
        -35.64741709211665,
        -27.5883296678761,
        -25.25613317626628,
        -15.50829476905016,
        -33.31841991420303,
        -35.29639731689224,
        -10.7530646563807,
        -26.8486910156568,
        -39.18382436437986,
        -34.84680559650246,
        -43.64557997563536,
        -39.42255785061148,
        -40.70506309590446,
        -41.99730533036584,
        -35.60740070112181,
        -24.00738019479718,
        -30.13215983116469,
        -15.25466301548337,
        -47.76064185670558,
        -32.04373171214402,
        -24.71451595610543,
        -58.41216023668783,
        -32.0361489578898,
        -26.03218349639262,
        -9.06121485850369,
        -33.20592552580644,
        -42.87361637745926,
        -41.67131419825871,
        -46.22898304134941,
        -35.66111980936149,
        -61.02377860767282,
        -45.90256470006764,
        -46.61620406681635,
        -61.27183878428102,
        -30.93869824723861,
        -28.92746477888368,
        -14.32175112319024,
        -28.84443829455431,
        -36.07603344826607,
        -27.79930314244613,
        -18.07448320000832,
        -37.11217888031209,
        -37.96156241290742,
        -44.02719379771336,
        -46.84998572877529,
        -38.32952613751471,
        -64.49667943608085,
        -40.52721208736381,
        -12.15957851536905,
        -26.1396124472823,
        -22.36662589572997,
        -14.63563017861027,
        -35.4623527978482,
        -22.07689107991911,
        -23.49726838099384,
        -27.05642412764299,
        -49.1028672816883,
        -20.92872482866008,
        -31.98513888298929,
        -31.27061633227111,
        -13.65648818063977,
        -56.38840792729066,
        -32.07434780198987,
        -18.56854149359843,
        -40.20018240367477,
        -5.889730582798251,
        -55.54046830829992,
        -34.16061050840759,
        -53.68105199284521,
        -38.49174682836722,
        -26.23789325584672,
        -32.74980268321632,
        -44.61658117890847,
        -45.02968827312374,
        -38.20655765206706,
        -25.33060400732059,
        -40.56945085724761,
        -14.99755670132057,
        -48.549396845007,
        -32.97458665805057,
        -35.15801791598102,
        -9.069772832186722,
        -38.10551357306471,
        -23.36179816470179,
        -36.1263708534203,
        -36.61981261270788,
        -49.58313819043273,
        -26.71953540273926,
        -28.4312848702923,
        -30.32475722191819,
        -49.72228732629301,
        -18.75726191729568,
        -28.96365792450482,
        -4.060481973618491,
        -28.23703638271643,
        -45.99129640220535,
        -23.60071656257555,
        -29.71412674051375,
        -36.53610286585545,
        -19.44650628956521,
        -29.26604469944155,
        -39.9091536053196,
        -7.686181220674181,
        -40.47730215648164,
        -32.38144234327919,
        -41.34250906995254,
        -25.8403675309048,
        -34.85190899418421,
        -29.12054299392992,
        -35.92422654674069,
        -27.72035085746718,
        -43.4906147677323,
        -13.25430795880677,
        -40.57214781667609,
        -33.00455782037376,
        -49.9699846470107,
        -25.79690810008886,
        -37.12461533436879,
        -59.30931352602612,
        -37.68557011821706,
        -34.28266848235974,
        -37.19489128333475,
        -18.73811154698692,
        -15.74627656769543,
        -12.65045619796701,
        -49.35223971713837,
        -39.1025679815893,
        -3.769580673541733,
        -11.14174687406014,
        -48.7083627596978,
        -51.31825484513079,
        -41.89384539285528,
        -42.78187147488161,
        -37.70154545323474,
        -35.74901875882831,
        -12.61521061699532,
        -14.39352318721041,
        -12.65045619796701,
        -30.43104150684812,
        -40.17766487004444,
        -27.31547308129358,
        -33.50414773290976,
        -42.15514256295289,
        -47.28589049738969,
        -24.03172595480472,
        -45.08134426310165,
        -27.6818669341415,
        -28.67963114677956,
        -30.82060822276697,
        -25.09802821714526,
        -43.32202698270597,
        -31.96216303330774,
        -32.02582110002081,
        -45.53212075813899,
        -51.67536460159907,
        -40.72906469754824,
        -40.54828587273033,
        -4.645066240352938,
        -35.71303912302191,
        -46.44518735987138,
        -19.83191900903117,
        -43.0691515479292,
        -46.44010843484205,
        -12.86297226839532,
        -4.806993939747597,
        -4.594354188232028,
        -4.806993939747597,
        -3.815126700535507,
        -4.309647201380201,
        -4.130537792203232,
        -3.889393722050498,
        -4.519428943256781,
        -4.106982822809154,
        -4.309647201380201,
        -4.024908442412086,
        -47.21932718929121,
        -42.13480053600746,
        -13.28219424935709,
        -13.1820986638366,
        -17.79530321503632,
        -8.962281712005018,
        -8.98812949610872,
        -7.866755794709599
      ]
    ]
  },
  "analysis": {
    "authors": "Sergei L Kosakovsky Pond",
    "citation": "*Gene-wide identification of episodic selection*, Mol Biol Evol. 32(5):1365-71",
    "contact": "spond@temple.edu",
    "info": "BUSTED (branch-site unrestricted statistical test of episodic diversification) uses a random effects branch-site model fitted \njointly to all or a subset of tree branches in order to test for alignment-wide evidence of episodic diversifying selection. \nAssuming there is evidence of positive selection (i.e. there is an omega > 1),  BUSTED will also perform a quick evidence-ratio \nstyle analysis to explore which individual sites may have been subject to selection. v2.0 adds support for synonymous rate variation, \nand relaxes the test statistic to 0.5 (chi^2_0 + chi^2_2). Version 2.1 adds a grid search for the initial starting point.\nVersion 2.2 changes the grid search to LHC, and adds an initial search phase to use adaptive Nedler-Mead.\n",
    "requirements": "in-frame codon alignment and a phylogenetic tree (optionally annotated with {})",
    "version": "2.2"
  },
  "background": 1,
  "branch attributes": {
    "0": {
      "ATTLR8_3302_BP": {
        "MG94xREV with separate rates for branch sets": 0.1642149795444482,
        "Nucleotide GTR": 0.162211694509391,
        "constrained": 0.05925316124030894,
        "original name": "ATTLR8_3302_BP",
        "unconstrained": 0.05948166104815829
      },
      "CATLR8_3302_BP": {
        "MG94xREV with separate rates for branch sets": 0.09259984528422677,
        "Nucleotide GTR": 0.09159240827294708,
        "constrained": 0.03247770666764736,
        "original name": "CATLR8_3302_BP",
        "unconstrained": 0.03253695841077726
      },
      "CBTLR8_3302_BP": {
        "MG94xREV with separate rates for branch sets": 0.1199975417402142,
        "Nucleotide GTR": 0.1163483966890522,
        "constrained": 0.04295804420638039,
        "original name": "CBTLR8_3302_BP",
        "unconstrained": 0.04279558659779877
      },
      "CCTLR8_3302_BP": {
        "MG94xREV with separate rates for branch sets": 0.03974836573786698,
        "Nucleotide GTR": 0.03961812872378112,
        "constrained": 0.01357948574061559,
        "original name": "CCTLR8_3302_BP",
        "unconstrained": 0.01358667070214152
      },
      "CITLR8_3302_BP": {
        "MG94xREV with separate rates for branch sets": 0.122372138019633,
        "Nucleotide GTR": 0.1205297151760666,
        "constrained": 0.04373497578521493,
        "original name": "CITLR8_3302_BP",
        "unconstrained": 0.04431720491966464
      },
      "DRTLR8A_3302_BP": {
        "MG94xREV with separate rates for branch sets": 0.1616084957776869,
        "Nucleotide GTR": 0.1607996682363052,
        "constrained": 0.05630292475644361,
        "original name": "DRTLR8A_3302_BP",
        "unconstrained": 0.05606728370758219
      },
      "DRTLR8B_3302_BP": {
        "MG94xREV with separate rates for branch sets": 0.1093468150116868,
        "Nucleotide GTR": 0.107917715933098,
        "constrained": 0.03940131712500986,
        "original name": "DRTLR8B_3302_BP",
        "unconstrained": 0.03900172856699082
      },
      "GMTLR8_3302_BP": {
        "MG94xREV with separate rates for branch sets": 0.3198523094660536,
        "Nucleotide GTR": 0.3106789771755638,
        "constrained": 0.1234489211951806,
        "original name": "GMTLR8_3302_BP",
        "unconstrained": 0.1238215513814113
      },
      "IPTLR8_3302_BP": {
        "MG94xREV with separate rates for branch sets": 0.0642005712284894,
        "Nucleotide GTR": 0.06428903447545564,
        "constrained": 0.02249146385552273,
        "original name": "IPTLR8_3302_BP",
        "unconstrained": 0.02234456237112122
      },
      "LCTLR8_3302_BP": {
        "MG94xREV with separate rates for branch sets": 0.09533162630733762,
        "Nucleotide GTR": 0.09465898569851597,
        "constrained": 0.03562789738846277,
        "original name": "LCTLR8_3302_BP",
        "unconstrained": 0.03571943065265092
      },
      "LMTLR8_3302_BP": {
        "MG94xREV with separate rates for branch sets": 0.06212634608447262,
        "Nucleotide GTR": 0.06188621505264318,
        "constrained": 0.02158574338796889,
        "original name": "LMTLR8_3302_BP",
        "unconstrained": 0.02157175584500089
      },
      "MATLR8_3302_BP": {
        "MG94xREV with separate rates for branch sets": 0.10745276321199,
        "Nucleotide GTR": 0.1059869000289456,
        "constrained": 0.03765064154602359,
        "original name": "MATLR8_3302_BP",
        "unconstrained": 0.03768425035196119
      },
      "MMTLR8_3302_BP": {
        "MG94xREV with separate rates for branch sets": 0.1081271365470543,
        "Nucleotide GTR": 0.1066878823554409,
        "constrained": 0.03832439221177378,
        "original name": "MMTLR8_3302_BP",
        "unconstrained": 0.03835486856428078
      },
      "Node1": {
        "MG94xREV with separate rates for branch sets": 0.0104139664984873,
        "Nucleotide GTR": 0.01108821729141188,
        "constrained": 0.003210256062735796,
        "unconstrained": 0.003152795630281705
      },
      "Node11": {
        "MG94xREV with separate rates for branch sets": 0.03573311006057505,
        "Nucleotide GTR": 0.03684450954334077,
        "constrained": 0.01349020623504183,
        "unconstrained": 0.01399567437182039
      },
      "Node12": {
        "MG94xREV with separate rates for branch sets": 0.02312205808559345,
        "Nucleotide GTR": 0.02286670864187973,
        "constrained": 0.007386192518361681,
        "unconstrained": 0.007474677940460463
      },
      "Node16": {
        "MG94xREV with separate rates for branch sets": 0.1592029283064981,
        "Nucleotide GTR": 0.1563271894591952,
        "constrained": 0.05802239898090508,
        "unconstrained": 0.06101933986667493
      },
      "Node18": {
        "MG94xREV with separate rates for branch sets": 0.04213899566247112,
        "Nucleotide GTR": 0.03971279428618582,
        "constrained": 0.01602267612501429,
        "unconstrained": 0.01663496069539148
      },
      "Node19": {
        "MG94xREV with separate rates for branch sets": 0.05270285845257453,
        "Nucleotide GTR": 0.05216327638205571,
        "constrained": 0.01802110091349338,
        "unconstrained": 0.01840495380562253
      },
      "Node2": {
        "MG94xREV with separate rates for branch sets": 0.006380896436536592,
        "Nucleotide GTR": 0.006253263966724371,
        "constrained": 0.001797385410846457,
        "unconstrained": 0.001713438753185661
      },
      "Node23": {
        "MG94xREV with separate rates for branch sets": 0.2655357902081168,
        "Nucleotide GTR": 0.2486279221078081,
        "constrained": 0.1009329451843884,
        "unconstrained": 0.1085598422681636
      },
      "Node24": {
        "MG94xREV with separate rates for branch sets": 0.2737184598460139,
        "Nucleotide GTR": 0.2649918775522566,
        "constrained": 0.1015959002815497,
        "unconstrained": 0.1076448832348285
      },
      "Node3": {
        "MG94xREV with separate rates for branch sets": 0.01746846823334181,
        "Nucleotide GTR": 0.01703111123284677,
        "constrained": 0.005425262010156844,
        "unconstrained": 0.005708326808606171
      },
      "Node33": {
        "MG94xREV with separate rates for branch sets": 0.02648173017822455,
        "Nucleotide GTR": 0.02543714447299345,
        "constrained": 0.008638634144313368,
        "unconstrained": 0.00874992665877528
      },
      "Node36": {
        "MG94xREV with separate rates for branch sets": 0.003888888959087576,
        "Nucleotide GTR": 0.004356876121948617,
        "constrained": 0.001078285877706336,
        "unconstrained": 0.001129606978274669
      },
      "Node37": {
        "MG94xREV with separate rates for branch sets": 0.03023378234648617,
        "Nucleotide GTR": 0.03002300843842737,
        "constrained": 0.009730546390467552,
        "unconstrained": 0.009894053047946497
      },
      "Node4": {
        "MG94xREV with separate rates for branch sets": 0.03772547536598434,
        "Nucleotide GTR": 0.04037865056751983,
        "constrained": 0.0127159475177169,
        "unconstrained": 0.01287980051708342
      },
      "Node5": {
        "MG94xREV with separate rates for branch sets": 0.08680951979165392,
        "Nucleotide GTR": 0.08509584145385243,
        "constrained": 0.03172479090136428,
        "unconstrained": 0.03223933025771443
      },
      "Node6": {
        "MG94xREV with separate rates for branch sets": 0.08923501804608831,
        "Nucleotide GTR": 0.08430477011450764,
        "constrained": 0.03477066040137402,
        "unconstrained": 0.03561639149958373
      },
      "Node7": {
        "MG94xREV with separate rates for branch sets": 0.1125874429628503,
        "Nucleotide GTR": 0.1083545183506794,
        "constrained": 0.04016285412094287,
        "unconstrained": 0.04123262090020294
      },
      "Node8": {
        "MG94xREV with separate rates for branch sets": 0.1111656013553132,
        "Nucleotide GTR": 0.1075729523260222,
        "constrained": 0.04064799952257674,
        "unconstrained": 0.04260847314597622
      },
      "Node9": {
        "MG94xREV with separate rates for branch sets": 0.1875378051042549,
        "Nucleotide GTR": 0.1805113371143833,
        "constrained": 0.06725860477288621,
        "unconstrained": 0.06983395817500881
      },
      "OMTLR8_3302_BP": {
        "MG94xREV with separate rates for branch sets": 0.324131406589831,
        "Nucleotide GTR": 0.3115265447588637,
        "constrained": 0.1195829696158088,
        "original name": "OMTLR8_3302_BP",
        "unconstrained": 0.1214348544687989
      },
      "ONTLR8_3302_BP": {
        "MG94xREV with separate rates for branch sets": 0.1850843959917764,
        "Nucleotide GTR": 0.1836595959209541,
        "constrained": 0.06732060326947369,
        "original name": "ONTLR8_3302_BP",
        "unconstrained": 0.06733342124684251
      },
      "PHTLR8_3302_BP": {
        "MG94xREV with separate rates for branch sets": 0.06649422321313578,
        "Nucleotide GTR": 0.06525838134225026,
        "constrained": 0.0229931058092762,
        "original name": "PHTLR8_3302_BP",
        "unconstrained": 0.02310783851394052
      },
      "SLTLR8_3302_BP": {
        "MG94xREV with separate rates for branch sets": 0.04745356979791519,
        "Nucleotide GTR": 0.04691736566775649,
        "constrained": 0.01695609835468255,
        "original name": "SLTLR8_3302_BP",
        "unconstrained": 0.01688083585923876
      },
      "SMTLR8_3302_BP": {
        "MG94xREV with separate rates for branch sets": 0.1270071125959978,
        "Nucleotide GTR": 0.1256714680155128,
        "constrained": 0.04531351677302715,
        "original name": "SMTLR8_3302_BP",
        "unconstrained": 0.04529503671022458
      },
      "SSTLR8_3302_BP": {
        "MG94xREV with separate rates for branch sets": 0.1838054605880887,
        "Nucleotide GTR": 0.1820985625559248,
        "constrained": 0.0626396879958534,
        "original name": "SSTLR8_3302_BP",
        "unconstrained": 0.06315832106666305
      },
      "TFTLR8_3302_BP": {
        "MG94xREV with separate rates for branch sets": 0.1298490158876482,
        "Nucleotide GTR": 0.1288913108722279,
        "constrained": 0.04611392399281392,
        "original name": "TFTLR8_3302_BP",
        "unconstrained": 0.04617182664984095
      },
      "TOTLR8_3302_BP": {
        "MG94xREV with separate rates for branch sets": 0.05212987832330935,
        "Nucleotide GTR": 0.05177449532947465,
        "constrained": 0.01813359781092215,
        "original name": "TOTLR8_3302_BP",
        "unconstrained": 0.01810663716577778
      },
      "TRTLR8_3302_BP": {
        "MG94xREV with separate rates for branch sets": 0.2277684185162937,
        "Nucleotide GTR": 0.2213235482614206,
        "constrained": 0.08241633780583325,
        "original name": "TRTLR8_3302_BP",
        "unconstrained": 0.08259269710866023
      }
    },
    "attributes": {
      "MG94xREV with separate rates for branch sets": {
        "attribute type": "branch length",
        "display order": 1
      },
      "Nucleotide GTR": {
        "attribute type": "branch length",
        "display order": 0
      },
      "constrained": {
        "attribute type": "branch length",
        "display order": 1
      },
      "original name": {
        "attribute type": "node label",
        "display order": 0
      },
      "unconstrained": {
        "attribute type": "branch length",
        "display order": 0
      }
    }
  },
  "data partitions": {
    "0": {
      "coverage": [
        [
          0,
          1,
          2,
          3,
          4,
          5,
          6,
          7,
          8,
          9,
          10,
          11,
          12,
          13,
          14,
          15,
          16,
          17,
          18,
          19,
          20,
          21,
          22,
          23,
          24,
          25,
          26,
          27,
          28,
          29,
          30,
          31,
          32,
          33,
          34,
          35,
          36,
          37,
          38,
          39,
          40,
          41,
          42,
          43,
          44,
          45,
          46,
          47,
          48,
          49,
          50,
          51,
          52,
          53,
          54,
          55,
          56,
          57,
          58,
          59,
          60,
          61,
          62,
          63,
          64,
          65,
          66,
          67,
          68,
          69,
          70,
          71,
          72,
          73,
          74,
          75,
          76,
          77,
          78,
          79,
          80,
          81,
          82,
          83,
          84,
          85,
          86,
          87,
          88,
          89,
          90,
          91,
          92,
          93,
          94,
          95,
          96,
          97,
          98,
          99,
          100,
          101,
          102,
          103,
          104,
          105,
          106,
          107,
          108,
          109,
          110,
          111,
          112,
          113,
          114,
          115,
          116,
          117,
          118,
          119,
          120,
          121,
          122,
          123,
          124,
          125,
          126,
          127,
          128,
          129,
          130,
          131,
          132,
          133,
          134,
          135,
          136,
          137,
          138,
          139,
          140,
          141,
          142,
          143,
          144,
          145,
          146,
          147,
          148,
          149,
          150,
          151,
          152,
          153,
          154,
          155,
          156,
          157,
          158,
          159,
          160,
          161,
          162,
          163,
          164,
          165,
          166,
          167,
          168,
          169,
          170,
          171,
          172,
          173,
          174,
          175,
          176,
          177,
          178,
          179,
          180,
          181,
          182,
          183,
          184,
          185,
          186,
          187,
          188,
          189,
          190,
          191,
          192,
          193,
          194,
          195,
          196,
          197,
          198,
          199,
          200,
          201,
          202,
          203,
          204,
          205,
          206,
          207,
          208,
          209,
          210,
          211,
          212,
          213,
          214,
          215,
          216,
          217,
          218,
          219,
          220,
          221,
          222,
          223,
          224,
          225,
          226,
          227,
          228,
          229,
          230,
          231,
          232,
          233,
          234,
          235,
          236,
          237,
          238,
          239,
          240,
          241,
          242,
          243,
          244,
          245,
          246,
          247,
          248,
          249,
          250,
          251,
          252,
          253,
          254,
          255,
          256,
          257,
          258,
          259,
          260,
          261,
          262,
          263,
          264,
          265,
          266,
          267,
          268,
          269,
          270,
          271,
          272,
          273,
          274,
          275,
          276,
          277,
          278,
          279,
          280,
          281,
          282,
          283,
          284,
          285,
          286,
          287,
          288,
          289,
          290,
          291,
          292,
          293,
          294,
          295,
          296,
          297,
          298,
          299,
          300,
          301,
          302,
          303,
          304,
          305,
          306,
          307,
          308,
          309,
          310,
          311,
          312,
          313,
          314,
          315,
          316,
          317,
          318,
          319,
          320,
          321,
          322,
          323,
          324,
          325,
          326,
          327,
          328,
          329,
          330,
          331,
          332,
          333,
          334,
          335,
          336,
          337,
          338,
          339,
          340,
          341,
          342,
          343,
          344,
          345,
          346,
          347,
          348,
          349,
          350,
          351,
          352,
          353,
          354,
          355,
          356,
          357,
          358,
          359,
          360,
          361,
          362,
          363,
          364,
          365,
          366,
          367,
          368,
          369,
          370,
          371,
          372,
          373,
          374,
          375,
          376,
          377,
          378,
          379,
          380,
          381,
          382,
          383,
          384,
          385,
          386,
          387,
          388,
          389,
          390,
          391,
          392,
          393,
          394,
          395,
          396,
          397,
          398,
          399,
          400,
          401,
          402,
          403,
          404,
          405,
          406,
          407,
          408,
          409,
          410,
          411,
          412,
          413,
          414,
          415,
          416,
          417,
          418,
          419,
          420,
          421,
          422,
          423,
          424,
          425,
          426,
          427,
          428,
          429,
          430,
          431,
          432,
          433,
          434,
          435,
          436,
          437,
          438,
          439,
          440,
          441,
          442,
          443,
          444,
          445,
          446,
          447,
          448,
          449,
          450,
          451,
          452,
          453,
          454,
          455,
          456,
          457,
          458,
          459,
          460,
          461,
          462,
          463,
          464,
          465,
          466,
          467,
          468,
          469,
          470,
          471,
          472,
          473,
          474,
          475,
          476,
          477,
          478,
          479,
          480,
          481,
          482,
          483,
          484,
          485,
          486,
          487,
          488,
          489,
          490,
          491,
          492,
          493,
          494,
          495,
          496,
          497,
          498,
          499,
          500,
          501,
          502,
          503,
          504,
          505,
          506,
          507,
          508,
          509,
          510,
          511,
          512,
          513,
          514,
          515,
          516,
          517,
          518,
          519,
          520,
          521,
          522,
          523,
          524,
          525,
          526,
          527,
          528,
          529,
          530,
          531,
          532,
          533,
          534,
          535,
          536,
          537,
          538,
          539,
          540,
          541,
          542,
          543,
          544,
          545,
          546,
          547,
          548,
          549,
          550,
          551,
          552,
          553,
          554,
          555,
          556,
          557,
          558,
          559,
          560,
          561,
          562,
          563,
          564,
          565,
          566,
          567,
          568,
          569,
          570,
          571,
          572,
          573,
          574,
          575,
          576,
          577,
          578,
          579,
          580,
          581,
          582,
          583,
          584,
          585,
          586,
          587,
          588,
          589,
          590,
          591,
          592,
          593,
          594,
          595,
          596,
          597,
          598,
          599,
          600,
          601,
          602,
          603,
          604,
          605,
          606,
          607,
          608,
          609,
          610,
          611,
          612,
          613,
          614,
          615,
          616,
          617,
          618,
          619,
          620,
          621,
          622,
          623,
          624,
          625,
          626,
          627,
          628,
          629,
          630,
          631,
          632,
          633,
          634,
          635,
          636,
          637,
          638,
          639,
          640,
          641,
          642,
          643,
          644,
          645,
          646,
          647,
          648,
          649,
          650,
          651,
          652,
          653,
          654,
          655,
          656,
          657,
          658,
          659,
          660,
          661,
          662,
          663,
          664,
          665,
          666,
          667,
          668,
          669,
          670,
          671,
          672,
          673,
          674,
          675,
          676,
          677,
          678,
          679,
          680,
          681,
          682,
          683,
          684,
          685,
          686,
          687,
          688,
          689,
          690,
          691,
          692,
          693,
          694,
          695,
          696,
          697,
          698,
          699,
          700,
          701,
          702,
          703,
          704,
          705,
          706,
          707,
          708,
          709,
          710,
          711,
          712,
          713,
          714,
          715,
          716,
          717,
          718,
          719,
          720,
          721,
          722,
          723,
          724,
          725,
          726,
          727,
          728,
          729,
          730,
          731,
          732,
          733,
          734,
          735,
          736,
          737,
          738,
          739,
          740,
          741,
          742,
          743,
          744,
          745,
          746,
          747,
          748,
          749,
          750,
          751,
          752,
          753,
          754,
          755,
          756,
          757,
          758,
          759,
          760,
          761,
          762,
          763,
          764,
          765,
          766,
          767,
          768,
          769,
          770,
          771,
          772,
          773,
          774,
          775,
          776,
          777,
          778,
          779,
          780,
          781,
          782,
          783,
          784,
          785,
          786,
          787,
          788,
          789,
          790,
          791,
          792,
          793,
          794,
          795,
          796,
          797,
          798,
          799,
          800,
          801,
          802,
          803,
          804,
          805,
          806,
          807,
          808,
          809,
          810,
          811,
          812,
          813,
          814,
          815,
          816,
          817,
          818,
          819,
          820,
          821,
          822,
          823,
          824,
          825,
          826,
          827,
          828,
          829,
          830,
          831,
          832,
          833,
          834,
          835,
          836,
          837,
          838,
          839,
          840,
          841,
          842,
          843,
          844,
          845,
          846,
          847,
          848,
          849,
          850,
          851,
          852,
          853,
          854,
          855,
          856,
          857,
          858,
          859,
          860,
          861,
          862,
          863,
          864,
          865,
          866,
          867,
          868,
          869,
          870,
          871,
          872,
          873,
          874,
          875,
          876,
          877,
          878,
          879,
          880,
          881,
          882,
          883,
          884,
          885,
          886,
          887,
          888,
          889,
          890,
          891,
          892,
          893,
          894,
          895,
          896,
          897,
          898,
          899,
          900,
          901,
          902,
          903,
          904,
          905,
          906,
          907,
          908,
          909,
          910,
          911,
          912,
          913,
          914,
          915,
          916,
          917,
          918,
          919,
          920,
          921,
          922,
          923,
          924,
          925,
          926,
          927,
          928,
          929,
          930,
          931,
          932,
          933,
          934,
          935,
          936,
          937,
          938,
          939,
          940,
          941,
          942,
          943,
          944,
          945,
          946,
          947,
          948,
          949,
          950,
          951,
          952,
          953,
          954,
          955,
          956,
          957,
          958,
          959,
          960,
          961,
          962,
          963,
          964,
          965,
          966,
          967,
          968,
          969,
          970,
          971,
          972,
          973,
          974,
          975,
          976,
          977,
          978,
          979,
          980,
          981,
          982,
          983,
          984,
          985,
          986,
          987,
          988,
          989,
          990,
          991,
          992,
          993,
          994,
          995,
          996,
          997,
          998,
          999,
          1000,
          1001,
          1002,
          1003,
          1004,
          1005,
          1006,
          1007,
          1008,
          1009,
          1010,
          1011,
          1012,
          1013,
          1014,
          1015,
          1016,
          1017,
          1018,
          1019,
          1020,
          1021,
          1022,
          1023,
          1024,
          1025,
          1026,
          1027,
          1028,
          1029,
          1030,
          1031,
          1032,
          1033,
          1034,
          1035,
          1036,
          1037,
          1038,
          1039,
          1040,
          1041,
          1042,
          1043,
          1044,
          1045,
          1046,
          1047,
          1048,
          1049,
          1050,
          1051,
          1052,
          1053,
          1054,
          1055,
          1056,
          1057,
          1058,
          1059,
          1060,
          1061,
          1062,
          1063,
          1064,
          1065,
          1066,
          1067,
          1068,
          1069,
          1070,
          1071,
          1072,
          1073,
          1074,
          1075,
          1076,
          1077,
          1078,
          1079,
          1080,
          1081,
          1082,
          1083,
          1084,
          1085,
          1086,
          1087,
          1088,
          1089,
          1090,
          1091,
          1092,
          1093,
          1094,
          1095,
          1096,
          1097,
          1098,
          1099
        ]
      ],
      "name": "busted.filter.default"
    }
  },
  "fits": {
    "Constrained model": {
      "AIC-c": 86579.60291581394,
      "Log Likelihood": -43220.60129213822,
      "Rate Distributions": {
        "Background": {
          "0": {
            "omega": 0.9962181132434514,
            "proportion": 0.5855187737120737
          },
          "1": {
            "omega": 1,
            "proportion": 0.1089782998414103
          },
          "2": {
            "omega": 2.300810859007836,
            "proportion": 0.3055029264465159
          }
        },
        "Synonymous site-to-site rates": {
          "0": {
            "proportion": 0.04098261583124027,
            "rate": 0.1147607083876274
          },
          "1": {
            "proportion": 0.6074132325831949,
            "rate": 0.6792963337402863
          },
          "2": {
            "proportion": 0.3516041515855648,
            "rate": 1.657213719999918
          }
        },
        "Test": {
          "0": {
            "omega": 0.8188515667383803,
            "proportion": 0
          },
          "1": {
            "omega": 1,
            "proportion": 0.9846116395818371
          },
          "2": {
            "omega": 1,
            "proportion": 0.0153883604181629
          }
        }
      },
      "display order": 3,
      "estimated parameters": 69,
      "log-likelihood": -43220.60129213822,
      "parameters": 69,
      "display-order": 3,
      "branch-annotations": [
        {
          "ATTLR8_3302_BP": {
            "is_foreground": false
          },
          "CATLR8_3302_BP": {
            "is_foreground": false
          },
          "CBTLR8_3302_BP": {
            "is_foreground": false
          },
          "CCTLR8_3302_BP": {
            "is_foreground": false
          },
          "CITLR8_3302_BP": {
            "is_foreground": false
          },
          "DRTLR8A_3302_BP": {
            "is_foreground": false
          },
          "DRTLR8B_3302_BP": {
            "is_foreground": false
          },
          "GMTLR8_3302_BP": {
            "is_foreground": false
          },
          "IPTLR8_3302_BP": {
            "is_foreground": false
          },
          "LCTLR8_3302_BP": {
            "is_foreground": false
          },
          "LMTLR8_3302_BP": {
            "is_foreground": false
          },
          "MATLR8_3302_BP": {
            "is_foreground": false
          },
          "MMTLR8_3302_BP": {
            "is_foreground": false
          },
          "Node1": {
            "is_foreground": true
          },
          "Node11": {
            "is_foreground": true
          },
          "Node12": {
            "is_foreground": true
          },
          "Node16": {
            "is_foreground": true
          },
          "Node18": {
            "is_foreground": true
          },
          "Node19": {
            "is_foreground": true
          },
          "Node2": {
            "is_foreground": true
          },
          "Node23": {
            "is_foreground": true
          },
          "Node24": {
            "is_foreground": true
          },
          "Node3": {
            "is_foreground": true
          },
          "Node33": {
            "is_foreground": true
          },
          "Node36": {
            "is_foreground": true
          },
          "Node37": {
            "is_foreground": true
          },
          "Node4": {
            "is_foreground": true
          },
          "Node5": {
            "is_foreground": true
          },
          "Node6": {
            "is_foreground": true
          },
          "Node7": {
            "is_foreground": true
          },
          "Node8": {
            "is_foreground": true
          },
          "Node9": {
            "is_foreground": true
          },
          "OMTLR8_3302_BP": {
            "is_foreground": false
          },
          "ONTLR8_3302_BP": {
            "is_foreground": false
          },
          "PHTLR8_3302_BP": {
            "is_foreground": false
          },
          "SLTLR8_3302_BP": {
            "is_foreground": false
          },
          "SMTLR8_3302_BP": {
            "is_foreground": false
          },
          "SSTLR8_3302_BP": {
            "is_foreground": false
          },
          "TFTLR8_3302_BP": {
            "is_foreground": false
          },
          "TOTLR8_3302_BP": {
            "is_foreground": false
          },
          "TRTLR8_3302_BP": {
            "is_foreground": false
          }
        }
      ]
    },
    "MG94xREV with separate rates for branch sets": {
      "AIC-c": 87207.91035612713,
      "Equilibrium frequencies": [
        [
          0.02583745317816828
        ],
        [
          0.02023895543858455
        ],
        [
          0.01914320520264266
        ],
        [
          0.01869755681206872
        ],
        [
          0.02958714076146693
        ],
        [
          0.02317615514567949
        ],
        [
          0.02192138300360098
        ],
        [
          0.02141105942135359
        ],
        [
          0.02324745731017061
        ],
        [
          0.01821016372304445
        ],
        [
          0.01722425359262213
        ],
        [
          0.01682327785156234
        ],
        [
          0.03112626153856532
        ],
        [
          0.02438177694622966
        ],
        [
          0.02306173165423893
        ],
        [
          0.02252486107866046
        ],
        [
          0.0150557290269449
        ],
        [
          0.0117934312941189
        ],
        [
          0.01115492723879306
        ],
        [
          0.01089524369477238
        ],
        [
          0.01724070754632723
        ],
        [
          0.01350496542184823
        ],
        [
          0.01277379779354437
        ],
        [
          0.01247642740191194
        ],
        [
          0.01354651386937556
        ],
        [
          0.01061123511902949
        ],
        [
          0.01003673593498837
        ],
        [
          0.009803083567545449
        ],
        [
          0.01813756782121355
        ],
        [
          0.01420749267996816
        ],
        [
          0.01343828976811539
        ],
        [
          0.01312545019167915
        ],
        [
          0.01159537796648312
        ],
        [
          0.009082874242245041
        ],
        [
          0.008591121512012904
        ],
        [
          0.008391122638547079
        ],
        [
          0.01327816939661195
        ],
        [
          0.01040103592528535
        ],
        [
          0.00983791706256757
        ],
        [
          0.00960889314211522
        ],
        [
          0.01043303503686193
        ],
        [
          0.008172389505427617
        ],
        [
          0.007729931012154329
        ],
        [
          0.007549980409402675
        ],
        [
          0.01396889874301684
        ],
        [
          0.01094209701074184
        ],
        [
          0.01034968474828083
        ],
        [
          0.01010874702117638
        ],
        [
          0.01933782857454865
        ],
        [
          0.01786505976021638
        ],
        [
          0.02826979177816219
        ],
        [
          0.02214425129717256
        ],
        [
          0.02094534710188123
        ],
        [
          0.02045774535874799
        ],
        [
          0.0173993675444016
        ],
        [
          0.01645735444743758
        ],
        [
          0.01607423190108401
        ],
        [
          0.0297403841629012
        ],
        [
          0.02329619353922774
        ],
        [
          0.0220349224403008
        ],
        [
          0.02152195569215217
        ]
      ],
      "Log Likelihood": -43546.81823829056,
      "Rate Distributions": {
        "non-synonymous/synonymous rate ratio for *background*": [
          [
            1.285272426020356,
            1
          ]
        ],
        "non-synonymous/synonymous rate ratio for *test*": [
          [
            1.348605189593147,
            1
          ]
        ]
      },
      "display order": 1,
      "estimated parameters": 57,
      "log-likelihood": -43546.81823829056,
      "parameters": 57,
      "display-order": 1
    },
    "Nucleotide GTR": {
      "AIC-c": 88591.55418949883,
      "Equilibrium frequencies": [
        [
          0.2818238457502623
        ],
        [
          0.2505738457502623
        ],
        [
          0.1960257082896117
        ],
        [
          0.2715766002098636
        ]
      ],
      "Log Likelihood": -44246.74332493549,
      "Rate Distributions": {
        "Substitution rate from nucleotide A to nucleotide C": 0.4451615145850313,
        "Substitution rate from nucleotide A to nucleotide G": 1,
        "Substitution rate from nucleotide A to nucleotide T": 0.2781746511434715,
        "Substitution rate from nucleotide C to nucleotide G": 0.405909199157644,
        "Substitution rate from nucleotide C to nucleotide T": 0.8827198967259513,
        "Substitution rate from nucleotide G to nucleotide T": 0.3037053502340634
      },
      "display order": 0,
      "estimated parameters": 49,
      "log-likelihood": -44246.74332493549,
      "parameters": 49,
      "display-order": 0
    },
    "Unconstrained model": {
      "AIC-c": 86543.52719175695,
      "Log Likelihood": -43201.55761966728,
      "Rate Distributions": {
        "Background": {
          "0": {
            "omega": 0.9851922166551501,
            "proportion": 0.6336660582357213
          },
          "1": {
            "omega": 0.9989999988827595,
            "proportion": 0.1072683147605173
          },
          "2": {
            "omega": 2.395794611462613,
            "proportion": 0.2590656270037613
          }
        },
        "Synonymous site-to-site rates": {
          "0": {
            "proportion": 0.03740679969417065,
            "rate": 0.1042103547406104
          },
          "1": {
            "proportion": 0.6083570855952262,
            "rate": 0.6720011340120496
          },
          "2": {
            "proportion": 0.3542361147106032,
            "rate": 1.65789186461039
          }
        },
        "Test": {
          "0": {
            "omega": 0.0003802669722948183,
            "proportion": 0,
            "prop": 0
          },
          "1": {
            "omega": 0.6728914624459646,
            "proportion": 0.5749184736458016,
            "prop": 0.5749184736458016
          },
          "2": {
            "omega": 2.52652563233463,
            "proportion": 0.4250815263541984,
            "prop": 0.4250815263541984
          }
        }
      },
      "display order": 2,
      "estimated parameters": 70,
      "log-likelihood": -43201.55761966728,
      "parameters": 70,
      "display-order": 2,
      "branch-annotations": [
        {
          "ATTLR8_3302_BP": {
            "is_foreground": false
          },
          "CATLR8_3302_BP": {
            "is_foreground": false
          },
          "CBTLR8_3302_BP": {
            "is_foreground": false
          },
          "CCTLR8_3302_BP": {
            "is_foreground": false
          },
          "CITLR8_3302_BP": {
            "is_foreground": false
          },
          "DRTLR8A_3302_BP": {
            "is_foreground": false
          },
          "DRTLR8B_3302_BP": {
            "is_foreground": false
          },
          "GMTLR8_3302_BP": {
            "is_foreground": false
          },
          "IPTLR8_3302_BP": {
            "is_foreground": false
          },
          "LCTLR8_3302_BP": {
            "is_foreground": false
          },
          "LMTLR8_3302_BP": {
            "is_foreground": false
          },
          "MATLR8_3302_BP": {
            "is_foreground": false
          },
          "MMTLR8_3302_BP": {
            "is_foreground": false
          },
          "Node1": {
            "is_foreground": true
          },
          "Node11": {
            "is_foreground": true
          },
          "Node12": {
            "is_foreground": true
          },
          "Node16": {
            "is_foreground": true
          },
          "Node18": {
            "is_foreground": true
          },
          "Node19": {
            "is_foreground": true
          },
          "Node2": {
            "is_foreground": true
          },
          "Node23": {
            "is_foreground": true
          },
          "Node24": {
            "is_foreground": true
          },
          "Node3": {
            "is_foreground": true
          },
          "Node33": {
            "is_foreground": true
          },
          "Node36": {
            "is_foreground": true
          },
          "Node37": {
            "is_foreground": true
          },
          "Node4": {
            "is_foreground": true
          },
          "Node5": {
            "is_foreground": true
          },
          "Node6": {
            "is_foreground": true
          },
          "Node7": {
            "is_foreground": true
          },
          "Node8": {
            "is_foreground": true
          },
          "Node9": {
            "is_foreground": true
          },
          "OMTLR8_3302_BP": {
            "is_foreground": false
          },
          "ONTLR8_3302_BP": {
            "is_foreground": false
          },
          "PHTLR8_3302_BP": {
            "is_foreground": false
          },
          "SLTLR8_3302_BP": {
            "is_foreground": false
          },
          "SMTLR8_3302_BP": {
            "is_foreground": false
          },
          "SSTLR8_3302_BP": {
            "is_foreground": false
          },
          "TFTLR8_3302_BP": {
            "is_foreground": false
          },
          "TOTLR8_3302_BP": {
            "is_foreground": false
          },
          "TRTLR8_3302_BP": {
            "is_foreground": false
          }
        }
      ]
    }
  },
  "input": {
    "file name": "/home/datamonkey/datamonkey-js-server/production/app/busted/output/5dfb4a1ec27e2160748fb17e",
    "number of sequences": 22,
    "number of sites": 1100,
    "partition count": 1,
    "trees": {
      "0": "((((((((((CBTLR8_3302_BP:0.1046103894274829,((IPTLR8_3302_BP:0.05959613512551504,PHTLR8_3302_BP:0.06886978749946182)Node12:0.02808671501436588,TFTLR8_3302_BP:0.1113260168856865)Node11:0.03372743971049309)Node9:0.1260985863536478,(DRTLR8A_3302_BP:0.1532176413698713,((CATLR8_3302_BP:0.07327169856186733,CCTLR8_3302_BP:0.05780448223302087)Node19:0.03660167802589075,MATLR8_3302_BP:0.1091716195222282)Node18:0.03085333826949427)Node16:0.1294753220460012)Node8:0.04903579844657457,((DRTLR8B_3302_BP:0.1156746614891823,CITLR8_3302_BP:0.116084799491085)Node24:0.2134839236639628,OMTLR8_3302_BP:0.3417193721487262)Node23:0.148927515469166)Node7:0.07649901912407998,SSTLR8_3302_BP:0.2145012278676608)Node6:0.02546129527149631,GMTLR8_3302_BP:0.2656970698945073)Node5:0.06603224393207059,TRTLR8_3302_BP:0.196706518565049)Node4:0.03036202245470132,ONTLR8_3302_BP:0.1699134784283118)Node3:0.006166598176518101,ATTLR8_3302_BP:0.1463386552287271)Node2:0.003434486509656723,(LMTLR8_3302_BP:0.06581758471435235,MMTLR8_3302_BP:0.1017163557792604)Node33:0.01645932237653934)Node1:0.003913247295002531,((SLTLR8_3302_BP:0.04679087500946438,TOTLR8_3302_BP:0.05259047228353289)Node37:0.02866047672554425,SMTLR8_3302_BP:0.1158045001973523)Node36:0.001030026467106739,LCTLR8_3302_BP:0.08053434900142006)"
    }
  },
  "test results": {
    "LRT": 38.08734494188684,
    "p-value": 2.681687316652415e-9
  },
  "tested": {
    "0": {
      "ATTLR8_3302_BP": "background",
      "CATLR8_3302_BP": "background",
      "CBTLR8_3302_BP": "background",
      "CCTLR8_3302_BP": "background",
      "CITLR8_3302_BP": "background",
      "DRTLR8A_3302_BP": "background",
      "DRTLR8B_3302_BP": "background",
      "GMTLR8_3302_BP": "background",
      "IPTLR8_3302_BP": "background",
      "LCTLR8_3302_BP": "background",
      "LMTLR8_3302_BP": "background",
      "MATLR8_3302_BP": "background",
      "MMTLR8_3302_BP": "background",
      "Node1": "test",
      "Node11": "test",
      "Node12": "test",
      "Node16": "test",
      "Node18": "test",
      "Node19": "test",
      "Node2": "test",
      "Node23": "test",
      "Node24": "test",
      "Node3": "test",
      "Node33": "test",
      "Node36": "test",
      "Node37": "test",
      "Node4": "test",
      "Node5": "test",
      "Node6": "test",
      "Node7": "test",
      "Node8": "test",
      "Node9": "test",
      "OMTLR8_3302_BP": "background",
      "ONTLR8_3302_BP": "background",
      "PHTLR8_3302_BP": "background",
      "SLTLR8_3302_BP": "background",
      "SMTLR8_3302_BP": "background",
      "SSTLR8_3302_BP": "background",
      "TFTLR8_3302_BP": "background",
      "TOTLR8_3302_BP": "background",
      "TRTLR8_3302_BP": "background"
    }
  },
  "timers": {
    "Constrained BUSTED model fitting": {
      "order": 3,
      "timer": 431
    },
    "Overall": {
      "order": 0,
      "timer": 2539
    },
    "Preliminary model fitting": {
      "order": 1,
      "timer": 53
    },
    "Unconstrained BUSTED model fitting": {
      "order": 2,
      "timer": 2052
    }
  },
  "trees": [
    {
      "newickString": "((((((((((CBTLR8_3302_BP:0.1046103894274829,((IPTLR8_3302_BP:0.05959613512551504,PHTLR8_3302_BP:0.06886978749946182)Node12:0.02808671501436588,TFTLR8_3302_BP:0.1113260168856865)Node11:0.03372743971049309)Node9:0.1260985863536478,(DRTLR8A_3302_BP:0.1532176413698713,((CATLR8_3302_BP:0.07327169856186733,CCTLR8_3302_BP:0.05780448223302087)Node19:0.03660167802589075,MATLR8_3302_BP:0.1091716195222282)Node18:0.03085333826949427)Node16:0.1294753220460012)Node8:0.04903579844657457,((DRTLR8B_3302_BP:0.1156746614891823,CITLR8_3302_BP:0.116084799491085)Node24:0.2134839236639628,OMTLR8_3302_BP:0.3417193721487262)Node23:0.148927515469166)Node7:0.07649901912407998,SSTLR8_3302_BP:0.2145012278676608)Node6:0.02546129527149631,GMTLR8_3302_BP:0.2656970698945073)Node5:0.06603224393207059,TRTLR8_3302_BP:0.196706518565049)Node4:0.03036202245470132,ONTLR8_3302_BP:0.1699134784283118)Node3:0.006166598176518101,ATTLR8_3302_BP:0.1463386552287271)Node2:0.003434486509656723,(LMTLR8_3302_BP:0.06581758471435235,MMTLR8_3302_BP:0.1017163557792604)Node33:0.01645932237653934)Node1:0.003913247295002531,((SLTLR8_3302_BP:0.04679087500946438,TOTLR8_3302_BP:0.05259047228353289)Node37:0.02866047672554425,SMTLR8_3302_BP:0.1158045001973523)Node36:0.001030026467106739,LCTLR8_3302_BP:0.08053434900142006)",
      "branchLengths": {
        "Unconstrained model": {
          "ATTLR8_3302_BP": 0.05948166104815829,
          "CATLR8_3302_BP": 0.03253695841077726,
          "CBTLR8_3302_BP": 0.04279558659779877,
          "CCTLR8_3302_BP": 0.01358667070214152,
          "CITLR8_3302_BP": 0.04431720491966464,
          "DRTLR8A_3302_BP": 0.05606728370758219,
          "DRTLR8B_3302_BP": 0.03900172856699082,
          "GMTLR8_3302_BP": 0.1238215513814113,
          "IPTLR8_3302_BP": 0.02234456237112122,
          "LCTLR8_3302_BP": 0.03571943065265092,
          "LMTLR8_3302_BP": 0.02157175584500089,
          "MATLR8_3302_BP": 0.03768425035196119,
          "MMTLR8_3302_BP": 0.03835486856428078,
          "Node1": 0.003152795630281705,
          "Node11": 0.01399567437182039,
          "Node12": 0.007474677940460463,
          "Node16": 0.06101933986667493,
          "Node18": 0.01663496069539148,
          "Node19": 0.01840495380562253,
          "Node2": 0.001713438753185661,
          "Node23": 0.1085598422681636,
          "Node24": 0.1076448832348285,
          "Node3": 0.005708326808606171,
          "Node33": 0.00874992665877528,
          "Node36": 0.001129606978274669,
          "Node37": 0.009894053047946497,
          "Node4": 0.01287980051708342,
          "Node5": 0.03223933025771443,
          "Node6": 0.03561639149958373,
          "Node7": 0.04123262090020294,
          "Node8": 0.04260847314597622,
          "Node9": 0.06983395817500881,
          "OMTLR8_3302_BP": 0.1214348544687989,
          "ONTLR8_3302_BP": 0.06733342124684251,
          "PHTLR8_3302_BP": 0.02310783851394052,
          "SLTLR8_3302_BP": 0.01688083585923876,
          "SMTLR8_3302_BP": 0.04529503671022458,
          "SSTLR8_3302_BP": 0.06315832106666305,
          "TFTLR8_3302_BP": 0.04617182664984095,
          "TOTLR8_3302_BP": 0.01810663716577778,
          "TRTLR8_3302_BP": 0.08259269710866023
        },
        "Constrained model": {
          "ATTLR8_3302_BP": 0.05925316124030894,
          "CATLR8_3302_BP": 0.03247770666764736,
          "CBTLR8_3302_BP": 0.04295804420638039,
          "CCTLR8_3302_BP": 0.01357948574061559,
          "CITLR8_3302_BP": 0.04373497578521493,
          "DRTLR8A_3302_BP": 0.05630292475644361,
          "DRTLR8B_3302_BP": 0.03940131712500986,
          "GMTLR8_3302_BP": 0.1234489211951806,
          "IPTLR8_3302_BP": 0.02249146385552273,
          "LCTLR8_3302_BP": 0.03562789738846277,
          "LMTLR8_3302_BP": 0.02158574338796889,
          "MATLR8_3302_BP": 0.03765064154602359,
          "MMTLR8_3302_BP": 0.03832439221177378,
          "Node1": 0.003210256062735796,
          "Node11": 0.01349020623504183,
          "Node12": 0.007386192518361681,
          "Node16": 0.05802239898090508,
          "Node18": 0.01602267612501429,
          "Node19": 0.01802110091349338,
          "Node2": 0.001797385410846457,
          "Node23": 0.1009329451843884,
          "Node24": 0.1015959002815497,
          "Node3": 0.005425262010156844,
          "Node33": 0.008638634144313368,
          "Node36": 0.001078285877706336,
          "Node37": 0.009730546390467552,
          "Node4": 0.0127159475177169,
          "Node5": 0.03172479090136428,
          "Node6": 0.03477066040137402,
          "Node7": 0.04016285412094287,
          "Node8": 0.04064799952257674,
          "Node9": 0.06725860477288621,
          "OMTLR8_3302_BP": 0.1195829696158088,
          "ONTLR8_3302_BP": 0.06732060326947369,
          "PHTLR8_3302_BP": 0.0229931058092762,
          "SLTLR8_3302_BP": 0.01695609835468255,
          "SMTLR8_3302_BP": 0.04531351677302715,
          "SSTLR8_3302_BP": 0.0626396879958534,
          "TFTLR8_3302_BP": 0.04611392399281392,
          "TOTLR8_3302_BP": 0.01813359781092215,
          "TRTLR8_3302_BP": 0.08241633780583325
        }
      }
    }
  ]
}
