# Supplementary material for: Variation in selection constraints on teleost TLRs with emphasis on their repertoire in the Walking catfish, Clarias batrachus
Source: Sci Rep. 2020 Dec 7;10:21394. doi: 10.1038/s41598-020-78347-6 (PMC7721727; doi:10.1038/s41598-020-78347-6)
Supplement: Supplementary file 30 — Supplementary Information 30. [file 41598_2020_78347_MOESM30_ESM.zip › T8/busted/tree.new]

((((((((((CBTLR8_3302_BP:0.04279558659779877,((IPTLR8_3302_BP:0.02234456237112122,PHTLR8_3302_BP:0.02310783851394052):0.007474677940460463,TFTLR8_3302_BP:0.04617182664984095):0.01399567437182039):0.06983395817500881,(DRTLR8A_3302_BP:0.05606728370758219,((CATLR8_3302_BP:0.03253695841077726,CCTLR8_3302_BP:0.01358667070214152):0.01840495380562253,MATLR8_3302_BP:0.03768425035196119):0.01663496069539148):0.06101933986667493):0.04260847314597622,((DRTLR8B_3302_BP:0.03900172856699082,CITLR8_3302_BP:0.04431720491966464):0.1076448832348285,OMTLR8_3302_BP:0.1214348544687989):0.1085598422681636):0.04123262090020294,SSTLR8_3302_BP:0.06315832106666305):0.03561639149958373,GMTLR8_3302_BP:0.1238215513814113):0.03223933025771443,TRTLR8_3302_BP:0.08259269710866023):0.01287980051708342,ONTLR8_3302_BP:0.06733342124684251):0.005708326808606171,ATTLR8_3302_BP:0.05948166104815829):0.001713438753185661,(LMTLR8_3302_BP:0.02157175584500089,MMTLR8_3302_BP:0.03835486856428078):0.00874992665877528):0.003152795630281705,((SLTLR8_3302_BP:0.01688083585923876,TOTLR8_3302_BP:0.01810663716577778):0.009894053047946497,SMTLR8_3302_BP:0.04529503671022458):0.001129606978274669,LCTLR8_3302_BP:0.03571943065265092):0
